# Supplementary material for: A collection of forcefield precursors for metal–organic frameworks
Source: RSC Adv. 2019 Nov 13;9(63):36492–507. doi: 10.1039/c9ra07327b (PMC9075174; doi:10.1039/c9ra07327b)
Supplement: RA-009-C9RA07327B-s3638 [file RA-009-C9RA07327B-s3638.xyz]

  260
jmolscript: load "" {1 1 1} spacegroup "x,y,z" unitcell [{     11.409000     0.000000     0.000000 }, {      5.704518    16.761994     0.000000 }, {      5.704518     0.000012    16.761994 }]
Co    11.180954    12.996416     5.545370     1.087094
Co     8.623515    13.971462     6.895549     1.024028
Co     5.476450    12.146581     2.835627     1.086566
Co    14.328006    11.171535     1.485448     1.023407
Co    14.033201    11.216627     4.615415     1.086920
Co    11.475759     9.866449     5.590460     1.025088
Co     8.328703    13.926370     3.765582     1.086305
Co    17.180262    15.276548     2.790537     1.023848
Co    11.637082     3.765590    11.216624     1.086535
Co    14.194521     2.790544     9.866445     1.023788
Co    17.341586     4.615425    13.926367     1.086820
Co     8.490030     5.590471    15.276546     1.023612
Co     8.784835     5.545379    12.146579     1.086985
Co    11.342277     6.895557    11.171534     1.025060
Co    14.489333     2.835636    12.996412     1.086353
Co     5.637774     1.485458    13.971457     1.023951
Co    11.409018     8.381003     8.380997     1.004220
Co     0.000000     0.000000     0.000000     1.005113
Co     2.852259     8.380997     0.000000     1.006069
Co     2.852259     0.000006     8.380997     1.005372
H     12.856822    11.624448     6.847275     0.410822
H      8.638908    10.045465     2.321536     0.198323
H     10.109528    10.102455     1.781800     0.191596
H      9.793499     9.351519     3.122759     0.179416
H      8.875084    11.807155     9.477231     0.187968
H      9.766126    10.558387     9.807443     0.179731
H     10.399327    11.994890     9.789004     0.194812
H     15.674842     7.920048     7.511050     0.188875
H     15.284656     9.069921     8.503360     0.194679
H     14.392471     7.784276     8.404464     0.175455
H      9.026813     5.536491     5.979003     0.180143
H      8.325160     6.587467     5.048713     0.191269
H      9.622362     5.851615     4.564291     0.182717
H      7.152318    13.518549     1.533722     0.410019
H     14.343418    15.097532     6.059461     0.197480
H     15.814038    15.040542     6.599197     0.191329
H     15.498008    15.791478     5.258238     0.179543
H     20.284092    13.335854    15.665760     0.189171
H     21.175136    14.584622    15.335548     0.180241
H     10.399334    13.148119    15.353987     0.194551
H      4.265827     0.460955     0.869947     0.189714
H     15.284672    16.073088    16.639631     0.194821
H      2.983454     0.596727    -0.023467     0.176029
H      9.026806     2.844512     2.401994     0.180051
H      8.325153     1.793536     3.332284     0.190316
H      9.622357     2.529388     3.816706     0.181354
H     15.709066     9.914722     3.243446     0.410240
H     11.491162    14.440459     1.664466     0.196609
H     12.961783    14.980195     1.721457     0.192062
H     12.645751    13.639235     0.970519     0.178959
H     11.727323     7.284765     3.426152     0.188162
H     12.618364     6.954553     2.177383     0.179906
H     13.251565     6.972992     3.613886     0.195548
H     12.822603     9.250956    16.301039     0.190105
H      6.727897     8.258635     0.688918     0.194820
H     11.540230     8.357542    16.165267     0.176407
H     17.583577    10.783001    13.917484     0.180352
H     16.881926    11.713292    14.968461     0.190855
H     18.179129    12.197713    14.232609     0.182194
H     10.004574    15.228275     5.137551     0.410154
H     17.195664    10.702538     6.716531     0.197476
H      7.257283    10.162802     6.659540     0.191186
H      6.941256    11.503762     7.410478     0.180153
H     11.727318     1.096238     4.954845     0.188601
H     12.618362     1.426450     6.203614     0.180266
H     13.251560     1.408011     4.767111     0.195745
H     12.822602    15.892053     8.841952     0.188767
H      6.727896     0.122368     7.692079     0.194214
H      5.835713     0.023473     8.977724     0.175718
H     17.583578    14.360008    11.225507     0.180341
H     16.881923    13.429717    10.174530     0.191469
H     18.179126    12.945296    10.910382     0.183044
H      9.961214     5.137558     9.914719     0.410862
H     14.179128     6.716541    14.440458     0.198297
H     12.708508     6.659551    14.980194     0.191582
H     13.024537     7.410487    13.639235     0.179407
H     13.942952     4.954851     7.284763     0.187950
H     13.051910     6.203619     6.954551     0.179703
H     12.418709     4.767116     6.972990     0.194788
H      7.143194     8.841958     9.250944     0.188885
H      7.533380     7.692085     8.258634     0.194693
H      8.425565     8.977730     8.357530     0.175460
H     13.791223    11.225515    10.782991     0.180112
H     14.492876    10.174539    11.713281     0.191244
H     13.195674    10.910391    12.197703     0.182698
H     15.665718     3.243457    15.228272     0.409984
H      8.474618     1.664474    10.702533     0.197512
H      7.003998     1.721464    10.162797     0.191334
H      7.320028     0.970528    11.503756     0.179544
H      2.533944     3.426152     1.096234     0.189181
H      1.642900     2.177384     1.426446     0.180256
H     12.418702     3.613887     1.408007     0.194560
H     18.552209    16.301051    15.892047     0.189724
H      7.533364     0.688918     0.122363     0.194826
H     14.130064    16.165267     0.023467     0.176028
H     13.791230    13.917494    14.360000     0.180049
H     14.492883    14.968470    13.429710     0.190321
H     13.195679    14.232618    12.945288     0.181353
H      7.108970     6.847284    13.518548     0.410219
H     11.326874     2.321547    15.097528     0.196589
H      9.856253     1.781811    15.040537     0.192032
H     10.172285     3.122771    15.791475     0.178923
H     11.090713     9.477241    13.335842     0.188160
H     10.199672     9.807453    14.584611     0.179903
H      9.566471     9.789014    13.148108     0.195548
H      9.995433     7.511050     0.460955     0.190116
H     16.090139     8.503371    16.073076     0.194836
H     11.277806     8.404464     0.596727     0.176415
H      5.234459     5.979005     2.844510     0.180356
H      5.936110     5.048714     1.793533     0.190862
H      4.638907     4.564293     2.529385     0.182198
H     12.813462     1.533731    11.624443     0.410116
H      5.622372     6.059468    10.045463     0.197469
H     15.560753     6.599204    10.102454     0.191196
H     15.876780     5.258244     9.351516     0.180175
H     11.090718    15.665768    11.807149     0.188607
H     10.199674    15.335556    10.558380     0.180263
H      9.566476    15.353995    11.994883     0.195755
H      9.995434     0.869953     7.920042     0.188774
H     16.090140    16.639638     9.069915     0.194212
H     11.277805    -0.023461     7.784270     0.175710
H      5.234458     2.401998     5.536487     0.180308
H      5.936113     3.332289     6.587464     0.191448
H      4.638910     3.816710     5.851612     0.183023
C      9.794642    11.366311     3.333961     0.766571
C      9.563037    10.104132     2.571290    -0.632000
C     10.070745    11.257361     7.901604     0.767369
C      9.747872    11.418277     9.380012    -0.627809
C     14.126641     9.049805     6.837217     0.748968
C     14.942385     8.397765     7.911661    -0.628582
C     10.013694     7.316615     5.922012     0.738439
C      9.170567     6.223732     5.325285    -0.631706
C     15.499147    13.776686     5.047036     0.765256
C     15.267546    15.038865     5.809707    -0.630774
C     15.775240    13.885636     0.479393     0.769305
C     21.156881    13.724732    15.762979    -0.629666
C      8.422143    16.093192     1.543780     0.749893
C      3.533368    -0.016762     0.469336    -0.630598
C     10.013683     1.064388     2.458985     0.736461
C      9.170560     2.157271     3.055712    -0.628701
C     12.646894    13.428036     2.985311     0.766113
C     12.415291    14.190705     1.723133    -0.629614
C     12.922987     8.860392     2.876358     0.767484
C     12.600111     7.381984     3.037273    -0.628925
C      5.569885     9.924777     0.668804     0.751394
C      6.385627     8.850333     0.016762    -0.631993
C     18.570458    10.839993    15.697607     0.737812
C     17.727332    11.436719    14.604725    -0.630973
C      6.942395    11.714961     5.395686     0.766664
C      6.710793    10.952292     6.657864    -0.631497
C     18.627498    16.282605     5.504639     0.767656
C     12.600106     0.999019     5.343724    -0.630148
C     11.274398    15.218220     7.712193     0.749900
C     12.090144    16.292664     8.364235    -0.628528
C     18.570455    14.303016     9.445384     0.738197
C     17.727330    13.706290    10.538266    -0.632193
C     13.023394     5.395695    13.428033     0.766489
C     13.254999     6.657874    14.190704    -0.632013
C     12.747291     5.504645     8.860390     0.767326
C     13.070164     5.343729     7.381982    -0.627803
C      8.691395     7.712201     9.924777     0.748954
C      7.875651     8.364241     8.850333    -0.628585
C     12.804342     9.445391    10.839982     0.738428
C     13.647469    10.538274    11.436709    -0.631701
C      7.318889     2.985320    11.714958     0.765342
C      7.550490     1.723141    10.952287    -0.630773
C      7.042796     2.876370    16.282601     0.769339
C      1.661155     3.037274     0.999015    -0.629670
C     14.395893     0.668814    15.218214     0.749912
C     13.580150     0.016774    16.292658    -0.630600
C     12.804353    15.697618    14.303009     0.736476
C     13.647476    14.604735    13.706282    -0.628697
C     10.171142     3.333970    13.776683     0.766060
C     10.402745     2.571301    15.038861    -0.629612
C      9.895049     7.901614    13.885636     0.767525
C     10.217925     9.380022    13.724721    -0.628925
C     17.248151     6.837229    16.093190     0.751428
C     10.727891     7.911661    -0.016762    -0.631991
C      4.247578     5.922013     1.064387     0.737831
C      5.090704     5.325287     2.157269    -0.630970
C     15.875641     5.047045    11.366308     0.766673
C     16.107243     5.809714    10.104130    -0.631496
C      4.190538     0.479401    11.257355     0.767630
C     10.217930    15.762987    11.418270    -0.630153
C     11.543638     1.543786     9.049801     0.749839
C     10.727892     0.469342     8.397759    -0.628545
C      4.247581     2.458990     7.316610     0.738172
C      5.090706     3.055716     6.223728    -0.632183
O     10.370798    11.312002     4.470759    -0.620016
O      9.432978    12.447459     2.816015    -0.588177
O      9.885919    12.229556     7.137257    -0.616603
O     10.523681    10.149560     7.487415    -0.618122
O     12.838565     8.835420     6.843755    -0.656118
O     14.697091     9.748780     5.997441    -0.570720
O     10.310328     8.288810     5.174428    -0.600981
O     10.351401     7.199282     7.125524    -0.592021
O     12.529383    11.574832     5.924359    -0.908441
O     16.075300    13.830995     3.910238    -0.619002
O     15.137481    12.695538     5.564982    -0.587530
O     15.590414    12.913441     1.243740    -0.616887
O     16.228179    14.993437     0.893582    -0.619951
O      7.134067    16.307577     1.537242    -0.655794
O      8.992593    15.394217     2.383556    -0.571535
O     10.310317     0.092193     3.206569    -0.599131
O     10.351388     1.181721     1.255473    -0.591826
O      6.824881    13.568165     2.456638    -0.907046
O     13.223047    12.291237     2.931002    -0.619845
O     12.285231    13.945982     4.066460    -0.588197
O     12.738163     9.624740     3.848554    -0.616167
O     13.375923     9.274580     1.768558    -0.618558
O      4.281809     9.918240     0.454418    -0.656515
O      6.140337    10.764554     1.367779    -0.571862
O     18.867094    11.587578    16.669803    -0.599592
O     18.908163     9.636482    15.580273    -0.592252
O     15.381629    10.837637     3.193830    -0.907404
O      7.518551    12.851760     5.449995    -0.619735
O      6.580728    11.197015     4.314537    -0.588392
O      7.033670    15.518257     4.532443    -0.616451
O      7.671436    15.868417     6.612439    -0.618475
O      9.986323    15.224757     7.926579    -0.656254
O     11.844847    14.378443     7.013218    -0.571365
O     18.867087    13.555431     8.473188    -0.600617
O     18.908163    15.506527     9.562718    -0.591958
O      9.677135    14.305360     5.187167    -0.907501
O     12.447238     5.450004    12.291235    -0.619981
O     13.385058     4.314547    13.945979    -0.588189
O     12.932117     4.532450     9.624737    -0.616568
O     12.294355     6.612446     9.274579    -0.618151
O      9.979471     7.926586     9.918239    -0.656095
O      8.120945     7.013226    10.764553    -0.570673
O     12.507708     8.473196    11.587566    -0.600960
O     12.466635     9.562724     9.636470    -0.592042
O     10.288653     5.187174    10.837635    -0.908436
O      6.742736     2.931011    12.851756    -0.619031
O      7.680555     4.066468    11.197012    -0.587516
O      7.227622     3.848565    15.518254    -0.616932
O      6.589857     1.768569    15.868412    -0.619923
O     15.683969     0.454429    15.224752    -0.655838
O     13.825443     1.367789    14.378438    -0.571535
O     12.507719    16.669813    13.555425    -0.599180
O     12.466648    15.580285    15.506521    -0.591818
O     15.993155     3.193841    14.305356    -0.907081
O      9.594989     4.470769    13.830992    -0.619946
O     10.532805     2.816024    12.695534    -0.588212
O     10.079873     7.137266    12.913440    -0.616208
O      9.442113     7.487426    14.993436    -0.618581
O     18.536227     6.843766    16.307576    -0.656527
O     16.677699     5.997452    15.394215    -0.571869
O      3.950942     5.174428     0.092191    -0.599592
O      3.909873     7.125524     1.181721    -0.592224
O      7.436407     5.924369    13.568164    -0.907487
O     15.299485     3.910246    11.311999    -0.619623
O     16.237308     5.564991    12.447457    -0.588404
O     15.784366     1.243749    12.229551    -0.616417
O      3.737600     0.893589    10.149555    -0.618460
O     12.831713     1.537249     8.835415    -0.656220
O     10.973189     2.383563     9.748776    -0.571318
O      3.950949     3.206575     8.288806    -0.600597
O      3.909873     1.255479     7.199276    -0.591999
O     13.140901     2.456646    11.574827    -0.907289

The following XYZ coordinates are in angstroms. Other properties are in atomic units.
The sperically averaged electron density of each atom fit to a function of the form exp(a - br)
eigen_1, eigen_2 and eigen_3 are the three eigenvalues of traceless quadrupole moment tensor
  atom number  atomic symbol              X              Y              Z     net charge C6 coefficient C8 coefficient C10 coefficient fluctuating dipole atomic polarizability isotropic forcefield polarizability              a              b squared Pearson coefficient          <r^3>          <r^4>         wp_QDO          m_QDO          q_QDO       dipole_x       dipole_y       dipole_z         dipole            Qxy            Qxz            Qyz     Q(x^2-y^2)  Q(3z^2 - R^2)        eigen_1        eigen_2        eigen_3 static polarizability      alpha(xx)      alpha(xy)      alpha(xz)      alpha(yy)      alpha(yz)      alpha(zz) atomic spin moment
            1             Co      11.180954      12.996416       5.545370       1.087094      73.013389 0.14847732E+04  0.44493885E+05                                14.714257                           12.935493       0.376773       2.025945                    0.994687      43.353371     114.019412       0.483647       0.422607      -1.130808      -0.001197      -0.000831       0.002132       0.002582      -0.033270      -0.009727      -0.059584       0.050200      -0.175688      -0.098891       0.024558       0.074333             16.672011      17.961027      -3.808943      -3.114416      16.755749       1.823499      15.299258           2.842928
            2             Co       8.623515      13.971462       6.895549       1.024028      74.701560 0.15235448E+04  0.45968525E+05                                14.888550                           13.081908       0.507928       2.050996                    0.995106      44.427358     117.390347       0.481928       0.421229      -1.131298       0.007371      -0.020031      -0.029497       0.036410      -0.001284      -0.014101      -0.006175       0.049006       0.152531      -0.050398      -0.004345       0.054743             16.765397      15.200952      -1.584832       0.339087      18.398443       2.836005      16.696797           2.807428
            3             Co       5.476450      12.146581       2.835627       1.086566      73.020272 0.14849599E+04  0.44502386E+05                                14.717033                           12.937745       0.375730       2.025574                    0.994688      43.362813     114.060593       0.483508       0.422701      -1.130707      -0.001517       0.001144      -0.002385       0.003049       0.036033       0.009644      -0.059190       0.046512      -0.168865      -0.097381       0.022239       0.075142             16.675599      17.965785       3.811626       3.114341      16.759117       1.822182      15.301895           2.841837
            4             Co      14.328006      11.171535       1.485448       1.023407      74.707714 0.15238293E+04  0.45982316E+05                                14.892717                           13.085755       0.509384       2.051055                    0.995128      44.451567     117.486492       0.481681       0.421398      -1.131110       0.007494       0.020535       0.029879       0.037022       0.001078       0.013603      -0.006336       0.046807       0.152809      -0.049355      -0.005207       0.054561             16.769889      15.205657       1.584797      -0.339141      18.403428       2.837153      16.700581           2.807015
            5             Co      14.033201      11.216627       4.615415       1.086920      72.998338 0.14844598E+04  0.44484216E+05                                14.715395                           12.936732       0.375419       2.025511                    0.994709      43.350075     114.027730       0.483456       0.422778      -1.130641      -0.001732      -0.002664      -0.000737       0.003262       0.008703      -0.034635       0.059272       0.108466       0.011928      -0.097102       0.022665       0.074437             16.673135      17.966693       3.111363      -3.810578      15.297718      -1.821052      16.754993           2.841152
            6             Co      11.475759       9.866449       5.590460       1.025088      74.687647 0.15231249E+04  0.45945930E+05                                14.878552                           13.073728       0.515481       2.053607                    0.995101      44.386615     117.213678       0.482503       0.420818      -1.131741       0.007211       0.029199      -0.019940       0.036085       0.014842      -0.000701       0.006296      -0.052851      -0.150967      -0.050765      -0.005035       0.055799             16.753556      15.189550      -0.337902      -1.583215      16.684947      -2.835655      18.386170           2.806394
            7             Co       8.328703      13.926370       3.765582       1.086305      73.004341 0.14846404E+04  0.44493055E+05                                14.718268                           12.939017       0.373965       2.024955                    0.994678      43.372792     114.109216       0.483306       0.422876      -1.130523      -0.001033       0.002384       0.001268       0.002891      -0.009255       0.035675       0.058867       0.108692       0.016074      -0.097263       0.022104       0.075159             16.676771      17.967007      -3.113908       3.811162      15.303017      -1.823352      16.760288           2.841666
            8             Co      17.180262      15.276548       2.790537       1.023848      74.692219 0.15234451E+04  0.45966027E+05                                14.889016                           13.082893       0.509056       2.051337                    0.995100      44.429228     117.406463       0.481819       0.421320      -1.131206       0.007579      -0.030061       0.019735       0.036750      -0.013817       0.000464       0.005548      -0.051989      -0.145673      -0.048902      -0.005087       0.053988             16.765371      15.200850       0.336931       1.586795      16.695219      -2.835082      18.400043           2.807195
            9             Co      11.637082       3.765590      11.216624       1.086535      73.003701 0.14845485E+04  0.44487364E+05                                14.715776                           12.936728       0.376843       2.025859                    0.994694      43.355005     114.039849       0.483479       0.422752      -1.130663       0.001168       0.000876      -0.002127       0.002580      -0.035354      -0.009585      -0.058744       0.046173      -0.173637      -0.097622       0.022532       0.075090             16.673849      17.963022      -3.809741      -3.114898      16.757728       1.824009      15.300797           2.841402
           10             Co      14.194521       2.790544       9.866445       1.023788      74.707210 0.15236997E+04  0.45974775E+05                                14.889662                           13.082848       0.507744       2.050882                    0.995103      44.433099     117.410932       0.481892       0.421247      -1.131276      -0.007329       0.020093       0.029495       0.036433      -0.001006      -0.013970      -0.006009       0.047690       0.151859      -0.049589      -0.004843       0.054431             16.766678      15.202127      -1.584973       0.339101      18.399797       2.836346      16.698111           2.807180
           11             Co      17.341586       4.615425      13.926367       1.086820      73.021301 0.14849840E+04  0.44502672E+05                                14.716281                           12.937156       0.375520       2.025559                    0.994685      43.361309     114.050917       0.483565       0.422656      -1.130753       0.001520      -0.001115       0.002371       0.003029       0.035057       0.009573      -0.059519       0.047752      -0.167954      -0.097466       0.023057       0.074409             16.674668      17.964623       3.811212       3.114073      16.758260       1.821952      15.301120           2.842324
           12             Co       8.490030       5.590471      15.276546       1.023612      74.706873 0.15237999E+04  0.45980563E+05                                14.891800                           13.085002       0.509549       2.051154                    0.995127      44.448018     117.470640       0.481736       0.421358      -1.131153      -0.007527      -0.020503      -0.029882       0.037013       0.001021       0.013694      -0.006319       0.047468       0.153191      -0.049739      -0.004997       0.054735             16.768810      15.204766       1.584644      -0.339171      18.402264       2.836768      16.699400           2.807281
           13             Co       8.784835       5.545379      12.146579       1.086985      72.995703 0.14843921E+04  0.44481697E+05                                14.715181                           12.936548       0.375508       2.025554                    0.994709      43.347765     114.021163       0.483453       0.422785      -1.130636       0.001686       0.002647       0.000771       0.003232       0.008698      -0.033563       0.059189       0.111997       0.011542      -0.097973       0.023426       0.074547             16.672900      17.966600       3.111262      -3.810472      15.297495      -1.820975      16.754607           2.841143
           14             Co      11.342277       6.895557      11.171534       1.025060      74.686662 0.15230977E+04  0.45945025E+05                                14.878698                           13.073837       0.515935       2.053741                    0.995107      44.384961     117.210215       0.482487       0.420833      -1.131728      -0.007157      -0.029150       0.019917       0.036023       0.014840      -0.000769       0.006282      -0.052133      -0.151397      -0.050911      -0.004643       0.055554             16.753754      15.189597      -0.337842      -1.583342      16.685130      -2.835802      18.386534           2.806171
           15             Co      14.489333       2.835636      12.996412       1.086353      72.990677 0.14843109E+04  0.44481551E+05                                14.717897                           12.938753       0.373742       2.024899                    0.994681      43.367779     114.100989       0.483237       0.422952      -1.130451       0.001071      -0.002347      -0.001251       0.002868      -0.008953       0.036399       0.058864       0.106411       0.016123      -0.096577       0.021322       0.075255             16.676303      17.966356      -3.113787       3.810973      15.302650      -1.823239      16.759903           2.841322
           16             Co       5.637774       1.485458      13.971457       1.023951      74.701746 0.15236747E+04  0.45973680E+05                                14.888708                           13.082627       0.509241       2.051412                    0.995095      44.431280     117.404420       0.481904       0.421239      -1.131285      -0.007607       0.030105      -0.019744       0.036797      -0.013768       0.000734       0.005628      -0.052325      -0.144734      -0.048617      -0.005343       0.053960             16.764997      15.200577       0.336995       1.586663      16.694861      -2.834892      18.399553           2.807545
           17             Co      11.409018       8.381003       8.380997       1.004220      85.436175 0.15964518E+04  0.48600286E+05                                16.045733                           13.256664       0.626596       2.083300                    0.995286      44.489962     117.022993       0.487393       0.412804      -1.140166       0.000007      -0.000002      -0.000007       0.000010       0.057577       0.014800      -0.051772      -0.063967       0.177473      -0.105280       0.013280       0.092000             19.056400      15.362265       0.005158      -0.485660      20.795542      -6.707420      21.011394           2.767844
           18             Co       0.000000       0.000000       0.000000       1.005113      85.355003 0.15946788E+04  0.48533638E+05                                16.037418                           13.250601       0.624502       2.082915                    0.995175      44.468019     116.956390       0.487424       0.412885      -1.140091      -0.000008      -0.000004      -0.000005       0.000010      -0.057753      -0.015245      -0.051388      -0.064452       0.175657      -0.105342       0.013997       0.091345             19.046976      15.354425      -0.004956       0.490597      20.786236      -6.709936      21.000267           2.766845
           19             Co       2.852259       8.380997       0.000000       1.006069      85.337624 0.15943783E+04  0.48515931E+05                                16.027512                           13.243684       0.625649       2.083753                    0.995176      44.432767     116.804017       0.487928       0.412532      -1.140483      -0.000002      -0.000008      -0.000010       0.000013      -0.014641       0.057987       0.052757      -0.120616       0.005922      -0.105790       0.012815       0.092975             19.032978      15.347142       0.492796       0.009067      20.986017       6.698674      20.765774           2.767468
           20             Co       2.852259       0.000006       8.380997       1.005372      85.368363 0.15951322E+04  0.48547540E+05                                16.034409                           13.249115       0.627581       2.083969                    0.995350      44.460175     116.909571       0.487671       0.412675      -1.140315       0.000010      -0.000010      -0.000013       0.000019       0.015006      -0.059083       0.052753      -0.120190       0.009148      -0.106822       0.013928       0.092894             19.041897      15.352310      -0.492417      -0.007235      20.997013       6.704502      20.776366           2.767680
           21              H      12.856822      11.624448       6.847275       0.410822       0.694364 0.51858053E+01  0.47569604E+02                                 1.533571                            1.530788      -1.787626       2.202652                    0.991513       2.826985       8.732482       0.394047       1.694514      -0.634640       0.012532       0.002768       0.033208       0.035601       0.000192       0.006747       0.002135       0.003525       0.035216      -0.008039      -0.006378       0.014417              1.536893       1.468443      -0.016814       0.068947       1.437425      -0.029105       1.704810           0.001118
           22              H       8.638908      10.045465       2.321536       0.198323       0.861372 0.60209084E+01  0.55535107E+02                                 1.556011                            1.478000      -1.066468       2.407158                    0.998891       3.191934       8.910955       0.488070       1.360561      -0.692116      -0.012075       0.001514       0.001239       0.012232       0.001147      -0.001349      -0.000144       0.001960      -0.012096      -0.004283       0.000544       0.003739              1.592678       2.178978       0.000827       0.276336       1.254165       0.062701       1.344892          -0.000086
           23              H      10.109528      10.102455       1.781800       0.191596       0.833054 0.59155263E+01  0.54019426E+02                                 1.495799                            1.445751      -0.747258       2.557815                    0.999964       3.055802       8.334459       0.506203       1.325028      -0.700622       0.008260       0.001792      -0.007637       0.011391       0.002746      -0.004992      -0.001920       0.002698       0.003699      -0.004347      -0.002819       0.007167              1.517684       1.523199      -0.078929      -0.387875       1.273776       0.133631       1.756078           0.000238
           24              H       9.793499       9.351519       3.122759       0.179416       0.933344 0.68748199E+01  0.65508614E+02                                 1.625935                            1.565954      -1.277329       2.286675                    0.997778       3.436831       9.732351       0.480553       1.337605      -0.695496       0.002160      -0.004906       0.011581       0.012761      -0.000628      -0.000567       0.002594       0.002555      -0.000960      -0.003346       0.000802       0.002544              1.643170       1.429931      -0.241246       0.158924       1.826383      -0.363855       1.673194           0.000190
           25              H       8.875084      11.807155       9.477231       0.187968       0.867659 0.62150641E+01  0.57583616E+02                                 1.537626                            1.481543      -1.065408       2.396545                    0.999172       3.226549       8.926655       0.499159       1.324384      -0.699202      -0.010886       0.004035      -0.000496       0.011620       0.000840      -0.001440       0.000102       0.003456       0.000684      -0.002130      -0.000488       0.002618              1.551740       1.856404      -0.390815      -0.043990       1.523869       0.023367       1.274947           0.000006
           26              H       9.766126      10.558387       9.807443       0.179731       0.938534 0.66632744E+01  0.63014869E+02                                 1.636166                            1.545070      -1.301840       2.283212                    0.997040       3.387945       9.565767       0.482071       1.343507      -0.694552      -0.000242      -0.013791       0.003974       0.014354       0.003388      -0.000736      -0.003021      -0.003146       0.005464      -0.004829      -0.000522       0.005351              1.687103       1.318051      -0.055625       0.040330       2.194385      -0.418615       1.548872          -0.000150
           27              H      10.399327      11.994890       9.789004       0.194812       0.811366 0.58333700E+01  0.52410950E+02                                 1.399292                            1.381750      -0.741056       2.560841                    0.999985       2.858891       7.418924       0.555434       1.227357      -0.723324       0.008404       0.007468       0.003313       0.011721       0.005238       0.000852      -0.001215       0.001260      -0.001823      -0.005424      -0.000161       0.005584              1.389839       1.410916       0.223434       0.187724       1.456653       0.159305       1.301949           0.000150
           28              H      15.674842       7.920048       7.511050       0.188875       0.887430 0.64092267E+01  0.58967790E+02                                 1.490249                            1.452095      -0.756281       2.550662                    0.999991       2.930319       7.699984       0.539611       1.233718      -0.722248       0.006455      -0.005274      -0.006759       0.010732      -0.003523      -0.003081       0.001208      -0.002525       0.005375      -0.005190      -0.000082       0.005272              1.492866       1.737950      -0.245517      -0.167388       1.418570       0.036499       1.322079           0.000135
           29              H      15.284656       9.069921       8.503360       0.194679       0.848631 0.62215718E+01  0.57118732E+02                                 1.475413                            1.454239      -0.768107       2.550723                    0.999993       2.957014       7.896987       0.523389       1.274684      -0.712597       0.001022       0.009921       0.007067       0.012224       0.001388       0.000736       0.002326      -0.011502       0.003086      -0.006460      -0.000002       0.006462              1.465203       1.400891       0.186003       0.144982       1.532898       0.205589       1.461821          -0.000052
           30              H      14.392471       7.784276       8.404464       0.175455       0.895744 0.63585396E+01  0.60006026E+02                                 1.634965                            1.545211      -1.505150       2.185969                    0.993820       3.636415      10.582832       0.460913       1.408152      -0.679889      -0.011219      -0.007890       0.004595       0.014464       0.003134      -0.000934      -0.000334      -0.006329       0.003749      -0.005164       0.001170       0.003993              1.688755       1.648154       0.330427      -0.238156       1.814884      -0.410126       1.603227          -0.000008
           31              H       9.026813       5.536491       5.979003       0.180143       0.984325 0.71097768E+01  0.66546886E+02                                 1.533302                            1.477373      -1.082444       2.384918                    0.999050       3.014179       7.763589       0.568432       1.151213      -0.741313       0.002545      -0.002185       0.011847       0.012312      -0.000715       0.000781      -0.002598      -0.000448       0.011901      -0.002988      -0.002115       0.005103              1.543772       1.305326       0.133916      -0.080000       1.721530      -0.350437       1.604461           0.000511
           32              H       8.325160       6.587467       5.048713       0.191269       0.895519 0.63713820E+01  0.58074105E+02                                 1.449213                            1.406879      -0.899309       2.481991                    0.999809       2.873901       7.325781       0.576828       1.164960      -0.738465      -0.007081       0.008671      -0.000901       0.011231      -0.004081      -0.000377      -0.001608      -0.004553      -0.011167      -0.004583      -0.002090       0.006674              1.452517       1.787284      -0.187557       0.200404       1.299459      -0.059166       1.270809          -0.000028
           33              H       9.622362       5.851615       4.564291       0.182717       0.920001 0.65701288E+01  0.60519092E+02                                 1.487105                            1.436700      -0.922760       2.461716                    0.999713       2.981423       7.711223       0.564414       1.178120      -0.734304       0.007475      -0.000501      -0.005823       0.009489      -0.000563      -0.004079      -0.000389       0.004335      -0.000554      -0.003513      -0.001789       0.005302              1.493632       1.374026      -0.097282      -0.265603       1.399165       0.260168       1.707705          -0.000042
           34              H       7.152318      13.518549       1.533722       0.410019       0.699327 0.52358354E+01  0.48153309E+02                                 1.541934                            1.538993      -1.803968       2.195279                    0.991194       2.839525       8.788179       0.392597       1.696362      -0.634344       0.012863      -0.002849      -0.033420       0.035923      -0.000237      -0.006693       0.002079       0.003535       0.035263      -0.007998      -0.006391       0.014389              1.545322       1.476205       0.016982      -0.069643       1.444837      -0.029395       1.714924           0.001143
           35              H      14.343418      15.097532       6.059461       0.197480       0.862590 0.60314653E+01  0.55656444E+02                                 1.557486                            1.479307      -1.067424       2.406730                    0.998841       3.194760       8.920552       0.487852       1.360584      -0.692118      -0.012473      -0.001654      -0.001020       0.012623      -0.001328       0.001274      -0.000148       0.001653      -0.012093      -0.004261       0.000499       0.003762              1.594233       2.181403      -0.000863      -0.276808       1.255198       0.062839       1.346097          -0.000082
           36              H      15.814038      15.040542       6.599197       0.191329       0.832892 0.59140352E+01  0.54002161E+02                                 1.495643                            1.445612      -0.743629       2.559391                    0.999967       3.055540       8.333340       0.506207       1.325107      -0.700615       0.008460      -0.001320       0.008023       0.011734      -0.002871       0.004855      -0.002087       0.002659       0.003005      -0.004232      -0.002910       0.007142              1.517520       1.523086       0.078908       0.387828       1.273637       0.133619       1.755837           0.000238
           37              H      15.498008      15.791478       5.258238       0.179543       0.933061 0.68726972E+01  0.65488677E+02                                 1.626189                            1.566182      -1.279857       2.285862                    0.997805       3.436872       9.735084       0.480262       1.338409      -0.695335       0.002088       0.005042      -0.011323       0.012570       0.000726       0.000660       0.002582       0.002575      -0.001058      -0.003345       0.000677       0.002668              1.643433       1.430183       0.241357      -0.159017       1.826672      -0.363929       1.673444           0.000193
           38              H      20.284092      13.335854      15.665760       0.189171       0.865879 0.62001085E+01  0.57419466E+02                                 1.536506                            1.480553      -1.070757       2.394696                    0.999148       3.223402       8.920531       0.498846       1.325806      -0.698905      -0.010177      -0.003876       0.000307       0.010894      -0.000910       0.001319       0.000143       0.003703      -0.000068      -0.002160      -0.000506       0.002666              1.550579       1.854829       0.390252       0.043952       1.522730       0.023361       1.274179           0.000000
           39              H      21.175136      14.584622      15.335548       0.180241       0.937129 0.66508844E+01  0.62865163E+02                                 1.634174                            1.543358      -1.298159       2.284959                    0.997067       3.384506       9.551960       0.482492       1.343028      -0.694650      -0.000534       0.013687      -0.003821       0.014220      -0.003257       0.000855      -0.002940      -0.002968       0.005330      -0.004613      -0.000625       0.005237              1.684949       1.316729       0.055497      -0.040266       2.191107      -0.417659       1.547010          -0.000151
           40              H      10.399334      13.148119      15.353987       0.194551       0.811450 0.58327573E+01  0.52392423E+02                                 1.397990                            1.380526      -0.740736       2.560846                    0.999985       2.858273       7.411016       0.556500       1.225312      -0.723787       0.008417      -0.007504      -0.003312       0.011753      -0.005413      -0.000892      -0.001376       0.000894      -0.001542      -0.005681      -0.000020       0.005702              1.388536       1.409597      -0.223015      -0.187411       1.455209       0.159022       1.300801           0.000135
           41              H       4.265827       0.460955       0.869947       0.189714       0.886321 0.63980129E+01  0.58828879E+02                                 1.487657                            1.449688      -0.753757       2.551075                    0.999991       2.928350       7.688215       0.540786       1.231786      -0.722654       0.006019       0.005475       0.006743       0.010568       0.003577       0.003136       0.001203      -0.002119       0.004915      -0.005109      -0.000208       0.005317              1.490247       1.734586       0.244699       0.167001       1.416126       0.036432       1.320029           0.000145
           42              H      15.284672      16.073088      16.639631       0.194821       0.850115 0.62351377E+01  0.57268774E+02                                 1.476275                            1.455080      -0.766854       2.550466                    0.999992       2.959835       7.903719       0.523691       1.273383      -0.712850       0.000801      -0.009726      -0.006988       0.012003      -0.001408      -0.000796       0.002563      -0.011746       0.003571      -0.006668      -0.000042       0.006710              1.466067       1.401837      -0.186220      -0.145111       1.533789       0.205603       1.462575          -0.000055
           43              H       2.983454       0.596727      -0.023467       0.176029       0.895544 0.63594642E+01  0.60043417E+02                                 1.637594                            1.547566      -1.518356       2.180560                    0.993540       3.641747      10.616168       0.459359       1.412242      -0.679096      -0.011026       0.007906      -0.004459       0.014281      -0.003128       0.001135       0.000002      -0.006647       0.003903      -0.005381       0.001400       0.003981              1.691557       1.650715      -0.331125       0.238587       1.818138      -0.411207       1.605820          -0.000009
           44              H       9.026806       2.844512       2.401994       0.180051       0.988154 0.71446550E+01  0.66960236E+02                                 1.537694                            1.481309      -1.093898       2.379360                    0.999004       3.019713       7.784804       0.567452       1.151706      -0.741178       0.002405       0.002112      -0.011617       0.012050       0.000860      -0.000544      -0.002616      -0.000499       0.012173      -0.003214      -0.001934       0.005148              1.548285       1.308585      -0.134756       0.080511       1.726940      -0.352290       1.609331           0.000520
           45              H       8.325153       1.793536       3.332284       0.190316       0.896671 0.63783148E+01  0.58127696E+02                                 1.447418                            1.405132      -0.873763       2.491881                    0.999814       2.876239       7.320677       0.578988       1.160806      -0.739448      -0.007352      -0.008915       0.000936       0.011593       0.004096       0.000303      -0.001549      -0.004601      -0.011638      -0.004597      -0.002174       0.006771              1.450723       1.784961       0.187561      -0.200124       1.297967      -0.059190       1.269241          -0.000020
           46              H       9.622357       2.529388       3.816706       0.181354       0.923267 0.65978378E+01  0.60826794E+02                                 1.489314                            1.438649      -0.914972       2.463907                    0.999733       2.987070       7.724387       0.564773       1.176357      -0.734718       0.007553       0.000468       0.006294       0.009843       0.000739       0.004305      -0.000319       0.004313      -0.001012      -0.003784      -0.001738       0.005522              1.495898       1.375852       0.097516       0.266442       1.400986       0.260896       1.710856          -0.000046
           47              H      15.709066       9.914722       3.243446       0.410240       0.701963 0.52622358E+01  0.48459924E+02                                 1.545854                            1.542843      -1.811736       2.191378                    0.991149       2.846019       8.815819       0.392093       1.696306      -0.634311       0.012743      -0.033409       0.002784       0.035865      -0.006767       0.000095      -0.002141      -0.015871      -0.022871      -0.008096      -0.006334       0.014430              1.549269       1.479862      -0.069952      -0.017054       1.719619       0.029530       1.448325           0.001135
           48              H      11.491162      14.440459       1.664466       0.196609       0.863608 0.60395623E+01  0.55742192E+02                                 1.557808                            1.479605      -1.065724       2.407096                    0.998832       3.196258       8.921611       0.488214       1.359306      -0.692376      -0.012889      -0.001207       0.001635       0.013049       0.001199       0.001167       0.000104       0.006842       0.003545      -0.004217       0.000619       0.003599              1.594560       2.181888      -0.276889       0.000928       1.346342      -0.062880       1.255451          -0.000082
           49              H      12.961783      14.980195       1.721457       0.192062       0.832222 0.59077007E+01  0.53927884E+02                                 1.494532                            1.444589      -0.745579       2.558645                    0.999962       3.053248       8.324820       0.506535       1.324652      -0.700701       0.008169       0.007734       0.001856       0.011401       0.004890       0.002747       0.001898      -0.000516      -0.005650      -0.004301      -0.002739       0.007041              1.516372       1.521997       0.387390      -0.078830       1.754335      -0.133461       1.272784           0.000237
           50              H      12.645751      13.639235       0.970519       0.178959       0.933189 0.68715266E+01  0.65453485E+02                                 1.624139                            1.564304      -1.268088       2.290462                    0.997824       3.434413       9.716026       0.481511       1.335427      -0.695948       0.001997      -0.011480      -0.005158       0.012743       0.000568      -0.000902      -0.002461       0.001822      -0.003369      -0.003249       0.000601       0.002648              1.641328       1.428542      -0.158726      -0.240921       1.671258       0.363219       1.824185           0.000192
           51              H      11.727323       7.284765       3.426152       0.188162       0.866279 0.62016502E+01  0.57417700E+02                                 1.534799                            1.478999      -1.057668       2.399966                    0.999191       3.222393       8.906551       0.500159       1.322695      -0.699555      -0.010919       0.000357       0.004230       0.011715       0.001478       0.000964      -0.000146       0.001474      -0.005917      -0.002324      -0.000433       0.002757              1.548833       1.852393       0.043835      -0.389597       1.272940      -0.023314       1.521166           0.000007
           52              H      12.618364       6.954553       2.177383       0.179906       0.938583 0.66644750E+01  0.63032119E+02                                 1.636468                            1.545415      -1.309341       2.280204                    0.997030       3.388599       9.569577       0.481897       1.343866      -0.694472      -0.000497      -0.003791      -0.013650       0.014175       0.000749       0.003178       0.002958      -0.004473       0.002030      -0.004671      -0.000562       0.005233              1.687378       1.318345      -0.040324      -0.055634       1.549353       0.418664       2.194436          -0.000148
           53              H      13.251565       6.972992       3.613886       0.195548       0.808575 0.58069834E+01  0.52110303E+02                                 1.395650                            1.378292      -0.742626       2.561108                    0.999985       2.852487       7.395721       0.556378       1.226770      -0.723473       0.008183      -0.003239       0.007154       0.011341      -0.000726       0.005235       0.001213       0.001403      -0.000618      -0.005364      -0.000208       0.005572              1.386211       1.407162      -0.186828       0.222446       1.298645      -0.158578       1.452826           0.000143
           54              H      12.822603       9.250956      16.301039       0.190105       0.884725 0.63857461E+01  0.58705934E+02                                 1.488065                            1.450129      -0.756721       2.551066                    0.999991       2.926046       7.689205       0.539514       1.234903      -0.721976       0.006097       0.006693      -0.005308       0.010495       0.003024      -0.003289      -0.001252      -0.003885       0.000920      -0.004938      -0.000193       0.005131              1.490654       1.735029       0.166859      -0.244649       1.320376      -0.036276       1.416556           0.000138
           55              H       6.727897       8.258635       0.688918       0.194820       0.849330 0.62263589E+01  0.57154690E+02                                 1.473750                            1.452726      -0.766304       2.550213                    0.999992       2.958090       7.890744       0.524957       1.271055      -0.713342       0.000814      -0.007147       0.009617       0.012010      -0.000755       0.001499      -0.002540      -0.007527       0.015993      -0.006643      -0.000091       0.006734              1.463547       1.399519      -0.144566       0.185557       1.460074      -0.204908       1.531049          -0.000052
           56              H      11.540230       8.357542      16.165267       0.176407       0.894223 0.63483205E+01  0.59911574E+02                                 1.636009                            1.546262      -1.510363       2.184458                    0.993705       3.638159      10.603148       0.459532       1.412338      -0.679089      -0.011208      -0.004408      -0.007575       0.014228       0.000917       0.003035       0.000152      -0.005426       0.008218      -0.005334       0.001355       0.003979              1.689820       1.649074       0.238075       0.330327       1.604328       0.410385       1.816057          -0.000009
           57              H      17.583577      10.783001      13.917484       0.180352       0.984831 0.71139422E+01  0.66594421E+02                                 1.533626                            1.477620      -1.083607       2.383886                    0.999017       3.014905       7.765499       0.568502       1.150924      -0.741373       0.002708      -0.011586      -0.002049       0.012073      -0.000619      -0.000863       0.002787      -0.006409      -0.005162      -0.003246      -0.002049       0.005295              1.544122       1.305478       0.080089       0.134002       1.604992       0.350745       1.721897           0.000515
           58              H      16.881926      11.713292      14.968461       0.190855       0.896318 0.63779513E+01  0.58145520E+02                                 1.449663                            1.407256      -0.887511       2.486668                    0.999795       2.875517       7.329210       0.576999       1.164384      -0.738600      -0.007110       0.000768       0.008831       0.011363       0.000324      -0.004099       0.001658       0.003498       0.012341      -0.004627      -0.002086       0.006713              1.452985       1.788068      -0.200530      -0.187779       1.271078       0.059207       1.299810          -0.000026
           59              H      18.179129      12.197713      14.232609       0.182194       0.922214 0.65897208E+01  0.60742804E+02                                 1.489204                            1.438589      -0.925709       2.459927                    0.999710       2.985423       7.723506       0.564210       1.177708      -0.734392       0.007467       0.005964      -0.000465       0.009568       0.004228      -0.000665       0.000470       0.002099      -0.006097      -0.003705      -0.001675       0.005379              1.495776       1.375860       0.266293      -0.097535       1.710422      -0.260860       1.401047          -0.000046
           60              H      10.004574      15.228275       5.137551       0.410154       0.699798 0.52404912E+01  0.48207327E+02                                 1.542661                            1.539697      -1.803840       2.195009                    0.991274       2.840188       8.791543       0.392496       1.696406      -0.634334       0.012572       0.033408      -0.003007       0.035822       0.006798      -0.000185      -0.002039      -0.015838      -0.022942      -0.008025      -0.006412       0.014437              1.546054       1.476866       0.069736       0.016994       1.715832       0.029425       1.445464           0.001156
           61              H      17.195664      10.702538       6.716531       0.197476       0.863520 0.60396314E+01  0.55746913E+02                                 1.557964                            1.479802      -1.056336       2.411143                    0.998942       3.196659       8.925109       0.488054       1.359652      -0.692283      -0.012336       0.001370      -0.001575       0.012512      -0.001219      -0.001246       0.000253       0.007076       0.003636      -0.004348       0.000581       0.003768              1.594694       2.181902       0.276830      -0.000982       1.346524      -0.062929       1.255654          -0.000087
           62              H       7.257283      10.162802       6.659540       0.191186       0.833532 0.59181386E+01  0.54031475E+02                                 1.494173                            1.444311      -0.741433       2.559461                    0.999966       3.055001       8.322420       0.507548       1.321805      -0.701279       0.008390      -0.007935      -0.001567       0.011654      -0.004974      -0.002873       0.001919      -0.000153      -0.006008      -0.004365      -0.002858       0.007223              1.515975       1.521661      -0.387087       0.078826       1.753674      -0.133437       1.272590           0.000234
           63              H       6.941256      11.503762       7.410478       0.180153       0.929927 0.68429215E+01  0.65127951E+02                                 1.622013                            1.562397      -1.273173       2.289545                    0.997879       3.429164       9.704467       0.481069       1.337743      -0.695488       0.002084       0.011463       0.004892       0.012636      -0.000557       0.000693      -0.002625       0.001959      -0.003448      -0.003434       0.000828       0.002606              1.639143       1.426883       0.158359       0.240406       1.669013       0.362371       1.821532           0.000193
           64              H      11.727318       1.096238       4.954845       0.188601       0.864924 0.61890244E+01  0.57269707E+02                                 1.533050                            1.477372      -1.053508       2.402188                    0.999188       3.218963       8.893687       0.500512       1.322479      -0.699606      -0.010555      -0.000319      -0.004132       0.011339      -0.001422      -0.000872      -0.000153       0.001438      -0.005711      -0.002215      -0.000430       0.002645              1.547052       1.850242      -0.043684       0.388914       1.271558      -0.023265       1.519357          -0.000001
           65              H      12.618362       1.426450       6.203614       0.180266       0.938839 0.66672565E+01  0.63071678E+02                                 1.637440                            1.546248      -1.310081       2.279984                    0.997014       3.389825       9.577355       0.481478       1.344752      -0.694284      -0.000583       0.003769       0.013558       0.014084      -0.000722      -0.003322       0.003045      -0.004187       0.001812      -0.004744      -0.000562       0.005306              1.688428       1.318956       0.040309       0.055538       1.550256       0.419128       2.196072          -0.000153
           66              H      13.251560       1.408011       4.767111       0.195745       0.809652 0.58177350E+01  0.52236958E+02                                 1.397521                            1.380066      -0.742837       2.560585                    0.999983       2.854992       7.407145       0.555655       1.227658      -0.723258       0.008062       0.003027      -0.007333       0.011311       0.000751      -0.005172       0.001234       0.001484      -0.000870      -0.005334      -0.000182       0.005516              1.388079       1.408972       0.187248      -0.222964       1.300353      -0.158980       1.454910           0.000141
           67              H      12.822602      15.892053       8.841952       0.188767       0.887941 0.64134820E+01  0.59013337E+02                                 1.490386                            1.452214      -0.756585       2.550190                    0.999991       2.931229       7.701345       0.539823       1.233100      -0.722380       0.006416      -0.006857       0.005464       0.010865      -0.003134       0.003365      -0.001138      -0.003922       0.001099      -0.005105      -0.000063       0.005168              1.493011       1.738182      -0.167475       0.245547       1.322194      -0.036516       1.418657           0.000147
           68              H       6.727896       0.122368       7.692079       0.194214       0.851546 0.62467875E+01  0.57389515E+02                                 1.476329                            1.455104      -0.766243       2.550049                    0.999992       2.962202       7.905117       0.524527       1.271050      -0.713339       0.001055       0.006976      -0.009831       0.012101       0.000791      -0.001575      -0.002594      -0.007897       0.016556      -0.006935      -0.000024       0.006960              1.466119       1.401785       0.145142      -0.186236       1.462645      -0.205762       1.533927          -0.000051
           69              H       5.835713       0.023473       8.977724       0.175718       0.896472 0.63660477E+01  0.60107010E+02                                 1.637094                            1.547079      -1.519297       2.180227                    0.993726       3.640912      10.605723       0.460113       1.409894      -0.679538      -0.011296       0.004415       0.007771       0.014404      -0.001057      -0.003108       0.000152      -0.005225       0.007656      -0.005273       0.001350       0.003923              1.691039       1.650335      -0.238622      -0.331095       1.605307       0.411060       1.817476          -0.000003
           70              H      17.583578      14.360008      11.225507       0.180341       0.985836 0.71241984E+01  0.66721485E+02                                 1.535435                            1.479325      -1.089870       2.381555                    0.999007       3.016223       7.773378       0.567746       1.151920      -0.741134       0.002435       0.011662       0.001906       0.012065       0.000618       0.000781       0.002698      -0.006266      -0.005055      -0.003104      -0.002052       0.005156              1.545952       1.306984      -0.080214      -0.134311       1.606719       0.351178       1.724152           0.000514
           71              H      16.881923      13.429717      10.174530       0.191469       0.894826 0.63642711E+01  0.57985609E+02                                 1.447489                            1.405279      -0.882148       2.489443                    0.999804       2.873102       7.319161       0.577733       1.163610      -0.738775      -0.006870      -0.000839      -0.008784       0.011182      -0.000415       0.004012       0.001505       0.003328       0.012053      -0.004497      -0.002022       0.006519              1.450770       1.784819       0.200036       0.187286       1.269443       0.059105       1.298049          -0.000020
           72              H      18.179126      12.945296      10.910382       0.183044       0.919100 0.65622338E+01  0.60431017E+02                                 1.486479                            1.436121      -0.924859       2.461019                    0.999725       2.979715       7.706999       0.564334       1.178586      -0.734197       0.007123      -0.005949       0.000391       0.009289      -0.004116       0.000675       0.000554       0.002266      -0.006057      -0.003693      -0.001592       0.005285              1.492999       1.373449      -0.265464       0.097152       1.707053      -0.259926       1.398494          -0.000042
           73              H       9.961214       5.137558       9.914719       0.410862       0.694031 0.51825225E+01  0.47531907E+02                                 1.533093                            1.530320      -1.786886       2.203046                    0.991516       2.826211       8.729359       0.394101       1.694550      -0.634638      -0.012523      -0.002773      -0.033211       0.035601       0.000192       0.006755       0.002132       0.003521       0.035249      -0.008042      -0.006388       0.014430              1.536411       1.468001      -0.016805       0.068906       1.437003      -0.029089       1.704230           0.001112
           74              H      14.179128       6.716541      14.440458       0.198297       0.861460 0.60216698E+01  0.55543771E+02                                 1.556096                            1.478076      -1.066545       2.407097                    0.998891       3.192146       8.911618       0.488067       1.360529      -0.692121       0.012072      -0.001514      -0.001240       0.012230       0.001148      -0.001348      -0.000145       0.001962      -0.012091      -0.004281       0.000542       0.003739              1.592767       2.179112       0.000826       0.276356       1.254228       0.062706       1.344961          -0.000115
           75              H      12.708508       6.659551      14.980194       0.191582       0.833099 0.59159502E+01  0.54024378E+02                                 1.495861                            1.445810      -0.747280       2.557795                    0.999964       3.055944       8.334987       0.506188       1.325041      -0.700619      -0.008262      -0.001793       0.007635       0.011392       0.002746      -0.004991      -0.001920       0.002700       0.003696      -0.004346      -0.002820       0.007166              1.517749       1.523267      -0.078935      -0.387896       1.273828       0.133641       1.756152           0.000212
           76              H      13.024537       7.410487      13.639235       0.179407       0.933389 0.68752285E+01  0.65513369E+02                                 1.625969                            1.565986      -1.277413       2.286625                    0.997777       3.436940       9.732669       0.480555       1.337581      -0.695500      -0.002161       0.004906      -0.011581       0.012761      -0.000629      -0.000569       0.002594       0.002557      -0.000966      -0.003346       0.000801       0.002545              1.643205       1.429964      -0.241253       0.158929       1.826420      -0.363863       1.673231           0.000172
           77              H      13.942952       4.954851       7.284763       0.187950       0.867693 0.62153639E+01  0.57587024E+02                                 1.537660                            1.481573      -1.065475       2.396508                    0.999172       3.226623       8.926876       0.499157       1.324374      -0.699204       0.010886      -0.004038       0.000499       0.011622       0.000840      -0.001440       0.000101       0.003456       0.000679      -0.002129      -0.000489       0.002618              1.551775       1.856449      -0.390833      -0.043991       1.523905       0.023367       1.274970          -0.000007
           78              H      13.051910       6.203619       6.954551       0.179703       0.938608 0.66639074E+01  0.63022255E+02                                 1.636238                            1.545133      -1.301847       2.283190                    0.997040       3.388103       9.566271       0.482067       1.343488      -0.694556       0.000242       0.013790      -0.003971       0.014353       0.003388      -0.000737      -0.003021      -0.003149       0.005459      -0.004829      -0.000522       0.005351              1.687180       1.318101      -0.055631       0.040333       2.194502      -0.418645       1.548939          -0.000149
           79              H      12.418709       4.767116       6.972990       0.194788       0.811398 0.58336575E+01  0.52414137E+02                                 1.399325                            1.381781      -0.741049       2.560834                    0.999985       2.858963       7.419134       0.555430       1.227351      -0.723326      -0.008402      -0.007471      -0.003309       0.011720       0.005237       0.000851      -0.001216       0.001258      -0.001826      -0.005422      -0.000161       0.005584              1.389872       1.410949       0.223444       0.187731       1.456690       0.159311       1.301977           0.000126
           80              H       7.143194       8.841958       9.250944       0.188885       0.887418 0.64091193E+01  0.58966543E+02                                 1.490232                            1.452081      -0.756273       2.550667                    0.999991       2.930298       7.699907       0.539616       1.233714      -0.722249      -0.006456       0.005273       0.006759       0.010732      -0.003523      -0.003082       0.001208      -0.002525       0.005376      -0.005190      -0.000082       0.005272              1.492850       1.737929      -0.245511      -0.167384       1.418554       0.036497       1.322066           0.000130
           81              H       7.533380       7.692085       8.258634       0.194693       0.848619 0.62214533E+01  0.57117341E+02                                 1.475393                            1.454220      -0.768102       2.550727                    0.999993       2.956987       7.896880       0.523396       1.274675      -0.712599      -0.001022      -0.009921      -0.007067       0.012223       0.001388       0.000735       0.002325      -0.011502       0.003085      -0.006460      -0.000001       0.006461              1.465184       1.400873       0.185999       0.144978       1.532876       0.205584       1.461801          -0.000068
           82              H       8.425565       8.977730       8.357530       0.175460       0.895755 0.63586450E+01  0.60007249E+02                                 1.634974                            1.545219      -1.505188       2.185949                    0.993819       3.636444      10.582925       0.460914       1.408143      -0.679890       0.011218       0.007889      -0.004596       0.014464       0.003135      -0.000935      -0.000335      -0.006329       0.003751      -0.005165       0.001171       0.003994              1.688765       1.648162       0.330428      -0.238157       1.814894      -0.410131       1.603237           0.000000
           83              H      13.791223      11.225515      10.782991       0.180112       0.984415 0.71105878E+01  0.66556305E+02                                 1.533388                            1.477451      -1.082552       2.384851                    0.999050       3.014337       7.764076       0.568421       1.151203      -0.741315      -0.002545       0.002183      -0.011846       0.012311      -0.000715       0.000781      -0.002597      -0.000446       0.011903      -0.002989      -0.002114       0.005103              1.543860       1.305391       0.133928      -0.080006       1.721635      -0.350471       1.604556           0.000541
           84              H      14.492876      10.174539      11.713281       0.191244       0.895553 0.63716860E+01  0.58077607E+02                                 1.449257                            1.406919      -0.899358       2.481963                    0.999808       2.873964       7.326003       0.576815       1.164971      -0.738463       0.007081      -0.008672       0.000902       0.011232      -0.004081      -0.000377      -0.001608      -0.004553      -0.011165      -0.004583      -0.002090       0.006673              1.452562       1.787346      -0.187569       0.200417       1.299497      -0.059171       1.270845          -0.000049
           85              H      13.195674      10.910391      12.197703       0.182698       0.920026 0.65703550E+01  0.60521704E+02                                 1.487136                            1.436728      -0.922791       2.461698                    0.999713       2.981471       7.711384       0.564407       1.178125      -0.734303      -0.007474       0.000500       0.005825       0.009489      -0.000562      -0.004079      -0.000388       0.004335      -0.000551      -0.003513      -0.001789       0.005302              1.493664       1.374054      -0.097286      -0.265615       1.399191       0.260177       1.707747          -0.000045
           86              H      15.665718       3.243457      15.228272       0.409984       0.699516 0.52376882E+01  0.48174566E+02                                 1.542195                            1.539249      -1.804292       2.195091                    0.991193       2.839970       8.789915       0.392571       1.696326      -0.634348      -0.012865       0.002849       0.033418       0.035922      -0.000235      -0.006690       0.002079       0.003535       0.035248      -0.007997      -0.006385       0.014382              1.545585       1.476447       0.016988      -0.069665       1.445068      -0.029404       1.715240           0.001117
           87              H       8.474618       1.664474      10.702533       0.197512       0.862490 0.60306011E+01  0.55646721E+02                                 1.557401                            1.479231      -1.067351       2.406793                    0.998841       3.194544       8.919937       0.487848       1.360638      -0.692108       0.012477       0.001658       0.001022       0.012628      -0.001325       0.001279      -0.000146       0.001649      -0.012099      -0.004265       0.000504       0.003760              1.594144       2.181268      -0.000863      -0.276788       1.255135       0.062833       1.346029          -0.000112
           88              H       7.003998       1.721464      10.162797       0.191334       0.832869 0.59138150E+01  0.53999529E+02                                 1.495604                            1.445576      -0.743593       2.559410                    0.999967       3.055458       8.333009       0.506219       1.325091      -0.700618      -0.008458       0.001320      -0.008024       0.011733      -0.002870       0.004857      -0.002086       0.002659       0.003007      -0.004233      -0.002909       0.007142              1.517480       1.523042       0.078902       0.387815       1.273604       0.133611       1.755794           0.000213
           89              H       7.320028       0.970528      11.503756       0.179544       0.933070 0.68727753E+01  0.65489538E+02                                 1.626193                            1.566186      -1.279838       2.285869                    0.997805       3.436866       9.735042       0.480265       1.338399      -0.695337      -0.002085      -0.005042       0.011324       0.012570       0.000727       0.000660       0.002580       0.002572      -0.001054      -0.003342       0.000675       0.002667              1.643437       1.430182       0.241358      -0.159017       1.826680      -0.363934       1.673448           0.000174
           90              H       2.533944       3.426152       1.096234       0.189181       0.865843 0.61997967E+01  0.57415890E+02                                 1.536471                            1.480521      -1.070708       2.394726                    0.999148       3.223321       8.920271       0.498848       1.325816      -0.698903       0.010178       0.003872      -0.000305       0.010894      -0.000910       0.001319       0.000143       0.003705      -0.000062      -0.002162      -0.000505       0.002667              1.550542       1.854782       0.390234       0.043951       1.522691       0.023361       1.274153          -0.000005
           91              H       1.642900       2.177384       1.426446       0.180256       0.937074 0.66504060E+01  0.62859522E+02                                 1.634114                            1.543306      -1.298138       2.284981                    0.997068       3.384379       9.551522       0.482498       1.343035      -0.694649       0.000536      -0.013686       0.003824       0.014220      -0.003257       0.000856      -0.002940      -0.002964       0.005334      -0.004613      -0.000624       0.005237              1.684884       1.316688       0.055491      -0.040263       2.191011      -0.417633       1.546954          -0.000149
           92              H      12.418702       3.613887       1.408007       0.194560       0.811446 0.58327180E+01  0.52391982E+02                                 1.397983                            1.380520      -0.740732       2.560849                    0.999985       2.858263       7.410984       0.556502       1.225309      -0.723787      -0.008416       0.007502       0.003315       0.011752      -0.005414      -0.000892      -0.001376       0.000895      -0.001538      -0.005682      -0.000020       0.005701              1.388528       1.409589      -0.223012      -0.187410       1.455200       0.159021       1.300796           0.000129
           93              H      18.552209      16.301051      15.892047       0.189724       0.886312 0.63979349E+01  0.58827973E+02                                 1.487645                            1.449677      -0.753758       2.551075                    0.999991       2.928333       7.688154       0.540789       1.231782      -0.722654      -0.006019      -0.005473      -0.006744       0.010567       0.003576       0.003136       0.001203      -0.002118       0.004914      -0.005108      -0.000208       0.005317              1.490235       1.734572       0.244695       0.166999       1.416115       0.036432       1.320019           0.000132
           94              H       7.533364       0.688918       0.122363       0.194826       0.850098 0.62349897E+01  0.57267130E+02                                 1.476263                            1.455069      -0.766866       2.550466                    0.999992       2.959805       7.903644       0.523690       1.273393      -0.712848      -0.000803       0.009728       0.006987       0.012005      -0.001409      -0.000797       0.002563      -0.011746       0.003570      -0.006668      -0.000043       0.006710              1.466055       1.401827      -0.186219      -0.145109       1.533775       0.205601       1.462563          -0.000056
           95              H      14.130064      16.165267       0.023467       0.176028       0.895550 0.63595203E+01  0.60044066E+02                                 1.637600                            1.547572      -1.518336       2.180567                    0.993540       3.641755      10.616194       0.459359       1.412240      -0.679097       0.011027      -0.007905       0.004456       0.014281      -0.003127       0.001133       0.000002      -0.006645       0.003899      -0.005379       0.001399       0.003980              1.691563       1.650720      -0.331126       0.238588       1.818145      -0.411208       1.605825          -0.000001
           96              H      13.791230      13.917494      14.360000       0.180049       0.988122 0.71443535E+01  0.66956673E+02                                 1.537662                            1.481279      -1.093870       2.379379                    0.999004       3.019648       7.784582       0.567457       1.151707      -0.741178      -0.002406      -0.002114       0.011617       0.012051       0.000860      -0.000543      -0.002617      -0.000501       0.012174      -0.003214      -0.001935       0.005149              1.548252       1.308560      -0.134752       0.080509       1.726901      -0.352278       1.609295           0.000530
           97              H      14.492883      14.968470      13.429710       0.190321       0.896651 0.63781161E+01  0.58125286E+02                                 1.447380                            1.405096      -0.873729       2.491897                    0.999815       2.876195       7.320467       0.579005       1.160783      -0.739454       0.007351       0.008915      -0.000936       0.011593       0.004096       0.000303      -0.001549      -0.004603      -0.011639      -0.004597      -0.002175       0.006772              1.450684       1.784909       0.187554      -0.200115       1.297935      -0.059187       1.269209          -0.000050
           98              H      13.195679      14.232618      12.945288       0.181353       0.923267 0.65978242E+01  0.60826558E+02                                 1.489305                            1.438640      -0.914965       2.463908                    0.999733       2.987062       7.724327       0.564779       1.176346      -0.734721      -0.007552      -0.000468      -0.006293       0.009842       0.000739       0.004305      -0.000320       0.004312      -0.001014      -0.003785      -0.001737       0.005522              1.495889       1.375844       0.097516       0.266440       1.400979       0.260895       1.710845          -0.000043
           99              H       7.108970       6.847284      13.518548       0.410219       0.702172 0.52642941E+01  0.48483648E+02                                 1.546148                            1.543131      -1.812183       2.191139                    0.991146       2.846506       8.817779       0.392061       1.696278      -0.634313      -0.012745       0.033408      -0.002790       0.035866      -0.006765       0.000099      -0.002144      -0.015871      -0.022871      -0.008095      -0.006334       0.014430              1.549565       1.480136      -0.069977      -0.017059       1.719974       0.029539       1.448586           0.001091
          100              H      11.326874       2.321547      15.097528       0.196589       0.863636 0.60398125E+01  0.55745196E+02                                 1.557858                            1.479648      -1.065767       2.407071                    0.998832       3.196349       8.921982       0.488200       1.359329      -0.692371       0.012890       0.001208      -0.001643       0.013051       0.001199       0.001165       0.000104       0.006842       0.003552      -0.004218       0.000622       0.003596              1.594614       2.181977      -0.276904       0.000926       1.346381      -0.062882       1.255484          -0.000112
          101              H       9.856253       1.781811      15.040537       0.192032       0.832292 0.59083138E+01  0.53934816E+02                                 1.494606                            1.444657      -0.745574       2.558629                    0.999962       3.053403       8.325313       0.506528       1.324637      -0.700703      -0.008167      -0.007733      -0.001861       0.011401       0.004891       0.002745       0.001898      -0.000515      -0.005653      -0.004300      -0.002741       0.007041              1.516449       1.522074       0.387422      -0.078836       1.754432      -0.133472       1.272840           0.000212
          102              H      10.172285       3.122771      15.791475       0.178923       0.933282 0.68723757E+01  0.65463397E+02                                 1.624223                            1.564381      -1.268104       2.290429                    0.997824       3.434614       9.716634       0.481510       1.335393      -0.695955      -0.001995       0.011482       0.005154       0.012743       0.000570      -0.000903      -0.002459       0.001823      -0.003368      -0.003248       0.000598       0.002649              1.641415       1.428611      -0.158741      -0.240940       1.671349       0.363249       1.824284           0.000174
          103              H      11.090713       9.477241      13.335842       0.188160       0.866264 0.62015092E+01  0.57416097E+02                                 1.534787                            1.478987      -1.057660       2.399975                    0.999191       3.222358       8.906446       0.500158       1.322704      -0.699553       0.010919      -0.000357      -0.004230       0.011716       0.001478       0.000964      -0.000146       0.001475      -0.005916      -0.002324      -0.000434       0.002757              1.548821       1.852380       0.043834      -0.389593       1.272930      -0.023315       1.521152          -0.000005
          104              H      10.199672       9.807453      14.584611       0.179903       0.938570 0.66643627E+01  0.63030780E+02                                 1.636455                            1.545404      -1.309318       2.280217                    0.997031       3.388564       9.569451       0.481898       1.343868      -0.694472       0.000498       0.003791       0.013651       0.014176       0.000749       0.003178       0.002958      -0.004473       0.002032      -0.004670      -0.000563       0.005233              1.687364       1.318335      -0.040324      -0.055633       1.549341       0.418660       2.194416          -0.000150
          105              H       9.566471       9.789014      13.148108       0.195548       0.808576 0.58069805E+01  0.52110203E+02                                 1.395643                            1.378285      -0.742623       2.561107                    0.999985       2.852480       7.395667       0.556384       1.226758      -0.723475      -0.008182       0.003238      -0.007153       0.011340      -0.000725       0.005235       0.001214       0.001403      -0.000617      -0.005364      -0.000208       0.005572              1.386204       1.407156      -0.186827       0.222445       1.298639      -0.158577       1.452818           0.000131
          106              H       9.995433       7.511050       0.460955       0.190116       0.884713 0.63856262E+01  0.58704514E+02                                 1.488045                            1.450110      -0.756713       2.551071                    0.999991       2.926017       7.689090       0.539521       1.234893      -0.721978      -0.006098      -0.006692       0.005306       0.010494       0.003025      -0.003289      -0.001252      -0.003884       0.000919      -0.004938      -0.000193       0.005131              1.490633       1.735006       0.166856      -0.244643       1.320359      -0.036275       1.416536           0.000136
          107              H      16.090139       8.503371      16.073076       0.194836       0.849285 0.62259277E+01  0.57149719E+02                                 1.473697                            1.452675      -0.766311       2.550221                    0.999992       2.957985       7.890384       0.524967       1.271054      -0.713343      -0.000815       0.007149      -0.009618       0.012011      -0.000755       0.001499      -0.002540      -0.007528       0.015992      -0.006644      -0.000091       0.006734              1.463495       1.399469      -0.144557       0.185547       1.460022      -0.204898       1.530993          -0.000059
          108              H      11.277806       8.404464       0.596727       0.176415       0.894212 0.63482230E+01  0.59910402E+02                                 1.635993                            1.546248      -1.510369       2.184457                    0.993706       3.638117      10.602990       0.459535       1.412334      -0.679089       0.011207       0.004409       0.007573       0.014227       0.000917       0.003034       0.000152      -0.005426       0.008217      -0.005334       0.001355       0.003979              1.689803       1.649058       0.238073       0.330322       1.604313       0.410378       1.816038           0.000001
          109              H       5.234459       5.979005       2.844510       0.180356       0.984813 0.71137732E+01  0.66592407E+02                                 1.533604                            1.477601      -1.083584       2.383899                    0.999017       3.014866       7.765360       0.568507       1.150921      -0.741374      -0.002708       0.011584       0.002050       0.012072      -0.000619      -0.000862       0.002787      -0.006410      -0.005159      -0.003245      -0.002049       0.005295              1.544100       1.305460       0.080087       0.133999       1.604967       0.350738       1.721873           0.000532
          110              H       5.936110       5.048714       1.793533       0.190862       0.896295 0.63777502E+01  0.58143288E+02                                 1.449646                            1.407240      -0.887471       2.486693                    0.999795       2.875472       7.329095       0.576997       1.164395      -0.738598       0.007109      -0.000770      -0.008831       0.011363       0.000323      -0.004099       0.001658       0.003497       0.012344      -0.004626      -0.002087       0.006713              1.452968       1.788045      -0.200527      -0.187777       1.271064       0.059206       1.299796          -0.000044
          111              H       4.638907       4.564293       2.529385       0.182198       0.922170 0.65893191E+01  0.60738181E+02                                 1.489161                            1.438549      -0.925661       2.459960                    0.999710       2.985331       7.723212       0.564215       1.177715      -0.734391      -0.007466      -0.005966       0.000468       0.009568       0.004228      -0.000665       0.000469       0.002097      -0.006096      -0.003704      -0.001675       0.005379              1.495733       1.375822       0.266282      -0.097532       1.710368      -0.260849       1.401008          -0.000042
          112              H      12.813462       1.533731      11.624443       0.410116       0.699869 0.52411175E+01  0.48214067E+02                                 1.542703                            1.539737      -1.803528       2.195108                    0.991278       2.840308       8.791729       0.392515       1.696291      -0.634351      -0.012575      -0.033402       0.002999       0.035816       0.006796      -0.000184      -0.002034      -0.015831      -0.022936      -0.008022      -0.006410       0.014432              1.546096       1.476900       0.069744       0.016995       1.715892       0.029426       1.445496           0.001128
          113              H       5.622372       6.059468      10.045463       0.197469       0.863574 0.60400867E+01  0.55751895E+02                                 1.557991                            1.479827      -1.056401       2.411097                    0.998942       3.196742       8.925261       0.488067       1.359596      -0.692293       0.012333      -0.001368       0.001569       0.012507      -0.001216      -0.001249       0.000254       0.007075       0.003631      -0.004347       0.000577       0.003770              1.594721       2.181942       0.276836      -0.000984       1.346547      -0.062932       1.255676          -0.000117
          114              H      15.560753       6.599204      10.102454       0.191196       0.833496 0.59178195E+01  0.54027905E+02                                 1.494140                            1.444281      -0.741456       2.559462                    0.999966       3.054926       8.322201       0.507548       1.321821      -0.701276      -0.008393       0.007935       0.001564       0.011656      -0.004974      -0.002875       0.001918      -0.000153      -0.006007      -0.004366      -0.002857       0.007223              1.515941       1.521629      -0.387073       0.078825       1.753627      -0.133433       1.272565           0.000209
          115              H      15.876780       5.258244       9.351516       0.180175       0.929823 0.68419868E+01  0.65117174E+02                                 1.621936                            1.562327      -1.273077       2.289616                    0.997879       3.428969       9.703942       0.481061       1.337805      -0.695476      -0.002087      -0.011464      -0.004897       0.012639      -0.000554       0.000691      -0.002625       0.001957      -0.003450      -0.003433       0.000831       0.002602              1.639064       1.426821       0.158347       0.240390       1.668932       0.362344       1.821439           0.000170
          116              H      11.090718      15.665768      11.807149       0.188607       0.864918 0.61889810E+01  0.57269323E+02                                 1.533055                            1.477377      -1.053535       2.402181                    0.999188       3.218968       8.893762       0.500505       1.322498      -0.699603       0.010556       0.000320       0.004133       0.011341      -0.001422      -0.000871      -0.000153       0.001440      -0.005711      -0.002214      -0.000430       0.002644              1.547057       1.850246      -0.043684       0.388915       1.271563      -0.023264       1.519363          -0.000005
          117              H      10.199674      15.335556      10.558380       0.180263       0.938876 0.66675827E+01  0.63075489E+02                                 1.637473                            1.546277      -1.310119       2.279958                    0.997013       3.389909       9.577624       0.481478       1.344738      -0.694287       0.000584      -0.003767      -0.013557       0.014082      -0.000723      -0.003322       0.003044      -0.004186       0.001811      -0.004743      -0.000562       0.005305              1.688464       1.318981       0.040310       0.055539       1.550288       0.419141       2.196122          -0.000145
          118              H       9.566476      15.353995      11.994883       0.195755       0.809669 0.58179118E+01  0.52239018E+02                                 1.397545                            1.380090      -0.742833       2.560582                    0.999983       2.855045       7.407351       0.555647       1.227663      -0.723257      -0.008061      -0.003024       0.007334       0.011310       0.000750      -0.005172       0.001233       0.001485      -0.000868      -0.005332      -0.000183       0.005516              1.388102       1.408995       0.187251      -0.222969       1.300376      -0.158984       1.454937           0.000127
          119              H       9.995434       0.869953       7.920042       0.188774       0.887965 0.64137192E+01  0.59016197E+02                                 1.490422                            1.452248      -0.756604       2.550179                    0.999991       2.931296       7.701622       0.539811       1.233114      -0.722377      -0.006414       0.006861      -0.005463       0.010865      -0.003134       0.003363      -0.001140      -0.003922       0.001099      -0.005103      -0.000065       0.005168              1.493048       1.738226      -0.167478       0.245555       1.322225      -0.036515       1.418692           0.000131
          120              H      16.090140      16.639638       9.069915       0.194212       0.851589 0.62472141E+01  0.57394430E+02                                 1.476376                            1.455150      -0.766239       2.550040                    0.999992       2.962313       7.905489       0.524521       1.271043      -0.713340      -0.001054      -0.006972       0.009832       0.012099       0.000790      -0.001575      -0.002594      -0.007893       0.016560      -0.006934      -0.000026       0.006960              1.466165       1.401830       0.145148      -0.186243       1.462691      -0.205767       1.533975          -0.000062
          121              H      11.277805      -0.023461       7.784270       0.175710       0.896517 0.63664487E+01  0.60111661E+02                                 1.637135                            1.547116      -1.519288       2.180218                    0.993726       3.641027      10.606087       0.460113       1.409873      -0.679542       0.011298      -0.004410      -0.007771       0.014404      -0.001057      -0.003108       0.000150      -0.005224       0.007659      -0.005273       0.001350       0.003923              1.691083       1.650376      -0.238627      -0.331103       1.605349       0.411075       1.817524           0.000002
          122              H       5.234458       2.401998       5.536487       0.180308       0.985912 0.71248878E+01  0.66729530E+02                                 1.535513                            1.479395      -1.089959       2.381500                    0.999007       3.016362       7.773819       0.567733       1.151919      -0.741135      -0.002437      -0.011663      -0.001906       0.012066       0.000618       0.000781       0.002699      -0.006265      -0.005055      -0.003105      -0.002051       0.005156              1.546030       1.307043      -0.080220      -0.134322       1.606802       0.351207       1.724246           0.000540
          123              H       5.936113       3.332289       6.587464       0.191448       0.894903 0.63649653E+01  0.57993472E+02                                 1.447564                            1.405348      -0.882228       2.489389                    0.999804       2.873253       7.319625       0.577723       1.163599      -0.738777       0.006868       0.000839       0.008785       0.011183      -0.000415       0.004013       0.001506       0.003327       0.012053      -0.004498      -0.002022       0.006520              1.450847       1.784924       0.200054       0.187302       1.269503       0.059110       1.298113          -0.000052
          124              H       4.638910       3.816710       5.851612       0.183023       0.919137 0.65625621E+01  0.60434778E+02                                 1.486518                            1.436156      -0.924904       2.460990                    0.999725       2.979790       7.707232       0.564328       1.178585      -0.734198      -0.007126       0.005948      -0.000390       0.009291      -0.004117       0.000676       0.000555       0.002267      -0.006057      -0.003694      -0.001591       0.005285              1.493038       1.373485      -0.265477       0.097157       1.707102      -0.259936       1.398528          -0.000047
          125              C       9.794642      11.366311       3.333961       0.766571      18.145611 0.21747281E+03  0.43869716E+04                                 6.651287                            5.458115      -0.158275       2.038799                    0.999614      20.773531      59.067886       0.591064       0.513703      -0.989719       0.007068       0.006475       0.012600       0.015831       0.023384      -0.056103      -0.007684       0.094530      -0.024769      -0.050764      -0.038694       0.089458              7.240365       5.697680      -1.251440       2.070366       8.736962       0.465279       7.286454           0.000785
          126              C       9.563037      10.104132       2.571290      -0.632000      28.291931 0.47261430E+03  0.11306346E+05                                 7.741833                            6.920849       0.242279       2.042223                    0.996477      32.520481      93.248690       0.673671       0.380052      -1.092569       0.000476       0.019287       0.013464       0.023526       0.005049      -0.011839      -0.007513      -0.001931       0.012805      -0.011835      -0.005556       0.017391              8.095834       7.872207      -0.553982       0.408385       8.543624       1.852417       7.871673           0.004718
          127              C      10.070745      11.257361       7.901604       0.767369      19.391035 0.21157832E+03  0.42501005E+04                                 6.985800                            5.416367      -0.165276       2.045260                    0.999543      20.763533      59.427606       0.586410       0.519968      -0.984111       0.005355      -0.004983      -0.028195       0.029128       0.037738       0.022820       0.015132       0.108008      -0.073335      -0.055851      -0.028634       0.084485              7.934285       4.990511      -2.274944      -0.664428      10.082943      -1.481755       8.729402          -0.000301
          128              C       9.747872      11.418277       9.380012      -0.627809      28.235402 0.48150499E+03  0.11566183E+05                                 7.739178                            7.009756       0.251646       2.035953                    0.997959      32.828295      94.146825       0.666317       0.382680      -1.091315       0.006190       0.002098      -0.012903       0.014464       0.007233      -0.006092      -0.008842      -0.018521       0.021210      -0.015739      -0.002382       0.018120              8.020383       6.391339      -0.883116      -0.406396       8.367183      -0.657685       9.302628           0.003952
          129              C      14.126641       9.049805       6.837217       0.748968      20.550108 0.21977906E+03  0.44194691E+04                                 7.061917                            5.372886      -0.102190       2.052195                    0.999455      20.629448      57.465154       0.618390       0.492561      -1.005995      -0.021966       0.002224      -0.008800       0.023767      -0.017506       0.000074       0.063903      -0.079041       0.001191      -0.054903      -0.033304       0.088207              8.153396       8.729622       0.458135       0.046536       6.944075      -4.046002       8.786491          -0.003341
          130              C      14.942385       8.397765       7.911661      -0.628582      30.228715 0.48997940E+03  0.11827037E+05                                 8.155033                            7.084772       0.189581       2.014633                    0.997806      32.984377      94.977556       0.660546       0.384154      -1.089729      -0.013167       0.009160      -0.014354       0.021525       0.000710      -0.003947       0.003136      -0.017099      -0.000240      -0.010249       0.000627       0.009622              8.840543       8.862271      -0.790879       1.328374       8.549032      -2.989338       9.110326           0.004526
          131              C      10.013694       7.316615       5.922012       0.738439      19.932973 0.21834379E+03  0.43722089E+04                                 6.840981                            5.317522       0.084001       2.112171                    0.999288      20.487382      56.475240       0.629850       0.485634      -1.012153       0.001605       0.010861       0.003462       0.011512      -0.046708      -0.026118       0.019086       0.054383      -0.108554      -0.046147      -0.034825       0.080972              7.600049       5.432392       2.210056       1.093380       8.160720      -1.068689       9.207036          -0.007560
          132              C       9.170567       6.223732       5.325285      -0.631706      28.090276 0.45126130E+03  0.10624388E+05                                 7.606486                            6.709676       0.441572       2.086455                    0.999354      32.427333      90.919280       0.695383       0.374116      -1.101737       0.013807       0.022561       0.009678       0.028165      -0.006766      -0.003152      -0.008399      -0.008248       0.020182      -0.013803       0.001044       0.012759              7.891189       7.603807       1.734859       0.810634       8.749447       1.008941       7.320312           0.004749
          133              C      15.499147      13.776686       5.047036       0.765256      18.175133 0.21789984E+03  0.43975852E+04                                 6.657067                            5.462522      -0.156072       2.038932                    0.999625      20.793403      59.130945       0.591001       0.513524      -0.989840       0.007227      -0.006197      -0.012138       0.015426      -0.023999       0.055616      -0.007053       0.094467      -0.024767      -0.051408      -0.037691       0.089099              7.246749       5.702642       1.252361      -2.072908       8.744250       0.466393       7.293357           0.000774
          134              C      15.267546      15.038865       5.809707      -0.630774      28.290583 0.47257899E+03  0.11305779E+05                                 7.742584                            6.921325       0.242907       2.042248                    0.996486      32.521523      93.266007       0.673511       0.380133      -1.092464      -0.000118      -0.020249      -0.013587       0.024385      -0.005921       0.011264      -0.007958       0.000002       0.010909      -0.010695      -0.006875       0.017570              8.096655       7.873902       0.553919      -0.408878       8.544558       1.852583       7.871505           0.004731
          135              C      15.775240      13.885636       0.479393       0.769305      19.345813 0.21100419E+03  0.42357387E+04                                 6.976836                            5.410293      -0.166491       2.045715                    0.999555      20.731318      59.317854       0.586525       0.520214      -0.983983       0.005844       0.005954       0.028268       0.029473      -0.037123      -0.023004       0.014845       0.107103      -0.073781      -0.054985      -0.028912       0.083898              7.923513       4.984668       2.271016       0.663678      10.069064      -1.478891       8.716805          -0.000485
          136              C      21.156881      13.724732      15.762979      -0.629666      28.254526 0.48198092E+03  0.11579719E+05                                 7.741320                            7.012442       0.256594       2.037272                    0.998026      32.839502      94.167434       0.666343       0.382596      -1.091447       0.007704      -0.002244       0.012989       0.015268      -0.007686       0.005083      -0.008333      -0.018316       0.023278      -0.016021      -0.001521       0.017543              8.022340       6.392511       0.883481       0.407050       8.368778      -0.657378       9.305730           0.003931
          137              C       8.422143      16.093192       1.543780       0.749893      20.529387 0.21951747E+03  0.44127794E+04                                 7.056603                            5.369174      -0.104810       2.051836                    0.999464      20.616313      57.414359       0.618708       0.492467      -1.006070      -0.021409      -0.002550       0.009580       0.023593       0.018169       0.000688       0.064265      -0.079533       0.002035      -0.055008      -0.033920       0.088928              8.147145       8.721707      -0.457545      -0.046835       6.939165      -4.042814       8.780564          -0.003426
          138              C       3.533368      -0.016762       0.469336      -0.630598      30.266240 0.49076422E+03  0.11850697E+05                                 8.161498                            7.089979       0.187215       2.013411                    0.997759      33.013328      95.079230       0.660369       0.384104      -1.089766      -0.012789      -0.010832       0.014077       0.021888      -0.001650       0.003323       0.002658      -0.015684      -0.001574      -0.009269       0.000381       0.008888              8.848149       8.868194       0.790084      -1.330216       8.557009      -2.994549       9.119244           0.004516
          139              C      10.013683       1.064388       2.458985       0.736461      19.970355 0.21886101E+03  0.43848497E+04                                 6.847367                            5.322528       0.085811       2.112283                    0.999240      20.509079      56.536743       0.629827       0.485399      -1.012347       0.001758      -0.010377      -0.004098       0.011294       0.046620       0.026228       0.020000       0.055109      -0.109493      -0.047140      -0.034335       0.081476              7.607039       5.436331      -2.212666      -1.093822       8.169691      -1.070200       9.215094          -0.007626
          140              C       9.170560       2.157271       3.055712      -0.628701      28.015977 0.44964211E+03  0.10577052E+05                                 7.593965                            6.698393       0.438573       2.086319                    0.999337      32.375760      90.743420       0.695830       0.374202      -1.101643       0.014469      -0.023025      -0.008349       0.028447       0.006773       0.002918      -0.007614      -0.007177       0.019199      -0.013145       0.001438       0.011708              7.878045       7.588992      -1.729278      -0.805245       8.735118       1.003822       7.310025           0.004758
          141              C      12.646894      13.428036       2.985311       0.766113      18.160981 0.21769833E+03  0.43925041E+04                                 6.653694                            5.459963      -0.154922       2.039577                    0.999655      20.783497      59.096027       0.591144       0.513518      -0.989842       0.007693      -0.012659       0.006857       0.016323       0.055984       0.023397       0.007655       0.058547      -0.129446      -0.050775      -0.038330       0.089105              7.242982       5.700084      -2.071947      -1.251621       7.289748      -0.465438       8.739114           0.000826
          142              C      12.415291      14.190705       1.723133      -0.629614      28.270188 0.47211911E+03  0.11292303E+05                                 7.741396                            6.920524       0.238040       2.041194                    0.996489      32.502381      93.208314       0.673159       0.380415      -1.092234      -0.001275      -0.014262       0.019116       0.023884       0.010112       0.005049       0.007358      -0.004485      -0.004041      -0.009780      -0.005905       0.015685              8.095350       7.873407      -0.409266      -0.553319       7.870071      -1.852793       8.542571           0.004724
          143              C      12.922987       8.860392       2.876358       0.767484      19.382289 0.21147381E+03  0.42473349E+04                                 6.983319                            5.414863      -0.162303       2.046477                    0.999514      20.754680      59.391139       0.586539       0.519936      -0.984159       0.005522       0.027996      -0.005291       0.029022      -0.022945       0.038216      -0.014710       0.090829      -0.124298      -0.055557      -0.029128       0.084685              7.931152       4.989105       0.664365      -2.273707       8.725505       1.481622      10.078845          -0.000346
          144              C      12.600111       7.381984       3.037273      -0.628925      28.258192 0.48205932E+03  0.11582453E+05                                 7.743722                            7.014619       0.255899       2.036954                    0.998027      32.840376      94.183483       0.665989       0.382771      -1.091286       0.005899       0.013571       0.001587       0.014883       0.005847       0.007120       0.009493      -0.021127       0.016188      -0.015998      -0.002792       0.018790              8.025012       6.392518       0.407718      -0.884028       9.310122       0.659900       8.372394           0.003946
          145              C       5.569885       9.924777       0.668804       0.751394      20.511061 0.21928228E+03  0.44069494E+04                                 7.052929                            5.366521      -0.097267       2.054252                    0.999454      20.605779      57.381211       0.618811       0.492508      -1.006031      -0.021868       0.009258       0.002505       0.023878      -0.000584      -0.017076      -0.064134      -0.040855       0.116519      -0.055105      -0.033081       0.088185              8.142838       8.717021      -0.046958       0.456840       8.775274       4.040378       6.936219          -0.003367
          146              C       6.385627       8.850333       0.016762      -0.631993      30.312690 0.49177281E+03  0.11881688E+05                                 8.172732                            7.099863       0.182799       2.011974                    0.997809      33.042098      95.202771       0.659517       0.384385      -1.089517      -0.012095       0.013831       0.010640       0.021232       0.003042       0.001546      -0.003543      -0.008251       0.027390      -0.010051      -0.000263       0.010314              8.860881       8.881663      -1.334166      -0.794373       9.132497       3.001853       8.568483           0.004508
          147              C      18.570458      10.839993      15.697607       0.737812      19.944034 0.21850402E+03  0.43761968E+04                                 6.843931                            5.319951       0.086986       2.112870                    0.999282      20.491950      56.491881       0.629624       0.485721      -1.012113       0.001578      -0.003673       0.010462       0.011200       0.026193      -0.046800      -0.019405       0.081470      -0.026831      -0.046426      -0.034715       0.081141              7.603215       5.434288      -1.093744       2.211316       9.211059       1.069000       8.164299          -0.007621
          148              C      17.727332      11.436719      14.604725      -0.630973      28.060396 0.45062273E+03  0.10605543E+05                                 7.600420                            6.704279       0.442923       2.087030                    0.999349      32.408833      90.849538       0.695767       0.374044      -1.101796       0.013544      -0.009005       0.022729       0.027949       0.002907      -0.006728       0.007453      -0.013806       0.001238      -0.013189       0.001438       0.011751              7.884771       7.597610      -0.808148       1.731228       7.315406      -1.007393       8.741297           0.004750
          149              C       6.942395      11.714961       5.395686       0.766664      18.146398 0.21747535E+03  0.43869499E+04                                 6.650699                            5.457499      -0.160253       2.038098                    0.999633      20.773614      59.063859       0.591214       0.513581      -0.989797       0.006816       0.012282      -0.006131       0.015326      -0.056201      -0.022960       0.006914       0.058613      -0.132073      -0.051505      -0.037937       0.089442              7.239750       5.697618       2.070934       1.250777       7.286571      -0.465173       8.735061           0.000731
          150              C       6.710793      10.952292       6.657864      -0.631497      28.300291 0.47280819E+03  0.11312825E+05                                 7.747042                            6.925926       0.237556       2.040803                    0.996490      32.524717      93.286757       0.672850       0.380454      -1.092215      -0.000323       0.012477      -0.020301       0.023831      -0.011366      -0.005187       0.007369      -0.006532      -0.006532      -0.010754      -0.006366       0.017120              8.101206       7.879112       0.409919       0.553363       7.875424      -1.856051       8.549084           0.004719
          151              C      18.627498      16.282605       5.504639       0.767656      19.386276 0.21151811E+03  0.42487055E+04                                 6.986051                            5.416652      -0.164657       2.045668                    0.999544      20.759639      59.420493       0.586207       0.520170      -0.983988       0.005707      -0.028047       0.005002       0.029056       0.022433      -0.038308      -0.014885       0.090645      -0.124905      -0.055914      -0.028627       0.084541              7.934541       4.990629      -0.664125       2.274709       8.729396       1.482833      10.083598          -0.000462
          152              C      12.600106       0.999019       5.343724      -0.630148      28.255078 0.48196736E+03  0.11579124E+05                                 7.740648                            7.011567       0.254683       2.036766                    0.998069      32.840232      94.163437       0.666506       0.382511      -1.091525       0.006212      -0.013684      -0.001380       0.015091      -0.005598      -0.006508       0.008973      -0.020224       0.014418      -0.015028      -0.002704       0.017732              8.021926       6.389417      -0.406502       0.881829       9.306807       0.659972       8.369552           0.003944
          153              C      11.274398      15.218220       7.712193       0.749900      20.539985 0.21965999E+03  0.44164361E+04                                 7.059349                            5.371190      -0.097918       2.053703                    0.999413      20.623347      57.442294       0.618534       0.492517      -1.006027      -0.021782      -0.009337      -0.002115       0.023793      -0.000293       0.016639      -0.064247      -0.042060       0.117611      -0.054303      -0.034396       0.088698              8.150369       8.725638       0.047338      -0.457330       8.783416       4.044590       6.942055          -0.003429
          154              C      12.090144      16.292664       8.364235      -0.628528      30.223924 0.48984620E+03  0.11823518E+05                                 8.155763                            7.084924       0.187863       2.014155                    0.997746      32.985190      94.991821       0.660355       0.384275      -1.089597      -0.011721      -0.013700      -0.009984       0.020610      -0.003922      -0.001220      -0.003646      -0.008599       0.025782      -0.010446       0.000511       0.009935              8.841627       8.863225       1.328259       0.790156       9.111146       2.990095       8.550509           0.004540
          155              C      18.570455      14.303016       9.445384       0.738197      19.937300 0.21841162E+03  0.43739305E+04                                 6.842781                            5.319061       0.084672       2.112268                    0.999298      20.487859      56.479897       0.629629       0.485764      -1.012080       0.002300       0.003334      -0.011159       0.011871      -0.026237       0.045919      -0.019672       0.082012      -0.027563      -0.046831      -0.033890       0.080721              7.601935       5.433483       1.092900      -2.210997       9.208953       1.069347       8.163370          -0.007568
          156              C      17.727330      13.706290      10.538266      -0.632193      28.085497 0.45118192E+03  0.10622098E+05                                 7.605884                            6.709345       0.442912       2.086898                    0.999369      32.425128      90.912601       0.695357       0.374145      -1.101711       0.014662       0.010398      -0.022978       0.029173      -0.002635       0.005985       0.008124      -0.011951       0.004183      -0.012293       0.000437       0.011855              7.890454       7.601886       0.809162      -1.735294       7.319476      -1.007175       8.749998           0.004758
          157              C      13.023394       5.395695      13.428033       0.766489      18.146794 0.21748932E+03  0.43873689E+04                                 6.651427                            5.458214      -0.158179       2.038813                    0.999614      20.774258      59.069544       0.591079       0.513682      -0.989733      -0.007069      -0.006495      -0.012596       0.015837       0.023393      -0.056097      -0.007656       0.094448      -0.024756      -0.050764      -0.038658       0.089422              7.240526       5.697787      -1.251451       2.070427       8.737167       0.465327       7.286625           0.000656
          158              C      13.254999       6.657874      14.190704      -0.632013      28.293580 0.47264952E+03  0.11307443E+05                                 7.742226                            6.921184       0.242172       2.042163                    0.996478      32.522127      93.255639       0.673640       0.380061      -1.092559      -0.000483      -0.019289      -0.013465       0.023529       0.005052      -0.011844      -0.007521      -0.001915       0.012788      -0.011835      -0.005565       0.017400              8.096257       7.872641      -0.554023       0.408411       8.544080       1.852560       7.872050           0.004645
          159              C      12.747291       5.504645       8.860390       0.767326      19.391563 0.21158423E+03  0.42502419E+04                                 6.985913                            5.416438      -0.165234       2.045270                    0.999543      20.763693      59.427899       0.586408       0.519967      -0.984113      -0.005378       0.004995       0.028198       0.029137       0.037736       0.022810       0.015145       0.107997      -0.073278      -0.055862      -0.028608       0.084470              7.934422       4.990556      -2.274978      -0.664438      10.083126      -1.481825       8.729585          -0.000411
          160              C      13.070164       5.343729       7.381982      -0.627803      28.235523 0.48150604E+03  0.11566225E+05                                 7.739202                            7.009761       0.251647       2.035946                    0.997960      32.828579      94.147990       0.666316       0.382680      -1.091314      -0.006192      -0.002112       0.012918       0.014480       0.007231      -0.006098      -0.008852      -0.018548       0.021166      -0.015743      -0.002389       0.018132              8.020415       6.391372      -0.883131      -0.406391       8.367268      -0.657680       9.302604           0.003918
          161              C       8.691395       7.712201       9.924777       0.748954      20.550426 0.21978268E+03  0.44195589E+04                                 7.061977                            5.372923      -0.102259       2.052173                    0.999456      20.629610      57.465656       0.618389       0.492560      -1.005996       0.021962      -0.002228       0.008811       0.023768      -0.017507       0.000082       0.063894      -0.079005       0.001236      -0.054901      -0.033285       0.088187              8.153471       8.729691       0.458147       0.046536       6.944126      -4.046053       8.786595          -0.003441
          162              C       7.875651       8.364241       8.850333      -0.628585      30.229075 0.48998683E+03  0.11827262E+05                                 8.155107                            7.084836       0.189599       2.014633                    0.997806      32.984631      94.978507       0.660541       0.384155      -1.089728       0.013165      -0.009163       0.014353       0.021524       0.000712      -0.003952       0.003129      -0.017095      -0.000233      -0.010252       0.000636       0.009616              8.840629       8.862353      -0.790886       1.328399       8.549105      -2.989398       9.110428           0.004519
          163              C      12.804342       9.445391      10.839982       0.738428      19.933015 0.21834398E+03  0.43722148E+04                                 6.841000                            5.317529       0.083957       2.112155                    0.999288      20.487401      56.475349       0.629848       0.485635      -1.012152      -0.001606      -0.010863      -0.003464       0.011514      -0.046707      -0.026122       0.019086       0.054395      -0.108549      -0.046147      -0.034828       0.080976              7.600079       5.432410       2.210073       1.093382       8.160756      -1.068712       9.207072          -0.007595
          164              C      13.647469      10.538274      11.436709      -0.631701      28.090089 0.45125636E+03  0.10624254E+05                                 7.606457                            6.709635       0.441531       2.086442                    0.999354      32.427362      90.919597       0.695385       0.374115      -1.101736      -0.013802      -0.022564      -0.009674       0.028164      -0.006766      -0.003155      -0.008399      -0.008244       0.020206      -0.013806       0.001045       0.012761              7.891161       7.603773       1.734819       0.810622       8.749395       1.008885       7.320316           0.004752
          165              C       7.318889       2.985320      11.714958       0.765342      18.173780 0.21788075E+03  0.43971261E+04                                 6.656924                            5.462421      -0.156264       2.038896                    0.999625      20.792499      59.128858       0.590981       0.513550      -0.989822      -0.007202       0.006189       0.012142       0.015414      -0.023989       0.055616      -0.007060       0.094546      -0.024786      -0.051416      -0.037709       0.089124              7.246585       5.702517       1.252340      -2.072841       8.744056       0.466351       7.293181           0.000779
          166              C       7.550490       1.723141      10.952287      -0.630773      28.289458 0.47255570E+03  0.11305048E+05                                 7.742299                            6.921086       0.243035       2.042305                    0.996485      32.520430      93.261226       0.673535       0.380125      -1.092472       0.000132       0.020255       0.013590       0.024392      -0.005905       0.011277      -0.007956      -0.000009       0.010905      -0.010712      -0.006858       0.017570              8.096345       7.873575       0.553888      -0.408867       8.544215       1.852454       7.871244           0.004654
          167              C       7.042796       2.876370      16.282601       0.769339      19.345278 0.21099790E+03  0.42355873E+04                                 6.976735                            5.410228      -0.166517       2.045712                    0.999555      20.731099      59.317341       0.586525       0.520217      -0.983980      -0.005821      -0.005945      -0.028274       0.029473      -0.037124      -0.023011       0.014840       0.107115      -0.073803      -0.054984      -0.028924       0.083908              7.923387       4.984621       2.270981       0.663664      10.068896      -1.478835       8.716642          -0.000485
          168              C       1.661155       3.037274       0.999015      -0.629670      28.254404 0.48197966E+03  0.11579674E+05                                 7.741299                            7.012439       0.256578       2.037273                    0.998025      32.839287      94.166572       0.666343       0.382596      -1.091447      -0.007696       0.002235      -0.012976       0.015251      -0.007692       0.005080      -0.008327      -0.018294       0.023329      -0.016024      -0.001515       0.017539              8.022308       6.392490       0.883461       0.407052       8.368700      -0.657357       9.305734           0.003917
          169              C      14.395893       0.668814      15.218214       0.749912      20.529322 0.21951721E+03  0.44127778E+04                                 7.056609                            5.369182      -0.104805       2.051836                    0.999463      20.616389      57.414812       0.618705       0.492469      -1.006068       0.021410       0.002546      -0.009568       0.023589       0.018161       0.000692       0.064269      -0.079550       0.002015      -0.055003      -0.033932       0.088936              8.147150       8.721716      -0.457542      -0.046832       6.939175      -4.042809       8.780558          -0.003426
          170              C      13.580150       0.016774      16.292658      -0.630600      30.266224 0.49076380E+03  0.11850686E+05                                 8.161503                            7.089983       0.187229       2.013417                    0.997759      33.013280      95.079108       0.660368       0.384104      -1.089766       0.012792       0.010837      -0.014082       0.021894      -0.001654       0.003321       0.002661      -0.015670      -0.001606      -0.009261       0.000373       0.008888              8.848156       8.868211       0.790085      -1.330227       8.557011      -2.994553       9.119246           0.004505
          171              C      12.804353      15.697618      14.303009       0.736476      19.970143 0.21885847E+03  0.43847879E+04                                 6.847329                            5.322506       0.085804       2.112285                    0.999240      20.508985      56.536498       0.629826       0.485401      -1.012346      -0.001746       0.010386       0.004099       0.011301       0.046627       0.026224       0.019998       0.055095      -0.109484      -0.047135      -0.034339       0.081474              7.606989       5.436299      -2.212644      -1.093810       8.169642      -1.070180       9.215026          -0.007643
          172              C      13.647476      14.604735      13.706282      -0.628697      28.015663 0.44963519E+03  0.10576836E+05                                 7.593884                            6.698326       0.438606       2.086333                    0.999337      32.375432      90.741916       0.695836       0.374200      -1.101646      -0.014470       0.023027       0.008349       0.028449       0.006773       0.002918      -0.007618      -0.007199       0.019190      -0.013147       0.001434       0.011713              7.877962       7.588904      -1.729269      -0.805215       8.735050       1.003823       7.309932           0.004746
          173              C      10.171142       3.333970      13.776683       0.766060      18.161570 0.21770674E+03  0.43927060E+04                                 6.653763                            5.460019      -0.154776       2.039615                    0.999655      20.783874      59.096865       0.591151       0.513509      -0.989849      -0.007682       0.012703      -0.006835       0.016343       0.055966       0.023400       0.007641       0.058523      -0.129437      -0.050779      -0.038302       0.089081              7.243056       5.700129      -2.071955      -1.251635       7.289806      -0.465461       8.739234           0.000746
          174              C      10.402745       2.571301      15.038861      -0.629612      28.270424 0.47212279E+03  0.11292433E+05                                 7.741449                            6.920551       0.238067       2.041191                    0.996490      32.502897      93.210484       0.673156       0.380415      -1.092232       0.001289       0.014268      -0.019144       0.023910       0.010118       0.005024       0.007375      -0.004499      -0.004057      -0.009793      -0.005897       0.015691              8.095409       7.873504      -0.409273      -0.553319       7.870155      -1.852779       8.542568           0.004646
          175              C       9.895049       7.901614      13.885636       0.767525      19.381701 0.21146691E+03  0.42471755E+04                                 6.983282                            5.414844      -0.162489       2.046426                    0.999513      20.754441      59.390932       0.586526       0.519949      -0.984149      -0.005522      -0.027996       0.005295       0.029023      -0.022948       0.038219      -0.014709       0.090860      -0.124287      -0.055554      -0.029144       0.084699              7.931105       4.989097       0.664361      -2.273695       8.725440       1.481589      10.078778          -0.000361
          176              C      10.217925       9.380022      13.724721      -0.628925      28.257813 0.48205084E+03  0.11582188E+05                                 7.743627                            7.014534       0.255926       2.036968                    0.998027      32.840024      94.181946       0.665997       0.382768      -1.091289      -0.005898      -0.013571      -0.001589       0.014882       0.005848       0.007121       0.009495      -0.021122       0.016196      -0.015998      -0.002794       0.018793              8.024913       6.392450       0.407705      -0.884006       9.310009       0.659891       8.372279           0.003911
          177              C      17.248151       6.837229      16.093190       0.751428      20.510484 0.21927542E+03  0.44067851E+04                                 7.052861                            5.366482      -0.097389       2.054220                    0.999455      20.605450      57.380465       0.618804       0.492516      -1.006025       0.021860      -0.009257      -0.002517       0.023872      -0.000580      -0.017077      -0.064138      -0.040847       0.116533      -0.055106      -0.033085       0.088191              8.142751       8.716937      -0.046927       0.456851       8.775165       4.040318       6.936150          -0.003358
          178              C      10.727891       7.911661      -0.016762      -0.631991      30.312289 0.49176513E+03  0.11881445E+05                                 8.172653                            7.099807       0.182824       2.011990                    0.997808      33.041653      95.200974       0.659520       0.384385      -1.089518       0.012093      -0.013827      -0.010645       0.021231       0.003042       0.001545      -0.003537      -0.008252       0.027382      -0.010050      -0.000258       0.010308              8.860786       8.881587      -1.334126      -0.794352       9.132386       3.001814       8.568386           0.004511
          179              C       4.247578       5.922013       1.064387       0.737831      19.943792 0.21850128E+03  0.43761286E+04                                 6.843885                            5.319927       0.087026       2.112885                    0.999281      20.491773      56.491327       0.629624       0.485723      -1.012112      -0.001574       0.003666      -0.010464       0.011198       0.026195      -0.046811      -0.019402       0.081469      -0.026843      -0.046422      -0.034728       0.081150              7.603156       5.434249      -1.093732       2.211283       9.210992       1.069003       8.164225          -0.007615
          180              C       5.090704       5.325287       2.157269      -0.630970      28.059955 0.45061449E+03  0.10605289E+05                                 7.600320                            6.704204       0.442977       2.087055                    0.999348      32.408382      90.847681       0.695774       0.374042      -1.101798      -0.013542       0.009000      -0.022726       0.027944       0.002903      -0.006727       0.007450      -0.013813       0.001266      -0.013187       0.001437       0.011750              7.884659       7.597507      -0.808133       1.731191       7.315286      -1.007363       8.741185           0.004750
          181              C      15.875641       5.047045      11.366308       0.766673      18.146199 0.21747213E+03  0.43868630E+04                                 6.650620                            5.457433      -0.160104       2.038152                    0.999633      20.773343      59.062689       0.591223       0.513576      -0.989800      -0.006840      -0.012246       0.006146       0.015314      -0.056202      -0.022954       0.006922       0.058619      -0.132030      -0.051488      -0.037950       0.089438              7.239666       5.697546       2.070924       1.250746       7.286520      -0.465160       8.734933           0.000677
          182              C      16.107243       5.809714      10.104130      -0.631496      28.300381 0.47281063E+03  0.11312894E+05                                 7.747069                            6.925957       0.237517       2.040793                    0.996490      32.524625      93.286425       0.672847       0.380455      -1.092214       0.000305      -0.012476       0.020281       0.023813      -0.011355      -0.005210       0.007362      -0.006516      -0.006524      -0.010740      -0.006374       0.017115              8.101237       7.879155       0.409929       0.553357       7.875435      -1.856091       8.549122           0.004644
          183              C       4.190538       0.479401      11.257355       0.767630      19.386762 0.21152370E+03  0.42488424E+04                                 6.986115                            5.416689      -0.164610       2.045676                    0.999544      20.759969      59.421451       0.586212       0.520164      -0.983992      -0.005709       0.028045      -0.005007       0.029055       0.022431      -0.038308      -0.014888       0.090619      -0.124912      -0.055917      -0.028614       0.084531              7.934621       4.990668      -0.664134       2.274742       8.729491       1.482855      10.083704          -0.000523
          184              C      10.217930      15.762987      11.418270      -0.630153      28.255681 0.48198076E+03  0.11579542E+05                                 7.740790                            7.011687       0.254656       2.036749                    0.998069      32.840810      94.165897       0.666496       0.382513      -1.091522      -0.006209       0.013690       0.001380       0.015096      -0.005601      -0.006508       0.008969      -0.020212       0.014431      -0.015025      -0.002702       0.017727              8.022077       6.389505      -0.406520       0.881851       9.307005       0.660000       8.369720           0.003932
          185              C      11.543638       1.543786       9.049801       0.749839      20.541127 0.21967391E+03  0.44167775E+04                                 7.059518                            5.371292      -0.097658       2.053767                    0.999412      20.624090      57.444406       0.618541       0.492505      -1.006035       0.021792       0.009322       0.002103       0.023795      -0.000284       0.016640      -0.064243      -0.042076       0.117636      -0.054308      -0.034392       0.088700              8.150586       8.725855       0.047379      -0.457306       8.783666       4.044733       6.942237          -0.003498
          186              C      10.727892       0.469342       8.397759      -0.628545      30.225371 0.48987474E+03  0.11824403E+05                                 8.156054                            7.085150       0.187824       2.014120                    0.997747      32.986513      94.997030       0.660340       0.384277      -1.089593       0.011728       0.013710       0.009984       0.020620      -0.003926      -0.001225      -0.003669      -0.008577       0.025807      -0.010449       0.000493       0.009955              8.841968       8.863552       1.328366       0.790235       9.111520       2.990274       8.550831           0.004507
          187              C       4.247581       2.458990       7.316610       0.738172      19.937654 0.21841603E+03  0.43740382E+04                                 6.842835                            5.319096       0.084640       2.112254                    0.999298      20.488109      56.480596       0.629630       0.485761      -1.012082      -0.002312      -0.003347       0.011152       0.011871      -0.026229       0.045904      -0.019677       0.082011      -0.027552      -0.046835      -0.033870       0.080705              7.601999       5.433539       1.092917      -2.211050       9.208997       1.069327       8.163460          -0.007621
          188              C       5.090706       3.055716       6.223728      -0.632183      28.085646 0.45118323E+03  0.10622155E+05                                 7.605929                            6.709363       0.442831       2.086867                    0.999369      32.425466      90.914170       0.695353       0.374146      -1.101708      -0.014673      -0.010399       0.022983       0.029183      -0.002637       0.005993       0.008134      -0.011951       0.004175      -0.012304       0.000438       0.011866              7.890509       7.601951       0.809168      -1.735293       7.319533      -1.007158       8.750043           0.004754
          189              O      10.370798      11.312002       4.470759      -0.620016      41.792539 0.70757061E+03  0.18232230E+05                                 9.547440                            8.263703       0.022187       2.037474                    0.996277      29.327588      80.006515       0.656788       0.361919      -1.135842      -0.018004      -0.006264      -0.016815       0.025419       0.008611      -0.006396      -0.001672       0.123121       0.069143      -0.073699       0.021609       0.052090             10.442594      10.087667      -1.553070       4.755949       8.204925      -0.794241      13.035190           0.056280
          190              O       9.432978      12.447459       2.816015      -0.588177      33.585807 0.53082877E+03  0.12713969E+05                                 8.203591                            7.092849       0.499095       2.212716                    0.996709      27.650477      72.429892       0.719550       0.355401      -1.142433       0.023998      -0.007048      -0.013742       0.028538      -0.014488      -0.027131      -0.037517       0.010650      -0.150767      -0.075435       0.034843       0.040592              9.007893       8.818292      -4.198242       0.928947      11.967730      -1.701075       6.237657           0.039624
          191              O       9.885919      12.229556       7.137257      -0.616603      47.280920 0.70555196E+03  0.18180111E+05                                10.430538                            8.269795      -0.057879       2.012694                    0.996636      29.286277      80.078704       0.653953       0.363489      -1.133809      -0.011267      -0.032706       0.000812       0.034602       0.021931       0.040104      -0.020576       0.027991      -0.035644      -0.056897       0.008789       0.048108             12.240712       8.469753      -3.517028       0.499951      17.044839      -5.706320      11.207545           0.044327
          192              O      10.523681      10.149560       7.487415      -0.618122      46.924181 0.70974659E+03  0.18303906E+05                                10.344932                            8.262225       0.026102       2.033027                    0.997428      29.453995      80.408052       0.658482       0.360680      -1.136719      -0.011888       0.020931      -0.000044       0.024071       0.005868       0.017955       0.030671       0.030120      -0.147625      -0.064278       0.016594       0.047684             12.058906       9.292165      -5.164714      -1.532982      17.172283      -0.516884       9.712272           0.054141
          193              O      12.838565       8.835420       6.843755      -0.656118      45.847577 0.75077005E+03  0.19610288E+05                                10.115978                            8.473545       0.079052       2.036781                    0.997868      30.171701      82.542952       0.653845       0.358637      -1.139815       0.032672       0.004264      -0.004310       0.033230       0.003160      -0.004174       0.047956       0.034722      -0.086541      -0.065848       0.032065       0.033783             11.297304      15.868791       0.693071      -1.200114       8.175477      -2.925692       9.847644           0.056286
          194              O      14.697091       9.748780       5.997441      -0.570720      36.179070 0.50167959E+03  0.11821308E+05                                 8.589602                            6.849003       0.689084       2.277655                    0.998416      27.078138      69.850364       0.741323       0.350638      -1.148817      -0.004789      -0.000966       0.001585       0.005136       0.018728      -0.038777       0.027102      -0.100760       0.055006      -0.081915       0.022340       0.059575              9.977381       8.086019       2.375540      -2.336564      10.148218      -5.936275      11.697906           0.027745
          195              O      10.310328       8.288810       5.174428      -0.600981      37.171842 0.56457682E+03  0.13681178E+05                                 8.671349                            7.256927       0.509339       2.212850                    0.997738      27.628813      71.916377       0.722590       0.349795      -1.151265      -0.015886      -0.006133       0.010735       0.020130      -0.014869      -0.036289      -0.031341      -0.007907      -0.118600      -0.070293       0.033674       0.036620              9.530106       6.647162       2.576229      -1.349541      12.258017      -4.251769       9.685138           0.035707
          196              O      10.351401       7.199282       7.125524      -0.592021      36.826981 0.57046873E+03  0.13887895E+05                                 8.646585                            7.351383       0.503878       2.211771                    0.996889      27.781777      72.961229       0.708213       0.355253      -1.144504      -0.005223       0.005386      -0.008450       0.011300      -0.049208       0.005316       0.015784       0.072777       0.112339      -0.082197       0.038384       0.043814              9.352851       6.731986       0.121747       2.644602       6.574875      -0.876976      14.751693           0.033641
          197              O      12.529383      11.574832       5.924359      -0.908441      49.083005 0.99228818E+03  0.27875796E+05                                10.482816                            9.529812      -0.269969       1.877776                    0.998318      34.810145      99.755234       0.635264       0.343212      -1.148888      -0.001918       0.005608      -0.017937       0.018890       0.012750       0.050174       0.016787       0.024135       0.210087      -0.053005      -0.041896       0.094900             11.468818      13.161394      -1.324974      -1.507437      10.898285      -0.231211      10.346775           0.111970
          198              O      16.075300      13.830995       3.910238      -0.619002      41.689160 0.70528178E+03  0.18156035E+05                                 9.526466                            8.245957       0.029793       2.040153                    0.996377      29.289137      79.827804       0.658108       0.361535      -1.136300      -0.018588       0.006411       0.016945       0.025956      -0.009432       0.006089      -0.001649       0.124660       0.067883      -0.074368       0.021377       0.052990             10.418889      10.063498       1.546994      -4.744554       8.185122      -0.791148      13.008047           0.056282
          199              O      15.137481      12.695538       5.564982      -0.587530      33.574510 0.53061335E+03  0.12707763E+05                                 8.202498                            7.092225       0.494271       2.211423                    0.996614      27.643585      72.413360       0.719444       0.355482      -1.142345       0.023881       0.007104       0.012964       0.028087       0.014709       0.027641      -0.037880       0.011577      -0.151299      -0.076132       0.035004       0.041127              9.006237       8.816342       4.196803      -0.927738      11.966146      -1.699824       6.236225           0.039541
          200              O      15.590414      12.913441       1.243740      -0.616887      47.283772 0.70569290E+03  0.18184245E+05                                10.430090                            8.269947      -0.054661       2.013494                    0.996678      29.287911      80.078449       0.654042       0.363430      -1.133881      -0.011396       0.032549      -0.001017       0.034501      -0.021657      -0.040452      -0.020239       0.027507      -0.035600      -0.056753       0.008526       0.048228             12.239854       8.469783       3.516719      -0.499506      17.044636      -5.705062      11.205141           0.044414
          201              O      16.228179      14.993437       0.893582      -0.619951      46.971606 0.71071860E+03  0.18334473E+05                                10.349338                            8.265863       0.030487       2.034048                    0.997490      29.475364      80.467378       0.658605       0.360504      -1.136906      -0.011981      -0.020498       0.000460       0.023747      -0.006132      -0.018516       0.030343       0.030216      -0.147224      -0.064076       0.016028       0.048048             12.064158       9.296390       5.165919       1.534681      17.179224      -0.518215       9.716860           0.054052
          202              O       7.134067      16.307577       1.537242      -0.655794      45.865986 0.75117067E+03  0.19624309E+05                                10.120693                            8.477570       0.070116       2.034209                    0.997790      30.175507      82.573758       0.653454       0.358786      -1.139642       0.032332      -0.004124       0.004515       0.032906      -0.002745       0.004918       0.047604       0.034339      -0.085537      -0.065328       0.031439       0.033890             11.302755      15.875156      -0.693133       1.200325       8.179956      -2.928366       9.853154           0.056278
          203              O       8.992593      15.394217       2.383556      -0.571535      36.200509 0.50205425E+03  0.11832410E+05                                 8.592984                            6.851521       0.688861       2.277181                    0.998375      27.089146      69.886749       0.741189       0.350634      -1.148814      -0.004065      -0.000005      -0.001065       0.004202      -0.018223       0.038254       0.027689      -0.100568       0.056602      -0.081513       0.021409       0.060103              9.981692       8.089212      -2.376367       2.337485      10.152767      -5.939341      11.703097           0.027796
          204              O      10.310317       0.092193       3.206569      -0.599131      37.124025 0.56368824E+03  0.13654480E+05                                 8.664749                            7.251896       0.507352       2.212392                    0.997737      27.608329      71.853133       0.722727       0.349861      -1.151193      -0.015668       0.005725      -0.011838       0.020455       0.013580       0.036222      -0.031184      -0.008137      -0.119770      -0.070019       0.033039       0.036980              9.522365       6.642595      -2.573986       1.348359      12.248417      -4.247567       9.676084           0.035691
          205              O      10.351388       1.181721       1.255473      -0.591826      36.726745 0.56857234E+03  0.13828065E+05                                 8.624591                            7.334190       0.512825       2.214945                    0.997014      27.754458      72.816588       0.709873       0.354772      -1.145069      -0.005504      -0.004847       0.008704       0.011382       0.049179      -0.005433       0.015813       0.073396       0.109073      -0.081864       0.037776       0.044088              9.328023       6.715262      -0.120834      -2.635801       6.557920      -0.873832      14.710885           0.033690
          206              O       6.824881      13.568165       2.456638      -0.907046      49.016869 0.99063307E+03  0.27818847E+05                                10.471884                            9.520058      -0.268108       1.878468                    0.998321      34.791121      99.695558       0.635744       0.343082      -1.148949      -0.001508      -0.005401       0.017170       0.018062      -0.012707      -0.050174       0.016967       0.024227       0.211824      -0.053241      -0.042130       0.095371             11.456142      13.141232       1.322662       1.501374      10.884641      -0.230326      10.342554           0.111929
          207              O      13.223047      12.291237       2.931002      -0.619845      41.741526 0.70641440E+03  0.18193639E+05                                 9.536913                            8.254492       0.026010       2.038832                    0.996265      29.308380      79.915292       0.657497       0.361703      -1.136096      -0.018362       0.016574      -0.006201       0.025501       0.006585       0.009379       0.001888       0.028223      -0.220008      -0.074061       0.021096       0.052965             10.430876      10.076248      -4.750898      -1.550815      13.021596       0.793440       8.194783           0.056278
          208              O      12.285231      13.945982       4.066460      -0.588197      33.592852 0.53097890E+03  0.12718704E+05                                 8.205418                            7.094595       0.496032       2.211858                    0.996674      27.652208      72.442136       0.719335       0.355475      -1.142351       0.023644       0.013353      -0.007092       0.028065       0.027408      -0.014051       0.037893       0.081252       0.059000      -0.075884       0.035442       0.040442              9.009675       8.820257      -0.928766      -4.199031       6.238871       1.701014      11.969897           0.039592
          209              O      12.738163       9.624740       3.848554      -0.616167      47.227227 0.70464653E+03  0.18150366E+05                                10.422049                            8.264190      -0.054871       2.013878                    0.996691      29.267436      80.004598       0.654232       0.363463      -1.133866      -0.011429      -0.000798      -0.032998       0.034931      -0.039699       0.021437       0.020279       0.031181      -0.022308      -0.056137       0.008889       0.047248             12.229636       8.463371      -0.499533      -3.512826      11.197429       5.700706      17.028108           0.044463
          210              O      13.375923       9.274580       1.768558      -0.618558      46.892839 0.70929771E+03  0.18288021E+05                                10.336643                            8.256992       0.031364       2.034652                    0.997471      29.448475      80.363190       0.659055       0.360451      -1.136987      -0.011962       0.000477       0.021311       0.024444      -0.018060       0.006375      -0.030780       0.088697       0.028607      -0.064253       0.016222       0.048030             12.047761       9.285550       1.533506      -5.158325       9.703762       0.514226      17.153970           0.054042
          211              O       4.281809       9.918240       0.454418      -0.656515      45.913841 0.75212622E+03  0.19655951E+05                                10.128546                            8.483587       0.069950       2.033766                    0.997830      30.191295      82.636946       0.653135       0.358839      -1.139575       0.032178       0.004208       0.004474       0.032759       0.003732       0.002532      -0.048142       0.059460      -0.008104      -0.065575       0.031267       0.034308             11.312260      15.887391       1.201100       0.693005       9.862030       2.932337       8.187360           0.056329
          212              O       6.140337      10.764554       1.367779      -0.571862      36.214500 0.50228938E+03  0.11839234E+05                                 8.595012                            6.852957       0.685931       2.276170                    0.998377      27.093221      69.899062       0.741145       0.350617      -1.148838      -0.003800      -0.000276       0.000055       0.003810       0.037670       0.017594      -0.028158      -0.077708       0.123891      -0.080847       0.020223       0.060623              9.984333       8.091058       2.338072       2.376927      11.705937       5.941473      10.156003           0.027744
          213              O      18.867094      11.587578      16.669803      -0.599592      37.121573 0.56367327E+03  0.13653811E+05                                 8.663603                            7.251205       0.508562       2.212842                    0.997765      27.608762      71.849744       0.722862       0.349803      -1.151258      -0.015734      -0.011588      -0.005778       0.020377       0.035939      -0.013837       0.031641       0.055121       0.073472      -0.070118       0.032554       0.037564              9.520948       6.642200       1.348423       2.573815       9.674353       4.246182      12.246291           0.035677
          214              O      18.908163       9.636482      15.580273      -0.592252      36.762476 0.56926104E+03  0.13849429E+05                                 8.631617                            7.339667       0.509618       2.213951                    0.996978      27.765521      72.865037       0.709436       0.354873      -1.144953      -0.005474       0.008541       0.004998       0.011309      -0.004984      -0.049231      -0.015575      -0.018446      -0.165613      -0.082069       0.037826       0.044243              9.335995       6.720646      -2.638484       0.121352      14.724197       0.874706       6.563142           0.033633
          215              O      15.381629      10.837637       3.193830      -0.907404      49.010342 0.99045092E+03  0.27812423E+05                                10.469203                            9.517490      -0.269074       1.878097                    0.998262      34.794237      99.701797       0.636000       0.342960      -1.149052      -0.001992       0.018033       0.005316       0.018905      -0.050052       0.013181      -0.016929      -0.092581      -0.140408      -0.053141      -0.041497       0.094638             11.453045      13.137162       1.498261      -1.321925      10.342229       0.230292      10.879743           0.111916
          216              O       7.518551      12.851760       5.449995      -0.619735      41.759952 0.70679431E+03  0.18206612E+05                                 9.541472                            8.258127       0.021305       2.037517                    0.996345      29.313864      79.947893       0.657156       0.361827      -1.135952      -0.017723      -0.016733       0.006303       0.025175      -0.006440      -0.009731       0.001675       0.026794      -0.219208      -0.073848       0.021673       0.052176             10.436223      10.081289       4.753312       1.551937      13.027804       0.793976       8.199574           0.056256
          217              O       6.580728      11.197015       4.314537      -0.588392      33.617916 0.53146963E+03  0.12733570E+05                                 8.210043                            7.098214       0.494031       2.211164                    0.996551      27.661134      72.477552       0.719090       0.355509      -1.142308       0.024190      -0.013743       0.006196       0.028503      -0.026933       0.014485       0.037553       0.080861       0.057011      -0.075198       0.034472       0.040727              9.015199       8.826119       0.929803       4.202576       6.242004       1.702015      11.977474           0.039565
          218              O       7.033670      15.518257       4.532443      -0.616451      47.263963 0.70528451E+03  0.18171183E+05                                10.427348                            8.267616      -0.051996       2.014383                    0.996701      29.281124      80.055605       0.654123       0.363436      -1.133871      -0.011734       0.001460       0.032670       0.034744       0.039712      -0.022224       0.020659       0.030509      -0.021632      -0.056780       0.009642       0.047138             12.236532       8.467160       0.499598       3.514946      11.203211       5.704462      17.039225           0.044456
          219              O       7.671436      15.868417       6.612439      -0.618475      46.880762 0.70904448E+03  0.18279810E+05                                10.334863                            8.255350       0.031369       2.034812                    0.997520      29.443786      80.345985       0.659142       0.360437      -1.137002      -0.011740      -0.000374      -0.021099       0.024148       0.018445      -0.006080      -0.030294       0.088521       0.029812      -0.064100       0.016353       0.047747             12.045858       9.283467      -1.532591       5.157538       9.701988       0.514264      17.152117           0.054042
          220              O       9.986323      15.224757       7.926579      -0.656254      45.887126 0.75159790E+03  0.19637959E+05                                10.122719                            8.479097       0.076563       2.035753                    0.997898      30.185045      82.600932       0.653507       0.358711      -1.139719       0.032447      -0.004702      -0.004821       0.033138      -0.004560      -0.003506      -0.047863       0.059415      -0.006931      -0.065403       0.031206       0.034197             11.305201      15.878118      -1.200382      -0.693028       9.855521       2.929344       8.181963           0.056387
          221              O      11.844847      14.378443       7.013218      -0.571365      36.179991 0.50172536E+03  0.11822497E+05                                 8.588969                            6.848691       0.690171       2.277783                    0.998451      27.083589      69.861689       0.741451       0.350575      -1.148885      -0.004647       0.001020       0.000246       0.004764      -0.038448      -0.018077      -0.027619      -0.077432       0.123467      -0.081350       0.021343       0.060007              9.976609       8.085435      -2.335980      -2.375208      11.696300       5.935696      10.148092           0.027868
          222              O      18.867087      13.555431       8.473188      -0.600617      37.164061 0.56447317E+03  0.13678067E+05                                 8.669868                            7.256060       0.510583       2.213177                    0.997771      27.627712      71.912429       0.722662       0.349776      -1.151278      -0.015777       0.010919       0.005192       0.019877      -0.036121       0.013806       0.031097       0.056567       0.071155      -0.070066       0.033513       0.036553              9.528089       6.647095      -1.349991      -2.576326       9.681210       4.249573      12.255962           0.035768
          223              O      18.908163      15.506527       9.562718      -0.591958      36.739121 0.56882052E+03  0.13835752E+05                                 8.627219                            7.336173       0.514996       2.215603                    0.996991      27.757583      72.831579       0.709714       0.354809      -1.145027      -0.005529      -0.008638      -0.004730       0.011294       0.005676       0.049343      -0.016028      -0.017189      -0.164738      -0.082044       0.037721       0.044322              9.331108       6.717419       2.636882      -0.121011      14.716143       0.874179       6.559763           0.033754
          224              O       9.677135      14.305360       5.187167      -0.907501      49.011164 0.99045803E+03  0.27811598E+05                                10.468817                            9.517324      -0.268751       1.878231                    0.998348      34.790175      99.675728       0.636050       0.342945      -1.149109      -0.001940      -0.017419      -0.004900       0.018198       0.050826      -0.013184      -0.016891      -0.093708      -0.142155      -0.053714      -0.042120       0.095834             11.452599      13.136855      -1.499494       1.321916      10.340687       0.230029      10.880256           0.111981
          225              O      12.447238       5.450004      12.291235      -0.619981      41.788874 0.70748949E+03  0.18229563E+05                                 9.546765                            8.263134       0.022467       2.037582                    0.996277      29.326146      80.000533       0.656824       0.361910      -1.135852       0.018027       0.006232       0.016761       0.025392       0.008631      -0.006337      -0.001727       0.123085       0.069245      -0.073702       0.021665       0.052038             10.441834      10.086880      -1.552847       4.755584       8.204306      -0.794110      13.034317           0.056188
          226              O      13.385058       4.314547      13.945979      -0.588189      33.585261 0.53081658E+03  0.12713590E+05                                 8.203453                            7.092738       0.499510       2.212857                    0.996709      27.650252      72.428783       0.719561       0.355398      -1.142436      -0.024048       0.007033       0.013712       0.028562      -0.014482      -0.027110      -0.037528       0.010685      -0.150766      -0.075432       0.034840       0.040592              9.007732       8.818097      -4.198144       0.928905      11.967587      -1.701023       6.237513           0.039514
          227              O      12.932117       4.532450       9.624737      -0.616568      47.277192 0.70548636E+03  0.18177775E+05                                10.429384                            8.268926      -0.056389       2.013125                    0.996649      29.285542      80.072064       0.654053       0.363447      -1.133857       0.011266       0.032707      -0.000820       0.034602       0.021884       0.040113      -0.020475       0.027893      -0.035764      -0.056814       0.008725       0.048089             12.239287       8.468762      -3.516443       0.499879      17.042748      -5.705673      11.206349           0.044310
          228              O      12.294355       6.612446       9.274579      -0.618151      46.923390 0.70973251E+03  0.18303441E+05                                10.344779                            8.262133       0.026173       2.033057                    0.997427      29.453766      80.407033       0.658487       0.360679      -1.136720       0.011892      -0.020979       0.000043       0.024115       0.005857       0.017964       0.030644       0.030087      -0.147499      -0.064229       0.016579       0.047650             12.058684       9.292008      -5.164568      -1.533013      17.171871      -0.516785       9.712172           0.054096
          229              O       9.979471       7.926586       9.918239      -0.656095      45.847368 0.75076534E+03  0.19610140E+05                                10.115960                            8.473530       0.078986       2.036760                    0.997868      30.171586      82.542670       0.653843       0.358638      -1.139814      -0.032662      -0.004268       0.004332       0.033224       0.003176      -0.004179       0.047955       0.034760      -0.086507      -0.065850       0.032080       0.033771             11.297278      15.868741       0.693068      -1.200081       8.175439      -2.925700       9.847655           0.056267
          230              O       8.120945       7.013226      10.764553      -0.570673      36.177983 0.50166024E+03  0.11820722E+05                                 8.589384                            6.848833       0.689432       2.277772                    0.998416      27.077753      69.848679       0.741339       0.350635      -1.148822       0.004788       0.001013      -0.001606       0.005151       0.018747      -0.038762       0.027087      -0.100674       0.054895      -0.081869       0.022339       0.059530              9.977124       8.085799       2.375470      -2.336488      10.147939      -5.936108      11.697634           0.027743
          231              O      12.507708       8.473196      11.587566      -0.600960      37.170852 0.56455670E+03  0.13680569E+05                                 8.671227                            7.256818       0.509244       2.212832                    0.997738      27.628237      71.914570       0.722592       0.349797      -1.151263       0.015866       0.006140      -0.010730       0.020113      -0.014867      -0.036299      -0.031334      -0.007918      -0.118603      -0.070296       0.033676       0.036620              9.529987       6.647070       2.576188      -1.349527      12.257839      -4.251766       9.685053           0.035661
          232              O      12.466635       9.562724       9.636470      -0.592042      36.828119 0.57048979E+03  0.13888540E+05                                 8.646767                            7.351522       0.503879       2.211763                    0.996889      27.782175      72.962684       0.708206       0.355253      -1.144503       0.005231      -0.005395       0.008456       0.011312      -0.049212       0.005313       0.015793       0.072779       0.112334      -0.082202       0.038379       0.043822              9.353064       6.732120       0.121755       2.644681       6.575009      -0.877028      14.752065           0.033668
          233              O      10.288653       5.187174      10.837635      -0.908436      49.082962 0.99229356E+03  0.27876280E+05                                10.483588                            9.530479      -0.271514       1.877346                    0.998318      34.809158      99.756453       0.635171       0.343258      -1.148837       0.001978      -0.005682       0.018028       0.019005       0.012643       0.050245       0.016830       0.024318       0.210732      -0.053057      -0.042063       0.095120             11.469737      13.162644      -1.325200      -1.507878      10.899416      -0.231240      10.347150           0.111792
          234              O       6.742736       2.931011      12.851756      -0.619031      41.692344 0.70535260E+03  0.18158357E+05                                 9.527027                            8.246437       0.029639       2.040083                    0.996377      29.290440      79.833063       0.658079       0.361541      -1.136292       0.018594      -0.006411      -0.016957       0.025969      -0.009430       0.006124      -0.001618       0.124703       0.067857      -0.074384       0.021357       0.053027             10.419510      10.064121       1.547162      -4.744830       8.185654      -0.791229      13.008755           0.056253
          235              O       7.680555       4.066468      11.197012      -0.587516      33.573464 0.53059351E+03  0.12707174E+05                                 8.202386                            7.092130       0.494150       2.211407                    0.996612      27.642875      72.411287       0.719443       0.355486      -1.142342      -0.023795      -0.007163      -0.012965       0.028028       0.014699       0.027658      -0.037857       0.011592      -0.151353      -0.076135       0.034999       0.041135              9.006112       8.816223       4.196723      -0.927735      11.965929      -1.699825       6.236185           0.039452
          236              O       7.227622       3.848565      15.518254      -0.616932      47.286468 0.70574215E+03  0.18185915E+05                                10.430705                            8.270413      -0.055237       2.013321                    0.996672      29.288673      80.082620       0.653999       0.363446      -1.133863       0.011415      -0.032579       0.001019       0.034536      -0.021696      -0.040458      -0.020270       0.027590      -0.035551      -0.056796       0.008532       0.048264             12.240612       8.470319       3.517036      -0.499542      17.045773      -5.705391      11.205743           0.044361
          237              O       6.589857       1.768569      15.868412      -0.619923      46.972667 0.71073632E+03  0.18335095E+05                                10.349632                            8.266071       0.030210       2.033960                    0.997490      29.475555      80.468983       0.658583       0.360513      -1.136895       0.011982       0.020469      -0.000483       0.023722      -0.006132      -0.018499       0.030360       0.030231      -0.147245      -0.064089       0.016038       0.048051             12.064537       9.296680       5.166141       1.534692      17.179820      -0.518295       9.717112           0.054019
          238              O      15.683969       0.454429      15.224752      -0.655838      45.868639 0.75122405E+03  0.19626040E+05                                10.121014                            8.477819       0.070378       2.034266                    0.997792      30.176691      82.577548       0.653451       0.358782      -1.139646      -0.032344       0.004115      -0.004496       0.032913      -0.002733       0.004925       0.047619       0.034309      -0.085530      -0.065336       0.031418       0.033918             11.303133      15.875686      -0.693139       1.200387       8.180228      -2.928486       9.853485           0.056269
          239              O      13.825443       1.367789      14.378438      -0.571535      36.200817 0.50206073E+03  0.11832625E+05                                 8.593140                            6.851642       0.688337       2.277025                    0.998374      27.088968      69.886949       0.741168       0.350642      -1.148805       0.004051       0.000028       0.001053       0.004186      -0.018224       0.038265       0.027692      -0.100607       0.056722      -0.081547       0.021426       0.060121              9.981875       8.089399      -2.376432       2.337547      10.152941      -5.939442      11.703285           0.027680
          240              O      12.507719      16.669813      13.555425      -0.599180      37.126542 0.56373657E+03  0.13655940E+05                                 8.665082                            7.252170       0.507644       2.212454                    0.997740      27.609652      71.857277       0.722719       0.349857      -1.151196       0.015694      -0.005734       0.011836       0.020476       0.013591       0.036230      -0.031170      -0.008101      -0.119706      -0.070007       0.033056       0.036950              9.522728       6.642845      -2.574103       1.348409      12.248903      -4.247706       9.676436           0.035648
          241              O      12.466648      15.580285      15.506521      -0.591818      36.726228 0.56856336E+03  0.13827790E+05                                 8.624505                            7.334127       0.512819       2.214946                    0.997013      27.754308      72.816006       0.709877       0.354772      -1.145069       0.005508       0.004844      -0.008703       0.011382       0.049177      -0.005440       0.015804       0.073396       0.109065      -0.081860       0.037780       0.044080              9.327920       6.715199      -0.120830      -2.635746       6.557872      -0.873822      14.710689           0.033699
          242              O      15.993155       3.193841      14.305356      -0.907081      49.016896 0.99063510E+03  0.27818764E+05                                10.471505                            9.519742      -0.267296       1.878696                    0.998321      34.791665      99.695063       0.635791       0.343058      -1.148975       0.001493       0.005413      -0.017143       0.018039      -0.012756      -0.050115       0.016944       0.024137       0.211644      -0.053232      -0.042046       0.095279             11.455682      13.140560       1.322566       1.501113      10.884114      -0.230297      10.342371           0.111918
          243              O       9.594989       4.470769      13.830992      -0.619946      41.743465 0.70645606E+03  0.18194986E+05                                 9.537205                            8.254753       0.025924       2.038801                    0.996262      29.309216      79.918263       0.657484       0.361705      -1.136094       0.018358      -0.016655       0.006203       0.025551       0.006540       0.009365       0.001854       0.028273      -0.219888      -0.074018       0.021073       0.052945             10.431191      10.076570      -4.751021      -1.550855      13.021992       0.793388       8.195012           0.056198
          244              O      10.532805       2.816024      12.695534      -0.588212      33.591064 0.53094339E+03  0.12717564E+05                                 8.204811                            7.094091       0.497296       2.212219                    0.996685      27.652375      72.440303       0.719406       0.355448      -1.142380      -0.023623      -0.013431       0.007012       0.028064       0.027335      -0.014039       0.037964       0.081038       0.058895      -0.075811       0.035469       0.040341              9.008977       8.819484      -0.928685      -4.198620       6.238434       1.700915      11.969014           0.039464
          245              O      10.079873       7.137266      12.913440      -0.616208      47.229507 0.70469044E+03  0.18151841E+05                                10.422528                            8.264553      -0.055268       2.013749                    0.996690      29.268180      80.008278       0.654203       0.363473      -1.133855       0.011406       0.000830       0.032979       0.034906      -0.039688       0.021455       0.020289       0.031197      -0.022323      -0.056147       0.008900       0.047247             12.230221       8.463783      -0.499550      -3.513066      11.197916       5.700941      17.028966           0.044383
          246              O       9.442113       7.487426      14.993436      -0.618581      46.893362 0.70930807E+03  0.18288331E+05                                10.336668                            8.257006       0.031544       2.034702                    0.997472      29.448702      80.363555       0.659061       0.360447      -1.136992       0.011963      -0.000453      -0.021314       0.024446      -0.018068       0.006384      -0.030778       0.088734       0.028605      -0.064267       0.016215       0.048052             12.047805       9.285598       1.533481      -5.158371       9.703754       0.514253      17.154062           0.054018
          247              O      18.536227       6.843766      16.307576      -0.656527      45.914777 0.75214631E+03  0.19656626E+05                                10.128742                            8.483747       0.069777       2.033711                    0.997830      30.191548      82.638214       0.653123       0.358843      -1.139570      -0.032162      -0.004190      -0.004487       0.032742       0.003733       0.002537      -0.048133       0.059488      -0.008090      -0.065575       0.031280       0.034295             11.312493      15.887681       1.201183       0.693044       9.862267       2.932426       8.187530           0.056303
          248              O      16.677699       5.997452      15.394215      -0.571869      36.214997 0.50229849E+03  0.11839508E+05                                 8.595124                            6.853048       0.686021       2.276206                    0.998376      27.093275      69.899482       0.741135       0.350620      -1.148835       0.003810       0.000322      -0.000059       0.003824       0.037639       0.017591      -0.028161      -0.077680       0.123902      -0.080816       0.020196       0.060620              9.984464       8.091212       2.338125       2.376980      11.706075       5.941534      10.156105           0.027715
          249              O       3.950942       5.174428       0.092191      -0.599592      37.121770 0.56367708E+03  0.13653937E+05                                 8.663686                            7.251279       0.508319       2.212770                    0.997764      27.608677      71.849784       0.722851       0.349808      -1.151253       0.015757       0.011590       0.005778       0.020396       0.035936      -0.013847       0.031637       0.055163       0.073510      -0.070131       0.032568       0.037563              9.521034       6.642262       1.348429       2.573830       9.674458       4.246232      12.246381           0.035635
          250              O       3.909873       7.125524       1.181721      -0.592224      36.761748 0.56924842E+03  0.13849043E+05                                 8.631504                            7.339585       0.509606       2.213951                    0.996978      27.765268      72.864141       0.709440       0.354873      -1.144953       0.005478      -0.008533      -0.004997       0.011304      -0.004979      -0.049241      -0.015580      -0.018436      -0.165601      -0.082074       0.037817       0.044258              9.335858       6.720569      -2.638434       0.121339      14.723949       0.874689       6.563056           0.033664
          251              O       7.436407       5.924369      13.568164      -0.907487      49.011028 0.99046627E+03  0.27812787E+05                                10.468874                            9.517206      -0.268163       1.878349                    0.998262      34.795033      99.701900       0.636049       0.342934      -1.149081       0.001996      -0.017977      -0.005283       0.018843      -0.050077       0.013262      -0.016925      -0.092440      -0.140248      -0.053168      -0.041426       0.094594             11.452653      13.136595       1.498020      -1.321854      10.342149       0.230231      10.879215           0.111838
          252              O      15.299485       3.910246      11.311999      -0.619623      41.756880 0.70672683E+03  0.18204493E+05                                 9.541196                            8.257879       0.020844       2.037410                    0.996340      29.312210      79.943318       0.657147       0.361840      -1.135939       0.017697       0.016691      -0.006330       0.025136      -0.006459      -0.009712       0.001707       0.026745      -0.219169      -0.073833       0.021680       0.052154             10.435923      10.080944       4.753183       1.551876      13.027485       0.793993       8.199339           0.056183
          253              O      16.237308       5.564991      12.447457      -0.588404      33.618396 0.53147922E+03  0.12733888E+05                                 8.210261                            7.098400       0.493388       2.210986                    0.996544      27.660876      72.477696       0.719060       0.355522      -1.142296      -0.024242       0.013708      -0.006223       0.028536      -0.026978       0.014492       0.037527       0.080995       0.057068      -0.075255       0.034468       0.040787              9.015443       8.826380       0.929829       4.202709       6.242159       1.702042      11.977791           0.039500
          254              O      15.784366       1.243749      12.229551      -0.616417      47.263686 0.70527500E+03  0.18170877E+05                                10.427306                            8.267572      -0.051911       2.014410                    0.996701      29.280913      80.054907       0.654124       0.363437      -1.133870       0.011749      -0.001436      -0.032669       0.034747       0.039730      -0.022201       0.020658       0.030518      -0.021570      -0.056782       0.009642       0.047140             12.236495       8.467109       0.499624       3.514949      11.203162       5.704478      17.039214           0.044411
          255              O       3.737600       0.893589      10.149555      -0.618460      46.881379 0.70905262E+03  0.18280104E+05                                10.334995                            8.255437       0.031239       2.034769                    0.997519      29.443956      80.347076       0.659133       0.360440      -1.136997       0.011748       0.000388       0.021101       0.024154       0.018443      -0.006067      -0.030299       0.088516       0.029817      -0.064102       0.016366       0.047737             12.046025       9.283580      -1.532627       5.157637       9.702113       0.514252      17.152382           0.054009
          256              O      12.831713       1.537249       8.835415      -0.656220      45.886220 0.75157736E+03  0.19637295E+05                                10.122585                            8.478977       0.076661       2.035784                    0.997900      30.184774      82.600019       0.653512       0.358711      -1.139718      -0.032454       0.004744       0.004815       0.033150      -0.004536      -0.003485      -0.047879       0.059391      -0.006933      -0.065409       0.031191       0.034218             11.305047      15.878005      -1.200311      -0.692975       9.855309       2.929253       8.181826           0.056354
          257              O      10.973189       2.383563       9.748776      -0.571318      36.178642 0.50170087E+03  0.11821803E+05                                 8.588871                            6.848604       0.689269       2.277513                    0.998451      27.082694      69.859568       0.741441       0.350583      -1.148876       0.004652      -0.000943      -0.000208       0.004751      -0.038501      -0.018056      -0.027602      -0.077564       0.123528      -0.081427       0.021397       0.060030              9.976504       8.085288      -2.335950      -2.375165      11.696208       5.935666      10.148016           0.027707
          258              O       3.950949       3.206575       8.288806      -0.600597      37.163482 0.56446282E+03  0.13677736E+05                                 8.669698                            7.255923       0.511033       2.213311                    0.997774      27.627730      71.911961       0.722680       0.349769      -1.151285       0.015758      -0.010898      -0.005173       0.019845      -0.036095       0.013786       0.031123       0.056488       0.071101      -0.070029       0.033459       0.036571              9.527894       6.646969      -1.349964      -2.576279       9.680984       4.249446      12.255728           0.035707
          259              O       3.909873       1.255479       7.199276      -0.591999      36.740100 0.56883877E+03  0.13836301E+05                                 8.627334                            7.336264       0.515055       2.215612                    0.996991      27.758085      72.833071       0.709714       0.354807      -1.145030       0.005517       0.008662       0.004740       0.011311       0.005687       0.049319      -0.016024      -0.017217      -0.164750      -0.082031       0.037740       0.044291              9.331233       6.717502       2.636939      -0.121037      14.716344       0.874159       6.559852           0.033749
          260              O      13.140901       2.456646      11.574827      -0.907289      49.004222 0.99028971E+03  0.27805877E+05                                10.468212                            9.516802      -0.269638       1.878012                    0.998346      34.787126      99.667401       0.636035       0.342966      -1.149084       0.001910       0.017459       0.004920       0.018239       0.050802      -0.013150      -0.016804      -0.093687      -0.141896      -0.053646      -0.042097       0.095743             11.451905      13.135955      -1.499352       1.321782      10.340201       0.230045      10.879558           0.112011

******************************************************
Auxiliary information for the entire system
The total spin magnetic moment of the unit cell is   60.009407
The total net atomic charge of the unit cell is   -0.000003
Accuracy of reproducing the electrostatic potential in the unit cell:
  The inner radius (bohr) =    5.0000
  The outer radius (bohr) =   12.0000
  Valid grid points have density less than (e/(bohr^3)) =    0.0001
  The number of valid grid points were=         3386
  The rms potential error without charges in kcal/mol is=      6.42007
  The rms potential error with partial charges in kcal/mol is=      0.84546
  The RRMSE value at monopole order=      0.13169
  The rms potential error with partial charges and cloud penetration in kcal/mol is=      0.83957
  The RRMSE value at monopole order with cloud penetration is=      0.13077
  The rms potential error with partial charges and atomic dipoles in kcal/mol is=      0.49468
  The RRMSE value at dipole order=      0.07705
  The rms potential error with partial charges, atomic dipoles and cloud penetration in kcal/mol is=      0.48957
  The RRMSE value at dipole order with cloud penetration=      0.07626

******************************************************
The electron densities and ab initio electrostatic potential were computed in VASP using the PBE functional and
projector augmented wave method. See the main text of the journal article for a description of computational details.
The atomic charges, dipoles, and quadrupoles were computed with the DDEC6 method as described in
(a) T. A. Manz and N. Gabaldon Limas, RSC Adv. 6 (2016) 47771-47801 DOI: 10.1039/c6ra04656h
(b) N. Gabaldon Limas and T. A. Manz, RSC Adv. 8 (2018) 2678-2707 DOI: 10.1039/c7ra11829e.
For each atom in the material, the electron cloud parameters were fit to the spherically averaged atom-in-material
electron density using radial positions for which this density was between 10^-4 and 10^-2 electrons per cubic bohr.
The polarizabilities, dispersion coefficients, and quantum Drude oscillator (QDO) parameters were fit using the MCLF method.
The magnetic structure of the system was optimized in VASP from the default ferromagnetic initial guess using spin polarization.
The atomic spin moments (ASMs) were computed on this optimized magnetic structure using the DDEC6 partition as inputs
to the method of T. A. Manz and D. S. Sholl, J. Chem. Theory Comput. 7 (2011) 4146-4164 DOI: 10.1021/ct200539n.
The RMSE and RRMSE were computed using a uniform grid with Ewald summation.
