# Supplementary material for: A collection of forcefield precursors for metal–organic frameworks
Source: RSC Adv. 2019 Nov 13;9(63):36492–507. doi: 10.1039/c9ra07327b (PMC9075174; doi:10.1039/c9ra07327b)
Supplement: RA-009-C9RA07327B-s3639 [file RA-009-C9RA07327B-s3639.xyz]

  196
jmolscript: load "" {1 1 1} spacegroup "x,y,z" unitcell [{     14.669000     0.000000     0.000000 }, {      7.334471    14.962991     0.000000 }, {      7.334498     5.494651    13.917597 }]
Cu    13.601094     5.945155    13.255398     0.792114
Cu    15.736875    14.512487     0.662199     0.775249
Cu     8.402386    10.679325     6.296599     0.786218
Cu    20.935583     9.778317     7.620998     0.773314
Cu    14.668982    13.506374    13.138212     0.816441
Cu    14.668972    17.180089     7.738184     0.811844
Cu    14.668987     6.951268     0.779385     0.816060
Cu    14.668997     3.277553     6.179413     0.815175
H     12.958581     7.595325     2.467590     0.345908
H     14.105696     8.463699     2.673570     0.342131
H     14.375601    10.496489     1.436296     0.137789
H     11.116153     8.212988     1.185779     0.137262
H     18.465312    17.391758    13.466667     0.129689
H     16.379399     5.084321     6.158537     0.346501
H     15.232283     5.594792     6.890602     0.342970
H     14.962376     5.190431     9.235717     0.137433
H     18.221828     4.118878     7.203748     0.137222
H     25.541633    18.912373    11.231501     0.129999
H     16.379396     5.144500     0.800262     0.345776
H     15.232281     4.634029     0.068196     0.342054
H     22.296867    10.533041    11.640678     0.137661
H     10.887318    11.604594    13.672647     0.137082
H     10.872646    11.774090     9.644895     0.129582
H     12.958592     2.633496     4.491209     0.346414
H     14.105710     1.765122     4.285228     0.342901
H     21.710095    14.695323     5.522502     0.137310
H     18.450639    16.978824     5.773019     0.137128
H     18.465316    13.294705     7.409729     0.129853
H     16.379388    12.862317    11.450007     0.345989
H     15.232273    11.993943    11.244027     0.342161
H     14.962368     9.961153    12.481301     0.137605
H     18.221816    12.244654    12.731818     0.137112
H     10.872657     3.065884     0.450930     0.129730
H     12.958570    15.373321     7.759060     0.346375
H     14.105686    14.862850     7.026995     0.342817
H     14.375593    15.267211     4.681880     0.137722
H     11.116141    16.338764     6.713849     0.137193
H      3.796336     1.545269     2.686096     0.129827
H     12.958573    15.313142    13.117335     0.345906
H     14.105688    15.823613    13.849401     0.342087
H      7.041102     9.924601     2.276919     0.137506
H     18.450651     8.853048     0.244950     0.136992
H     18.465323     8.683552     4.272702     0.129578
H     16.379377    17.824146     9.426388     0.346257
H     15.232259    18.692520     9.632369     0.342758
H      7.627874     5.762319     8.395095     0.137567
H     10.887330     3.478818     8.144578     0.137013
H     10.872653     7.162937     6.507868     0.129719
H     10.558743     5.905577    13.313573     0.092545
H      8.730983     6.676300    12.180681     0.122110
H      9.078635     7.984824    10.257269     0.101766
H     11.133761     8.439305     9.589224     0.122111
H     12.924848     7.606091    10.813973     0.082756
H     18.779226    14.552065     0.604024     0.092889
H     20.606986    13.781342     1.736916     0.121768
H     20.259334    12.472818     3.660328     0.101592
H     18.204208    12.018337     4.328373     0.122033
H     16.413121    12.851551     3.103624     0.082802
H     11.444737    10.639747     6.354775     0.092560
H     13.272492    11.410470     5.221882     0.122115
H     12.924833    12.718994     3.298470     0.101804
H     10.869705    13.173475     2.630426     0.122117
H      9.078623    12.340261     3.855174     0.082670
H     17.893232     9.817895     7.562822     0.092564
H     16.065477     9.047172     8.695715     0.121773
H     16.413136     7.738648    10.619127     0.101537
H     18.468264     7.284167    11.287171     0.122106
H     20.259346     8.117381    10.062423     0.082587
C     16.848792    15.305152    13.692132     0.592552
C     12.877893    11.399019     0.443971     0.007574
C     13.504262    10.373865     1.137068    -0.222536
C     12.870564     9.183111     1.391760     0.289284
C     11.562089     9.003613     0.982582    -0.209558
C     10.912250    10.005164     0.271393     0.001780
C     11.569419    11.218608     0.009742    -0.146032
C     13.559999    12.715276     0.211547     0.594004
C     12.489157    18.355852     9.207882     0.589873
C     16.460082     4.598857    10.439590     0.006219
C     15.833715     4.867078     9.231542    -0.222407
C     16.467415     4.666713     8.030453     0.289602
C     17.775891     4.220207     8.013752    -0.210855
C     18.425729     3.926490     9.206490     0.002422
C     17.768558     4.128715    10.431239    -0.146923
C     15.777974     4.866022    11.749235     0.596052
C     12.489170    12.330611    11.668513     0.592485
C      9.125570    11.124615    10.436806     0.008308
C     23.168205    10.856394    11.644853    -0.222827
C     23.801906    11.056759    12.845942     0.289196
C     10.441380    11.503265    12.862643    -0.209571
C     11.091215    11.796982    11.669905     0.001801
C     10.434044    11.594757    10.445157    -0.146424
C      8.443461    10.857450     9.127160     0.593430
C     16.848788    15.381311     7.184264     0.589767
C     20.212392    13.792793     6.514827     0.006920
C     20.838756    14.817947     5.821731    -0.222845
C     20.205053    16.008701     5.567039     0.289572
C     18.896578    16.188199     5.976216    -0.210892
C     18.246744    15.186648     6.687405     0.002360
C     18.903918    13.973204     6.949056    -0.147200
C     20.894504    12.476536     6.747251     0.595502
C     12.489177     5.152490     0.225465     0.592578
C     16.460076     9.058623    13.473626     0.007508
C     15.833707    10.083777    12.780529    -0.222667
C     16.467405    11.274531    12.525837     0.289239
C     17.775880    11.454029    12.935015    -0.209527
C     18.425719    10.452478    13.646204     0.001665
C     10.434052     3.744383    -0.009742    -0.145800
C     15.777970     7.742366    13.706050     0.594075
C     16.848812     2.101790     4.709715     0.590072
C     12.877887    15.858785     3.478007     0.006223
C     13.504254    15.590564     4.686055    -0.222317
C     12.870554    15.790929     5.887144     0.289911
C     11.562078    16.237435     5.903845    -0.211179
C     10.912240    16.531152     4.711107     0.002150
C      4.234940     1.365936     3.486358    -0.147289
C     13.559995    15.591620     2.168362     0.596151
C     16.848799     8.127031     2.249084     0.592476
C     20.212399     9.333027     3.480791     0.008189
C      6.169764     9.601248     2.272744    -0.223102
C      5.536063     9.400883     1.071655     0.289223
C     18.896589     8.954377     1.054954    -0.209567
C     18.246754     8.660660     2.247692     0.001628
C     18.903925     8.862885     3.472440    -0.146048
C     20.894508     9.600192     4.790437     0.593568
C     12.489181     5.076331     6.733333     0.589981
C      9.125577     6.664849     7.402770     0.006964
C      8.499213     5.639695     8.095866    -0.222682
C      9.132916     4.448941     8.350558     0.289829
C     10.441391     4.269443     7.941381    -0.210976
C     11.091225     5.270994     7.230192     0.002131
C     10.434051     6.484438     6.968541    -0.147669
C      8.443465     7.981106     7.170346     0.595615
C     10.684895     6.423495    12.552281     0.072660
C      9.590586     6.876082    11.887020    -0.144663
C      9.806218     7.658167    10.737426    -0.035531
C     10.984138     7.922333    10.349125    -0.131632
C     12.062311     7.410096    11.102067     0.109222
C     18.653074    14.034147     1.365316     0.072309
C     19.747383    13.581560     2.030577    -0.145055
C     19.531751    12.799475     3.180171    -0.035941
C     18.353831    12.535309     3.568472    -0.131857
C     17.275658    13.047546     2.815530     0.108580
C     11.318582    11.157665     5.593482     0.072425
C     12.412888    11.610252     4.928221    -0.144747
C     12.197252    12.392337     3.778628    -0.035730
C     11.019330    12.656503     3.390327    -0.131669
C      9.941160    12.144266     4.143269     0.108978
C     18.019387     9.299977     8.324115     0.072340
C     16.925081     8.847390     8.989376    -0.145283
C     17.140717     8.065305    10.138969    -0.035987
C     18.318639     7.801139    10.527270    -0.132062
C     19.396809     8.313376     9.774328     0.108429
N     13.560009     8.117684     2.047279    -0.656409
N     15.777971     4.885193     6.798746    -0.658768
N     15.777966     5.343628     0.160052    -0.656309
N     13.560023     2.111137     4.911520    -0.658729
N     15.777960    12.339958    11.870318    -0.656364
N     13.559998    15.572449     7.118851    -0.658913
N     13.560003    15.114014    13.757545    -0.656289
N     15.777946    18.346505     9.006077    -0.658870
N     11.933226     6.688609    12.162588    -0.221637
N     17.404743    13.769033     1.755009    -0.219531
N     10.070250    11.422779     5.203790    -0.220494
N     19.267719     9.034863     8.713807    -0.219275
O     16.323644    14.198750    13.880019    -0.574154
O     20.287198    19.089440    13.518162    -0.514825
O     14.712983    12.834515     0.691705    -0.535093
O     16.267898    16.241947    13.120119    -0.600406
O     13.014307    18.124324     8.109784    -0.572691
O     23.719743    19.583687    12.791663    -0.513063
O     14.624990     5.356420    11.683823    -0.538711
O     13.070050    18.167807    10.289279    -0.600246
O     13.014320    12.562139    12.766612    -0.574166
O      9.050757    11.102776     8.084732    -0.513716
O     21.959479    10.367052     9.192573    -0.534281
O     13.070061    12.518656    10.587116    -0.600457
O     16.323636    16.487713     6.996376    -0.572719
O     20.287209    11.597023     7.358234    -0.512324
O     22.047487    12.357297     6.267094    -0.537510
O     16.267898    14.444516     7.756277    -0.600325
O     13.014325     6.258892     0.037578    -0.574287
O      9.050771     1.368202     0.399435    -0.511832
O     14.624986     7.623127    13.225892    -0.538249
O     13.070071     4.215695     0.797478    -0.600777
O     16.323662     2.333318     5.807813    -0.572358
O      5.618226     0.873955     1.125934    -0.515855
O     14.712979    15.101222     2.233774    -0.535908
O     16.267919     2.289835     3.628318    -0.599992
O     16.323649     7.895503     1.150985    -0.574260
O     20.287212     9.354866     5.832865    -0.511064
O      7.378490    10.090590     4.725024    -0.537009
O     16.267908     7.938986     3.330481    -0.600823
O     13.014333     3.969929     6.921221    -0.572360
O      9.050760     8.860619     6.559363    -0.514622
O      7.290482     8.100345     7.650503    -0.535249
O     13.070071     6.013126     6.161320    -0.600057

The following XYZ coordinates are in angstroms. Other properties are in atomic units.
The sperically averaged electron density of each atom fit to a function of the form exp(a - br)
eigen_1, eigen_2 and eigen_3 are the three eigenvalues of traceless quadrupole moment tensor
  atom number  atomic symbol              X              Y              Z     net charge C6 coefficient C8 coefficient C10 coefficient fluctuating dipole atomic polarizability isotropic forcefield polarizability              a              b squared Pearson coefficient          <r^3>          <r^4>         wp_QDO          m_QDO          q_QDO       dipole_x       dipole_y       dipole_z         dipole            Qxy            Qxz            Qyz     Q(x^2-y^2)  Q(3z^2 - R^2)        eigen_1        eigen_2        eigen_3 static polarizability      alpha(xx)      alpha(xy)      alpha(xz)      alpha(yy)      alpha(yz)      alpha(zz) atomic spin moment
            1             Cu      13.601094       5.945155      13.255398       0.792114      69.013958 0.11651575E+04  0.32549549E+05                                14.179323                           11.533864       1.296643       2.326082                    0.994024      41.800869     102.874905       0.512094       0.428150      -1.137981      -0.061676       0.024719      -0.037031       0.076067       0.096410      -0.141863       0.055738      -0.172245       0.084835      -0.232394       0.109997       0.122397             17.331555      15.830561       1.719683      -2.528191      17.647190      -1.100672      18.516913           0.225734
            2             Cu      15.736875      14.512487       0.662199       0.775249      69.967229 0.11846125E+04  0.33269941E+05                                14.379438                           11.689697       1.246021       2.307285                    0.993720      42.044463     104.155212       0.504161       0.432575      -1.133708       0.063122      -0.025288       0.037901       0.077849       0.100624      -0.148124       0.058555      -0.180500       0.089130      -0.242940       0.115398       0.127542             17.584010      16.060741       1.745540      -2.567419      17.900990      -1.123918      18.790298          -0.238949
            3             Cu       8.402386      10.679325       6.296599       0.786218      69.411788 0.11734435E+04  0.32848302E+05                                14.246855                           11.586985       1.274977       2.318629                    0.993868      41.920248     103.368566       0.509971       0.429052      -1.137066       0.061127       0.025135      -0.036223       0.075369      -0.094846       0.139206       0.054550      -0.169390       0.082449      -0.228186       0.107935       0.120251             17.415672      15.910484      -1.725670       2.535980      17.730638      -1.109539      18.605894          -0.075670
            4             Cu      20.935583       9.778317       7.620998       0.773314      70.060858 0.11865752E+04  0.33343712E+05                                14.401009                           11.706624       1.237118       2.304493                    0.993663      42.068178     104.292679       0.503255       0.433111      -1.133192      -0.062504      -0.025702       0.037075       0.077084      -0.100444       0.147317       0.058090      -0.180330       0.087715      -0.241937       0.114920       0.127017             17.610909      16.088227      -1.746910       2.566242      17.928512      -1.127969      18.815988           0.084003
            5             Cu      14.668982      13.506374      13.138212       0.816441      56.351138 0.89010887E+03  0.23424920E+05                                12.832665                           10.351662       0.995797       2.252729                    0.995292      40.529332      99.252859       0.515541       0.451449      -1.114479      -0.000023      -0.037615       0.055286       0.066869       0.004994       0.003392       0.036443       0.070129      -0.127575      -0.067334       0.010217       0.057117             15.494393      20.841595       0.959702       0.652993      15.104684       5.785187      10.536900           0.682699
            6             Cu      14.668972      17.180089       7.738184       0.811844      56.665175 0.89598967E+03  0.23623458E+05                                12.890387                           10.394857       0.993118       2.250615                    0.995228      40.606622      99.602183       0.513689       0.452236      -1.113762       0.000025       0.037775      -0.055526       0.067157      -0.004758      -0.003230       0.037679       0.071131      -0.130677      -0.069186       0.011125       0.058060             15.567108      20.936157      -0.960572      -0.653351      15.179660       5.817997      10.585506          -0.683319
            7             Cu      14.668987       6.951268       0.779385       0.816060      56.378945 0.89060625E+03  0.23441750E+05                                12.837914                           10.355454       0.994680       2.252321                    0.995288      40.535129      99.281437       0.515369       0.451527      -1.114409       0.000007       0.037615      -0.055296       0.066877       0.004966       0.003366       0.036481       0.070105      -0.127680      -0.067384       0.010271       0.057114             15.501118      20.851133       0.960584       0.653525      15.111142       5.787948      10.541079           0.682121
            8             Cu      14.668997       3.277553       6.179413       0.815175      56.418861 0.89152821E+03  0.23472289E+05                                12.843673                           10.360813       1.002426       2.254179                    0.995257      40.554957      99.346062       0.515231       0.451527      -1.114399      -0.000026      -0.037931       0.055764       0.067442      -0.004802      -0.003284       0.036002       0.070139      -0.126997      -0.066824       0.009859       0.056965             15.507142      20.853451      -0.956194      -0.650365      15.121172       5.792502      10.546804           0.683593
            9              H      12.958581       7.595325       2.467590       0.345908       0.525079 0.33467490E+01  0.26817316E+02                                 1.169195                            1.148715      -1.024408       2.557760                    0.999902       2.250819       5.974454       0.516989       1.478539      -0.673758      -0.023116      -0.016978       0.015795       0.032743       0.010188       0.000494      -0.009907       0.010157       0.002420      -0.016396       0.003017       0.013379              1.177370       1.184711       0.150716      -0.063564       1.243006      -0.119687       1.104394           0.001016
           10              H      14.105696       8.463699       2.673570       0.342131       0.565129 0.36744393E+01  0.30489808E+02                                 1.269476                            1.234306      -1.152758       2.473064                    0.999790       2.550875       7.155849       0.474741       1.554840      -0.657674       0.011213       0.015883       0.018467       0.026815       0.012088      -0.001642      -0.002040      -0.014910       0.017747      -0.017168       0.004877       0.012291              1.285397       1.431060       0.060845       0.229389       1.166042       0.050920       1.259087           0.000954
           11              H      14.375601      10.496489       1.436296       0.137789       0.968480 0.71256901E+01  0.68369979E+02                                 1.657149                            1.593820      -1.004326       2.418954                    0.998040       3.406710       9.615866       0.477512       1.336851      -0.697021       0.034907       0.004710       0.009985       0.036612      -0.001107       0.008552      -0.006143       0.012982      -0.012531      -0.012009      -0.001687       0.013696              1.676329       2.072413       0.112018       0.208974       1.590783      -0.017307       1.365791           0.000068
           12              H      11.116153       8.212988       1.185779       0.137262       1.103430 0.82475616E+01  0.81210722E+02                                 1.737622                            1.660799      -1.085342       2.378539                    0.996992       3.375877       9.323004       0.495997       1.254122      -0.715825      -0.018615      -0.030683       0.008663       0.036919       0.003217       0.000092      -0.012686      -0.010115      -0.011812      -0.012641      -0.003095       0.015736              1.769212       1.755933       0.330929       0.029572       2.124749      -0.071252       1.426954           0.000114
           13              H      18.465312      17.391758      13.466667       0.129689       1.147690 0.87110642E+01  0.87102258E+02                                 1.779827                            1.702013      -1.381550       2.231507                    0.994704       3.578942      10.015131       0.491204       1.247055      -0.715627      -0.017693       0.029285      -0.020931       0.040109      -0.006714       0.002064      -0.007419      -0.012104       0.003160      -0.009733      -0.003546       0.013280              1.797503       1.712776      -0.098092       0.206791       2.036751      -0.328658       1.642981           0.000292
           14              H      16.379399       5.084321       6.158537       0.346501       0.525083 0.33424892E+01  0.26744440E+02                                 1.163124                            1.142942      -1.021225       2.557067                    0.999904       2.246513       5.936773       0.522316       1.465579      -0.676005       0.023212       0.008534      -0.021246       0.032604      -0.004209      -0.009302      -0.009395       0.011371       0.007097      -0.016398       0.002969       0.013429              1.171188       1.178630       0.003599      -0.162120       1.036363      -0.039613       1.298572           0.001110
           15              H      15.232283       5.594792       6.890602       0.342970       0.564873 0.36743864E+01  0.30503857E+02                                 1.271592                            1.236330      -1.158628       2.471538                    0.999769       2.552695       7.173864       0.472956       1.559966      -0.656819      -0.010969       0.022622       0.007928       0.026361      -0.002917      -0.011841      -0.001965      -0.014551       0.017871      -0.017070       0.004851       0.012220              1.287565       1.433457      -0.236148       0.027993       1.283547       0.005256       1.145692           0.001025
           16              H      14.962376       5.190431       9.235717       0.137433       0.969813 0.71390998E+01  0.68544115E+02                                 1.660084                            1.596438      -1.007510       2.417621                    0.998037       3.410623       9.636197       0.476527       1.338726      -0.696642      -0.034805       0.010904       0.000839       0.036483      -0.007523       0.004135      -0.004687       0.017052      -0.000717      -0.012062      -0.001669       0.013730              1.679379       2.076832      -0.236323      -0.027496       1.386438       0.064383       1.574867           0.000360
           17              H      18.221828       4.118878       7.203748       0.137222       1.103980 0.82556424E+01  0.81339746E+02                                 1.741351                            1.664145      -1.096229       2.374637                    0.996858       3.376764       9.339368       0.494187       1.257947      -0.715020       0.018496      -0.003235      -0.031443       0.036622      -0.001115      -0.003002      -0.005556       0.007842       0.042770      -0.012537      -0.003274       0.015811              1.773126       1.759798      -0.149544      -0.298040       1.475247       0.186997       2.084332          -0.000305
           18              H      25.541633      18.912373      11.231501       0.129999       1.146033 0.86967158E+01  0.86934363E+02                                 1.779216                            1.701496      -1.378068       2.233385                    0.994736       3.577050      10.012721       0.490831       1.248354      -0.715346       0.017877      -0.008500       0.034735       0.039979       0.000498       0.006809      -0.003784      -0.003592       0.030321      -0.009745      -0.003468       0.013212              1.796882       1.712245      -0.156230       0.166938       1.471189      -0.105421       2.207212           0.000257
           19              H      16.379396       5.144500       0.800262       0.345776       0.525089 0.33468073E+01  0.26817915E+02                                 1.169246                            1.148759      -1.024420       2.557760                    0.999902       2.250804       5.974440       0.516956       1.478626      -0.673747       0.023119      -0.008455       0.021598       0.032749       0.004204       0.009297      -0.009380       0.011488       0.006410      -0.016397       0.003015       0.013382              1.177424       1.184770      -0.003785       0.163563       1.041353      -0.040074       1.306148           0.001112
           20              H      15.232281       4.634029       0.068196       0.342054       0.565197 0.36749032E+01  0.30494074E+02                                 1.269500                            1.234324      -1.152656       2.473107                    0.999790       2.550818       7.155319       0.474780       1.554690      -0.657702      -0.011218      -0.023014      -0.007991       0.026821       0.002915       0.011851      -0.001971      -0.014743       0.018242      -0.017172       0.004879       0.012293              1.285422       1.431098       0.235737      -0.027636       1.281358       0.005409       1.143810           0.000992
           21              H      22.296867      10.533041      11.640678       0.137661       0.967992 0.71212309E+01  0.68317989E+02                                 1.656856                            1.593547      -1.004760       2.418905                    0.998041       3.405651       9.612913       0.477441       1.337230      -0.696956      -0.034944      -0.011029      -0.000729       0.036651       0.007558      -0.004150      -0.004549       0.016975      -0.000591      -0.011999      -0.001690       0.013689              1.676027       2.072030       0.235456       0.027427       1.384081       0.064185       1.571969          -0.000012
           22              H      10.887318      11.604594      13.672647       0.137082       1.103325 0.82465913E+01  0.81200125E+02                                 1.737718                            1.660873      -1.085019       2.378739                    0.996994       3.375635       9.322780       0.495900       1.254381      -0.715776       0.018620       0.003214       0.031740       0.036939       0.001269       0.002960      -0.005507       0.008015       0.042673      -0.012631      -0.003110       0.015741              1.769320       1.756021       0.149040       0.297006       1.472431       0.186328       2.079507           0.000268
           23              H      10.872646      11.774090       9.644895       0.129582       1.147953 0.87140456E+01  0.87143492E+02                                 1.780463                            1.702597      -1.382716       2.230961                    0.994697       3.579790      10.019651       0.490971       1.247485      -0.715532       0.017745       0.008723      -0.034919       0.040129      -0.000556      -0.007049      -0.003882      -0.003207       0.029978      -0.009782      -0.003521       0.013303              1.798154       1.713392       0.156411      -0.167228       1.472035      -0.105565       2.209034          -0.000087
           24              H      12.958592       2.633496       4.491209       0.346414       0.525192 0.33433632E+01  0.26753306E+02                                 1.163332                            1.143130      -1.021262       2.557048                    0.999904       2.246691       5.937541       0.522244       1.465679      -0.675990      -0.023210       0.016635      -0.015736       0.032604      -0.010198      -0.000499      -0.010018       0.009807       0.002367      -0.016402       0.002969       0.013432              1.171404       1.178846      -0.149540       0.062921       1.236401      -0.118542       1.098965           0.001170
           25              H      14.105710       1.765122       4.285228       0.342901       0.564921 0.36747588E+01  0.30507466E+02                                 1.271636                            1.236373      -1.158492       2.471586                    0.999769       2.552691       7.173717       0.472963       1.559917      -0.656830       0.010974      -0.015677      -0.018130       0.026361      -0.012092       0.001630      -0.002007      -0.014663       0.017572      -0.017078       0.004846       0.012232              1.287608       1.433510      -0.060691      -0.229939       1.167916       0.050923       1.261397           0.001028
           26              H      21.710095      14.695323       5.522502       0.137310       0.970269 0.71440302E+01  0.68608506E+02                                 1.661126                            1.597405      -1.009190       2.416837                    0.998027       3.412377       9.644745       0.476160       1.339424      -0.696498       0.034822      -0.004736      -0.009878       0.036504       0.001100      -0.008567      -0.006182       0.013229      -0.012289      -0.012054      -0.001731       0.013785              1.680447       2.078237      -0.112435      -0.209895       1.594485      -0.017384       1.368620           0.000021
           27              H      18.450639      16.978824       5.773019       0.137128       1.103066 0.82461710E+01  0.81216120E+02                                 1.739819                            1.662743      -1.096151       2.374706                    0.996864       3.374621       9.329075       0.494637       1.257272      -0.715178      -0.018507       0.030431      -0.008552       0.036629      -0.003192       0.000123      -0.012696      -0.010211      -0.011408      -0.012501      -0.003294       0.015796              1.771536       1.758222      -0.331716      -0.029584       2.127871      -0.071399       1.428516          -0.000219
           28              H      18.465316      13.294705       7.409729       0.129853       1.145253 0.86894698E+01  0.86846957E+02                                 1.778834                            1.701145      -1.378221       2.233500                    0.994740       3.575620      10.009032       0.490709       1.248880      -0.715245      -0.017888      -0.029224       0.020683       0.040022       0.006531      -0.002033      -0.007330      -0.012634       0.003365      -0.009772      -0.003465       0.013237              1.796488       1.711904       0.097928      -0.206578       2.035443      -0.328282       1.642118           0.000062
           29              H      16.379388      12.862317      11.450007       0.345989       0.524969 0.33458476E+01  0.26808342E+02                                 1.169041                            1.148567      -1.024491       2.557775                    0.999902       2.250516       5.973494       0.517016       1.478557      -0.673754       0.023124       0.016971      -0.015802       0.032748       0.010185       0.000492      -0.009900       0.010151       0.002402      -0.016385       0.003009       0.013376              1.177215       1.184551       0.150688      -0.063549       1.242839      -0.119663       1.104254           0.000861
           30              H      15.232273      11.993943      11.244027       0.342161       0.565027 0.36736424E+01  0.30481927E+02                                 1.269398                            1.234235      -1.152625       2.473167                    0.999791       2.550666       7.155408       0.474712       1.555000      -0.657649      -0.011202      -0.015894      -0.018474       0.026822       0.012083      -0.001642      -0.002036      -0.014911       0.017736      -0.017163       0.004877       0.012286              1.285318       1.430961       0.060835       0.229365       1.165978       0.050911       1.259016           0.000869
           31              H      14.962368       9.961153      12.481301       0.137605       0.968771 0.71284157E+01  0.68402526E+02                                 1.657459                            1.594107      -1.004467       2.418788                    0.998038       3.407514       9.618519       0.477478       1.336821      -0.697026      -0.034895      -0.004708      -0.010011       0.036607      -0.001124       0.008561      -0.006137       0.012982      -0.012502      -0.011999      -0.001708       0.013706              1.676656       2.072812       0.112034       0.209022       1.591127      -0.017331       1.366028           0.000207
           32              H      18.221816      12.244654      12.731818       0.137112       1.103400 0.82472418E+01  0.81207100E+02                                 1.737663                            1.660830      -1.085168       2.378614                    0.996995       3.375832       9.322970       0.495962       1.254217      -0.715809       0.018635       0.030669      -0.008683       0.036922       0.003211       0.000092      -0.012679      -0.010119      -0.011812      -0.012633      -0.003097       0.015730              1.769258       1.755971       0.330963       0.029569       2.124826      -0.071258       1.426977           0.000139
           33              H      10.872657       3.065884       0.450930       0.129730       1.147760 0.87115888E+01  0.87107731E+02                                 1.779801                            1.701987      -1.381777       2.231430                    0.994696       3.578803      10.014348       0.491247       1.246943      -0.715652       0.017686      -0.029284       0.020908       0.040094      -0.006709       0.002065      -0.007430      -0.012100       0.003153      -0.009729      -0.003557       0.013286              1.797467       1.712714      -0.098132       0.206791       2.036725      -0.328677       1.642963           0.000267
           34              H      12.958570      15.373321       7.759060       0.346375       0.525471 0.33456189E+01  0.26775185E+02                                 1.163544                            1.143344      -1.020804       2.557039                    0.999904       2.247629       5.939948       0.522326       1.465240      -0.676058      -0.023169      -0.008487       0.021256       0.032568      -0.004223      -0.009295      -0.009405       0.011403       0.007110      -0.016417       0.002988       0.013429              1.171617       1.179074       0.003604      -0.162205       1.036711      -0.039637       1.299066          -0.001093
           35              H      14.105686      14.862850       7.026995       0.342817       0.565228 0.36773311E+01  0.30534313E+02                                 1.272078                            1.236785      -1.158390       2.471496                    0.999768       2.553811       7.177626       0.472894       1.559866      -0.656832       0.011017      -0.022568      -0.007892       0.026324      -0.002928      -0.011829      -0.001966      -0.014527       0.017920      -0.017058       0.004834       0.012224              1.288065       1.434044      -0.236289       0.028013       1.284044       0.005266       1.146107          -0.000986
           36              H      14.375593      15.267211       4.681880       0.137722       0.969369 0.71350712E+01  0.68496140E+02                                 1.659599                            1.596007      -1.007172       2.417903                    0.998038       3.409611       9.632855       0.476580       1.338759      -0.696634       0.034804      -0.010865      -0.000824       0.036470      -0.007521       0.004115      -0.004676       0.017055      -0.000676      -0.012065      -0.001645       0.013710              1.678863       2.076120      -0.236212      -0.027492       1.386076       0.064355       1.574392          -0.000144
           37              H      11.116141      16.338764       6.713849       0.137193       1.104275 0.82588062E+01  0.81380829E+02                                 1.741839                            1.664607      -1.096728       2.374399                    0.996849       3.377513       9.342802       0.494042       1.258164      -0.714971      -0.018443       0.003248       0.031469       0.036619      -0.001128      -0.003001      -0.005571       0.007888       0.042763      -0.012567      -0.003246       0.015813              1.773626       1.760315      -0.149599      -0.298105       1.475630       0.187057       2.084933           0.000180
           38              H       3.796336       1.545269       2.686096       0.129827       1.145847 0.86947479E+01  0.86907499E+02                                 1.778854                            1.701172      -1.377446       2.233587                    0.994749       3.576769      10.010664       0.490948       1.248161      -0.715393      -0.017901       0.008510      -0.034743       0.039999       0.000473       0.006834      -0.003782      -0.003533       0.030255      -0.009720      -0.003494       0.013213              1.796520       1.711930      -0.156179       0.166867       1.470941      -0.105374       2.206690           0.000012
           39              H      12.958573      15.313142      13.117335       0.345906       0.525006 0.33461501E+01  0.26811514E+02                                 1.169141                            1.148658      -1.024539       2.557751                    0.999902       2.250608       5.973925       0.516967       1.478657      -0.673739      -0.023122       0.008460      -0.021595       0.032750       0.004202       0.009295      -0.009374       0.011491       0.006411      -0.016390       0.003011       0.013379              1.177319       1.184660      -0.003780       0.163541       1.041268      -0.040065       1.306028           0.000930
           40              H      14.105688      15.823613      13.849401       0.342087       0.565140 0.36745336E+01  0.30490867E+02                                 1.269525                            1.234351      -1.152517       2.473193                    0.999791       2.550827       7.155808       0.474714       1.554913      -0.657665       0.011210       0.023019       0.007998       0.026824       0.002914       0.011848      -0.001968      -0.014744       0.018259      -0.017170       0.004876       0.012294              1.285449       1.431122       0.235734      -0.027642       1.281379       0.005404       1.143845           0.000877
           41              H       7.041102       9.924601       2.276919       0.137506       0.969075 0.71313871E+01  0.68439490E+02                                 1.657949                            1.594554      -1.005832       2.418152                    0.998029       3.408250       9.621797       0.477351       1.337013      -0.696988       0.034913       0.011040       0.000648       0.036623       0.007552      -0.004207      -0.004566       0.016936      -0.000709      -0.011964      -0.001762       0.013726              1.677156       2.073508       0.235673       0.027453       1.384897       0.064260       1.573064          -0.000127
           42              H      18.450651       8.853048       0.244950       0.136992       1.103340 0.82466502E+01  0.81200278E+02                                 1.737696                            1.660852      -1.085130       2.378670                    0.996994       3.375644       9.322566       0.495919       1.254341      -0.715787      -0.018635      -0.003204      -0.031732       0.036939       0.001265       0.002959      -0.005512       0.008015       0.042665      -0.012631      -0.003110       0.015741              1.769298       1.756007       0.149043       0.297008       1.472417       0.186328       2.079471           0.000242
           43              H      18.465323       8.683552       4.272702       0.129578       1.147121 0.87060029E+01  0.87043967E+02                                 1.779811                            1.701992      -1.381968       2.231516                    0.994699       3.577972      10.013840       0.490974       1.247749      -0.715486      -0.017703      -0.008704       0.034961       0.040143      -0.000549      -0.007012      -0.003884      -0.003169       0.030079      -0.009751      -0.003559       0.013311              1.797482       1.712725       0.156309      -0.167223       1.471533      -0.105541       2.208188           0.000086
           44              H      16.379377      17.824146       9.426388       0.346257       0.525564 0.33463555E+01  0.26782618E+02                                 1.163727                            1.143510      -1.020832       2.557029                    0.999904       2.247744       5.940469       0.522260       1.465341      -0.676045       0.023170      -0.016660       0.015699       0.032571      -0.010195      -0.000513      -0.010031       0.009824       0.002347      -0.016417       0.002986       0.013431              1.171807       1.179265      -0.149612       0.062955       1.236828      -0.118603       1.099327          -0.001010
           45              H      15.232259      18.692520       9.632369       0.342758       0.565259 0.36775550E+01  0.30536404E+02                                 1.272101                            1.236806      -1.158224       2.471568                    0.999768       2.553761       7.177333       0.472903       1.559824      -0.656841      -0.011021       0.015624       0.018096       0.026325      -0.012085       0.001616      -0.002020      -0.014661       0.017523      -0.017062       0.004828       0.012234              1.288086       1.434074      -0.060726      -0.230075       1.168328       0.050964       1.261857          -0.000954
           46              H       7.627874       5.762319       8.395095       0.137567       0.968972 0.71319054E+01  0.68462966E+02                                 1.659739                            1.596141      -1.007797       2.417783                    0.998034       3.409344       9.634117       0.476308       1.339579      -0.696478      -0.034839       0.004774       0.009827       0.036512       0.001048      -0.008539      -0.006183       0.013159      -0.012400      -0.012064      -0.001660       0.013725              1.679004       2.076291      -0.112299      -0.209631       1.593116      -0.017341       1.367606          -0.000246
           47              H      10.887330       3.478818       8.144578       0.137013       1.103191 0.82475611E+01  0.81234570E+02                                 1.740096                            1.663005      -1.096132       2.374714                    0.996861       3.374953       9.330767       0.494536       1.257456      -0.715140       0.018464      -0.030461       0.008559       0.036634      -0.003197       0.000114      -0.012699      -0.010175      -0.011460      -0.012521      -0.003266       0.015787              1.771817       1.758491      -0.331762      -0.029590       2.128240      -0.071431       1.428720           0.000304
           48              H      10.872653       7.162937       6.507868       0.129719       1.146135 0.86975709E+01  0.86943198E+02                                 1.779203                            1.701492      -1.378660       2.233012                    0.994741       3.577257      10.012621       0.490880       1.248225      -0.715380       0.017947       0.029177      -0.020682       0.040014       0.006574      -0.002066      -0.007314      -0.012534       0.003389      -0.009771      -0.003458       0.013229              1.796872       1.712289       0.097905      -0.206625       2.035886      -0.328347       1.642440          -0.000379
           49              H      10.558743       5.905577      13.313573       0.092545       1.226932 0.86622518E+01  0.85603967E+02                                 1.807813                            1.656928      -0.905529       2.444417                    0.998512       3.376348       9.081372       0.521477       1.188523      -0.731798      -0.007689      -0.025823       0.038144       0.046700       0.003867      -0.005720      -0.016127       0.015236       0.009995      -0.020293       0.002068       0.018225              1.882848       1.516921       0.005692      -0.008363       1.824811      -0.610448       2.306813           0.000007
           50              H       8.730983       6.676300      12.180681       0.122110       0.993236 0.69047401E+01  0.63697426E+02                                 1.492121                            1.421820      -0.767978       2.516392                    0.999831       2.998203       7.488836       0.604726       1.097926      -0.755557      -0.034752      -0.007957       0.011099       0.037339       0.000720      -0.001204      -0.014377       0.023211      -0.000678      -0.021300       0.008889       0.012411              1.506118       1.923527       0.121385      -0.178410       1.273240      -0.061232       1.321587          -0.000013
           51              H       9.078635       7.984824      10.257269       0.101766       1.009530 0.70846664E+01  0.67911814E+02                                 1.701233                            1.584665      -0.918645       2.441592                    0.997546       3.548490      10.027450       0.480721       1.329189      -0.697679      -0.027991       0.014859      -0.021646       0.038378      -0.000963       0.001477      -0.014635       0.022647       0.000948      -0.021362       0.008853       0.012509              1.775210       2.034694      -0.331924       0.487921       1.569959      -0.191252       1.720976          -0.000131
           52              H      11.133761       8.439305       9.589224       0.122111       1.036905 0.75624204E+01  0.72769441E+02                                 1.662479                            1.588847      -0.744635       2.533098                    0.999806       3.255871       8.849750       0.508491       1.251799      -0.717120       0.000544       0.020995      -0.030802       0.037280       0.000985      -0.001377      -0.017115       0.016884       0.010845      -0.021783       0.006311       0.015473              1.682709       1.398096       0.013423      -0.019725       1.670353      -0.391768       1.979677          -0.000109
           53              H      12.924848       7.606091      10.813973       0.082756       1.155906 0.82474174E+01  0.80717415E+02                                 1.747495                            1.624260      -0.888752       2.443790                    0.998750       3.419130       9.228967       0.521714       1.199566      -0.728236       0.042533       0.008962      -0.013304       0.045458       0.004151      -0.006205      -0.012299       0.020002      -0.000729      -0.018270       0.001606       0.016665              1.796970       2.469359       0.136743      -0.201011       1.432909      -0.070589       1.488643           0.000153
           54              H      18.779226      14.552065       0.604024       0.092889       1.226580 0.86594471E+01  0.85567525E+02                                 1.807209                            1.656457      -0.904882       2.444707                    0.998520       3.375857       9.078966       0.521658       1.188233      -0.731858       0.007630       0.025795      -0.038104       0.046643       0.003852      -0.005685      -0.016138       0.015274       0.009975      -0.020316       0.002117       0.018199              1.882183       1.516507       0.005657      -0.008316       1.824170      -0.610066       2.305874           0.000158
           55              H      20.606986      13.781342       1.736916       0.121768       0.993893 0.69106361E+01  0.63766049E+02                                 1.492867                            1.422498      -0.768353       2.516114                    0.999829       2.999459       7.493050       0.604530       1.098036      -0.755531       0.034742       0.007953      -0.011107       0.037332       0.000720      -0.001204      -0.014392       0.023206      -0.000671      -0.021313       0.008901       0.012412              1.506886       1.924598       0.121461      -0.178528       1.273833      -0.061286       1.322226           0.000042
           56              H      20.259334      12.472818       3.660328       0.101592       1.009584 0.70852371E+01  0.67918773E+02                                 1.701322                            1.584754      -0.918433       2.441651                    0.997542       3.548869      10.028689       0.480696       1.329231      -0.697672       0.027971      -0.014873       0.021650       0.038370      -0.000972       0.001485      -0.014652       0.022624       0.001000      -0.021370       0.008851       0.012519              1.775304       2.034782      -0.331934       0.487934       1.570048      -0.191262       1.721080          -0.000072
           57              H      18.204208      12.018337       4.328373       0.122033       1.037025 0.75636342E+01  0.72784839E+02                                 1.662700                            1.589047      -0.744579       2.533115                    0.999806       3.256191       8.851163       0.508418       1.251914      -0.717095      -0.000545      -0.021000       0.030808       0.037288       0.000985      -0.001380      -0.017123       0.016870       0.010880      -0.021786       0.006297       0.015489              1.682949       1.398290       0.013406      -0.019705       1.670581      -0.391840       1.979976          -0.000060
           58              H      16.413121      12.851551       3.103624       0.082802       1.156153 0.82498492E+01  0.80746035E+02                                 1.747572                            1.624370      -0.888807       2.443679                    0.998750       3.419647       9.230216       0.521766       1.199375      -0.728276      -0.042482      -0.008918       0.013258       0.045388       0.004124      -0.006167      -0.012313       0.020003      -0.000714      -0.018284       0.001659       0.016625              1.797033       2.469355       0.136692      -0.200943       1.432999      -0.070596       1.488744           0.000073
           59              H      11.444737      10.639747       6.354775       0.092560       1.227476 0.86677725E+01  0.85679999E+02                                 1.809031                            1.657988      -0.906134       2.444160                    0.998506       3.377687       9.088825       0.521012       1.189287      -0.731613       0.007666      -0.025991       0.038024       0.046692      -0.003861       0.005647      -0.016087       0.015256       0.010399      -0.020266       0.002086       0.018180              1.884149       1.517920      -0.005651       0.008306       1.826028      -0.611027       2.308498          -0.000294
           60              H      13.272492      11.410470       5.221882       0.122115       0.994862 0.69198506E+01  0.63880293E+02                                 1.494613                            1.424061      -0.769017       2.515875                    0.999828       3.000980       7.501612       0.603732       1.098985      -0.755274       0.034713      -0.007372       0.011443       0.037286      -0.000805       0.001044      -0.014309       0.023232      -0.000446      -0.021246       0.008928       0.012318              1.508678       1.927244      -0.121680       0.178864       1.275156      -0.061398       1.323634          -0.000081
           61              H      12.924833      12.718994       3.298470       0.101804       1.009422 0.70838934E+01  0.67903082E+02                                 1.701158                            1.584616      -0.918700       2.441581                    0.997544       3.548473      10.027560       0.480708       1.329251      -0.697665       0.027978       0.014681      -0.021776       0.038373       0.001022      -0.001446      -0.014722       0.022420       0.000356      -0.021360       0.008848       0.012512              1.775126       2.034525       0.331900      -0.487853       1.569920      -0.191253       1.720933           0.000064
           62              H      10.869705      13.173475       2.630426       0.122117       1.037002 0.75633033E+01  0.72780860E+02                                 1.662681                            1.589017      -0.744794       2.533060                    0.999806       3.255939       8.850430       0.508421       1.251921      -0.717094      -0.000545       0.020946      -0.030842       0.037286      -0.000923       0.001423      -0.017234       0.016607       0.009904      -0.021791       0.006327       0.015464              1.682929       1.398245      -0.013419       0.019730       1.670560      -0.391860       1.979981           0.000044
           63              H       9.078623      12.340261       3.855174       0.082670       1.156006 0.82485067E+01  0.80731569E+02                                 1.747695                            1.624452      -0.889198       2.443597                    0.998747       3.419309       9.229959       0.521637       1.199691      -0.728210      -0.042530       0.009103      -0.013242       0.045465      -0.004255       0.006143      -0.012295       0.020077      -0.000534      -0.018294       0.001610       0.016684              1.797176       2.469626      -0.136750       0.201002       1.433075      -0.070599       1.488827          -0.000103
           64              H      17.893232       9.817895       7.562822       0.092564       1.227425 0.86672951E+01  0.85672495E+02                                 1.808826                            1.657829      -0.906024       2.444200                    0.998510       3.377518       9.087666       0.521100       1.189123      -0.731652      -0.007574       0.025982      -0.037993       0.046646      -0.003826       0.005600      -0.016093       0.015273       0.010377      -0.020277       0.002144       0.018132              1.883924       1.517775      -0.005626       0.008268       1.825808      -0.610915       2.308188          -0.000251
           65              H      16.065477       9.047172       8.695715       0.121773       0.995809 0.69283504E+01  0.63979104E+02                                 1.495630                            1.424990      -0.769599       2.515455                    0.999826       3.002776       7.507569       0.603494       1.099069      -0.755251      -0.034687       0.007381      -0.011430       0.037260      -0.000802       0.001034      -0.014325       0.023230      -0.000419      -0.021261       0.008951       0.012309              1.509718       1.928687      -0.121788       0.179018       1.275967      -0.061472       1.324500           0.000082
           66              H      16.413136       7.738648      10.619127       0.101537       1.009607 0.70855259E+01  0.67922514E+02                                 1.701380                            1.584810      -0.918376       2.441655                    0.997541       3.549087      10.029512       0.480674       1.329271      -0.697664      -0.027968      -0.014671       0.021782       0.038366       0.001026      -0.001455      -0.014733       0.022412       0.000372      -0.021368       0.008845       0.012522              1.775367       2.034803       0.331964      -0.487954       1.570122      -0.191307       1.721177           0.000127
           67              H      18.468264       7.284167      11.287171       0.122106       1.037312 0.75662173E+01  0.72815492E+02                                 1.662930                            1.589249      -0.744547       2.533079                    0.999806       3.256650       8.852596       0.508423       1.251804      -0.717115       0.000545      -0.020923       0.030819       0.037254      -0.000922       0.001423      -0.017229       0.016598       0.009905      -0.021783       0.006322       0.015461              1.683192       1.398471      -0.013407       0.019706       1.670824      -0.391924       1.980283           0.000218
           68              H      20.259346       8.117381      10.062423       0.082587       1.156143 0.82498409E+01  0.80746542E+02                                 1.747686                            1.624477      -0.889284       2.443491                    0.998747       3.419589       9.230320       0.521693       1.199535      -0.728246       0.042504      -0.009054       0.013163       0.045407      -0.004229       0.006102      -0.012285       0.020086      -0.000556      -0.018288       0.001654       0.016634              1.797150       2.469513      -0.136707       0.200931       1.433094      -0.070603       1.488843          -0.000148
           69              C      16.848792      15.305152      13.692132       0.592552      23.350796 0.24803466E+03  0.51183008E+04                                 7.525706                            5.574281      -0.017979       2.049398                    0.999575      22.256212      61.911392       0.631824       0.469782      -1.022442      -0.051931      -0.025215      -0.011350       0.058834      -0.016275      -0.064018       0.033816      -0.019649       0.203264      -0.072866      -0.034730       0.107596              8.926167      12.468174       2.611848       2.424187       9.146282      -0.361008       5.164046           0.001123
           70              C      12.877893      11.399019       0.443971       0.007574      38.071764 0.42425361E+03  0.98394694E+04                                 9.807495                            6.815675      -0.005641       2.005487                    0.999396      26.860748      74.843892       0.643186       0.410604      -1.075976      -0.004200      -0.041359       0.006270       0.042042      -0.009874       0.005062      -0.002583       0.017747       0.005721      -0.014235      -0.000582       0.014817             12.595981      12.330406       5.261345       0.917028      18.868999      -2.847104       6.588539          -0.001709
           71              C      13.504262      10.373865       1.137068      -0.222536      35.626845 0.47473064E+03  0.11449882E+05                                 9.501976                            7.352493      -0.085792       1.939277                    0.998822      30.801125      90.739191       0.594702       0.427025      -1.053763       0.002543       0.032922      -0.021259       0.039272      -0.017754       0.013893       0.009475       0.065324       0.048374      -0.047789       0.011769       0.036019             10.908065       9.555924       1.281561       1.108231      16.918545      -2.960719       6.249727           0.009517
           72              C      12.870564       9.183111       1.391760       0.289284      29.262906 0.33777641E+03  0.74613416E+04                                 8.458026                            6.264958       0.038156       2.042290                    0.999259      24.383582      68.121606       0.636327       0.435751      -1.051377       0.051407      -0.078646       0.034937       0.100242      -0.022162       0.042305      -0.054224      -0.028912      -0.075302      -0.069727      -0.012636       0.082363              9.920963      10.908007      -0.581116       2.269474      13.114125      -2.353918       5.740757          -0.002067
           73              C      11.562089       9.003613       0.982582      -0.209558      33.742841 0.46359108E+03  0.11105950E+05                                 9.133984                            7.246517      -0.069699       1.945938                    0.999004      30.486266      89.270129       0.601909       0.424771      -1.056021      -0.027941       0.002994      -0.020161       0.034585       0.001592      -0.030135      -0.006943      -0.053583       0.057399      -0.049602       0.014508       0.035094             10.130913      13.492222       0.097420       3.094194      10.527512      -1.473442       6.373006           0.008546
           74              C      10.912250      10.005164       0.271393       0.001780      37.912890 0.43573603E+03  0.10172294E+05                                 9.761700                            6.916090      -0.029461       1.994326                    0.999390      27.065027      75.632335       0.637355       0.411651      -1.075416       0.043262       0.001077       0.014490       0.045637      -0.001202      -0.009372      -0.008927      -0.030714      -0.009165      -0.020127      -0.000329       0.020456             12.071777      16.960184       3.873321       3.549814      12.520793      -0.972381       6.734352           0.004949
           75              C      11.569419      11.218608       0.009742      -0.146032      36.040465 0.47063200E+03  0.11349211E+05                                 9.671169                            7.381601      -0.236620       1.886091                    0.999269      30.797473      91.318061       0.585020       0.434161      -1.047301       0.005552      -0.014379      -0.000202       0.015415      -0.027431      -0.014300       0.006571      -0.025847       0.097868      -0.047581       0.007438       0.040143             11.404390      13.910503       5.435250       1.726887      13.888939      -1.101580       6.413729           0.012157
           76              C      13.559999      12.715276       0.211547       0.594004      23.042373 0.24192596E+03  0.49726133E+04                                 7.554488                            5.539398      -0.002011       2.063827                    0.999582      22.080539      61.762898       0.626513       0.475635      -1.016947       0.029690       0.046301      -0.019065       0.058213      -0.038288      -0.052032       0.050734       0.040188       0.227211      -0.083744      -0.036825       0.120569              9.340244       8.794227       3.680219       0.411526      13.640191      -2.341379       5.586315           0.000463
           77              C      12.489157      18.355852       9.207882       0.589873      23.390792 0.24851056E+03  0.51305331E+04                                 7.533378                            5.579123      -0.018814       2.048841                    0.999582      22.280565      61.991899       0.631641       0.469698      -1.022498       0.050478      -0.018664      -0.019361       0.057194       0.066402      -0.008425      -0.007051      -0.121964      -0.108137      -0.072789      -0.036058       0.108848              8.936244      12.484035      -3.218780      -1.542599       5.459923       1.098269       8.864776          -0.001529
           78              C      16.460082       4.598857      10.439590       0.006219      38.097260 0.42461874E+03  0.98497330E+04                                 9.809945                            6.817264      -0.003573       2.005961                    0.999341      26.875010      74.882437       0.643322       0.410442      -1.076118       0.004775      -0.009413      -0.041928       0.043236      -0.001374       0.010946      -0.006472       0.010084      -0.020909      -0.014718      -0.000576       0.015295             12.599251      12.333209      -2.785673      -4.557384       6.301039       2.115382      19.163504          -0.002775
           79              C      15.833715       4.867078       9.231542      -0.222407      35.587818 0.47411411E+03  0.11430922E+05                                 9.493010                            7.345875      -0.085244       1.939632                    0.998826      30.783336      90.660825       0.595213       0.426811      -1.053930      -0.001977      -0.008563       0.038396       0.039389      -0.006849       0.021890      -0.012377       0.008807      -0.117913      -0.047683       0.011511       0.036172             10.897197       9.550432      -1.501313      -0.783109       5.660985       1.479251      17.480173           0.010311
           80              C      16.467415       4.666713       8.030453       0.289602      29.246383 0.33755237E+03  0.74550415E+04                                 8.454823                            6.262849       0.039635       2.042843                    0.999299      24.374249      68.085948       0.636448       0.435747      -1.051396      -0.051318       0.004287      -0.086905       0.101016      -0.031400       0.036766      -0.021898       0.053009       0.171143      -0.069797      -0.013131       0.082928              9.917012      10.907942      -1.897967       1.371829       5.125663       0.799501      13.717431          -0.002252
           81              C      17.775891       4.220207       8.013752      -0.210855      33.761321 0.46387604E+03  0.11114592E+05                                 9.136788                            7.247623      -0.076154       1.944106                    0.999027      30.498119      89.314976       0.601997       0.424640      -1.056093       0.027674      -0.017318       0.009461       0.033989       0.027178      -0.013281      -0.006138      -0.050535       0.063397      -0.049054       0.013509       0.035545             10.134904      13.496983      -2.914992       1.043903       5.928170       0.343889      10.979560           0.009310
           82              C      18.425729       3.926490       9.206490       0.002422      37.893926 0.43546119E+03  0.10163836E+05                                 9.756577                            6.912383      -0.004120       2.002210                    0.999320      27.058887      75.596913       0.637765       0.411469      -1.075581      -0.044026       0.014454      -0.004899       0.046596       0.009232      -0.001933       0.000158      -0.007510       0.062268      -0.020414      -0.000454       0.020868             12.065527      16.950154      -4.721034      -2.297102       6.846685       1.265176      12.399742          -0.010244
           83              C      17.768558       4.128715      10.431239      -0.146923      36.073572 0.47113271E+03  0.11364536E+05                                 9.678069                            7.386173      -0.240535       1.884724                    0.999254      30.812344      91.381264       0.584751       0.434237      -1.047234      -0.005509      -0.005498      -0.013799       0.015843       0.023856       0.019284      -0.007694      -0.062510      -0.009075      -0.047479       0.006615       0.040864             11.413597      13.922220      -3.605596      -4.427878       6.674169       1.751260      13.644403           0.011383
           84              C      15.777974       4.866022      11.749235       0.596052      23.013239 0.24154881E+03  0.49634630E+04                                 7.552534                            5.538084      -0.000495       2.064478                    0.999565      22.061704      61.723373       0.626009       0.476152      -1.016561      -0.029045      -0.000836       0.049466       0.057369       0.061663       0.016940      -0.008633      -0.108182      -0.222955      -0.083628      -0.035560       0.119188              9.337849       8.788647      -1.732435      -3.268710       5.071323       1.039331      14.153578           0.000287
           85              C      12.489170      12.330611      11.668513       0.592485      23.348826 0.24801366E+03  0.51177407E+04                                 7.525311                            5.574057      -0.017813       2.049478                    0.999575      22.254753      61.905845       0.631837       0.469784      -1.022445       0.051906       0.019810       0.019301       0.058815      -0.065516       0.008356      -0.006658      -0.122155      -0.104299      -0.072854      -0.034726       0.107579              8.925688      12.467332       3.213627       1.539396       5.454067       1.096575       8.855666           0.001240
           86              C       9.125570      11.124615      10.436806       0.008308      38.063927 0.42413478E+03  0.98364452E+04                                 9.808238                            6.816077      -0.004997       2.005657                    0.999403      26.855419      74.838476       0.642947       0.410768      -1.075823       0.003604       0.009168       0.039835       0.041035       0.001104      -0.010409      -0.005587       0.009492      -0.018123      -0.013364      -0.000849       0.014213             12.597149      12.331433       2.785309       4.557615       6.300030       2.115568      19.159983          -0.001988
           87              C      23.168205      10.856394      11.644853      -0.222827      35.619232 0.47461795E+03  0.11446426E+05                                 9.500760                            7.351633      -0.085762       1.939403                    0.998818      30.795769      90.718965       0.594738       0.427026      -1.053768      -0.002565       0.007689      -0.038150       0.039001       0.006398      -0.021581      -0.012486       0.009578      -0.119459      -0.048016       0.011943       0.036073             10.906655       9.554542       1.501134       0.784487       5.665058       1.481376      17.500365           0.008913
           88              C      23.801906      11.056759      12.845942       0.289196      29.258732 0.33772862E+03  0.74599756E+04                                 8.457323                            6.264559       0.038123       2.042317                    0.999258      24.380978      68.111529       0.636344       0.435757      -1.051380      -0.051447      -0.003615       0.085922       0.100212       0.031220      -0.036071      -0.021788       0.053284       0.171045      -0.069758      -0.012542       0.082300              9.920114      10.906788       1.897262      -1.373825       5.126544       0.799184      13.727010          -0.002190
           89              C      10.441380      11.503265      12.862643      -0.209571      33.734747 0.46346071E+03  0.11102031E+05                                 9.132692                            7.245581      -0.069565       1.946065                    0.999004      30.480859      89.250689       0.601938       0.424781      -1.056017       0.027956       0.017662      -0.010143       0.034588      -0.027466       0.012539      -0.005713      -0.050614       0.066558      -0.049640       0.014534       0.035106             10.129419      13.489515       2.913097      -1.045182       5.925728       0.342945      10.973014           0.008849
           90              C      11.091215      11.796982      11.669905       0.001801      37.904879 0.43562919E+03  0.10169235E+05                                 9.760888                            6.915574      -0.029843       1.994280                    0.999389      27.060948      75.620262       0.637329       0.411690      -1.075384      -0.043259      -0.013849       0.004215       0.045617      -0.009181       0.002343       0.000300      -0.007413       0.061093      -0.020193      -0.000335       0.020528             12.070789      16.958037       4.723393       2.299402       6.849637       1.266313      12.404693           0.005214
           91              C      10.434044      11.594757      10.445157      -0.146424      36.047772 0.47074451E+03  0.11352792E+05                                 9.673021                            7.382792      -0.236871       1.886008                    0.999268      30.801169      91.337495       0.584927       0.434197      -1.047262      -0.005276       0.005575       0.013522       0.015548      -0.023443      -0.020552      -0.007504      -0.061714      -0.009406      -0.047877       0.007549       0.040328             11.406834      13.913423       3.602964       4.422672       6.670349       1.749242      13.636730           0.012037
           92              C       8.443461      10.857450       9.127160       0.593430      23.047849 0.24197919E+03  0.49740635E+04                                 7.556622                            5.540614      -0.002113       2.063811                    0.999583      22.081381      61.770809       0.626331       0.475739      -1.016874      -0.029667       0.000696      -0.050093       0.058223      -0.062610      -0.015998      -0.008450      -0.110141      -0.221758      -0.082872      -0.037477       0.120349              9.343427       8.796748       1.734945       3.273790       5.074083       1.041607      14.159450          -0.000285
           93              C      16.848788      15.381311       7.184264       0.589767      23.390042 0.24850343E+03  0.51302647E+04                                 7.532997                            5.578874      -0.018764       2.048867                    0.999582      22.279088      61.983727       0.631694       0.469669      -1.022530      -0.050435       0.024895       0.010289       0.057178       0.016545       0.064840       0.034118      -0.017605       0.204879      -0.072772      -0.036041       0.108813              8.935883      12.483587      -2.617008      -2.427145       9.155593      -0.360878       5.168469          -0.001550
           94              C      20.212392      13.792793       6.514827       0.006920      38.092163 0.42453061E+03  0.98476471E+04                                 9.811245                            6.817983      -0.002772       2.006173                    0.999349      26.870855      74.882366       0.643056       0.410614      -1.075954      -0.004260       0.041523      -0.006385       0.042227       0.009165      -0.005079      -0.003026       0.018082       0.005421      -0.013826      -0.000818       0.014644             12.601089      12.335173      -5.262448      -0.917758      18.876887      -2.848980       6.591206          -0.003223
           95              C      20.838756      14.817947       5.821731      -0.222845      35.601035 0.47432157E+03  0.11437488E+05                                 9.496069                            7.347899      -0.085633       1.939464                    0.998826      30.790957      90.697585       0.595064       0.426859      -1.053871       0.001947      -0.032176       0.021942       0.038994       0.017982      -0.014590       0.009787       0.064699       0.049542      -0.048018       0.011609       0.036409             10.901020       9.553711      -1.279817      -1.109284      16.903270      -2.958065       6.246080           0.010197
           96              C      20.205053      16.008701       5.567039       0.289572      29.241461 0.33748429E+03  0.74531590E+04                                 8.454138                            6.262355       0.039260       2.042766                    0.999299      24.371280      68.075837       0.636453       0.435766      -1.051384       0.051413       0.079220      -0.035852       0.101017       0.022598      -0.042705      -0.054269      -0.028953      -0.074902      -0.069819      -0.013055       0.082874              9.916312      10.906713       0.578906      -2.268689      13.104581      -2.350873       5.737643          -0.002108
           97              C      18.896578      16.188199       5.976216      -0.210892      33.749227 0.46368618E+03  0.11108559E+05                                 9.134142                            7.245877      -0.075858       1.944280                    0.999026      30.489415      89.274425       0.602121       0.424609      -1.056145      -0.027706      -0.002367       0.019608       0.034025      -0.002383       0.030332      -0.006675      -0.051741       0.059726      -0.049152       0.013400       0.035752             10.131824      13.493382      -0.099311      -3.093712      10.529395      -1.473683       6.372695           0.009453
           98              C      18.246744      15.186648       6.687405       0.002360      37.882385 0.43533064E+03  0.10159877E+05                                 9.754500                            6.911239      -0.003948       2.002320                    0.999318      27.053935      75.576040       0.637842       0.411456      -1.075605       0.044035      -0.000778      -0.015127       0.046567       0.001578       0.009342      -0.009297      -0.031400      -0.009102      -0.020493      -0.000460       0.020953             12.062852      16.947233      -3.869382      -3.546932      12.511468      -0.972239       6.729855          -0.010482
           99              C      18.903918      13.973204       6.949056      -0.147200      36.063930 0.47099995E+03  0.11360474E+05                                 9.676505                            7.385180      -0.240484       1.884871                    0.999253      30.805735      91.356639       0.584787       0.434243      -1.047236       0.005292       0.015009       0.000166       0.015916       0.026908       0.015140       0.006644      -0.026546       0.099957      -0.047783       0.006751       0.041032             11.411599      13.920945      -5.441147      -1.727820      13.897073      -1.101340       6.416778           0.010527
          100              C      20.894504      12.476536       6.747251       0.595502      23.018939 0.24160573E+03  0.49650421E+04                                 7.554851                            5.539446      -0.000695       2.064432                    0.999566      22.063074      61.734503       0.625797       0.476274      -1.016471       0.029127      -0.045718       0.018886       0.057404       0.037718       0.051370       0.050182       0.040403       0.223747      -0.082797      -0.036178       0.118975              9.341171       8.791698      -3.678542      -0.411077      13.644509      -2.344054       5.587307          -0.000562
          101              C      12.489177       5.152490       0.225465       0.592578      23.349698 0.24801949E+03  0.51179343E+04                                 7.525600                            5.574209      -0.018244       2.049322                    0.999575      22.255759      61.910797       0.631808       0.469799      -1.022428       0.051986       0.025181       0.011257       0.058850      -0.016266      -0.063989       0.033810      -0.019718       0.203293      -0.072875      -0.034700       0.107575              8.925979      12.467731       2.611881       2.424146       9.146238      -0.360946       5.163968           0.001424
          102              C      16.460076       9.058623      13.473626       0.007508      38.074094 0.42428202E+03  0.98403389E+04                                 9.808040                            6.816002      -0.006191       2.005310                    0.999395      26.861700      74.848488       0.643153       0.410616      -1.075963       0.004089       0.041358      -0.006473       0.042060      -0.009776       0.005066      -0.002495       0.018000       0.005762      -0.014252      -0.000547       0.014799             12.596765      12.330660       5.261392       0.916931      18.870567      -2.847704       6.589068          -0.001727
          103              C      15.833707      10.083777      12.780529      -0.222667      35.633063 0.47481993E+03  0.11452748E+05                                 9.503662                            7.353569      -0.086517       1.938998                    0.998823      30.804629      90.756822       0.594602       0.427070      -1.053720      -0.002445      -0.033023       0.021143       0.039288      -0.017783       0.013913       0.009440       0.065299       0.048397      -0.047785       0.011747       0.036038             10.910382       9.557501       1.281792       1.108335      16.922719      -2.961630       6.250927           0.009294
          104              C      16.467405      11.274531      12.525837       0.289239      29.262012 0.33776278E+03  0.74609604E+04                                 8.457864                            6.264828       0.038354       2.042370                    0.999260      24.383024      68.119538       0.636334       0.435750      -1.051378      -0.051385       0.078605      -0.035088       0.100251      -0.022198       0.042305      -0.054229      -0.028936      -0.075387      -0.069735      -0.012661       0.082396              9.920845      10.907751      -0.580830       2.269365      13.114092      -2.353877       5.740691          -0.002410
          105              C      17.775880      11.454029      12.935015      -0.209527      33.738553 0.46352107E+03  0.11103827E+05                                 9.133160                            7.245926      -0.069414       1.946065                    0.999004      30.483695      89.260099       0.601940       0.424766      -1.056027       0.028052      -0.003078       0.019995       0.034586       0.001593      -0.030141      -0.006907      -0.053552       0.057358      -0.049589       0.014522       0.035067             10.129948      13.490829       0.097791       3.093791      10.526556      -1.473193       6.372459           0.008709
          106              C      18.425719      10.452478      13.646204       0.001665      37.914118 0.43575861E+03  0.10172935E+05                                 9.761863                            6.916266      -0.029683       1.994254                    0.999389      27.065603      75.633934       0.637349       0.411651      -1.075418      -0.043184      -0.001141      -0.014640       0.045612      -0.001217      -0.009376      -0.008942      -0.030768      -0.009079      -0.020156      -0.000323       0.020480             12.071864      16.960292       3.873459       3.549886      12.520826      -0.972300       6.734473           0.005245
          107              C      10.434052       3.744383      -0.009742      -0.145800      36.032929 0.47052458E+03  0.11345881E+05                                 9.669421                            7.380506      -0.236792       1.886091                    0.999267      30.794125      91.302744       0.585099       0.434131      -1.047328      -0.005446       0.014336       0.000096       0.015336      -0.027444      -0.014335       0.006535      -0.025841       0.098008      -0.047623       0.007448       0.040176             11.401885      13.907157       5.433364       1.726504      13.885781      -1.101574       6.412716           0.012755
          108              C      15.777970       7.742366      13.706050       0.594075      23.042390 0.24192154E+03  0.49725243E+04                                 7.554714                            5.539447      -0.002202       2.063763                    0.999582      22.080450      61.763659       0.626490       0.475652      -1.016933      -0.030095      -0.046152       0.018732       0.058194      -0.038209      -0.051989       0.050760       0.040368       0.227366      -0.083783      -0.036785       0.120568              9.340746       8.790712       3.677691       0.410850      13.644101      -2.344300       5.587426           0.000441
          109              C      16.848812       2.101790       4.709715       0.590072      23.389351 0.24850701E+03  0.51303682E+04                                 7.532750                            5.578936      -0.018338       2.048992                    0.999583      22.278970      61.984008       0.631685       0.469673      -1.022526      -0.050469       0.018693       0.019464       0.057231       0.066589      -0.008466      -0.007024      -0.122243      -0.107435      -0.073141      -0.035822       0.108963              8.935074      12.482269      -3.217663      -1.541219       5.459049       1.097620       8.863905           0.001529
          110              C      12.877887      15.858785       3.478007       0.006223      38.098738 0.42463873E+03  0.98502279E+04                                 9.809720                            6.817092      -0.003016       2.006103                    0.999342      26.876153      74.883635       0.643383       0.410403      -1.076153      -0.004923       0.009588       0.041856       0.043221      -0.001365       0.011026      -0.006455       0.010123      -0.020219      -0.014630      -0.000701       0.015331             12.598908      12.332538      -2.785486      -4.557362       6.300816       2.115711      19.163370           0.001894
          111              C      13.504254      15.590564       4.686055      -0.222317      35.583362 0.47404758E+03  0.11428809E+05                                 9.492039                            7.345245      -0.084878       1.939802                    0.998823      30.779782      90.645554       0.595258       0.426798      -1.053948       0.002147       0.008764      -0.038267       0.039317      -0.006785       0.021945      -0.012310       0.008673      -0.118011      -0.047729       0.011617       0.036112             10.895975       9.548613      -1.500882      -0.782635       5.660376       1.479575      17.478938          -0.009652
          112              C      12.870554      15.790929       5.887144       0.289911      29.240745 0.33746652E+03  0.74528012E+04                                 8.454529                            6.262545       0.038622       2.042603                    0.999300      24.370765      68.078511       0.636378       0.435815      -1.051336       0.051360      -0.003989       0.086838       0.100969      -0.031334       0.036634      -0.021796       0.052904       0.170630      -0.069625      -0.013033       0.082658              9.916818      10.907471      -1.897258       1.372992       5.125266       0.799759      13.717716           0.001954
          113              C      11.562078      16.237435       5.903845      -0.211179      33.773101 0.46407422E+03  0.11120740E+05                                 9.139474                            7.249571      -0.077104       1.943716                    0.999024      30.505411      89.347523       0.601854       0.424686      -1.056043      -0.027465       0.017538      -0.009405       0.033917       0.027194      -0.013242      -0.006166      -0.050432       0.063963      -0.049105       0.013542       0.035562             10.137998      13.501120      -2.915253       1.045175       5.929333       0.344010      10.983541          -0.009074
          114              C      10.912240      16.531152       4.711107       0.002150      37.894229 0.43548531E+03  0.10164361E+05                                 9.755628                            6.911889      -0.002911       2.002563                    0.999320      27.060817      75.597830       0.637894       0.411388      -1.075653       0.044154      -0.014364       0.004836       0.046683       0.009108      -0.001896       0.000205      -0.007059       0.062355      -0.020230      -0.000662       0.020892             12.063899      16.947031      -4.719461      -2.295841       6.845429       1.264731      12.399237           0.010180
          115              C       4.234940       1.365936       3.486358      -0.147289      36.085900 0.47132746E+03  0.11370419E+05                                 9.680298                            7.387788      -0.240579       1.884568                    0.999256      30.819206      91.406658       0.584676       0.434247      -1.047227       0.005618       0.005545       0.013882       0.015970       0.023771       0.019396      -0.007660      -0.062232      -0.008743      -0.047445       0.006802       0.040643             11.416277      13.925151      -3.606225      -4.429259       6.675498       1.751922      13.648183          -0.010431
          116              C      13.559995      15.591620       2.168362       0.596151      23.013777 0.24155754E+03  0.49636755E+04                                 7.552420                            5.538062      -0.000438       2.064480                    0.999565      22.062397      61.725042       0.626033       0.476131      -1.016574       0.028671       0.001060      -0.049734       0.057416       0.061735       0.017032      -0.008620      -0.108149      -0.222569      -0.083608      -0.035559       0.119167              9.337524       8.791933      -1.733878      -3.270740       5.071840       1.040503      14.148799           0.000484
          117              C      16.848799       8.127031       2.249084       0.592476      23.348449 0.24800692E+03  0.51175999E+04                                 7.525390                            5.574105      -0.018094       2.049389                    0.999575      22.254748      61.907122       0.631809       0.469805      -1.022427      -0.051916      -0.019778      -0.019290       0.058809      -0.065490       0.008351      -0.006653      -0.122149      -0.104249      -0.072841      -0.034709       0.107550              8.925720      12.467341       3.213689       1.539235       5.454155       1.096546       8.855663           0.001422
          118              C      20.212399       9.333027       3.480791       0.008189      38.064541 0.42415310E+03  0.98369206E+04                                 9.808084                            6.816068      -0.005211       2.005570                    0.999402      26.856144      74.839309       0.642973       0.410749      -1.075841      -0.003552      -0.009059      -0.039880       0.041050       0.001090      -0.010385      -0.005609       0.009387      -0.018230      -0.013387      -0.000776       0.014164             12.596815      12.330284       2.784814       4.556638       6.299786       2.115116      19.160375          -0.002165
          119              C       6.169764       9.601248       2.272744      -0.223102      35.636016 0.47487214E+03  0.11454300E+05                                 9.503933                            7.353709      -0.086459       1.938988                    0.998825      30.807113      90.764744       0.594630       0.427039      -1.053741       0.002407      -0.007619       0.038094       0.038923       0.006387      -0.021821      -0.012568       0.009482      -0.119535      -0.048189       0.011990       0.036199             10.910706       9.558058       1.501739       0.784944       5.666873       1.482100      17.507188           0.009095
          120              C       5.536063       9.400883       1.071655       0.289223      29.257748 0.33770599E+03  0.74594059E+04                                 8.457361                            6.264496       0.038030       2.042307                    0.999259      24.380482      68.111466       0.636320       0.435778      -1.051360       0.051477       0.003706      -0.085916       0.100225       0.031217      -0.036097      -0.021780       0.053275       0.171044      -0.069751      -0.012565       0.082316              9.920273      10.907069       1.897440      -1.373270       5.126644       0.799334      13.727107          -0.002226
          121              C      18.896589       8.954377       1.054954      -0.209567      33.733674 0.46344050E+03  0.11101431E+05                                 9.132535                            7.245453      -0.069502       1.946098                    0.999003      30.480188      89.248394       0.601939       0.424784      -1.056014      -0.028026      -0.017597       0.010160       0.034617      -0.027448       0.012556      -0.005695      -0.050594       0.066460      -0.049610       0.014529       0.035081             10.129257      13.489728       2.913268      -1.044842       5.925772       0.343007      10.972272           0.008912
          122              C      18.246754       8.660660       2.247692       0.001628      37.907978 0.43568266E+03  0.10170769E+05                                 9.761308                            6.915960      -0.029771       1.994276                    0.999389      27.062509      75.625036       0.637319       0.411686      -1.075390       0.043201       0.013914      -0.004271       0.045586      -0.009150       0.002345       0.000309      -0.007381       0.061172      -0.020173      -0.000382       0.020554             12.071157      16.959099       4.723787       2.299203       6.850034       1.266228      12.404338           0.005071
          123              C      18.903925       8.862885       3.472440      -0.146048      36.027589 0.47044982E+03  0.11343733E+05                                 9.669131                            7.380295      -0.236732       1.886240                    0.999266      30.789387      91.290072       0.585057       0.434176      -1.047291       0.005229      -0.005510      -0.013389       0.015394      -0.023492      -0.020441      -0.007523      -0.061774      -0.008874      -0.047880       0.007586       0.040294             11.401613      13.906819       3.600964       4.419666       6.667636       1.747957      13.630383           0.011960
          124              C      20.894508       9.600192       4.790437       0.593568      23.046493 0.24196281E+03  0.49736066E+04                                 7.556235                            5.540337      -0.002183       2.063794                    0.999583      22.080134      61.765118       0.626366       0.475724      -1.016890       0.030172      -0.000423       0.049795       0.058225      -0.062393      -0.015749      -0.008424      -0.110031      -0.223038      -0.082950      -0.037414       0.120364              9.343000       8.792989       1.733485       3.271481       5.073303       1.040497      14.162708          -0.000374
          125              C      12.489181       5.076331       6.733333       0.589981      23.388234 0.24849687E+03  0.51300185E+04                                 7.532279                            5.578650      -0.018295       2.049014                    0.999583      22.277285      61.975003       0.631742       0.469644      -1.022559       0.050440      -0.024978      -0.010229       0.057208       0.016564       0.065023       0.034055      -0.018097       0.205000      -0.073125      -0.035796       0.108920              8.934563      12.481320      -2.615467      -2.426459       9.154450      -0.361320       5.167918           0.001637
          126              C       9.125577       6.664849       7.402770       0.006964      38.089154 0.42450435E+03  0.98467242E+04                                 9.810039                            6.817307      -0.002371       2.006282                    0.999350      26.870358      74.875777       0.643164       0.410558      -1.076008       0.004324      -0.041524       0.006285       0.042219       0.009142      -0.005104      -0.003049       0.018066       0.005018      -0.013739      -0.000943       0.014683             12.599238      12.333699      -5.261821      -0.917728      18.873935      -2.847952       6.590081           0.001545
          127              C       8.499213       5.639695       8.095866      -0.222682      35.583496 0.47405817E+03  0.11429275E+05                                 9.492746                            7.345746      -0.085195       1.939795                    0.998818      30.778503      90.646397       0.595179       0.426846      -1.053905      -0.002192       0.032110      -0.022061       0.039020       0.017881      -0.014442       0.009906       0.064567       0.049413      -0.047923       0.011727       0.036196             10.896905       9.549077      -1.278509      -1.108729      16.897830      -2.956863       6.243809          -0.010388
          128              C       9.132916       4.448941       8.350558       0.289829      29.235947 0.33741334E+03  0.74512430E+04                                 8.453544                            6.261992       0.038498       2.042597                    0.999300      24.367720      68.065564       0.636423       0.435807      -1.051354      -0.051419      -0.079279       0.035592       0.100974       0.022506      -0.042581      -0.054108      -0.028855      -0.074960      -0.069673      -0.012946       0.082618              9.915618      10.905487       0.580718      -2.268398      13.104336      -2.350873       5.737032           0.001821
          129              C      10.441391       4.269443       7.941381      -0.210976      33.751066 0.46372524E+03  0.11109787E+05                                 9.134639                            7.246290      -0.075854       1.944256                    0.999027      30.490806      89.281197       0.602087       0.424621      -1.056131       0.027543       0.002273      -0.019672       0.033923      -0.002323       0.030387      -0.006785      -0.051883       0.059472      -0.049232       0.013450       0.035782             10.132289      13.493310      -0.097885      -3.093455      10.530790      -1.474393       6.372768          -0.008878
          130              C      11.091225       5.270994       7.230192       0.002131      37.882042 0.43534882E+03  0.10160224E+05                                 9.753436                            6.910726      -0.002985       2.002598                    0.999318      27.055580      75.575898       0.637968       0.411378      -1.075676      -0.044140       0.000867       0.015079       0.046653       0.001545       0.009220      -0.009383      -0.031194      -0.009717      -0.020309      -0.000673       0.020982             12.060943      16.943106      -3.867405      -3.545720      12.510804      -0.972964       6.728919           0.010417
          131              C      10.434051       6.484438       6.968541      -0.147669      36.086824 0.47135710E+03  0.11371271E+05                                 9.680221                            7.387819      -0.240743       1.884507                    0.999257      30.820569      91.410155       0.584700       0.434224      -1.047245      -0.005344      -0.015200      -0.000093       0.016112       0.027062       0.014986       0.006617      -0.026254       0.099678      -0.047773       0.006877       0.040896             11.416014      13.925884      -5.443389      -1.728306      13.903201      -1.101887       6.418958          -0.010588
          132              C       8.443465       7.981106       7.170346       0.595615      23.018161 0.24160204E+03  0.49648908E+04                                 7.554221                            5.539133      -0.000969       2.064336                    0.999565      22.062763      61.730861       0.625868       0.476227      -1.016508      -0.028621       0.045913      -0.019236       0.057421       0.038043       0.051472       0.049946       0.039785       0.223559      -0.082720      -0.036228       0.118948              9.340097       8.793803      -3.680082      -0.411660      13.640423      -2.341486       5.586065          -0.000270
          133              C      10.684895       6.423495      12.552281       0.072660      25.449581 0.32052778E+03  0.69866152E+04                                 7.488007                            5.973481       0.191443       2.072347                    0.999840      25.891050      71.801202       0.673107       0.417466      -1.062939       0.055167       0.016329      -0.024812       0.062655       0.012859      -0.018802       0.000251      -0.052022       0.052352      -0.043315       0.017569       0.025746              8.213266      10.094326      -0.923108       1.357158       6.096123      -2.980168       8.449351           0.000031
          134              C       9.590586       6.876082      11.887020      -0.144663      28.652802 0.39988388E+03  0.91428386E+04                                 7.926552                            6.557170       0.429612       2.115498                    0.999662      28.089592      77.842299       0.664398       0.403209      -1.080319       0.004257       0.018692      -0.027116       0.033208       0.009735      -0.014902      -0.017366       0.045489      -0.016083      -0.031571      -0.004457       0.036027              8.524529      10.122949      -0.933232       1.372042       6.550447      -2.975852       8.900190           0.000207
          135              C       9.806218       7.658167      10.737426      -0.035531      25.747320 0.37809291E+03  0.86370507E+04                                 7.728775                            6.627630       0.037437       2.010496                    0.999457      27.834433      80.480974       0.615446       0.435662      -1.045788       0.009099      -0.015700       0.022125       0.028615      -0.008521       0.012667       0.000744      -0.014083       0.013008      -0.019295       0.005395       0.013899              8.189509       9.622898      -0.848008       1.246736       6.473889      -2.530286       8.471740          -0.000215
          136              C      10.984138       7.922333      10.349125      -0.131632      27.094837 0.38724929E+03  0.88685600E+04                                 7.872228                            6.620655       0.213970       2.062261                    0.999498      28.243010      80.846603       0.630088       0.424466      -1.056265       0.001848      -0.006275       0.008276       0.010549      -0.003707       0.004521      -0.012452      -0.022688       0.042004      -0.019175      -0.004167       0.023342              8.454828      10.645554      -1.208368       1.776371       6.389041      -2.458053       8.329891           0.000080
          137              C      12.062311       7.410096      11.102067       0.109222      24.664089 0.30788631E+03  0.66437573E+04                                 7.374689                            5.874375       0.294465       2.119377                    0.999839      25.136816      69.354426       0.675334       0.420305      -1.061161      -0.029770      -0.020778       0.031131       0.047824       0.014399      -0.021868       0.037511      -0.011230      -0.047493      -0.053676       0.014538       0.039138              8.159839      10.407733      -1.135300       1.668900       5.951663      -2.746134       8.120121          -0.000036
          138              C      18.653074      14.034147       1.365316       0.072309      25.455819 0.32062165E+03  0.69889746E+04                                 7.488722                            5.973960       0.191911       2.072430                    0.999840      25.893538      71.803050       0.673166       0.417410      -1.063005      -0.055151      -0.016290       0.024740       0.062602       0.012746      -0.018642       0.000147      -0.051787       0.052250      -0.043064       0.017393       0.025670              8.214209      10.098016      -0.924103       1.358457       6.095838      -2.979771       8.448774           0.000233
          139              C      19.747383      13.581560       2.030577      -0.145055      28.667327 0.40013285E+03  0.91500852E+04                                 7.929257                            6.559177       0.428288       2.114882                    0.999661      28.100845      77.883729       0.664293       0.403205      -1.080306      -0.004273      -0.018736       0.027088       0.033212       0.009744      -0.014940      -0.017484       0.045664      -0.016188      -0.031739      -0.004415       0.036154              8.527497      10.126668      -0.933620       1.372461       6.552534      -2.977032       8.903289           0.000266
          140              C      19.531751      12.799475       3.180171      -0.035941      25.755327 0.37824316E+03  0.86414012E+04                                 7.730213                            6.628830       0.037675       2.010459                    0.999458      27.842049      80.509101       0.615402       0.435646      -1.045790      -0.009106       0.015650      -0.022136       0.028598      -0.008572       0.012707       0.000675      -0.014003       0.013055      -0.019311       0.005303       0.014008              8.190961       9.624365      -0.848097       1.246722       6.475027      -2.530873       8.473490           0.000190
          141              C      18.353831      12.535309       3.568472      -0.131857      27.102487 0.38738082E+03  0.88724240E+04                                 7.873872                            6.621828       0.213492       2.061996                    0.999499      28.249658      80.872446       0.630018       0.424472      -1.056249      -0.001850       0.006275      -0.008299       0.010567      -0.003730       0.004497      -0.012507      -0.022691       0.042066      -0.019186      -0.004216       0.023402              8.456757      10.648080      -1.208982       1.777101       6.390345      -2.458746       8.331845           0.000085
          142              C      17.275658      13.047546       2.815530       0.108580      24.675647 0.30805068E+03  0.66480775E+04                                 7.376800                            5.875712       0.294989       2.119436                    0.999840      25.142739      69.370934       0.675308       0.420272      -1.061200       0.029710       0.020771      -0.031040       0.047724       0.014272      -0.021731       0.037365      -0.010954      -0.047551      -0.053440       0.014531       0.038909              8.162624      10.410158      -1.137084       1.671399       5.953780      -2.748238       8.123935           0.000268
          143              C      11.318582      11.157665       5.593482       0.072425      25.458326 0.32064571E+03  0.69900529E+04                                 7.490661                            5.975101       0.191120       2.072241                    0.999839      25.895615      71.825845       0.672907       0.417538      -1.062859      -0.055126       0.017082      -0.024296       0.062617      -0.012703       0.018844       0.000117      -0.052348       0.051540      -0.043301       0.017564       0.025737              8.216519      10.099811       0.924122      -1.358296       6.097888      -2.981259       8.451858          -0.000451
          144              C      12.412888      11.610252       4.928221      -0.144747      28.661800 0.40000736E+03  0.91468109E+04                                 7.929242                            6.558729       0.428720       2.115187                    0.999663      28.095932      77.877085       0.664204       0.403276      -1.080222      -0.004275       0.018377      -0.027321       0.033203      -0.010208       0.014421      -0.017639       0.044531      -0.018546      -0.031475      -0.004379       0.035855              8.527714      10.128186       0.933496      -1.372041       6.552204      -2.976886       8.902751          -0.000236
          145              C      12.197252      12.392337       3.778628      -0.035730      25.750689 0.37815654E+03  0.86389948E+04                                 7.729875                            6.628478       0.037123       2.010361                    0.999457      27.837651      80.496433       0.615357       0.435700      -1.045750      -0.009089      -0.014786       0.022709       0.028583       0.008645      -0.012575       0.000746      -0.014190       0.012971      -0.019319       0.005434       0.013885              8.190693       9.623760       0.847920      -1.246284       6.474904      -2.530966       8.473415           0.000015
          146              C      11.019330      12.656503       3.390327      -0.131669      27.094307 0.38723399E+03  0.88682005E+04                                 7.872370                            6.620631       0.213703       2.062188                    0.999498      28.243108      80.849180       0.630068       0.424479      -1.056247      -0.001870      -0.005374       0.008874       0.010541       0.002843      -0.005118      -0.012383      -0.022462       0.042324      -0.019120      -0.004182       0.023302              8.455036      10.645617       1.208382      -1.776121       6.389205      -2.458266       8.330284          -0.000036
          147              C       9.941160      12.144266       4.143269       0.108978      24.670677 0.30798437E+03  0.66464912E+04                                 7.376544                            5.875682       0.294122       2.119250                    0.999839      25.140163      69.369920       0.675186       0.420358      -1.061114       0.029791      -0.021267       0.030676       0.047758      -0.015069       0.021456       0.037299      -0.011391      -0.048181      -0.053614       0.014612       0.039002              8.162038      10.410303       1.136033      -1.669840       5.953266      -2.747275       8.122546          -0.000222
          148              C      18.019387       9.299977       8.324115       0.072340      25.457136 0.32061917E+03  0.69891282E+04                                 7.489785                            5.974288       0.191092       2.072231                    0.999839      25.894010      71.812851       0.673067       0.417459      -1.062940       0.055157      -0.016975       0.024228       0.062589      -0.012567       0.018631       0.000040      -0.052246       0.051572      -0.043087       0.017458       0.025629              8.215715      10.100583       0.924565      -1.359029       6.096615      -2.980510       8.449945          -0.000257
          149              C      16.925081       8.847390       8.989376      -0.145283      28.681883 0.40035243E+03  0.91568448E+04                                 7.933034                            6.561580       0.427141       2.114422                    0.999662      28.110966      77.932593       0.664044       0.403279      -1.080200       0.004302      -0.018324       0.027398       0.033241      -0.010244       0.014449      -0.017758       0.044809      -0.018595      -0.031681      -0.004336       0.036017              8.531888      10.133366       0.933856      -1.372683       6.555232      -2.978596       8.907065           0.000168
          150              C      17.140717       8.065305      10.138969      -0.035987      25.756192 0.37825064E+03  0.86416887E+04                                 7.730539                            6.628924       0.037603       2.010414                    0.999459      27.843520      80.516138       0.615389       0.435650      -1.045779       0.009114       0.014849      -0.022681       0.028600       0.008694      -0.012666       0.000667      -0.014046       0.012886      -0.019342       0.005311       0.014031              8.191373       9.624338       0.847743      -1.246184       6.475487      -2.531456       8.474293           0.000162
          151              C      18.318639       7.801139      10.527270      -0.132062      27.107616 0.38746625E+03  0.88749370E+04                                 7.874981                            6.622595       0.213531       2.061926                    0.999501      28.254047      80.889553       0.629972       0.424477      -1.056238       0.001870       0.005431      -0.008883       0.010578       0.002815      -0.005108      -0.012440      -0.022519       0.042453      -0.019162      -0.004216       0.023378              8.458026      10.649437       1.209019      -1.777239       6.391406      -2.459349       8.333235           0.000196
          152              C      19.396809       8.313376       9.774328       0.108429      24.679289 0.30810436E+03  0.66496266E+04                                 7.378011                            5.876550       0.293841       2.119064                    0.999840      25.144939      69.382478       0.675194       0.420318      -1.061155      -0.029699       0.021251      -0.030642       0.047671      -0.014971       0.021259       0.037239      -0.011109      -0.048410      -0.053438       0.014586       0.038852              8.164055      10.411996       1.137413      -1.671953       5.954858      -2.748902       8.125311          -0.000291
          153              N      13.560009       8.117684       2.047279      -0.656409      35.597850 0.56525944E+03  0.14058221E+05                                 9.215203                            7.741995      -0.332756       1.894788                    0.996078      31.623581      90.686318       0.619347       0.397639      -1.086689      -0.043752       0.058483      -0.037812       0.082245       0.051927       0.020546      -0.051566       0.003197       0.017604      -0.084983       0.022760       0.062223             10.296312      10.680325      -3.412407       1.449822      12.338301      -1.289561       7.870308           0.055581
          154              N      15.777971       4.885193       6.798746      -0.658768      35.633631 0.56594470E+03  0.14079244E+05                                 9.222911                            7.748413      -0.330544       1.895364                    0.996147      31.639428      90.738618       0.618896       0.397817      -1.086590       0.043318      -0.015160       0.068323       0.082306      -0.037892      -0.040401      -0.041295       0.027585       0.096416      -0.084455       0.022512       0.061943             10.305294      10.691122      -0.096520       3.715135       7.600475       0.586487      12.624286           0.056055
          155              N      15.777966       5.343628       0.160052      -0.656309      35.589790 0.56510631E+03  0.14053345E+05                                 9.213514                            7.740692      -0.332635       1.894882                    0.996077      31.619395      90.668429       0.619435       0.397613      -1.086716       0.043766       0.013674      -0.068282       0.082249       0.038191       0.040738      -0.041180       0.029455       0.096387      -0.084976       0.022754       0.062221             10.294321      10.678235       0.095623      -3.705161       7.590469       0.583965      12.614258           0.055705
          156              N      13.560023       2.111137       4.911520      -0.658729      35.628765 0.56585088E+03  0.14076278E+05                                 9.221909                            7.747589      -0.330634       1.895373                    0.996145      31.637211      90.729204       0.618953       0.397798      -1.086607      -0.043306      -0.057982       0.039223       0.082315      -0.051512      -0.020442      -0.051355       0.002113       0.019998      -0.084492       0.022526       0.061967             10.304206      10.689622       3.419251      -1.453371      12.346782      -1.287993       7.876215           0.056187
          157              N      15.777960      12.339958      11.870318      -0.656364      35.596784 0.56524357E+03  0.14057657E+05                                 9.214949                            7.741829      -0.332565       1.894874                    0.996077      31.622315      90.680647       0.619364       0.397633      -1.086699       0.043811      -0.058552       0.037749       0.082297       0.051893       0.020522      -0.051510       0.003157       0.017488      -0.084900       0.022718       0.062181             10.296080      10.679821      -3.412358       1.449813      12.338282      -1.289718       7.870138           0.055383
          158              N      13.559998      15.572449       7.118851      -0.658913      35.631912 0.56587859E+03  0.14077746E+05                                 9.223889                            7.748798      -0.331238       1.895109                    0.996148      31.639937      90.752286       0.618756       0.397903      -1.086488      -0.042909       0.015654      -0.068062       0.081968      -0.037961      -0.040284      -0.041308       0.027828       0.096583      -0.084499       0.022597       0.061901             10.306799      10.692766      -0.095410       3.716333       7.601950       0.587451      12.625680          -0.055264
          159              N      13.560003      15.114014      13.757545      -0.656289      35.591033 0.56513599E+03  0.14054268E+05                                 9.213793                            7.740930      -0.332563       1.894913                    0.996076      31.619608      90.669631       0.619421       0.397617      -1.086714      -0.043802      -0.013631       0.068334       0.082304       0.038187       0.040734      -0.041142       0.029441       0.096456      -0.084950       0.022731       0.062219             10.294721      10.678322       0.095616      -3.705349       7.590610       0.584020      12.615232           0.055524
          160              N      15.777946      18.346505       9.006077      -0.658870      35.626026 0.56576913E+03  0.14074264E+05                                 9.222635                            7.747836      -0.331272       1.895143                    0.996146      31.637175      90.740273       0.618823       0.397881      -1.086509       0.042903       0.057550      -0.039581       0.081971      -0.051416      -0.020529      -0.051420       0.002217       0.019639      -0.084507       0.022597       0.061910             10.305342      10.690885       3.420536      -1.452736      12.348233      -1.286988       7.876909          -0.055189
          161              N      11.933226       6.688609      12.162588      -0.221637      34.319814 0.47801662E+03  0.11297063E+05                                 8.802638                            7.094298       0.117963       2.073893                    0.998512      27.133315      73.624499       0.656412       0.394827      -1.098588      -0.129767       0.047173      -0.069536       0.154596       0.039976      -0.058730       0.016923      -0.048722       0.023495      -0.088179       0.032193       0.055986              9.781503      12.067066      -0.844121       1.241217       7.235534      -3.553734      10.041908           0.000083
          162              N      17.404743      13.769033       1.755009      -0.219531      34.238012 0.47659737E+03  0.11254885E+05                                 8.788175                            7.082877       0.118728       2.074866                    0.998498      27.091717      73.477749       0.657079       0.394729      -1.098682       0.129312      -0.046947       0.069244       0.154014       0.039845      -0.058565       0.016735      -0.048313       0.023473      -0.087805       0.031877       0.055928              9.765296      12.046773      -0.843119       1.239500       7.223712      -3.547773      10.025404           0.000390
          163              N      10.070250      11.422779       5.203790      -0.220494      34.289709 0.47747495E+03  0.11281150E+05                                 8.797972                            7.090368       0.116875       2.073832                    0.998507      27.117181      73.572418       0.656576       0.394837      -1.098572       0.129528       0.047229      -0.069274       0.154295      -0.039826       0.058590       0.016443      -0.048940       0.021469      -0.087796       0.031838       0.055957              9.776427      12.061694       0.843815      -1.240281       7.231590      -3.551687      10.035996          -0.000359
          164              N      19.267719       9.034863       8.713807      -0.219275      34.235435 0.47652943E+03  0.11252983E+05                                 8.788097                            7.082446       0.118692       2.074803                    0.998508      27.089812      73.473815       0.657083       0.394737      -1.098666      -0.129088      -0.047021       0.069008       0.153743      -0.039788       0.058503       0.016357      -0.048753       0.021391      -0.087626       0.031694       0.055932              9.765547      12.048222       0.843378      -1.239713       7.223643      -3.547794      10.024776          -0.000166
          165              O      16.323644      14.198750      13.880019      -0.574154      38.043196 0.53534221E+03  0.12876471E+05                                 9.044780                            7.160786       0.285991       2.128009                    0.997756      28.058642      74.165908       0.708956       0.359187      -1.137000       0.013543       0.053744      -0.010207       0.056356       0.025349      -0.015035       0.038262      -0.006728      -0.001793      -0.053078       0.011335       0.041744             10.746626      13.289314       5.871871       1.341232      13.171276       1.380107       5.779287           0.065842
          166              O      20.287198      19.089440      13.518162      -0.514825      34.958221 0.51084064E+03  0.12148047E+05                                 8.556731                            7.015992       0.318489       2.150907                    0.998865      27.258358      71.718233       0.712789       0.361347      -1.134926       0.020892      -0.007523       0.000780       0.022219      -0.039793      -0.031346       0.000152      -0.065940       0.101392      -0.075983       0.024586       0.051397              9.926770       6.692107       0.500416       0.331193      15.398911      -4.140001       7.689290           0.015208
          167              O      14.712983      12.834515       0.691705      -0.535093      35.685487 0.54451533E+03  0.13149561E+05                                 8.662118                            7.241478       0.247695       2.119121                    0.998448      27.789297      73.540660       0.702311       0.361140      -1.135745      -0.009929       0.011005      -0.024131       0.028319       0.021966      -0.007062       0.047747       0.073715       0.049469      -0.076040       0.031858       0.044182              9.885825      13.001114       4.621977       1.163117      10.415020       0.043848       6.241341          -0.018069
          168              O      16.267898      16.241947      13.120119      -0.600406      28.073355 0.43884804E+03  0.99862419E+04                                 7.038678                            6.280748       0.835975       2.288354                    0.999825      27.682141      69.845531       0.798506       0.337085      -1.161860       0.013464      -0.013833       0.011078       0.022257      -0.076061      -0.032121      -0.025630      -0.012015       0.110186      -0.106403       0.047668       0.058736              7.313781       7.829415      -1.297427       1.370116       8.058779      -2.009744       6.053150           0.002154
          169              O      13.014307      18.124324       8.109784      -0.572691      37.962036 0.53390684E+03  0.12832947E+05                                 9.031088                            7.150338       0.288954       2.129485                    0.997756      28.024757      74.043189       0.709621       0.359103      -1.137101      -0.013278       0.009337       0.054740       0.057096       0.004370      -0.029019       0.028873      -0.029738      -0.070062      -0.052825       0.011177       0.041647             10.729724      13.266945      -3.397737      -4.960957       7.706752       3.526287      11.215475          -0.066009
          170              O      23.719743      19.583687      12.791663      -0.513063      34.906847 0.50981982E+03  0.12118783E+05                                 8.552447                            7.011341       0.323930       2.153193                    0.998885      27.218264      71.618731       0.712602       0.361590      -1.134634      -0.022866      -0.001105      -0.005517       0.023548       0.042913       0.024356      -0.005144      -0.078696       0.057907      -0.074235       0.024635       0.049600              9.922863       6.687196      -0.490783      -0.344513       5.897276      -0.390710      17.184116          -0.016578
          171              O      14.624990       5.356420      11.683823      -0.538711      35.771440 0.54624455E+03  0.13200381E+05                                 8.670864                            7.249485       0.258623       2.121394                    0.998470      27.844237      73.685824       0.702503       0.360793      -1.136138       0.010602      -0.018402       0.016525       0.026910      -0.000785      -0.021395       0.013268      -0.012164      -0.214768      -0.077309       0.032938       0.044370              9.895505      13.012101      -2.781628      -3.873313       6.841092       1.458352       9.833323           0.016407
          172              O      13.070050      18.167807      10.289279      -0.600246      28.098918 0.43935034E+03  0.10000832E+05                                 7.043764                            6.285089       0.830684       2.286395                    0.999823      27.692135      69.888654       0.798064       0.337166      -1.161756      -0.013874       0.005658      -0.018638       0.023914       0.057429       0.059258      -0.035625      -0.036358       0.035047      -0.106337       0.047602       0.058735              7.319192       7.835864      -0.798890       1.710372       4.954034      -0.783380       9.167678          -0.002772
          173              O      13.014320      12.562139      12.766612      -0.574166      38.040366 0.53529838E+03  0.12875138E+05                                 9.044398                            7.160514       0.286096       2.128073                    0.997754      28.057384      74.161496       0.708968       0.359190      -1.137000      -0.013556      -0.010223      -0.053725       0.056344      -0.004677       0.029101       0.029418      -0.029166      -0.069086      -0.053080       0.011328       0.041752             10.746198      13.288704       3.403490       4.969015       7.718386       3.532530      11.231506           0.066105
          174              O       9.050757      11.102776       8.084732      -0.513716      34.929722 0.51031564E+03  0.12132415E+05                                 8.551767                            7.012040       0.318329       2.151252                    0.998851      27.243869      71.670274       0.713044       0.361311      -1.134957      -0.020763       0.002142       0.006772       0.021945      -0.044134      -0.025586      -0.006197      -0.080904       0.057426      -0.076475       0.025366       0.051109              9.920742       6.688303       0.491526       0.343424       5.897229      -0.390157      17.176695          -0.007101
          175              O      21.959479      10.367052       9.192573      -0.534281      35.642438 0.54371044E+03  0.13125763E+05                                 8.657548                            7.237987       0.249921       2.120108                    0.998443      27.763442      73.469064       0.702182       0.361326      -1.135556       0.009397       0.018304      -0.019813       0.028564       0.001726       0.024047       0.013942      -0.011629      -0.204803      -0.075431       0.031600       0.043832              9.880283      12.993757       2.777828       3.868735       6.830737       1.456663       9.816357           0.005380
          176              O      13.070061      12.518656      10.587116      -0.600457      28.070278 0.43879122E+03  0.99845791E+04                                 7.038042                            6.280252       0.836227       2.288450                    0.999825      27.680734      69.839628       0.798559       0.337076      -1.161874      -0.013468      -0.005234       0.016910       0.022243      -0.057799      -0.058939      -0.035457      -0.036954       0.035331      -0.106373       0.047637       0.058736              7.313080       7.828675       0.797792      -1.709533       4.950247      -0.782503       9.160318           0.001913
          177              O      16.323636      16.487713       6.996376      -0.572719      37.943163 0.53360397E+03  0.12823552E+05                                 9.027207                            7.147507       0.289237       2.129578                    0.997760      28.021378      74.022554       0.709897       0.359022      -1.137191       0.013294      -0.054312       0.011453       0.057077      -0.025417       0.014731       0.038078      -0.006308       0.000590      -0.052808       0.011189       0.041619             10.724925      13.260514      -5.859257      -1.337608      13.145599       1.375784       5.768663          -0.065912
          178              O      20.287209      11.597023       7.358234      -0.512324      34.863507 0.50904806E+03  0.12096254E+05                                 8.547495                            7.007669       0.326228       2.154216                    0.998885      27.192829      71.547118       0.712516       0.361759      -1.134465       0.023245       0.004747      -0.000678       0.023734       0.037381       0.031169      -0.000567      -0.066617       0.092891      -0.073524       0.024789       0.048736              9.916598       6.683752      -0.499226      -0.330393      15.384618      -4.137272       7.681425           0.003687
          179              O      22.047487      12.357297       6.267094      -0.537510      35.751016 0.54583738E+03  0.13188194E+05                                 8.667653                            7.246747       0.257517       2.121416                    0.998447      27.831921      73.648712       0.702635       0.360790      -1.136131      -0.010103      -0.008903       0.023134       0.026768      -0.021081       0.007008       0.048436       0.078315       0.052600      -0.078081       0.033471       0.044609              9.891765      13.007293      -4.622629      -1.164298      10.422336       0.042811       6.245667          -0.006386
          180              O      16.267898      14.444516       7.756277      -0.600325      28.095730 0.43928990E+03  0.99990825E+04                                 7.043206                            6.284661       0.830830       2.286470                    0.999823      27.690334      69.882117       0.798093       0.337166      -1.161759       0.013911       0.015220      -0.012037       0.023876       0.076185       0.031666      -0.025816      -0.011507       0.109648      -0.106316       0.047592       0.058725              7.318602       7.835386       1.297175      -1.370892       8.063577      -2.011001       6.056844          -0.003033
          181              O      13.014325       6.258892       0.037578      -0.574287      38.045319 0.53536646E+03  0.12877225E+05                                 9.045193                            7.160985       0.286363       2.128128                    0.997756      28.058858      74.167441       0.708940       0.359191      -1.136995      -0.013527      -0.053789       0.010151       0.056386       0.025353      -0.014998       0.038304      -0.006813      -0.001695      -0.053084       0.011265       0.041819             10.747227      13.290077       5.872463       1.341504      13.172068       1.380278       5.779537           0.066006
          182              O       9.050771       1.368202       0.399435      -0.511832      34.861285 0.50902081E+03  0.12094665E+05                                 8.543845                            7.005016       0.317999       2.151493                    0.998868      27.203807      71.558155       0.713073       0.361505      -1.134737      -0.022459       0.006115      -0.001098       0.023303      -0.038332      -0.031300      -0.000203      -0.067661       0.097547      -0.075097       0.025023       0.050074              9.911849       6.680512       0.497628       0.330456      15.376536      -4.135132       7.678498          -0.016535
          183              O      14.624986       7.623127      13.225892      -0.538249      35.790947 0.54658335E+03  0.13211181E+05                                 8.675812                            7.253257       0.248511       2.118598                    0.998447      27.848506      73.714705       0.702069       0.360945      -1.135970       0.010081      -0.009013       0.023416       0.027040       0.020685      -0.007076       0.048345       0.076410       0.053552      -0.077264       0.032595       0.044669              9.901622      13.019718       4.628286       1.164537      10.433735       0.042389       6.251412           0.016372
          184              O      13.070071       4.215695       0.797478      -0.600777      28.079255 0.43896585E+03  0.99895960E+04                                 7.039528                            6.281491       0.835361       2.288050                    0.999825      27.686359      69.858595       0.798478       0.337075      -1.161869      -0.013493       0.013806      -0.011226       0.022331      -0.076035      -0.032122      -0.025625      -0.012124       0.109967      -0.106354       0.047615       0.058739              7.314639       7.830222      -1.297439       1.370223       8.059957      -2.010001       6.053740           0.002992
          185              O      16.323662       2.333318       5.807813      -0.572358      37.956114 0.53387901E+03  0.12832000E+05                                 9.029942                            7.150202       0.288186       2.129292                    0.997753      28.025252      74.041598       0.709626       0.359108      -1.137107       0.013804      -0.009603      -0.054508       0.057043       0.004453      -0.029075       0.028810      -0.029782      -0.069630      -0.052800       0.011231       0.041569             10.727501      13.263591      -3.395670      -4.958852       7.705408       3.525204      11.213504           0.066970
          186              O       5.618226       0.873955       1.125934      -0.515855      35.000985 0.51159210E+03  0.12170684E+05                                 8.564513                            7.021686       0.279188       2.137880                    0.998673      27.272613      71.775490       0.712401       0.361402      -1.134855       0.021268       0.001899       0.006738       0.022391       0.043506       0.025710      -0.005853      -0.079610       0.053874      -0.075160       0.024253       0.050907              9.936775       6.698072      -0.492329      -0.346261       5.905748      -0.390512      17.206504           0.015288
          187              O      14.712979      15.101222       2.233774      -0.535908      35.678794 0.54440924E+03  0.13145931E+05                                 8.659569                            7.239527       0.257227       2.121658                    0.998474      27.789655      73.530800       0.702610       0.361016      -1.135879      -0.010451       0.018330      -0.018621       0.028141      -0.001278      -0.022564       0.013985      -0.011493      -0.208903      -0.076088       0.032206       0.043881              9.882629      12.996914      -2.778789      -3.869694       6.832547       1.457118       9.818427          -0.017810
          188              O      16.267919       2.289835       3.628318      -0.599992      28.075558 0.43888180E+03  0.99873663E+04                                 7.039595                            6.281442       0.832038       2.287025                    0.999823      27.681493      69.848896       0.798363       0.337134      -1.161799       0.014138      -0.005766       0.018149       0.023717       0.057581       0.059282      -0.035652      -0.036614       0.035440      -0.106523       0.047729       0.058793              7.314858       7.831290      -0.798103       1.710143       4.951411      -0.783160       9.161874           0.003462
          189              O      16.323649       7.895503       1.150985      -0.574260      38.040635 0.53529524E+03  0.12875065E+05                                 9.044502                            7.160516       0.286480       2.128189                    0.997755      28.057078      74.161094       0.708963       0.359192      -1.136996       0.013554       0.010239       0.053740       0.056361      -0.004631       0.029061       0.029409      -0.029137      -0.069175      -0.053040       0.011292       0.041748             10.746376      13.289065       3.403782       4.969108       7.718540       3.532604      11.231521           0.066155
          190              O      20.287212       9.354866       5.832865      -0.511064      34.837445 0.50858853E+03  0.12082508E+05                                 8.543008                            7.004468       0.319438       2.152204                    0.998863      27.183543      71.512423       0.712690       0.361755      -1.134477       0.022852      -0.001160      -0.005264       0.023479      -0.043048      -0.023135      -0.004955      -0.079118       0.061434      -0.074376       0.025210       0.049166              9.910816       6.680189       0.490238       0.341916       5.891137      -0.390412      17.161123           0.005137
          191              O       7.378490      10.090590       4.725024      -0.537009      35.734235 0.54551734E+03  0.13178505E+05                                 8.664956                            7.244704       0.249727       2.119416                    0.998433      27.826956      73.629659       0.702724       0.360798      -1.136127      -0.009514      -0.018362       0.017149       0.026866       0.001273       0.022527       0.012975      -0.012112      -0.215945      -0.078027       0.033190       0.044837              9.888445      13.002724       2.779418       3.870578       6.836194       1.457341       9.826418          -0.007919
          192              O      16.267908       7.938986       3.330481      -0.600823      28.076059 0.43890322E+03  0.99877856E+04                                 7.038986                            6.281050       0.835656       2.288183                    0.999825      27.684121      69.850947       0.798507       0.337075      -1.161872       0.013520       0.005301      -0.016899       0.022282      -0.057799      -0.058906      -0.035418      -0.036904       0.035646      -0.106336       0.047609       0.058727              7.314057       7.829588       0.797877      -1.709700       4.950810      -0.782558       9.161772           0.002757
          193              O      13.014333       3.969929       6.921221      -0.572360      37.929440 0.53344418E+03  0.12818576E+05                                 9.024677                            7.146365       0.288657       2.129485                    0.997756      28.019289      74.010445       0.709974       0.359015      -1.137212      -0.013805       0.054184      -0.011030       0.056993      -0.025439       0.014809       0.037941      -0.006515       0.000793      -0.052748       0.011213       0.041535             10.720929      13.254339      -5.855456      -1.336047      13.141345       1.374854       5.767102           0.067179
          194              O       9.050760       8.860619       6.559363      -0.514622      34.943088 0.51056438E+03  0.12139681E+05                                 8.553381                            7.013174       0.325709       2.153470                    0.998871      27.250416      71.689054       0.713082       0.361252      -1.135015      -0.021189      -0.006521       0.000354       0.022172       0.040067       0.031289      -0.000527      -0.065090       0.098937      -0.075678       0.025027       0.050651              9.922813       6.689596      -0.500035      -0.331210      15.392711      -4.138489       7.686132          -0.005882
          195              O       7.290482       8.100345       7.650503      -0.535249      35.668391 0.54420119E+03  0.13140658E+05                                 8.661816                            7.241277       0.256972       2.121774                    0.998461      27.772860      73.504060       0.702015       0.361328      -1.135547       0.009985       0.011347      -0.024028       0.028387      -0.022646       0.007187       0.047122       0.072990       0.046727      -0.075404       0.031831       0.043573              9.885450      13.000130      -4.621480      -1.163568      10.415222       0.043846       6.240997           0.004140
          196              O      13.070071       6.013126       6.161320      -0.600057      28.076706 0.43891065E+03  0.99881858E+04                                 7.039854                            6.281735       0.832042       2.287029                    0.999823      27.681489      69.849423       0.798328       0.337143      -1.161792      -0.014152      -0.014753       0.012030       0.023720       0.076262       0.031781      -0.025832      -0.011724       0.109938      -0.106483       0.047700       0.058783              7.315124       7.831820       1.297275      -1.370274       8.059285      -2.009942       6.054267           0.003246

******************************************************
Auxiliary information for the entire system
The total spin magnetic moment of the unit cell is   1.984773
The total net atomic charge of the unit cell is   -0.000006
Accuracy of reproducing the electrostatic potential in the unit cell:
  The inner radius (bohr) =    5.0000
  The outer radius (bohr) =   12.0000
  Valid grid points have density less than (e/(bohr^3)) =    0.0001
  The number of valid grid points were=        88425
  The rms potential error without charges in kcal/mol is=      2.33329
  The rms potential error with partial charges in kcal/mol is=      0.99923
  The RRMSE value at monopole order=      0.42825
  The rms potential error with partial charges and cloud penetration in kcal/mol is=      0.99799
  The RRMSE value at monopole order with cloud penetration is=      0.42772
  The rms potential error with partial charges and atomic dipoles in kcal/mol is=      0.66524
  The RRMSE value at dipole order=      0.28511
  The rms potential error with partial charges, atomic dipoles and cloud penetration in kcal/mol is=      0.66021
  The RRMSE value at dipole order with cloud penetration=      0.28295

******************************************************
The electron densities and ab initio electrostatic potential were computed in VASP using the PBE functional and
projector augmented wave method. See the main text of the journal article for a description of computational details.
The atomic charges, dipoles, and quadrupoles were computed with the DDEC6 method as described in
(a) T. A. Manz and N. Gabaldon Limas, RSC Adv. 6 (2016) 47771-47801 DOI: 10.1039/c6ra04656h
(b) N. Gabaldon Limas and T. A. Manz, RSC Adv. 8 (2018) 2678-2707 DOI: 10.1039/c7ra11829e.
For each atom in the material, the electron cloud parameters were fit to the spherically averaged atom-in-material
electron density using radial positions for which this density was between 10^-4 and 10^-2 electrons per cubic bohr.
The polarizabilities, dispersion coefficients, and quantum Drude oscillator (QDO) parameters were fit using the MCLF method.
The magnetic structure of the system was optimized in VASP from the default ferromagnetic initial guess using spin polarization.
The atomic spin moments (ASMs) were computed on this optimized magnetic structure using the DDEC6 partition as inputs
to the method of T. A. Manz and D. S. Sholl, J. Chem. Theory Comput. 7 (2011) 4146-4164 DOI: 10.1021/ct200539n.
The RMSE and RRMSE were computed using a uniform grid with Ewald summation.
