# Supplementary material for: A collection of forcefield precursors for metal–organic frameworks
Source: RSC Adv. 2019 Nov 13;9(63):36492–507. doi: 10.1039/c9ra07327b (PMC9075174; doi:10.1039/c9ra07327b)
Supplement: RA-009-C9RA07327B-s3640 [file RA-009-C9RA07327B-s3640.xyz]

   70
jmolscript: load "" {1 1 1} spacegroup "x,y,z" unitcell [{     10.812300     0.000000     0.000000 }, {      2.345061    10.885977     0.000000 }, {     -2.345080    -2.194226    10.662541 }]
Co     8.358942    -1.274435     9.373227     1.041147
Co     7.859490     9.437728     0.641032     1.040966
Co     2.453339     9.966186     1.289314     1.041407
Co     2.952791    -0.745977    10.021509     1.040722
Co     8.109208     7.858473     9.640323     1.110861
Co     2.703073     0.833278     1.022218     1.112186
H      9.392658     3.773371     9.086617     0.140929
H     -0.977109     1.523885     8.818988     0.096801
H      5.668483     2.810967    10.229642     0.152552
H      6.825766     8.139543     5.527461     0.140940
H      6.383237     8.330822     3.270201     0.096808
H     10.549940     9.453094     4.815204     0.152553
H      1.419623     4.918380     1.575924     0.140951
H     11.789390     7.167866     1.843553     0.096795
H      5.143798     5.880784     0.432899     0.152557
H      3.986515     0.552208     5.135080     0.140962
H      4.429044     0.360929     7.392340     0.096808
H      0.262341    -0.761343     5.847337     0.152558
C      8.734016     3.145163     9.277477    -0.148763
C      8.994033     1.785102     9.120738     0.112674
C      7.498613     3.555516     9.716774     0.042222
C      6.523085     2.572787     9.953482    -0.153442
C      7.216008     5.019533     9.944952     0.592678
C      6.858333     1.250659     9.765821     0.107719
C      5.873697     0.139062     9.988668     0.587117
C      7.484409     8.453109     4.950618    -0.148760
C      7.224394     8.573727     3.586879     0.112639
C      8.719810     8.800677     5.441095     0.042221
C      9.695339     9.230611     4.526249    -0.153448
C      9.002411     8.729079     6.921055     0.592686
C      9.360094     9.313296     3.193431     0.107723
C     10.344732     9.755627     2.149568     0.587140
C      2.078265     5.546588     1.385064    -0.148736
C      1.818248     6.906649     1.541803     0.112690
C      3.313668     5.136235     0.945767     0.042238
C      4.289196     6.118964     0.709059    -0.153443
C      3.596273     3.672218     0.717589     0.592762
C      3.953948     7.441092     0.896720     0.107728
C      4.938584     8.552689     0.673873     0.587210
C      3.327872     0.238642     5.711923    -0.148741
C      3.587887     0.118024     7.075662     0.112649
C      2.092471    -0.108926     5.221446     0.042227
C      1.116942    -0.538860     6.136292    -0.153440
C      1.809870    -0.037328     3.741486     0.592790
C      1.452187    -0.621545     7.469110     0.107714
C      0.467549    -1.063876     8.512973     0.587157
N      8.091638     0.850668     9.381970    -0.242263
N      8.126790     9.017946     2.724279    -0.242218
N      2.720643     7.841083     1.280571    -0.242343
N      2.685491    -0.326195     7.938262    -0.242178
O     10.157568     7.683913     9.989735    -0.756893
O      6.341442    -1.025652     9.935356    -0.558497
O      4.671358     0.403082    10.170998    -0.506364
O      7.956757     5.819535     9.337187    -0.518547
O      8.639911     7.501214     0.059710    -0.544403
O      6.060847     8.235898     9.539775    -0.756598
O      9.876988     9.938174     0.998014    -0.558491
O     11.547070     9.880997     2.444921    -0.506473
O      8.261663     7.972536     7.582133    -0.518609
O      7.578526    -1.453493     7.359286    -0.544459
O      0.654713     1.007838     0.672806    -0.757282
O      4.470839     9.717403     0.727185    -0.558825
O      6.140923     8.288669     0.491543    -0.506408
O      2.855524     2.872216     1.325354    -0.518868
O      2.172370     1.190537    10.602831    -0.544375
O      4.751434     0.455853     1.122766    -0.757030
O      0.935293    -1.246423     9.664527    -0.558715
O     -0.734789    -1.189246     8.217620    -0.506427
O      2.550618     0.719215     3.080408    -0.518898
O      3.233755    10.145244     3.303255    -0.544551

The following XYZ coordinates are in angstroms. Other properties are in atomic units.
The sperically averaged electron density of each atom fit to a function of the form exp(a - br)
eigen_1, eigen_2 and eigen_3 are the three eigenvalues of traceless quadrupole moment tensor
  atom number  atomic symbol              X              Y              Z     net charge C6 coefficient C8 coefficient C10 coefficient fluctuating dipole atomic polarizability isotropic forcefield polarizability              a              b squared Pearson coefficient          <r^3>          <r^4>         wp_QDO          m_QDO          q_QDO       dipole_x       dipole_y       dipole_z         dipole            Qxy            Qxz            Qyz     Q(x^2-y^2)  Q(3z^2 - R^2)        eigen_1        eigen_2        eigen_3 static polarizability      alpha(xx)      alpha(xy)      alpha(xz)      alpha(yy)      alpha(yz)      alpha(zz) atomic spin moment
            1             Co       8.358942      -1.274435       9.373227       1.041147     102.121261 0.21019868E+04  0.67840981E+05                                16.649568                           14.058700       0.778182       2.123285                    0.995325      44.816435     117.346863       0.538211       0.352608      -1.198314       0.014103      -0.082564      -0.005780       0.083959       0.002635      -0.057840      -0.025831       0.032950       0.247892      -0.065396      -0.046071       0.111466             19.702413      24.239243      -0.146165       1.597810      17.929164      -1.963017      16.938833           2.931283
            2             Co       7.859490       9.437728       0.641032       1.040966     102.136168 0.21023745E+04  0.67856259E+05                                16.650547                           14.059505       0.778054       2.123227                    0.995324      44.820592     117.358078       0.538226       0.352583      -1.198342      -0.014132       0.011032      -0.082081       0.084016       0.057438       0.009354       0.004058      -0.111664      -0.187746      -0.065803      -0.045903       0.111706             19.703591      24.241125      -1.594557      -0.178795      17.754996      -1.999176      17.114652           2.929806
            3             Co       2.453339       9.966186       1.289314       1.041407     102.133816 0.21023121E+04  0.67851465E+05                                16.647202                           14.056766       0.778937       2.123546                    0.995320      44.821284     117.344640       0.538442       0.352456      -1.198490      -0.014081       0.082654       0.005763       0.084042       0.002433      -0.058139      -0.025908       0.032741       0.247917      -0.065573      -0.046096       0.111668             19.699469      24.235261      -0.146235       1.596983      17.926950      -1.962714      16.936198           2.933868
            4             Co       2.952791      -0.745977      10.021509       1.040722     102.145441 0.21026132E+04  0.67865973E+05                                16.651647                           14.060424       0.777955       2.123176                    0.995323      44.823895     117.368939       0.538201       0.352589      -1.198335       0.014197      -0.011045       0.082162       0.084108       0.057583       0.009999       0.003872      -0.110965      -0.186278      -0.065890      -0.045442       0.111332             19.704870      24.242723      -1.594286      -0.178735      17.755772      -1.999560      17.116116           2.927792
            5             Co       8.109208       7.858473       9.640323       1.110861      94.381541 0.17605603E+04  0.54704267E+05                                16.915912                           13.737289       0.455454       2.045483                    0.995844      43.515843     114.137408       0.490403       0.401960      -1.152378       0.000009      -0.004237      -0.005229       0.006730      -0.015598       0.012595       0.062504       0.073409      -0.022074      -0.087152       0.043471       0.043680             20.721499      19.899648       2.792985      -2.276770      21.924209      -3.848096      20.340640           2.354860
            6             Co       2.703073       0.833278       1.022218       1.112186      94.360739 0.17600302E+04  0.54680898E+05                                16.909512                           13.732098       0.456375       2.045928                    0.995841      43.505080     114.083052       0.490688       0.401777      -1.152568      -0.000007       0.004259       0.005250       0.006760      -0.015683       0.012762       0.062281       0.073546      -0.021452      -0.087012       0.043452       0.043560             20.713666      19.891495       2.791500      -2.275532      21.916246      -3.846168      20.333257           2.368461
            7              H       9.392658       3.773371       9.086617       0.140929       1.087773 0.79828132E+01  0.77344829E+02                                 1.676427                            1.601108      -0.928027       2.457137                    0.999103       3.173879       8.470683       0.524946       1.204249      -0.728925       0.027639       0.029046      -0.011550       0.041725       0.009591      -0.011186      -0.000975       0.008714      -0.033311      -0.016509      -0.002930       0.019439              1.698832       1.789305       0.370297      -0.075708       1.945892      -0.063724       1.361297           0.000322
            8              H      -0.977109       1.523885       8.818988       0.096801       1.146560 0.81766962E+01  0.80346539E+02                                 1.786843                            1.654183      -0.793350       2.501020                    0.999456       3.424230       9.449492       0.496703       1.254933      -0.715646       0.043321      -0.009983      -0.015434       0.047059       0.002168      -0.009422      -0.002866       0.011516      -0.037343      -0.015911       0.000134       0.015777              1.852711       2.380349      -0.391370      -0.317867       1.684320       0.174375       1.493465           0.000199
            9              H       5.668483       2.810967      10.229642       0.152552       0.960302 0.67998071E+01  0.63815445E+02                                 1.580275                            1.505093      -1.099217       2.387443                    0.997719       3.191791       8.611853       0.522415       1.249284      -0.716354      -0.037217       0.012774       0.012136       0.041177      -0.007365      -0.005804      -0.002682       0.017153      -0.012388      -0.012102      -0.002412       0.014514              1.597142       1.967692      -0.153016      -0.201448       1.547307       0.109588       1.276429           0.000368
           10              H       6.825766       8.139543       5.527461       0.140940       1.087801 0.79830905E+01  0.77348370E+02                                 1.676472                            1.601148      -0.928121       2.457096                    0.999103       3.173915       8.470891       0.524932       1.204268      -0.728920      -0.027635      -0.017165       0.026118       0.041719       0.012890      -0.007138      -0.003324       0.020127       0.000926      -0.016509      -0.002930       0.019439              1.698878       1.789356       0.148799      -0.347451       1.410243      -0.173969       1.897036           0.000306
           11              H       6.383237       8.330822       3.270201       0.096808       1.146571 0.81768150E+01  0.80348173E+02                                 1.786868                            1.654206      -0.793392       2.501005                    0.999455       3.424266       9.449686       0.496693       1.254949      -0.715642      -0.043321      -0.013104      -0.012886       0.047058       0.009666      -0.000224      -0.005183       0.022773      -0.003575      -0.015911       0.000133       0.015778              1.852740       2.380385       0.232460       0.447418       1.432385       0.122528       1.745449           0.000194
           12              H      10.549940       9.453094       4.815204       0.152553       0.960248 0.67993234E+01  0.63809764E+02                                 1.580220                            1.505043      -1.099129       2.387492                    0.997720       3.191685       8.611487       0.522422       1.249290      -0.716354       0.037218       0.009312       0.014956       0.041178       0.004202       0.008381      -0.001994       0.013811      -0.022421      -0.012101      -0.002413       0.014513              1.597085       1.967613       0.166462       0.190468       1.244126       0.047202       1.579514           0.000389
           13              H       1.419623       4.918380       1.575924       0.140951       1.087714 0.79822244E+01  0.77337360E+02                                 1.676328                            1.601016      -0.927969       2.457163                    0.999104       3.173793       8.470236       0.524979       1.204201      -0.728936      -0.027636      -0.029047       0.011549       0.041723       0.009589      -0.011186      -0.000976       0.008710      -0.033313      -0.016510      -0.002927       0.019437              1.698730       1.789193       0.370266      -0.075701       1.945772      -0.063720       1.361226           0.000320
           14              H      11.789390       7.167866       1.843553       0.096795       1.146592 0.81769748E+01  0.80349957E+02                                 1.786874                            1.654209      -0.793356       2.501013                    0.999456       3.424286       9.449685       0.496699       1.254930      -0.715647      -0.043321       0.009983       0.015434       0.047059       0.002168      -0.009422      -0.002865       0.011516      -0.037342      -0.015911       0.000134       0.015777              1.852745       2.380401      -0.391378      -0.317876       1.684348       0.174379       1.493488           0.000210
           15              H       5.143798       5.880784       0.432899       0.152557       0.960319 0.67999429E+01  0.63816895E+02                                 1.580274                            1.505092      -1.099215       2.387438                    0.997719       3.191815       8.611867       0.522425       1.249258      -0.716360       0.037217      -0.012772      -0.012135       0.041176      -0.007362      -0.005804      -0.002683       0.017155      -0.012391      -0.012102      -0.002412       0.014514              1.597140       1.967689      -0.153016      -0.201448       1.547305       0.109588       1.276428           0.000369
           16              H       3.986515       0.552208       5.135080       0.140962       1.087727 0.79823705E+01  0.77339346E+02                                 1.676362                            1.601048      -0.928072       2.457121                    0.999103       3.173804       8.470374       0.524964       1.204226      -0.728930       0.027632       0.017164      -0.026120       0.041718       0.012890      -0.007136      -0.003325       0.020127       0.000933      -0.016510      -0.002927       0.019437              1.698765       1.789232       0.148783      -0.347417       1.410160      -0.173952       1.896904           0.000300
           17              H       4.429044       0.360929       7.392340       0.096808       1.146587 0.81769527E+01  0.80349870E+02                                 1.786886                            1.654220      -0.793392       2.501004                    0.999455       3.424284       9.449758       0.496691       1.254950      -0.715642       0.043322       0.013103       0.012887       0.047059       0.009666      -0.000225      -0.005183       0.022773      -0.003572      -0.015912       0.000134       0.015778              1.852758       2.380413       0.232465       0.447423       1.432397       0.122530       1.745464           0.000188
           18              H       0.262341      -0.761343       5.847337       0.152558       0.960272 0.67995344E+01  0.63812137E+02                                 1.580231                            1.505053      -1.099176       2.387464                    0.997720       3.191729       8.611587       0.522428       1.249269      -0.716358      -0.037217      -0.009311      -0.014957       0.041177       0.004201       0.008382      -0.001995       0.013811      -0.022419      -0.012101      -0.002413       0.014514              1.597095       1.967626       0.166463       0.190471       1.244133       0.047203       1.579527           0.000385
           19              C       8.734016       3.145163       9.277477      -0.148763      31.398753 0.41574277E+03  0.96540779E+04                                 8.633536                            6.801559       0.127599       2.019501                    0.999700      28.859056      82.137416       0.632116       0.417276      -1.064909      -0.012446      -0.002128      -0.009099       0.015563       0.016243      -0.002826      -0.019705       0.003764       0.057674      -0.029820      -0.001640       0.031461              9.869672       9.417753      -1.183753      -1.184517      15.231759       1.347702       4.959504           0.001100
           20              C       8.994033       1.785102       9.120738       0.112674      26.293207 0.31159046E+03  0.67527265E+04                                 7.753062                            5.936088       0.332010       2.135623                    0.999787      25.260977      70.149110       0.666444       0.424080      -1.057395      -0.041126      -0.021335       0.015547       0.048870       0.000367       0.008873      -0.010663       0.053610       0.114343      -0.047235       0.005527       0.041708              8.942688       9.458476      -0.034462      -1.331959      12.843585       0.872042       4.526003          -0.003644
           21              C       7.498613       3.555516       9.716774       0.042222      37.329984 0.40716971E+03  0.93219406E+04                                 9.683159                            6.679461       0.053393       2.033885                    0.999268      26.016197      71.401777       0.651083       0.410902      -1.078640      -0.004723      -0.040540      -0.008113       0.041612       0.007455       0.000530      -0.019016       0.033885       0.099953      -0.039968       0.001572       0.038396             12.673738      10.133775      -0.436294      -1.372736      22.461158       2.170899       5.426281          -0.001230
           22              C       6.523085       2.572787       9.953482      -0.153442      35.444874 0.42584102E+03  0.99441836E+04                                 9.348414                            6.881340       0.056212       1.993685                    0.999472      29.074416      82.876596       0.629006       0.416994      -1.065506       0.008188       0.012686       0.001981       0.015228      -0.022352       0.013101      -0.011532       0.047500       0.147279      -0.057499       0.002363       0.055136             11.344262       9.828271       1.917867      -0.935139      19.231173       1.268845       4.973342           0.001313
           23              C       7.216008       5.019533       9.944952       0.592678      24.186255 0.24119880E+03  0.49405743E+04                                 7.708219                            5.497263       0.042124       2.079506                    0.999503      21.869925      60.531787       0.636436       0.469839      -1.022828      -0.019778       0.059481      -0.005892       0.062959       0.001648       0.078045      -0.006213       0.090681       0.108276      -0.065059      -0.044869       0.109929              9.625096       7.523964      -0.834548      -2.438171      15.299254       1.124025       6.052069          -0.002849
           24              C       6.858333       1.250659       9.765821       0.107719      35.237857 0.38180660E+03  0.86387138E+04                                 9.381823                            6.538896       0.075132       2.046117                    0.999427      25.650240      70.967988       0.644620       0.419949      -1.068204       0.071823       0.022944      -0.008798       0.075910      -0.009773       0.015449      -0.009375       0.036212       0.131103      -0.042781      -0.007063       0.049844             11.922562      12.292731       3.009119      -1.206768      18.540968       0.685905       4.933987           0.002146
           25              C       5.873697       0.139062       9.988668       0.587117      24.885685 0.24055963E+03  0.49358468E+04                                 7.865783                            5.521700       0.070830       2.093375                    0.999611      21.928547      61.215531       0.628077       0.475285      -1.017481      -0.043660      -0.066358       0.035173       0.086872      -0.012968       0.026031       0.002442      -0.011397       0.360842      -0.077084      -0.046771       0.123855              9.680946      13.105813       1.057476      -0.805564      11.626973      -0.198386       4.310052          -0.006954
           26              C       7.484409       8.453109       4.950618      -0.148760      31.398850 0.41574243E+03  0.96540763E+04                                 8.633565                            6.801560       0.127633       2.019511                    0.999700      28.859128      82.137880       0.632114       0.417277      -1.064908       0.012451      -0.008479      -0.003941       0.015572       0.006039      -0.015340      -0.012031      -0.033496      -0.054055      -0.029816      -0.001638       0.031454              9.869722       9.417797       0.921609       1.398220       4.844709      -0.789840      15.346659           0.001071
           27              C       7.224394       8.573727       3.586879       0.112639      26.294185 0.31160366E+03  0.67530858E+04                                 7.753241                            5.936203       0.331954       2.135598                    0.999787      25.261609      70.151308       0.666439       0.424078      -1.057396       0.041116       0.019530      -0.017770       0.048864      -0.008611      -0.002162       0.006793      -0.031171      -0.140014      -0.047248       0.005532       0.041715              8.942914       9.458712       1.297705       0.302227       4.519687      -0.840960      12.850342          -0.003694
           28              C       8.719810       8.800677       5.441095       0.042221      37.330405 0.40717285E+03  0.93220356E+04                                 9.683248                            6.679498       0.053367       2.033874                    0.999268      26.016320      71.402336       0.651079       0.410904      -1.078639       0.004719       0.000226      -0.041352       0.041621       0.000989      -0.007404      -0.004258      -0.037816      -0.115206      -0.039976       0.001579       0.038397             12.673890      10.133868       1.256635       0.704058       5.261233      -1.368673      22.626570          -0.001198
           29              C       9.695339       9.230611       4.526249      -0.153448      35.444757 0.42583976E+03  0.99441421E+04                                 9.348389                            6.881327       0.056227       1.993693                    0.999472      29.074311      82.876116       0.629007       0.416994      -1.065507      -0.008178      -0.000616       0.012841       0.015236      -0.017331       0.019232       0.008632      -0.050486      -0.146766      -0.057507       0.002360       0.055148             11.344234       9.828234       1.302525      -1.690112       5.051597      -1.649156      19.152871           0.001341
           30              C       9.002411       8.729079       6.921055       0.592686      24.185750 0.24119278E+03  0.49404177E+04                                 7.708090                            5.497176       0.042138       2.079512                    0.999503      21.869705      60.530871       0.636444       0.469836      -1.022830       0.019780      -0.017768       0.057077       0.062966      -0.076118      -0.017340       0.013926      -0.007209      -0.185410      -0.065062      -0.044873       0.109936              9.624933       7.523819       2.219855       1.308869       5.983845      -0.792942      15.367137          -0.002821
           31              C       9.360094       9.313296       3.193431       0.107723      35.238161 0.38180875E+03  0.86387777E+04                                 9.381893                            6.538925       0.075076       2.046100                    0.999427      25.650307      70.968322       0.644617       0.419951      -1.068203      -0.071816      -0.013241       0.020700       0.075904      -0.017088       0.006458       0.007907      -0.047723      -0.120767      -0.042777      -0.007047       0.049824             11.922681      12.292941       1.788592      -2.704282       5.216022      -2.056250      18.259079           0.002127
           32              C      10.344732       9.755627       2.149568       0.587140      24.885306 0.24055429E+03  0.49357250E+04                                 7.865784                            5.521694       0.070683       2.093335                    0.999611      21.928446      61.215784       0.628066       0.475295      -1.017473       0.043675       0.047831      -0.057888       0.086869      -0.028106       0.007467       0.036738      -0.178088      -0.139163      -0.077101      -0.046770       0.123871              9.680950      13.105818       1.002201      -0.873427       4.685665      -1.626824      11.251367          -0.006957
           33              C       2.078265       5.546588       1.385064      -0.148736      31.398101 0.41573072E+03  0.96537003E+04                                 8.633333                            6.801402       0.127669       2.019527                    0.999700      28.858594      82.134911       0.632133       0.417269      -1.064917       0.012449       0.002121       0.009090       0.015560       0.016241      -0.002822      -0.019710       0.003741       0.057654      -0.029816      -0.001645       0.031461              9.869467       9.417440      -1.183730      -1.184460      15.231567       1.347682       4.959394           0.001084
           34              C       1.818248       6.906649       1.541803       0.112690      26.293564 0.31159369E+03  0.67528150E+04                                 7.753098                            5.936098       0.331963       2.135600                    0.999787      25.261274      70.150063       0.666446       0.424077      -1.057397       0.041130       0.021337      -0.015549       0.048874       0.000368       0.008874      -0.010658       0.053627       0.114355      -0.047244       0.005533       0.041711              8.942745       9.458563      -0.034437      -1.331968      12.843647       0.872062       4.526024          -0.003633
           35              C       3.313668       5.136235       0.945767       0.042238      37.330069 0.40716678E+03  0.93218513E+04                                 9.683169                            6.679433       0.053386       2.033883                    0.999268      26.016052      71.401160       0.651086       0.410902      -1.078641       0.004714       0.040536       0.008118       0.041609       0.007464       0.000532      -0.019027       0.033873       0.099943      -0.039970       0.001571       0.038399             12.673853      10.133664      -0.436156      -1.372691      22.461620       2.170865       5.426274          -0.001220
           36              C       4.289196       6.118964       0.709059      -0.153443      35.445218 0.42584325E+03  0.99442356E+04                                 9.348404                            6.881311       0.056243       1.993689                    0.999472      29.074603      82.876776       0.629014       0.416988      -1.065511      -0.008188      -0.012685      -0.001979       0.015228      -0.022352       0.013099      -0.011533       0.047514       0.147263      -0.057502       0.002370       0.055132             11.344299       9.828220       1.917887      -0.935135      19.231336       1.268848       4.973340           0.001310
           37              C       3.596273       3.672218       0.717589       0.592762      24.185397 0.24118791E+03  0.49403057E+04                                 7.708073                            5.497163       0.041939       2.079451                    0.999502      21.869623      60.531080       0.636436       0.469843      -1.022823       0.019764      -0.059488       0.005910       0.062963       0.001638       0.078052      -0.006212       0.090716       0.108318      -0.065078      -0.044870       0.109948              9.624919       7.523813      -0.834507      -2.438107      15.298976       1.123991       6.051969          -0.002839
           38              C       3.953948       7.441092       0.896720       0.107728      35.237853 0.38180352E+03  0.86386312E+04                                 9.381831                            6.538869       0.075112       2.046112                    0.999427      25.650210      70.967971       0.644621       0.419949      -1.068204      -0.071834      -0.022938       0.008803       0.075919      -0.009774       0.015454      -0.009374       0.036195       0.131107      -0.042774      -0.007073       0.049847             11.922636      12.292675       3.009235      -1.206770      18.541236       0.685902       4.933997           0.002188
           39              C       4.938584       8.552689       0.673873       0.587210      24.884139 0.24054139E+03  0.49354121E+04                                 7.865661                            5.521622       0.070495       2.093284                    0.999611      21.927974      61.214897       0.628055       0.475308      -1.017463       0.043660       0.066388      -0.035173       0.086895      -0.012970       0.026029       0.002432      -0.011390       0.360883      -0.077089      -0.046779       0.123868              9.680797      13.105611       1.057534      -0.805571      11.626760      -0.198398       4.310022          -0.006920
           40              C       3.327872       0.238642       5.711923      -0.148741      31.398425 0.41573568E+03  0.96538486E+04                                 8.633385                            6.801435       0.127709       2.019535                    0.999701      28.858860      82.135933       0.632132       0.417268      -1.064917      -0.012454       0.008476       0.003929       0.015568       0.006038      -0.015337      -0.012039      -0.033491      -0.054007      -0.029805      -0.001645       0.031450              9.869525       9.417540       0.921564       1.398226       4.844619      -0.789820      15.346417           0.001042
           41              C       3.587887       0.118024       7.075662       0.112649      26.294391 0.31160591E+03  0.67531384E+04                                 7.753227                            5.936188       0.331972       2.135601                    0.999787      25.261733      70.151386       0.666446       0.424073      -1.057400      -0.041116      -0.019536       0.017777       0.048869      -0.008605      -0.002160       0.006788      -0.031152      -0.139980      -0.047235       0.005538       0.041698              8.942904       9.458718       1.297715       0.302201       4.519677      -0.840949      12.850317          -0.003710
           42              C       2.092471      -0.108926       5.221446       0.042227      37.330371 0.40716879E+03  0.93219109E+04                                 9.683226                            6.679455       0.053403       2.033886                    0.999268      26.016140      71.401508       0.651084       0.410903      -1.078641      -0.004714      -0.000222       0.041349       0.041617       0.000992      -0.007410      -0.004266      -0.037818      -0.115228      -0.039986       0.001583       0.038403             12.673940      10.133761       1.256627       0.703960       5.261242      -1.368749      22.626816          -0.001187
           43              C       1.116942      -0.538860       6.136292      -0.153440      35.445194 0.42584333E+03  0.99442361E+04                                 9.348400                            6.881311       0.056225       1.993687                    0.999472      29.074572      82.876632       0.629015       0.416988      -1.065512       0.008175       0.000617      -0.012843       0.015237      -0.017331       0.019235       0.008631      -0.050484      -0.146742      -0.057503       0.002360       0.055143             11.344295       9.828181       1.302520      -1.690109       5.051609      -1.649179      19.153094           0.001318
           44              C       1.809870      -0.037328       3.741486       0.592790      24.184148 0.24117359E+03  0.49399382E+04                                 7.707788                            5.496982       0.042036       2.079491                    0.999503      21.869068      60.529054       0.636450       0.469840      -1.022825      -0.019777       0.017779      -0.057079       0.062970      -0.076114      -0.017335       0.013931      -0.007215      -0.185479      -0.065082      -0.044861       0.109943              9.624536       7.523541       2.219769       1.308760       5.983659      -0.792919      15.366408          -0.002807
           45              C       1.452187      -0.621545       7.469110       0.107714      35.239040 0.38181779E+03  0.86390311E+04                                 9.382021                            6.538985       0.075189       2.046129                    0.999427      25.650658      70.969428       0.644617       0.419948      -1.068205       0.071818       0.013239      -0.020697       0.075904      -0.017091       0.006462       0.007903      -0.047727      -0.120738      -0.042769      -0.007053       0.049822             11.922896      12.292941       1.788615      -2.704354       5.216093      -2.056333      18.259652           0.002126
           46              C       0.467549      -1.063876       8.512973       0.587157      24.885036 0.24055234E+03  0.49356756E+04                                 7.865703                            5.521650       0.070731       2.093351                    0.999612      21.928518      61.215949       0.628072       0.475291      -1.017475      -0.043667      -0.047826       0.057900       0.086871      -0.028113       0.007461       0.036736      -0.178071      -0.139172      -0.077092      -0.046774       0.123867              9.680849      13.105654       1.002212      -0.873455       4.685639      -1.626811      11.251255          -0.006964
           47              N       8.091638       0.850668       9.381970      -0.242263      38.185642 0.52145787E+03  0.12586720E+05                                 9.418606                            7.374933       0.121362       2.055422                    0.999515      28.016336      76.669670       0.648761       0.391136      -1.101863      -0.025424       0.151564       0.028255       0.156257       0.027833       0.003514      -0.020254       0.131836       0.184043      -0.104769       0.040865       0.063904             10.907258      13.361160       1.939982      -1.573029      14.074535      -0.039107       5.286080           0.033011
           48              N       8.126790       9.017946       2.724279      -0.242218      38.185411 0.52145330E+03  0.12586558E+05                                 9.418458                            7.374815       0.121745       2.055534                    0.999516      28.016361      76.669089       0.648779       0.391127      -1.101872       0.025430      -0.002889       0.154155       0.156265       0.002180      -0.027979       0.012578      -0.027677      -0.294500      -0.104768       0.040870       0.063898             10.907082      13.361033       1.931782      -1.583153       5.658487      -1.770956      13.701725           0.032871
           49              N       2.720643       7.841083       1.280571      -0.242343      38.190223 0.52152996E+03  0.12588891E+05                                 9.419260                            7.375377       0.121480       2.055417                    0.999516      28.018568      76.677011       0.648750       0.391129      -1.101868       0.025446      -0.151602      -0.028254       0.156297       0.027859       0.003514      -0.020251       0.131843       0.184133      -0.104796       0.040864       0.063932             10.908089      13.362089       1.940281      -1.573141      14.075792      -0.039073       5.286387           0.033080
           50              N       2.685491      -0.326195       7.938262      -0.242178      38.184412 0.52143563E+03  0.12586027E+05                                 9.418310                            7.374701       0.121394       2.055438                    0.999515      28.015892      76.667531       0.648782       0.391128      -1.101871      -0.025419       0.002890      -0.154162       0.156270       0.002198      -0.027974       0.012570      -0.027629      -0.294462      -0.104753       0.040886       0.063867             10.906909      13.360785       1.931793      -1.583245       5.658395      -1.770924      13.701545           0.032896
           51              O      10.157568       7.683913       9.989735      -0.756893      48.002735 0.95378244E+03  0.26330261E+05                                10.437446                            9.498089       0.292086       2.046792                    0.998583      33.785473      93.633844       0.625527       0.354694      -1.148130       0.053548      -0.085305      -0.054163       0.114359      -0.022901       0.000124       0.053520      -0.042026      -0.124529      -0.069250      -0.004439       0.073689             11.593283      13.010841      -0.100869       2.811716      11.547855      -2.318221      10.221152           0.222259
           52              O       6.341442      -1.025652       9.935356      -0.558497      46.576088 0.67027971E+03  0.17115062E+05                                10.460048                            8.138776      -0.153313       1.972043                    0.998890      29.353145      80.879196       0.647277       0.370590      -1.124130      -0.028870       0.032139       0.041003       0.059562      -0.042481       0.014876       0.004827      -0.023401       0.189999      -0.077282       0.011900       0.065382             12.586061      11.919028      -2.700327      -0.435861      19.392773      -0.434328       6.446381           0.059401
           53              O       4.671358       0.403082      10.170998      -0.506364      37.607091 0.47697700E+03  0.11126094E+05                                 8.910661                            6.738594       0.312732       2.162858                    0.997588      26.668502      69.009206       0.735510       0.357003      -1.140799       0.022207      -0.012317       0.021131       0.033036      -0.027315       0.010159       0.002708       0.099249       0.108105      -0.074904       0.028221       0.046683             10.715387      19.652035       0.089917      -1.127071       7.026382       0.321648       5.467746           0.042410
           54              O       7.956757       5.819535       9.337187      -0.518547      35.456285 0.49577579E+03  0.11679805E+05                                 8.607274                            6.884376       0.421281       2.192116                    0.998085      27.011010      70.299879       0.725238       0.358488      -1.139333      -0.023661      -0.005024      -0.004735       0.024647       0.034511       0.027643      -0.040154       0.046564       0.006117      -0.073721       0.030814       0.042907             10.211242       7.409377       3.486233      -1.604723      16.510745      -2.545348       6.713603           0.028822
           55              O       8.639911       7.501214       0.059710      -0.544403      37.486767 0.52261755E+03  0.12467256E+05                                 8.879325                            7.059009       0.311770       2.142142                    0.998686      27.554019      72.007226       0.718099       0.357548      -1.140837       0.003220       0.006247      -0.035952       0.036632      -0.023531       0.015422       0.020069       0.100227       0.086569      -0.074914       0.026449       0.048464             10.378956      11.572955      -4.080314      -4.227715      11.138856       3.581654       8.425057           0.029773
           56              O       6.060847       8.235898       9.539775      -0.756598      47.989669 0.95345874E+03  0.26318945E+05                                10.435263                            9.496225       0.292715       2.047040                    0.998582      33.781613      93.617211       0.625616       0.354676      -1.148152      -0.053552      -0.035833      -0.094390       0.114286      -0.005027       0.022261       0.032642       0.058953       0.177805      -0.069160      -0.004181       0.073341             11.590725      13.007820      -2.773550      -0.467784      11.188017      -2.391139      10.576337           0.220594
           57              O       9.876988       9.938174       0.998014      -0.558491      46.576518 0.67028689E+03  0.17115313E+05                                10.460152                            8.138851      -0.153652       1.971941                    0.998889      29.353282      80.880069       0.647270       0.370593      -1.124126       0.028862       0.033689       0.039768       0.059577      -0.023119       0.038632       0.020865      -0.101398      -0.044044      -0.077289       0.011920       0.065369             12.586188      11.919172      -0.117315       2.732699       7.143923      -2.955015      18.695467           0.059413
           58              O      11.547070       9.880997       2.444921      -0.506473      37.612133 0.47705046E+03  0.11128234E+05                                 8.911381                            6.739075       0.312924       2.162870                    0.997592      26.670623      69.015971       0.735490       0.356999      -1.140803      -0.022242       0.023200      -0.007740       0.033058      -0.015463       0.024757       0.022955       0.000787      -0.187013      -0.074909       0.028232       0.046677             10.716315      19.653870       1.122198       0.139077       5.404434      -0.012220       7.090642           0.042568
           59              O       8.261663       7.972536       7.582133      -0.518609      35.458302 0.49580944E+03  0.11680797E+05                                 8.607570                            6.884591       0.421092       2.192041                    0.998085      27.011977      70.303018       0.725230       0.358486      -1.139334       0.023689      -0.003622      -0.005887       0.024677      -0.020140      -0.039376      -0.031699       0.005428      -0.117326      -0.073745       0.030823       0.042922             10.211625       7.409566       2.274535      -3.091254       8.116939      -4.272933      15.108371           0.028934
           60              O       7.578526      -1.453493       7.359286      -0.544459      37.487318 0.52262631E+03  0.12467522E+05                                 8.879440                            7.059090       0.311543       2.142071                    0.998685      27.554154      72.007815       0.718092       0.357551      -1.140835      -0.003214      -0.036469      -0.001124       0.036628      -0.019850       0.019954       0.036890       0.018527      -0.158504      -0.074936       0.026468       0.048468             10.379105      11.573070       3.318526       4.848810       7.121161       2.754873      12.443084           0.029914
           61              O       0.654713       1.007838       0.672806      -0.757282      48.020907 0.95422437E+03  0.26345552E+05                                10.440046                            9.500270       0.291781       2.046609                    0.998583      33.792333      93.658817       0.625456       0.354693      -1.148130      -0.053662       0.085330       0.054283       0.114488      -0.022972       0.000266       0.053613      -0.042276      -0.123557      -0.069138      -0.004624       0.073762             11.596365      13.014328      -0.101061       2.812724      11.550975      -2.319075      10.223791           0.222806
           62              O       4.470839       9.717403       0.727185      -0.558825      46.592065 0.67055307E+03  0.17123791E+05                                10.462242                            8.140332      -0.152797       1.972096                    0.998892      29.359354      80.900487       0.647228       0.370580      -1.124137       0.028852      -0.032219      -0.041040       0.059622      -0.042507       0.014884       0.004806      -0.023309       0.190248      -0.077333       0.011867       0.065466             12.588899      11.921839      -2.700840      -0.436036      19.397257      -0.434524       6.447601           0.059611
           63              O       6.140923       8.288669       0.491543      -0.506408      37.608472 0.47699819E+03  0.11126710E+05                                 8.910863                            6.738721       0.312669       2.162828                    0.997588      26.669053      69.010964       0.735507       0.357001      -1.140801      -0.022220       0.012291      -0.021149       0.033047      -0.027356       0.010160       0.002717       0.099190       0.108033      -0.074887       0.028214       0.046673             10.715656      19.652550       0.089801      -1.127108       7.026575       0.321670       5.467844           0.042468
           64              O       2.855524       2.872216       1.325354      -0.518868      35.467139 0.49595147E+03  0.11684984E+05                                 8.608942                            6.885548       0.421437       2.192070                    0.998086      27.015765      70.315480       0.725184       0.358483      -1.139336       0.023649       0.005107       0.004766       0.024659       0.034501       0.027687      -0.040171       0.046713       0.006258      -0.073778       0.030806       0.042972             10.213452       7.410730       3.487030      -1.605036      16.514857      -2.545856       6.714770           0.029133
           65              O       2.172370       1.190537      10.602831      -0.544375      37.486116 0.52261263E+03  0.12467068E+05                                 8.879033                            7.058826       0.312310       2.142296                    0.998689      27.554432      72.007314       0.718134       0.357533      -1.140853      -0.003220      -0.006275       0.035956       0.036641      -0.023545       0.015453       0.020070       0.100278       0.086657      -0.074957       0.026446       0.048511             10.378545      11.572519      -4.080040      -4.227558      11.138312       3.581443       8.424803           0.029705
           66              O       4.751434       0.455853       1.122766      -0.757030      48.009060 0.95393145E+03  0.26335316E+05                                10.438078                            9.498597       0.292010       2.046745                    0.998580      33.788752      93.643587       0.625535       0.354677      -1.148148       0.053599       0.035904       0.094406       0.114344      -0.004942       0.022336       0.032746       0.058365       0.178161      -0.068982      -0.004540       0.073523             11.594051      13.011558      -2.774577      -0.467843      11.191244      -2.392123      10.579351           0.221685
           67              O       0.935293      -1.246423       9.664527      -0.558715      46.587229 0.67046902E+03  0.17121157E+05                                10.461703                            8.139954      -0.153554       1.971903                    0.998889      29.357379      80.894649       0.647225       0.370592      -1.124125      -0.028811      -0.033700      -0.039830       0.059600      -0.023142       0.038656       0.020874      -0.101416      -0.044278      -0.077325       0.011904       0.065420             12.588205      11.921176      -0.117253       2.733080       7.144931      -2.955601      18.698508           0.059569
           68              O      -0.734789      -1.189246       8.217620      -0.506427      37.609066 0.47700985E+03  0.11127039E+05                                 8.910899                            6.738758       0.313015       2.162919                    0.997591      26.669588      69.012292       0.735513       0.356996      -1.140806       0.022228      -0.023188       0.007760       0.033045      -0.015466       0.024755       0.022983       0.000830      -0.187010      -0.074920       0.028240       0.046680             10.715690      19.652593       1.122118       0.139171       5.404178      -0.012215       7.090298           0.042518
           69              O       2.550618       0.719215       3.080408      -0.518898      35.467992 0.49596662E+03  0.11685444E+05                                 8.609137                            6.885696       0.421074       2.191956                    0.998085      27.015994      70.316646       0.725168       0.358488      -1.139331      -0.023657       0.003637       0.005974       0.024670      -0.020162      -0.039369      -0.031687       0.005464      -0.117524      -0.073774       0.030804       0.042970             10.213691       7.410871       2.275011      -3.091947       8.118375      -4.273915      15.111826           0.029249
           70              O       3.233755      10.145244       3.303255      -0.544551      37.491327 0.52269584E+03  0.12469576E+05                                 8.879937                            7.059469       0.311872       2.142136                    0.998686      27.556214      72.013988       0.718087       0.357541      -1.140844       0.003217       0.036455       0.001156       0.036615      -0.019873       0.019939       0.036890       0.018498      -0.158649      -0.074964       0.026455       0.048509             10.379696      11.573747       3.318774       4.849056       7.121566       2.755040      12.443775           0.030056

******************************************************
Auxiliary information for the entire system
The total spin magnetic moment of the unit cell is   18.071906
The total net atomic charge of the unit cell is   -0.000001
Accuracy of reproducing the electrostatic potential in the unit cell:
  The inner radius (bohr) =    5.0000
  The outer radius (bohr) =   12.0000
  Valid grid points have density less than (e/(bohr^3)) =    0.0001
  The number of valid grid points were=        85732
  The rms potential error without charges in kcal/mol is=      3.78304
  The rms potential error with partial charges in kcal/mol is=      1.36065
  The RRMSE value at monopole order=      0.35967
  The rms potential error with partial charges and cloud penetration in kcal/mol is=      1.35310
  The RRMSE value at monopole order with cloud penetration is=      0.35768
  The rms potential error with partial charges and atomic dipoles in kcal/mol is=      0.44756
  The RRMSE value at dipole order=      0.11831
  The rms potential error with partial charges, atomic dipoles and cloud penetration in kcal/mol is=      0.43453
  The RRMSE value at dipole order with cloud penetration=      0.11486

******************************************************
The electron densities and ab initio electrostatic potential were computed in VASP using the PBE functional and
projector augmented wave method. See the main text of the journal article for a description of computational details.
The atomic charges, dipoles, and quadrupoles were computed with the DDEC6 method as described in
(a) T. A. Manz and N. Gabaldon Limas, RSC Adv. 6 (2016) 47771-47801 DOI: 10.1039/c6ra04656h
(b) N. Gabaldon Limas and T. A. Manz, RSC Adv. 8 (2018) 2678-2707 DOI: 10.1039/c7ra11829e.
For each atom in the material, the electron cloud parameters were fit to the spherically averaged atom-in-material
electron density using radial positions for which this density was between 10^-4 and 10^-2 electrons per cubic bohr.
The polarizabilities, dispersion coefficients, and quantum Drude oscillator (QDO) parameters were fit using the MCLF method.
The magnetic structure of the system was optimized in VASP from the default ferromagnetic initial guess using spin polarization.
The atomic spin moments (ASMs) were computed on this optimized magnetic structure using the DDEC6 partition as inputs
to the method of T. A. Manz and D. S. Sholl, J. Chem. Theory Comput. 7 (2011) 4146-4164 DOI: 10.1021/ct200539n.
The RMSE and RRMSE were computed using a uniform grid with Ewald summation.
