# Supplementary material for: A collection of forcefield precursors for metal–organic frameworks
Source: RSC Adv. 2019 Nov 13;9(63):36492–507. doi: 10.1039/c9ra07327b (PMC9075174; doi:10.1039/c9ra07327b)
Supplement: RA-009-C9RA07327B-s3641 [file RA-009-C9RA07327B-s3641.xyz]

  176
jmolscript: load "" {1 1 1} spacegroup "x,y,z" unitcell [{     12.234200     0.000000     0.000000 }, {      6.117120    12.546513     0.000000 }, {      4.817855     0.000000    19.005241 }]
Cu    15.876309     5.570150    18.287413     0.403516
Cu    15.818891     5.570150    10.220448     0.402806
Cu     7.292866     6.976363     0.717828     0.403504
Cu     7.350284     6.976363     8.784793     0.402847
H     16.431233     9.492692    16.570670     0.120730
H     16.342291    11.688332    15.804758     0.106376
H     12.355218    11.791213    16.466141     0.119052
H     12.449422     9.588045    17.262460     0.110542
H     18.011612     4.810333    14.615030     0.127152
H     16.658909     5.891843    13.043297     0.105819
H      5.250416     3.093970    10.369259     0.094130
H      6.573020     1.969803    11.880176     0.125404
H     10.464528     5.169163    15.363837     0.126958
H     11.597441     6.639615    16.768324     0.096037
H      5.099919     5.123996     0.929356     0.095993
H      8.707254     3.628452    18.663147     0.135308
H     15.263980     9.492692    11.937192     0.120307
H     15.352929    11.688332    12.703103     0.106269
H     19.340002    11.791213    12.041721     0.117936
H     19.245792     9.588045    11.245401     0.110916
H     13.683586     4.810333    13.892831     0.127287
H     15.036292     5.891843    15.464565     0.105816
H     14.210577     3.093970    18.138602     0.093889
H     12.887969     1.969803    16.627685     0.124922
H      8.996471     5.169163    13.144025     0.125681
H      7.863563     6.639615    11.739537     0.095967
H      9.543225     5.123996     8.573264     0.096866
H     10.753740     3.628452     9.844715     0.134985
H      6.737942     3.053821     2.434571     0.120730
H      6.826884     0.858181     3.200483     0.106376
H     10.813957     0.755300     2.539100     0.119051
H     10.719753     2.958468     1.742781     0.110545
H      5.157563     7.736180     4.390211     0.127160
H      6.510266     6.654670     5.961944     0.105829
H     17.918759     9.452543     8.635982     0.094140
H     16.596155    10.576710     7.125065     0.125411
H     12.704647     7.377350     3.641404     0.126957
H     11.571734     5.906898     2.236917     0.096037
H     18.069256     7.422517    18.075885     0.095994
H     14.461921     8.918061     0.342094     0.135306
H      7.905195     3.053821     7.068049     0.120308
H      7.816246     0.858181     6.302138     0.106268
H      3.829173     0.755300     6.963520     0.117935
H      3.923383     2.958468     7.759840     0.110910
H      9.485589     7.736180     5.112410     0.127293
H      8.132883     6.654670     3.540676     0.105817
H      8.958598     9.452543     0.866639     0.093890
H     10.281206    10.576710     2.377556     0.124923
H     14.172704     7.377350     5.861216     0.125669
H     15.305612     5.906898     7.265704     0.095953
H     13.625950     7.422517    10.431977     0.096850
H     12.415435     8.918061     9.160526     0.134976
C     14.464591     7.908569    17.519031     0.573918
C     14.429310     9.322812    16.979282    -0.025410
C     15.603536     9.959422    16.553565    -0.081770
C     15.548301    11.264259    16.108842    -0.125472
C     14.355023    11.965108    16.097439     0.055778
C     13.186028    11.332011    16.500350    -0.137351
C     13.242670    10.012117    16.960277    -0.104003
C      8.180032     0.858181    15.700230     0.065242
C      7.343784     1.329930    14.698653    -0.078038
C      7.283011     2.694991    14.415475     0.178664
C      8.795421     3.165234    16.067031     0.183242
C      8.939089     1.804189    16.363513    -0.075738
C     10.043689     1.382626    17.197843     0.231595
C      6.758026     0.316172    13.835815     0.247510
C      6.364908     3.302744    13.385391     0.078826
C      5.689884     4.454012    13.738889    -0.171704
C     17.110334     5.091375    12.801930     0.076623
C      5.357778     3.454557    11.241600     0.103869
C      6.159965     2.788337    12.132946    -0.168490
C      9.493999     4.208100    16.863350     0.078361
C     10.342102     5.126505    16.304596    -0.176633
C     11.019655     5.994724    17.157932     0.101935
C      5.224791     5.116468    -0.011403     0.091218
C      9.318668     4.223156    18.246932    -0.180529
C     17.230616     7.908569    10.988830     0.575366
C     17.265902     9.322812    11.528579    -0.025598
C     16.091679     9.959422    11.954297    -0.080848
C     16.146918    11.264259    12.399019    -0.124871
C     17.340197    11.965108    12.410422     0.056409
C     18.509191    11.332011    12.007511    -0.136764
C     18.452544    10.012117    11.547584    -0.105038
C     11.280953     0.858181    12.807632     0.066154
C     12.117203     1.329930    13.809208    -0.079512
C     12.177980     2.694991    14.092386     0.177894
C     10.665572     3.165234    12.440831     0.183394
C     10.521900     1.804189    12.144349    -0.077312
C      9.417298     1.382626    11.310019     0.232912
C     12.702958     0.316172    14.672046     0.247705
C     13.096085     3.302744    15.122470     0.080114
C     13.771113     4.454012    14.768973    -0.172304
C     14.584865     5.091375    15.705931     0.076722
C     14.103216     3.454557    17.266261     0.104391
C     13.301026     2.788337    16.374916    -0.167867
C      9.966997     4.208100    11.644511     0.078477
C      9.118896     5.126505    12.203265    -0.174870
C      8.441347     5.994724    11.349930     0.100797
C      9.418353     5.116468     9.514024     0.090094
C     10.142328     4.223156    10.260930    -0.180716
C      8.704584     4.637944     1.486210     0.573918
C      8.739865     3.223701     2.025959    -0.025411
C      7.565639     2.587091     2.451676    -0.081770
C      7.620874     1.282254     2.896399    -0.125471
C      8.814152     0.581405     2.907802     0.055778
C      9.983147     1.214502     2.504891    -0.137350
C      9.926505     2.534396     2.044964    -0.104004
C     14.989143    11.688332     3.305011     0.065242
C     15.825391    11.216583     4.306588    -0.078039
C     15.886164     9.851522     4.589766     0.178661
C     14.373754     9.381279     2.938210     0.183242
C     14.230086    10.742324     2.641728    -0.075738
C     13.125486    11.163887     1.807398     0.231595
C     16.411149    12.230341     5.169426     0.247509
C     16.804267     9.243769     5.619850     0.078833
C      5.245091     8.092501     5.266352    -0.171696
C      6.058841     7.455138     6.203311     0.076631
C     17.811397     9.091956     7.763641     0.103879
C     17.009210     9.758176     6.872295    -0.168480
C     13.675176     8.338413     2.141891     0.078359
C     12.827073     7.420008     2.700645    -0.176632
C     12.149520     6.551789     1.847309     0.101935
C     13.126529     7.430045     0.011403     0.091216
C     13.850507     8.323357     0.758309    -0.180530
C      5.938559     4.637944     8.016411     0.575361
C      5.903273     3.223701     7.476662    -0.025602
C      7.077496     2.587091     7.050944    -0.080852
C      7.022257     1.282254     6.606222    -0.124870
C      5.828978     0.581405     6.594819     0.056409
C      4.659984     1.214502     6.997730    -0.136767
C      4.716631     2.534396     7.457657    -0.105028
C     11.888222    11.688332     6.197609     0.066152
C     11.051972    11.216583     5.196033    -0.079513
C     10.991195     9.851522     4.912855     0.177893
C     12.503603     9.381279     6.564410     0.183398
C     12.647275    10.742324     6.860892    -0.077311
C     13.751877    11.163887     7.695222     0.232913
C     10.466217    12.230341     4.333195     0.247703
C     10.073090     9.243769     3.882771     0.080116
C      9.398062     8.092501     4.236268    -0.172309
C      8.584310     7.455138     3.299310     0.076720
C      9.065959     9.091956     1.738980     0.104392
C      9.868149     9.758176     2.630325    -0.167864
C     13.202178     8.338413     7.360730     0.078469
C     14.050279     7.420008     6.801976    -0.174881
C     14.727828     6.551789     7.655311     0.100783
C     13.750822     7.430045     9.491217     0.090082
C     13.026847     8.323357     8.744311    -0.180730
N      8.013129     3.591063    15.070776    -0.321030
N     10.867243     1.151770    17.946649    -0.324995
N     12.371525    12.087311    13.176334    -0.355816
N     16.954473     4.587256    11.550055    -0.200916
N     10.912657     5.978163    18.463592    -0.189587
N     11.447865     3.591063    13.437085    -0.320246
N      8.593743     1.151770    10.561212    -0.325951
N     19.323696    12.087311    15.331528    -0.355279
N     14.740724     4.587256    16.957806    -0.201478
N      8.548344     5.978163    10.044270    -0.187804
N     15.156046     8.955450     3.934465    -0.321028
N     12.301932    11.394743     1.058592    -0.324997
N     10.797650     0.459202     5.828907    -0.355817
N      6.214702     7.959257     7.455186    -0.200926
N     12.256518     6.568350     0.541649    -0.189587
N     11.721310     8.955450     5.568156    -0.320250
N     14.575432    11.394743     8.444029    -0.325954
N      3.845479     0.459202     3.673713    -0.355279
N      8.428451     7.959257     2.047435    -0.201477
N     14.620831     6.568350     8.960971    -0.187794
O     15.573271     7.302823    17.404239    -0.551948
O     13.454908     7.439831    18.038824    -0.564373
O     16.121935     7.302823    11.103622    -0.552807
O     18.240298     7.439831    10.469037    -0.564807
O      7.595904     5.243690     1.601002    -0.551948
O      9.714267     5.106682     0.966417    -0.564372
O      7.047240     5.243690     7.901619    -0.552816
O      4.928877     5.106682     8.536204    -0.564777

The following XYZ coordinates are in angstroms. Other properties are in atomic units.
The sperically averaged electron density of each atom fit to a function of the form exp(a - br)
eigen_1, eigen_2 and eigen_3 are the three eigenvalues of traceless quadrupole moment tensor
  atom number  atomic symbol              X              Y              Z     net charge C6 coefficient C8 coefficient C10 coefficient fluctuating dipole atomic polarizability isotropic forcefield polarizability              a              b squared Pearson coefficient          <r^3>          <r^4>         wp_QDO          m_QDO          q_QDO       dipole_x       dipole_y       dipole_z         dipole            Qxy            Qxz            Qyz     Q(x^2-y^2)  Q(3z^2 - R^2)        eigen_1        eigen_2        eigen_3 static polarizability      alpha(xx)      alpha(xy)      alpha(xz)      alpha(yy)      alpha(yz)      alpha(zz) atomic spin moment
            1             Cu      15.876309       5.570150      18.287413       0.403516     100.371549 0.17890751E+04  0.56875492E+05                                19.416716                           15.226593       0.247720       1.880062                    0.998618      53.954613     152.229278       0.396462       0.485969      -1.078467      -0.147071       0.130753       0.055085       0.204354       0.122975      -0.039552      -0.048151      -0.022659       0.217142      -0.159734       0.017201       0.142533             25.029873      23.219527       9.597193       9.761136      25.101155       9.425793      26.768937          -0.071750
            2             Cu      15.818891       5.570150      10.220448       0.402806     100.542790 0.17929895E+04  0.57034061E+05                                19.441793                           15.246295       0.244509       1.878772                    0.998604      53.996347     152.418633       0.396066       0.486163      -1.078303       0.147697       0.130784      -0.054272       0.204608      -0.123084      -0.039656       0.048566      -0.022778       0.217756      -0.159957       0.016950       0.143007             25.061790      23.246204      -9.606781       9.771944      25.132547      -9.436643      26.806617          -0.071396
            3             Cu       7.292866       6.976363       0.717828       0.403504     100.376095 0.17891643E+04  0.56879072E+05                                19.417293                           15.226974       0.247700       1.880047                    0.998618      53.955789     152.233914       0.396457       0.485969      -1.078466       0.147091      -0.130782      -0.055082       0.204386       0.122999      -0.039557      -0.048134      -0.022623       0.217186      -0.159763       0.017225       0.142538             25.030731      23.220310       9.597613       9.761578      25.101998       9.426224      26.769883          -0.071542
            4             Cu       7.350284       6.976363       8.784793       0.402847     100.545915 0.17930495E+04  0.57036172E+05                                19.441547                           15.246033       0.244709       1.878815                    0.998604      53.999216     152.424606       0.396091       0.486130      -1.078326      -0.147769      -0.130957       0.054204       0.204753      -0.123120      -0.039792       0.048421      -0.022445       0.217892      -0.159995       0.016989       0.143006             25.061537      23.245939      -9.606767       9.771849      25.132273      -9.436551      26.806400          -0.070629
            5              H      16.431233       9.492692      16.570670       0.120730       1.163473 0.88287292E+01  0.88325904E+02                                 1.795130                            1.715235      -0.979352       2.414570                    0.998488       3.435400       9.527820       0.489932       1.249627      -0.717279       0.037668      -0.016499       0.001088       0.041138      -0.004878      -0.004651      -0.002603       0.022885      -0.036820      -0.014287      -0.004815       0.019103              1.804669       2.010827      -0.353351       0.015660       1.890348      -0.137999       1.512833          -0.000021
            6              H      16.342291      11.688332      15.804758       0.106376       1.059221 0.78802867E+01  0.78382733E+02                                 1.816660                            1.715589      -1.317117       2.247754                    0.992801       3.951480      11.765804       0.439655       1.400604      -0.681517       0.034510       0.010601      -0.009109       0.037233      -0.003521      -0.003882      -0.009558       0.005458      -0.034170      -0.017163       0.006961       0.010202              1.871183       2.059863       0.443629      -0.349298       1.901512      -0.235054       1.652173           0.000020
            7              H      12.355218      11.791213      16.466141       0.119052       1.186851 0.88863636E+01  0.88283032E+02                                 1.764418                            1.678943      -0.910100       2.447345                    0.998491       3.311362       8.897694       0.518291       1.189541      -0.732456      -0.039013       0.012992      -0.002121       0.041174      -0.002045      -0.003957      -0.005542       0.013083      -0.053251      -0.019715       0.003683       0.016032              1.779141       2.119357      -0.383909       0.016458       1.779056      -0.144395       1.439009           0.000005
            8              H      12.449422       9.588045      17.262460       0.110542       1.384786 0.10543014E+02  0.11012767E+03                                 2.005666                            1.863412      -1.132939       2.329853                    0.996953       3.653756      10.313645       0.474777       1.235050      -0.720256      -0.034322      -0.014577       0.008417       0.038228      -0.001864       0.000787       0.000375       0.019813      -0.047698      -0.015930      -0.002116       0.018047              2.076822       2.345681       0.497669      -0.310212       2.153361      -0.334260       1.731425          -0.000003
            9              H      18.011612       4.810333      14.615030       0.127152       1.236672 0.94999931E+01  0.97180861E+02                                 1.892559                            1.795634      -1.239038       2.295579                    0.995762       3.599526      10.225515       0.470441       1.272752      -0.711190       0.001493       0.016738       0.033633       0.037597      -0.008005       0.000536       0.007060      -0.029890       0.019539      -0.020406       0.002649       0.017757              1.922087       1.696161      -0.139632       0.034079       1.640518       0.292437       2.429580           0.000015
           10              H      16.658909       5.891843      13.043297       0.105819       1.155072 0.83859544E+01  0.83286554E+02                                 1.822606                            1.695792      -0.972386       2.416540                    0.998027       3.526186       9.922910       0.479578       1.285950      -0.708203      -0.019185       0.044237       0.015292       0.050585      -0.010028       0.000499       0.014941      -0.006982       0.010321      -0.017577      -0.001860       0.019437              1.896094       1.782309      -0.525439      -0.155892       2.258939       0.054961       1.647034           0.000057
           11              H       5.250416       3.093970      10.369259       0.094130       1.262589 0.92999594E+01  0.95390775E+02                                 1.974564                            1.814218      -1.201717       2.301678                    0.994716       3.818268      11.149423       0.449937       1.327179      -0.698169       0.001073      -0.020952      -0.043078       0.047915      -0.005621       0.003336       0.007624      -0.018702       0.006830      -0.013954       0.000186       0.013769              2.055717       1.542693      -0.020193       0.214081       1.692707       0.349944       2.931751          -0.000032
           12              H       6.573020       1.969803      11.880176       0.125404       1.166760 0.89373233E+01  0.91262812E+02                                 1.897813                            1.798204      -1.521090       2.160060                    0.991809       3.918739      11.623456       0.442097       1.356757      -0.690539       0.011879      -0.033385      -0.014720       0.038371      -0.004312       0.009392       0.007730      -0.010467       0.012988      -0.015755       0.003204       0.012551              1.935125       1.824091      -0.543130      -0.060587       2.309894       0.106078       1.671391           0.000016
           13              H      10.464528       5.169163      15.363837       0.126958       1.198048 0.90248288E+01  0.91559788E+02                                 1.869685                            1.760749      -1.369653       2.230512                    0.993592       3.737015      10.730863       0.468655       1.288211      -0.705822       0.003053       0.005353      -0.033819       0.034376       0.012747       0.002800      -0.009265      -0.013098       0.010840      -0.018630       0.002346       0.016284              1.913311       1.562714       0.064940      -0.040107       1.532783       0.123711       2.644436           0.000017
           14              H      11.597441       6.639615      16.768324       0.096037       1.264053 0.92564769E+01  0.93801774E+02                                 1.902016                            1.755504      -0.990500       2.397264                    0.997921       3.581716      10.030616       0.484118       1.248502      -0.716716       0.030026       0.032013      -0.021833       0.049021       0.008991      -0.005803      -0.010000      -0.009948       0.036294      -0.016325      -0.004051       0.020375              1.984785       2.110759       0.696142      -0.177414       2.188631      -0.170217       1.654967          -0.000021
           15              H       5.099919       5.123996       0.929356       0.095993       1.365172 0.10103932E+02  0.10393697E+03                                 1.961625                            1.807010      -1.004245       2.396926                    0.997544       3.497341       9.648112       0.491320       1.211887      -0.727069      -0.006268      -0.004892       0.051362       0.051974       0.014083      -0.011309      -0.002020       0.001572       0.052539      -0.023900       0.000437       0.023463              2.034639       1.702936       0.016808      -0.076455       1.574305       0.160802       2.826677           0.000026
           16              H       8.707254       3.628452      18.663147       0.135308       1.150944 0.87144047E+01  0.86496497E+02                                 1.764371                            1.692852      -0.903107       2.464596                    0.998785       3.245956       8.832135       0.500396       1.233195      -0.723001      -0.022784      -0.024540       0.021678       0.039891       0.013794      -0.005218      -0.003450      -0.000783       0.030410      -0.018933       0.003319       0.015614              1.773447       1.848783       0.376310      -0.236383       1.801389      -0.135022       1.670170          -0.000016
           17              H      15.263980       9.492692      11.937192       0.120307       1.164223 0.88337274E+01  0.88367348E+02                                 1.793879                            1.714090      -0.974930       2.415787                    0.998501       3.436233       9.522252       0.490912       1.247253      -0.717791      -0.038115      -0.016615      -0.001359       0.041601       0.004844      -0.004771       0.002464       0.022468      -0.037040      -0.014270      -0.004702       0.018972              1.803387       2.009406       0.353034       0.015636       1.888903       0.137778       1.511851          -0.000001
           18              H      15.352929      11.688332      12.703103       0.106269       1.061035 0.78958390E+01  0.78565726E+02                                 1.817566                            1.716346      -1.311177       2.249635                    0.992806       3.953370      11.768452       0.439976       1.399080      -0.681793      -0.034772       0.010314       0.008810       0.037324       0.003514      -0.003887       0.009549       0.005169      -0.034591      -0.017224       0.007023       0.010200              1.872150       2.061106      -0.444078      -0.349654       1.902412       0.235256       1.652932           0.000023
           19              H      19.340002      11.791213      12.041721       0.117936       1.188925 0.89039818E+01  0.88486409E+02                                 1.764882                            1.679323      -0.905386       2.448829                    0.998557       3.315776       8.905896       0.518918       1.187723      -0.732864       0.039459       0.013004       0.002143       0.041602       0.002120      -0.003796       0.005591       0.013305      -0.053566      -0.019804       0.003628       0.016176              1.779628       2.120067       0.384152       0.016470       1.779510       0.144447       1.439306           0.000034
           20              H      19.245792       9.588045      11.245401       0.110916       1.383324 0.10529912E+02  0.10995661E+03                                 2.004187                            1.862192      -1.135260       2.329242                    0.996953       3.652145      10.307491       0.474957       1.234968      -0.720268       0.034144      -0.014627      -0.008346       0.038071       0.001831       0.000693      -0.000339       0.019724      -0.047768      -0.015947      -0.002058       0.018005              2.075204       2.343712      -0.496989      -0.309807       2.151631       0.333807       1.730268           0.000019
           21              H      13.683586       4.810333      13.892831       0.127287       1.236815 0.95015510E+01  0.97198370E+02                                 1.892443                            1.795564      -1.233752       2.297649                    0.995813       3.599738      10.225371       0.470547       1.272444      -0.711251      -0.001705       0.016443      -0.033930       0.037743       0.007951       0.000261      -0.007120      -0.029691       0.018621      -0.020102       0.002294       0.017809              1.921955       1.696123       0.139627       0.034090       1.640443      -0.292312       2.429299           0.000044
           22              H      15.036292       5.891843      15.464565       0.105816       1.156039 0.83937026E+01  0.83371041E+02                                 1.822320                            1.695542      -0.964247       2.419589                    0.998213       3.527405       9.922234       0.480120       1.284384      -0.708519       0.019336       0.044065      -0.015082       0.050429       0.010021       0.000408      -0.015147      -0.006960       0.010008      -0.017644      -0.001993       0.019638              1.895775       1.782019       0.525294      -0.155860       2.258534      -0.054967       1.646772           0.000049
           23              H      14.210577       3.093970      18.138602       0.093889       1.263978 0.93139286E+01  0.95596408E+02                                 1.978474                            1.817471      -1.204826       2.300568                    0.994630       3.822242      11.174782       0.448708       1.329945      -0.697613      -0.001123      -0.021227       0.043050       0.048012       0.005707       0.003320      -0.007555      -0.018691       0.007230      -0.014021       0.000309       0.013713              2.059961       1.545299       0.020285       0.214732       1.695821      -0.351043       2.938761          -0.000056
           24              H      12.887969       1.969803      16.627685       0.124922       1.165557 0.89243852E+01  0.91078253E+02                                 1.894840                            1.795632      -1.505194       2.166450                    0.991967       3.915354      11.601981       0.442978       1.354839      -0.690931      -0.012263      -0.033333       0.014587       0.038396       0.004274       0.009359      -0.007942      -0.010348       0.012933      -0.015763       0.003053       0.012709              1.931990       1.821291       0.541668      -0.060348       2.305707      -0.105663       1.668973           0.000008
           25              H       8.996471       5.169163      13.144025       0.125681       1.201986 0.90592116E+01  0.91982963E+02                                 1.872593                            1.763146      -1.368700       2.230164                    0.993731       3.742915      10.747165       0.468783       1.286819      -0.706114      -0.003682       0.005538       0.034394       0.035031      -0.012662       0.002876       0.009189      -0.013074       0.010467      -0.018523       0.002363       0.016159              1.916428       1.564643      -0.065068      -0.040337       1.534674      -0.124015       2.649968           0.000017
           26              H       7.863563       6.639615      11.739537       0.095967       1.261749 0.92370492E+01  0.93547450E+02                                 1.898974                            1.753134      -0.980254       2.401627                    0.997998       3.578803      10.016480       0.484707       1.247752      -0.716887      -0.030090       0.032073       0.021857       0.049110      -0.009235      -0.005816       0.009890      -0.009990       0.036354      -0.016559      -0.003819       0.020377              1.981379       2.106919      -0.693929      -0.176701       2.184571       0.169489       1.652646          -0.000013
           27              H       9.543225       5.123996       8.573264       0.096866       1.359099 0.10048428E+02  0.10320293E+03                                 1.953916                            1.800546      -0.990089       2.403083                    0.997737       3.489888       9.613614       0.492913       1.209879      -0.727518       0.005965      -0.004967      -0.050998       0.051585      -0.014165      -0.011060       0.001909       0.001787       0.053082      -0.024025       0.000642       0.023384              2.026358       1.696787      -0.016638      -0.075935       1.568962      -0.159747       2.813324           0.000048
           28              H      10.753740       3.628452       9.844715       0.134985       1.150943 0.87131949E+01  0.86472187E+02                                 1.763443                            1.691968      -0.896601       2.467142                    0.998890       3.246519       8.829936       0.500921       1.232078      -0.723243       0.022816      -0.024621      -0.021795       0.040022      -0.013894      -0.005213       0.003464      -0.000859       0.029745      -0.018923       0.003330       0.015592              1.772518       1.847770      -0.375988      -0.236276       1.800393       0.134992       1.669391           0.000026
           29              H       6.737942       3.053821       2.434571       0.120730       1.163477 0.88287712E+01  0.88326452E+02                                 1.795136                            1.715240      -0.979358       2.414567                    0.998488       3.435410       9.527863       0.489931       1.249629      -0.717278      -0.037668       0.016499      -0.001089       0.041138      -0.004878      -0.004651      -0.002604       0.022885      -0.036820      -0.014287      -0.004816       0.019103              1.804675       2.010833      -0.353352       0.015660       1.890355      -0.138000       1.512837          -0.000027
           30              H       6.826884       0.858181       3.200483       0.106376       1.059220 0.78802765E+01  0.78382615E+02                                 1.816660                            1.715588      -1.317120       2.247753                    0.992801       3.951480      11.765807       0.439655       1.400606      -0.681517      -0.034510      -0.010601       0.009109       0.037233      -0.003521      -0.003882      -0.009558       0.005458      -0.034170      -0.017163       0.006961       0.010203              1.871182       2.059862       0.443629      -0.349297       1.901512      -0.235054       1.652172           0.000014
           31              H      10.813957       0.755300       2.539100       0.119051       1.186854 0.88863958E+01  0.88283430E+02                                 1.764421                            1.678947      -0.910101       2.447344                    0.998491       3.311366       8.897708       0.518290       1.189541      -0.732456       0.039013      -0.012992       0.002121       0.041174      -0.002045      -0.003957      -0.005542       0.013083      -0.053250      -0.019715       0.003683       0.016032              1.779145       2.119364      -0.383911       0.016458       1.779060      -0.144396       1.439012          -0.000004
           32              H      10.719753       2.958468       1.742781       0.110545       1.384746 0.10542623E+02  0.11012235E+03                                 2.005610                            1.863365      -1.132921       2.329862                    0.996953       3.653695      10.313348       0.474789       1.235032      -0.720260       0.034323       0.014577      -0.008418       0.038228      -0.001864       0.000786       0.000374       0.019814      -0.047696      -0.015930      -0.002117       0.018047              2.076761       2.345609       0.497646      -0.310198       2.153295      -0.334244       1.731380          -0.000019
           33              H       5.157563       7.736180       4.390211       0.127160       1.236649 0.94997747E+01  0.97178158E+02                                 1.892543                            1.795620      -1.239016       2.295593                    0.995762       3.599488      10.225413       0.470440       1.272761      -0.711188      -0.001493      -0.016738      -0.033633       0.037597      -0.008004       0.000536       0.007059      -0.029890       0.019539      -0.020405       0.002649       0.017757              1.922071       1.696147      -0.139630       0.034078       1.640505       0.292435       2.429561           0.000008
           34              H       6.510266       6.654670       5.961944       0.105829       1.155043 0.83857005E+01  0.83283412E+02                                 1.822577                            1.695767      -0.972341       2.416564                    0.998028       3.526138       9.922742       0.479582       1.285951      -0.708203       0.019184      -0.044238      -0.015293       0.050585      -0.010027       0.000499       0.014941      -0.006981       0.010320      -0.017576      -0.001860       0.019437              1.896062       1.782280      -0.525424      -0.155889       2.258897       0.054962       1.647009           0.000043
           35              H      17.918759       9.452543       8.635982       0.094140       1.262618 0.93002376E+01  0.95394558E+02                                 1.974607                            1.814255      -1.201751       2.301663                    0.994715       3.818343      11.149779       0.449928       1.327193      -0.698166      -0.001078       0.020954       0.043078       0.047916      -0.005618       0.003334       0.007624      -0.018706       0.006830      -0.013953       0.000183       0.013770              2.055764       1.542723      -0.020194       0.214088       1.692741       0.349955       2.931827          -0.000039
           36              H      16.596155      10.576710       7.125065       0.125411       1.166733 0.89370631E+01  0.91259520E+02                                 1.897787                            1.798181      -1.521072       2.160071                    0.991809       3.918687      11.623273       0.442099       1.356761      -0.690538      -0.011880       0.033385       0.014720       0.038371      -0.004312       0.009392       0.007729      -0.010468       0.012987      -0.015755       0.003204       0.012550              1.935098       1.824067      -0.543119      -0.060585       2.309860       0.106075       1.671367           0.000011
           37              H      12.704647       7.377350       3.641404       0.126957       1.198036 0.90247170E+01  0.91558390E+02                                 1.869676                            1.760741      -1.369647       2.230517                    0.993592       3.736994      10.730795       0.468655       1.288215      -0.705822      -0.003053      -0.005353       0.033820       0.034376       0.012747       0.002800      -0.009265      -0.013098       0.010842      -0.018630       0.002346       0.016284              1.913302       1.562707       0.064939      -0.040108       1.532776       0.123710       2.644422           0.000002
           38              H      11.571734       5.906898       2.236917       0.096037       1.264049 0.92564374E+01  0.93801193E+02                                 1.902006                            1.755495      -0.990499       2.397264                    0.997921       3.581703      10.030542       0.484122       1.248494      -0.716718      -0.030026      -0.032013       0.021833       0.049021       0.008991      -0.005803      -0.010000      -0.009948       0.036294      -0.016324      -0.004051       0.020375              1.984774       2.110746       0.696136      -0.177413       2.188617      -0.170216       1.654958          -0.000041
           39              H      18.069256       7.422517      18.075885       0.095994       1.365153 0.10103757E+02  0.10393465E+03                                 1.961602                            1.806991      -1.004235       2.396931                    0.997544       3.497313       9.647991       0.491324       1.211882      -0.727070       0.006268       0.004892      -0.051362       0.051974       0.014083      -0.011308      -0.002020       0.001572       0.052539      -0.023900       0.000437       0.023463              2.034615       1.702918       0.016808      -0.076454       1.574289       0.160799       2.826638           0.000028
           40              H      14.461921       8.918061       0.342094       0.135306       1.150952 0.87144914E+01  0.86497644E+02                                 1.764386                            1.692866      -0.903106       2.464596                    0.998785       3.245969       8.832209       0.500391       1.233203      -0.722999       0.022784       0.024540      -0.021678       0.039891       0.013794      -0.005218      -0.003450      -0.000784       0.030411      -0.018933       0.003319       0.015614              1.773463       1.848800       0.376315      -0.236387       1.801404      -0.135025       1.670185          -0.000009
           41              H       7.905195       3.053821       7.068049       0.120308       1.164244 0.88339246E+01  0.88369787E+02                                 1.793894                            1.714105      -0.974942       2.415776                    0.998501       3.436274       9.522381       0.490912       1.247246      -0.717792       0.038115       0.016613       0.001358       0.041600       0.004843      -0.004771       0.002464       0.022470      -0.037039      -0.014270      -0.004703       0.018972              1.803403       2.009422       0.353038       0.015636       1.888923       0.137780       1.511864          -0.000016
           42              H       7.816246       0.858181       6.302138       0.106268       1.061037 0.78958644E+01  0.78566049E+02                                 1.817569                            1.716349      -1.311181       2.249633                    0.992806       3.953379      11.768487       0.439975       1.399080      -0.681793       0.034772      -0.010314      -0.008810       0.037324       0.003514      -0.003887       0.009549       0.005169      -0.034591      -0.017224       0.007024       0.010200              1.872153       2.061109      -0.444079      -0.349654       1.902416       0.235256       1.652934           0.000017
           43              H       3.829173       0.755300       6.963520       0.117935       1.188939 0.89041071E+01  0.88487958E+02                                 1.764895                            1.679333      -0.905399       2.448821                    0.998557       3.315795       8.905960       0.518917       1.187722      -0.732864      -0.039459      -0.013004      -0.002143       0.041602       0.002119      -0.003796       0.005591       0.013306      -0.053564      -0.019804       0.003628       0.016176              1.779640       2.120086       0.384156       0.016469       1.779521       0.144448       1.439314           0.000013
           44              H       3.923383       2.958468       7.759840       0.110910       1.383207 0.10528791E+02  0.10994185E+03                                 2.004073                            1.862095      -1.135182       2.329288                    0.996954       3.651959      10.306780       0.474969       1.234969      -0.720268      -0.034146       0.014629       0.008350       0.038074       0.001829       0.000690      -0.000337       0.019724      -0.047762      -0.015945      -0.002058       0.018003              2.075082       2.343571      -0.496947      -0.309781       2.151498       0.333775       1.730177           0.000022
           45              H       9.485589       7.736180       5.112410       0.127293       1.236825 0.95016537E+01  0.97199675E+02                                 1.892449                            1.795570      -1.233754       2.297644                    0.995813       3.599765      10.225458       0.470548       1.272438      -0.711252       0.001707      -0.016443       0.033928       0.037742       0.007951       0.000261      -0.007120      -0.029691       0.018622      -0.020103       0.002294       0.017809              1.921961       1.696129       0.139628       0.034091       1.640447      -0.292311       2.429306           0.000012
           46              H       8.132883       6.654670       3.540676       0.105817       1.156052 0.83938214E+01  0.83372554E+02                                 1.822336                            1.695555      -0.964257       2.419582                    0.998213       3.527435       9.922353       0.480117       1.284386      -0.708518      -0.019335      -0.044065       0.015081       0.050428       0.010021       0.000408      -0.015147      -0.006959       0.010008      -0.017644      -0.001993       0.019637              1.895791       1.782034       0.525300      -0.155861       2.258555      -0.054966       1.646785           0.000034
           47              H       8.958598       9.452543       0.866639       0.093890       1.263985 0.93139936E+01  0.95597339E+02                                 1.978489                            1.817484      -1.204837       2.300564                    0.994629       3.822264      11.174899       0.448704       1.329953      -0.697611       0.001123       0.021227      -0.043050       0.048012       0.005706       0.003320      -0.007555      -0.018692       0.007230      -0.014022       0.000309       0.013713              2.059976       1.545309       0.020286       0.214735       1.695833      -0.351046       2.938787          -0.000058
           48              H      10.281206      10.576710       2.377556       0.124923       1.165553 0.89243521E+01  0.91077871E+02                                 1.894839                            1.795631      -1.505195       2.166451                    0.991967       3.915352      11.601989       0.442977       1.354843      -0.690930       0.012263       0.033333      -0.014587       0.038396       0.004274       0.009360      -0.007942      -0.010348       0.012933      -0.015763       0.003053       0.012709              1.931990       1.821291       0.541669      -0.060348       2.305707      -0.105663       1.668973           0.000002
           49              H      14.172704       7.377350       5.861216       0.125669       1.202022 0.90595550E+01  0.91987294E+02                                 1.872627                            1.763177      -1.368718       2.230151                    0.993731       3.742984      10.747402       0.468780       1.286815      -0.706114       0.003682      -0.005538      -0.034394       0.035031      -0.012663       0.002876       0.009189      -0.013073       0.010468      -0.018523       0.002364       0.016159              1.916464       1.564670      -0.065070      -0.040339       1.534700      -0.124018       2.650022           0.000006
           50              H      15.305612       5.906898       7.265704       0.095953       1.261767 0.92371952E+01  0.93549116E+02                                 1.898979                            1.753137      -0.980278       2.401612                    0.997998       3.578820      10.016474       0.484712       1.247736      -0.716891       0.030088      -0.032074      -0.021854       0.049109      -0.009236      -0.005816       0.009887      -0.009992       0.036357      -0.016560      -0.003816       0.020376              1.981384       2.106925      -0.693933      -0.176702       2.184577       0.169490       1.652649          -0.000020
           51              H      13.625950       7.422517      10.431977       0.096850       1.359152 0.10048901E+02  0.10320898E+03                                 1.953966                            1.800589      -0.990165       2.403044                    0.997737       3.489960       9.613863       0.492908       1.209878      -0.727518      -0.005963       0.004966       0.050998       0.051585      -0.014165      -0.011059       0.001910       0.001786       0.053084      -0.024026       0.000641       0.023384              2.026412       1.696828      -0.016640      -0.075935       1.568999      -0.159757       2.813410           0.000067
           52              H      12.415435       8.918061       9.160526       0.134976       1.151013 0.87138935E+01  0.86480989E+02                                 1.763524                            1.692043      -0.896661       2.467107                    0.998889       3.246643       8.830414       0.500906       1.232088      -0.723240      -0.022813       0.024621       0.021796       0.040021      -0.013894      -0.005213       0.003464      -0.000861       0.029750      -0.018924       0.003331       0.015593              1.772600       1.847856      -0.376013      -0.236292       1.800475       0.134999       1.669469           0.000010
           53              C      14.464591       7.908569      17.519031       0.573918      23.116541 0.24906647E+03  0.51687482E+04                                 7.536711                            5.620275      -0.006821       2.055206                    0.999424      22.697213      64.279523       0.620590       0.475588      -1.014610       0.009982      -0.066365       0.030324       0.073644       0.012686       0.047727       0.042718      -0.005805       0.194930      -0.055825      -0.043511       0.099335              9.044351       8.117773       0.574546      -1.464609      12.924480      -3.082612       6.090799           0.000033
           54              C      14.429310       9.322812      16.979282      -0.025410      37.794130 0.44651435E+03  0.10489323E+05                                 9.798028                            7.007515       0.024920       2.008420                    0.999396      27.406614      76.863553       0.632223       0.412405      -1.074767       0.002901       0.044415      -0.017780       0.047929       0.001919       0.005907       0.013776       0.004261       0.038676      -0.015382      -0.005729       0.021111             12.446675       9.595984       1.203037      -1.476772      19.766546      -6.175072       7.977495          -0.000683
           55              C      15.603536       9.959422      16.553565      -0.081770      34.080519 0.42643453E+03  0.10007200E+05                                 9.264131                            6.957735       0.026734       1.988475                    0.999615      29.029094      84.200625       0.613100       0.425711      -1.055170      -0.013530       0.022916       0.006283       0.027344      -0.006665       0.003701       0.014562       0.041768       0.016081      -0.030797       0.011333       0.019464             11.138394       8.945193       1.395454      -1.514602      16.930359      -5.197568       7.539630           0.000066
           56              C      15.548301      11.264259      16.108842      -0.125472      34.976593 0.45808772E+03  0.10969311E+05                                 9.470723                            7.243683       0.014560       1.981294                    0.998934      29.922773      88.333133       0.595489       0.429538      -1.050399      -0.005484      -0.029626       0.022347       0.037512       0.012274       0.000367       0.005242       0.052205       0.013306      -0.031763       0.005034       0.026730             11.217551       9.201962       0.005868      -1.134747      17.148889      -4.599249       7.301803           0.000010
           57              C      14.355023      11.965108      16.097439       0.055778      37.084903 0.43443363E+03  0.10197225E+05                                 9.849655                            7.051457      -0.181761       1.950531                    0.999133      27.179426      77.714421       0.607970       0.429206      -1.057680       0.003000       0.002395       0.006497       0.007546       0.002042       0.012739      -0.015036      -0.063634      -0.018934      -0.035423      -0.004507       0.039930             12.485088       9.856773       0.378967      -0.795955      20.276821      -5.395475       7.321670           0.000111
           58              C      13.186028      11.332011      16.500350      -0.137351      34.880088 0.43648276E+03  0.10270874E+05                                 9.277748                            6.949532       0.160351       2.019624                    0.999743      29.529992      84.904380       0.627322       0.414930      -1.065261       0.005697      -0.034966       0.003775       0.035627      -0.012160       0.007471       0.013611       0.054967      -0.041448      -0.034158      -0.003229       0.037387             11.047453       9.514042       1.127925      -1.227386      16.445154      -5.190518       7.183162          -0.000040
           59              C      13.242670      10.012117      16.960277      -0.104003      33.716662 0.42316868E+03  0.99088889E+04                                 9.114213                            6.871355       0.041476       1.982733                    0.999666      29.421919      85.173765       0.625161       0.418410      -1.060021       0.012713       0.024386      -0.016366       0.032002       0.014482       0.005065       0.008903       0.039523       0.011597      -0.027977       0.002616       0.025361             10.711133       8.999008       0.068220      -0.813359      16.186564      -4.815279       6.947827          -0.000029
           60              C       8.180032       0.858181      15.700230       0.065242      42.667681 0.43942688E+03  0.10351781E+05                                10.793111                            7.106663      -0.105444       1.963953                    0.999349      27.485852      78.927886       0.603256       0.430999      -1.055778      -0.004229      -0.008805       0.009158       0.013390      -0.015328      -0.046026       0.004517       0.050625      -0.026046      -0.040667      -0.022453       0.063120             14.326891       9.795984       0.827483       4.613871      21.408587      -3.584178      11.776101           0.000404
           61              C       7.343784       1.329930      14.698653      -0.078038      41.137186 0.45038349E+03  0.10638643E+05                                10.222024                            7.057213       0.118332       2.038011                    0.999302      28.083410      79.847898       0.625298       0.414682      -1.069698      -0.021748      -0.023105      -0.005869       0.032269       0.023795       0.011985       0.023739       0.012844       0.015634      -0.032225      -0.007471       0.039695             12.666270       9.115089      -0.965128       5.105289      16.834040      -2.112243      12.049681           0.003584
           62              C       7.283011       2.694991      14.415475       0.178664      38.381962 0.39235404E+03  0.90207738E+04                                10.270552                            6.825752      -0.219011       1.948464                    0.999333      26.300799      75.594511       0.598255       0.445302      -1.043010       0.014745       0.025800       0.023546       0.037914      -0.018800      -0.036652       0.013937       0.049821       0.096945      -0.047411      -0.016406       0.063817             13.818333      12.702370      -3.139769       7.765660      14.790017      -4.090653      13.962612           0.005019
           63              C       8.795421       3.165234      16.067031       0.183242      38.873409 0.39243100E+03  0.90324615E+04                                10.360798                            6.849448      -0.276080       1.931111                    0.999228      26.311397      75.926402       0.593587       0.448311      -1.040163      -0.023915       0.016512      -0.023841       0.037590       0.019257      -0.049390       0.006977       0.074641       0.054871      -0.057650      -0.016008       0.073658             13.736767      11.644111       3.344996       7.158339      15.821707       3.364354      13.744482           0.004240
           64              C       8.939089       1.804189      16.363513      -0.075738      40.377716 0.44887943E+03  0.10601380E+05                                10.110760                            7.058665       0.101374       2.033343                    0.999335      28.064282      79.962461       0.623055       0.416243      -1.067976       0.011012      -0.021628       0.023378       0.033698      -0.014038       0.015782      -0.013565       0.022915       0.062519      -0.029307      -0.006393       0.035700             12.370754      11.109380       1.318805       5.391707      16.034027       0.098461       9.968855           0.004397
           65              C      10.043689       1.382626      17.197843       0.231595      33.144133 0.37189073E+03  0.84492852E+04                                 9.219866                            6.851555      -0.009386       2.013167                    0.999383      25.890668      74.339970       0.569518       0.473363      -1.025649      -0.063058       0.002624      -0.042601       0.076145       0.034125      -0.053472       0.017525      -0.086799      -0.031198      -0.089854       0.029425       0.060429             10.420951      12.731722      -1.644004       6.921757       7.047626      -1.771911      11.483505           0.000471
           66              C       6.758026       0.316172      13.835815       0.247510      31.932833 0.37273516E+03  0.84726658E+04                                 9.015642                            6.878976      -0.099368       1.987139                    0.999186      25.775266      74.009608       0.565989       0.476078      -1.024257       0.033242       0.049136       0.041627       0.072472      -0.049807      -0.021782      -0.067245       0.024402       0.000410      -0.098068       0.028716       0.069352              9.739995       7.809622       3.250102       3.474866      11.348334       4.166921      10.062028           0.000365
           67              C       6.364908       3.302744      13.385391       0.078826      36.851260 0.41969155E+03  0.97741977E+04                                 9.873211                            6.951198      -0.216218       1.943217                    0.999128      26.839425      76.637851       0.609165       0.431738      -1.055297      -0.002132       0.012029      -0.007493       0.014331       0.014961       0.004659      -0.012085       0.000835      -0.016587      -0.021481       0.002457       0.019024             12.874252      12.347534      -5.826238       6.114121      11.089750      -2.826829      15.185473           0.002323
           68              C       5.689884       4.454012      13.738889      -0.171704      34.031845 0.45189906E+03  0.10746036E+05                                 9.164959                            7.091285       0.108374       2.003867                    0.999673      29.976547      87.164188       0.617248       0.417292      -1.061798       0.005917      -0.002151      -0.013294       0.014709       0.025068      -0.015234       0.008864      -0.030321       0.023409      -0.039731       0.014333       0.025399             10.786173      10.631070      -5.457845       2.818864      10.385999      -1.566129      11.341450           0.000557
           69              C      17.110334       5.091375      12.801930       0.076623      27.736299 0.36182740E+03  0.81564050E+04                                 8.127464                            6.441685       0.157449       2.061459                    0.999598      26.680734      76.062851       0.631800       0.430060      -1.051584       0.019412      -0.017135      -0.049701       0.056042       0.014754      -0.028950       0.007473      -0.028004      -0.047992      -0.043928       0.014728       0.029200              9.345995       7.935471      -3.817904       2.022209       9.141170      -1.361539      10.961343           0.001310
           70              C       5.357778       3.454557      11.241600       0.103869      26.759485 0.32878520E+03  0.72608949E+04                                 8.002723                            6.164595       0.211991       2.093072                    0.999534      26.046077      74.316421       0.639882       0.433439      -1.045963       0.007702       0.039876       0.020527       0.045506       0.037646      -0.035868       0.004673      -0.032099      -0.012530      -0.059010       0.009893       0.049117              9.360813       7.708482      -3.682381       2.868454       9.076669      -0.995201      11.297287           0.000942
           71              C       6.159965       2.788337      12.132946      -0.168490      33.496462 0.44945244E+03  0.10711768E+05                                 9.199682                            7.163247      -0.022041       1.971344                    0.998887      29.969878      88.271887       0.600290       0.428122      -1.051235      -0.009237       0.009877      -0.007674       0.015549       0.018496      -0.022577       0.009722      -0.007288      -0.040611      -0.036823       0.009460       0.027362             10.758062       9.205288      -4.169157       4.045357       9.892157      -1.732743      13.176742           0.000660
           72              C       9.493999       4.208100      16.863350       0.078361      36.885129 0.42228124E+03  0.98541888E+04                                 9.884273                            6.985575      -0.259489       1.929200                    0.999008      26.920464      77.062140       0.605694       0.433345      -1.053831       0.001451       0.010767       0.005264       0.012072      -0.009666       0.022119       0.003083       0.010717      -0.014715      -0.024795      -0.000938       0.025733             12.690967      10.490313       6.416090       3.199676      13.326952       5.211867      14.255635           0.002296
           73              C      10.342102       5.126505      16.304596      -0.176633      34.211438 0.45433967E+03  0.10839173E+05                                 9.284121                            7.179943      -0.012738       1.970906                    0.998521      30.092113      88.187003       0.603390       0.425493      -1.054641       0.003113       0.004543       0.009466       0.010952      -0.013345      -0.000648      -0.017788      -0.003720       0.021017      -0.022941      -0.000381       0.023323             10.953476       9.740391       5.248555       1.886906      10.827841       3.257850      12.292194           0.000562
           74              C      11.019655       5.994724      17.157932       0.101935      26.781479 0.32325651E+03  0.70972312E+04                                 7.967869                            6.093709       0.166069       2.077140                    0.999606      25.887126      73.263579       0.647615       0.430772      -1.049256      -0.004124      -0.028053       0.041038       0.049880      -0.026806      -0.002123      -0.036541       0.026529      -0.088077      -0.057080       0.007633       0.049447              9.430625       8.310558       4.396536       1.591820       9.106319       2.466297      10.874999           0.001018
           75              C       5.224791       5.116468      -0.011403       0.091218      26.999459 0.33464483E+03  0.74082405E+04                                 7.970177                            6.186349       0.133193       2.054687                    0.999776      26.328809      74.726572       0.645148       0.428860      -1.050835       0.045439       0.003021      -0.033314       0.056424      -0.030009      -0.014050      -0.026651       0.036280       0.034218      -0.054526       0.025022       0.029504              9.204284       8.685308       3.886950       1.225598       8.239332       2.261368      10.688211           0.001133
           76              C       9.318668       4.223156      18.246932      -0.180529      32.818813 0.43929154E+03  0.10349490E+05                                 8.890199                            6.962209       0.249387       2.052263                    0.999768      29.519495      84.816677       0.628301       0.413783      -1.066417       0.013247      -0.003205      -0.002056       0.013783      -0.000226      -0.012042      -0.030679       0.009409      -0.000146      -0.034945       0.003595       0.031350             10.301519       8.487550       3.919330       1.705277       9.498389       3.626399      12.918620           0.000397
           77              C      17.230616       7.908569      10.988830       0.575366      23.097248 0.24882344E+03  0.51624449E+04                                 7.533040                            5.617763      -0.005738       2.055786                    0.999416      22.684264      64.235016       0.620691       0.475627      -1.014589      -0.010526      -0.066397      -0.029648       0.073473      -0.013743       0.047710      -0.042636      -0.004173       0.191694      -0.054524      -0.044291       0.098816              9.039616       8.113730      -0.573833      -1.463764      12.917061       3.080762       6.088056           0.000043
           78              C      17.265902       9.322812      11.528579      -0.025598      37.806051 0.44666336E+03  0.10494258E+05                                 9.802354                            7.010391       0.018529       2.006353                    0.999407      27.410554      76.893257       0.631829       0.412606      -1.074578      -0.000948       0.044444       0.017555       0.047795      -0.001953       0.005866      -0.013955       0.005186       0.038307      -0.015856      -0.005240       0.021096             12.452388       9.599032      -1.202635      -1.476841      19.777130       6.178361       7.981002          -0.000667
           79              C      16.091679       9.959422      11.954297      -0.080848      34.054734 0.42607031E+03  0.99960960E+04                                 9.258534                            6.954219       0.023057       1.987499                    0.999633      29.015295      84.138259       0.613353       0.425644      -1.055256       0.013703       0.022294      -0.006457       0.026953       0.005569       0.003017      -0.014640       0.040522       0.014769      -0.029869       0.011193       0.018676             11.130999       8.939909      -1.394602      -1.513594      16.918144       5.193224       7.534943           0.000084
           80              C      16.146918      11.264259      12.399019      -0.124871      34.936249 0.45742584E+03  0.10949613E+05                                 9.464676                            7.239473       0.012637       1.981144                    0.998898      29.900005      88.253318       0.595530       0.429660      -1.050314       0.006345      -0.029406      -0.022063       0.037306      -0.012211      -0.000622      -0.004862       0.050597       0.013274      -0.030976       0.005086       0.025890             11.209785       9.197431      -0.006920      -1.134633      17.134793       4.595196       7.297131           0.000019
           81              C      17.340197      11.965108      12.410422       0.056409      37.092367 0.43453366E+03  0.10200411E+05                                 9.852232                            7.053155      -0.180403       1.950656                    0.999160      27.180471      77.726827       0.607767       0.429314      -1.057587      -0.001820       0.002442      -0.006763       0.007417      -0.002509       0.012410       0.015071      -0.063532      -0.019583      -0.035187      -0.004765       0.039952             12.488778       9.859082      -0.379102      -0.796155      20.283476       5.397506       7.323777           0.000120
           82              C      18.509191      11.332011      12.007511      -0.136764      34.852977 0.43602677E+03  0.10257653E+05                                 9.274263                            6.946975       0.159890       2.019734                    0.999750      29.514314      84.854115       0.627280       0.415059      -1.065159      -0.003908      -0.034481      -0.003648       0.034893       0.013366       0.007513      -0.013606       0.054745      -0.042795      -0.034507      -0.003460       0.037967             11.043111       9.510844      -1.126080      -1.226413      16.438253       5.187837       7.180236          -0.000001
           83              C      18.452544      10.012117      11.547584      -0.105038      33.735488 0.42347274E+03  0.99177052E+04                                 9.117160                            6.873653       0.042242       1.982835                    0.999636      29.432109      85.208192       0.625085       0.418390      -1.060043      -0.012668       0.025315       0.016390       0.032710      -0.014997       0.005021      -0.009071       0.040656       0.010703      -0.028642       0.002494       0.026149             10.714623       9.000795      -0.066883      -0.812936      16.193083       4.816993       6.949992          -0.000007
           84              C      11.280953       0.858181      12.807632       0.066154      42.617655 0.43884136E+03  0.10334679E+05                                10.785674                            7.102226      -0.107550       1.963518                    0.999372      27.468898      78.869968       0.603398       0.431035      -1.055741       0.004289      -0.007699      -0.008772       0.012434       0.015766      -0.046517      -0.004906       0.052435      -0.026227      -0.040869      -0.023479       0.064348             14.316420       9.790099      -0.827013       4.611263      21.390298       3.580208      11.768864           0.000421
           85              C      12.117203       1.329930      13.809208      -0.079512      41.222860 0.45144639E+03  0.10670590E+05                                10.236756                            7.066066       0.119230       2.037768                    0.999256      28.120592      79.992801       0.624803       0.414744      -1.069603       0.022016      -0.022430       0.005839       0.031967      -0.023369       0.011526      -0.023500       0.012415       0.014917      -0.031758      -0.007183       0.038941             12.685824       9.129463       0.966936       5.115109      16.858831       2.115923      12.069178           0.003585
           86              C      12.177980       2.694991      14.092386       0.177894      38.399070 0.39256779E+03  0.90268121E+04                                10.273222                            6.827295      -0.222731       1.947288                    0.999323      26.308267      75.617805       0.598236       0.445260      -1.043047      -0.014954       0.025781      -0.024940       0.038863       0.018757      -0.037347      -0.015137       0.049075       0.096811      -0.047126      -0.017586       0.064712             13.822384      12.706187       3.141710       7.768394      14.794128       4.092739      13.966837           0.005042
           87              C      10.665572       3.165234      12.440831       0.183394      38.871992 0.39246200E+03  0.90333311E+04                                10.360301                            6.849468      -0.276760       1.930924                    0.999288      26.313027      75.931149       0.593620       0.448278      -1.040185       0.023318       0.016718       0.022104       0.036219      -0.018945      -0.049788      -0.007804       0.073031       0.053480      -0.057405      -0.016007       0.073412             13.735533      11.643064      -3.345111       7.157354      15.820574      -3.364511      13.742962           0.004228
           88              C      10.521900       1.804189      12.144349      -0.077312      40.465244 0.45001168E+03  0.10634930E+05                                10.124235                            7.066885       0.099111       2.032160                    0.999313      28.104053      80.104224       0.622776       0.416163      -1.068015      -0.010920      -0.021821      -0.023653       0.033984       0.013975       0.015936       0.013614       0.024969       0.064691      -0.030367      -0.005973       0.036340             12.388483      11.125662      -1.322172       5.401281      16.055990      -0.099759       9.983798           0.004421
           89              C       9.417298       1.382626      11.310019       0.232912      33.092183 0.37114794E+03  0.84281991E+04                                 9.210862                            6.844839      -0.012745       2.012693                    0.999403      25.865500      74.249271       0.569781       0.473381      -1.025639       0.062914       0.002160       0.042098       0.075730      -0.033938      -0.053415      -0.017469      -0.087783      -0.031324      -0.089970       0.029254       0.060716             10.410989      12.719482       1.642842       6.914865       7.040321       1.770513      11.473163           0.000481
           90              C      12.702958       0.316172      14.672046       0.247705      31.911470 0.37239285E+03  0.84631489E+04                                 9.012939                            6.876618      -0.106266       1.985402                    0.999204      25.763446      73.974034       0.565973       0.476189      -1.024172      -0.034128       0.049481      -0.042299       0.073500       0.049237      -0.022253       0.066942       0.023319      -0.001787      -0.097554       0.028790       0.068764              9.737213       7.807395      -3.249556       3.473802      11.345245      -4.166396      10.059000           0.000365
           91              C      13.096085       3.302744      15.122470       0.080114      36.796472 0.41897071E+03  0.97531606E+04                                 9.864402                            6.945646      -0.218193       1.942935                    0.999182      26.813340      76.545233       0.609356       0.431790      -1.055272       0.001766       0.012154       0.007288       0.014281      -0.014919       0.005338       0.012436       0.001071      -0.018138      -0.022192       0.003090       0.019102             12.862093      12.335416       5.820632       6.107289      11.080129       2.824602      15.170733           0.002346
           92              C      13.771113       4.454012      14.768973      -0.172304      34.059979 0.45237013E+03  0.10760019E+05                                 9.169453                            7.094731       0.109842       2.004137                    0.999641      29.993181      87.223286       0.617132       0.417262      -1.061819      -0.005455      -0.001714       0.013386       0.014556      -0.024584      -0.015314      -0.008790      -0.030745       0.021468      -0.039284       0.013863       0.025422             10.791522      10.636149       5.460698       2.820623      10.391004       1.567661      11.347412           0.000571
           93              C      14.584865       5.091375      15.705931       0.076722      27.727061 0.36166418E+03  0.81521190E+04                                 8.127091                            6.441515       0.156111       2.061231                    0.999591      26.676368      76.057112       0.631596       0.430231      -1.051439      -0.019893      -0.016823       0.050011       0.056390      -0.014990      -0.029156      -0.008028      -0.028512      -0.044291      -0.044123       0.015294       0.028829              9.345229       7.934526       3.817054       2.021698       9.140281       1.360982      10.960882           0.001308
           94              C      14.103216       3.454557      17.266261       0.104391      26.761312 0.32881735E+03  0.72621819E+04                                 8.003549                            6.164802       0.211108       2.092672                    0.999538      26.049882      74.343595       0.639851       0.433426      -1.045914      -0.007178       0.040458      -0.019871       0.045642      -0.037316      -0.036376      -0.004861      -0.033335      -0.012520      -0.059548       0.010521       0.049028              9.361701       7.707918       3.681204       2.868512       9.076026       0.993555      11.301159           0.000904
           95              C      13.301026       2.788337      16.374916      -0.167867      33.502950 0.44955054E+03  0.10715117E+05                                 9.203926                            7.166620      -0.025721       1.970484                    0.998949      29.968462      88.283370       0.599800       0.428432      -1.051003       0.008785       0.009210       0.007729       0.014891      -0.018904      -0.022370      -0.009731      -0.008049      -0.042123      -0.037049       0.009193       0.027856             10.763647       9.210168       4.170593       4.050033       9.894398       1.736312      13.186375           0.000631
           96              C       9.966997       4.208100      11.644511       0.078477      36.890168 0.42231287E+03  0.98563099E+04                                 9.890898                            6.990044      -0.264526       1.927714                    0.999087      26.919207      77.094566       0.604880       0.433867      -1.053386      -0.001579       0.010748      -0.005746       0.012289       0.010396       0.021164      -0.003371       0.010873      -0.014032      -0.024404      -0.000708       0.025112             12.699680      10.497488      -6.421920       3.201523      13.338257      -5.215773      14.263296           0.002284
           97              C       9.118896       5.126505      12.203265      -0.174870      34.134587 0.45302445E+03  0.10799717E+05                                 9.268886                            7.168150      -0.010166       1.972367                    0.998564      30.052792      88.032210       0.604076       0.425328      -1.054768      -0.002745       0.004347      -0.008313       0.009774       0.012758      -0.000281       0.017903      -0.003874       0.024439      -0.022614      -0.001077       0.023690             10.934471       9.721064      -5.236591       1.881085      10.806968      -3.249918      12.275382           0.000574
           98              C       8.441347       5.994724      11.349930       0.100797      26.842754 0.32416753E+03  0.71228759E+04                                 7.983931                            6.105663       0.163513       2.075791                    0.999614      25.919511      73.405627       0.646387       0.431248      -1.048873       0.003894      -0.027707      -0.040212       0.048988       0.026500      -0.002028       0.036468       0.025407      -0.088113      -0.056749       0.007653       0.049096              9.450914       8.326901      -4.405647       1.599574       9.124434      -2.476729      10.901408           0.001034
           99              C       9.418353       5.116468       9.514024       0.090094      27.024947 0.33508505E+03  0.74201445E+04                                 7.975784                            6.191551       0.130065       2.053660                    0.999756      26.338076      74.754535       0.644724       0.429018      -1.050778      -0.045282       0.003065       0.033920       0.056660       0.030230      -0.014698       0.026929       0.034812       0.031513      -0.054587       0.024858       0.029730              9.210644       8.694164      -3.891815       1.227808       8.247235      -2.263351      10.690533           0.001155
          100              C      10.142328       4.223156      10.260930      -0.180716      32.818414 0.43932465E+03  0.10350286E+05                                 8.888892                            6.961812       0.247696       2.051784                    0.999774      29.522263      84.819883       0.628419       0.413705      -1.066486      -0.012904      -0.003071       0.001435       0.013342      -0.000069      -0.012725       0.030804       0.008723      -0.001848      -0.035151       0.003314       0.031837             10.299196       8.486148      -3.918110       1.703595       9.496687      -3.624375      12.914754           0.000442
          101              C       8.704584       4.637944       1.486210       0.573918      23.116564 0.24906671E+03  0.51687550E+04                                 7.536719                            5.620278      -0.006825       2.055205                    0.999424      22.697234      64.279614       0.620590       0.475588      -1.014610      -0.009981       0.066366      -0.030325       0.073646       0.012686       0.047728       0.042718      -0.005807       0.194928      -0.055827      -0.043509       0.099336              9.044364       8.117775       0.574551      -1.464608      12.924514      -3.082620       6.090802           0.000027
          102              C       8.739865       3.223701       2.025959      -0.025411      37.794230 0.44651542E+03  0.10489356E+05                                 9.798049                            7.007525       0.024911       2.008416                    0.999396      27.406654      76.863725       0.632222       0.412405      -1.074766      -0.002901      -0.044416       0.017779       0.047930       0.001920       0.005908       0.013776       0.004261       0.038676      -0.015382      -0.005729       0.021111             12.446710       9.595984       1.203036      -1.476769      19.766635      -6.175096       7.977510          -0.000691
          103              C       7.565639       2.587091       2.451676      -0.081770      34.080600 0.42643567E+03  0.10007235E+05                                 9.264149                            6.957746       0.026728       1.988472                    0.999615      29.029143      84.200853       0.613099       0.425711      -1.055170       0.013529      -0.022917      -0.006284       0.027344      -0.006665       0.003701       0.014561       0.041769       0.016081      -0.030797       0.011332       0.019464             11.138422       8.945200       1.395455      -1.514601      16.930422      -5.197586       7.539643           0.000052
          104              C       7.620874       1.282254       2.896399      -0.125471      34.976590 0.45808752E+03  0.10969305E+05                                 9.470724                            7.243682       0.014559       1.981294                    0.998934      29.922766      88.333117       0.595489       0.429538      -1.050399       0.005484       0.029626      -0.022348       0.037512       0.012273       0.000367       0.005241       0.052207       0.013308      -0.031764       0.005034       0.026730             11.217557       9.201957       0.005866      -1.134744      17.148912      -4.599257       7.301803           0.000000
          105              C       8.814152       0.581405       2.907802       0.055778      37.084856 0.43443330E+03  0.10197215E+05                                 9.849647                            7.051455      -0.181758       1.950533                    0.999133      27.179410      77.714366       0.607970       0.429206      -1.057680      -0.003000      -0.002395      -0.006497       0.007546       0.002041       0.012738      -0.015037      -0.063634      -0.018932      -0.035422      -0.004508       0.039930             12.485073       9.856764       0.378953      -0.795948      20.276796      -5.395467       7.321660           0.000105
          106              C       9.983147       1.214502       2.504891      -0.137350      34.880011 0.43648198E+03  0.10270850E+05                                 9.277728                            6.949523       0.160353       2.019625                    0.999743      29.529971      84.904280       0.627323       0.414930      -1.065261      -0.005697       0.034966      -0.003776       0.035627      -0.012160       0.007471       0.013611       0.054967      -0.041447      -0.034157      -0.003229       0.037386             11.047420       9.514032       1.127893      -1.227373      16.445092      -5.190488       7.183136          -0.000051
          107              C       9.926505       2.534396       2.044964      -0.104004      33.716675 0.42316947E+03  0.99089070E+04                                 9.114208                            6.871361       0.041477       1.982733                    0.999666      29.421905      85.173585       0.625162       0.418410      -1.060022      -0.012712      -0.024386       0.016366       0.032002       0.014482       0.005064       0.008903       0.039524       0.011596      -0.027978       0.002617       0.025361             10.711121       8.998984       0.068179      -0.813338      16.186561      -4.815266       6.947817          -0.000056
          108              C      14.989143      11.688332       3.305011       0.065242      42.667546 0.43942554E+03  0.10351744E+05                                10.793102                            7.106661      -0.105452       1.963951                    0.999349      27.485799      78.927774       0.603255       0.431000      -1.055777       0.004230       0.008806      -0.009156       0.013389      -0.015328      -0.046028       0.004518       0.050627      -0.026040      -0.040667      -0.022455       0.063122             14.326872       9.795975       0.827476       4.613867      21.408551      -3.584176      11.776089           0.000391
          109              C      15.825391      11.216583       4.306588      -0.078039      41.137137 0.45038319E+03  0.10638635E+05                                10.222020                            7.057214       0.118333       2.038011                    0.999302      28.083393      79.847866       0.625297       0.414682      -1.069698       0.021745       0.023106       0.005868       0.032267       0.023795       0.011985       0.023738       0.012841       0.015630      -0.032223      -0.007471       0.039694             12.666259       9.115086      -0.965128       5.105284      16.834019      -2.112245      12.049672           0.003570
          110              C      15.886164       9.851522       4.589766       0.178661      38.381804 0.39235255E+03  0.90207333E+04                                10.270542                            6.825751      -0.219019       1.948464                    0.999333      26.300726      75.594331       0.598253       0.445303      -1.043009      -0.014745      -0.025800      -0.023542       0.037911      -0.018800      -0.036652       0.013934       0.049827       0.096945      -0.047413      -0.016404       0.063817             13.818313      12.702351      -3.139761       7.765643      14.789995      -4.090651      13.962593           0.004997
          111              C      14.373754       9.381279       2.938210       0.183242      38.873245 0.39242979E+03  0.90324274E+04                                10.360776                            6.849442      -0.276082       1.931112                    0.999228      26.311340      75.926228       0.593586       0.448311      -1.040163       0.023914      -0.016512       0.023843       0.037590       0.019257      -0.049388       0.006975       0.074636       0.054876      -0.057647      -0.016008       0.073655             13.736718      11.644064       3.344968       7.158304      15.821649       3.364328      13.744439           0.004238
          112              C      14.230086      10.742324       2.641728      -0.075738      40.377612 0.44887840E+03  0.10601352E+05                                10.110756                            7.058667       0.101369       2.033342                    0.999335      28.064231      79.962360       0.623054       0.416244      -1.067975      -0.011013       0.021627      -0.023381       0.033699      -0.014038       0.015778      -0.013564       0.022918       0.062529      -0.029310      -0.006389       0.035698             12.370742      11.109372       1.318800       5.391701      16.034006       0.098458       9.968849           0.004389
          113              C      13.125486      11.163887       1.807398       0.231595      33.144008 0.37188924E+03  0.84492427E+04                                 9.219846                            6.851543      -0.009388       2.013167                    0.999383      25.890608      74.339762       0.569518       0.473363      -1.025649       0.063058      -0.002624       0.042602       0.076145       0.034124      -0.053473       0.017525      -0.086797      -0.031197      -0.089853       0.029426       0.060428             10.420927      12.731694      -1.644000       6.921739       7.047609      -1.771906      11.483480           0.000460
          114              C      16.411149      12.230341       5.169426       0.247509      31.932887 0.37273613E+03  0.84726926E+04                                 9.015645                            6.878980      -0.099360       1.987141                    0.999186      25.775307      74.009723       0.565989       0.476078      -1.024258      -0.033244      -0.049132      -0.041629       0.072471      -0.049806      -0.021782      -0.067244       0.024402       0.000408      -0.098068       0.028716       0.069351              9.739994       7.809627       3.250101       3.474865      11.348331       4.166918      10.062023           0.000345
          115              C      16.804267       9.243769       5.619850       0.078833      36.850863 0.41968639E+03  0.97740508E+04                                 9.873176                            6.951178      -0.216239       1.943214                    0.999128      26.839194      76.637176       0.609163       0.431741      -1.055295       0.002125      -0.012029       0.007492       0.014330       0.014967       0.004651      -0.012087       0.000836      -0.016593      -0.021482       0.002448       0.019034             12.874211      12.347501      -5.826214       6.114118      11.089694      -2.826843      15.185437           0.002298
          116              C       5.245091       8.092501       5.266352      -0.171696      34.031348 0.45189147E+03  0.10745809E+05                                 9.164882                            7.091234       0.108374       2.003874                    0.999673      29.976202      87.162978       0.617249       0.417293      -1.061797      -0.005922       0.002144       0.013295       0.014712       0.025071      -0.015237       0.008858      -0.030324       0.023394      -0.039732       0.014328       0.025404             10.786074      10.630964      -5.457768       2.818838      10.385876      -1.566106      11.341382           0.000529
          117              C       6.058841       7.455138       6.203311       0.076631      27.736107 0.36182471E+03  0.81563344E+04                                 8.127453                            6.441682       0.157440       2.061459                    0.999598      26.680621      76.062638       0.631797       0.430063      -1.051582      -0.019421       0.017131       0.049703       0.056045       0.014759      -0.028951       0.007475      -0.027996      -0.047986      -0.043930       0.014729       0.029201              9.345974       7.935452      -3.817879       2.022197       9.141128      -1.361525      10.961344           0.001289
          118              C      17.811397       9.091956       7.763641       0.103879      26.759660 0.32878740E+03  0.72609685E+04                                 8.002799                            6.164645       0.211926       2.093052                    0.999534      26.046230      74.317415       0.639874       0.433443      -1.045959      -0.007718      -0.039880      -0.020526       0.045511       0.037653      -0.035882       0.004675      -0.032112      -0.012548      -0.059027       0.009897       0.049131              9.360909       7.708556      -3.682413       2.868498       9.076737      -0.995217      11.297434           0.000918
          119              C      17.009210       9.758176       6.872295      -0.168480      33.495955 0.44944354E+03  0.10711502E+05                                 9.199608                            7.163187      -0.022060       1.971346                    0.998887      29.969487      88.270500       0.600292       0.428123      -1.051235       0.009229      -0.009881       0.007680       0.015549       0.018503      -0.022579       0.009716      -0.007283      -0.040604      -0.036823       0.009452       0.027371             10.757984       9.205234      -4.169130       4.045354       9.892070      -1.732761      13.176649           0.000632
          120              C      13.675176       8.338413       2.141891       0.078359      36.885030 0.42228063E+03  0.98541708E+04                                 9.884256                            6.985572      -0.259478       1.929204                    0.999008      26.920433      77.062034       0.605694       0.433345      -1.053831      -0.001451      -0.010767      -0.005263       0.012072      -0.009667       0.022119       0.003082       0.010716      -0.014714      -0.024796      -0.000938       0.025734             12.690922      10.490271       6.416051       3.199636      13.326897       5.211828      14.255597           0.002299
          121              C      12.827073       7.420008       2.700645      -0.176632      34.211213 0.45433686E+03  0.10839087E+05                                 9.284078                            7.179921      -0.012735       1.970909                    0.998521      30.091985      88.186493       0.603391       0.425493      -1.054642      -0.003113      -0.004543      -0.009466       0.010951      -0.013345      -0.000647      -0.017788      -0.003718       0.021015      -0.022941      -0.000381       0.023323             10.953406       9.740335       5.248513       1.886868      10.827772       3.257807      12.292112           0.000532
          122              C      12.149520       6.551789       1.847309       0.101935      26.781362 0.32325534E+03  0.70971955E+04                                 7.967834                            6.093693       0.166078       2.077143                    0.999606      25.887052      73.263188       0.647617       0.430771      -1.049257       0.004125       0.028052      -0.041037       0.049880      -0.026807      -0.002125      -0.036540       0.026528      -0.088077      -0.057080       0.007632       0.049447              9.430570       8.310512       4.396502       1.591793       9.106265       2.466268      10.874932           0.000991
          123              C      13.126529       7.430045       0.011403       0.091216      26.999403 0.33464442E+03  0.74082257E+04                                 7.970159                            6.186343       0.133200       2.054689                    0.999776      26.328751      74.726260       0.645149       0.428860      -1.050835      -0.045438      -0.003022       0.033315       0.056424      -0.030010      -0.014050      -0.026651       0.036277       0.034217      -0.054526       0.025022       0.029504              9.204253       8.685285       3.886935       1.225585       8.239309       2.261353      10.688164           0.001131
          124              C      13.850507       8.323357       0.758309      -0.180530      32.818769 0.43929126E+03  0.10349484E+05                                 8.890196                            6.962211       0.249381       2.052262                    0.999768      29.519487      84.816721       0.628300       0.413783      -1.066417      -0.013247       0.003205       0.002055       0.013784      -0.000227      -0.012042      -0.030679       0.009408      -0.000145      -0.034944       0.003595       0.031349             10.301504       8.487539       3.919317       1.705252       9.498369       3.626375      12.918603           0.000401
          125              C       5.938559       4.637944       8.016411       0.575361      23.097497 0.24882668E+03  0.51625198E+04                                 7.533047                            5.617766      -0.005661       2.055808                    0.999417      22.684330      64.234883       0.620697       0.475622      -1.014594       0.010533       0.066400       0.029649       0.073477      -0.013736       0.047712      -0.042641      -0.004168       0.191696      -0.054529      -0.044289       0.098818              9.039629       8.113738      -0.573872      -1.463779      12.917085       3.080781       6.088064           0.000057
          126              C       5.903273       3.223701       7.476662      -0.025602      37.806120 0.44666463E+03  0.10494288E+05                                 9.802335                            7.010382       0.018540       2.006355                    0.999407      27.410611      76.893240       0.631832       0.412604      -1.074581       0.000946      -0.044451      -0.017554       0.047801      -0.001955       0.005864      -0.013954       0.005189       0.038311      -0.015857      -0.005239       0.021096             12.452363       9.598978      -1.202612      -1.476821      19.777130       6.178347       7.980981          -0.000668
          127              C       7.077496       2.587091       7.050944      -0.080852      34.055149 0.42607613E+03  0.99962692E+04                                 9.258607                            6.954266       0.023059       1.987495                    0.999633      29.015551      84.139226       0.613350       0.425644      -1.055256      -0.013704      -0.022298       0.006457       0.026957       0.005567       0.003015      -0.014639       0.040531       0.014770      -0.029871       0.011192       0.018680             11.131100       8.939945      -1.394592      -1.513593      16.918354       5.193285       7.535001           0.000068
          128              C       7.022257       1.282254       6.606222      -0.124870      34.936305 0.45742577E+03  0.10949614E+05                                 9.464693                            7.239477       0.012627       1.981141                    0.998898      29.900028      88.253474       0.595529       0.429660      -1.050314      -0.006345       0.029406       0.022064       0.037307      -0.012211      -0.000622      -0.004862       0.050597       0.013277      -0.030976       0.005087       0.025889             11.209815       9.197434      -0.006884      -1.134618      17.134877       4.595210       7.297135           0.000005
          129              C       5.828978       0.581405       6.594819       0.056409      37.092430 0.43453439E+03  0.10200435E+05                                 9.852250                            7.053167      -0.180415       1.950651                    0.999160      27.180511      77.727049       0.607766       0.429314      -1.057587       0.001820      -0.002443       0.006763       0.007418      -0.002509       0.012411       0.015071      -0.063530      -0.019577      -0.035187      -0.004764       0.039950             12.488798       9.859097      -0.379055      -0.796138      20.283519       5.397502       7.323778           0.000106
          130              C       4.659984       1.214502       6.997730      -0.136767      34.852899 0.43602688E+03  0.10257655E+05                                 9.274242                            6.946975       0.159898       2.019737                    0.999750      29.514321      84.854116       0.627280       0.415059      -1.065159       0.003908       0.034480       0.003649       0.034892       0.013365       0.007512      -0.013604       0.054747      -0.042789      -0.034505      -0.003461       0.037966             11.043064       9.510845      -1.126030      -1.226394      16.438149       5.187782       7.180197          -0.000023
          131              C       4.716631       2.534396       7.457657      -0.105028      33.734716 0.42346272E+03  0.99173966E+04                                 9.116999                            6.873561       0.042263       1.982848                    0.999636      29.431582      85.205920       0.625092       0.418388      -1.060046       0.012669      -0.025314      -0.016384       0.032707      -0.014998       0.005016      -0.009067       0.040655       0.010716      -0.028643       0.002499       0.026144             10.714409       9.000625      -0.066817      -0.812891      16.192748       4.816858       6.949853          -0.000011
          132              C      11.888222      11.688332       6.197609       0.066152      42.618117 0.43884611E+03  0.10334822E+05                                10.785751                            7.102266      -0.107552       1.963515                    0.999372      27.469095      78.870747       0.603396       0.431035      -1.055741      -0.004288       0.007699       0.008770       0.012432       0.015765      -0.046516      -0.004904       0.052428      -0.026230      -0.040871      -0.023474       0.064345             14.316532       9.790170      -0.826999       4.611310      21.390476       3.580233      11.768949           0.000403
          133              C      11.051972      11.216583       5.196033      -0.079513      41.223362 0.45145210E+03  0.10670759E+05                                10.236818                            7.066097       0.119230       2.037765                    0.999256      28.120834      79.993623       0.624804       0.414743      -1.069604      -0.022010       0.022426      -0.005841       0.031961      -0.023371       0.011535      -0.023500       0.012402       0.014918      -0.031753      -0.007195       0.038948             12.685913       9.129529       0.966945       5.115156      16.858953       2.115928      12.069256           0.003554
          134              C      10.991195       9.851522       4.912855       0.177893      38.399621 0.39257299E+03  0.90269629E+04                                10.273304                            6.827329      -0.222726       1.947286                    0.999323      26.308514      75.618677       0.598236       0.445259      -1.043047       0.014957      -0.025777       0.024939       0.038860       0.018759      -0.037340      -0.015136       0.049068       0.096808      -0.047124      -0.017580       0.064704             13.822528      12.706333       3.141770       7.768508      14.794256       4.092798      13.966997           0.004995
          135              C      12.503603       9.381279       6.564410       0.183398      38.872525 0.39246700E+03  0.90334774E+04                                10.360382                            6.849503      -0.276764       1.930920                    0.999288      26.313271      75.932053       0.593619       0.448277      -1.040185      -0.023316      -0.016713      -0.022108       0.036217      -0.018947      -0.049783      -0.007799       0.073023       0.053493      -0.057400      -0.016006       0.073406             13.735661      11.643175      -3.345156       7.157450      15.820688      -3.364575      13.743121           0.004208
          136              C      12.647275      10.742324       6.860892      -0.077311      40.465564 0.45001537E+03  0.10635039E+05                                10.124271                            7.066903       0.099111       2.032159                    0.999313      28.104211      80.104744       0.622777       0.416162      -1.068016       0.010920       0.021816       0.023653       0.033980       0.013973       0.015943       0.013613       0.024963       0.064690      -0.030362      -0.005981       0.036344             12.388534      11.125706      -1.322167       5.401316      16.056050      -0.099768       9.983846           0.004392
          137              C      13.751877      11.163887       7.695222       0.232913      33.092282 0.37114900E+03  0.84282300E+04                                 9.210879                            6.844849      -0.012744       2.012692                    0.999403      25.865552      74.249476       0.569780       0.473381      -1.025639      -0.062914      -0.002164      -0.042093       0.075728      -0.033941      -0.053415      -0.017470      -0.087791      -0.031326      -0.089973       0.029253       0.060720             10.411012      12.719512       1.642856       6.914887       7.040335       1.770518      11.473189           0.000470
          138              C      10.466217      12.230341       4.333195       0.247703      31.911792 0.37239683E+03  0.84632638E+04                                 9.012996                            6.876654      -0.106269       1.985398                    0.999204      25.763613      73.974665       0.565972       0.476189      -1.024172       0.034128      -0.049480       0.042297       0.073498       0.049238      -0.022251       0.066945       0.023316      -0.001790      -0.097555       0.028787       0.068768              9.737278       7.807444      -3.249583       3.473831      11.345327      -4.166434      10.059064           0.000341
          139              C      10.073090       9.243769       3.882771       0.080116      36.796813 0.41897362E+03  0.97532486E+04                                 9.864467                            6.945672      -0.218208       1.942928                    0.999182      26.813474      76.545778       0.609355       0.431790      -1.055271      -0.001765      -0.012156      -0.007290       0.014284      -0.014919       0.005340       0.012435       0.001066      -0.018145      -0.022191       0.003090       0.019101             12.862218      12.335550       5.820705       6.107393      11.080218       2.824668      15.170884           0.002314
          140              C       9.398062       8.092501       4.236268      -0.172309      34.060510 0.45237761E+03  0.10760244E+05                                 9.169544                            7.094785       0.109832       2.004128                    0.999641      29.993498      87.224470       0.617130       0.417262      -1.061819       0.005461       0.001712      -0.013389       0.014561      -0.024584      -0.015310      -0.008793      -0.030746       0.021471      -0.039284       0.013862       0.025422             10.791654      10.636292       5.460785       2.820695      10.391120       1.567722      11.347550           0.000520
          141              C       8.584310       7.455138       3.299310       0.076720      27.727312 0.36166732E+03  0.81522128E+04                                 8.127150                            6.441547       0.156100       2.061225                    0.999590      26.676553      76.057907       0.631593       0.430232      -1.051438       0.019896       0.016821      -0.050014       0.056394      -0.014989      -0.029155      -0.008027      -0.028514      -0.044296      -0.044123       0.015293       0.028829              9.345315       7.934599       3.817103       2.021739       9.140361       1.361019      10.960984           0.001280
          142              C       9.065959       9.091956       1.738980       0.104392      26.761447 0.32881888E+03  0.72622284E+04                                 8.003588                            6.164823       0.211090       2.092666                    0.999538      26.049971      74.344055       0.639849       0.433427      -1.045913       0.007179      -0.040459       0.019870       0.045643      -0.037316      -0.036377      -0.004860      -0.033340      -0.012517      -0.059550       0.010522       0.049028              9.361761       7.707967       3.681233       2.868547       9.076076       0.993573      11.301241           0.000890
          143              C       9.868149       9.758176       2.630325      -0.167864      33.502982 0.44955026E+03  0.10715109E+05                                 9.203930                            7.166613      -0.025720       1.970485                    0.998949      29.968462      88.283362       0.599800       0.428431      -1.051004      -0.008785      -0.009210      -0.007728       0.014890      -0.018903      -0.022369      -0.009731      -0.008051      -0.042124      -0.037048       0.009194       0.027854             10.763668       9.210190       4.170609       4.050060       9.894410       1.736330      13.186404           0.000607
          144              C      13.202178       8.338413       7.360730       0.078469      36.890876 0.42232123E+03  0.98565560E+04                                 9.890998                            6.990096      -0.264525       1.927709                    0.999087      26.919586      77.095904       0.604880       0.433865      -1.053387       0.001585      -0.010751       0.005749       0.012294       0.010388       0.021168      -0.003373       0.010858      -0.014012      -0.024404      -0.000703       0.025107             12.699818      10.497588      -6.421980       3.201555      13.338364      -5.215827      14.263501           0.002275
          145              C      14.050279       7.420008       6.801976      -0.174881      34.135159 0.45303369E+03  0.10799995E+05                                 9.268974                            7.168213      -0.010153       1.972363                    0.998564      30.053229      88.033815       0.604074       0.425327      -1.054769       0.002739      -0.004347       0.008315       0.009774       0.012754      -0.000284       0.017903      -0.003878       0.024472      -0.022614      -0.001078       0.023692             10.934567       9.721160      -5.236643       1.881075      10.807054      -3.249922      12.275488           0.000552
          146              C      14.727828       6.551789       7.655311       0.100783      26.842877 0.32416926E+03  0.71229162E+04                                 7.983922                            6.105655       0.163549       2.075798                    0.999614      25.919597      73.405638       0.646392       0.431245      -1.048876      -0.003900       0.027699       0.040215       0.048987       0.026490      -0.002030       0.036460       0.025394      -0.088120      -0.056739       0.007655       0.049083              9.450898       8.326886      -4.405637       1.599559       9.124411      -2.476710      10.901398           0.001022
          147              C      13.750822       7.430045       9.491217       0.090082      27.025291 0.33508920E+03  0.74202599E+04                                 7.975844                            6.191580       0.130020       2.053641                    0.999756      26.338310      74.755341       0.644724       0.429016      -1.050779       0.045282      -0.003069      -0.033919       0.056660       0.030228      -0.014695       0.026927       0.034801       0.031534      -0.054583       0.024860       0.029723              9.210727       8.694229      -3.891858       1.227838       8.247299      -2.263392      10.690653           0.001161
          148              C      13.026847       8.323357       8.744311      -0.180730      32.819406 0.43933964E+03  0.10350741E+05                                 8.889080                            6.961933       0.247640       2.051755                    0.999774      29.522958      84.822673       0.628412       0.413705      -1.066485       0.012910       0.003074      -0.001438       0.013349      -0.000076      -0.012730       0.030808       0.008707      -0.001837      -0.035151       0.003301       0.031850             10.299430       8.486324      -3.918205       1.703640       9.496881      -3.624473      12.915085           0.000429
          149              N       8.013129       3.591063      15.070776      -0.321030      44.518074 0.55174352E+03  0.13539539E+05                                10.526757                            7.615707       0.257475       2.084537                    0.998542      29.295565      81.472364       0.633177       0.394198      -1.097078       0.012342      -0.175040       0.033260       0.178599       0.026267       0.001873       0.042082       0.272486       0.226200      -0.183184       0.080498       0.102686             13.176615      14.464139       1.196280       9.186348       8.876430       0.860992      16.189277           0.000507
          150              N      10.867243       1.151770      17.946649      -0.324995      35.860407 0.51412062E+03  0.12283039E+05                                 8.728336                            7.258335       1.081370       2.336328                    0.999539      28.913024      77.012471       0.667152       0.384273      -1.114201      -0.028931      -0.015377       0.009154       0.034019       0.048576      -0.133803       0.027904      -0.144783      -0.074521      -0.188413       0.083241       0.105173              9.468216      10.348850      -0.765803       4.764672       6.834289      -1.853844      11.221508           0.002289
          151              N      12.371525      12.087311      13.176334      -0.355816      33.177754 0.48174363E+03  0.11346627E+05                                 8.225414                            6.966131       0.846985       2.244024                    0.999691      29.590596      78.772655       0.688425       0.377745      -1.116739       0.015203       0.022176       0.016061       0.031319      -0.108758      -0.081856      -0.131343       0.079261       0.008479      -0.223014       0.104106       0.118908              8.547938       7.662883       2.340659       2.072113       9.522845       2.942681       8.458086           0.001789
          152              N      16.954473       4.587256      11.550055      -0.200916      38.584178 0.55461667E+03  0.13697271E+05                                 9.778062                            7.746557      -0.279312       1.921510                    0.998970      28.920070      82.038134       0.611236       0.405747      -1.083656       0.120382      -0.028727       0.079210       0.146939      -0.000041      -0.057854       0.019126      -0.111801       0.056525      -0.095314       0.030614       0.064700             11.614095       8.979646      -4.779142       2.458076      12.437452      -1.496526      13.425186          -0.000920
          153              N      10.912657       5.978163      18.463592      -0.189587      38.027609 0.51924755E+03  0.12629851E+05                                 9.702358                            7.515238      -0.274617       1.931452                    0.998874      28.434339      80.372201       0.617362       0.407889      -1.080893      -0.025887      -0.126032      -0.075982       0.149424      -0.006880      -0.013885      -0.075894       0.116231       0.049494      -0.112444       0.046279       0.066165             11.614701      11.353140       5.081122       1.932872       9.656569       2.017401      13.834394          -0.000902
          154              N      11.447865       3.591063      13.437085      -0.320246      44.444998 0.55079703E+03  0.13509390E+05                                10.512184                            7.606698       0.261631       2.086129                    0.998576      29.273976      81.369390       0.633913       0.393942      -1.097347      -0.013252      -0.175837      -0.033065       0.179409      -0.025825       0.002028      -0.041898       0.272063       0.225746      -0.182771       0.080258       0.102513             13.156458      14.441594      -1.194550       9.170002       8.864548      -0.859794      16.163231           0.000532
          155              N       8.593743       1.151770      10.561212      -0.325951      35.902623 0.51488202E+03  0.12305853E+05                                 8.735607                            7.263971       1.078597       2.335163                    0.999527      28.930381      77.074642       0.666853       0.384301      -1.114175       0.028038      -0.015250      -0.009647       0.033343      -0.048107      -0.134119      -0.027582      -0.145148      -0.073476      -0.188550       0.083469       0.105080              9.476704      10.357764       0.766704       4.769702       6.839711       1.856416      11.232638           0.002319
          156              N      19.323696      12.087311      15.331528      -0.355279      33.181695 0.48180006E+03  0.11348353E+05                                 8.226511                            6.966803       0.846435       2.243847                    0.999685      29.589577      78.772781       0.688349       0.377773      -1.116712      -0.015214       0.023352      -0.016322       0.032298       0.108828      -0.081954       0.130506       0.076757       0.007570      -0.222142       0.103396       0.118746              8.549233       7.663984      -2.341354       2.072673       9.524392      -2.943767       8.459324           0.001738
          157              N      14.740724       4.587256      16.957806      -0.201478      38.605976 0.55498582E+03  0.13709492E+05                                 9.784268                            7.751097      -0.280236       1.921073                    0.998918      28.928807      82.088324       0.610788       0.405953      -1.083454      -0.119809      -0.028170      -0.079608       0.146578       0.000099      -0.057955      -0.018793      -0.112533       0.059086      -0.095816       0.031081       0.064735             11.621919       8.985419       4.782903       2.460222      12.445994       1.498265      13.434342          -0.000978
          158              N       8.548344       5.978163      10.044270      -0.187804      37.920960 0.51751888E+03  0.12576500E+05                                 9.682227                            7.501075      -0.274746       1.932042                    0.998915      28.387074      80.185604       0.618188       0.407711      -1.081081       0.025268      -0.126015       0.076555       0.149595       0.006404      -0.013803       0.075430       0.115066       0.051889      -0.111630       0.045346       0.066284             11.588408      11.325211      -5.066259       1.926116       9.634567      -2.010962      13.805445          -0.000855
          159              N      15.156046       8.955450       3.934465      -0.321028      44.517785 0.55174021E+03  0.13539438E+05                                10.526716                            7.615688       0.257484       2.084541                    0.998542      29.295457      81.472006       0.633177       0.394198      -1.097077      -0.012349       0.175039      -0.033258       0.178598       0.026270       0.001870       0.042082       0.272484       0.226202      -0.183184       0.080499       0.102684             13.176549      14.464057       1.196271       9.186282       8.876392       0.860980      16.189196           0.000491
          160              N      12.301932      11.394743       1.058592      -0.324997      35.860399 0.51412065E+03  0.12283041E+05                                 8.728339                            7.258339       1.081369       2.336328                    0.999539      28.913009      77.012447       0.667152       0.384274      -1.114201       0.028931       0.015377      -0.009154       0.034019       0.048575      -0.133805       0.027904      -0.144781      -0.074517      -0.188414       0.083241       0.105172              9.468219      10.348855      -0.765803       4.764673       6.834290      -1.853845      11.221512           0.002281
          161              N      10.797650       0.459202       5.828907      -0.355817      33.177772 0.48174413E+03  0.11346642E+05                                 8.225413                            6.966131       0.846977       2.244021                    0.999691      29.590637      78.772764       0.688426       0.377744      -1.116740      -0.015204      -0.022173      -0.016063       0.031318      -0.108756      -0.081855      -0.131342       0.079261       0.008475      -0.223012       0.104105       0.118907              8.547933       7.662884       2.340656       2.072110       9.522839       2.942675       8.458076           0.001741
          162              N       6.214702       7.959257       7.455186      -0.200926      38.586015 0.55464733E+03  0.13698240E+05                                 9.778399                            7.746795      -0.279467       1.921453                    0.998970      28.920953      82.041708       0.611223       0.405750      -1.083653      -0.120398       0.028722      -0.079221       0.146958      -0.000049      -0.057872       0.019118      -0.111802       0.056497      -0.095326       0.030624       0.064702             11.614535       8.979982      -4.779359       2.458220      12.437904      -1.496669      13.425719          -0.000922
          163              N      12.256518       6.568350       0.541649      -0.189587      38.026999 0.51923903E+03  0.12629576E+05                                 9.702214                            7.515148      -0.274574       1.931468                    0.998874      28.434090      80.370939       0.617370       0.407886      -1.080896       0.025891       0.126027       0.075982       0.149420      -0.006880      -0.013887      -0.075890       0.116217       0.049488      -0.112435       0.046273       0.066162             11.614497      11.352936       5.081008       1.932791       9.656400       2.017329      13.834153          -0.000922
          164              N      11.721310       8.955450       5.568156      -0.320250      44.445862 0.55080761E+03  0.13509724E+05                                10.512339                            7.606785       0.261602       2.086116                    0.998576      29.274270      81.370627       0.633907       0.393943      -1.097345       0.013258       0.175835       0.033064       0.179407      -0.025828       0.002029      -0.041896       0.272056       0.225729      -0.182765       0.080252       0.102513             13.156684      14.441852      -1.194565       9.170204       8.864668      -0.859810      16.163532           0.000501
          165              N      14.575432      11.394743       8.444029      -0.325954      35.902785 0.51488477E+03  0.12305936E+05                                 8.735630                            7.263989       1.078592       2.335161                    0.999527      28.930460      77.074906       0.666853       0.384301      -1.114175      -0.028044       0.015245       0.009650       0.033346      -0.048109      -0.134119      -0.027581      -0.145156      -0.073479      -0.188551       0.083468       0.105084              9.476731      10.357800       0.766713       4.769725       6.839727       1.856421      11.232665           0.002308
          166              N       3.845479       0.459202       3.673713      -0.355279      33.181845 0.48180226E+03  0.11348419E+05                                 8.226535                            6.966819       0.846424       2.243843                    0.999685      29.589645      78.773032       0.688348       0.377773      -1.116712       0.015215      -0.023352       0.016323       0.032299       0.108828      -0.081950       0.130507       0.076751       0.007569      -0.222140       0.103391       0.118749              8.549261       7.664007      -2.341367       2.072683       9.524429      -2.943786       8.459347           0.001687
          167              N       8.428451       7.959257       2.047435      -0.201477      38.606559 0.55499434E+03  0.13709773E+05                                 9.784405                            7.751183      -0.280284       1.921056                    0.998918      28.929058      82.089595       0.610781       0.405956      -1.083450       0.119815       0.028167       0.079606       0.146581       0.000101      -0.057958      -0.018791      -0.112544       0.059095      -0.095824       0.031085       0.064738             11.622116       8.985569       4.783005       2.460307      12.446193       1.498343      13.434585          -0.000976
          168              N      14.620831       6.568350       8.960971      -0.187794      37.919111 0.51748962E+03  0.12575594E+05                                 9.681894                            7.500845      -0.274615       1.932093                    0.998916      28.386203      80.182173       0.618200       0.407709      -1.081084      -0.025270       0.125990      -0.076549       0.149572       0.006393      -0.013804       0.075422       0.115021       0.051866      -0.111605       0.045325       0.066280             11.587963      11.324749      -5.066016       1.925954       9.634190      -2.010809      13.804951          -0.000872
          169              O      15.573271       7.302823      17.404239      -0.551948      35.935341 0.58352152E+03  0.14355076E+05                                 8.657183                            7.506357       0.111007       2.074718                    0.997560      28.248758      75.757075       0.687582       0.362104      -1.133589      -0.041761      -0.028335       0.042219       0.065798      -0.037445       0.027922       0.022180       0.009483       0.007426      -0.059120       0.020650       0.038471              9.268734       9.706091      -2.546956       0.702350      11.492405      -0.662043       6.607704          -0.006664
          170              O      13.454908       7.439831      18.038824      -0.564373      43.549015 0.67387093E+03  0.17204512E+05                                 9.988851                            8.215836      -0.095556       2.007567                    0.994874      28.907320      79.264941       0.638679       0.375628      -1.121986       0.030959      -0.022323       0.008743       0.039156       0.065793       0.001443       0.013762       0.062597       0.156761      -0.099764       0.040773       0.058991             11.639727      13.074525       5.533611      -3.820784      11.988792      -2.971474       9.855865          -0.000923
          171              O      16.121935       7.302823      11.103622      -0.552807      35.967175 0.58418396E+03  0.14375722E+05                                 8.662454                            7.510675       0.107439       2.073410                    0.997490      28.264762      75.816158       0.687363       0.362109      -1.133563       0.041586      -0.028949      -0.042521       0.066147       0.036745       0.027348      -0.022130       0.010102       0.010103      -0.058354       0.020934       0.037420              9.274575       9.710585       2.548365       0.702693      11.500926       0.662618       6.612215          -0.006574
          172              O      18.240298       7.439831      10.469037      -0.564807      43.526210 0.67344748E+03  0.17190138E+05                                 9.983388                            8.211543      -0.093807       2.008210                    0.994941      28.900413      79.224814       0.639077       0.375472      -1.122159      -0.030520      -0.022496      -0.009794       0.039159      -0.065971       0.002009      -0.014068       0.062128       0.155886      -0.099672       0.040182       0.059490             11.632983      13.066634      -5.529468      -3.818590      11.981191       2.969857       9.851124          -0.000882
          173              O       7.595904       5.243690       1.601002      -0.551948      35.935592 0.58352652E+03  0.14355235E+05                                 8.657232                            7.506396       0.110999       2.074715                    0.997560      28.248837      75.757468       0.687579       0.362104      -1.133588       0.041761       0.028338      -0.042222       0.065801      -0.037445       0.027924       0.022182       0.009485       0.007427      -0.059122       0.020651       0.038471              9.268792       9.706135      -2.546965       0.702365      11.492498      -0.662051       6.607743          -0.006645
          174              O       9.714267       5.106682       0.966417      -0.564372      43.548784 0.67386695E+03  0.17204378E+05                                 9.988802                            8.215800      -0.095533       2.007575                    0.994874      28.907252      79.264572       0.638682       0.375627      -1.121987      -0.030960       0.022323      -0.008741       0.039157       0.065789       0.001442       0.013764       0.062599       0.156753      -0.099760       0.040772       0.058988             11.639664      13.074462       5.533575      -3.820762      11.988724      -2.971452       9.855806          -0.000937
          175              O       7.047240       5.243690       7.901619      -0.552816      35.968017 0.58420129E+03  0.14376244E+05                                 8.662543                            7.510752       0.107448       2.073411                    0.997489      28.265281      75.817615       0.687365       0.362106      -1.133567      -0.041580       0.028932       0.042516       0.066133       0.036754       0.027356      -0.022150       0.010131       0.010119      -0.058380       0.020951       0.037429              9.274678       9.710620       2.548377       0.702708      11.501120       0.662659       6.612293          -0.006542
          176              O       4.928877       5.106682       8.536204      -0.564777      43.523010 0.67338643E+03  0.17188157E+05                                 9.982860                            8.211135      -0.093703       2.008262                    0.994940      28.899195      79.220016       0.639099       0.375468      -1.122163       0.030492       0.022471       0.009805       0.039126      -0.065948       0.001993      -0.014084       0.062158       0.155843      -0.099654       0.040180       0.059474             11.632332      13.065943      -5.529127      -3.818360      11.980475       2.969654       9.850579          -0.000889

******************************************************
Auxiliary information for the entire system
The total spin magnetic moment of the unit cell is   -0.187943
The total net atomic charge of the unit cell is   -0.000003
Accuracy of reproducing the electrostatic potential in the unit cell:
  The inner radius (bohr) =    5.0000
  The outer radius (bohr) =   12.0000
  Valid grid points have density less than (e/(bohr^3)) =    0.0001
  The number of valid grid points were=        95690
  The rms potential error without charges in kcal/mol is=      5.17975
  The rms potential error with partial charges in kcal/mol is=      1.34875
  The RRMSE value at monopole order=      0.26039
  The rms potential error with partial charges and cloud penetration in kcal/mol is=      1.34338
  The RRMSE value at monopole order with cloud penetration is=      0.25935
  The rms potential error with partial charges and atomic dipoles in kcal/mol is=      0.73918
  The RRMSE value at dipole order=      0.14271
  The rms potential error with partial charges, atomic dipoles and cloud penetration in kcal/mol is=      0.72289
  The RRMSE value at dipole order with cloud penetration=      0.13956

******************************************************
The electron densities and ab initio electrostatic potential were computed in VASP using the PBE functional and
projector augmented wave method. See the main text of the journal article for a description of computational details.
The atomic charges, dipoles, and quadrupoles were computed with the DDEC6 method as described in
(a) T. A. Manz and N. Gabaldon Limas, RSC Adv. 6 (2016) 47771-47801 DOI: 10.1039/c6ra04656h
(b) N. Gabaldon Limas and T. A. Manz, RSC Adv. 8 (2018) 2678-2707 DOI: 10.1039/c7ra11829e.
For each atom in the material, the electron cloud parameters were fit to the spherically averaged atom-in-material
electron density using radial positions for which this density was between 10^-4 and 10^-2 electrons per cubic bohr.
The polarizabilities, dispersion coefficients, and quantum Drude oscillator (QDO) parameters were fit using the MCLF method.
The magnetic structure of the system was optimized in VASP from the default ferromagnetic initial guess using spin polarization.
The atomic spin moments (ASMs) were computed on this optimized magnetic structure using the DDEC6 partition as inputs
to the method of T. A. Manz and D. S. Sholl, J. Chem. Theory Comput. 7 (2011) 4146-4164 DOI: 10.1021/ct200539n.
The RMSE and RRMSE were computed using a uniform grid with Ewald summation.
