# Supplementary material for: A collection of forcefield precursors for metal–organic frameworks
Source: RSC Adv. 2019 Nov 13;9(63):36492–507. doi: 10.1039/c9ra07327b (PMC9075174; doi:10.1039/c9ra07327b)
Supplement: RA-009-C9RA07327B-s3642 [file RA-009-C9RA07327B-s3642.xyz]

  648
jmolscript: load "" {1 1 1} spacegroup "x,y,z" unitcell [{     13.690000     0.000000     0.000000 }, {      0.000000    27.596000     0.000000 }, {      0.000000     0.000000    45.419000 }]
Zn     8.985158     6.964954    36.978787     0.462418
Zn     8.934231    12.432826     3.429134     0.448894
Zn    11.809815    13.035798    41.309035     0.459904
Zn     4.704842     6.833046    14.269287     0.462428
Zn     4.755769     1.365174    26.138634     0.448888
Zn     1.880185     0.762202    18.599535     0.459896
Zn     2.140158    20.631046    31.149713     0.462425
Zn     2.089231    15.163174    19.280365     0.448885
Zn     4.964815    14.560202    26.819465     0.459898
Zn    11.549842    20.762954     8.440213     0.462420
Zn    11.600769    26.230826    41.989865     0.448896
Zn     8.725185    26.833798     4.109965     0.459908
Zn     4.704842    20.631046     8.440213     0.462419
Zn     4.755769    15.163174    41.989865     0.448896
Zn     1.880185    14.560202     4.109965     0.459907
Zn     8.985158    20.762954    31.149713     0.462425
Zn     8.934231    26.230826    19.280365     0.448885
Zn    11.809815    26.833798    26.819465     0.459898
Zn    11.549842     6.964954    14.269287     0.462428
Zn    11.600769    12.432826    26.138634     0.448888
Zn     8.725185    13.035798    18.599535     0.459896
Zn     2.140158     6.833046    36.978787     0.462418
Zn     2.089231     1.365174     3.429134     0.448894
Zn     4.964815     0.762202    41.309035     0.459903
H      0.425759    11.893876    39.805212     0.092661
H      2.551816    11.054958    40.159480     0.127451
H     13.585956    12.365768    43.674910     0.090184
H      2.016537    11.571003    44.092765     0.125036
H      6.181035    12.796265     2.216447     0.087186
H      4.987267    12.128442     0.367894     0.125724
H      9.492646    11.272966     0.713078     0.087647
H      8.375542    10.605143    44.233564     0.132775
H      9.507705     8.587875    39.396441     0.091926
H      8.394708     9.611687    41.158698     0.129922
H      6.123537     7.404007    37.793150     0.087706
H      4.896913     8.433338    39.496362     0.125968
H      8.018233     9.181189    35.245144     0.102711
H      7.180405     9.495784    33.105909     0.134863
H      7.417242     5.284634    35.022591     0.096193
H      6.601318     5.483325    32.847021     0.133069
H      5.816881     2.213199    28.813814     0.093390
H      6.191987     4.133881    30.058294     0.135724
H      4.747692     4.324293    25.684444     0.096444
H      5.126905     6.319484    26.824461     0.131443
H      5.163868    11.684146    26.047796     0.088818
H      5.493797     9.595129    26.987970     0.127110
H      5.710099    13.425454    29.517808     0.097545
H      6.044135    11.364033    30.562445     0.133384
H     13.264241     1.904124    17.095712     0.092672
H     11.138184     2.743042    17.449980     0.127459
H      0.104044     1.432232    20.965410     0.090178
H     11.673463     2.226997    21.383265     0.125029
H      7.508965     1.001735    24.925947     0.087183
H      8.702733     1.669558    23.077394     0.125724
H      4.197354     2.525034    23.422578     0.087649
H      5.314458     3.192857    21.524064     0.132787
H      4.182295     5.210125    16.686941     0.091926
H      5.295292     4.186313    18.449198     0.129915
H      7.566463     6.393993    15.083650     0.087716
H      8.793087     5.364662    16.786862     0.125968
H      5.671767     4.616811    12.535644     0.102702
H      6.509595     4.302216    10.396409     0.134867
H      6.272758     8.513366    12.313091     0.096189
H      7.088682     8.314675    10.137521     0.133071
H      7.873119    11.584801     6.104314     0.093384
H      7.498013     9.664119     7.348794     0.135716
H      8.942308     9.473707     2.974944     0.096442
H      8.563095     7.478516     4.114961     0.131446
H      8.526132     2.113854     3.338296     0.088819
H      8.196203     4.202871     4.278470     0.127111
H      7.979901     0.372546     6.808308     0.097538
H      7.645865     2.433967     7.852945     0.133380
H      7.270759    15.702124    28.323288     0.092671
H      9.396816    16.541042    27.969020     0.127457
H      6.740956    15.230232    24.453590     0.090182
H      8.861537    16.024997    24.035735     0.125036
H     13.026035    14.799735    20.493053     0.087185
H     11.832267    15.467558    22.341606     0.125724
H      2.647646    16.323034    21.996422     0.087649
H      1.530542    16.990857    23.894936     0.132782
H      2.662705    19.008125    28.732059     0.091926
H      1.549708    17.984313    26.969802     0.129918
H     12.968537    20.191993    30.335350     0.087714
H     11.741913    19.162662    28.632138     0.125968
H      1.173233    18.414811    32.883356     0.102703
H      0.335405    18.100216    35.022591     0.134864
H      0.572242    22.311366    33.105909     0.096191
H     13.446318    22.112675    35.281479     0.133077
H     12.661881    25.382801    39.314686     0.093381
H     13.036987    23.462119    38.070206     0.135715
H     11.592692    23.271707    42.444055     0.096447
H     11.971905    21.276516    41.304039     0.131443
H     12.008868    15.911854    42.080703     0.088826
H     12.338797    18.000871    41.140530     0.127113
H     12.555099    14.170546    38.610692     0.097535
H     12.889135    16.231967    37.566055     0.133368
H      6.419241    25.691876     5.613788     0.092662
H      4.293184    24.852958     5.259520     0.127453
H      6.949044    26.163768     1.744090     0.090178
H      4.828463    25.369003     1.326235     0.125028
H      0.663965    26.594265    43.202553     0.087182
H      1.857733    25.926442    45.051106     0.125724
H     11.042354    25.070966    44.705922     0.087648
H     12.159458    24.403143     1.185436     0.132782
H     11.027295    22.385875     6.022559     0.091928
H     12.140292    23.409687     4.260302     0.129921
H      0.721463    21.202007     7.625850     0.087709
H      1.948087    22.231338     5.922638     0.125970
H     12.516767    22.979189    10.173856     0.102709
H     13.354595    23.293784    12.313091     0.134865
H     13.117758    19.082634    10.396409     0.096191
H      0.243682    19.281325    12.571979     0.133064
H      1.028119    16.011199    16.605186     0.093393
H      0.653013    17.931881    15.360706     0.135726
H      2.097308    18.122293    19.734555     0.096441
H      1.718095    20.117484    18.594539     0.131443
H      1.681132    25.482146    19.371204     0.088817
H      1.351203    23.393129    18.431030     0.127110
H      1.134901    27.223454    15.901192     0.097552
H      0.800865    25.162033    14.856555     0.133397
H     13.264241    15.702124     5.613788     0.092662
H     11.138184    16.541042     5.259520     0.127453
H      0.104044    15.230232     1.744090     0.090179
H     11.673463    16.024997     1.326235     0.125028
H      7.508965    14.799735    43.202553     0.087182
H      8.702733    15.467558    45.051106     0.125724
H      4.197354    16.323034    44.705922     0.087648
H      5.314458    16.990857     1.185436     0.132782
H      4.182295    19.008125     6.022559     0.091928
H      5.295292    17.984313     4.260302     0.129921
H      7.566463    20.191993     7.625850     0.087709
H      8.793087    19.162662     5.922638     0.125970
H      5.671767    18.414811    10.173856     0.102708
H      6.509595    18.100216    12.313091     0.134865
H      6.272758    22.311366    10.396409     0.096191
H      7.088682    22.112675    12.571979     0.133065
H      7.873119    25.382801    16.605186     0.093393
H      7.498013    23.462119    15.360706     0.135726
H      8.942308    23.271707    19.734555     0.096441
H      8.563095    21.276516    18.594539     0.131442
H      8.526132    15.911854    19.371204     0.088818
H      8.196203    18.000871    18.431030     0.127111
H      7.979901    14.170546    15.901192     0.097553
H      7.645865    16.231967    14.856555     0.133397
H      0.425759    25.691876    28.323288     0.092671
H      2.551816    24.852958    27.969020     0.127457
H     13.585956    26.163768    24.453590     0.090182
H      2.016537    25.369003    24.035735     0.125035
H      6.181035    26.594265    20.493053     0.087185
H      4.987267    25.926442    22.341606     0.125723
H      9.492646    25.070966    21.996422     0.087649
H      8.375542    24.403143    23.894936     0.132782
H      9.507705    22.385875    28.732059     0.091926
H      8.394708    23.409687    26.969802     0.129918
H      6.123537    21.202007    30.335350     0.087714
H      4.896913    22.231338    28.632138     0.125968
H      8.018233    22.979189    32.883356     0.102703
H      7.180405    23.293784    35.022591     0.134864
H      7.417242    19.082634    33.105909     0.096191
H      6.601318    19.281325    35.281479     0.133077
H      5.816881    16.011199    39.314686     0.093381
H      6.191987    17.931881    38.070206     0.135715
H      4.747692    18.122293    42.444055     0.096446
H      5.126905    20.117484    41.304039     0.131442
H      5.163868    25.482146    42.080703     0.088826
H      5.493797    23.393129    41.140530     0.127114
H      5.710099    27.223454    38.610692     0.097535
H      6.044135    25.162033    37.566055     0.133368
H      6.419241    11.893876    17.095712     0.092672
H      4.293184    11.054958    17.449980     0.127459
H      6.949044    12.365768    20.965410     0.090179
H      4.828463    11.571003    21.383265     0.125029
H      0.663965    12.796265    24.925947     0.087183
H      1.857733    12.128442    23.077394     0.125724
H     11.042354    11.272966    23.422578     0.087649
H     12.159458    10.605143    21.524064     0.132787
H     11.027295     8.587875    16.686941     0.091927
H     12.140292     9.611687    18.449198     0.129916
H      0.721463     7.404007    15.083650     0.087716
H      1.948087     8.433338    16.786862     0.125968
H     12.516767     9.181189    12.535644     0.102702
H     13.354595     9.495784    10.396409     0.134866
H     13.117758     5.284634    12.313091     0.096189
H      0.243682     5.483325    10.137521     0.133072
H      1.028119     2.213199     6.104314     0.093382
H      0.653013     4.133881     7.348794     0.135717
H      2.097308     4.324293     2.974944     0.096442
H      1.718095     6.319484     4.114961     0.131446
H      1.681132    11.684146     3.338296     0.088819
H      1.351203     9.595129     4.278470     0.127110
H      1.134901    13.425454     6.808308     0.097538
H      0.800865    11.364033     7.852945     0.133381
H      7.270759     1.904124    39.805212     0.092661
H      9.396816     2.743042    40.159480     0.127451
H      6.740956     1.432232    43.674910     0.090184
H      8.861537     2.226997    44.092765     0.125036
H     13.026035     1.001735     2.216447     0.087185
H     11.832267     1.669558     0.367894     0.125724
H      2.647646     2.525034     0.713078     0.087648
H      1.530542     3.192857    44.233564     0.132775
H      2.662705     5.210125    39.396441     0.091926
H      1.549708     4.186313    41.158698     0.129922
H     12.968537     6.393993    37.793150     0.087706
H     11.741913     5.364662    39.496362     0.125968
H      1.173233     4.616811    35.245144     0.102711
H      0.335405     4.302216    33.105909     0.134863
H      0.572242     8.513366    35.022591     0.096193
H     13.446318     8.314675    32.847021     0.133069
H     12.661881    11.584801    28.813814     0.093390
H     13.036987     9.664119    30.058294     0.135724
H     11.592692     9.473707    25.684444     0.096443
H     11.971905     7.478516    26.824461     0.131443
H     12.008868     2.113854    26.047796     0.088819
H     12.338797     4.202871    26.987970     0.127110
H     12.555099     0.372546    29.517808     0.097544
H     12.889135     2.433967    30.562445     0.133383
C      0.754319    11.824886    40.695424     0.091852
C      2.020644    11.328158    40.897993    -0.133970
C      0.444925    12.106365    42.945027     0.095686
C      1.703036    11.628954    43.196648    -0.144805
C      2.505270    11.234608    42.173812     0.066507
C      3.911233    10.760232    42.405904     0.373587
C      6.632805    12.329617     1.523807     0.084554
C      5.914080    11.931958     0.424213    -0.145661
C      8.561726    11.446821     0.645404     0.083185
C      7.901868    11.035640    44.936196    -0.146254
C      6.528761    11.251165    44.825828     0.068700
C      5.796346    10.801902    43.615866     0.371465
C      8.558988     8.551724    39.426417     0.099885
C      7.904606     9.166011    40.478321    -0.138162
C      6.582152     7.864860    38.486244     0.090941
C      5.846999     8.467281    39.500450    -0.138711
C      6.520547     9.121030    40.520561     0.059611
C      5.792239     9.797132    41.621063     0.379466
C      7.733481     8.425887    34.742356     0.095928
C      7.244748     8.622094    33.468807    -0.150760
C      7.388493     6.142594    34.614728     0.107485
C      6.897022     6.251046    33.320741    -0.149095
C      6.847738     7.517150    32.730294     0.050867
C      6.421979     7.658442    31.308679     0.378398
C      5.664922     3.059844    28.409584     0.104133
C      5.897652     4.199283    29.158544    -0.144347
C      5.047503     4.293662    26.583741     0.082269
C      5.267912     5.487189    27.257304    -0.150729
C      5.695040     5.439172    28.572185     0.053079
C      5.918187     6.679336    29.347941     0.372674
C      5.336362    11.621503    26.980249     0.100691
C      5.530760    10.371957    27.536177    -0.149792
C      5.652601    12.630689    28.998215     0.098161
C      5.856582    11.403219    29.631810    -0.144443
C      5.779918    10.254122    28.884667     0.053084
C      5.966102     8.927582    29.515537     0.379022
C     12.935681     1.973114    17.985924     0.091862
C     11.669356     2.469842    18.188493    -0.133965
C     13.245075     1.691635    20.235527     0.095680
C     11.986964     2.169046    20.487148    -0.144813
C     11.184730     2.563392    19.464312     0.066505
C      9.778767     3.037768    19.696404     0.373583
C      7.057195     1.468383    24.233307     0.084551
C      7.775920     1.866042    23.133713    -0.145664
C      5.128274     2.351179    23.354904     0.083181
C      5.788132     2.762360    22.226696    -0.146253
C      7.161239     2.546835    22.116328     0.068708
C      7.893654     2.996098    20.906366     0.371457
C      5.131012     5.246276    16.716917     0.099883
C      5.785394     4.631989    17.768821    -0.138173
C      7.107848     5.933140    15.776744     0.090955
C      7.843001     5.330719    16.790950    -0.138708
C      7.169453     4.676970    17.811061     0.059597
C      7.897761     4.000868    18.911563     0.379472
C      5.956519     5.372113    12.032856     0.095916
C      6.445252     5.175906    10.759307    -0.150763
C      6.301507     7.655406    11.905228     0.107482
C      6.792978     7.546954    10.611241    -0.149094
C      6.842262     6.280850    10.020794     0.050880
C      7.268021     6.139558     8.599179     0.378389
C      8.025078    10.738156     5.700084     0.104132
C      7.792348     9.598717     6.449044    -0.144353
C      8.642497     9.504338     3.874241     0.082272
C      8.422088     8.310811     4.547804    -0.150729
C      7.994960     8.358828     5.862685     0.053074
C      7.771813     7.118664     6.638441     0.372681
C      8.353638     2.176497     4.270749     0.100697
C      8.159240     3.426043     4.826677    -0.149790
C      8.037399     1.167311     6.288715     0.098157
C      7.833418     2.394781     6.922310    -0.144451
C      7.910082     3.543878     6.175167     0.053080
C      7.723898     4.870418     6.806037     0.379028
C      7.599319    15.771114    27.433076     0.091859
C      8.865644    16.267842    27.230507    -0.133967
C      7.289925    15.489635    25.183473     0.095681
C      8.548036    15.967046    24.931852    -0.144810
C      9.350270    16.361392    25.954688     0.066506
C     10.756233    16.835768    25.722596     0.373586
C     13.477805    15.266383    21.185693     0.084554
C     12.759080    15.664042    22.285287    -0.145661
C      1.716726    16.149179    22.064096     0.083184
C      1.056868    16.560360    23.192304    -0.146250
C     13.373761    16.344835    23.302672     0.068704
C     12.641346    16.794098    24.512634     0.371465
C      1.713988    19.044276    28.702083     0.099886
C      1.059606    18.429989    27.650179    -0.138168
C     13.427152    19.731140    29.642256     0.090954
C     12.691999    19.128719    28.628050    -0.138709
C     13.365547    18.474970    27.607939     0.059602
C     12.637239    17.798868    26.507437     0.379472
C      0.888481    19.170113    33.386144     0.095918
C      0.399748    18.973906    34.659693    -0.150757
C      0.543493    21.453406    33.513772     0.107481
C      0.052022    21.344954    34.807759    -0.149094
C      0.002738    20.078850    35.398206     0.050883
C     13.266979    19.937558    36.819821     0.378389
C     12.509922    24.536156    39.718916     0.104133
C     12.742652    23.396717    38.969956    -0.144354
C     11.892503    23.302338    41.544759     0.082276
C     12.112912    22.108811    40.871196    -0.150729
C     12.540040    22.156828    39.556315     0.053071
C     12.763187    20.916664    38.780559     0.372683
C     12.181362    15.974497    41.148251     0.100700
C     12.375760    17.224043    40.592323    -0.149786
C     12.497601    14.965311    39.130285     0.098158
C     12.701582    16.192781    38.496690    -0.144451
C     12.624918    17.341878    39.243833     0.053077
C     12.811102    18.668418    38.612963     0.379029
C      6.090681    25.622886     4.723576     0.091854
C      4.824356    25.126158     4.521007    -0.133969
C      6.400075    25.904365     2.473973     0.095682
C      5.141964    25.426954     2.222352    -0.144810
C      4.339730    25.032608     3.245188     0.066506
C      2.933767    24.558232     3.013096     0.373587
C      0.212195    26.127617    43.895193     0.084548
C      0.930920    25.729958    44.994787    -0.145666
C     11.973274    25.244821    44.773596     0.083183
C     12.633132    24.833640     0.482804    -0.146252
C      0.316239    25.049165     0.593172     0.068704
C      1.048654    24.599902     1.803134     0.371461
C     11.976012    22.349724     5.992583     0.099884
C     12.630394    22.964011     4.940679    -0.138163
C      0.262848    21.662860     6.932756     0.090944
C      0.998001    22.265281     5.918550    -0.138711
C      0.324453    22.919030     4.898439     0.059609
C      1.052761    23.595132     3.797937     0.379468
C     12.801519    22.223887    10.676644     0.095928
C     13.290252    22.420094    11.950193    -0.150766
C     13.146507    19.940594    10.804272     0.107486
C     13.637978    20.049046    12.098259    -0.149095
C     -0.002738    21.315150    12.688706     0.050865
C      0.423021    21.456442    14.110321     0.378397
C      1.180078    16.857844    17.009415     0.104131
C      0.947348    17.997283    16.260456    -0.144345
C      1.797497    18.091662    18.835259     0.082263
C      1.577088    19.285189    18.161696    -0.150733
C      1.149960    19.237172    16.846815     0.053081
C      0.926813    20.477336    16.071059     0.372673
C      1.508638    25.419503    18.438751     0.100689
C      1.314240    24.169957    17.882823    -0.149795
C      1.192399    26.428689    16.420785     0.098162
C      0.988418    25.201219    15.787190    -0.144441
C      1.065082    24.052122    16.534333     0.053087
C      0.878898    22.725582    15.903463     0.379022
C     12.935681    15.771114     4.723576     0.091854
C     11.669356    16.267842     4.521007    -0.133969
C     13.245075    15.489635     2.473973     0.095682
C     11.986964    15.967046     2.222352    -0.144810
C     11.184730    16.361392     3.245188     0.066506
C      9.778767    16.835768     3.013096     0.373588
C      7.057195    15.266383    43.895193     0.084548
C      7.775920    15.664042    44.994787    -0.145666
C      5.128274    16.149179    44.773596     0.083183
C      5.788132    16.560360     0.482804    -0.146252
C      7.161239    16.344835     0.593172     0.068703
C      7.893654    16.794098     1.803134     0.371460
C      5.131012    19.044276     5.992583     0.099885
C      5.785394    18.429989     4.940679    -0.138163
C      7.107848    19.731140     6.932756     0.090944
C      7.843001    19.128719     5.918550    -0.138710
C      7.169453    18.474970     4.898439     0.059609
C      7.897761    17.798868     3.797937     0.379469
C      5.956519    19.170113    10.676644     0.095928
C      6.445252    18.973906    11.950193    -0.150766
C      6.301507    21.453406    10.804272     0.107486
C      6.792978    21.344954    12.098259    -0.149095
C      6.842262    20.078850    12.688706     0.050865
C      7.268021    19.937558    14.110321     0.378397
C      8.025078    24.536156    17.009415     0.104132
C      7.792348    23.396717    16.260456    -0.144345
C      8.642497    23.302338    18.835259     0.082264
C      8.422088    22.108811    18.161696    -0.150733
C      7.994960    22.156828    16.846815     0.053081
C      7.771813    20.916664    16.071059     0.372673
C      8.353638    15.974497    18.438751     0.100689
C      8.159240    17.224043    17.882823    -0.149795
C      8.037399    14.965311    16.420785     0.098162
C      7.833418    16.192781    15.787190    -0.144440
C      7.910082    17.341878    16.534333     0.053088
C      7.723898    18.668418    15.903463     0.379021
C      0.754319    25.622886    27.433076     0.091858
C      2.020644    25.126158    27.230507    -0.133967
C      0.444925    25.904365    25.183473     0.095681
C      1.703036    25.426954    24.931852    -0.144809
C      2.505270    25.032608    25.954688     0.066506
C      3.911233    24.558232    25.722596     0.373586
C      6.632805    26.127617    21.185693     0.084554
C      5.914080    25.729958    22.285287    -0.145661
C      8.561726    25.244821    22.064096     0.083184
C      7.901868    24.833640    23.192304    -0.146251
C      6.528761    25.049165    23.302672     0.068704
C      5.796346    24.599902    24.512634     0.371464
C      8.558988    22.349724    28.702083     0.099885
C      7.904606    22.964011    27.650179    -0.138168
C      6.582152    21.662860    29.642256     0.090954
C      5.846999    22.265281    28.628050    -0.138710
C      6.520547    22.919030    27.607939     0.059602
C      5.792239    23.595132    26.507437     0.379471
C      7.733481    22.223887    33.386144     0.095918
C      7.244748    22.420094    34.659693    -0.150758
C      7.388493    19.940594    33.513772     0.107481
C      6.897022    20.049046    34.807759    -0.149094
C      6.847738    21.315150    35.398206     0.050883
C      6.421979    21.456442    36.819821     0.378389
C      5.664922    16.857844    39.718916     0.104133
C      5.897652    17.997283    38.969956    -0.144354
C      5.047503    18.091662    41.544759     0.082276
C      5.267912    19.285189    40.871196    -0.150729
C      5.695040    19.237172    39.556315     0.053071
C      5.918187    20.477336    38.780559     0.372683
C      5.336362    25.419503    41.148251     0.100700
C      5.530760    24.169957    40.592323    -0.149787
C      5.652601    26.428689    39.130285     0.098158
C      5.856582    25.201219    38.496690    -0.144451
C      5.779918    24.052122    39.243833     0.053077
C      5.966102    22.725582    38.612963     0.379028
C      6.090681    11.824886    17.985924     0.091863
C      4.824356    11.328158    18.188493    -0.133965
C      6.400075    12.106365    20.235527     0.095681
C      5.141964    11.628954    20.487148    -0.144812
C      4.339730    11.234608    19.464312     0.066505
C      2.933767    10.760232    19.696404     0.373584
C      0.212195    12.329617    24.233307     0.084551
C      0.930920    11.931958    23.133713    -0.145664
C     11.973274    11.446821    23.354904     0.083182
C     12.633132    11.035640    22.226696    -0.146253
C      0.316239    11.251165    22.116328     0.068708
C      1.048654    10.801902    20.906366     0.371458
C     11.976012     8.551724    16.716917     0.099883
C     12.630394     9.166011    17.768821    -0.138173
C      0.262848     7.864860    15.776744     0.090956
C      0.998001     8.467281    16.790950    -0.138708
C      0.324453     9.121030    17.811061     0.059597
C      1.052761     9.797132    18.911563     0.379473
C     12.801519     8.425887    12.032856     0.095916
C     13.290252     8.622094    10.759307    -0.150763
C     13.146507     6.142594    11.905228     0.107482
C     13.637978     6.251046    10.611241    -0.149095
C     -0.002738     7.517150    10.020794     0.050880
C      0.423021     7.658442     8.599179     0.378389
C      1.180078     3.059844     5.700084     0.104132
C      0.947348     4.199283     6.449044    -0.144353
C      1.797497     4.293662     3.874241     0.082272
C      1.577088     5.487189     4.547804    -0.150729
C      1.149960     5.439172     5.862685     0.053074
C      0.926813     6.679336     6.638441     0.372681
C      1.508638    11.621503     4.270749     0.100697
C      1.314240    10.371957     4.826677    -0.149790
C      1.192399    12.630689     6.288715     0.098157
C      0.988418    11.403219     6.922310    -0.144451
C      1.065082    10.254122     6.175167     0.053080
C      0.878898     8.927582     6.806037     0.379027
C      7.599319     1.973114    40.695424     0.091852
C      8.865644     2.469842    40.897993    -0.133970
C      7.289925     1.691635    42.945027     0.095686
C      8.548036     2.169046    43.196648    -0.144805
C      9.350270     2.563392    42.173812     0.066507
C     10.756233     3.037768    42.405904     0.373587
C     13.477805     1.468383     1.523807     0.084553
C     12.759080     1.866042     0.424213    -0.145662
C      1.716726     2.351179     0.645404     0.083185
C      1.056868     2.762360    44.936196    -0.146255
C     13.373761     2.546835    44.825828     0.068699
C     12.641346     2.996098    43.615866     0.371465
C      1.713988     5.246276    39.426417     0.099884
C      1.059606     4.631989    40.478321    -0.138162
C     13.427152     5.933140    38.486244     0.090941
C     12.691999     5.330719    39.500450    -0.138711
C     13.365547     4.676970    40.520561     0.059611
C     12.637239     4.000868    41.621063     0.379466
C      0.888481     5.372113    34.742356     0.095928
C      0.399748     5.175906    33.468807    -0.150760
C      0.543493     7.655406    34.614728     0.107485
C      0.052022     7.546954    33.320741    -0.149095
C      0.002738     6.280850    32.730294     0.050867
C     13.266979     6.139558    31.308679     0.378397
C     12.509922    10.738156    28.409584     0.104133
C     12.742652     9.598717    29.158544    -0.144347
C     11.892503     9.504338    26.583741     0.082269
C     12.112912     8.310811    27.257304    -0.150730
C     12.540040     8.358828    28.572185     0.053079
C     12.763187     7.118664    29.347941     0.372674
C     12.181362     2.176497    26.980249     0.100691
C     12.375760     3.426043    27.536177    -0.149792
C     12.497601     1.167311    28.998215     0.098161
C     12.701582     2.394781    29.631810    -0.144443
C     12.624918     3.543878    28.884667     0.053084
C     12.811102     4.870418    29.515537     0.379022
I      9.210495     4.479659    37.494747    -0.464082
I     11.071924     8.378973    36.537315    -0.458176
I     11.450864    12.279668     3.061695    -0.474130
I      7.781533    14.304387     4.703592    -0.434434
I     10.676968    13.462709    43.556367    -0.455247
I     10.731865    11.631162    39.480012    -0.469747
I      4.479505     9.318341    14.785247    -0.464139
I      2.618076     5.419027    13.827815    -0.458212
I      2.239136     1.518332    25.771195    -0.474024
I      5.908467    27.089613    27.413092    -0.434342
I      3.013032     0.335291    20.846867    -0.455225
I      2.958135     2.166838    16.770512    -0.469718
I      2.365495    23.116341    30.633753    -0.464105
I      4.226924    19.217027    31.591185    -0.458185
I      4.605864    15.316332    19.647805    -0.474026
I      0.936533    13.291613    18.005908    -0.434327
I      3.831968    14.133291    24.572133    -0.455233
I      3.886865    15.964838    28.648488    -0.469732
I     11.324505    18.277659     7.924253    -0.464118
I      9.463076    22.176973     8.881685    -0.458198
I      9.084136    26.077668    42.357305    -0.474114
I     12.753467     0.506387    40.715408    -0.434422
I      9.858032    27.260709     1.862633    -0.455271
I      9.803135    25.429162     5.938988    -0.469743
I      4.479505    23.116341     7.924253    -0.464116
I      2.618076    19.217027     8.881685    -0.458199
I      2.239136    15.316332    42.357305    -0.474112
I      5.908467    13.291613    40.715408    -0.434422
I      3.013032    14.133291     1.862633    -0.455271
I      2.958135    15.964838     5.938988    -0.469742
I      9.210495    18.277659    30.633753    -0.464106
I     11.071924    22.176973    31.591185    -0.458185
I     11.450864    26.077668    19.647805    -0.474027
I      7.781533     0.506387    18.005908    -0.434328
I     10.676968    27.260709    24.572133    -0.455233
I     10.731865    25.429162    28.648488    -0.469733
I     11.324505     4.479659    14.785247    -0.464136
I      9.463076     8.378973    13.827815    -0.458213
I      9.084136    12.279668    25.771195    -0.474024
I     12.753467    14.304387    27.413092    -0.434341
I      9.858032    13.462709    20.846867    -0.455223
I      9.803135    11.631162    16.770512    -0.469717
I      2.365495     9.318341    37.494747    -0.464082
I      4.226924     5.419027    36.537315    -0.458176
I      4.605864     1.518332     3.061695    -0.474133
I      0.936533    27.089613     4.703592    -0.434436
I      3.831968     0.335291    43.556367    -0.455245
I      3.886865     2.166838    39.480012    -0.469746
N     -0.028749    12.212610    41.705997    -0.171472
N      7.956628    12.086496     1.663244    -0.172632
N      7.923772     7.916189    38.460355    -0.166972
N      4.499903    11.128639    43.547737    -0.387984
N      6.489060    10.149533    42.702035    -0.383492
N      4.483475    10.075300    41.414861    -0.370812
N      7.821097     7.198141    35.306460    -0.165836
N      5.241901     3.094064    27.160108    -0.158486
N      5.380170    12.735278    27.692873    -0.149909
N      6.244009     6.524246    30.628303    -0.388126
N      5.767597     7.858237    28.734330    -0.395581
N      6.286448     8.886188    30.813158    -0.383538
N      0.028749     1.585390    18.996497    -0.171471
N      5.733372     1.711504    24.372744    -0.172638
N      5.766228     5.881811    15.750855    -0.166957
N      9.190097     2.669361    20.838237    -0.387997
N      7.200940     3.648467    19.992535    -0.383492
N      9.206525     3.722700    18.705361    -0.370796
N      5.868903     6.599859    12.596960    -0.165854
N      8.448099    10.703936     4.450608    -0.158479
N      8.309830     1.062722     4.983373    -0.149905
N      7.445991     7.273754     7.918803    -0.388137
N      7.922403     5.939763     6.024830    -0.395574
N      7.403552     4.911812     8.103658    -0.383548
N      6.816251    15.383390    26.422503    -0.171469
N      1.111628    15.509504    21.046256    -0.172632
N      1.078772    19.679811    29.668145    -0.166959
N     11.344903    16.467361    24.580763    -0.387990
N     13.334060    17.446467    25.426465    -0.383489
N     11.328475    17.520700    26.713639    -0.370801
N      0.976097    20.397859    32.822040    -0.165853
N     12.086901    24.501936    40.968392    -0.158477
N     12.225170    14.860722    40.435627    -0.149903
N     13.089009    21.071754    37.500197    -0.388137
N     12.612597    19.737763    39.394170    -0.395568
N     13.131448    18.709812    37.315342    -0.383548
N      6.873749    26.010610     3.713003    -0.171472
N     12.578372    25.884496    43.755756    -0.172639
N     12.611228    21.714189     6.958645    -0.166969
N      2.345097    24.926639     1.871263    -0.387992
N      0.355940    23.947533     2.716965    -0.383493
N      2.361525    23.873300     4.004139    -0.370807
N     12.713903    20.996141    10.112540    -0.165835
N      1.603099    16.892064    18.258892    -0.158489
N      1.464830    26.533278    17.726127    -0.149910
N      0.600991    20.322246    14.790697    -0.388126
N      1.077403    21.656237    16.684670    -0.395587
N      0.558552    22.684188    14.605842    -0.383539
N      0.028749    15.383390     3.713003    -0.171472
N      5.733372    15.509504    43.755756    -0.172639
N      5.766228    19.679811     6.958645    -0.166969
N      9.190097    16.467361     1.871263    -0.387991
N      7.200940    17.446467     2.716965    -0.383493
N      9.206525    17.520700     4.004139    -0.370807
N      5.868903    20.397859    10.112540    -0.165835
N      8.448099    24.501936    18.258892    -0.158489
N      8.309830    14.860722    17.726127    -0.149911
N      7.445991    21.071754    14.790697    -0.388126
N      7.922403    19.737763    16.684670    -0.395587
N      7.403552    18.709812    14.605842    -0.383539
N     -0.028749    26.010610    26.422503    -0.171469
N      7.956628    25.884496    21.046256    -0.172632
N      7.923772    21.714189    29.668145    -0.166960
N      4.499903    24.926639    24.580763    -0.387990
N      6.489060    23.947533    25.426465    -0.383489
N      4.483475    23.873300    26.713639    -0.370801
N      7.821097    20.996141    32.822040    -0.165853
N      5.241901    16.892064    40.968392    -0.158477
N      5.380170    26.533278    40.435627    -0.149903
N      6.244009    20.322246    37.500197    -0.388137
N      5.767597    21.656237    39.394170    -0.395568
N      6.286448    22.684188    37.315342    -0.383547
N      6.873749    12.212610    18.996497    -0.171471
N     12.578372    12.086496    24.372744    -0.172638
N     12.611228     7.916189    15.750855    -0.166956
N      2.345097    11.128639    20.838237    -0.387996
N      0.355940    10.149533    19.992535    -0.383492
N      2.361525    10.075300    18.705361    -0.370796
N     12.713903     7.198141    12.596960    -0.165854
N      1.603099     3.094064     4.450608    -0.158479
N      1.464830    12.735278     4.983373    -0.149905
N      0.600991     6.524246     7.918803    -0.388137
N      1.077403     7.858237     6.024830    -0.395574
N      0.558552     8.886188     8.103658    -0.383548
N      6.816251     1.585390    41.705997    -0.171472
N      1.111628     1.711504     1.663244    -0.172632
N      1.078772     5.881811    38.460355    -0.166972
N     11.344903     2.669361    43.547737    -0.387984
N     13.334060     3.648467    42.702035    -0.383492
N     11.328475     3.722700    41.414861    -0.370813
N      0.976097     6.599859    35.306460    -0.165836
N     12.086901    10.703936    27.160108    -0.158486
N     12.225170     1.062722    27.692873    -0.149909
N     13.089009     7.273754    30.628303    -0.388126
N     12.612597     5.939763    28.734330    -0.395581
N     13.131448     4.911812    30.813158    -0.383538

The following XYZ coordinates are in angstroms. Other properties are in atomic units.
The sperically averaged electron density of each atom fit to a function of the form exp(a - br)
eigen_1, eigen_2 and eigen_3 are the three eigenvalues of traceless quadrupole moment tensor
  atom number  atomic symbol              X              Y              Z     net charge C6 coefficient C8 coefficient C10 coefficient fluctuating dipole atomic polarizability isotropic forcefield polarizability              a              b squared Pearson coefficient          <r^3>          <r^4>         wp_QDO          m_QDO          q_QDO       dipole_x       dipole_y       dipole_z         dipole            Qxy            Qxz            Qyz     Q(x^2-y^2)  Q(3z^2 - R^2)        eigen_1        eigen_2        eigen_3 static polarizability      alpha(xx)      alpha(xy)      alpha(xz)      alpha(yy)      alpha(yz)      alpha(zz) atomic spin moment
            1             Zn       8.985158       6.964954      36.978787       0.462418     138.487931 0.32634644E+04  0.11996038E+06                                21.829454                           18.631218       0.306573       1.852713                    0.998485      59.588473     177.818198       0.417746       0.398873      -1.138807       0.000031      -0.006749       0.008278       0.010681       0.026886       0.030521       0.003560       0.012052      -0.019093      -0.037148      -0.007860       0.045009             26.195269      24.906757      -3.220636       1.018754      20.279819       1.376121      33.399232          -0.000001
            2             Zn       8.934231      12.432826       3.429134       0.448894     132.626509 0.33075555E+04  0.12205709E+06                                21.244758                           18.770928       0.320091       1.851928                    0.998616      60.165729     180.216691       0.415484       0.399481      -1.137746       0.013821       0.015890      -0.012054       0.024265       0.005397      -0.018997      -0.012100      -0.015837       0.028685      -0.023664      -0.003906       0.027570             24.271637      22.078051       2.506572       3.265348      26.538423      -4.221680      24.198437          -0.000002
            3             Zn      11.809815      13.035798      41.309035       0.459904     140.485825 0.32413671E+04  0.11902471E+06                                22.113533                           18.616828       0.311667       1.853620                    0.998300      59.733130     178.543324       0.415990       0.400972      -1.136561      -0.004041       0.001486       0.014071       0.014715       0.011030      -0.019126       0.010166      -0.000011       0.060236      -0.029886      -0.000000       0.029886             26.578100      31.564999      -0.619760       0.124208      28.056021      -3.041748      20.113280          -0.000001
            4             Zn       4.704842       6.833046      14.269287       0.462428     138.485837 0.32634014E+04  0.11995747E+06                                21.829249                           18.631048       0.306570       1.852716                    0.998485      59.587881     177.815876       0.417748       0.398874      -1.138807      -0.000033       0.006760       0.008264       0.010676       0.026875      -0.030490      -0.003573       0.012030      -0.019095      -0.037112      -0.007868       0.044980             26.195018      24.906462      -3.220635      -1.018691      20.279637      -1.376123      33.398955           0.000001
            5             Zn       4.755769       1.365174      26.138634       0.448888     132.628277 0.33076083E+04  0.12205953E+06                                21.244962                           18.771092       0.320080       1.851922                    0.998616      60.166143     180.218310       0.415482       0.399481      -1.137745      -0.013820      -0.015885      -0.012058       0.024263       0.005391       0.019004       0.012099      -0.015828       0.028675      -0.023667      -0.003904       0.027571             24.271886      22.078290       2.506599      -3.265419      26.538702       4.221690      24.198666           0.000001
            6             Zn       1.880185       0.762202      18.599535       0.459896     140.487514 0.32414149E+04  0.11902693E+06                                22.113721                           18.616976       0.311655       1.853614                    0.998300      59.733531     178.545008       0.415988       0.400973      -1.136561       0.004039      -0.001494       0.014083       0.014727       0.011015       0.019141      -0.010168      -0.000013       0.060266      -0.029886      -0.000020       0.029906             26.578330      31.565246      -0.619768      -0.124258      28.056320       3.041720      20.113424           0.000002
            7             Zn       2.140158      20.631046      31.149713       0.462425     138.486724 0.32634287E+04  0.11995873E+06                                21.829340                           18.631127       0.306567       1.852714                    0.998485      59.588117     177.816795       0.417747       0.398874      -1.138807       0.000033       0.006757      -0.008266       0.010676      -0.026878      -0.030495       0.003571       0.012029      -0.019096      -0.037119      -0.007865       0.044985             26.195121      24.906572       3.220645      -1.018715      20.279719       1.376111      33.399072           0.000001
            8             Zn       2.089231      15.163174      19.280365       0.448885     132.628470 0.33076140E+04  0.12205979E+06                                21.244985                           18.771108       0.320080       1.851922                    0.998616      60.166183     180.218442       0.415482       0.399481      -1.137745       0.013822      -0.015883       0.012056       0.024262      -0.005393       0.018998      -0.012097      -0.015826       0.028688      -0.023661      -0.003906       0.027567             24.271912      22.078292      -2.506598      -3.265386      26.538797      -4.221721      24.198647           0.000001
            9             Zn       4.964815      14.560202      26.819465       0.459898     140.487220 0.32414065E+04  0.11902655E+06                                22.113689                           18.616951       0.311656       1.853615                    0.998300      59.733466     178.544765       0.415988       0.400973      -1.136561      -0.004040      -0.001490      -0.014079       0.014722      -0.011019       0.019136       0.010166      -0.000016       0.060254      -0.029884      -0.000015       0.029899             26.578289      31.565198       0.619767      -0.124237      28.056261      -3.041723      20.113408           0.000002
           10             Zn      11.549842      20.762954       8.440213       0.462420     138.487238 0.32634434E+04  0.11995942E+06                                21.829391                           18.631163       0.306576       1.852715                    0.998485      59.588287     177.817530       0.417746       0.398873      -1.138807      -0.000032      -0.006751      -0.008276       0.010680      -0.026883       0.030519      -0.003562       0.012055      -0.019091      -0.037143      -0.007864       0.045006             26.195195      24.906676       3.220621       1.018743      20.279756      -1.376130      33.399153          -0.000002
           11             Zn      11.600769      26.230826      41.989865       0.448896     132.626355 0.33075497E+04  0.12205683E+06                                21.244749                           18.770918       0.320089       1.851928                    0.998616      60.165675     180.216540       0.415484       0.399481      -1.137746      -0.013820       0.015892       0.012058       0.024268      -0.005395      -0.019006       0.012103      -0.015842       0.028670      -0.023673      -0.003902       0.027576             24.271636      22.078062      -2.506579       3.265368      26.538407       4.221688      24.198438          -0.000002
           12             Zn       8.725185      26.833798       4.109965       0.459908     140.484644 0.32413343E+04  0.11902318E+06                                22.113414                           18.616737       0.311669       1.853623                    0.998300      59.732816     178.542059       0.415991       0.400972      -1.136561       0.004044       0.001489      -0.014075       0.014720      -0.011026      -0.019129      -0.010168      -0.000004       0.060241      -0.029885      -0.000006       0.029891             26.577947      31.564819       0.619768       0.124246      28.055868       3.041717      20.113154          -0.000002
           13             Zn       4.704842      20.631046       8.440213       0.462419     138.487337 0.32634463E+04  0.11995956E+06                                21.829399                           18.631170       0.306576       1.852715                    0.998485      59.588315     177.817633       0.417746       0.398873      -1.138807      -0.000032       0.006750      -0.008276       0.010680       0.026883       0.030519       0.003563       0.012055      -0.019091      -0.037143      -0.007864       0.045006             26.195206      24.906687      -3.220622       1.018744      20.279765       1.376133      33.399167          -0.000002
           14             Zn       4.755769      15.163174      41.989865       0.448896     132.626328 0.33075490E+04  0.12205680E+06                                21.244747                           18.770917       0.320088       1.851928                    0.998616      60.165668     180.216511       0.415484       0.399481      -1.137746      -0.013820      -0.015892       0.012058       0.024268       0.005395      -0.019006      -0.012102      -0.015841       0.028670      -0.023673      -0.003902       0.027575             24.271632      22.078058       2.506578       3.265369      26.538403      -4.221686      24.198435          -0.000001
           15             Zn       1.880185      14.560202       4.109965       0.459907     140.484735 0.32413366E+04  0.11902329E+06                                22.113424                           18.616744       0.311668       1.853623                    0.998300      59.732838     178.542150       0.415991       0.400972      -1.136561       0.004044      -0.001489      -0.014075       0.014720       0.011026      -0.019129       0.010168      -0.000004       0.060242      -0.029885      -0.000006       0.029891             26.577961      31.564833      -0.619767       0.124246      28.055886      -3.041717      20.113163          -0.000002
           16             Zn       8.985158      20.762954      31.149713       0.462425     138.486707 0.32634281E+04  0.11995870E+06                                21.829338                           18.631126       0.306567       1.852714                    0.998485      59.588112     177.816775       0.417747       0.398874      -1.138807       0.000032      -0.006757      -0.008266       0.010676       0.026878      -0.030495      -0.003571       0.012029      -0.019096      -0.037120      -0.007865       0.044985             26.195119      24.906570      -3.220645      -1.018714      20.279718      -1.376112      33.399070           0.000001
           17             Zn       8.934231      26.230826      19.280365       0.448885     132.628483 0.33076146E+04  0.12205982E+06                                21.244986                           18.771110       0.320081       1.851922                    0.998616      60.166189     180.218464       0.415482       0.399481      -1.137746       0.013822       0.015883       0.012056       0.024262       0.005393       0.018998       0.012097      -0.015826       0.028688      -0.023661      -0.003906       0.027567             24.271912      22.078293       2.506597      -3.265386      26.538795       4.221720      24.198648           0.000001
           18             Zn      11.809815      26.833798      26.819465       0.459898     140.487236 0.32414070E+04  0.11902657E+06                                22.113691                           18.616952       0.311656       1.853615                    0.998300      59.733470     178.544780       0.415988       0.400973      -1.136561      -0.004040       0.001490      -0.014079       0.014722       0.011019       0.019136      -0.010166      -0.000016       0.060254      -0.029884      -0.000015       0.029898             26.578291      31.565200      -0.619767      -0.124236      28.056264       3.041723      20.113409           0.000002
           19             Zn      11.549842       6.964954      14.269287       0.462428     138.485910 0.32634037E+04  0.11995757E+06                                21.829256                           18.631054       0.306570       1.852716                    0.998485      59.587903     177.815958       0.417748       0.398874      -1.138807      -0.000033      -0.006759       0.008264       0.010676      -0.026875      -0.030490       0.003573       0.012031      -0.019095      -0.037112      -0.007868       0.044980             26.195025      24.906470       3.220635      -1.018695      20.279642       1.376122      33.398964           0.000001
           20             Zn      11.600769      12.432826      26.138634       0.448888     132.628272 0.33076083E+04  0.12205953E+06                                21.244962                           18.771092       0.320080       1.851922                    0.998616      60.166143     180.218311       0.415482       0.399481      -1.137745      -0.013820       0.015885      -0.012058       0.024263      -0.005391       0.019004      -0.012099      -0.015828       0.028676      -0.023667      -0.003903       0.027570             24.271885      22.078289      -2.506599      -3.265419      26.538701      -4.221689      24.198664           0.000001
           21             Zn       8.725185      13.035798      18.599535       0.459896     140.487624 0.32414179E+04  0.11902707E+06                                22.113732                           18.616984       0.311655       1.853614                    0.998300      59.733558     178.545116       0.415988       0.400973      -1.136561       0.004039       0.001494       0.014083       0.014727      -0.011015       0.019141       0.010168      -0.000013       0.060267      -0.029886      -0.000021       0.029906             26.578345      31.565261       0.619767      -0.124258      28.056338      -3.041721      20.113435           0.000001
           22             Zn       2.140158       6.833046      36.978787       0.462418     138.487921 0.32634640E+04  0.11996037E+06                                21.829453                           18.631217       0.306573       1.852713                    0.998485      59.588470     177.818186       0.417746       0.398873      -1.138807       0.000031       0.006749       0.008278       0.010681      -0.026886       0.030521      -0.003560       0.012052      -0.019093      -0.037148      -0.007860       0.045009             26.195268      24.906755       3.220636       1.018755      20.279818      -1.376121      33.399231          -0.000001
           23             Zn       2.089231       1.365174       3.429134       0.448894     132.626412 0.33075526E+04  0.12205696E+06                                21.244748                           18.770920       0.320091       1.851928                    0.998616      60.165703     180.216595       0.415484       0.399481      -1.137746       0.013822      -0.015890      -0.012054       0.024266      -0.005398      -0.018996       0.012100      -0.015837       0.028685      -0.023664      -0.003907       0.027570             24.271625      22.078041      -2.506570       3.265345      26.538407       4.221678      24.198427          -0.000002
           24             Zn       4.964815       0.762202      41.309035       0.459903     140.485860 0.32413680E+04  0.11902475E+06                                22.113537                           18.616831       0.311667       1.853620                    0.998300      59.733138     178.543358       0.415990       0.400972      -1.136561      -0.004041      -0.001486       0.014071       0.014715      -0.011030      -0.019126      -0.010167      -0.000010       0.060236      -0.029886      -0.000000       0.029886             26.578105      31.565004       0.619759       0.124207      28.056028       3.041748      20.113284          -0.000001
           25              H       0.425759      11.893876      39.805212       0.092661       1.426589 0.10751585E+02  0.11423940E+03                                 2.138204                            1.949571      -1.248271       2.278384                    0.993780       3.922692      11.620517       0.434836       1.325675      -0.699059      -0.008700       0.000871      -0.047348       0.048149      -0.008137      -0.005986      -0.003056       0.007958       0.046800      -0.017869       0.000552       0.017317              2.235247       2.124502      -0.168150       0.609077       1.794588      -0.104653       2.786652          -0.000001
           26              H       2.551816      11.054958      40.159480       0.127451       1.203868 0.90646867E+01  0.93319217E+02                                 1.974554                            1.839375      -1.508210       2.167482                    0.991840       3.990195      12.063338       0.425078       1.399649      -0.682046       0.020235      -0.008829      -0.032990       0.039695      -0.001420      -0.004987      -0.000385       0.012514       0.050902      -0.014929      -0.003257       0.018186              2.036136       2.143829      -0.307702      -0.358464       1.747220       0.317051       2.217361          -0.000001
           27              H      13.585956      12.365768      43.674910       0.090184       1.519220 0.11292122E+02  0.12155076E+03                                 2.231195                            1.997125      -1.288847       2.252712                    0.993732       4.035236      12.060121       0.429594       1.324543      -0.698704      -0.018317       0.010715       0.041139       0.046290      -0.003903       0.003846      -0.000391       0.006977       0.056409      -0.014682      -0.004736       0.019417              2.375899       2.709330      -0.382141      -0.785629       1.827796       0.289019       2.590569          -0.000001
           28              H       2.016537      11.571003      44.092765       0.125036       1.396798 0.10712025E+02  0.11294427E+03                                 2.061237                            1.914538      -1.282332       2.276595                    0.994439       3.689073      10.647440       0.452716       1.283181      -0.709580       0.009270      -0.000381       0.035815       0.036997      -0.006121      -0.003731      -0.003578      -0.001017       0.039142      -0.013666      -0.000382       0.014048              2.117556       2.074629      -0.102045       0.362630       1.605896      -0.078542       2.672141          -0.000001
           29              H       6.181035      12.796265       2.216447       0.087186       1.493748 0.11738927E+02  0.12812500E+03                                 2.218468                            2.044192      -1.558911       2.117477                    0.991360       4.320001      13.179262       0.420392       1.334892      -0.694446      -0.025581       0.021525       0.028261       0.043776      -0.004151      -0.000681       0.001707       0.010571       0.001481      -0.007221       0.000510       0.006711              2.289949       2.090834      -0.303391      -0.402161       2.114257       0.544945       2.664755          -0.000001
           30              H       4.987267      12.128442       0.367894       0.125724       1.278634 0.97956408E+01  0.10215070E+03                                 1.997867                            1.867224      -1.594199       2.121345                    0.991633       4.011552      11.949160       0.440054       1.334724      -0.694705      -0.033744       0.011155      -0.002794       0.035650      -0.006249      -0.003357      -0.000422       0.004385      -0.022639      -0.008756      -0.001987       0.010743              2.060858       2.719960      -0.197242       0.135813       1.652592       0.078722       1.810022          -0.000001
           31              H       9.492646      11.272966       0.713078       0.087647       1.775824 0.13950577E+02  0.15770534E+03                                 2.446544                            2.200739      -1.456390       2.170322                    0.991944       4.175005      12.626454       0.416175       1.301895      -0.704447       0.045002      -0.009312      -0.007316       0.046534      -0.009740      -0.006433       0.012509       0.002113       0.000066      -0.013731      -0.005481       0.019212              2.592036       3.735696      -0.213379       0.329598       1.896413      -0.063711       2.143998          -0.000001
           32              H       8.375542      10.605143      44.233564       0.132775       1.357299 0.10352810E+02  0.10795275E+03                                 2.000142                            1.865645      -1.324481       2.257769                    0.994864       3.610571      10.276779       0.465907       1.260756      -0.714545       0.025246      -0.016059      -0.028151       0.041082      -0.015599      -0.007769       0.005167       0.012512      -0.012138      -0.014785      -0.007368       0.022153              2.052310       1.964095      -0.187273      -0.254997       1.797314       0.443679       2.395521          -0.000001
           33              H       9.507705       8.587875      39.396441       0.091926       1.544343 0.11473180E+02  0.12380746E+03                                 2.242400                            2.002591      -1.422991       2.193549                    0.992270       4.031363      12.005063       0.433023       1.310787      -0.701574       0.047952       0.005592       0.003498       0.048403      -0.001683       0.007488       0.003886       0.015822      -0.001672      -0.010682      -0.001817       0.012499              2.406631       3.556860      -0.039570      -0.170194       1.806497       0.128829       1.856536          -0.000000
           34              H       8.394708       9.611687      41.158698       0.129922       1.378144 0.10455712E+02  0.10992520E+03                                 2.056403                            1.899474      -1.404787       2.217844                    0.993409       3.775624      10.995162       0.450213       1.294029      -0.705841       0.023409       0.018913       0.025480       0.039432      -0.001317       0.013869       0.006225       0.011946      -0.007224      -0.015516      -0.001850       0.017365              2.144170       2.087063       0.241819       0.287210       1.957643       0.566898       2.387803          -0.000000
           35              H       6.123537       7.404007      37.793150       0.087706       1.284390 0.92718926E+01  0.96079800E+02                                 2.057913                            1.851782      -1.511544       2.142223                    0.991065       4.260990      12.962401       0.426186       1.386892      -0.682993      -0.024165      -0.020819      -0.030062       0.043831      -0.000303      -0.000701       0.009182       0.014764       0.003464      -0.013654       0.006071       0.007583              2.217669       2.018175       0.330294       0.417232       1.955651       0.667936       2.679182          -0.000000
           36              H       4.896913       8.433338      39.496362       0.125968       1.337299 0.10129051E+02  0.10658138E+03                                 2.066843                            1.905201      -1.580375       2.128343                    0.991579       4.032915      12.091453       0.433161       1.343830      -0.693093      -0.036763      -0.003278      -0.000275       0.036910       0.009865      -0.000399      -0.000111       0.012251      -0.005780      -0.010650      -0.001937       0.012587              2.161186       2.956159       0.055791      -0.028942       1.723241       0.202822       1.804160          -0.000000
           37              H       8.018233       9.181189      35.245144       0.102711       1.579579 0.12039425E+02  0.12999145E+03                                 2.222160                            2.019344      -1.037198       2.385823                    0.996914       3.621964      10.391977       0.446633       1.270124      -0.715285       0.009331       0.045976       0.023845       0.052626      -0.001363       0.003983       0.001159      -0.046772       0.010257      -0.025689       0.003913       0.021776              2.338685       1.877828       0.353067       0.378532       2.522178       0.694066       2.616048          -0.000001
           38              H       7.180405       9.495784      33.105909       0.134863       1.163952 0.84947454E+01  0.83198252E+02                                 1.716286                            1.621525      -1.086631       2.368430                    0.997833       3.236338       8.550608       0.538783       1.160721      -0.739163      -0.001592       0.038792      -0.007863       0.039613       0.003904       0.001388       0.003955      -0.034638      -0.029502      -0.013148      -0.010028       0.023176              1.738875       1.375501      -0.058125       0.118717       2.047962      -0.336270       1.793162          -0.000000
           39              H       7.417242       5.284634      35.022591       0.096193       1.650172 0.12811536E+02  0.14216359E+03                                 2.361156                            2.133447      -1.413027       2.201611                    0.992242       4.046589      12.233107       0.414310       1.332274      -0.698494      -0.006969      -0.047469       0.015000       0.050269       0.011442       0.002654       0.007345      -0.030750       0.002979      -0.019664      -0.001959       0.021623              2.475979       1.849268      -0.093909       0.137187       3.030083      -0.761408       2.548585          -0.000001
           40              H       6.601318       5.483325      32.847021       0.133069       1.229501 0.91388218E+01  0.91917097E+02                                 1.842269                            1.730220      -1.083404       2.370352                    0.997946       3.385347       9.313235       0.495743       1.228411      -0.722735      -0.012899      -0.036875      -0.012466       0.041006       0.003363       0.004623       0.000781      -0.034202      -0.038888      -0.016614      -0.007337       0.023951              1.882979       1.556330       0.228108       0.245769       2.012889       0.365667       2.079718          -0.000000
           41              H       5.816881       2.213199      28.813814       0.093390       1.701049 0.13271589E+02  0.14767240E+03                                 2.356170                            2.132558      -1.306665       2.242538                    0.994400       3.986916      11.831829       0.428371       1.285020      -0.709129       0.008418      -0.035487       0.028627       0.046365       0.000432       0.011066      -0.005649      -0.003749       0.057383      -0.015662      -0.007933       0.023595              2.434076       1.769382      -0.179191       0.105058       3.464620      -0.394387       2.068225           0.000002
           42              H       6.191987       4.133881      30.058294       0.135724       1.119220 0.80317662E+01  0.77433555E+02                                 1.655286                            1.562321      -1.099161       2.363538                    0.998044       3.199149       8.338144       0.557478       1.139621      -0.743863       0.012197      -0.010329       0.036891       0.040204      -0.004314       0.007514      -0.015708      -0.009651       0.027729      -0.012701      -0.010625       0.023326              1.682389       1.381203       0.023750       0.265948       1.507219       0.114850       2.158745           0.000000
           43              H       4.747692       4.324293      25.684444       0.096444       1.465547 0.11000414E+02  0.11599531E+03                                 2.084738                            1.904540      -1.050131       2.374266                    0.996334       3.644040      10.295215       0.469756       1.236523      -0.720889      -0.014782       0.008449      -0.046479       0.049500      -0.004394       0.009101      -0.010010      -0.032504       0.033659      -0.024298       0.001282       0.023016              2.171855       1.684042       0.033892       0.365478       1.786356       0.310480       3.045168           0.000002
           44              H       5.126905       6.319484      26.824461       0.131443       1.159608 0.84820074E+01  0.82813442E+02                                 1.686538                            1.599658      -1.094945       2.360080                    0.997812       3.256118       8.512299       0.554520       1.131324      -0.745975      -0.007468       0.032291      -0.022549       0.040086      -0.004883       0.007760      -0.013878      -0.008622       0.036790      -0.012939      -0.010337       0.023277              1.696829       1.346804      -0.073722       0.083073       2.172074      -0.184803       1.571608           0.000001
           45              H       5.163868      11.684146      26.047796       0.088818       1.598250 0.12140282E+02  0.13199868E+03                                 2.236888                            2.018950      -1.402635       2.198072                    0.992958       3.991866      11.678586       0.447416       1.259081      -0.713348      -0.002855      -0.006018      -0.046168       0.046646       0.003632      -0.000853       0.014599      -0.026762       0.020208      -0.017683      -0.005497       0.023180              2.351937       1.827330      -0.081878       0.389974       1.947533      -0.380975       3.280946           0.000001
           46              H       5.493797       9.595129      26.987970       0.127110       1.259688 0.94941094E+01  0.96107773E+02                                 1.846694                            1.743686      -1.112743       2.348066                    0.997665       3.418003       9.338619       0.503835       1.200918      -0.729087      -0.001065      -0.026892      -0.028642       0.039302       0.000251       0.006202       0.012803      -0.005839       0.055349      -0.014660      -0.010136       0.024796              1.864433       1.448270       0.004749       0.050103       2.338999       0.262791       1.806031           0.000002
           47              H       5.710099      13.425454      29.517808       0.097545       1.607824 0.12216226E+02  0.13280395E+03                                 2.258872                            2.039070      -1.210090       2.296079                    0.995715       3.783843      11.007382       0.441442       1.276317      -0.712146       0.007632       0.036311       0.032961       0.049630       0.007816       0.009616       0.003242      -0.013400       0.057190      -0.021256      -0.001316       0.022572              2.372053       1.726653       0.037607       0.005216       3.274008       0.539181       2.115498           0.000001
           48              H       6.044135      11.364033      30.562445       0.133384       1.168702 0.84878394E+01  0.82979329E+02                                 1.707553                            1.610145      -1.100914       2.359608                    0.997792       3.236947       8.499387       0.546977       1.145418      -0.742820       0.007465       0.004986       0.038990       0.040010       0.003229       0.004291       0.014339      -0.008950       0.042663      -0.012645      -0.010596       0.023241              1.734574       1.364590      -0.046702       0.171514       1.605509      -0.163592       2.233623           0.000000
           49              H      13.264241       1.904124      17.095712       0.092672       1.426556 0.10751285E+02  0.11423545E+03                                 2.138176                            1.949548      -1.248278       2.278388                    0.993780       3.922627      11.620297       0.434837       1.325680      -0.699058       0.008700      -0.000870      -0.047350       0.048151      -0.008136       0.005985       0.003056       0.007957       0.046801      -0.017867       0.000551       0.017316              2.235217       2.124472      -0.168145      -0.609065       1.794565       0.104650       2.786614           0.000000
           50              H      11.138184       2.743042      17.449980       0.127459       1.203866 0.90646668E+01  0.93319030E+02                                 1.974556                            1.839377      -1.508251       2.167467                    0.991840       3.990193      12.063362       0.425076       1.399654      -0.682044      -0.020234       0.008830      -0.032991       0.039696      -0.001419       0.004987       0.000388       0.012515       0.050897      -0.014929      -0.003256       0.018184              2.036139       2.143830      -0.307702       0.358465       1.747221      -0.317052       2.217365           0.000000
           51              H       0.104044       1.432232      20.965410       0.090178       1.519284 0.11292689E+02  0.12155830E+03                                 2.231247                            1.997167      -1.288878       2.252691                    0.993732       4.035328      12.060440       0.429592       1.324532      -0.698706       0.018316      -0.010714       0.041137       0.046288      -0.003903      -0.003847       0.000392       0.006977       0.056408      -0.014682      -0.004736       0.019418              2.375958       2.709405      -0.382156       0.785658       1.827835      -0.289030       2.590633           0.000002
           52              H      11.673463       2.226997      21.383265       0.125029       1.396840 0.10712427E+02  0.11294955E+03                                 2.061275                            1.914571      -1.282357       2.276578                    0.994439       3.689145      10.647692       0.452713       1.283177      -0.709581      -0.009271       0.000382       0.035813       0.036996      -0.006122       0.003731       0.003577      -0.001016       0.039143      -0.013666      -0.000382       0.014048              2.117595       2.074671      -0.102049      -0.362639       1.605922       0.078543       2.672192           0.000002
           53              H       7.508965       1.001735      24.925947       0.087183       1.493781 0.11739239E+02  0.12812919E+03                                 2.218495                            2.044214      -1.558911       2.117473                    0.991360       4.320049      13.179428       0.420391       1.334886      -0.694447       0.025581      -0.021524       0.028260       0.043776      -0.004151       0.000680      -0.001707       0.010572       0.001481      -0.007222       0.000511       0.006711              2.289977       2.090858      -0.303396       0.402167       2.114282      -0.544956       2.664790           0.000001
           54              H       8.702733       1.669558      23.077394       0.125724       1.278633 0.97956377E+01  0.10215073E+03                                 1.997871                            1.867229      -1.594200       2.121345                    0.991633       4.011558      11.949208       0.440052       1.334730      -0.694703       0.033744      -0.011154      -0.002795       0.035650      -0.006249       0.003358       0.000422       0.004385      -0.022640      -0.008757      -0.001987       0.010744              2.060863       2.719965      -0.197242      -0.135815       1.652596      -0.078722       1.810027           0.000001
           55              H       4.197354       2.525034      23.422578       0.087649       1.775819 0.13950514E+02  0.15770419E+03                                 2.446523                            2.200721      -1.456375       2.170328                    0.991944       4.174984      12.626308       0.416181       1.301880      -0.704450      -0.045002       0.009313      -0.007317       0.046535      -0.009742       0.006432      -0.012510       0.002114       0.000063      -0.013733      -0.005481       0.019214              2.592013       3.735659      -0.213378      -0.329592       1.896400       0.063710       2.143979           0.000002
           56              H       5.314458       3.192857      21.524064       0.132787       1.357229 0.10352137E+02  0.10794376E+03                                 2.000055                            1.865570      -1.324453       2.257787                    0.994865       3.610468      10.276323       0.465923       1.260736      -0.714549      -0.025246       0.016060      -0.028152       0.041083      -0.015600       0.007769      -0.005167       0.012511      -0.012140      -0.014785      -0.007369       0.022154              2.052218       1.964009      -0.187261       0.254981       1.797240      -0.443649       2.395406           0.000002
           57              H       4.182295       5.210125      16.686941       0.091926       1.544386 0.11473575E+02  0.12381307E+03                                 2.242460                            2.002640      -1.423034       2.193528                    0.992270       4.031443      12.005456       0.433012       1.310805      -0.701569      -0.047951      -0.005592       0.003497       0.048403      -0.001682      -0.007489      -0.003886       0.015819      -0.001674      -0.010680      -0.001819       0.012500              2.406699       3.556973      -0.039574       0.170204       1.806541      -0.128836       1.856583           0.000001
           58              H       5.295292       4.186313      18.449198       0.129915       1.378212 0.10456343E+02  0.10993334E+03                                 2.056451                            1.899516      -1.404831       2.217815                    0.993409       3.775733      10.995501       0.450214       1.294009      -0.705845      -0.023409      -0.018911       0.025478       0.039430      -0.001318      -0.013868      -0.006225       0.011948      -0.007222      -0.015515      -0.001850       0.017365              2.144222       2.087114       0.241826      -0.287217       1.957689      -0.566917       2.387863           0.000002
           59              H       7.566463       6.393993      15.083650       0.087716       1.284347 0.92715177E+01  0.96075030E+02                                 2.057876                            1.851753      -1.511551       2.142227                    0.991065       4.260910      12.962136       0.426187       1.386904      -0.682991       0.024165       0.020818      -0.030065       0.043832      -0.000304       0.000700      -0.009182       0.014762       0.003467      -0.013653       0.006071       0.007582              2.217626       2.018138       0.330285      -0.417220       1.955616      -0.667917       2.679126           0.000000
           60              H       8.793087       5.364662      16.786862       0.125968       1.337316 0.10129231E+02  0.10658406E+03                                 2.066885                            1.905236      -1.580397       2.128334                    0.991579       4.032978      12.091801       0.433149       1.343855      -0.693088       0.036764       0.003278      -0.000277       0.036911       0.009865       0.000401       0.000110       0.012250      -0.005775      -0.010651      -0.001935       0.012586              2.161233       2.956232       0.055795       0.028942       1.723272      -0.202829       1.804194           0.000001
           61              H       5.671767       4.616811      12.535644       0.102702       1.579598 0.12039582E+02  0.12999311E+03                                 2.222136                            2.019325      -1.037227       2.385801                    0.996914       3.622014      10.391997       0.446648       1.270083      -0.715293      -0.009332      -0.045975       0.023842       0.052623      -0.001363      -0.003983      -0.001158      -0.046773       0.010254      -0.025689       0.003912       0.021777              2.338658       1.877810       0.353060      -0.378525       2.522147      -0.694053       2.616016           0.000001
           62              H       6.509595       4.302216      10.396409       0.134867       1.163919 0.84944267E+01  0.83194121E+02                                 1.716230                            1.621475      -1.086641       2.368427                    0.997833       3.236300       8.550379       0.538803       1.160694      -0.739169       0.001591      -0.038791      -0.007865       0.039613       0.003904      -0.001387      -0.003955      -0.034637      -0.029506      -0.013147      -0.010030       0.023176              1.738817       1.375462      -0.058122      -0.118711       2.047887       0.336252       1.793101          -0.000000
           63              H       6.272758       8.513366      12.313091       0.096189       1.650110 0.12810918E+02  0.14215458E+03                                 2.361069                            2.133375      -1.412968       2.201639                    0.992243       4.046489      12.232587       0.414324       1.332249      -0.698500       0.006968       0.047470       0.015000       0.050269       0.011439      -0.002655      -0.007344      -0.030749       0.002973      -0.019661      -0.001960       0.021621              2.475883       1.849207      -0.093903      -0.137177       3.029964       0.761365       2.548479           0.000000
           64              H       7.088682       8.314675      10.137521       0.133071       1.229450 0.91383179E+01  0.91910344E+02                                 1.842181                            1.730142      -1.083415       2.370348                    0.997946       3.385268       9.312794       0.495769       1.228368      -0.722744       0.012899       0.036874      -0.012468       0.041006       0.003363      -0.004622      -0.000781      -0.034200      -0.038891      -0.016613      -0.007338       0.023951              1.882886       1.556262       0.228092      -0.245749       2.012790      -0.365643       2.079607           0.000000
           65              H       7.873119      11.584801       6.104314       0.093384       1.701172 0.13272772E+02  0.14768957E+03                                 2.356333                            2.132691      -1.306708       2.242518                    0.994400       3.987071      11.832639       0.428344       1.285066      -0.709119      -0.008417       0.035487       0.028625       0.046364       0.000432      -0.011066       0.005646      -0.003748       0.057383      -0.015662      -0.007932       0.023594              2.434251       1.769484      -0.179209      -0.105069       3.464908       0.394424       2.068360          -0.000003
           66              H       7.498013       9.664119       7.348794       0.135716       1.119256 0.80320905E+01  0.77437415E+02                                 1.655314                            1.562346      -1.099193       2.363515                    0.998044       3.199216       8.338341       0.557476       1.139613      -0.743865      -0.012197       0.010330       0.036889       0.040203      -0.004314      -0.007514       0.015708      -0.009652       0.027727      -0.012701      -0.010625       0.023326              1.682418       1.381224       0.023752      -0.265954       1.507246      -0.114855       2.158784           0.000000
           67              H       8.942308       9.473707       2.974944       0.096442       1.465590 0.11000801E+02  0.11600055E+03                                 2.084788                            1.904581      -1.050156       2.374254                    0.996334       3.644092      10.295451       0.469748       1.236533      -0.720887       0.014783      -0.008448      -0.046479       0.049499      -0.004394      -0.009100       0.010010      -0.032505       0.033660      -0.024298       0.001283       0.023016              2.171910       1.684077       0.033893      -0.365492       1.786396      -0.310490       3.045258          -0.000000
           68              H       8.563095       7.478516       4.114961       0.131446       1.159582 0.84817585E+01  0.82810211E+02                                 1.686494                            1.599619      -1.094930       2.360086                    0.997812       3.256086       8.512109       0.554536       1.131302      -0.745980       0.007468      -0.032290      -0.022549       0.040086      -0.004883      -0.007761       0.013878      -0.008622       0.036790      -0.012939      -0.010338       0.023277              1.696784       1.346774      -0.073719      -0.083070       2.172009       0.184796       1.571568          -0.000000
           69              H       8.526132       2.113854       3.338296       0.088819       1.598253 0.12140309E+02  0.13199910E+03                                 2.236895                            2.018955      -1.402639       2.198071                    0.992958       3.991869      11.678618       0.447414       1.259085      -0.713347       0.002854       0.006018      -0.046168       0.046646       0.003632       0.000853      -0.014598      -0.026762       0.020206      -0.017683      -0.005497       0.023180              2.351945       1.827336      -0.081878      -0.389977       1.947538       0.380977       3.280960          -0.000001
           70              H       8.196203       4.202871       4.278470       0.127111       1.259680 0.94940241E+01  0.96106621E+02                                 1.846679                            1.743672      -1.112722       2.348075                    0.997666       3.417990       9.338546       0.503840       1.200911      -0.729088       0.001065       0.026891      -0.028642       0.039302       0.000251      -0.006202      -0.012803      -0.005840       0.055349      -0.014661      -0.010136       0.024797              1.864417       1.448260       0.004749      -0.050102       2.338976      -0.262787       1.806016          -0.000001
           71              H       7.979901       0.372546       6.808308       0.097538       1.607881 0.12216748E+02  0.13281113E+03                                 2.258928                            2.039116      -1.210117       2.296063                    0.995714       3.783925      11.007704       0.441436       1.276320      -0.712145      -0.007632      -0.036310       0.032959       0.049629       0.007816      -0.009616      -0.003240      -0.013400       0.057189      -0.021256      -0.001315       0.022571              2.372115       1.726690       0.037608      -0.005216       3.274107      -0.539199       2.115549          -0.000003
           72              H       7.645865       2.433967       7.852945       0.133380       1.168722 0.84880065E+01  0.82981158E+02                                 1.707546                            1.610139      -1.100946       2.359584                    0.997791       3.237005       8.499478       0.546991       1.145387      -0.742827      -0.007466      -0.004986       0.038988       0.040008       0.003229      -0.004290      -0.014340      -0.008951       0.042663      -0.012645      -0.010596       0.023241              1.734566       1.364586      -0.046702      -0.171512       1.605505       0.163591       2.233607          -0.000001
           73              H       7.270759      15.702124      28.323288       0.092671       1.426562 0.10751344E+02  0.11423623E+03                                 2.138180                            1.949552      -1.248278       2.278386                    0.993780       3.922640      11.620339       0.434837       1.325678      -0.699058      -0.008700      -0.000870       0.047350       0.048150       0.008136       0.005985      -0.003056       0.007957       0.046801      -0.017868       0.000551       0.017317              2.235221       2.124477       0.168146      -0.609066       1.794569      -0.104650       2.786618           0.000001
           74              H       9.396816      16.541042      27.969020       0.127457       1.203877 0.90647723E+01  0.93320356E+02                                 1.974565                            1.839385      -1.508246       2.167467                    0.991840       3.990212      12.063422       0.425077       1.399650      -0.682045       0.020234       0.008830       0.032990       0.039695       0.001419       0.004987      -0.000387       0.012515       0.050898      -0.014929      -0.003256       0.018185              2.036148       2.143841       0.307705       0.358467       1.747229       0.317054       2.217375           0.000001
           75              H       6.740956      15.230232      24.453590       0.090182       1.519260 0.11292470E+02  0.12155536E+03                                 2.231225                            1.997149      -1.288869       2.252698                    0.993732       4.035290      12.060300       0.429594       1.324534      -0.698706      -0.018317      -0.010714      -0.041138       0.046288       0.003903      -0.003847      -0.000392       0.006976       0.056408      -0.014681      -0.004736       0.019417              2.375932       2.709372       0.382150       0.785645       1.827819       0.289026       2.590606           0.000002
           76              H       8.861537      16.024997      24.035735       0.125036       1.396811 0.10712149E+02  0.11294575E+03                                 2.061235                            1.914537      -1.282348       2.276584                    0.994439       3.689097      10.647469       0.452721       1.283164      -0.709584       0.009270       0.000382      -0.035814       0.036996       0.006121       0.003731      -0.003578      -0.001016       0.039142      -0.013666      -0.000382       0.014048              2.117553       2.074629       0.102045      -0.362629       1.605895      -0.078541       2.672136           0.000002
           77              H      13.026035      14.799735      20.493053       0.087185       1.493776 0.11739185E+02  0.12812847E+03                                 2.218491                            2.044211      -1.558913       2.117473                    0.991360       4.320037      13.179391       0.420391       1.334887      -0.694447      -0.025581      -0.021523      -0.028260       0.043776       0.004151       0.000681       0.001706       0.010572       0.001480      -0.007221       0.000510       0.006711              2.289972       2.090855       0.303395       0.402166       2.114278       0.544954       2.664784           0.000000
           78              H      11.832267      15.467558      22.341606       0.125724       1.278646 0.97957497E+01  0.10215210E+03                                 1.997876                            1.867233      -1.594205       2.121340                    0.991633       4.011572      11.949229       0.440054       1.334721      -0.694705      -0.033744      -0.011154       0.002795       0.035649       0.006249       0.003358      -0.000423       0.004385      -0.022639      -0.008756      -0.001987       0.010743              2.060868       2.719974       0.197243      -0.135815       1.652599       0.078723       1.810031           0.000001
           79              H       2.647646      16.323034      21.996422       0.087649       1.775823 0.13950543E+02  0.15770452E+03                                 2.446521                            2.200720      -1.456381       2.170325                    0.991944       4.174980      12.626276       0.416182       1.301876      -0.704451       0.045002       0.009313       0.007317       0.046534       0.009742       0.006433       0.012510       0.002113       0.000063      -0.013732      -0.005482       0.019214              2.592010       3.735656       0.213378      -0.329591       1.896399      -0.063710       2.143976           0.000002
           80              H       1.530542      16.990857      23.894936       0.132782       1.357248 0.10352303E+02  0.10794587E+03                                 2.000069                            1.865582      -1.324462       2.257780                    0.994865       3.610491      10.276391       0.465923       1.260732      -0.714550       0.025246       0.016059       0.028151       0.041083       0.015600       0.007769       0.005167       0.012511      -0.012139      -0.014785      -0.007368       0.022153              2.052233       1.964022       0.187264       0.254985       1.797253       0.443654       2.395425           0.000003
           81              H       2.662705      19.008125      28.732059       0.091926       1.544382 0.11473539E+02  0.12381260E+03                                 2.242459                            2.002638      -1.423028       2.193531                    0.992270       4.031437      12.005442       0.433012       1.310807      -0.701569       0.047951      -0.005592      -0.003498       0.048403       0.001682      -0.007489       0.003886       0.015819      -0.001673      -0.010681      -0.001819       0.012500              2.406698       3.556972       0.039573       0.170203       1.806539       0.128835       1.856581           0.000002
           82              H       1.549708      17.984313      26.969802       0.129918       1.378194 0.10456177E+02  0.10993127E+03                                 2.056445                            1.899510      -1.404820       2.217824                    0.993409       3.775703      10.995435       0.450211       1.294021      -0.705843       0.023410      -0.018912      -0.025479       0.039431       0.001318      -0.013868       0.006225       0.011947      -0.007222      -0.015515      -0.001850       0.017365              2.144215       2.087107      -0.241825      -0.287217       1.957682       0.566915       2.387854           0.000002
           83              H      12.968537      20.191993      30.335350       0.087714       1.284367 0.92716899E+01  0.96077232E+02                                 2.057893                            1.851767      -1.511555       2.142223                    0.991065       4.260945      12.962258       0.426186       1.386899      -0.682991      -0.024165       0.020818       0.030065       0.043831       0.000304       0.000700       0.009182       0.014762       0.003467      -0.013653       0.006071       0.007582              2.217646       2.018156      -0.330289      -0.417226       1.955632       0.667926       2.679152           0.000001
           84              H      11.741913      19.162662      28.632138       0.125968       1.337316 0.10129228E+02  0.10658396E+03                                 2.066880                            1.905233      -1.580393       2.128335                    0.991579       4.032972      12.091758       0.433151       1.343850      -0.693089      -0.036764       0.003278       0.000276       0.036910      -0.009866       0.000401      -0.000111       0.012250      -0.005776      -0.010651      -0.001936       0.012586              2.161227       2.956223      -0.055794       0.028942       1.723269       0.202828       1.804190           0.000001
           85              H       1.173233      18.414811      32.883356       0.102703       1.579598 0.12039591E+02  0.12999335E+03                                 2.222148                            2.019335      -1.037218       2.385806                    0.996914       3.622004      10.392005       0.446643       1.270095      -0.715291       0.009332      -0.045975      -0.023842       0.052624       0.001363      -0.003983       0.001158      -0.046772       0.010255      -0.025689       0.003912       0.021777              2.338670       1.877818      -0.353063      -0.378528       2.522160       0.694058       2.616031           0.000002
           86              H       0.335405      18.100216      35.022591       0.134864       1.163945 0.84946811E+01  0.83197474E+02                                 1.716281                            1.621520      -1.086645       2.368426                    0.997833       3.236326       8.550572       0.538784       1.160723      -0.739162      -0.001591      -0.038792       0.007866       0.039613      -0.003904      -0.001387       0.003955      -0.034636      -0.029504      -0.013147      -0.010029       0.023176              1.738870       1.375496       0.058126      -0.118717       2.047955      -0.336270       1.793158           0.000002
           87              H       0.572242      22.311366      33.105909       0.096191       1.650126 0.12811071E+02  0.14215675E+03                                 2.361089                            2.133391      -1.412971       2.201637                    0.992243       4.046500      12.232657       0.414321       1.332253      -0.698499      -0.006968       0.047470      -0.015000       0.050269      -0.011440      -0.002655       0.007344      -0.030750       0.002973      -0.019662      -0.001961       0.021622              2.475906       1.849221       0.093904      -0.137179       3.029994      -0.761375       2.548502           0.000002
           88              H      13.446318      22.112675      35.281479       0.133077       1.229431 0.91381405E+01  0.91908087E+02                                 1.842159                            1.730123      -1.083402       2.370355                    0.997946       3.385241       9.312687       0.495773       1.228365      -0.722745      -0.012898       0.036874       0.012468       0.041006      -0.003363      -0.004622       0.000781      -0.034201      -0.038892      -0.016613      -0.007338       0.023951              1.882863       1.556245      -0.228088      -0.245744       2.012764       0.365635       2.079579           0.000002
           89              H      12.661881      25.382801      39.314686       0.093381       1.701250 0.13273513E+02  0.14770024E+03                                 2.356432                            2.132771      -1.306727       2.242507                    0.994399       3.987152      11.833071       0.428329       1.285090      -0.709114       0.008417       0.035487      -0.028625       0.046363      -0.000433      -0.011066      -0.005645      -0.003747       0.057383      -0.015661      -0.007932       0.023594              2.434356       1.769545       0.179220      -0.105076       3.465083      -0.394447       2.068441          -0.000000
           90              H      13.036987      23.462119      38.070206       0.135715       1.119269 0.80322094E+01  0.77438897E+02                                 1.655331                            1.562361      -1.099200       2.363511                    0.998043       3.199238       8.338434       0.557472       1.139618      -0.743863       0.012197       0.010330      -0.036889       0.040203       0.004314      -0.007514      -0.015708      -0.009652       0.027727      -0.012701      -0.010625       0.023326              1.682434       1.381236      -0.023752      -0.265957       1.507261       0.114858       2.158806           0.000001
           91              H      11.592692      23.271707      42.444055       0.096447       1.465585 0.11000777E+02  0.11600060E+03                                 2.084816                            1.904604      -1.050140       2.374265                    0.996334       3.644080      10.295539       0.469734       1.236566      -0.720880      -0.014782      -0.008448       0.046480       0.049500       0.004393      -0.009100      -0.010010      -0.032505       0.033661      -0.024298       0.001283       0.023016              2.171941       1.684097      -0.033894      -0.365500       1.786419       0.310498       3.045307          -0.000000
           92              H      11.971905      21.276516      41.304039       0.131443       1.159605 0.84819933E+01  0.82813391E+02                                 1.686548                            1.599667      -1.094921       2.360092                    0.997812       3.256113       8.512331       0.554512       1.131338      -0.745971      -0.007468      -0.032290       0.022550       0.040087       0.004883      -0.007760      -0.013878      -0.008623       0.036789      -0.012939      -0.010337       0.023276              1.696839       1.346811       0.073722      -0.083074       2.172089      -0.184804       1.571616           0.000001
           93              H      12.008868      15.911854      42.080703       0.088826       1.598230 0.12140097E+02  0.13199627E+03                                 2.236877                            2.018940      -1.402631       2.198076                    0.992958       3.991842      11.678533       0.447415       1.259088      -0.713346      -0.002854       0.006018       0.046169       0.046647      -0.003632       0.000853       0.014599      -0.026762       0.020209      -0.017684      -0.005497       0.023180              2.351925       1.827322       0.081877      -0.389972       1.947523      -0.380971       3.280929          -0.000001
           94              H      12.338797      18.000871      41.140530       0.127113       1.259674 0.94939834E+01  0.96106318E+02                                 1.846694                            1.743685      -1.112702       2.348088                    0.997666       3.417981       9.338594       0.503830       1.200933      -0.729083      -0.001065       0.026892       0.028643       0.039303      -0.000251      -0.006202       0.012803      -0.005840       0.055348      -0.014661      -0.010136       0.024796              1.864433       1.448269      -0.004750      -0.050103       2.338998       0.262793       1.806031           0.000000
           95              H      12.555099      14.170546      38.610692       0.097535       1.607932 0.12217242E+02  0.13281829E+03                                 2.259012                            2.039185      -1.210128       2.296057                    0.995714       3.783984      11.008071       0.441418       1.276354      -0.712138       0.007633      -0.036310      -0.032959       0.049628      -0.007816      -0.009617       0.003240      -0.013400       0.057184      -0.021256      -0.001314       0.022570              2.372207       1.726744      -0.037608      -0.005216       3.274255       0.539226       2.115622          -0.000000
           96              H      12.889135      16.231967      37.566055       0.133368       1.168804 0.84887933E+01  0.82991292E+02                                 1.707680                            1.610258      -1.100970       2.359572                    0.997791       3.237101       8.500029       0.546945       1.145450      -0.742812       0.007466      -0.004986      -0.038988       0.040008      -0.003229      -0.004291       0.014339      -0.008952       0.042661      -0.012645      -0.010595       0.023240              1.734706       1.364678       0.046708      -0.171534       1.605631      -0.163614       2.233809           0.000001
           97              H       6.419241      25.691876       5.613788       0.092662       1.426576 0.10751464E+02  0.11423779E+03                                 2.138193                            1.949562      -1.248267       2.278388                    0.993780       3.922668      11.620429       0.434837       1.325676      -0.699059       0.008700       0.000871       0.047349       0.048149       0.008137      -0.005985       0.003056       0.007958       0.046800      -0.017868       0.000552       0.017317              2.235235       2.124489       0.168148       0.609072       1.794578       0.104652       2.786638          -0.000002
           98              H       4.293184      24.852958       5.259520       0.127453       1.203853 0.90645482E+01  0.93317451E+02                                 1.974540                            1.839363      -1.508207       2.167486                    0.991840       3.990168      12.063241       0.425079       1.399652      -0.682045      -0.020235      -0.008829       0.032990       0.039696       0.001420      -0.004987       0.000385       0.012514       0.050901      -0.014929      -0.003256       0.018185              2.036122       2.143812       0.307698      -0.358460       1.747208      -0.317047       2.217346          -0.000001
           99              H       6.949044      26.163768       1.744090       0.090178       1.519259 0.11292469E+02  0.12155543E+03                                 2.231231                            1.997154      -1.288874       2.252696                    0.993732       4.035300      12.060358       0.429591       1.324541      -0.698705       0.018317       0.010715      -0.041138       0.046289       0.003903       0.003847       0.000392       0.006978       0.056409      -0.014682      -0.004736       0.019418              2.375938       2.709381       0.382151      -0.785648       1.827823      -0.289026       2.590612          -0.000002
          100              H       4.828463      25.369003       1.326235       0.125028       1.396837 0.10712404E+02  0.11294929E+03                                 2.061276                            1.914572      -1.282347       2.276583                    0.994439       3.689140      10.647686       0.452712       1.283180      -0.709580      -0.009270      -0.000380      -0.035813       0.036996       0.006122      -0.003731       0.003577      -0.001016       0.039143      -0.013666      -0.000382       0.014048              2.117596       2.074671       0.102049       0.362640       1.605922       0.078544       2.672196          -0.000001
          101              H       0.663965      26.594265      43.202553       0.087182       1.493775 0.11739183E+02  0.12812846E+03                                 2.218491                            2.044211      -1.558911       2.117473                    0.991360       4.320049      13.179433       0.420391       1.334888      -0.694446       0.025581       0.021525      -0.028260       0.043776       0.004151      -0.000680      -0.001707       0.010571       0.001481      -0.007222       0.000511       0.006711              2.289972       2.090854       0.303395      -0.402165       2.114278      -0.544953       2.664784          -0.000001
          102              H       1.857733      25.926442      45.051106       0.125724       1.278631 0.97956230E+01  0.10215055E+03                                 1.997871                            1.867228      -1.594191       2.121349                    0.991633       4.011557      11.949209       0.440051       1.334732      -0.694703       0.033744       0.011155       0.002795       0.035650       0.006250      -0.003358       0.000422       0.004386      -0.022641      -0.008757      -0.001988       0.010745              2.060862       2.719963       0.197242       0.135815       1.652595      -0.078722       1.810027          -0.000001
          103              H      11.042354      25.070966      44.705922       0.087648       1.775800 0.13950338E+02  0.15770191E+03                                 2.446519                            2.200718      -1.456374       2.170330                    0.991944       4.174976      12.626324       0.416178       1.301893      -0.704447      -0.045003      -0.009312       0.007317       0.046535       0.009740      -0.006432      -0.012510       0.002115       0.000064      -0.013732      -0.005480       0.019212              2.592008       3.735652       0.213377       0.329592       1.896397       0.063711       2.143976          -0.000001
          104              H      12.159458      24.403143       1.185436       0.132782       1.357258 0.10352410E+02  0.10794738E+03                                 2.000089                            1.865599      -1.324473       2.257776                    0.994865       3.610509      10.276497       0.465918       1.260742      -0.714548      -0.025246      -0.016059       0.028152       0.041083       0.015600      -0.007769      -0.005167       0.012511      -0.012139      -0.014785      -0.007368       0.022153              2.052253       1.964042       0.187266      -0.254988       1.797268      -0.443660       2.395449          -0.000001
          105              H      11.027295      22.385875       6.022559       0.091928       1.544348 0.11473227E+02  0.12380812E+03                                 2.242406                            2.002596      -1.422996       2.193547                    0.992270       4.031372      12.005105       0.433022       1.310787      -0.701573      -0.047952       0.005592      -0.003498       0.048403       0.001683       0.007488      -0.003886       0.015822      -0.001672      -0.010682      -0.001817       0.012499              2.406637       3.556869       0.039570      -0.170195       1.806501      -0.128830       1.856541          -0.000001
          106              H      12.140292      23.409687       4.260302       0.129921       1.378157 0.10455826E+02  0.10992654E+03                                 2.056402                            1.899473      -1.404799       2.217837                    0.993409       3.775639      10.995163       0.450218       1.294014      -0.705844      -0.023409       0.018913      -0.025479       0.039432       0.001317       0.013869      -0.006225       0.011946      -0.007223      -0.015516      -0.001849       0.017365              2.144168       2.087062      -0.241818       0.287209       1.957642      -0.566896       2.387801          -0.000001
          107              H       0.721463      21.202007       7.625850       0.087709       1.284372 0.92717308E+01  0.96077719E+02                                 2.057895                            1.851768      -1.511536       2.142229                    0.991065       4.260955      12.962274       0.426187       1.386895      -0.682992       0.024165      -0.020819       0.030063       0.043831       0.000303      -0.000701      -0.009182       0.014763       0.003464      -0.013653       0.006071       0.007583              2.217649       2.018157      -0.330290       0.417227       1.955634      -0.667927       2.679156          -0.000001
          108              H       1.948087      22.231338       5.922638       0.125970       1.337293 0.10129002E+02  0.10658079E+03                                 2.066841                            1.905200      -1.580373       2.128344                    0.991579       4.032910      12.091451       0.433160       1.343834      -0.693093       0.036764      -0.003277       0.000276       0.036910      -0.009865      -0.000400       0.000111       0.012251      -0.005779      -0.010650      -0.001937       0.012587              2.161184       2.956156      -0.055792      -0.028942       1.723239      -0.202821       1.804158          -0.000001
          109              H      12.516767      22.979189      10.173856       0.102709       1.579560 0.12039237E+02  0.12998869E+03                                 2.222122                            2.019313      -1.037207       2.385819                    0.996914       3.621959      10.391875       0.446642       1.270105      -0.715289      -0.009331       0.045976      -0.023846       0.052626       0.001363       0.003983      -0.001159      -0.046773       0.010256      -0.025690       0.003912       0.021778              2.338643       1.877799      -0.353058       0.378522       2.522133      -0.694048       2.615997          -0.000004
          110              H      13.354595      23.293784      12.313091       0.134865       1.163926 0.84944919E+01  0.83194913E+02                                 1.716235                            1.621480      -1.086625       2.368431                    0.997833       3.236315       8.550424       0.538803       1.160692      -0.739169       0.001592       0.038792       0.007863       0.039612      -0.003904       0.001388      -0.003956      -0.034639      -0.029504      -0.013148      -0.010029       0.023177              1.738822       1.375466       0.058122       0.118711       2.047894       0.336252       1.793106          -0.000003
          111              H      13.117758      19.082634      10.396409       0.096191       1.650157 0.12811398E+02  0.14216168E+03                                 2.361142                            2.133436      -1.413028       2.201611                    0.992242       4.046579      12.233063       0.414311       1.332275      -0.698494       0.006969      -0.047469      -0.015001       0.050269      -0.011442       0.002654      -0.007344      -0.030749       0.002979      -0.019664      -0.001959       0.021622              2.475964       1.849259       0.093908       0.137186       3.030063       0.761401       2.548570          -0.000003
          112              H       0.243682      19.281325      12.571979       0.133064       1.229514 0.91389400E+01  0.91918532E+02                                 1.842278                            1.730228      -1.083414       2.370346                    0.997946       3.385368       9.313288       0.495743       1.228406      -0.722736       0.012899      -0.036875       0.012466       0.041006      -0.003363       0.004623      -0.000781      -0.034203      -0.038888      -0.016614      -0.007337       0.023952              1.882987       1.556336      -0.228109       0.245770       2.012898      -0.365670       2.079728          -0.000003
          113              H       1.028119      16.011199      16.605186       0.093393       1.700974 0.13270868E+02  0.14766192E+03                                 2.356066                            2.132473      -1.306649       2.242546                    0.994400       3.986847      11.831411       0.428389       1.284988      -0.709135      -0.008417      -0.035488      -0.028628       0.046366      -0.000432       0.011065       0.005650      -0.003750       0.057386      -0.015663      -0.007933       0.023595              2.433964       1.769317       0.179179       0.105050       3.464436       0.394362       2.068139          -0.000001
          114              H       0.653013      17.931881      15.360706       0.135726       1.119202 0.80315928E+01  0.77431369E+02                                 1.655259                            1.562296      -1.099152       2.363543                    0.998044       3.199120       8.338007       0.557487       1.139611      -0.743865      -0.012197      -0.010329      -0.036891       0.040205       0.004314       0.007513       0.015708      -0.009650       0.027730      -0.012701      -0.010625       0.023326              1.682361       1.381183      -0.023749       0.265941       1.507194      -0.114846       2.158706          -0.000002
          115              H       2.097308      18.122293      19.734555       0.096441       1.465527 0.11000214E+02  0.11599228E+03                                 2.084684                            1.904495      -1.050136       2.374261                    0.996334       3.644028      10.295025       0.469773       1.236488      -0.720897       0.014782       0.008449       0.046478       0.049499       0.004394       0.009101       0.010011      -0.032505       0.033659      -0.024299       0.001282       0.023017              2.171796       1.684004      -0.033890       0.365463       1.786313      -0.310466       3.045071           0.000002
          116              H       1.718095      20.117484      18.594539       0.131443       1.159605 0.84819745E+01  0.82812888E+02                                 1.686520                            1.599642      -1.094959       2.360071                    0.997812       3.256120       8.512241       0.554530       1.131306      -0.745979       0.007468       0.032290       0.022548       0.040086       0.004883       0.007760       0.013878      -0.008621       0.036791      -0.012939      -0.010338       0.023277              1.696811       1.346792       0.073720       0.083072       2.172047       0.184800       1.571593           0.000001
          117              H       1.681132      25.482146      19.371204       0.088817       1.598262 0.12140390E+02  0.13200003E+03                                 2.236889                            2.018951      -1.402631       2.198071                    0.992958       3.991880      11.678602       0.447419       1.259071      -0.713350       0.002855      -0.006018       0.046167       0.046646      -0.003632      -0.000853      -0.014599      -0.026763       0.020206      -0.017683      -0.005497       0.023180              2.351938       1.827332       0.081878       0.389974       1.947536       0.380976       3.280947           0.000001
          118              H       1.351203      23.393129      18.431030       0.127110       1.259690 0.94941194E+01  0.96107765E+02                                 1.846682                            1.743676      -1.112756       2.348058                    0.997665       3.418009       9.338587       0.503842       1.200903      -0.729090       0.001065      -0.026892       0.028641       0.039302      -0.000251       0.006201      -0.012803      -0.005839       0.055351      -0.014661      -0.010136       0.024797              1.864421       1.448263      -0.004749       0.050103       2.338981      -0.262786       1.806020           0.000001
          119              H       1.134901      27.223454      15.901192       0.097552       1.607775 0.12215766E+02  0.13279745E+03                                 2.258806                            2.039016      -1.210069       2.296090                    0.995715       3.783782      11.007072       0.441454       1.276297      -0.712150      -0.007632       0.036311      -0.032962       0.049630      -0.007816       0.009615      -0.003242      -0.013400       0.057192      -0.021256      -0.001316       0.022572              2.371980       1.726611      -0.037607       0.005216       3.273890      -0.539159       2.115439          -0.000001
          120              H       0.800865      25.162033      14.856555       0.133397       1.168644 0.84872911E+01  0.82972345E+02                                 1.707466                            1.610068      -1.100887       2.359622                    0.997792       3.236872       8.499012       0.547005       1.145383      -0.742829      -0.007465       0.004986      -0.038990       0.040010      -0.003229       0.004290      -0.014340      -0.008950       0.042664      -0.012645      -0.010596       0.023241              1.734484       1.364531       0.046698       0.171501       1.605428       0.163577       2.233493          -0.000002
          121              H      13.264241      15.702124       5.613788       0.092662       1.426576 0.10751460E+02  0.11423774E+03                                 2.138192                            1.949561      -1.248267       2.278388                    0.993780       3.922667      11.620424       0.434837       1.325676      -0.699059       0.008700      -0.000871       0.047349       0.048149      -0.008137      -0.005985      -0.003056       0.007958       0.046800      -0.017868       0.000552       0.017317              2.235234       2.124488      -0.168148       0.609072       1.794578      -0.104652       2.786637          -0.000002
          122              H      11.138184      16.541042       5.259520       0.127453       1.203854 0.90645545E+01  0.93317529E+02                                 1.974540                            1.839363      -1.508208       2.167486                    0.991840       3.990169      12.063244       0.425079       1.399652      -0.682045      -0.020235       0.008829       0.032990       0.039696      -0.001420      -0.004987      -0.000385       0.012514       0.050901      -0.014929      -0.003256       0.018185              2.036122       2.143812      -0.307698      -0.358460       1.747208       0.317048       2.217346          -0.000001
          123              H       0.104044      15.230232       1.744090       0.090179       1.519257 0.11292455E+02  0.12155525E+03                                 2.231229                            1.997153      -1.288872       2.252697                    0.993732       4.035298      12.060352       0.429591       1.324541      -0.698705       0.018317      -0.010715      -0.041138       0.046289      -0.003903       0.003847      -0.000391       0.006978       0.056409      -0.014682      -0.004736       0.019418              2.375937       2.709379      -0.382151      -0.785647       1.827822       0.289026       2.590609          -0.000001
          124              H      11.673463      16.024997       1.326235       0.125028       1.396839 0.10712426E+02  0.11294961E+03                                 2.061281                            1.914576      -1.282347       2.276583                    0.994439       3.689143      10.647709       0.452710       1.283183      -0.709580      -0.009270       0.000380      -0.035813       0.036996      -0.006122      -0.003731      -0.003577      -0.001016       0.039143      -0.013666      -0.000382       0.014048              2.117601       2.074676      -0.102049       0.362641       1.605925      -0.078544       2.672203          -0.000001
          125              H       7.508965      14.799735      43.202553       0.087182       1.493774 0.11739178E+02  0.12812840E+03                                 2.218490                            2.044211      -1.558911       2.117474                    0.991360       4.320048      13.179429       0.420391       1.334888      -0.694446       0.025581      -0.021525      -0.028260       0.043776      -0.004151      -0.000680       0.001707       0.010571       0.001481      -0.007222       0.000511       0.006711              2.289972       2.090854      -0.303395      -0.402165       2.114277       0.544953       2.664784          -0.000001
          126              H       8.702733      15.467558      45.051106       0.125724       1.278631 0.97956230E+01  0.10215055E+03                                 1.997871                            1.867229      -1.594192       2.121349                    0.991633       4.011558      11.949215       0.440051       1.334733      -0.694703       0.033744      -0.011155       0.002795       0.035650      -0.006250      -0.003358      -0.000422       0.004386      -0.022641      -0.008757      -0.001988       0.010745              2.060862       2.719964      -0.197242       0.135815       1.652596       0.078722       1.810028          -0.000001
          127              H       4.197354      16.323034      44.705922       0.087648       1.775799 0.13950329E+02  0.15770181E+03                                 2.446520                            2.200719      -1.456373       2.170331                    0.991944       4.174975      12.626328       0.416177       1.301895      -0.704447      -0.045003       0.009312       0.007317       0.046535      -0.009740      -0.006432       0.012510       0.002115       0.000064      -0.013732      -0.005480       0.019212              2.592009       3.735653      -0.213377       0.329592       1.896398      -0.063711       2.143977          -0.000001
          128              H       5.314458      16.990857       1.185436       0.132782       1.357260 0.10352435E+02  0.10794774E+03                                 2.000093                            1.865603      -1.324473       2.257776                    0.994865       3.610513      10.276522       0.465916       1.260745      -0.714547      -0.025246       0.016059       0.028152       0.041083      -0.015600      -0.007769       0.005167       0.012511      -0.012139      -0.014785      -0.007368       0.022153              2.052258       1.964047      -0.187266      -0.254989       1.797272       0.443661       2.395456          -0.000001
          129              H       4.182295      19.008125       6.022559       0.091928       1.544348 0.11473225E+02  0.12380809E+03                                 2.242406                            2.002596      -1.422996       2.193547                    0.992270       4.031372      12.005107       0.433022       1.310788      -0.701573      -0.047952      -0.005592      -0.003498       0.048403      -0.001683       0.007488       0.003886       0.015822      -0.001672      -0.010682      -0.001817       0.012499              2.406637       3.556870      -0.039570      -0.170195       1.806501       0.128830       1.856541          -0.000001
          130              H       5.295292      17.984313       4.260302       0.129921       1.378159 0.10455839E+02  0.10992672E+03                                 2.056403                            1.899474      -1.404799       2.217836                    0.993409       3.775642      10.995175       0.450218       1.294014      -0.705844      -0.023409      -0.018913      -0.025479       0.039432      -0.001317       0.013869       0.006225       0.011946      -0.007223      -0.015516      -0.001849       0.017365              2.144170       2.087063       0.241818       0.287209       1.957643       0.566897       2.387803          -0.000001
          131              H       7.566463      20.191993       7.625850       0.087709       1.284372 0.92717308E+01  0.96077720E+02                                 2.057895                            1.851768      -1.511536       2.142229                    0.991065       4.260955      12.962274       0.426187       1.386895      -0.682992       0.024165       0.020819       0.030063       0.043831      -0.000303      -0.000701       0.009182       0.014763       0.003464      -0.013653       0.006071       0.007583              2.217649       2.018157       0.330290       0.417227       1.955634       0.667927       2.679156          -0.000001
          132              H       8.793087      19.162662       5.922638       0.125970       1.337293 0.10129003E+02  0.10658080E+03                                 2.066840                            1.905199      -1.580373       2.128344                    0.991579       4.032910      12.091449       0.433160       1.343833      -0.693093       0.036764       0.003278       0.000276       0.036910       0.009865      -0.000400      -0.000111       0.012251      -0.005779      -0.010650      -0.001937       0.012587              2.161184       2.956155       0.055792      -0.028942       1.723239       0.202821       1.804158          -0.000001
          133              H       5.671767      18.414811      10.173856       0.102708       1.579561 0.12039244E+02  0.12998877E+03                                 2.222121                            2.019312      -1.037210       2.385817                    0.996914       3.621962      10.391878       0.446643       1.270103      -0.715289      -0.009331      -0.045976      -0.023846       0.052626      -0.001363       0.003983       0.001159      -0.046774       0.010255      -0.025690       0.003912       0.021778              2.338642       1.877798       0.353058       0.378521       2.522132       0.694047       2.615996          -0.000004
          134              H       6.509595      18.100216      12.313091       0.134865       1.163925 0.84944854E+01  0.83194813E+02                                 1.716233                            1.621478      -1.086626       2.368430                    0.997833       3.236316       8.550418       0.538804       1.160690      -0.739170       0.001592      -0.038792       0.007863       0.039612       0.003904       0.001388       0.003956      -0.034639      -0.029504      -0.013148      -0.010029       0.023177              1.738819       1.375464      -0.058122       0.118711       2.047890      -0.336251       1.793103          -0.000003
          135              H       6.272758      22.311366      10.396409       0.096191       1.650160 0.12811426E+02  0.14216210E+03                                 2.361147                            2.133439      -1.413029       2.201611                    0.992242       4.046583      12.233086       0.414310       1.332277      -0.698494       0.006969       0.047469      -0.015001       0.050269       0.011442       0.002654       0.007344      -0.030749       0.002980      -0.019664      -0.001959       0.021622              2.475969       1.849262      -0.093908       0.137187       3.030069      -0.761403       2.548575          -0.000003
          136              H       7.088682      22.112675      12.571979       0.133065       1.229516 0.91389592E+01  0.91918804E+02                                 1.842282                            1.730232      -1.083413       2.370346                    0.997946       3.385370       9.313308       0.495742       1.228409      -0.722735       0.012899       0.036875       0.012466       0.041006       0.003363       0.004623       0.000781      -0.034202      -0.038888      -0.016614      -0.007337       0.023951              1.882992       1.556339       0.228110       0.245771       2.012904       0.365671       2.079734          -0.000003
          137              H       7.873119      25.382801      16.605186       0.093393       1.700982 0.13270944E+02  0.14766304E+03                                 2.356078                            2.132482      -1.306650       2.242546                    0.994400       3.986853      11.831453       0.428387       1.284992      -0.709135      -0.008417       0.035488      -0.028628       0.046366       0.000432       0.011065      -0.005650      -0.003750       0.057386      -0.015663      -0.007933       0.023595              2.433976       1.769324      -0.179181       0.105051       3.464457      -0.394365       2.068148          -0.000001
          138              H       7.498013      23.462119      15.360706       0.135726       1.119202 0.80315950E+01  0.77431405E+02                                 1.655260                            1.562297      -1.099151       2.363544                    0.998044       3.199120       8.338011       0.557486       1.139612      -0.743865      -0.012197       0.010329      -0.036891       0.040205      -0.004314       0.007513      -0.015708      -0.009650       0.027730      -0.012701      -0.010625       0.023326              1.682362       1.381184       0.023749       0.265942       1.507195       0.114846       2.158708          -0.000002
          139              H       8.942308      23.271707      19.734555       0.096441       1.465526 0.11000209E+02  0.11599220E+03                                 2.084682                            1.904494      -1.050137       2.374260                    0.996334       3.644028      10.295020       0.469774       1.236487      -0.720897       0.014782      -0.008449       0.046478       0.049499      -0.004394       0.009102      -0.010011      -0.032505       0.033659      -0.024299       0.001282       0.023017              2.171794       1.684003       0.033890       0.365462       1.786312       0.310466       3.045068           0.000002
          140              H       8.563095      21.276516      18.594539       0.131442       1.159608 0.84819984E+01  0.82813186E+02                                 1.686523                            1.599645      -1.094960       2.360071                    0.997812       3.256124       8.512257       0.554529       1.131306      -0.745979       0.007468      -0.032290       0.022548       0.040086      -0.004883       0.007760      -0.013878      -0.008621       0.036791      -0.012939      -0.010338       0.023277              1.696814       1.346795      -0.073720       0.083072       2.172051      -0.184800       1.571596           0.000001
          141              H       8.526132      15.911854      19.371204       0.088818       1.598262 0.12140389E+02  0.13200001E+03                                 2.236889                            2.018951      -1.402630       2.198071                    0.992958       3.991880      11.678602       0.447419       1.259071      -0.713350       0.002855       0.006018       0.046167       0.046645       0.003632      -0.000852       0.014599      -0.026763       0.020206      -0.017683      -0.005497       0.023180              2.351938       1.827331      -0.081878       0.389974       1.947535      -0.380976       3.280946           0.000001
          142              H       8.196203      18.000871      18.431030       0.127111       1.259690 0.94941209E+01  0.96107794E+02                                 1.846683                            1.743676      -1.112756       2.348058                    0.997665       3.418009       9.338591       0.503842       1.200904      -0.729090       0.001065       0.026892       0.028641       0.039302       0.000251       0.006201       0.012803      -0.005839       0.055351      -0.014661      -0.010136       0.024797              1.864422       1.448263       0.004749       0.050103       2.338982       0.262786       1.806020           0.000001
          143              H       7.979901      14.170546      15.901192       0.097553       1.607770 0.12215718E+02  0.13279677E+03                                 2.258799                            2.039010      -1.210066       2.296091                    0.995715       3.783776      11.007041       0.441455       1.276295      -0.712150      -0.007632      -0.036311      -0.032962       0.049630       0.007816       0.009615       0.003242      -0.013400       0.057192      -0.021256      -0.001316       0.022572              2.371972       1.726606       0.037607       0.005216       3.273878       0.539157       2.115433          -0.000001
          144              H       7.645865      16.231967      14.856555       0.133397       1.168643 0.84872819E+01  0.82972233E+02                                 1.707466                            1.610068      -1.100888       2.359622                    0.997792       3.236870       8.499006       0.547005       1.145383      -0.742828      -0.007465      -0.004985      -0.038990       0.040010       0.003229       0.004290       0.014340      -0.008950       0.042664      -0.012645      -0.010596       0.023241              1.734483       1.364531      -0.046698       0.171501       1.605427      -0.163577       2.233492          -0.000002
          145              H       0.425759      25.691876      28.323288       0.092671       1.426562 0.10751344E+02  0.11423623E+03                                 2.138180                            1.949552      -1.248278       2.278386                    0.993780       3.922640      11.620339       0.434837       1.325678      -0.699058      -0.008700       0.000870       0.047350       0.048150      -0.008136       0.005985       0.003056       0.007957       0.046801      -0.017868       0.000551       0.017317              2.235221       2.124477      -0.168146      -0.609066       1.794569       0.104650       2.786618           0.000001
          146              H       2.551816      24.852958      27.969020       0.127457       1.203877 0.90647716E+01  0.93320346E+02                                 1.974564                            1.839384      -1.508246       2.167467                    0.991840       3.990212      12.063421       0.425077       1.399650      -0.682045       0.020234      -0.008830       0.032990       0.039695      -0.001419       0.004987       0.000387       0.012515       0.050898      -0.014929      -0.003256       0.018185              2.036148       2.143841      -0.307705       0.358467       1.747228      -0.317054       2.217375           0.000001
          147              H      13.585956      26.163768      24.453590       0.090182       1.519259 0.11292461E+02  0.12155524E+03                                 2.231224                            1.997148      -1.288869       2.252698                    0.993732       4.035288      12.060291       0.429594       1.324534      -0.698706      -0.018317       0.010714      -0.041138       0.046288      -0.003903      -0.003847       0.000392       0.006976       0.056408      -0.014681      -0.004736       0.019417              2.375931       2.709371      -0.382149       0.785645       1.827818      -0.289025       2.590604           0.000002
          148              H       2.016537      25.369003      24.035735       0.125035       1.396810 0.10712139E+02  0.11294560E+03                                 2.061234                            1.914536      -1.282348       2.276585                    0.994439       3.689095      10.647458       0.452721       1.283164      -0.709584       0.009270      -0.000382      -0.035814       0.036996      -0.006121       0.003732       0.003578      -0.001016       0.039142      -0.013666      -0.000382       0.014048              2.117552       2.074627      -0.102045      -0.362628       1.605894       0.078541       2.672134           0.000003
          149              H       6.181035      26.594265      20.493053       0.087185       1.493774 0.11739173E+02  0.12812831E+03                                 2.218489                            2.044209      -1.558913       2.117473                    0.991360       4.320035      13.179382       0.420392       1.334887      -0.694447      -0.025581       0.021524      -0.028260       0.043776      -0.004151       0.000681      -0.001706       0.010572       0.001480      -0.007221       0.000510       0.006711              2.289971       2.090854      -0.303395       0.402166       2.114277      -0.544953       2.664783           0.000000
          150              H       4.987267      25.926442      22.341606       0.125723       1.278645 0.97957446E+01  0.10215204E+03                                 1.997876                            1.867233      -1.594206       2.121340                    0.991633       4.011571      11.949227       0.440054       1.334722      -0.694705      -0.033744       0.011154       0.002795       0.035649      -0.006249       0.003358       0.000423       0.004385      -0.022639      -0.008756      -0.001987       0.010743              2.060868       2.719974      -0.197243      -0.135815       1.652599      -0.078723       1.810031           0.000001
          151              H       9.492646      25.070966      21.996422       0.087649       1.775824 0.13950550E+02  0.15770461E+03                                 2.446521                            2.200719      -1.456382       2.170325                    0.991944       4.174981      12.626275       0.416182       1.301875      -0.704451       0.045002      -0.009313       0.007317       0.046534      -0.009742       0.006433      -0.012510       0.002112       0.000062      -0.013732      -0.005482       0.019214              2.592009       3.735655      -0.213378      -0.329591       1.896398       0.063710       2.143976           0.000002
          152              H       8.375542      24.403143      23.894936       0.132782       1.357247 0.10352298E+02  0.10794580E+03                                 2.000068                            1.865581      -1.324463       2.257780                    0.994865       3.610490      10.276384       0.465923       1.260731      -0.714550       0.025246      -0.016059       0.028151       0.041083      -0.015600       0.007769      -0.005167       0.012511      -0.012139      -0.014785      -0.007368       0.022153              2.052232       1.964021      -0.187263       0.254985       1.797252      -0.443654       2.395423           0.000003
          153              H       9.507705      22.385875      28.732059       0.091926       1.544382 0.11473545E+02  0.12381269E+03                                 2.242460                            2.002639      -1.423028       2.193531                    0.992270       4.031438      12.005446       0.433012       1.310807      -0.701569       0.047951       0.005592      -0.003498       0.048403      -0.001682      -0.007489      -0.003886       0.015819      -0.001673      -0.010681      -0.001819       0.012500              2.406698       3.556973      -0.039573       0.170203       1.806540      -0.128835       1.856582           0.000002
          154              H       8.394708      23.409687      26.969802       0.129918       1.378194 0.10456173E+02  0.10993121E+03                                 2.056444                            1.899509      -1.404820       2.217824                    0.993409       3.775702      10.995429       0.450212       1.294021      -0.705843       0.023410       0.018912      -0.025479       0.039431      -0.001318      -0.013868      -0.006225       0.011947      -0.007222      -0.015515      -0.001850       0.017365              2.144214       2.087106       0.241825      -0.287217       1.957682      -0.566914       2.387853           0.000002
          155              H       6.123537      21.202007      30.335350       0.087714       1.284367 0.92716899E+01  0.96077232E+02                                 2.057893                            1.851767      -1.511555       2.142223                    0.991065       4.260945      12.962258       0.426186       1.386899      -0.682991      -0.024165      -0.020818       0.030065       0.043831      -0.000304       0.000700      -0.009182       0.014762       0.003466      -0.013653       0.006071       0.007582              2.217646       2.018156       0.330289      -0.417226       1.955632      -0.667926       2.679152           0.000001
          156              H       4.896913      22.231338      28.632138       0.125968       1.337316 0.10129227E+02  0.10658396E+03                                 2.066880                            1.905233      -1.580393       2.128335                    0.991579       4.032972      12.091761       0.433151       1.343851      -0.693089      -0.036764      -0.003278       0.000276       0.036910       0.009866       0.000401       0.000111       0.012250      -0.005776      -0.010651      -0.001936       0.012586              2.161228       2.956224       0.055794       0.028942       1.723269      -0.202828       1.804191           0.000001
          157              H       8.018233      22.979189      32.883356       0.102703       1.579596 0.12039571E+02  0.12999307E+03                                 2.222145                            2.019333      -1.037217       2.385807                    0.996914       3.622002      10.391995       0.446643       1.270094      -0.715291       0.009332       0.045975      -0.023842       0.052624      -0.001363      -0.003983      -0.001158      -0.046772       0.010255      -0.025689       0.003912       0.021777              2.338667       1.877816       0.353062      -0.378528       2.522157      -0.694057       2.616028           0.000002
          158              H       7.180405      23.293784      35.022591       0.134864       1.163945 0.84946798E+01  0.83197460E+02                                 1.716281                            1.621519      -1.086645       2.368426                    0.997833       3.236326       8.550572       0.538784       1.160723      -0.739162      -0.001591       0.038792       0.007866       0.039613       0.003904      -0.001387      -0.003955      -0.034636      -0.029504      -0.013147      -0.010029       0.023176              1.738870       1.375496      -0.058126      -0.118717       2.047955       0.336270       1.793158           0.000002
          159              H       7.417242      19.082634      33.105909       0.096191       1.650125 0.12811064E+02  0.14215666E+03                                 2.361088                            2.133390      -1.412971       2.201638                    0.992243       4.046499      12.232652       0.414322       1.332253      -0.698499      -0.006968      -0.047470      -0.015000       0.050269       0.011440      -0.002655      -0.007344      -0.030750       0.002973      -0.019662      -0.001961       0.021622              2.475905       1.849220      -0.093904      -0.137179       3.029992       0.761375       2.548501           0.000002
          160              H       6.601318      19.281325      35.281479       0.133077       1.229431 0.91381341E+01  0.91908000E+02                                 1.842158                            1.730122      -1.083402       2.370355                    0.997946       3.385240       9.312681       0.495773       1.228364      -0.722745      -0.012899      -0.036874       0.012468       0.041006       0.003363      -0.004622      -0.000781      -0.034201      -0.038892      -0.016613      -0.007338       0.023951              1.882861       1.556244       0.228087      -0.245744       2.012762      -0.365635       2.079578           0.000002
          161              H       5.816881      16.011199      39.314686       0.093381       1.701253 0.13273547E+02  0.14770074E+03                                 2.356438                            2.132776      -1.306727       2.242508                    0.994399       3.987154      11.833091       0.428327       1.285093      -0.709113       0.008417      -0.035487      -0.028625       0.046363       0.000432      -0.011066       0.005645      -0.003747       0.057382      -0.015661      -0.007932       0.023593              2.434363       1.769549      -0.179220      -0.105076       3.465094       0.394448       2.068446          -0.000000
          162              H       6.191987      17.931881      38.070206       0.135715       1.119269 0.80322151E+01  0.77438967E+02                                 1.655331                            1.562362      -1.099200       2.363510                    0.998043       3.199239       8.338438       0.557471       1.139618      -0.743863       0.012197      -0.010330      -0.036889       0.040203      -0.004314      -0.007514       0.015708      -0.009652       0.027727      -0.012701      -0.010625       0.023326              1.682435       1.381237       0.023752      -0.265958       1.507261      -0.114858       2.158807           0.000001
          163              H       4.747692      18.122293      42.444055       0.096446       1.465590 0.11000816E+02  0.11600115E+03                                 2.084823                            1.904610      -1.050140       2.374265                    0.996334       3.644085      10.295568       0.469732       1.236569      -0.720879      -0.014782       0.008448       0.046480       0.049500      -0.004393      -0.009100       0.010010      -0.032505       0.033661      -0.024298       0.001283       0.023016              2.171949       1.684102       0.033894      -0.365502       1.786425      -0.310500       3.045320          -0.000000
          164              H       5.126905      20.117484      41.304039       0.131442       1.159606 0.84820063E+01  0.82813560E+02                                 1.686550                            1.599669      -1.094922       2.360092                    0.997812       3.256115       8.512342       0.554511       1.131340      -0.745971      -0.007468       0.032290       0.022550       0.040087      -0.004883      -0.007760       0.013878      -0.008623       0.036789      -0.012939      -0.010337       0.023276              1.696841       1.346813      -0.073722      -0.083074       2.172093       0.184804       1.571619           0.000001
          165              H       5.163868      25.482146      42.080703       0.088826       1.598229 0.12140086E+02  0.13199611E+03                                 2.236875                            2.018939      -1.402631       2.198077                    0.992958       3.991840      11.678523       0.447415       1.259087      -0.713346      -0.002854      -0.006018       0.046169       0.046647       0.003632       0.000853      -0.014599      -0.026762       0.020209      -0.017684      -0.005497       0.023181              2.351923       1.827321      -0.081877      -0.389971       1.947522       0.380971       3.280926          -0.000001
          166              H       5.493797      23.393129      41.140530       0.127114       1.259673 0.94939739E+01  0.96106195E+02                                 1.846692                            1.743683      -1.112701       2.348088                    0.997666       3.417980       9.338589       0.503830       1.200932      -0.729084      -0.001065      -0.026892       0.028643       0.039303       0.000251      -0.006202      -0.012803      -0.005840       0.055348      -0.014661      -0.010136       0.024796              1.864431       1.448268       0.004750      -0.050103       2.338996      -0.262792       1.806030          -0.000000
          167              H       5.710099      27.223454      38.610692       0.097535       1.607933 0.12217244E+02  0.13281831E+03                                 2.259011                            2.039184      -1.210128       2.296057                    0.995714       3.783985      11.008072       0.441418       1.276354      -0.712138       0.007633       0.036310      -0.032959       0.049628       0.007816      -0.009617      -0.003240      -0.013400       0.057184      -0.021256      -0.001314       0.022570              2.372206       1.726743       0.037608      -0.005216       3.274254      -0.539226       2.115622          -0.000000
          168              H       6.044135      25.162033      37.566055       0.133368       1.168805 0.84887986E+01  0.82991362E+02                                 1.707681                            1.610259      -1.100970       2.359572                    0.997791       3.237102       8.500034       0.546944       1.145450      -0.742812       0.007466       0.004986      -0.038988       0.040008       0.003229      -0.004291      -0.014339      -0.008952       0.042661      -0.012645      -0.010595       0.023240              1.734707       1.364678      -0.046708      -0.171534       1.605632       0.163614       2.233810           0.000001
          169              H       6.419241      11.893876      17.095712       0.092672       1.426557 0.10751294E+02  0.11423556E+03                                 2.138177                            1.949548      -1.248279       2.278388                    0.993780       3.922628      11.620299       0.434838       1.325679      -0.699058       0.008700       0.000870      -0.047350       0.048151       0.008136       0.005985      -0.003057       0.007957       0.046801      -0.017867       0.000551       0.017316              2.235217       2.124473       0.168145      -0.609065       1.794565      -0.104650       2.786615           0.000000
          170              H       4.293184      11.054958      17.449980       0.127459       1.203866 0.90646654E+01  0.93319012E+02                                 1.974555                            1.839376      -1.508252       2.167467                    0.991840       3.990193      12.063362       0.425076       1.399654      -0.682044      -0.020234      -0.008830      -0.032991       0.039696       0.001419       0.004987      -0.000388       0.012515       0.050896      -0.014929      -0.003256       0.018184              2.036138       2.143830       0.307702       0.358465       1.747221       0.317052       2.217365           0.000000
          171              H       6.949044      12.365768      20.965410       0.090179       1.519285 0.11292692E+02  0.12155833E+03                                 2.231247                            1.997166      -1.288877       2.252691                    0.993732       4.035329      12.060442       0.429592       1.324532      -0.698707       0.018316       0.010714       0.041137       0.046288       0.003903      -0.003847      -0.000392       0.006977       0.056408      -0.014682      -0.004736       0.019418              2.375957       2.709405       0.382156       0.785657       1.827835       0.289030       2.590632           0.000002
          172              H       4.828463      11.571003      21.383265       0.125029       1.396840 0.10712437E+02  0.11294971E+03                                 2.061278                            1.914574      -1.282357       2.276578                    0.994439       3.689146      10.647707       0.452712       1.283179      -0.709580      -0.009271      -0.000382       0.035813       0.036996       0.006122       0.003731      -0.003577      -0.001016       0.039143      -0.013666      -0.000382       0.014048              2.117599       2.074674       0.102049      -0.362640       1.605924      -0.078544       2.672198           0.000002
          173              H       0.663965      12.796265      24.925947       0.087183       1.493781 0.11739233E+02  0.12812911E+03                                 2.218494                            2.044213      -1.558911       2.117473                    0.991360       4.320048      13.179424       0.420392       1.334886      -0.694447       0.025581       0.021524       0.028260       0.043776       0.004151       0.000680       0.001707       0.010572       0.001481      -0.007222       0.000511       0.006711              2.289976       2.090858       0.303396       0.402167       2.114281       0.544955       2.664790           0.000001
          174              H       1.857733      12.128442      23.077394       0.125724       1.278633 0.97956343E+01  0.10215069E+03                                 1.997872                            1.867229      -1.594200       2.121345                    0.991633       4.011558      11.949211       0.440052       1.334731      -0.694703       0.033744       0.011154      -0.002795       0.035650       0.006249       0.003358      -0.000422       0.004385      -0.022640      -0.008757      -0.001987       0.010744              2.060863       2.719965       0.197242      -0.135815       1.652596       0.078722       1.810028           0.000001
          175              H      11.042354      11.272966      23.422578       0.087649       1.775821 0.13950527E+02  0.15770440E+03                                 2.446526                            2.200723      -1.456375       2.170328                    0.991944       4.174986      12.626322       0.416180       1.301882      -0.704449      -0.045002      -0.009313      -0.007317       0.046534       0.009742       0.006432       0.012510       0.002114       0.000063      -0.013733      -0.005481       0.019214              2.592016       3.735664       0.213378      -0.329593       1.896402      -0.063710       2.143981           0.000002
          176              H      12.159458      10.605143      21.524064       0.132787       1.357231 0.10352154E+02  0.10794400E+03                                 2.000059                            1.865573      -1.324452       2.257787                    0.994865       3.610470      10.276340       0.465922       1.260739      -0.714549      -0.025246      -0.016060      -0.028152       0.041083       0.015600       0.007769       0.005167       0.012511      -0.012140      -0.014785      -0.007369       0.022154              2.052222       1.964012       0.187261       0.254982       1.797244       0.443650       2.395411           0.000002
          177              H      11.027295       8.587875      16.686941       0.091927       1.544385 0.11473566E+02  0.12381294E+03                                 2.242458                            2.002638      -1.423033       2.193528                    0.992270       4.031441      12.005445       0.433013       1.310804      -0.701570      -0.047951       0.005592       0.003497       0.048403       0.001682      -0.007490       0.003886       0.015819      -0.001674      -0.010680      -0.001820       0.012500              2.406697       3.556969       0.039573       0.170203       1.806539       0.128835       1.856582           0.000001
          178              H      12.140292       9.611687      18.449198       0.129916       1.378212 0.10456344E+02  0.10993334E+03                                 2.056451                            1.899515      -1.404831       2.217815                    0.993409       3.775733      10.995499       0.450215       1.294008      -0.705845      -0.023409       0.018911       0.025478       0.039430       0.001318      -0.013868       0.006225       0.011948      -0.007222      -0.015515      -0.001850       0.017365              2.144221       2.087114      -0.241825      -0.287217       1.957688       0.566917       2.387862           0.000001
          179              H       0.721463       7.404007      15.083650       0.087716       1.284346 0.92715131E+01  0.96074975E+02                                 2.057876                            1.851752      -1.511551       2.142227                    0.991065       4.260909      12.962134       0.426187       1.386904      -0.682990       0.024165      -0.020818      -0.030065       0.043832       0.000304       0.000700       0.009182       0.014762       0.003467      -0.013653       0.006071       0.007582              2.217626       2.018138      -0.330285      -0.417220       1.955615       0.667917       2.679125           0.000000
          180              H       1.948087       8.433338      16.786862       0.125968       1.337314 0.10129210E+02  0.10658379E+03                                 2.066883                            1.905235      -1.580396       2.128334                    0.991579       4.032974      12.091789       0.433149       1.343857      -0.693088       0.036764      -0.003278      -0.000277       0.036911      -0.009865       0.000401      -0.000110       0.012250      -0.005775      -0.010651      -0.001935       0.012586              2.161231       2.956229      -0.055794       0.028942       1.723271       0.202828       1.804193           0.000001
          181              H      12.516767       9.181189      12.535644       0.102702       1.579600 0.12039606E+02  0.12999343E+03                                 2.222139                            2.019327      -1.037229       2.385799                    0.996914       3.622017      10.392009       0.446647       1.270084      -0.715293      -0.009332       0.045975       0.023842       0.052623       0.001363      -0.003983       0.001158      -0.046773       0.010254      -0.025689       0.003912       0.021777              2.338660       1.877812      -0.353061      -0.378526       2.522150       0.694054       2.616019           0.000001
          182              H      13.354595       9.495784      10.396409       0.134866       1.163917 0.84944098E+01  0.83193895E+02                                 1.716227                            1.621472      -1.086642       2.368426                    0.997833       3.236298       8.550364       0.538804       1.160692      -0.739170       0.001591       0.038791      -0.007865       0.039613      -0.003904      -0.001387       0.003955      -0.034637      -0.029506      -0.013147      -0.010030       0.023176              1.738813       1.375460       0.058122      -0.118711       2.047882      -0.336251       1.793097           0.000000
          183              H      13.117758       5.284634      12.313091       0.096189       1.650111 0.12810931E+02  0.14215478E+03                                 2.361072                            2.133377      -1.412968       2.201639                    0.992243       4.046490      12.232598       0.414323       1.332250      -0.698500       0.006968      -0.047470       0.015000       0.050269      -0.011439      -0.002655       0.007344      -0.030749       0.002973      -0.019661      -0.001960       0.021621              2.475887       1.849209       0.093903      -0.137177       3.029968      -0.761367       2.548483           0.000000
          184              H       0.243682       5.483325      10.137521       0.133072       1.229448 0.91382957E+01  0.91910070E+02                                 1.842179                            1.730141      -1.083412       2.370349                    0.997946       3.385264       9.312782       0.495769       1.228369      -0.722744       0.012899      -0.036874      -0.012468       0.041006      -0.003363      -0.004622       0.000781      -0.034200      -0.038891      -0.016613      -0.007338       0.023951              1.882884       1.556260      -0.228092      -0.245749       2.012788       0.365642       2.079604           0.000000
          185              H       1.028119       2.213199       6.104314       0.093382       1.701180 0.13272843E+02  0.14769059E+03                                 2.356343                            2.132699      -1.306711       2.242517                    0.994399       3.987080      11.832684       0.428342       1.285068      -0.709119      -0.008417      -0.035487       0.028625       0.046364      -0.000432      -0.011066      -0.005646      -0.003748       0.057383      -0.015662      -0.007932       0.023594              2.434261       1.769490       0.179210      -0.105070       3.464925      -0.394426       2.068368          -0.000003
          186              H       0.653013       4.133881       7.348794       0.135717       1.119255 0.80320829E+01  0.77437319E+02                                 1.655313                            1.562345      -1.099193       2.363516                    0.998044       3.199215       8.338336       0.557477       1.139612      -0.743865      -0.012197      -0.010330       0.036889       0.040203       0.004314      -0.007514      -0.015708      -0.009652       0.027727      -0.012701      -0.010625       0.023326              1.682416       1.381223      -0.023752      -0.265953       1.507244       0.114855       2.158781          -0.000000
          187              H       2.097308       4.324293       2.974944       0.096442       1.465586 0.11000768E+02  0.11600007E+03                                 2.084782                            1.904576      -1.050157       2.374253                    0.996334       3.644088      10.295424       0.469749       1.236530      -0.720888       0.014783       0.008448      -0.046479       0.049499       0.004394      -0.009100      -0.010010      -0.032505       0.033660      -0.024299       0.001283       0.023016              2.171904       1.684073      -0.033893      -0.365490       1.786391       0.310489       3.045247          -0.000000
          188              H       1.718095       6.319484       4.114961       0.131446       1.159583 0.84817695E+01  0.82810340E+02                                 1.686495                            1.599619      -1.094931       2.360085                    0.997812       3.256088       8.512114       0.554536       1.131301      -0.745980       0.007468       0.032290      -0.022549       0.040086       0.004883      -0.007761      -0.013878      -0.008622       0.036790      -0.012939      -0.010338       0.023277              1.696785       1.346775       0.073719      -0.083070       2.172010      -0.184796       1.571569          -0.000000
          189              H       1.681132      11.684146       3.338296       0.088819       1.598253 0.12140307E+02  0.13199908E+03                                 2.236895                            2.018955      -1.402638       2.198071                    0.992958       3.991869      11.678619       0.447414       1.259085      -0.713347       0.002854      -0.006018      -0.046168       0.046646      -0.003632       0.000853       0.014598      -0.026762       0.020206      -0.017683      -0.005497       0.023180              2.351945       1.827336       0.081878      -0.389977       1.947539      -0.380977       3.280960          -0.000001
          190              H       1.351203       9.595129       4.278470       0.127110       1.259681 0.94940322E+01  0.96106727E+02                                 1.846680                            1.743674      -1.112722       2.348075                    0.997666       3.417991       9.338551       0.503839       1.200911      -0.729088       0.001065      -0.026891      -0.028642       0.039302      -0.000251      -0.006202       0.012803      -0.005840       0.055349      -0.014661      -0.010136       0.024797              1.864419       1.448261      -0.004749      -0.050102       2.338978       0.262788       1.806018          -0.000001
          191              H       1.134901      13.425454       6.808308       0.097538       1.607875 0.12216688E+02  0.13281026E+03                                 2.258918                            2.039108      -1.210117       2.296063                    0.995714       3.783919      11.007663       0.441438       1.276316      -0.712146      -0.007632       0.036310       0.032960       0.049629      -0.007816      -0.009616       0.003240      -0.013400       0.057190      -0.021256      -0.001315       0.022571              2.372104       1.726683      -0.037608      -0.005216       3.274089       0.539196       2.115540          -0.000002
          192              H       0.800865      11.364033       7.852945       0.133381       1.168713 0.84879258E+01  0.82980117E+02                                 1.707532                            1.610127      -1.100945       2.359585                    0.997791       3.236996       8.499423       0.546995       1.145381      -0.742829      -0.007466       0.004986       0.038988       0.040008      -0.003229      -0.004290       0.014340      -0.008951       0.042663      -0.012645      -0.010596       0.023242              1.734551       1.364577       0.046701      -0.171510       1.605492      -0.163588       2.233586          -0.000000
          193              H       7.270759       1.904124      39.805212       0.092661       1.426589 0.10751585E+02  0.11423940E+03                                 2.138204                            1.949571      -1.248271       2.278384                    0.993780       3.922692      11.620517       0.434836       1.325675      -0.699059      -0.008700      -0.000871      -0.047348       0.048149       0.008137      -0.005986       0.003056       0.007958       0.046800      -0.017869       0.000552       0.017317              2.235247       2.124502       0.168150       0.609077       1.794588       0.104653       2.786652          -0.000001
          194              H       9.396816       2.743042      40.159480       0.127451       1.203868 0.90646867E+01  0.93319214E+02                                 1.974553                            1.839375      -1.508210       2.167482                    0.991840       3.990195      12.063336       0.425078       1.399649      -0.682046       0.020235       0.008829      -0.032990       0.039695       0.001420      -0.004987       0.000385       0.012514       0.050902      -0.014929      -0.003257       0.018186              2.036136       2.143829       0.307702      -0.358463       1.747219      -0.317051       2.217360          -0.000001
          195              H       6.740956       1.432232      43.674910       0.090184       1.519221 0.11292126E+02  0.12155081E+03                                 2.231195                            1.997125      -1.288847       2.252712                    0.993732       4.035236      12.060119       0.429594       1.324543      -0.698705      -0.018317      -0.010715       0.041139       0.046290       0.003903       0.003846       0.000391       0.006977       0.056409      -0.014682      -0.004736       0.019417              2.375899       2.709330       0.382141      -0.785629       1.827796      -0.289020       2.590569          -0.000001
          196              H       8.861537       2.226997      44.092765       0.125036       1.396797 0.10712012E+02  0.11294409E+03                                 2.061235                            1.914536      -1.282332       2.276595                    0.994439       3.689071      10.647427       0.452716       1.283180      -0.709581       0.009270       0.000381       0.035815       0.036997       0.006121      -0.003731       0.003578      -0.001017       0.039142      -0.013666      -0.000382       0.014048              2.117553       2.074627       0.102045       0.362629       1.605894       0.078541       2.672138          -0.000001
          197              H      13.026035       1.001735       2.216447       0.087185       1.493747 0.11738914E+02  0.12812482E+03                                 2.218467                            2.044191      -1.558911       2.117478                    0.991360       4.319999      13.179254       0.420392       1.334893      -0.694446      -0.025581      -0.021525       0.028261       0.043776       0.004151      -0.000681      -0.001707       0.010571       0.001481      -0.007221       0.000510       0.006711              2.289948       2.090833       0.303391      -0.402160       2.114256      -0.544944       2.664753          -0.000001
          198              H      11.832267       1.669558       0.367894       0.125724       1.278634 0.97956350E+01  0.10215061E+03                                 1.997865                            1.867223      -1.594199       2.121345                    0.991633       4.011550      11.949148       0.440055       1.334723      -0.694705      -0.033744      -0.011155      -0.002794       0.035650       0.006249      -0.003357       0.000422       0.004385      -0.022639      -0.008756      -0.001987       0.010743              2.060856       2.719957       0.197242       0.135813       1.652591      -0.078721       1.810021          -0.000001
          199              H       2.647646       2.525034       0.713078       0.087648       1.775825 0.13950579E+02  0.15770534E+03                                 2.446542                            2.200737      -1.456390       2.170322                    0.991944       4.175005      12.626446       0.416176       1.301893      -0.704447       0.045002       0.009312      -0.007316       0.046534       0.009740      -0.006433      -0.012509       0.002113       0.000066      -0.013731      -0.005481       0.019212              2.592033       3.735692       0.213379       0.329598       1.896412       0.063711       2.143996          -0.000001
          200              H       1.530542       3.192857      44.233564       0.132775       1.357297 0.10352784E+02  0.10795239E+03                                 2.000137                            1.865641      -1.324481       2.257769                    0.994864       3.610567      10.276753       0.465909       1.260753      -0.714546       0.025246       0.016059      -0.028151       0.041082       0.015599      -0.007769      -0.005167       0.012512      -0.012138      -0.014785      -0.007368       0.022153              2.052305       1.964090       0.187272      -0.254996       1.797309      -0.443677       2.395515          -0.000001
          201              H       2.662705       5.210125      39.396441       0.091926       1.544344 0.11473187E+02  0.12380755E+03                                 2.242400                            2.002591      -1.422991       2.193549                    0.992270       4.031364      12.005064       0.433023       1.310786      -0.701574       0.047952      -0.005592       0.003498       0.048403       0.001683       0.007488      -0.003886       0.015822      -0.001671      -0.010682      -0.001817       0.012499              2.406631       3.556860       0.039570      -0.170194       1.806497      -0.128829       1.856536          -0.000000
          202              H       1.549708       4.186313      41.158698       0.129922       1.378144 0.10455705E+02  0.10992510E+03                                 2.056401                            1.899472      -1.404788       2.217844                    0.993409       3.775622      10.995151       0.450214       1.294029      -0.705841       0.023409      -0.018913       0.025480       0.039432       0.001317       0.013869      -0.006225       0.011946      -0.007224      -0.015516      -0.001850       0.017365              2.144168       2.087061      -0.241819       0.287210       1.957642      -0.566897       2.387801          -0.000001
          203              H      12.968537       6.393993      37.793150       0.087706       1.284390 0.92718926E+01  0.96079800E+02                                 2.057913                            1.851782      -1.511544       2.142223                    0.991065       4.260990      12.962401       0.426186       1.386892      -0.682993      -0.024165       0.020819      -0.030063       0.043831       0.000303      -0.000701      -0.009182       0.014764       0.003464      -0.013654       0.006071       0.007583              2.217669       2.018175      -0.330294       0.417232       1.955651      -0.667936       2.679181          -0.000000
          204              H      11.741913       5.364662      39.496362       0.125968       1.337299 0.10129056E+02  0.10658144E+03                                 2.066842                            1.905201      -1.580375       2.128343                    0.991579       4.032916      12.091453       0.433161       1.343829      -0.693094      -0.036763       0.003278      -0.000275       0.036910      -0.009865      -0.000399       0.000111       0.012251      -0.005780      -0.010650      -0.001937       0.012587              2.161186       2.956158      -0.055791      -0.028942       1.723241      -0.202822       1.804159          -0.000000
          205              H       1.173233       4.616811      35.245144       0.102711       1.579576 0.12039400E+02  0.12999111E+03                                 2.222157                            2.019341      -1.037197       2.385823                    0.996914       3.621962      10.391965       0.446634       1.270123      -0.715285       0.009331      -0.045976       0.023845       0.052626       0.001363       0.003983      -0.001159      -0.046772       0.010257      -0.025689       0.003913       0.021776              2.338681       1.877826      -0.353066       0.378531       2.522174      -0.694064       2.616043          -0.000001
          206              H       0.335405       4.302216      33.105909       0.134863       1.163952 0.84947448E+01  0.83198247E+02                                 1.716287                            1.621525      -1.086630       2.368430                    0.997833       3.236338       8.550609       0.538783       1.160722      -0.739163      -0.001592      -0.038792      -0.007863       0.039613      -0.003904       0.001388      -0.003955      -0.034638      -0.029502      -0.013148      -0.010028       0.023176              1.738875       1.375501       0.058125       0.118717       2.047962       0.336270       1.793162          -0.000000
          207              H       0.572242       8.513366      35.022591       0.096193       1.650172 0.12811531E+02  0.14216352E+03                                 2.361156                            2.133446      -1.413027       2.201611                    0.992242       4.046588      12.233104       0.414310       1.332275      -0.698494      -0.006969       0.047469       0.015000       0.050269      -0.011442       0.002654      -0.007345      -0.030750       0.002979      -0.019664      -0.001959       0.021623              2.475979       1.849268       0.093909       0.137187       3.030083       0.761408       2.548585          -0.000001
          208              H      13.446318       8.314675      32.847021       0.133069       1.229501 0.91388213E+01  0.91917085E+02                                 1.842269                            1.730220      -1.083404       2.370352                    0.997946       3.385347       9.313233       0.495743       1.228411      -0.722735      -0.012899       0.036875      -0.012466       0.041006      -0.003363       0.004623      -0.000781      -0.034202      -0.038888      -0.016614      -0.007337       0.023951              1.882978       1.556329      -0.228108       0.245769       2.012888      -0.365667       2.079717          -0.000000
          209              H      12.661881      11.584801      28.813814       0.093390       1.701051 0.13271602E+02  0.14767258E+03                                 2.356172                            2.132559      -1.306664       2.242538                    0.994400       3.986917      11.831836       0.428370       1.285021      -0.709129       0.008418       0.035487       0.028627       0.046365      -0.000432       0.011066       0.005649      -0.003749       0.057383      -0.015662      -0.007932       0.023595              2.434078       1.769383       0.179191       0.105058       3.464623       0.394388       2.068227           0.000002
          210              H      13.036987       9.664119      30.058294       0.135724       1.119221 0.80317680E+01  0.77433572E+02                                 1.655286                            1.562320      -1.099161       2.363537                    0.998044       3.199150       8.338145       0.557478       1.139621      -0.743863       0.012197       0.010329       0.036891       0.040204       0.004314       0.007514       0.015708      -0.009651       0.027729      -0.012701      -0.010625       0.023326              1.682389       1.381203      -0.023750       0.265948       1.507218      -0.114850       2.158745           0.000000
          211              H      11.592692       9.473707      25.684444       0.096443       1.465550 0.11000440E+02  0.11599567E+03                                 2.084742                            1.904544      -1.050131       2.374266                    0.996334       3.644043      10.295233       0.469755       1.236525      -0.720889      -0.014782      -0.008449      -0.046479       0.049500       0.004394       0.009101       0.010010      -0.032504       0.033659      -0.024298       0.001282       0.023016              2.171860       1.684045      -0.033892       0.365479       1.786360      -0.310481       3.045177           0.000002
          212              H      11.971905       7.478516      26.824461       0.131443       1.159607 0.84819995E+01  0.82813351E+02                                 1.686538                            1.599658      -1.094944       2.360080                    0.997812       3.256116       8.512295       0.554519       1.131325      -0.745974      -0.007468      -0.032291      -0.022549       0.040086       0.004883       0.007760       0.013878      -0.008622       0.036790      -0.012939      -0.010337       0.023277              1.696829       1.346804       0.073722       0.083073       2.172073       0.184803       1.571608           0.000002
          213              H      12.008868       2.113854      26.047796       0.088819       1.598249 0.12140272E+02  0.13199852E+03                                 2.236885                            2.018948      -1.402635       2.198072                    0.992958       3.991864      11.678575       0.447417       1.259079      -0.713348      -0.002855       0.006018      -0.046168       0.046646      -0.003632      -0.000853      -0.014599      -0.026762       0.020208      -0.017683      -0.005497       0.023180              2.351934       1.827329       0.081878       0.389974       1.947532       0.380974       3.280942           0.000001
          214              H      12.338797       4.202871      26.987970       0.127110       1.259687 0.94940933E+01  0.96107560E+02                                 1.846692                            1.743683      -1.112742       2.348066                    0.997665       3.418001       9.338608       0.503836       1.200917      -0.729087      -0.001065       0.026892      -0.028642       0.039302      -0.000251       0.006202      -0.012803      -0.005839       0.055349      -0.014660      -0.010136       0.024796              1.864431       1.448268      -0.004749       0.050103       2.338995      -0.262790       1.806029           0.000002
          215              H      12.555099       0.372546      29.517808       0.097544       1.607825 0.12216233E+02  0.13280406E+03                                 2.258874                            2.039072      -1.210091       2.296079                    0.995715       3.783844      11.007388       0.441441       1.276318      -0.712146       0.007632      -0.036311       0.032961       0.049630      -0.007816       0.009616      -0.003241      -0.013400       0.057190      -0.021256      -0.001316       0.022572              2.372055       1.726654      -0.037607       0.005216       3.274011      -0.539181       2.115499           0.000002
          216              H      12.889135       2.433967      30.562445       0.133383       1.168703 0.84878479E+01  0.82979431E+02                                 1.707554                            1.610146      -1.100914       2.359608                    0.997792       3.236949       8.499393       0.546977       1.145418      -0.742820       0.007466      -0.004986       0.038990       0.040010      -0.003229       0.004291      -0.014339      -0.008950       0.042663      -0.012645      -0.010596       0.023241              1.734575       1.364591       0.046702       0.171515       1.605510       0.163592       2.233624           0.000000
          217              C       0.754319      11.824886      40.695424       0.091852      28.295077 0.34177028E+03  0.76392772E+04                                 8.348877                            6.314709       0.015557       2.025120                    0.998903      26.629657      77.038444       0.626303       0.437526      -1.041029      -0.012970       0.002152       0.042163       0.044165       0.023576      -0.010594      -0.007140      -0.060815       0.028570      -0.044369       0.006849       0.037521              9.844352      13.797803      -3.748831       1.340010       6.416238       0.188080       9.319015          -0.000001
          218              C       2.020644      11.328158      40.897993      -0.133970      35.933813 0.45234419E+03  0.10843838E+05                                 9.804155                            7.297244      -0.273247       1.897272                    0.998158      30.097460      90.146059       0.578778       0.441448      -1.038799      -0.004915       0.001428       0.006537       0.008302       0.030381      -0.012131      -0.004882      -0.049203      -0.010417      -0.039595      -0.003278       0.042872             11.847912      17.442004      -4.384250       2.607043       7.287028       0.252605      10.814704          -0.000001
          219              C       0.444925      12.106365      42.945027       0.095686      28.000166 0.33119331E+03  0.73378197E+04                                 8.241515                            6.178315       0.073187       2.042170                    0.999527      26.388406      75.765094       0.639633       0.432205      -1.045227       0.006501       0.006621      -0.043889       0.044859       0.032791      -0.005457       0.004766      -0.070012       0.008081      -0.050194       0.003440       0.046754              9.798887      14.105757      -3.403293       0.273838       5.784712      -0.011374       9.506193          -0.000002
          220              C       1.703036      11.628954      43.196648      -0.144805      34.596634 0.42410634E+03  0.99757097E+04                                 9.411530                            6.961774      -0.060208       1.961187                    0.999328      29.634396      87.100210       0.607632       0.428545      -1.049540       0.002912       0.017523      -0.010415       0.020591       0.024605      -0.001768      -0.006243      -0.067385       0.003915      -0.042374       0.000276       0.042098             11.464419      17.674810      -4.364605      -0.000328       6.714111       0.271278      10.004336          -0.000002
          221              C       2.505270      11.234608      42.173812       0.066507      39.039745 0.40924181E+03  0.94860603E+04                                10.328788                            6.890231      -0.293342       1.927046                    0.998712      26.725084      76.529500       0.607409       0.435030      -1.051617      -0.017056       0.016130      -0.005933       0.024213       0.018819       0.002627       0.006954      -0.052235      -0.055083      -0.023045      -0.019236       0.042281             14.128774      23.998802      -5.869967       1.898503       7.586587       0.173938      10.800934          -0.000001
          222              C       3.911233      10.760232      42.405904       0.373587      34.464843 0.33150128E+03  0.73396160E+04                                 9.779231                            6.379461      -0.407923       1.901708                    0.998658      24.582058      70.343612       0.600902       0.460377      -1.029800       0.028237      -0.002843       0.002318       0.028475       0.034414      -0.020153      -0.056482      -0.082922      -0.037016      -0.047737      -0.046166       0.093903             13.633126      22.553885      -4.865204       2.611136       8.192838       1.825097      10.152656          -0.000001
          223              C       6.632805      12.329617       1.523807       0.084554      27.617548 0.34911973E+03  0.78451537E+04                                 8.191452                            6.373082      -0.012983       2.010755                    0.999010      26.915040      78.070761       0.624774       0.436271      -1.041780       0.046517      -0.008396      -0.017253       0.050319       0.002813      -0.020247      -0.035195      -0.038689      -0.051978      -0.044818      -0.004965       0.049784              9.339423      10.534389      -0.749167       2.404128       6.027540       2.384667      11.456339          -0.000002
          224              C       5.914080      11.931958       0.424213      -0.145661      34.434429 0.43941070E+03  0.10433753E+05                                 9.423658                            7.122797      -0.114044       1.944670                    0.998965      29.878922      88.401875       0.595764       0.432974      -1.046238       0.012999       0.008589      -0.007932       0.017483       0.009670      -0.010313      -0.035434      -0.050154      -0.058612      -0.038191      -0.016635       0.054826             11.093635      11.036482      -0.203046       2.876201       7.053338       3.917518      15.191086          -0.000002
          225              C       8.561726      11.446821       0.645404       0.083185      27.535193 0.33700815E+03  0.74960089E+04                                 8.091188                            6.190498       0.066982       2.034914                    0.999564      26.676100      76.634533       0.645765       0.426424      -1.049200      -0.029228       0.041580       0.011265       0.052059      -0.002676      -0.026561      -0.021772      -0.040618      -0.069272      -0.048033       0.007627       0.040407              9.317833      10.791552      -0.348184       2.452212       5.432432       2.044069      11.729516          -0.000000
          226              C       7.901868      11.035640      44.936196      -0.146254      34.844141 0.43951745E+03  0.10406691E+05                                 9.419683                            7.069702      -0.069688       1.953832                    0.999404      29.747973      87.060695       0.606614       0.426439      -1.053274      -0.002836       0.021737      -0.007475       0.023160      -0.008954      -0.016589      -0.018115      -0.047272      -0.069689      -0.040409      -0.000345       0.040754             11.215192      13.262545       0.206255       4.394288       6.319556       2.872587      14.063476          -0.000001
          227              C       6.528761      11.251165      44.825828       0.068700      38.667461 0.40286268E+03  0.92657176E+04                                10.161202                            6.770523      -0.067981       2.000720                    0.999218      26.233097      73.890041       0.624116       0.426696      -1.060806       0.011327       0.016277       0.012024       0.023191       0.007914      -0.011342      -0.024034      -0.031479      -0.042428      -0.028524      -0.009326       0.037850             13.678321      13.852599       0.949897       6.283156       7.740616       5.330763      19.441747           0.000001
          228              C       5.796346      10.801902      43.615866       0.371465      33.882374 0.32132299E+03  0.70535852E+04                                 9.641412                            6.260359      -0.359365       1.919829                    0.998748      24.325137      69.136945       0.610028       0.457391      -1.032271      -0.011877      -0.001727      -0.027102       0.029641       0.033391      -0.013230      -0.048016      -0.090566      -0.062277      -0.047154      -0.042010       0.089164             13.336160      13.497938       0.507979       5.858422       7.867715       5.341348      18.642826           0.000001
          229              C       8.558988       8.551724      39.426417       0.099885      28.851766 0.32698559E+03  0.72109970E+04                                 8.379352                            6.119305       0.070447       2.044245                    0.999444      26.131800      74.500003       0.646744       0.429444      -1.048424      -0.035190      -0.003874      -0.026557       0.044256       0.002422       0.019163      -0.043006      -0.040490      -0.059499      -0.052247      -0.003544       0.055791             10.203692      11.868007      -0.747852      -1.600547       7.492937       4.519664      11.250133           0.000000
          230              C       7.904606       9.166011      40.478321      -0.138162      36.102546 0.43592633E+03  0.10301548E+05                                 9.662702                            7.045423      -0.070018       1.958632                    0.999229      29.535194      86.382057       0.606994       0.427004      -1.052820      -0.004998       0.011055      -0.014522       0.018923      -0.003569       0.021136      -0.033879      -0.046194      -0.030351      -0.042175      -0.008635       0.050810             11.952649      14.185554      -1.967627      -3.561858       8.718628       5.363149      12.953766          -0.000001
          231              C       6.582152       7.864860      38.486244       0.090941      30.315184 0.35479685E+03  0.79985518E+04                                 8.781362                            6.464572      -0.025623       2.013779                    0.998370      26.679044      77.309551       0.615097       0.441704      -1.039391       0.044080       0.008768       0.017105       0.048088       0.007380       0.012641      -0.028516      -0.038985      -0.037547      -0.036802      -0.004161       0.040963             10.729732      12.067103      -0.579481      -1.645257       7.606657       4.850041      12.515437          -0.000000
          232              C       5.846999       8.467281      39.500450      -0.138711      37.657210 0.45129076E+03  0.10778796E+05                                10.008818                            7.215234      -0.152947       1.931930                    0.998603      29.940411      88.608317       0.592812       0.432589      -1.047321       0.010112       0.009874       0.000518       0.014143       0.012355      -0.000783      -0.036268      -0.043947      -0.048738      -0.037361      -0.014524       0.051885             12.563061      12.622883      -0.978117      -2.071406       9.918911       6.891803      15.147388          -0.000001
          233              C       6.520547       9.121030      40.520561       0.059611      40.650877 0.40380008E+03  0.92788323E+04                                10.449913                            6.741456      -0.061116       2.001255                    0.999130      26.212580      73.440178       0.631549       0.422058      -1.065295       0.009003       0.002110      -0.025023       0.026677      -0.001238       0.004786      -0.025760      -0.036554      -0.016454      -0.022865      -0.014112       0.036977             14.726103      14.721069      -3.273745      -4.895999      11.596457       8.818127      17.860784           0.000001
          234              C       5.792239       9.797132      41.621063       0.379466      34.835877 0.32521226E+03  0.71522710E+04                                 9.817913                            6.295133      -0.327341       1.932056                    0.998864      24.185071      68.546005       0.609474       0.456956      -1.033700      -0.011581       0.021715       0.016084       0.029400       0.039943      -0.015063      -0.054594      -0.095069      -0.066254      -0.054034      -0.045359       0.099393             13.890522      13.593721      -4.480080      -3.903934      10.834457       7.750254      17.243387           0.000001
          235              C       7.733481       8.425887      34.742356       0.095928      27.758086 0.33198431E+03  0.73378035E+04                                 8.120126                            6.139759       0.199177       2.083160                    0.999640      26.169194      74.318107       0.650791       0.425810      -1.052265      -0.006609      -0.045550       0.007748       0.046675      -0.006404      -0.025746       0.011344      -0.019263      -0.064669      -0.038974       0.007887       0.031088              9.742400       5.789507       0.457040       3.533974       8.528453      -0.208992      14.909241          -0.000002
          236              C       7.244748       8.622094      33.468807      -0.150760      34.764841 0.42826008E+03  0.10040695E+05                                 9.359057                            6.960715       0.124180       2.018141                    0.999670      29.217770      84.157367       0.615770       0.424259      -1.058184      -0.004971      -0.007328       0.004035       0.009731       0.000564      -0.017851       0.006610      -0.015188      -0.085603      -0.036684       0.013681       0.023002             11.534416       6.643141       0.478232       4.649662       9.072168       0.119883      18.887939          -0.000001
          237              C       7.388493       6.142594      34.614728       0.107485      28.436014 0.33601250E+03  0.74831881E+04                                 8.364095                            6.244236      -0.028277       2.009992                    0.999312      26.553000      76.825396       0.632034       0.435145      -1.041831       0.002340       0.039250       0.011028       0.040837       0.004590      -0.031598       0.010467       0.015371      -0.090779      -0.047368       0.009824       0.037544             10.096082       5.974226       0.525150       3.415995       9.091410      -0.813902      15.222609          -0.000001
          238              C       6.897022       6.251046      33.320741      -0.149095      36.061295 0.45091301E+03  0.10731933E+05                                 9.670252                            7.179475      -0.026998       1.966759                    0.999397      29.786586      87.051647       0.600340       0.428671      -1.053187      -0.004561       0.002631       0.010015       0.011315      -0.002816      -0.014255       0.003982      -0.011309      -0.112415      -0.041364       0.015316       0.026049             11.970105       6.666245       0.193152       4.222079       9.554992      -1.925822      19.689077          -0.000001
          239              C       6.847738       7.517150      32.730294       0.050867      40.144420 0.41948626E+03  0.97251060E+04                                10.370423                            6.872563      -0.081052       1.987915                    0.999224      26.598838      74.691333       0.625718       0.422232      -1.065892       0.002856       0.000933       0.031341       0.031485      -0.004410      -0.004902       0.000954       0.027709      -0.017770      -0.011585      -0.006934       0.018520             14.623859       7.261960       0.253939       5.949794      10.001939      -1.438588      26.607677          -0.000002
          240              C       6.421979       7.658442      31.308679       0.378398      33.180498 0.31041801E+03  0.67174831E+04                                 9.408046                            6.077161      -0.174807       1.984754                    0.999139      23.583727      65.332378       0.634396       0.446155      -1.044609      -0.013361       0.002803      -0.030343       0.033273       0.005571      -0.039830       0.000916       0.139017      -0.119159      -0.052895      -0.047947       0.100842             13.332986       6.325028      -0.347892       4.910016      10.413030      -1.495291      23.260902          -0.000001
          241              C       5.664922       3.059844      28.409584       0.104133      26.825676 0.31374891E+03  0.68423908E+04                                 7.914858                            5.955886       0.158127       2.075463                    0.999695      25.801132      72.953715       0.662428       0.423976      -1.052647      -0.015446       0.018592      -0.034562       0.042176      -0.001154      -0.017134      -0.023631       0.082855      -0.001313      -0.052770       0.004448       0.048322              9.191724       4.688677       0.584257       1.738611      12.800793       2.770153      10.085703           0.000002
          242              C       5.897652       4.199283      29.158544      -0.144347      33.313538 0.41289478E+03  0.95528275E+04                                 8.979216                            6.745967       0.177677       2.036065                    0.999684      28.603236      80.743932       0.640521       0.413314      -1.069536      -0.004591      -0.002700      -0.006157       0.008141      -0.007097      -0.006707      -0.025193       0.044953       0.003702      -0.040381       0.016526       0.023855             10.683225       5.235578       0.964647       1.746297      16.083777       4.177222      10.730320           0.000001
          243              C       5.047503       4.293662      26.583741       0.082269      27.640138 0.33570539E+03  0.74266824E+04                                 8.060844                            6.159566       0.167646       2.068845                    0.999584      26.248897      74.118015       0.653276       0.423812      -1.055499       0.008003      -0.030319       0.032071       0.044853      -0.010844      -0.011676      -0.023522       0.035010       0.033836      -0.039476       0.013393       0.026083              9.387069       4.757587       0.678502       1.649712      12.608975       3.453571      10.794644           0.000002
          244              C       5.267912       5.487189      27.257304      -0.150729      33.998845 0.42293386E+03  0.98609375E+04                                 9.137877                            6.860867       0.112530       2.011646                    0.999654      29.061442      82.817439       0.629424       0.417366      -1.065103      -0.000003      -0.004749       0.005936       0.007602      -0.009499      -0.004923      -0.025419       0.028551       0.009922      -0.035816       0.014668       0.021149             10.914322       5.458547       1.235595       2.252738      14.663740       4.927511      12.620680           0.000003
          245              C       5.695040       5.439172      28.572185       0.053079      38.558094 0.40553757E+03  0.93043847E+04                                10.015455                            6.713208      -0.115577       1.976757                    0.999104      26.305621      73.017146       0.640603       0.416735      -1.071481      -0.005787      -0.021717      -0.013638       0.026289       0.002299      -0.009025      -0.001535       0.028463      -0.020947      -0.011352      -0.009540       0.020892             13.443389       5.897502       1.880113       2.637008      20.122548       7.358927      14.310116          -0.000000
          246              C       5.918187       6.679336      29.347941       0.372674      32.973095 0.31050815E+03  0.67191923E+04                                 9.337033                            6.069579      -0.174225       1.983184                    0.999216      23.651778      65.496502       0.636190       0.444913      -1.045451       0.003647       0.026274       0.014054       0.030019      -0.001320      -0.032393       0.003526       0.135180      -0.117119      -0.050664      -0.044309       0.094973             12.778586       5.492424       1.613699       2.360451      18.975997       5.637044      13.867337          -0.000001
          247              C       5.336362      11.621503      26.980249       0.100691      27.649275 0.32817131E+03  0.72526080E+04                                 8.173676                            6.160386       0.073991       2.045647                    0.999460      26.243517      75.199750       0.639096       0.433657      -1.044584       0.012928       0.024322       0.032315       0.042461       0.013236      -0.021243       0.020147       0.072853      -0.005748      -0.050140       0.003241       0.046898              9.620512       4.926720      -0.939395       1.365650      13.591901      -2.721288      10.342915           0.000001
          248              C       5.530760      10.371957      27.536177      -0.149792      35.374555 0.43737709E+03  0.10333481E+05                                 9.525686                            7.065987       0.023509       1.984517                    0.999517      29.584252      86.217191       0.605612       0.428076      -1.053274       0.006901       0.009803       0.002532       0.012253       0.005966      -0.004274       0.022774       0.048146       0.028408      -0.040290       0.018798       0.021491             11.565916       5.481657      -1.403594       1.534112      16.740024      -5.061840      12.476067           0.000002
          249              C       5.652601      12.630689      28.998215       0.098161      27.649540 0.32986581E+03  0.72781637E+04                                 8.099468                            6.123129       0.187784       2.082059                    0.999619      26.047478      73.869105       0.651300       0.426227      -1.052175      -0.008771      -0.015435      -0.041304       0.044958       0.019462      -0.003980       0.018667       0.060425       0.010762      -0.045165       0.010938       0.034227              9.515500       4.639384      -0.800746       0.918140      14.321829      -2.151650       9.585287           0.000002
          250              C       5.856582      11.403219      29.631810      -0.144443      34.057946 0.42209611E+03  0.98487960E+04                                 9.200188                            6.886671       0.145074       2.026435                    0.999705      28.965505      82.911925       0.623011       0.421346      -1.061255      -0.001999       0.002075      -0.007180       0.007737       0.007262      -0.001817       0.021327       0.047249       0.030503      -0.039072       0.018273       0.020798             11.036414       5.105178      -1.140271       1.031893      17.810346      -3.181123      10.193718           0.000001
          251              C       5.779918      10.254122      28.884667       0.053084      39.486533 0.40571609E+03  0.93404731E+04                                10.270968                            6.772775      -0.116386       1.979797                    0.999274      26.464521      74.386925       0.627505       0.423977      -1.063339      -0.000343       0.021762      -0.012028       0.024867      -0.000205      -0.005961      -0.001580       0.033105      -0.027776      -0.012921      -0.009387       0.022308             14.106374       5.690184      -1.844400       1.651696      23.232744      -6.903383      13.396195          -0.000000
          252              C       5.966102       8.927582      29.515537       0.379022      33.472399 0.31290705E+03  0.67898072E+04                                 9.489274                            6.120953      -0.178389       1.984169                    0.999169      23.633371      65.714759       0.628652       0.449008      -1.042189       0.006518      -0.028396       0.013032       0.031916       0.000759      -0.037953      -0.000254       0.134272      -0.121078      -0.050790      -0.046960       0.097750             13.226416       5.487198      -1.417822       2.035493      21.037408      -5.932021      13.154641          -0.000001
          253              C      12.935681       1.973114      17.985924       0.091862      28.294776 0.34176613E+03  0.76391616E+04                                 8.348837                            6.314684       0.015539       2.025120                    0.998903      26.629420      77.037657       0.626302       0.437528      -1.041028       0.012972      -0.002142       0.042162       0.044165       0.023577       0.010597       0.007139      -0.060822       0.028560      -0.044372       0.006847       0.037525              9.844299      13.797719      -3.748803      -1.339989       6.416203      -0.188089       9.318974           0.000001
          254              C      11.669356       2.469842      18.188493      -0.133965      35.933649 0.45234198E+03  0.10843775E+05                                 9.804145                            7.297241      -0.273287       1.897262                    0.998158      30.097353      90.145801       0.578776       0.441450      -1.038798       0.004922      -0.001417       0.006536       0.008304       0.030383       0.012129       0.004888      -0.049207      -0.010424      -0.039595      -0.003283       0.042878             11.847894      17.441951      -4.384231      -2.607022       7.287015      -0.252618      10.814715           0.000001
          255              C      13.245075       1.691635      20.235527       0.095680      28.000456 0.33119647E+03  0.73379061E+04                                 8.241546                            6.178324       0.073204       2.042171                    0.999527      26.388643      75.765828       0.639636       0.432202      -1.045229      -0.006498      -0.006616      -0.043889       0.044858       0.032788       0.005458      -0.004767      -0.070009       0.008077      -0.050191       0.003440       0.046752              9.798938      14.105852      -3.403325      -0.273828       5.784735       0.011367       9.506228           0.000003
          256              C      11.986964       2.169046      20.487148      -0.144813      34.597145 0.42411258E+03  0.99758966E+04                                 9.411617                            6.961820      -0.060217       1.961179                    0.999328      29.634716      87.101424       0.607630       0.428544      -1.049540      -0.002911      -0.017515      -0.010416       0.020585       0.024604       0.001765       0.006242      -0.067382       0.003916      -0.042373       0.000277       0.042096             11.464548      17.675049      -4.364671       0.000329       6.714174      -0.271283      10.004420           0.000004
          257              C      11.184730       2.563392      19.464312       0.066505      39.039837 0.40924236E+03  0.94860773E+04                                10.328805                            6.890236      -0.293325       1.927051                    0.998712      26.725117      76.529638       0.607409       0.435030      -1.051617       0.017058      -0.016121      -0.005932       0.024209       0.018819      -0.002627      -0.006956      -0.052235      -0.055083      -0.023045      -0.019236       0.042281             14.128809      23.998865      -5.869980      -1.898495       7.586597      -0.173948      10.800964           0.000001
          258              C       9.778767       3.037768      19.696404       0.373583      34.464966 0.33150229E+03  0.73396435E+04                                 9.779248                            6.379465      -0.407908       1.901711                    0.998658      24.582114      70.343786       0.600903       0.460377      -1.029801      -0.028235       0.002846       0.002322       0.028473       0.034416       0.020152       0.056481      -0.082919      -0.037013      -0.047738      -0.046163       0.093901             13.633163      22.553960      -4.865226      -2.611125       8.192856      -1.825108      10.152672          -0.000001
          259              C       7.057195       1.468383      24.233307       0.084551      27.617701 0.34912153E+03  0.78452050E+04                                 8.191474                            6.373090      -0.012969       2.010757                    0.999010      26.915179      78.071244       0.624775       0.436269      -1.041780      -0.046518       0.008398      -0.017253       0.050320       0.002811       0.020249       0.035193      -0.038686      -0.051978      -0.044820      -0.004961       0.049781              9.339458      10.534420      -0.749167      -2.404142       6.027559      -2.384686      11.456394           0.000001
          260              C       7.775920       1.866042      23.133713      -0.145664      34.434562 0.43941209E+03  0.10433798E+05                                 9.423696                            7.122816      -0.114050       1.944668                    0.998965      29.878969      88.402165       0.595762       0.432975      -1.046237      -0.012997      -0.008587      -0.007933       0.017482       0.009671       0.010311       0.035434      -0.050153      -0.058613      -0.038190      -0.016636       0.054826             11.093697      11.036522      -0.203031      -2.876247       7.053369      -3.917553      15.191200           0.000001
          261              C       5.128274       2.351179      23.354904       0.083181      27.535363 0.33701090E+03  0.74960829E+04                                 8.091206                            6.190516       0.066986       2.034912                    0.999564      26.676232      76.634900       0.645765       0.426423      -1.049201       0.029230      -0.041579       0.011265       0.052058      -0.002681       0.026563       0.021770      -0.040614      -0.069277      -0.048035       0.007633       0.040403              9.317854      10.791593      -0.348186      -2.452219       5.432445      -2.044066      11.729525           0.000002
          262              C       5.788132       2.762360      22.226696      -0.146253      34.844055 0.43951658E+03  0.10406658E+05                                 9.419663                            7.069697      -0.069694       1.953832                    0.999404      29.747855      87.060108       0.606614       0.426440      -1.053275       0.002837      -0.021734      -0.007476       0.023158      -0.008954       0.016589       0.018116      -0.047278      -0.069691      -0.040410      -0.000348       0.040757             11.215171      13.262538       0.206273      -4.394322       6.319542      -2.872565      14.063434           0.000002
          263              C       7.161239       2.546835      22.116328       0.068708      38.667468 0.40286139E+03  0.92656865E+04                                10.161234                            6.770531      -0.068009       2.000712                    0.999218      26.233044      73.890042       0.624113       0.426698      -1.060804      -0.011327      -0.016275       0.012025       0.023190       0.007914       0.011345       0.024036      -0.031482      -0.042439      -0.028530      -0.009325       0.037855             13.678391      13.852634       0.949926      -6.283224       7.740650      -5.330808      19.441889           0.000001
          264              C       7.893654       2.996098      20.906366       0.371457      33.882737 0.32132615E+03  0.70536722E+04                                 9.641469                            6.260381      -0.359360       1.919828                    0.998748      24.325315      69.137551       0.610029       0.457390      -1.032271       0.011878       0.001729      -0.027099       0.029638       0.033393       0.013226       0.048013      -0.090564      -0.062269      -0.047157      -0.042003       0.089161             13.336259      13.498016       0.507982      -5.858455       7.867773      -5.341408      18.642987          -0.000000
          265              C       5.131012       5.246276      16.716917       0.099883      28.852076 0.32698875E+03  0.72110956E+04                                 8.379451                            6.119358       0.070386       2.044226                    0.999444      26.131989      74.501078       0.646737       0.429448      -1.048420       0.035189       0.003873      -0.026559       0.044256       0.002420      -0.019161       0.043009      -0.040498      -0.059496      -0.052247      -0.003549       0.055796             10.203829      11.868187      -0.747879       1.600596       7.493022      -4.519730      11.250277           0.000002
          266              C       5.785394       4.631989      17.768821      -0.138173      36.103313 0.43593586E+03  0.10301837E+05                                 9.662838                            7.045497      -0.070020       1.958624                    0.999229      29.535674      86.383912       0.606991       0.427004      -1.052819       0.005000      -0.011054      -0.014525       0.018925      -0.003567      -0.021138       0.033877      -0.046184      -0.030347      -0.042175      -0.008630       0.050805             11.952841      14.185797      -1.967678       3.561946       8.718754      -5.363248      12.953974           0.000002
          267              C       7.107848       5.933140      15.776744       0.090955      30.314821 0.35479197E+03  0.79984226E+04                                 8.781355                            6.464572      -0.025694       2.013765                    0.998370      26.678756      77.308886       0.615090       0.441710      -1.039386      -0.044077      -0.008772       0.017101       0.048085       0.007374      -0.012638       0.028523      -0.038990      -0.037539      -0.036801      -0.004170       0.040971             10.729719      12.067119      -0.579487       1.645270       7.606637      -4.850017      12.515401           0.000000
          268              C       7.843001       5.330719      16.790950      -0.138708      37.657307 0.45129230E+03  0.10778851E+05                                10.008855                            7.215257      -0.152988       1.931918                    0.998603      29.940475      88.608816       0.592809       0.432590      -1.047319      -0.010114      -0.009875       0.000513       0.014145       0.012357       0.000779       0.036268      -0.043946      -0.048726      -0.037361      -0.014523       0.051884             12.563101      12.622993      -0.978102       2.071394       9.918917      -6.891793      15.147392           0.000001
          269              C       7.169453       4.676970      17.811061       0.059597      40.651351 0.40380545E+03  0.92789830E+04                                10.449960                            6.741478      -0.061077       2.001263                    0.999130      26.212813      73.440848       0.631551       0.422055      -1.065297      -0.009005      -0.002109      -0.025024       0.026678      -0.001241      -0.004782       0.025754      -0.036544      -0.016442      -0.022855      -0.014113       0.036967             14.726180      14.721187      -3.273759       4.896028      11.596494      -8.818160      17.860858           0.000000
          270              C       7.897761       4.000868      18.911563       0.379472      34.835867 0.32521184E+03  0.71522598E+04                                 9.817916                            6.295132      -0.327340       1.932057                    0.998864      24.185044      68.545929       0.609473       0.456956      -1.033699       0.011582      -0.021714       0.016088       0.029401       0.039946       0.015058       0.054597      -0.095064      -0.066256      -0.054041      -0.045354       0.099395             13.890541      13.593743      -4.480103       3.903977      10.834468      -7.750273      17.243412          -0.000001
          271              C       5.956519       5.372113      12.032856       0.095916      27.758349 0.33198809E+03  0.73379024E+04                                 8.120149                            6.139779       0.199191       2.083158                    0.999640      26.169402      74.318598       0.650792       0.425808      -1.052267       0.006602       0.045553       0.007743       0.046675      -0.006400       0.025744      -0.011342      -0.019266      -0.064684      -0.038976       0.007892       0.031084              9.742430       5.789526       0.457034      -3.533985       8.528454       0.209005      14.909310           0.000001
          272              C       6.445252       5.175906      10.759307      -0.150763      34.764821 0.42825969E+03  0.10040678E+05                                 9.359049                            6.960714       0.124163       2.018136                    0.999670      29.217705      84.156983       0.615770       0.424260      -1.058184       0.004966       0.007327       0.004030       0.009725       0.000564       0.017853      -0.006607      -0.015175      -0.085602      -0.036683       0.013688       0.022995             11.534417       6.643149       0.478234      -4.649675       9.072116      -0.119903      18.887988           0.000002
          273              C       6.301507       7.655406      11.905228       0.107482      28.435571 0.33600767E+03  0.74830340E+04                                 8.363937                            6.244147      -0.028174       2.010025                    0.999312      26.552709      76.823655       0.632047       0.435139      -1.041837      -0.002342      -0.039251       0.011028       0.040838       0.004589       0.031596      -0.010463       0.015371      -0.090797      -0.047369       0.009825       0.037544             10.095861       5.974114       0.525142      -3.415896       9.091237       0.813868      15.222231           0.000001
          274              C       6.792978       7.546954      10.611241      -0.149094      36.060647 0.45090527E+03  0.10731683E+05                                 9.670093                            7.179393      -0.026950       1.966776                    0.999397      29.786230      87.049794       0.600347       0.428668      -1.053190       0.004559      -0.002630       0.010012       0.011311      -0.002815       0.014259      -0.003981      -0.011296      -0.112403      -0.041362       0.015320       0.026042             11.969874       6.666140       0.193146      -4.221972       9.554826       1.925784      19.688655           0.000003
          275              C       6.842262       6.280850      10.020794       0.050880      40.143751 0.41947891E+03  0.97248885E+04                                10.370308                            6.872503      -0.081079       1.987909                    0.999224      26.598560      74.690257       0.625721       0.422232      -1.065893      -0.002859      -0.000933       0.031336       0.031480      -0.004409       0.004908      -0.000955       0.027717      -0.017791      -0.011586      -0.006943       0.018529             14.623680       7.261889       0.253942      -5.949721      10.001797       1.438535      26.607353           0.000002
          276              C       7.268021       6.139558       8.599179       0.378389      33.180452 0.31041798E+03  0.67174788E+04                                 9.408020                            6.077149      -0.174798       1.984756                    0.999139      23.583736      65.332282       0.634399       0.446153      -1.044611       0.013357      -0.002802      -0.030340       0.033268       0.005571       0.039827      -0.000914       0.139023      -0.119143      -0.052892      -0.047950       0.100841             13.332936       6.325008      -0.347881      -4.909986      10.413027       1.495252      23.260771           0.000004
          277              C       8.025078      10.738156       5.700084       0.104132      26.825727 0.31374818E+03  0.68423839E+04                                 7.914903                            5.955892       0.158076       2.075449                    0.999695      25.801185      72.954358       0.662424       0.423978      -1.052644       0.015446      -0.018591      -0.034563       0.042176      -0.001153       0.017134       0.023626       0.082860      -0.001324      -0.052767       0.004442       0.048325              9.191791       4.688691       0.584247      -1.738621      12.800946      -2.770130      10.085735          -0.000002
          278              C       7.792348       9.598717       6.449044      -0.144353      33.313982 0.41290003E+03  0.95529865E+04                                 8.979319                            6.746022       0.177667       2.036059                    0.999684      28.603458      80.744910       0.640516       0.413316      -1.069535       0.004589       0.002701      -0.006159       0.008142      -0.007098       0.006706       0.025195       0.044954       0.003701      -0.040382       0.016527       0.023855             10.683376       5.235627       0.964669      -1.746314      16.084077      -4.177311      10.730423           0.000001
          279              C       8.642497       9.504338       3.874241       0.082272      27.640090 0.33570430E+03  0.74266565E+04                                 8.060848                            6.159563       0.167616       2.068837                    0.999584      26.248876      74.118086       0.653274       0.423813      -1.055498      -0.007999       0.030318       0.032071       0.044852      -0.010843       0.011678       0.023520       0.035013       0.033825      -0.039475       0.013392       0.026083              9.387069       4.757590       0.678499      -1.649730      12.608924      -3.453546      10.794693           0.000000
          280              C       8.422088       8.310811       4.547804      -0.150729      33.998815 0.42293389E+03  0.98609323E+04                                 9.137859                            6.860861       0.112540       2.011648                    0.999654      29.061426      82.817211       0.629426       0.417365      -1.065104       0.000004       0.004750       0.005936       0.007602      -0.009499       0.004922       0.025422       0.028555       0.009921      -0.035819       0.014669       0.021150             10.914295       5.458540       1.235598      -2.252738      14.663680      -4.927512      12.620665           0.000001
          281              C       7.994960       8.358828       5.862685       0.053074      38.558183 0.40553842E+03  0.93044087E+04                                10.015471                            6.713212      -0.115580       1.976756                    0.999104      26.305661      73.017269       0.640604       0.416735      -1.071481       0.005786       0.021716      -0.013639       0.026288       0.002300       0.009024       0.001532       0.028461      -0.020952      -0.011348      -0.009543       0.020891             13.443421       5.897509       1.880117      -2.637003      20.122652      -7.358940      14.310103           0.000002
          282              C       7.771813       7.118664       6.638441       0.372681      32.972910 0.31050593E+03  0.67191346E+04                                 9.337024                            6.069573      -0.174255       1.983176                    0.999216      23.651660      65.496201       0.636187       0.444916      -1.045449      -0.003649      -0.026272       0.014055       0.030018      -0.001320       0.032395      -0.003525       0.135192      -0.117123      -0.050666      -0.044314       0.094980             12.778583       5.492417       1.613700      -2.360436      18.976061      -5.637044      13.867272           0.000005
          283              C       8.353638       2.176497       4.270749       0.100697      27.649039 0.32816802E+03  0.72525203E+04                                 8.173652                            6.160372       0.073963       2.045642                    0.999460      26.243346      75.199290       0.639094       0.433660      -1.044582      -0.012933      -0.024322       0.032314       0.042462       0.013237       0.021244      -0.020145       0.072858      -0.005760      -0.050140       0.003237       0.046903              9.620477       4.926707      -0.939387      -1.365648      13.591823       2.721269      10.342902          -0.000001
          284              C       8.159240       3.426043       4.826677      -0.149790      35.374494 0.43737685E+03  0.10333476E+05                                 9.525691                            7.065999       0.023498       1.984514                    0.999517      29.584207      86.217132       0.605610       0.428078      -1.053273      -0.006906      -0.009805       0.002530       0.012257       0.005967       0.004273      -0.022775       0.048149       0.028408      -0.040292       0.018801       0.021491             11.565910       5.481662      -1.403588      -1.534111      16.739995       5.061832      12.476073          -0.000000
          285              C       8.037399       1.167311       6.288715       0.098157      27.649675 0.32986684E+03  0.72781993E+04                                 8.099516                            6.123152       0.187759       2.082051                    0.999619      26.047570      73.869665       0.651295       0.426229      -1.052173       0.008766       0.015435      -0.041306       0.044959       0.019462       0.003981      -0.018666       0.060427       0.010750      -0.045164       0.010935       0.034230              9.515567       4.639406      -0.800749      -0.918144      14.321961       2.151648       9.585335          -0.000003
          286              C       7.833418       2.394781       6.922310      -0.144451      34.058577 0.42210469E+03  0.98490533E+04                                 9.200325                            6.886761       0.145048       2.026423                    0.999705      28.965826      82.913277       0.623004       0.421348      -1.061253       0.001994      -0.002075      -0.007184       0.007739       0.007262       0.001816      -0.021327       0.047249       0.030508      -0.039072       0.018273       0.020799             11.036598       5.105248      -1.140294      -1.031902      17.810713       3.181190      10.193832          -0.000001
          287              C       7.910082       3.543878       6.175167       0.053080      39.486579 0.40571653E+03  0.93404894E+04                                10.270990                            6.772785      -0.116388       1.979797                    0.999274      26.464543      74.387108       0.627503       0.423978      -1.063338       0.000339      -0.021763      -0.012030       0.024868      -0.000205       0.005961       0.001582       0.033103      -0.027781      -0.012922      -0.009386       0.022307             14.106408       5.690195      -1.844402      -1.651695      23.232826       6.903392      13.396203           0.000002
          288              C       7.723898       4.870418       6.806037       0.379028      33.472213 0.31290482E+03  0.67897499E+04                                 9.489268                            6.120949      -0.178412       1.984163                    0.999169      23.633253      65.714482       0.628649       0.449010      -1.042187      -0.006522       0.028395       0.013033       0.031917       0.000761       0.037954       0.000252       0.134282      -0.121077      -0.050790      -0.046966       0.097755             13.226413       5.487194      -1.417818      -2.035483      21.037448       5.932006      13.154597           0.000004
          289              C       7.599319      15.771114      27.433076       0.091859      28.294903 0.34176786E+03  0.76392109E+04                                 8.348861                            6.314700       0.015539       2.025119                    0.998903      26.629509      77.037994       0.626301       0.437528      -1.041028      -0.012973      -0.002143      -0.042163       0.044165      -0.023577       0.010596      -0.007140      -0.060820       0.028560      -0.044371       0.006846       0.037525              9.844329      13.797772       3.748822      -1.339989       6.416225       0.188089       9.318991           0.000001
          290              C       8.865644      16.267842      27.230507      -0.133967      35.933774 0.45234371E+03  0.10843827E+05                                 9.804161                            7.297250      -0.273279       1.897263                    0.998158      30.097446      90.146126       0.578776       0.441450      -1.038798      -0.004921      -0.001418      -0.006537       0.008304      -0.030382       0.012130      -0.004887      -0.049205      -0.010421      -0.039595      -0.003282       0.042876             11.847914      17.441993       4.384247      -2.607019       7.287030       0.252618      10.814720           0.000002
          291              C       7.289925      15.489635      25.183473       0.095681      28.000385 0.33119588E+03  0.73378904E+04                                 8.241541                            6.178327       0.073193       2.042169                    0.999527      26.388579      75.765646       0.639634       0.432203      -1.045228       0.006498      -0.006614       0.043889       0.044858      -0.032789       0.005457       0.004766      -0.070012       0.008076      -0.050192       0.003439       0.046753              9.798925      14.105821       3.403314      -0.273824       5.784731      -0.011365       9.506222           0.000003
          292              C       8.548036      15.967046      24.931852      -0.144810      34.596962 0.42411055E+03  0.99758322E+04                                 9.411577                            6.961802      -0.060208       1.961183                    0.999328      29.634602      87.100884       0.607632       0.428544      -1.049540       0.002910      -0.017514       0.010415       0.020584      -0.024605       0.001767      -0.006244      -0.067384       0.003915      -0.042374       0.000276       0.042098             11.464487      17.674942       4.364643       0.000342       6.714148       0.271286      10.004371           0.000005
          293              C       9.350270      16.361392      25.954688       0.066506      39.039828 0.40924265E+03  0.94860840E+04                                10.328795                            6.890234      -0.293331       1.927049                    0.998712      26.725126      76.529621       0.607410       0.435029      -1.051618      -0.017059      -0.016122       0.005932       0.024209      -0.018819      -0.002627       0.006955      -0.052234      -0.055083      -0.023045      -0.019236       0.042281             14.128785      23.998821       5.869972      -1.898493       7.586591       0.173946      10.800944           0.000001
          294              C      10.756233      16.835768      25.722596       0.373586      34.464916 0.33150206E+03  0.73396351E+04                                 9.779229                            6.379458      -0.407908       1.901711                    0.998658      24.582096      70.343654       0.600904       0.460376      -1.029801       0.028235       0.002847      -0.002321       0.028473      -0.034416       0.020152      -0.056482      -0.082919      -0.037014      -0.047738      -0.046164       0.093902             13.633124      22.553877       4.865208      -2.611119       8.192839       1.825105      10.152656          -0.000000
          295              C      13.477805      15.266383      21.185693       0.084554      27.617602 0.34912017E+03  0.78451674E+04                                 8.191462                            6.373085      -0.012982       2.010755                    0.999010      26.915098      78.070995       0.624774       0.436270      -1.041780       0.046517       0.008399       0.017252       0.050319      -0.002813       0.020249      -0.035196      -0.038689      -0.051977      -0.044820      -0.004964       0.049785              9.339439      10.534406       0.749169      -2.404132       6.027550       2.384676      11.456361           0.000001
          296              C      12.759080      15.664042      22.285287      -0.145661      34.434455 0.43941072E+03  0.10433755E+05                                 9.423666                            7.122799      -0.114045       1.944670                    0.998965      29.878938      88.401958       0.595764       0.432974      -1.046238       0.012998      -0.008587       0.007932       0.017481      -0.009672       0.010312      -0.035435      -0.050155      -0.058612      -0.038191      -0.016636       0.054827             11.093651      11.036492       0.203038      -2.876221       7.053346       3.917529      15.191117           0.000001
          297              C       1.716726      16.149179      22.064096       0.083184      27.535225 0.33700893E+03  0.74960280E+04                                 8.091184                            6.190503       0.066980       2.034912                    0.999564      26.676130      76.634545       0.645765       0.426424      -1.049200      -0.029229      -0.041578      -0.011266       0.052057       0.002679       0.026562      -0.021772      -0.040618      -0.069275      -0.048036       0.007630       0.040406              9.317822      10.791555       0.348189      -2.452197       5.432432       2.044061      11.729479           0.000002
          298              C       1.056868      16.560360      23.192304      -0.146250      34.843871 0.43951413E+03  0.10406582E+05                                 9.419612                            7.069665      -0.069682       1.953835                    0.999404      29.747796      87.059754       0.606617       0.426438      -1.053276      -0.002836      -0.021734       0.007475       0.023158       0.008955       0.016589      -0.018117      -0.047277      -0.069693      -0.040411      -0.000347       0.040757             11.215096      13.262446      -0.206259      -4.394258       6.319511       2.872549      14.063331           0.000003
          299              C      13.373761      16.344835      23.302672       0.068704      38.667391 0.40286168E+03  0.92656885E+04                                10.161191                            6.770516      -0.067991       2.000717                    0.999218      26.233053      73.889877       0.624116       0.426696      -1.060806       0.011327      -0.016275      -0.012025       0.023190      -0.007914       0.011343      -0.024035      -0.031481      -0.042433      -0.028527      -0.009326       0.037853             13.678307      13.852561      -0.949906      -6.283153       7.740615       5.330769      19.441747           0.000002
          300              C      12.641346      16.794098      24.512634       0.371465      33.882491 0.32132433E+03  0.70536183E+04                                 9.641409                            6.260356      -0.359356       1.919830                    0.998748      24.325204      69.137035       0.610031       0.457389      -1.032273      -0.011878       0.001729       0.027100       0.029639      -0.033393       0.013229      -0.048015      -0.090565      -0.062274      -0.047156      -0.042007       0.089163             13.336153      13.497913      -0.507972      -5.858392       7.867721       5.341360      18.642826           0.000000
          301              C       1.713988      19.044276      28.702083       0.099886      28.851948 0.32698731E+03  0.72110530E+04                                 8.379414                            6.119336       0.070402       2.044232                    0.999444      26.131916      74.500718       0.646739       0.429446      -1.048422      -0.035189       0.003873       0.026558       0.044256      -0.002421      -0.019162      -0.043009      -0.040496      -0.059495      -0.052247      -0.003548       0.055795             10.203778      11.868137       0.747867       1.600576       7.492984       4.519699      11.250213           0.000002
          302              C       1.059606      18.429989      27.650179      -0.138168      36.103029 0.43593229E+03  0.10301729E+05                                 9.662786                            7.045467      -0.070019       1.958627                    0.999229      29.535507      86.383272       0.606992       0.427004      -1.052820      -0.004999      -0.011053       0.014524       0.018924       0.003567      -0.021137      -0.033878      -0.046186      -0.030348      -0.042175      -0.008632       0.050807             11.952766      14.185714       1.967653       3.561905       8.718700       5.363205      12.953885           0.000003
          303              C      13.427152      19.731140      29.642256       0.090954      30.314893 0.35479279E+03  0.79984441E+04                                 8.781353                            6.464568      -0.025678       2.013768                    0.998370      26.678824      77.309048       0.615092       0.441708      -1.039387       0.044078      -0.008771      -0.017102       0.048086      -0.007376      -0.012638      -0.028522      -0.038990      -0.037539      -0.036801      -0.004169       0.040970             10.729717      12.067113       0.579483       1.645263       7.606637       4.850019      12.515402           0.000001
          304              C      12.691999      19.128719      28.628050      -0.138709      37.657359 0.45129295E+03  0.10778869E+05                                10.008862                            7.215262      -0.152980       1.931920                    0.998603      29.940500      88.608882       0.592809       0.432590      -1.047319       0.010113      -0.009874      -0.000515       0.014144      -0.012357       0.000781      -0.036268      -0.043946      -0.048728      -0.037361      -0.014524       0.051884             12.563110      12.622991       0.978109       2.071403       9.918929       6.891805      15.147409           0.000003
          305              C      13.365547      18.474970      27.607939       0.059602      40.651233 0.40380432E+03  0.92789511E+04                                10.449945                            6.741472      -0.061084       2.001262                    0.999130      26.212763      73.440695       0.631551       0.422056      -1.065297       0.009005      -0.002108       0.025024       0.026678       0.001240      -0.004783      -0.025755      -0.036546      -0.016445      -0.022857      -0.014112       0.036969             14.726147      14.721162       3.273749       4.896010      11.596471       8.818133      17.860807          -0.000000
          306              C      12.637239      17.798868      26.507437       0.379472      34.835862 0.32521216E+03  0.71522664E+04                                 9.817902                            6.295128      -0.327333       1.932059                    0.998864      24.185053      68.545885       0.609475       0.456955      -1.033700      -0.011582      -0.021713      -0.016087       0.029401      -0.039945       0.015060      -0.054596      -0.095065      -0.066256      -0.054039      -0.045356       0.099395             13.890509      13.593721       4.480089       3.903955      10.834444       7.750245      17.243361           0.000000
          307              C       0.888481      19.170113      33.386144       0.095918      27.758300 0.33198741E+03  0.73378823E+04                                 8.120132                            6.139764       0.199201       2.083161                    0.999640      26.169374      74.318449       0.650795       0.425807      -1.052268      -0.006603       0.045552      -0.007744       0.046675       0.006400       0.025744       0.011343      -0.019268      -0.064682      -0.038976       0.007891       0.031084              9.742409       5.789510      -0.457029      -3.533977       8.528440      -0.209018      14.909275           0.000002
          308              C       0.399748      18.973906      34.659693      -0.150757      34.764587 0.42825609E+03  0.10040573E+05                                 9.358997                            6.960673       0.124175       2.018141                    0.999670      29.217619      84.156670       0.615773       0.424258      -1.058185      -0.004966       0.007326      -0.004030       0.009725      -0.000565       0.017853       0.006607      -0.015175      -0.085598      -0.036682       0.013688       0.022994             11.534347       6.643102      -0.478221      -4.649635       9.072100       0.119864      18.887838           0.000004
          309              C       0.543493      21.453406      33.513772       0.107481      28.435699 0.33600933E+03  0.74830819E+04                                 8.363961                            6.244161      -0.028182       2.010021                    0.999312      26.552812      76.824071       0.632046       0.435139      -1.041837       0.002342      -0.039251      -0.011027       0.040838      -0.004589       0.031596       0.010464       0.015367      -0.090796      -0.047369       0.009827       0.037542             10.095892       5.974128      -0.525139      -3.415904       9.091273      -0.813888      15.222274           0.000002
          310              C       0.052022      21.344954      34.807759      -0.149094      36.060786 0.45090712E+03  0.10731737E+05                                 9.670121                            7.179410      -0.026951       1.966775                    0.999397      29.786274      87.049953       0.600346       0.428669      -1.053190      -0.004558      -0.002629      -0.010011       0.011309       0.002816       0.014259       0.003981      -0.011298      -0.112404      -0.041362       0.015320       0.026043             11.969914       6.666158      -0.193136      -4.221989       9.554846      -1.925818      19.688739           0.000003
          311              C       0.002738      20.078850      35.398206       0.050883      40.143809 0.41947948E+03  0.97249051E+04                                10.370318                            6.872508      -0.081080       1.987909                    0.999224      26.598578      74.690326       0.625721       0.422232      -1.065893       0.002860      -0.000932      -0.031336       0.031480       0.004409       0.004908       0.000955       0.027716      -0.017793      -0.011585      -0.006944       0.018529             14.623690       7.261892      -0.253942      -5.949724      10.001814      -1.438538      26.607365          -0.000001
          312              C      13.266979      19.937558      36.819821       0.378389      33.180524 0.31041873E+03  0.67174985E+04                                 9.408024                            6.077150      -0.174789       1.984758                    0.999139      23.583781      65.332399       0.634400       0.446152      -1.044611      -0.013357      -0.002802       0.030340       0.033268      -0.005570       0.039826       0.000914       0.139022      -0.119138      -0.052890      -0.047950       0.100840             13.332935       6.325008       0.347879      -4.909984      10.413041      -1.495246      23.260756           0.000000
          313              C      12.509922      24.536156      39.718916       0.104133      26.825753 0.31374789E+03  0.68423796E+04                                 7.914906                            5.955880       0.158076       2.075448                    0.999695      25.801246      72.954676       0.662426       0.423977      -1.052644      -0.015445      -0.018591       0.034563       0.042176       0.001153       0.017134      -0.023626       0.082860      -0.001324      -0.052766       0.004441       0.048325              9.191798       4.688684      -0.584234      -1.738616      12.800996       2.770095      10.085712          -0.000000
          314              C      12.742652      23.396717      38.969956      -0.144354      33.314197 0.41290253E+03  0.95530612E+04                                 8.979364                            6.746044       0.177663       2.036056                    0.999684      28.603566      80.745359       0.640515       0.413316      -1.069534      -0.004589       0.002701       0.006160       0.008142       0.007098       0.006705      -0.025195       0.044952       0.003704      -0.040382       0.016529       0.023853             10.683440       5.235646      -0.964675      -1.746320      16.084213       4.177341      10.730461           0.000003
          315              C      11.892503      23.302338      41.544759       0.082276      27.639934 0.33570178E+03  0.74265910E+04                                 8.060835                            6.159546       0.167623       2.068843                    0.999584      26.248765      74.117855       0.653274       0.423814      -1.055497       0.008002       0.030318      -0.032070       0.044852       0.010843       0.011680      -0.023520       0.035013       0.033824      -0.039475       0.013391       0.026084              9.387058       4.757581      -0.678495      -1.649731      12.608912       3.453532      10.794680          -0.000000
          316              C      12.112912      22.108811      40.871196      -0.150729      33.998870 0.42293424E+03  0.98609529E+04                                 9.137902                            6.860882       0.112547       2.011652                    0.999654      29.061422      82.817533       0.629422       0.417367      -1.065101      -0.000002       0.004751      -0.005934       0.007601       0.009499       0.004922      -0.025421       0.028553       0.009927      -0.035819       0.014668       0.021151             10.914349       5.458557      -1.235596      -2.252747      14.663781       4.927515      12.620710           0.000002
          317              C      12.540040      22.156828      39.556315       0.053071      38.558308 0.40553977E+03  0.93044474E+04                                10.015487                            6.713218      -0.115570       1.976758                    0.999104      26.305722      73.017464       0.640604       0.416734      -1.071482      -0.005785       0.021717       0.013639       0.026289      -0.002300       0.009023      -0.001531       0.028457      -0.020949      -0.011346      -0.009542       0.020889             13.443444       5.897515      -1.880114      -2.637009      20.122691       7.358935      14.310127           0.000001
          318              C      12.763187      20.916664      38.780559       0.372683      32.972960 0.31050642E+03  0.67191476E+04                                 9.337030                            6.069575      -0.174251       1.983177                    0.999216      23.651683      65.496267       0.636188       0.444915      -1.045449       0.003650      -0.026273      -0.014056       0.030019       0.001321       0.032395       0.003524       0.135190      -0.117119      -0.050664      -0.044314       0.094978             12.778595       5.492420      -1.613705      -2.360437      18.976092       5.637064      13.867275           0.000003
          319              C      12.181362      15.974497      41.148251       0.100700      27.649040 0.32816820E+03  0.72525257E+04                                 8.173658                            6.160377       0.073955       2.045640                    0.999460      26.243344      75.199309       0.639093       0.433660      -1.044581       0.012933      -0.024322      -0.032314       0.042462      -0.013238       0.021245       0.020147       0.072856      -0.005761      -0.050141       0.003239       0.046903              9.620480       4.926710       0.939386      -1.365649      13.591829      -2.721257      10.342902          -0.000001
          320              C      12.375760      17.224043      40.592323      -0.149786      35.374358 0.43737494E+03  0.10333420E+05                                 9.525664                            7.065979       0.023505       1.984518                    0.999517      29.584131      86.216879       0.605611       0.428077      -1.053273       0.006906      -0.009805      -0.002529       0.012257      -0.005967       0.004272       0.022774       0.048150       0.028411      -0.040292       0.018801       0.021491             11.565866       5.481643       1.403577      -1.534105      16.739927      -5.061770      12.476029           0.000000
          321              C      12.497601      14.965311      39.130285       0.098158      27.649708 0.32986641E+03  0.72781930E+04                                 8.099533                            6.123145       0.187759       2.082052                    0.999619      26.047603      73.869957       0.651296       0.426228      -1.052172      -0.008766       0.015434       0.041306       0.044958      -0.019462       0.003980       0.018665       0.060425       0.010747      -0.045163       0.010933       0.034230              9.515602       4.639406       0.800757      -0.918153      14.322031      -2.151667       9.585369          -0.000000
          322              C      12.701582      16.192781      38.496690      -0.144451      34.058707 0.42210489E+03  0.98490744E+04                                 9.200379                            6.886772       0.145042       2.026422                    0.999704      28.965921      82.914036       0.623001       0.421349      -1.061250      -0.001993      -0.002075       0.007184       0.007739      -0.007262       0.001815       0.021326       0.047246       0.030507      -0.039070       0.018270       0.020799             11.036679       5.105264       1.140306      -1.031928      17.810799      -3.181233      10.193975           0.000002
          323              C      12.624918      17.341878      39.243833       0.053077      39.486688 0.40571788E+03  0.93405285E+04                                10.271005                            6.772795      -0.116378       1.979799                    0.999274      26.464595      74.387293       0.627503       0.423978      -1.063338      -0.000338      -0.021762       0.012030       0.024868       0.000205       0.005960      -0.001582       0.033100      -0.027778      -0.012921      -0.009384       0.022306             14.106419       5.690196       1.844394      -1.651695      23.232852      -6.903333      13.396211           0.000001
          324              C      12.811102      18.668418      38.612963       0.379029      33.472230 0.31290516E+03  0.67897588E+04                                 9.489266                            6.120949      -0.178404       1.984165                    0.999169      23.633271      65.714533       0.628649       0.449010      -1.042187       0.006522       0.028396      -0.013034       0.031917      -0.000761       0.037953      -0.000251       0.134281      -0.121074      -0.050788      -0.046966       0.097754             13.226405       5.487189       1.417812      -2.035474      21.037471      -5.931972      13.154553           0.000002
          325              C       6.090681      25.622886       4.723576       0.091854      28.294935 0.34176846E+03  0.76392250E+04                                 8.348850                            6.314693       0.015560       2.025123                    0.998903      26.629550      77.038027       0.626304       0.437526      -1.041029       0.012970       0.002151      -0.042163       0.044165      -0.023577      -0.010595       0.007139      -0.060817       0.028567      -0.044371       0.006849       0.037522              9.844313      13.797730       3.748804       1.340005       6.416211      -0.188083       9.318999          -0.000002
          326              C       4.824356      25.126158       4.521007      -0.133969      35.933653 0.45234217E+03  0.10843776E+05                                 9.804130                            7.297232      -0.273250       1.897273                    0.998158      30.097350      90.145649       0.578778       0.441449      -1.038799       0.004916       0.001428      -0.006536       0.008302      -0.030382      -0.012131       0.004883      -0.049205      -0.010418      -0.039596      -0.003278       0.042874             11.847875      17.441926       4.384221       2.607037       7.287004      -0.252608      10.814697          -0.000002
          327              C       6.400075      25.904365       2.473973       0.095682      28.000349 0.33119522E+03  0.73378755E+04                                 8.241554                            6.178334       0.073172       2.042164                    0.999527      26.388540      75.765646       0.639632       0.432205      -1.045227      -0.006501       0.006622       0.043890       0.044860      -0.032790      -0.005458      -0.004767      -0.070011       0.008075      -0.050193       0.003439       0.046754              9.798944      14.105857       3.403321       0.273841       5.784738       0.011373       9.506238          -0.000003
          328              C       5.141964      25.426954       2.222352      -0.144810      34.596938 0.42410997E+03  0.99758203E+04                                 9.411585                            6.961802      -0.060221       1.961180                    0.999328      29.634599      87.101032       0.607631       0.428545      -1.049539      -0.002913       0.017524       0.010416       0.020593      -0.024605      -0.001767       0.006242      -0.067384       0.003916      -0.042374       0.000277       0.042097             11.464501      17.674957       4.364643      -0.000317       6.714148      -0.271277      10.004396          -0.000003
          329              C       4.339730      25.032608       3.245188       0.066506      39.039754 0.40924166E+03  0.94860566E+04                                10.328793                            6.890231      -0.293342       1.927047                    0.998712      26.725083      76.529513       0.607409       0.435030      -1.051617       0.017056       0.016131       0.005934       0.024214      -0.018819       0.002627      -0.006954      -0.052235      -0.055086      -0.023045      -0.019237       0.042282             14.128785      23.998819       5.869966       1.898499       7.586585      -0.173943      10.800950          -0.000001
          330              C       2.933767      24.558232       3.013096       0.373587      34.464854 0.33150114E+03  0.73396138E+04                                 9.779242                            6.379465      -0.407935       1.901704                    0.998658      24.582060      70.343679       0.600901       0.460378      -1.029799      -0.028238      -0.002841      -0.002319       0.028475      -0.034415      -0.020153       0.056482      -0.082922      -0.037016      -0.047738      -0.046165       0.093903             13.633148      22.553926       4.865211       2.611136       8.192847      -1.825104      10.152672          -0.000001
          331              C       0.212195      26.127617      43.895193       0.084548      27.617812 0.34912335E+03  0.78452571E+04                                 8.191498                            6.373109      -0.012970       2.010755                    0.999010      26.915254      78.071549       0.624774       0.436270      -1.041780      -0.046519      -0.008394       0.017255       0.050321      -0.002810      -0.020248       0.035191      -0.038686      -0.051976      -0.044817      -0.004961       0.049779              9.339484      10.534450       0.749168       2.404158       6.027572      -2.384688      11.456431          -0.000001
          332              C       0.930920      25.729958      44.994787      -0.145666      34.434718 0.43941450E+03  0.10433873E+05                                 9.423730                            7.122841      -0.114053       1.944666                    0.998965      29.879062      88.402587       0.595760       0.432976      -1.046237      -0.012999       0.008591       0.007935       0.017486      -0.009669      -0.010310       0.035433      -0.050151      -0.058613      -0.038190      -0.016634       0.054823             11.093736      11.036560       0.203033       2.876259       7.053390      -3.917564      15.191258          -0.000001
          333              C      11.973274      25.244821      44.773596       0.083183      27.535278 0.33700975E+03  0.74960513E+04                                 8.091196                            6.190508       0.066987       2.034914                    0.999564      26.676155      76.634662       0.645765       0.426424      -1.049200       0.029228       0.041584      -0.011263       0.052061       0.002678      -0.026562       0.021770      -0.040613      -0.069275      -0.048034       0.007631       0.040403              9.317842      10.791571       0.348185       2.452217       5.432436      -2.044061      11.729518          -0.000001
          334              C      12.633132      24.833640       0.482804      -0.146252      34.844064 0.43951663E+03  0.10406664E+05                                 9.419675                            7.069703      -0.069707       1.953828                    0.999404      29.747885      87.060343       0.606613       0.426440      -1.053274       0.002835       0.021739       0.007478       0.023164       0.008954      -0.016589       0.018116      -0.047276      -0.069690      -0.040409      -0.000347       0.040756             11.215184      13.262551      -0.206262       4.394307       6.319547      -2.872570      14.063453          -0.000001
          335              C       0.316239      25.049165       0.593172       0.068704      38.667548 0.40286250E+03  0.92657201E+04                                10.161252                            6.770543      -0.068010       2.000712                    0.999218      26.233088      73.890244       0.624112       0.426699      -1.060803      -0.011328       0.016279      -0.012023       0.023192      -0.007914      -0.011345       0.024036      -0.031481      -0.042434      -0.028528      -0.009325       0.037854             13.678411      13.852667      -0.949921       6.283232       7.740656      -5.330808      19.441911          -0.000000
          336              C       1.048654      24.599902       1.803134       0.371461      33.882599 0.32132475E+03  0.70536359E+04                                 9.641460                            6.260379      -0.359375       1.919825                    0.998748      24.325238      69.137364       0.610027       0.457392      -1.032270       0.011876      -0.001725       0.027102       0.029641      -0.033393      -0.013228       0.048014      -0.090565      -0.062272      -0.047157      -0.042006       0.089162             13.336244      13.498008      -0.507986       5.858465       7.867758      -5.341392      18.642965          -0.000000
          337              C      11.976012      22.349724       5.992583       0.099884      28.851844 0.32698650E+03  0.72110242E+04                                 8.379376                            6.119320       0.070432       2.044240                    0.999444      26.131845      74.500245       0.646742       0.429445      -1.048423       0.035190      -0.003873       0.026558       0.044257      -0.002421       0.019162       0.043006      -0.040492      -0.059500      -0.052247      -0.003546       0.055792             10.203724      11.868044       0.747860      -1.600560       7.492957      -4.519680      11.250169          -0.000001
          338              C      12.630394      22.964011       4.940679      -0.138163      36.102688 0.43592811E+03  0.10301601E+05                                 9.662728                            7.045438      -0.070021       1.958630                    0.999229      29.535285      86.382385       0.606993       0.427004      -1.052820       0.004999       0.011057       0.014524       0.018926       0.003569       0.021136       0.033878      -0.046194      -0.030352      -0.042175      -0.008635       0.050810             11.952685      14.185598       1.967642      -3.561882       8.718650      -5.363165      12.953806          -0.000001
          339              C       0.262848      21.662860       6.932756       0.090944      30.315062 0.35479540E+03  0.79985110E+04                                 8.781347                            6.464565      -0.025628       2.013779                    0.998370      26.678952      77.309249       0.615096       0.441705      -1.039390      -0.044079       0.008769      -0.017105       0.048087      -0.007379       0.012641       0.028517      -0.038986      -0.037549      -0.036802      -0.004162       0.040965             10.729711      12.067086       0.579482      -1.645257       7.606639      -4.850024      12.515407          -0.000001
          340              C       0.998001      22.265281       5.918550      -0.138711      37.657206 0.45129095E+03  0.10778803E+05                                10.008824                            7.215240      -0.152956       1.931928                    0.998603      29.940402      88.608335       0.592811       0.432590      -1.047320      -0.010112       0.009876      -0.000515       0.014144      -0.012356      -0.000782       0.036267      -0.043948      -0.048738      -0.037361      -0.014523       0.051884             12.563065      12.622895       0.978114      -2.071402       9.918910      -6.891799      15.147391          -0.000001
          341              C       0.324453      22.919030       4.898439       0.059609      40.650911 0.40380065E+03  0.92788468E+04                                10.449909                            6.741454      -0.061110       2.001256                    0.999130      26.212607      73.440215       0.631550       0.422057      -1.065296      -0.009004       0.002112       0.025024       0.026679       0.001239       0.004785       0.025758      -0.036553      -0.016452      -0.022862      -0.014113       0.036975             14.726099      14.721066       3.273745      -4.896003      11.596448      -8.818122      17.860784           0.000002
          342              C       1.052761      23.595132       3.797937       0.379468      34.835824 0.32521170E+03  0.71522548E+04                                 9.817904                            6.295128      -0.327349       1.932054                    0.998864      24.185037      68.545869       0.609474       0.456956      -1.033700       0.011580       0.021718      -0.016084       0.029401      -0.039944      -0.015062       0.054595      -0.095068      -0.066253      -0.054036      -0.045358       0.099394             13.890515      13.593704       4.480080      -3.903946      10.834452      -7.750257      17.243390           0.000002
          343              C      12.801519      22.223887      10.676644       0.095928      27.758081 0.33198435E+03  0.73378050E+04                                 8.120136                            6.139772       0.199167       2.083157                    0.999640      26.169170      74.318060       0.650788       0.425812      -1.052264       0.006609      -0.045550      -0.007748       0.046675       0.006405      -0.025746      -0.011343      -0.019260      -0.064669      -0.038974       0.007886       0.031087              9.742410       5.789517      -0.457039       3.533975       8.528453       0.208993      14.909260          -0.000004
          344              C      13.290252      22.420094      11.950193      -0.150766      34.765122 0.42826457E+03  0.10040827E+05                                 9.359115                            6.960765       0.124171       2.018136                    0.999670      29.217887      84.157806       0.615766       0.424261      -1.058183       0.004973      -0.007328      -0.004037       0.009732      -0.000564      -0.017851      -0.006611      -0.015189      -0.085608      -0.036685       0.013681       0.023004             11.534492       6.643191      -0.478242       4.649700       9.072193      -0.119911      18.888090          -0.000007
          345              C      13.146507      19.940594      10.804272       0.107486      28.435925 0.33601135E+03  0.74831568E+04                                 8.364088                            6.244234      -0.028283       2.009992                    0.999312      26.552922      76.825164       0.632033       0.435147      -1.041830      -0.002339       0.039250      -0.011029       0.040838      -0.004589      -0.031598      -0.010466       0.015375      -0.090777      -0.047366       0.009821       0.037545             10.096073       5.974224      -0.525150       3.415996       9.091392       0.813895      15.222603          -0.000003
          346              C      13.637978      20.049046      12.098259      -0.149095      36.061279 0.45091292E+03  0.10731932E+05                                 9.670253                            7.179478      -0.027002       1.966757                    0.999397      29.786594      87.051715       0.600339       0.428671      -1.053186       0.004562       0.002631      -0.010017       0.011317       0.002816      -0.014256      -0.003982      -0.011310      -0.112416      -0.041365       0.015316       0.026049             11.970104       6.666247      -0.193155       4.222078       9.554993       1.925815      19.689072          -0.000007
          347              C      -0.002738      21.315150      12.688706       0.050865      40.144421 0.41948644E+03  0.97251105E+04                                10.370417                            6.872560      -0.081046       1.987916                    0.999224      26.598855      74.691365       0.625719       0.422231      -1.065893      -0.002855       0.000933      -0.031342       0.031486       0.004409      -0.004901      -0.000953       0.027709      -0.017764      -0.011586      -0.006932       0.018518             14.623853       7.261959      -0.253935       5.949793      10.001922       1.438596      26.607677          -0.000004
          348              C       0.423021      21.456442      14.110321       0.378397      33.180463 0.31041764E+03  0.67174728E+04                                 9.408043                            6.077159      -0.174813       1.984752                    0.999139      23.583702      65.332290       0.634396       0.446155      -1.044609       0.013363       0.002804       0.030343       0.033274      -0.005571      -0.039831      -0.000916       0.139017      -0.119163      -0.052896      -0.047947       0.100843             13.332987       6.325028       0.347894       4.910019      10.413016       1.495300      23.260918          -0.000005
          349              C       1.180078      16.857844      17.009415       0.104131      26.825717 0.31375018E+03  0.68424224E+04                                 7.914871                            5.955911       0.158126       2.075462                    0.999695      25.801122      72.953604       0.662425       0.423978      -1.052646       0.015447       0.018592       0.034562       0.042176       0.001154      -0.017134       0.023632       0.082855      -0.001309      -0.052771       0.004450       0.048321              9.191735       4.688691      -0.584272       1.738614      12.800786      -2.770200      10.085729          -0.000002
          350              C       0.947348      17.997283      16.260456      -0.144345      33.313355 0.41289265E+03  0.95527630E+04                                 8.979176                            6.745949       0.177677       2.036066                    0.999684      28.603141      80.743523       0.640522       0.413314      -1.069537       0.004592      -0.002700       0.006157       0.008141       0.007096      -0.006709       0.025194       0.044954       0.003702      -0.040382       0.016525       0.023857             10.683167       5.235562      -0.964641       1.746288      16.083667      -4.177190      10.730272          -0.000005
          351              C       1.797497      18.091662      18.835259       0.082263      27.640326 0.33570836E+03  0.74267633E+04                                 8.060877                            6.159599       0.167637       2.068840                    0.999584      26.249029      74.118422       0.653273       0.423813      -1.055499      -0.008001      -0.030319      -0.032072       0.044854       0.010845      -0.011675       0.023522       0.035010       0.033838      -0.039477       0.013394       0.026083              9.387109       4.757608      -0.678509       1.649707      12.609068      -3.453604      10.794650           0.000001
          352              C       1.577088      19.285189      18.161696      -0.150733      33.998988 0.42293600E+03  0.98609987E+04                                 9.137897                            6.860885       0.112511       2.011638                    0.999654      29.061530      82.817711       0.629424       0.417366      -1.065103       0.000005      -0.004748      -0.005937       0.007602       0.009499      -0.004923       0.025419       0.028551       0.009919      -0.035816       0.014668       0.021148             10.914348       5.458561      -1.235602       2.252740      14.663783      -4.927536      12.620700          -0.000000
          353              C       1.149960      19.237172      16.846815       0.053081      38.557991 0.40553632E+03  0.93043503E+04                                10.015447                            6.713205      -0.115588       1.976755                    0.999104      26.305565      73.017009       0.640602       0.416736      -1.071480       0.005787      -0.021716       0.013637       0.026288      -0.002299      -0.009025       0.001535       0.028467      -0.020950      -0.011354      -0.009541       0.020895             13.443377       5.897499      -1.880117       2.637004      20.122530      -7.358936      14.310103          -0.000002
          354              C       0.926813      20.477336      16.071059       0.372673      32.973055 0.31050767E+03  0.67191798E+04                                 9.337029                            6.069577      -0.174229       1.983183                    0.999216      23.651757      65.496447       0.636189       0.444914      -1.045451      -0.003646       0.026274      -0.014053       0.030018       0.001320      -0.032394      -0.003527       0.135181      -0.117122      -0.050665      -0.044309       0.094974             12.778580       5.492423      -1.613697       2.360453      18.975973      -5.637035      13.867344          -0.000005
          355              C       1.508638      25.419503      18.438751       0.100689      27.649364 0.32817245E+03  0.72526392E+04                                 8.173686                            6.160392       0.074001       2.045649                    0.999460      26.243593      75.199986       0.639096       0.433657      -1.044584      -0.012929       0.024322      -0.032315       0.042462      -0.013236      -0.021242      -0.020146       0.072853      -0.005744      -0.050139       0.003241       0.046898              9.620528       4.926726       0.939399       1.365650      13.591936       2.721304      10.342921           0.000001
          356              C       1.314240      24.169957      17.882823      -0.149795      35.374801 0.43738046E+03  0.10333582E+05                                 9.525738                            7.066023       0.023495       1.984511                    0.999517      29.584374      86.217688       0.605609       0.428077      -1.053273      -0.006901       0.009803      -0.002533       0.012253      -0.005966      -0.004274      -0.022774       0.048144       0.028404      -0.040289       0.018797       0.021491             11.565992       5.481689       1.403609       1.534122      16.740152       5.061911      12.476136          -0.000001
          357              C       1.192399      26.428689      16.420785       0.098162      27.649522 0.32986636E+03  0.72781753E+04                                 8.099457                            6.123136       0.187785       2.082059                    0.999619      26.047457      73.868918       0.651299       0.426227      -1.052175       0.008771      -0.015436       0.041304       0.044958      -0.019462      -0.003981      -0.018668       0.060426       0.010766      -0.045167       0.010940       0.034227              9.515477       4.639384       0.800741       0.918135      14.321780       2.151644       9.585266          -0.000001
          358              C       0.988418      25.201219      15.787190      -0.144441      34.057794 0.42209513E+03  0.98487574E+04                                 9.200141                            6.886656       0.145084       2.026439                    0.999705      28.965406      82.911301       0.623013       0.421345      -1.061256       0.002000       0.002075       0.007180       0.007737      -0.007262      -0.001818      -0.021327       0.047252       0.030501      -0.039073       0.018275       0.020798             11.036344       5.105161       1.140260       1.031875      17.810253       3.181088      10.193616          -0.000005
          359              C       1.065082      24.052122      16.534333       0.053087      39.486403 0.40571446E+03  0.93404270E+04                                10.270953                            6.772765      -0.116397       1.979794                    0.999274      26.464459      74.386733       0.627505       0.423978      -1.063338       0.000344       0.021761       0.012028       0.024867       0.000204      -0.005962       0.001579       0.033108      -0.027778      -0.012921      -0.009389       0.022310             14.106361       5.690181       1.844404       1.651695      23.232723       6.903417      13.396179          -0.000001
          360              C       0.878898      22.725582      15.903463       0.379022      33.472370 0.31290664E+03  0.67897959E+04                                 9.489269                            6.120949      -0.178392       1.984168                    0.999169      23.633354      65.714687       0.628652       0.449008      -1.042189      -0.006517      -0.028396      -0.013031       0.031916      -0.000759      -0.037953       0.000254       0.134272      -0.121081      -0.050791      -0.046960       0.097751             13.226413       5.487198       1.417824       2.035497      21.037380       5.932037      13.154662          -0.000005
          361              C      12.935681      15.771114       4.723576       0.091854      28.294925 0.34176832E+03  0.76392210E+04                                 8.348848                            6.314692       0.015561       2.025123                    0.998903      26.629543      77.037999       0.626304       0.437526      -1.041029       0.012970      -0.002151      -0.042163       0.044165       0.023577      -0.010595      -0.007139      -0.060817       0.028567      -0.044371       0.006849       0.037522              9.844311      13.797727      -3.748803       1.340004       6.416209       0.188083       9.318997          -0.000002
          362              C      11.669356      16.267842       4.521007      -0.133969      35.933655 0.45234220E+03  0.10843777E+05                                 9.804130                            7.297232      -0.273250       1.897273                    0.998158      30.097352      90.145653       0.578778       0.441449      -1.038799       0.004916      -0.001428      -0.006536       0.008303       0.030382      -0.012131      -0.004883      -0.049205      -0.010418      -0.039596      -0.003278       0.042874             11.847875      17.441924      -4.384220       2.607037       7.287003       0.252608      10.814698          -0.000002
          363              C      13.245075      15.489635       2.473973       0.095682      28.000351 0.33119524E+03  0.73378762E+04                                 8.241555                            6.178334       0.073173       2.042164                    0.999527      26.388539      75.765646       0.639631       0.432205      -1.045227      -0.006501      -0.006622       0.043890       0.044860       0.032790      -0.005457       0.004767      -0.070011       0.008075      -0.050193       0.003439       0.046754              9.798946      14.105861      -3.403322       0.273844       5.784739      -0.011374       9.506238          -0.000003
          364              C      11.986964      15.967046       2.222352      -0.144810      34.596945 0.42411004E+03  0.99758232E+04                                 9.411588                            6.961804      -0.060222       1.961179                    0.999328      29.634604      87.101070       0.607631       0.428545      -1.049539      -0.002913      -0.017523       0.010416       0.020592       0.024605      -0.001767      -0.006242      -0.067383       0.003916      -0.042374       0.000277       0.042097             11.464504      17.674962      -4.364644      -0.000315       6.714149       0.271276      10.004401          -0.000003
          365              C      11.184730      16.361392       3.245188       0.066506      39.039761 0.40924173E+03  0.94860588E+04                                10.328794                            6.890232      -0.293341       1.927047                    0.998712      26.725086      76.529528       0.607409       0.435030      -1.051617       0.017056      -0.016130       0.005934       0.024213       0.018819       0.002627       0.006954      -0.052235      -0.055086      -0.023045      -0.019237       0.042281             14.128787      23.998822      -5.869966       1.898499       7.586586       0.173944      10.800953          -0.000001
          366              C       9.778767      16.835768       3.013096       0.373588      34.464855 0.33150114E+03  0.73396141E+04                                 9.779243                            6.379465      -0.407934       1.901704                    0.998658      24.582060      70.343683       0.600901       0.460378      -1.029799      -0.028238       0.002841      -0.002319       0.028475       0.034415      -0.020153      -0.056482      -0.082922      -0.037016      -0.047738      -0.046165       0.093903             13.633149      22.553929      -4.865211       2.611136       8.192847       1.825104      10.152672          -0.000001
          367              C       7.057195      15.266383      43.895193       0.084548      27.617805 0.34912325E+03  0.78452541E+04                                 8.191497                            6.373108      -0.012970       2.010756                    0.999010      26.915249      78.071531       0.624774       0.436270      -1.041780      -0.046519       0.008394       0.017255       0.050321       0.002810      -0.020248      -0.035191      -0.038686      -0.051976      -0.044817      -0.004961       0.049779              9.339483      10.534448      -0.749167       2.404158       6.027571       2.384688      11.456429          -0.000001
          368              C       7.775920      15.664042      44.994787      -0.145666      34.434725 0.43941461E+03  0.10433876E+05                                 9.423733                            7.122843      -0.114053       1.944666                    0.998965      29.879065      88.402610       0.595760       0.432976      -1.046236      -0.012999      -0.008591       0.007935       0.017485       0.009669      -0.010310      -0.035433      -0.050151      -0.058613      -0.038190      -0.016634       0.054823             11.093739      11.036563      -0.203033       2.876259       7.053392       3.917566      15.191263          -0.000001
          369              C       5.128274      16.149179      44.773596       0.083183      27.535274 0.33700969E+03  0.74960498E+04                                 8.091195                            6.190507       0.066987       2.034914                    0.999564      26.676152      76.634654       0.645765       0.426424      -1.049200       0.029228      -0.041584      -0.011263       0.052061      -0.002678      -0.026562      -0.021770      -0.040613      -0.069275      -0.048034       0.007631       0.040403              9.317842      10.791570      -0.348184       2.452218       5.432436       2.044062      11.729519          -0.000001
          370              C       5.788132      16.560360       0.482804      -0.146252      34.844084 0.43951688E+03  0.10406672E+05                                 9.419681                            7.069706      -0.069707       1.953828                    0.999404      29.747896      87.060410       0.606612       0.426441      -1.053274       0.002835      -0.021739       0.007478       0.023164      -0.008954      -0.016589      -0.018116      -0.047276      -0.069689      -0.040409      -0.000347       0.040756             11.215191      13.262559       0.206262       4.394310       6.319551       2.872573      14.063464          -0.000001
          371              C       7.161239      16.344835       0.593172       0.068703      38.667562 0.40286262E+03  0.92657240E+04                                10.161256                            6.770545      -0.068009       2.000712                    0.999218      26.233093      73.890276       0.624111       0.426699      -1.060803      -0.011328      -0.016279      -0.012023       0.023192       0.007914      -0.011345      -0.024036      -0.031481      -0.042434      -0.028528      -0.009325       0.037854             13.678418      13.852676       0.949921       6.283235       7.740659       5.330810      19.441920          -0.000000
          372              C       7.893654      16.794098       1.803134       0.371460      33.882607 0.32132480E+03  0.70536374E+04                                 9.641463                            6.260380      -0.359374       1.919825                    0.998748      24.325241      69.137382       0.610027       0.457392      -1.032270       0.011876       0.001725       0.027102       0.029640       0.033393      -0.013228      -0.048014      -0.090565      -0.062271      -0.047157      -0.042006       0.089162             13.336248      13.498013       0.507986       5.858468       7.867760       5.341394      18.642971          -0.000000
          373              C       5.131012      19.044276       5.992583       0.099885      28.851835 0.32698637E+03  0.72110208E+04                                 8.379375                            6.119319       0.070432       2.044241                    0.999444      26.131839      74.500229       0.646742       0.429445      -1.048423       0.035190       0.003873       0.026558       0.044257       0.002421       0.019162      -0.043007      -0.040492      -0.059499      -0.052247      -0.003546       0.055792             10.203723      11.868042      -0.747860      -1.600560       7.492957       4.519680      11.250169          -0.000001
          374              C       5.785394      18.429989       4.940679      -0.138163      36.102701 0.43592828E+03  0.10301607E+05                                 9.662730                            7.045440      -0.070021       1.958629                    0.999229      29.535293      86.382417       0.606993       0.427004      -1.052820       0.004999      -0.011057       0.014524       0.018926      -0.003569       0.021136      -0.033878      -0.046194      -0.030352      -0.042175      -0.008635       0.050810             11.952688      14.185601      -1.967642      -3.561883       8.718653       5.363168      12.953811          -0.000001
          375              C       7.107848      19.731140       6.932756       0.090944      30.315057 0.35479533E+03  0.79985090E+04                                 8.781346                            6.464565      -0.025628       2.013779                    0.998370      26.678949      77.309239       0.615096       0.441705      -1.039390      -0.044079      -0.008769      -0.017105       0.048087       0.007379       0.012641      -0.028517      -0.038986      -0.037549      -0.036802      -0.004162       0.040965             10.729710      12.067084      -0.579482      -1.645256       7.606639       4.850024      12.515407          -0.000001
          376              C       7.843001      19.128719       5.918550      -0.138710      37.657202 0.45129089E+03  0.10778801E+05                                10.008823                            7.215240      -0.152956       1.931928                    0.998603      29.940400      88.608325       0.592811       0.432590      -1.047320      -0.010112      -0.009876      -0.000515       0.014144       0.012356      -0.000782      -0.036267      -0.043948      -0.048738      -0.037361      -0.014523       0.051884             12.563064      12.622894      -0.978113      -2.071401       9.918909       6.891799      15.147390          -0.000001
          377              C       7.169453      18.474970       4.898439       0.059609      40.650917 0.40380072E+03  0.92788488E+04                                10.449910                            6.741454      -0.061109       2.001257                    0.999130      26.212610      73.440223       0.631550       0.422057      -1.065296      -0.009004      -0.002112       0.025024       0.026678      -0.001239       0.004785      -0.025758      -0.036553      -0.016452      -0.022862      -0.014113       0.036975             14.726101      14.721067      -3.273745      -4.896004      11.596449       8.818124      17.860786           0.000002
          378              C       7.897761      17.798868       3.797937       0.379469      34.835822 0.32521168E+03  0.71522542E+04                                 9.817904                            6.295127      -0.327348       1.932054                    0.998864      24.185036      68.545864       0.609474       0.456956      -1.033700       0.011580      -0.021717      -0.016084       0.029401       0.039944      -0.015062      -0.054595      -0.095068      -0.066254      -0.054036      -0.045358       0.099394             13.890515      13.593703      -4.480080      -3.903946      10.834451       7.750257      17.243390           0.000002
          379              C       5.956519      19.170113      10.676644       0.095928      27.758077 0.33198427E+03  0.73378028E+04                                 8.120136                            6.139772       0.199166       2.083157                    0.999640      26.169167      74.318053       0.650788       0.425812      -1.052264       0.006609       0.045550      -0.007748       0.046674      -0.006405      -0.025746       0.011343      -0.019260      -0.064669      -0.038974       0.007887       0.031087              9.742410       5.789517       0.457039       3.533975       8.528454      -0.208992      14.909259          -0.000004
          380              C       6.445252      18.973906      11.950193      -0.150766      34.765130 0.42826469E+03  0.10040830E+05                                 9.359118                            6.960766       0.124171       2.018136                    0.999670      29.217889      84.157813       0.615766       0.424261      -1.058183       0.004973       0.007328      -0.004036       0.009732       0.000564      -0.017851       0.006611      -0.015189      -0.085608      -0.036686       0.013681       0.023004             11.534494       6.643193       0.478242       4.649702       9.072194       0.119912      18.888096          -0.000006
          381              C       6.301507      21.453406      10.804272       0.107486      28.435932 0.33601141E+03  0.74831590E+04                                 8.364090                            6.244234      -0.028284       2.009992                    0.999312      26.552928      76.825196       0.632033       0.435147      -1.041830      -0.002339      -0.039250      -0.011029       0.040838       0.004589      -0.031598       0.010466       0.015375      -0.090777      -0.047366       0.009821       0.037545             10.096076       5.974225       0.525150       3.415997       9.091395      -0.813895      15.222608          -0.000003
          382              C       6.792978      21.344954      12.098259      -0.149095      36.061267 0.45091272E+03  0.10731926E+05                                 9.670250                            7.179475      -0.027001       1.966758                    0.999397      29.786591      87.051704       0.600339       0.428671      -1.053186       0.004562      -0.002631      -0.010017       0.011317      -0.002816      -0.014256       0.003982      -0.011310      -0.112416      -0.041365       0.015316       0.026049             11.970100       6.666244       0.193156       4.222077       9.554991      -1.925812      19.689066          -0.000007
          383              C       6.842262      20.078850      12.688706       0.050865      40.144420 0.41948643E+03  0.97251102E+04                                10.370416                            6.872559      -0.081046       1.987916                    0.999224      26.598855      74.691360       0.625719       0.422231      -1.065893      -0.002855      -0.000933      -0.031342       0.031486      -0.004409      -0.004901       0.000953       0.027709      -0.017764      -0.011586      -0.006932       0.018518             14.623851       7.261958       0.253935       5.949792      10.001922      -1.438598      26.607674          -0.000003
          384              C       7.268021      19.937558      14.110321       0.378397      33.180463 0.31041765E+03  0.67174729E+04                                 9.408043                            6.077159      -0.174813       1.984752                    0.999139      23.583702      65.332289       0.634396       0.446155      -1.044609       0.013363      -0.002804       0.030344       0.033274       0.005571      -0.039831       0.000916       0.139017      -0.119163      -0.052896      -0.047947       0.100843             13.332987       6.325028      -0.347894       4.910019      10.413016      -1.495302      23.260918          -0.000005
          385              C       8.025078      24.536156      17.009415       0.104132      26.825696 0.31374984E+03  0.68424135E+04                                 7.914866                            5.955906       0.158126       2.075462                    0.999695      25.801113      72.953579       0.662425       0.423978      -1.052646       0.015446      -0.018592       0.034562       0.042176      -0.001154      -0.017133      -0.023632       0.082855      -0.001310      -0.052771       0.004449       0.048321              9.191730       4.688688       0.584270       1.738612      12.800782       2.770192      10.085719          -0.000002
          386              C       7.792348      23.396717      16.260456      -0.144345      33.313350 0.41289254E+03  0.95527599E+04                                 8.979175                            6.745947       0.177678       2.036066                    0.999684      28.603138      80.743507       0.640522       0.413314      -1.069537       0.004592       0.002700       0.006157       0.008141      -0.007097      -0.006709      -0.025194       0.044954       0.003701      -0.040382       0.016525       0.023857             10.683166       5.235560       0.964641       1.746287      16.083668       4.177188      10.730268          -0.000005
          387              C       8.642497      23.302338      18.835259       0.082264      27.640325 0.33570832E+03  0.74267621E+04                                 8.060878                            6.159599       0.167637       2.068839                    0.999584      26.249026      74.118413       0.653273       0.423813      -1.055499      -0.008001       0.030319      -0.032072       0.044854      -0.010845      -0.011675      -0.023522       0.035010       0.033838      -0.039477       0.013394       0.026083              9.387109       4.757608       0.678509       1.649707      12.609071       3.453603      10.794649           0.000002
          388              C       8.422088      22.108811      18.161696      -0.150733      33.998998 0.42293611E+03  0.98610025E+04                                 9.137899                            6.860886       0.112510       2.011638                    0.999654      29.061537      82.817746       0.629423       0.417366      -1.065103       0.000005       0.004748      -0.005937       0.007602      -0.009499      -0.004923      -0.025419       0.028551       0.009919      -0.035816       0.014668       0.021148             10.914350       5.458562       1.235602       2.252740      14.663788       4.927534      12.620701          -0.000000
          389              C       7.994960      22.156828      16.846815       0.053081      38.557997 0.40553639E+03  0.93043524E+04                                10.015447                            6.713206      -0.115587       1.976755                    0.999104      26.305568      73.017018       0.640602       0.416736      -1.071480       0.005787       0.021716       0.013637       0.026288       0.002299      -0.009025      -0.001535       0.028467      -0.020950      -0.011354      -0.009541       0.020895             13.443378       5.897499       1.880116       2.637004      20.122531       7.358933      14.310103          -0.000002
          390              C       7.771813      20.916664      16.071059       0.372673      32.973054 0.31050766E+03  0.67191796E+04                                 9.337029                            6.069577      -0.174230       1.983183                    0.999216      23.651756      65.496447       0.636189       0.444914      -1.045450      -0.003646      -0.026274      -0.014053       0.030018      -0.001320      -0.032394       0.003527       0.135181      -0.117122      -0.050665      -0.044309       0.094974             12.778581       5.492423       1.613697       2.360453      18.975974       5.637034      13.867344          -0.000005
          391              C       8.353638      15.974497      18.438751       0.100689      27.649373 0.32817259E+03  0.72526429E+04                                 8.173687                            6.160393       0.074002       2.045649                    0.999460      26.243600      75.200008       0.639096       0.433656      -1.044584      -0.012929      -0.024322      -0.032315       0.042462       0.013236      -0.021242       0.020146       0.072853      -0.005744      -0.050139       0.003242       0.046897              9.620529       4.926727      -0.939399       1.365651      13.591940      -2.721306      10.342921           0.000001
          392              C       8.159240      17.224043      17.882823      -0.149795      35.374796 0.43738038E+03  0.10333580E+05                                 9.525738                            7.066022       0.023495       1.984511                    0.999517      29.584371      86.217680       0.605609       0.428077      -1.053273      -0.006901      -0.009803      -0.002533       0.012253       0.005966      -0.004274       0.022774       0.048144       0.028404      -0.040289       0.018797       0.021491             11.565992       5.481689      -1.403609       1.534122      16.740153      -5.061911      12.476135          -0.000001
          393              C       8.037399      14.965311      16.420785       0.098162      27.649534 0.32986658E+03  0.72781811E+04                                 8.099459                            6.123138       0.187786       2.082059                    0.999619      26.047463      73.868928       0.651299       0.426227      -1.052175       0.008771       0.015436       0.041304       0.044958       0.019462      -0.003981       0.018668       0.060425       0.010766      -0.045167       0.010940       0.034227              9.515478       4.639386      -0.800742       0.918135      14.321781      -2.151649       9.585269          -0.000001
          394              C       7.833418      16.192781      15.787190      -0.144440      34.057786 0.42209506E+03  0.98487551E+04                                 9.200138                            6.886654       0.145084       2.026438                    0.999705      28.965404      82.911284       0.623014       0.421345      -1.061257       0.001999      -0.002075       0.007180       0.007737       0.007262      -0.001818       0.021327       0.047252       0.030501      -0.039073       0.018275       0.020798             11.036340       5.105160      -1.140259       1.031875      17.810244      -3.181087      10.193615          -0.000004
          395              C       7.910082      17.341878      16.534333       0.053088      39.486398 0.40571440E+03  0.93404252E+04                                10.270953                            6.772765      -0.116397       1.979794                    0.999274      26.464456      74.386724       0.627505       0.423978      -1.063338       0.000344      -0.021761       0.012028       0.024867      -0.000204      -0.005962      -0.001579       0.033109      -0.027778      -0.012921      -0.009389       0.022310             14.106361       5.690181      -1.844404       1.651695      23.232722      -6.903419      13.396179          -0.000001
          396              C       7.723898      18.668418      15.903463       0.379021      33.472374 0.31290667E+03  0.67897966E+04                                 9.489270                            6.120949      -0.178391       1.984168                    0.999169      23.633356      65.714692       0.628652       0.449008      -1.042189      -0.006517       0.028396      -0.013031       0.031915       0.000759      -0.037953      -0.000254       0.134272      -0.121081      -0.050791      -0.046960       0.097751             13.226414       5.487199      -1.417824       2.035498      21.037381      -5.932038      13.154663          -0.000005
          397              C       0.754319      25.622886      27.433076       0.091858      28.294909 0.34176794E+03  0.76392132E+04                                 8.348863                            6.314701       0.015539       2.025118                    0.998903      26.629513      77.038013       0.626301       0.437528      -1.041028      -0.012973       0.002143      -0.042163       0.044165       0.023577       0.010596       0.007140      -0.060820       0.028561      -0.044371       0.006846       0.037525              9.844332      13.797777      -3.748823      -1.339990       6.416227      -0.188089       9.318992           0.000001
          398              C       2.020644      25.126158      27.230507      -0.133967      35.933780 0.45234379E+03  0.10843829E+05                                 9.804162                            7.297251      -0.273279       1.897263                    0.998158      30.097449      90.146140       0.578776       0.441450      -1.038798      -0.004921       0.001418      -0.006537       0.008304       0.030382       0.012130       0.004887      -0.049205      -0.010421      -0.039595      -0.003282       0.042876             11.847916      17.441998      -4.384248      -2.607020       7.287032      -0.252618      10.814720           0.000002
          399              C       0.444925      25.904365      25.183473       0.095681      28.000375 0.33119577E+03  0.73378869E+04                                 8.241538                            6.178325       0.073194       2.042169                    0.999527      26.388573      75.765613       0.639634       0.432203      -1.045228       0.006498       0.006614       0.043889       0.044858       0.032789       0.005457      -0.004766      -0.070012       0.008076      -0.050192       0.003439       0.046753              9.798921      14.105814      -3.403312      -0.273823       5.784729       0.011365       9.506219           0.000003
          400              C       1.703036      25.426954      24.931852      -0.144809      34.596944 0.42411032E+03  0.99758253E+04                                 9.411572                            6.961799      -0.060207       1.961184                    0.999328      29.634592      87.100837       0.607632       0.428544      -1.049540       0.002910       0.017514       0.010415       0.020584       0.024605       0.001767       0.006244      -0.067384       0.003915      -0.042374       0.000276       0.042098             11.464481      17.674932      -4.364640       0.000342       6.714146      -0.271286      10.004367           0.000005
          401              C       2.505270      25.032608      25.954688       0.066506      39.039833 0.40924271E+03  0.94860857E+04                                10.328796                            6.890234      -0.293331       1.927049                    0.998712      26.725128      76.529628       0.607410       0.435029      -1.051618      -0.017059       0.016122       0.005932       0.024209       0.018819      -0.002627      -0.006955      -0.052234      -0.055083      -0.023045      -0.019236       0.042281             14.128787      23.998824      -5.869973      -1.898494       7.586592      -0.173946      10.800944           0.000001
          402              C       3.911233      24.558232      25.722596       0.373586      34.464920 0.33150210E+03  0.73396363E+04                                 9.779229                            6.379458      -0.407908       1.901711                    0.998658      24.582098      70.343660       0.600904       0.460376      -1.029801       0.028235      -0.002846      -0.002321       0.028473       0.034416       0.020152       0.056482      -0.082919      -0.037014      -0.047738      -0.046164       0.093902             13.633125      22.553878      -4.865208      -2.611120       8.192840      -1.825105      10.152656          -0.000000
          403              C       6.632805      26.127617      21.185693       0.084554      27.617595 0.34912008E+03  0.78451648E+04                                 8.191461                            6.373084      -0.012982       2.010755                    0.999010      26.915092      78.070975       0.624774       0.436270      -1.041779       0.046517      -0.008399       0.017252       0.050319       0.002813       0.020249       0.035196      -0.038688      -0.051977      -0.044820      -0.004964       0.049785              9.339438      10.534405      -0.749168      -2.404132       6.027549      -2.384676      11.456360           0.000001
          404              C       5.914080      25.729958      22.285287      -0.145661      34.434450 0.43941066E+03  0.10433754E+05                                 9.423664                            7.122798      -0.114045       1.944670                    0.998965      29.878935      88.401945       0.595764       0.432974      -1.046238       0.012998       0.008587       0.007932       0.017481       0.009672       0.010312       0.035435      -0.050155      -0.058612      -0.038191      -0.016636       0.054827             11.093650      11.036490      -0.203038      -2.876220       7.053344      -3.917528      15.191114           0.000001
          405              C       8.561726      25.244821      22.064096       0.083184      27.535228 0.33700897E+03  0.74960292E+04                                 8.091185                            6.190503       0.066979       2.034912                    0.999564      26.676133      76.634552       0.645765       0.426424      -1.049200      -0.029229       0.041578      -0.011266       0.052057      -0.002679       0.026562       0.021772      -0.040618      -0.069275      -0.048036       0.007630       0.040406              9.317822      10.791555      -0.348188      -2.452197       5.432432      -2.044061      11.729480           0.000002
          406              C       7.901868      24.833640      23.192304      -0.146251      34.843881 0.43951428E+03  0.10406586E+05                                 9.419613                            7.069666      -0.069682       1.953835                    0.999404      29.747802      87.059769       0.606617       0.426438      -1.053276      -0.002836       0.021734       0.007475       0.023158      -0.008955       0.016589       0.018116      -0.047277      -0.069693      -0.040411      -0.000347       0.040757             11.215097      13.262448       0.206260      -4.394259       6.319512      -2.872549      14.063333           0.000003
          407              C       6.528761      25.049165      23.302672       0.068704      38.667393 0.40286173E+03  0.92656896E+04                                10.161190                            6.770516      -0.067991       2.000717                    0.999218      26.233055      73.889879       0.624116       0.426696      -1.060806       0.011327       0.016275      -0.012025       0.023190       0.007914       0.011343       0.024035      -0.031481      -0.042433      -0.028527      -0.009326       0.037853             13.678307      13.852559       0.949906      -6.283152       7.740615      -5.330769      19.441746           0.000002
          408              C       5.796346      24.599902      24.512634       0.371464      33.882490 0.32132432E+03  0.70536179E+04                                 9.641409                            6.260356      -0.359356       1.919830                    0.998748      24.325203      69.137030       0.610031       0.457389      -1.032273      -0.011878      -0.001729       0.027100       0.029639       0.033393       0.013229       0.048015      -0.090565      -0.062274      -0.047156      -0.042007       0.089163             13.336153      13.497912       0.507972      -5.858392       7.867721      -5.341360      18.642827           0.000001
          409              C       8.558988      22.349724      28.702083       0.099885      28.851953 0.32698737E+03  0.72110549E+04                                 8.379416                            6.119337       0.070401       2.044231                    0.999444      26.131920      74.500735       0.646739       0.429446      -1.048422      -0.035189      -0.003873       0.026558       0.044256       0.002421      -0.019162       0.043009      -0.040496      -0.059495      -0.052247      -0.003548       0.055795             10.203780      11.868140      -0.747867       1.600576       7.492985      -4.519700      11.250214           0.000002
          410              C       7.904606      22.964011      27.650179      -0.138168      36.103026 0.43593224E+03  0.10301728E+05                                 9.662785                            7.045467      -0.070019       1.958627                    0.999229      29.535505      86.383262       0.606992       0.427004      -1.052820      -0.004999       0.011053       0.014524       0.018924      -0.003567      -0.021137       0.033878      -0.046186      -0.030348      -0.042175      -0.008632       0.050807             11.952766      14.185714      -1.967654       3.561906       8.718700      -5.363205      12.953883           0.000003
          411              C       6.582152      21.662860      29.642256       0.090954      30.314901 0.35479289E+03  0.79984472E+04                                 8.781355                            6.464569      -0.025678       2.013768                    0.998370      26.678829      77.309069       0.615092       0.441708      -1.039387       0.044078       0.008771      -0.017102       0.048086       0.007376      -0.012638       0.028522      -0.038990      -0.037539      -0.036801      -0.004169       0.040970             10.729720      12.067116      -0.579483       1.645263       7.606639      -4.850020      12.515404           0.000002
          412              C       5.846999      22.265281      28.628050      -0.138710      37.657365 0.45129302E+03  0.10778871E+05                                10.008863                            7.215262      -0.152980       1.931920                    0.998603      29.940503      88.608893       0.592809       0.432590      -1.047319       0.010113       0.009874      -0.000515       0.014144       0.012357       0.000781       0.036268      -0.043946      -0.048728      -0.037361      -0.014524       0.051884             12.563111      12.622993      -0.978109       2.071404       9.918930      -6.891805      15.147410           0.000003
          413              C       6.520547      22.919030      27.607939       0.059602      40.651231 0.40380429E+03  0.92789502E+04                                10.449944                            6.741472      -0.061085       2.001262                    0.999130      26.212762      73.440691       0.631551       0.422056      -1.065297       0.009005       0.002108       0.025024       0.026678      -0.001240      -0.004783       0.025755      -0.036546      -0.016445      -0.022857      -0.014112       0.036969             14.726146      14.721162      -3.273749       4.896011      11.596470      -8.818133      17.860807          -0.000000
          414              C       5.792239      23.595132      26.507437       0.379471      34.835864 0.32521217E+03  0.71522667E+04                                 9.817903                            6.295128      -0.327333       1.932059                    0.998864      24.185054      68.545889       0.609475       0.456955      -1.033700      -0.011582       0.021713      -0.016087       0.029401       0.039945       0.015060       0.054596      -0.095065      -0.066256      -0.054039      -0.045356       0.099394             13.890510      13.593722      -4.480089       3.903956      10.834445      -7.750246      17.243363           0.000000
          415              C       7.733481      22.223887      33.386144       0.095918      27.758298 0.33198740E+03  0.73378821E+04                                 8.120132                            6.139765       0.199201       2.083161                    0.999640      26.169371      74.318441       0.650794       0.425807      -1.052268      -0.006603      -0.045552      -0.007744       0.046675      -0.006400       0.025744      -0.011343      -0.019268      -0.064682      -0.038976       0.007891       0.031084              9.742409       5.789511       0.457028      -3.533977       8.528440       0.209020      14.909277           0.000002
          416              C       7.244748      22.420094      34.659693      -0.150758      34.764586 0.42825608E+03  0.10040573E+05                                 9.358997                            6.960673       0.124175       2.018141                    0.999670      29.217618      84.156668       0.615773       0.424258      -1.058185      -0.004966      -0.007326      -0.004030       0.009725       0.000565       0.017853      -0.006607      -0.015175      -0.085598      -0.036682       0.013688       0.022994             11.534347       6.643102       0.478221      -4.649635       9.072101      -0.119863      18.887838           0.000004
          417              C       7.388493      19.940594      33.513772       0.107481      28.435699 0.33600934E+03  0.74830822E+04                                 8.363960                            6.244161      -0.028181       2.010021                    0.999312      26.552812      76.824063       0.632046       0.435139      -1.041837       0.002342       0.039251      -0.011027       0.040838       0.004589       0.031596      -0.010464       0.015367      -0.090796      -0.047369       0.009827       0.037542             10.095890       5.974128       0.525139      -3.415904       9.091271       0.813888      15.222272           0.000002
          418              C       6.897022      20.049046      34.807759      -0.149094      36.060785 0.45090711E+03  0.10731737E+05                                 9.670120                            7.179410      -0.026950       1.966775                    0.999397      29.786273      87.049945       0.600346       0.428669      -1.053190      -0.004558       0.002629      -0.010011       0.011310      -0.002816       0.014259      -0.003981      -0.011298      -0.112404      -0.041362       0.015320       0.026043             11.969913       6.666158       0.193136      -4.221988       9.554845       1.925819      19.688738           0.000003
          419              C       6.847738      21.315150      35.398206       0.050883      40.143807 0.41947945E+03  0.97249045E+04                                10.370318                            6.872508      -0.081080       1.987909                    0.999224      26.598577      74.690324       0.625720       0.422232      -1.065893       0.002860       0.000932      -0.031336       0.031480      -0.004409       0.004908      -0.000955       0.027716      -0.017793      -0.011585      -0.006944       0.018529             14.623690       7.261892       0.253942      -5.949725      10.001814       1.438538      26.607365          -0.000001
          420              C       6.421979      21.456442      36.819821       0.378389      33.180524 0.31041873E+03  0.67174985E+04                                 9.408024                            6.077150      -0.174789       1.984758                    0.999139      23.583781      65.332399       0.634400       0.446152      -1.044611      -0.013357       0.002802       0.030340       0.033268       0.005570       0.039826      -0.000914       0.139022      -0.119138      -0.052890      -0.047950       0.100840             13.332935       6.325008      -0.347879      -4.909984      10.413041       1.495245      23.260756           0.000000
          421              C       5.664922      16.857844      39.718916       0.104133      26.825748 0.31374779E+03  0.68423768E+04                                 7.914903                            5.955877       0.158076       2.075449                    0.999695      25.801245      72.954667       0.662427       0.423977      -1.052644      -0.015445       0.018591       0.034563       0.042176      -0.001153       0.017134       0.023626       0.082859      -0.001325      -0.052766       0.004441       0.048325              9.191794       4.688682       0.584233      -1.738615      12.800993      -2.770090      10.085707           0.000000
          422              C       5.897652      17.997283      38.969956      -0.144354      33.314197 0.41290251E+03  0.95530606E+04                                 8.979364                            6.746044       0.177663       2.036056                    0.999684      28.603565      80.745359       0.640515       0.413316      -1.069534      -0.004589      -0.002701       0.006160       0.008142      -0.007098       0.006705       0.025195       0.044952       0.003704      -0.040382       0.016529       0.023853             10.683441       5.235646       0.964674      -1.746320      16.084216      -4.177341      10.730461           0.000002
          423              C       5.047503      18.091662      41.544759       0.082276      27.639925 0.33570159E+03  0.74265860E+04                                 8.060834                            6.159543       0.167624       2.068843                    0.999584      26.248761      74.117850       0.653274       0.423814      -1.055497       0.008002      -0.030318      -0.032070       0.044852      -0.010843       0.011680       0.023520       0.035013       0.033824      -0.039475       0.013391       0.026084              9.387057       4.757580       0.678495      -1.649732      12.608907      -3.453531      10.794683           0.000000
          424              C       5.267912      19.285189      40.871196      -0.150729      33.998880 0.42293433E+03  0.98609562E+04                                 9.137906                            6.860884       0.112546       2.011652                    0.999654      29.061424      82.817559       0.629421       0.417367      -1.065101      -0.000002      -0.004751      -0.005934       0.007601      -0.009499       0.004922       0.025421       0.028553       0.009927      -0.035818       0.014668       0.021151             10.914355       5.458559       1.235597      -2.252749      14.663789      -4.927519      12.620718           0.000002
          425              C       5.695040      19.237172      39.556315       0.053071      38.558303 0.40553969E+03  0.93044451E+04                                10.015487                            6.713218      -0.115570       1.976758                    0.999104      26.305719      73.017456       0.640604       0.416734      -1.071481      -0.005784      -0.021717       0.013639       0.026289       0.002300       0.009023       0.001531       0.028457      -0.020949      -0.011347      -0.009542       0.020889             13.443444       5.897515       1.880113      -2.637009      20.122689      -7.358934      14.310128           0.000001
          426              C       5.918187      20.477336      38.780559       0.372683      32.972958 0.31050640E+03  0.67191470E+04                                 9.337029                            6.069575      -0.174251       1.983177                    0.999216      23.651682      65.496262       0.636188       0.444915      -1.045449       0.003650       0.026273      -0.014056       0.030019      -0.001321       0.032395      -0.003524       0.135190      -0.117119      -0.050664      -0.044314       0.094978             12.778595       5.492420       1.613705      -2.360437      18.976091      -5.637064      13.867275           0.000003
          427              C       5.336362      25.419503      41.148251       0.100700      27.649047 0.32816830E+03  0.72525288E+04                                 8.173660                            6.160378       0.073954       2.045640                    0.999460      26.243348      75.199328       0.639093       0.433660      -1.044581       0.012933       0.024322      -0.032314       0.042462       0.013238       0.021245      -0.020147       0.072856      -0.005761      -0.050142       0.003239       0.046903              9.620483       4.926711      -0.939387      -1.365649      13.591834       2.721258      10.342903          -0.000001
          428              C       5.530760      24.169957      40.592323      -0.149787      35.374373 0.43737516E+03  0.10333427E+05                                 9.525669                            7.065982       0.023504       1.984518                    0.999517      29.584137      86.216911       0.605611       0.428077      -1.053273       0.006906       0.009805      -0.002529       0.012257       0.005967       0.004272      -0.022774       0.048150       0.028412      -0.040292       0.018801       0.021491             11.565872       5.481645      -1.403578      -1.534106      16.739936       5.061774      12.476035           0.000000
          429              C       5.652601      26.428689      39.130285       0.098158      27.649705 0.32986636E+03  0.72781917E+04                                 8.099533                            6.123145       0.187759       2.082052                    0.999619      26.047601      73.869951       0.651296       0.426228      -1.052172      -0.008766      -0.015434       0.041306       0.044958       0.019462       0.003980      -0.018665       0.060425       0.010747      -0.045163       0.010933       0.034230              9.515602       4.639406      -0.800757      -0.918153      14.322031       2.151667       9.585368          -0.000000
          430              C       5.856582      25.201219      38.496690      -0.144451      34.058707 0.42210489E+03  0.98490746E+04                                 9.200379                            6.886772       0.145042       2.026422                    0.999704      28.965921      82.914042       0.623001       0.421349      -1.061250      -0.001993       0.002075       0.007184       0.007739       0.007262       0.001814      -0.021326       0.047246       0.030507      -0.039070       0.018270       0.020799             11.036680       5.105264      -1.140306      -1.031928      17.810800       3.181233      10.193976           0.000002
          431              C       5.779918      24.052122      39.243833       0.053077      39.486695 0.40571793E+03  0.93405302E+04                                10.271007                            6.772796      -0.116378       1.979799                    0.999274      26.464597      74.387307       0.627503       0.423978      -1.063338      -0.000338       0.021762       0.012030       0.024868      -0.000205       0.005960       0.001582       0.033100      -0.027778      -0.012921      -0.009384       0.022305             14.106423       5.690197      -1.844394      -1.651695      23.232859       6.903335      13.396212           0.000001
          432              C       5.966102      22.725582      38.612963       0.379028      33.472234 0.31290518E+03  0.67897596E+04                                 9.489268                            6.120950      -0.178405       1.984165                    0.999169      23.633272      65.714541       0.628649       0.449010      -1.042187       0.006522      -0.028396      -0.013034       0.031917       0.000761       0.037953       0.000251       0.134281      -0.121074      -0.050788      -0.046966       0.097754             13.226408       5.487190      -1.417812      -2.035475      21.037478       5.931974      13.154556           0.000002
          433              C       6.090681      11.824886      17.985924       0.091863      28.294760 0.34176590E+03  0.76391550E+04                                 8.348833                            6.314682       0.015540       2.025121                    0.998903      26.629411      77.037616       0.626302       0.437528      -1.041028       0.012972       0.002142       0.042162       0.044165      -0.023577       0.010597      -0.007139      -0.060822       0.028560      -0.044372       0.006847       0.037525              9.844293      13.797709       3.748799      -1.339988       6.416200       0.188089       9.318971           0.000001
          434              C       4.824356      11.328158      18.188493      -0.133965      35.933641 0.45234188E+03  0.10843772E+05                                 9.804144                            7.297240      -0.273288       1.897262                    0.998158      30.097348      90.145781       0.578776       0.441450      -1.038798       0.004922       0.001416       0.006536       0.008304      -0.030383       0.012129      -0.004888      -0.049207      -0.010424      -0.039595      -0.003283       0.042878             11.847891      17.441946       4.384229      -2.607021       7.287014       0.252618      10.814714           0.000001
          435              C       6.400075      12.106365      20.235527       0.095681      28.000457 0.33119647E+03  0.73379063E+04                                 8.241547                            6.178324       0.073205       2.042171                    0.999527      26.388644      75.765832       0.639636       0.432202      -1.045229      -0.006498       0.006616      -0.043889       0.044858      -0.032788       0.005458       0.004767      -0.070009       0.008078      -0.050191       0.003440       0.046751              9.798939      14.105853       3.403325      -0.273830       5.784735      -0.011367       9.506228           0.000003
          436              C       5.141964      11.628954      20.487148      -0.144812      34.597153 0.42411269E+03  0.99759003E+04                                 9.411618                            6.961821      -0.060218       1.961179                    0.999328      29.634721      87.101455       0.607630       0.428544      -1.049540      -0.002911       0.017515      -0.010416       0.020585      -0.024604       0.001765      -0.006242      -0.067382       0.003916      -0.042373       0.000277       0.042096             11.464550      17.675051       4.364672       0.000326       6.714175       0.271283      10.004424           0.000004
          437              C       4.339730      11.234608      19.464312       0.066505      39.039835 0.40924237E+03  0.94860773E+04                                10.328804                            6.890236      -0.293324       1.927051                    0.998712      26.725117      76.529635       0.607409       0.435030      -1.051617       0.017058       0.016121      -0.005932       0.024209      -0.018819      -0.002627       0.006956      -0.052235      -0.055083      -0.023045      -0.019236       0.042281             14.128806      23.998859       5.869978      -1.898494       7.586595       0.173949      10.800964           0.000001
          438              C       2.933767      10.760232      19.696404       0.373584      34.464957 0.33150222E+03  0.73396415E+04                                 9.779245                            6.379464      -0.407907       1.901712                    0.998658      24.582110      70.343765       0.600903       0.460377      -1.029801      -0.028235      -0.002846       0.002322       0.028473      -0.034416       0.020152      -0.056481      -0.082919      -0.037013      -0.047738      -0.046163       0.093901             13.633158      22.553950       4.865223      -2.611124       8.192853       1.825107      10.152670          -0.000001
          439              C       0.212195      12.329617      24.233307       0.084551      27.617692 0.34912140E+03  0.78452011E+04                                 8.191472                            6.373089      -0.012968       2.010757                    0.999010      26.915172      78.071218       0.624775       0.436269      -1.041780      -0.046518      -0.008398      -0.017253       0.050320      -0.002811       0.020249      -0.035193      -0.038686      -0.051978      -0.044820      -0.004961       0.049781              9.339456      10.534418       0.749167      -2.404141       6.027558       2.384685      11.456391           0.000001
          440              C       0.930920      11.931958      23.133713      -0.145664      34.434561 0.43941209E+03  0.10433799E+05                                 9.423697                            7.122817      -0.114050       1.944668                    0.998965      29.878967      88.402168       0.595762       0.432975      -1.046237      -0.012997       0.008587      -0.007933       0.017481      -0.009671       0.010311      -0.035434      -0.050154      -0.058612      -0.038190      -0.016636       0.054826             11.093698      11.036524       0.203032      -2.876247       7.053369       3.917552      15.191200           0.000001
          441              C      11.973274      11.446821      23.354904       0.083182      27.535355 0.33701075E+03  0.74960791E+04                                 8.091205                            6.190514       0.066987       2.034913                    0.999564      26.676227      76.634889       0.645765       0.426423      -1.049201       0.029230       0.041578       0.011265       0.052058       0.002681       0.026563      -0.021770      -0.040614      -0.069277      -0.048035       0.007632       0.040403              9.317853      10.791592       0.348186      -2.452219       5.432444       2.044065      11.729524           0.000002
          442              C      12.633132      11.035640      22.226696      -0.146253      34.844074 0.43951684E+03  0.10406666E+05                                 9.419668                            7.069700      -0.069693       1.953832                    0.999404      29.747866      87.060166       0.606614       0.426440      -1.053275       0.002837       0.021734      -0.007476       0.023158       0.008954       0.016589      -0.018116      -0.047278      -0.069691      -0.040409      -0.000348       0.040757             11.215177      13.262546      -0.206272      -4.394324       6.319544       2.872567      14.063442           0.000002
          443              C       0.316239      11.251165      22.116328       0.068708      38.667472 0.40286143E+03  0.92656880E+04                                10.161235                            6.770532      -0.068008       2.000712                    0.999218      26.233046      73.890055       0.624113       0.426698      -1.060803      -0.011327       0.016275       0.012025       0.023190      -0.007914       0.011345      -0.024036      -0.031482      -0.042439      -0.028530      -0.009325       0.037855             13.678392      13.852638      -0.949925      -6.283224       7.740650       5.330808      19.441888           0.000001
          444              C       1.048654      10.801902      20.906366       0.371458      33.882736 0.32132616E+03  0.70536725E+04                                 9.641468                            6.260381      -0.359360       1.919828                    0.998748      24.325315      69.137550       0.610029       0.457390      -1.032271       0.011878      -0.001729      -0.027099       0.029638      -0.033393       0.013226      -0.048013      -0.090564      -0.062269      -0.047157      -0.042003       0.089161             13.336258      13.498016      -0.507981      -5.858455       7.867772       5.341407      18.642984          -0.000000
          445              C      11.976012       8.551724      16.716917       0.099883      28.852068 0.32698866E+03  0.72110929E+04                                 8.379449                            6.119357       0.070388       2.044226                    0.999444      26.131984      74.501052       0.646737       0.429448      -1.048421       0.035189      -0.003873      -0.026559       0.044256      -0.002420      -0.019161      -0.043009      -0.040498      -0.059496      -0.052247      -0.003550       0.055796             10.203826      11.868182       0.747879       1.600595       7.493020       4.519729      11.250275           0.000001
          446              C      12.630394       9.166011      17.768821      -0.138173      36.103320 0.43593599E+03  0.10301840E+05                                 9.662837                            7.045497      -0.070018       1.958624                    0.999229      29.535680      86.383920       0.606991       0.427004      -1.052820       0.005000       0.011053      -0.014525       0.018925       0.003567      -0.021138      -0.033877      -0.046184      -0.030347      -0.042175      -0.008630       0.050805             11.952840      14.185794       1.967677       3.561945       8.718753       5.363248      12.953973           0.000002
          447              C       0.262848       7.864860      15.776744       0.090956      30.314798 0.35479168E+03  0.79984144E+04                                 8.781350                            6.464569      -0.025694       2.013765                    0.998370      26.678742      77.308834       0.615090       0.441710      -1.039386      -0.044077       0.008772       0.017101       0.048085      -0.007374      -0.012638      -0.028523      -0.038991      -0.037539      -0.036801      -0.004170       0.040971             10.729713      12.067112       0.579486       1.645268       7.606633       4.850014      12.515394           0.000000
          448              C       0.998001       8.467281      16.790950      -0.138708      37.657286 0.45129206E+03  0.10778843E+05                                10.008851                            7.215255      -0.152987       1.931919                    0.998603      29.940462      88.608762       0.592809       0.432590      -1.047319      -0.010114       0.009875       0.000513       0.014145      -0.012357       0.000779      -0.036268      -0.043946      -0.048726      -0.037361      -0.014523       0.051884             12.563095      12.622987       0.978101       2.071392       9.918912       6.891790      15.147385           0.000001
          449              C       0.324453       9.121030      17.811061       0.059597      40.651341 0.40380542E+03  0.92789817E+04                                10.449957                            6.741476      -0.061076       2.001263                    0.999130      26.212812      73.440831       0.631552       0.422055      -1.065297      -0.009005       0.002108      -0.025024       0.026678       0.001241      -0.004782      -0.025754      -0.036544      -0.016442      -0.022855      -0.014113       0.036967             14.726173      14.721180       3.273756       4.896025      11.596489       8.818155      17.860850           0.000000
          450              C       1.052761       9.797132      18.911563       0.379473      34.835854 0.32521176E+03  0.71522572E+04                                 9.817912                            6.295130      -0.327339       1.932057                    0.998864      24.185039      68.545900       0.609473       0.456956      -1.033700       0.011582       0.021713       0.016088       0.029401      -0.039946       0.015058      -0.054597      -0.095064      -0.066256      -0.054041      -0.045354       0.099395             13.890534      13.593736       4.480099       3.903974      10.834463       7.750268      17.243403          -0.000001
          451              C      12.801519       8.425887      12.032856       0.095916      27.758354 0.33198816E+03  0.73379046E+04                                 8.120150                            6.139780       0.199190       2.083157                    0.999640      26.169408      74.318624       0.650792       0.425808      -1.052267       0.006602      -0.045553       0.007743       0.046675       0.006400       0.025744       0.011342      -0.019266      -0.064684      -0.038976       0.007892       0.031084              9.742431       5.789526      -0.457036      -3.533986       8.528456      -0.209002      14.909311           0.000001
          452              C      13.290252       8.622094      10.759307      -0.150763      34.764826 0.42825978E+03  0.10040680E+05                                 9.359049                            6.960715       0.124162       2.018135                    0.999670      29.217706      84.156980       0.615770       0.424260      -1.058184       0.004966      -0.007327       0.004030       0.009725      -0.000564       0.017853       0.006607      -0.015175      -0.085602      -0.036684       0.013688       0.022995             11.534419       6.643150      -0.478235      -4.649676       9.072115       0.119906      18.887991           0.000003
          453              C      13.146507       6.142594      11.905228       0.107482      28.435582 0.33600782E+03  0.74830385E+04                                 8.363939                            6.244149      -0.028176       2.010024                    0.999312      26.552718      76.823698       0.632047       0.435139      -1.041837      -0.002342       0.039251       0.011028       0.040838      -0.004589       0.031596       0.010463       0.015371      -0.090797      -0.047369       0.009825       0.037544             10.095864       5.974116      -0.525142      -3.415897       9.091241      -0.813870      15.222235           0.000001
          454              C      13.637978       6.251046      10.611241      -0.149095      36.060660 0.45090547E+03  0.10731689E+05                                 9.670097                            7.179396      -0.026950       1.966776                    0.999397      29.786233      87.049814       0.600346       0.428669      -1.053190       0.004559       0.002630       0.010012       0.011311       0.002815       0.014259       0.003981      -0.011296      -0.112403      -0.041362       0.015320       0.026042             11.969879       6.666143      -0.193145      -4.221975       9.554828      -1.925787      19.688668           0.000002
          455              C      -0.002738       7.517150      10.020794       0.050880      40.143743 0.41947879E+03  0.97248849E+04                                10.370307                            6.872502      -0.081079       1.987909                    0.999224      26.598556      74.690244       0.625721       0.422232      -1.065893      -0.002859       0.000933       0.031336       0.031480       0.004409       0.004908       0.000955       0.027717      -0.017791      -0.011586      -0.006943       0.018529             14.623679       7.261889      -0.253941      -5.949721      10.001795      -1.438535      26.607355           0.000002
          456              C       0.423021       7.658442       8.599179       0.378389      33.180455 0.31041799E+03  0.67174790E+04                                 9.408021                            6.077149      -0.174798       1.984757                    0.999139      23.583736      65.332281       0.634399       0.446153      -1.044611       0.013357       0.002802      -0.030340       0.033268      -0.005571       0.039827       0.000914       0.139023      -0.119143      -0.052892      -0.047950       0.100841             13.332937       6.325009       0.347881      -4.909987      10.413027      -1.495253      23.260776           0.000004
          457              C       1.180078       3.059844       5.700084       0.104132      26.825719 0.31374803E+03  0.68423801E+04                                 7.914903                            5.955891       0.158074       2.075449                    0.999695      25.801183      72.954366       0.662424       0.423978      -1.052644       0.015446       0.018591      -0.034563       0.042176       0.001153       0.017134      -0.023626       0.082860      -0.001324      -0.052767       0.004442       0.048325              9.191790       4.688690      -0.584245      -1.738620      12.800949       2.770125      10.085730          -0.000002
          458              C       0.947348       4.199283       6.449044      -0.144353      33.313983 0.41290003E+03  0.95529863E+04                                 8.979319                            6.746022       0.177668       2.036059                    0.999684      28.603457      80.744901       0.640516       0.413316      -1.069535       0.004589      -0.002701      -0.006159       0.008142       0.007098       0.006706      -0.025195       0.044954       0.003700      -0.040383       0.016527       0.023855             10.683377       5.235627      -0.964669      -1.746312      16.084085       4.177311      10.730418           0.000001
          459              C       1.797497       4.293662       3.874241       0.082272      27.640091 0.33570435E+03  0.74266574E+04                                 8.060848                            6.159564       0.167616       2.068837                    0.999584      26.248874      74.118068       0.653274       0.423813      -1.055498      -0.007999      -0.030318       0.032071       0.044852       0.010843       0.011678      -0.023520       0.035013       0.033825      -0.039475       0.013392       0.026083              9.387069       4.757590      -0.678499      -1.649729      12.608927       3.453544      10.794688           0.000001
          460              C       1.577088       5.487189       4.547804      -0.150729      33.998812 0.42293387E+03  0.98609316E+04                                 9.137856                            6.860860       0.112540       2.011648                    0.999654      29.061429      82.817213       0.629426       0.417365      -1.065104       0.000004      -0.004750       0.005936       0.007602       0.009499       0.004923      -0.025422       0.028555       0.009921      -0.035819       0.014669       0.021150             10.914291       5.458539      -1.235597      -2.252736      14.663676       4.927506      12.620658           0.000001
          461              C       1.149960       5.439172       5.862685       0.053074      38.558194 0.40553855E+03  0.93044124E+04                                10.015472                            6.713213      -0.115581       1.976756                    0.999104      26.305666      73.017285       0.640604       0.416735      -1.071481       0.005786      -0.021716      -0.013639       0.026288      -0.002300       0.009024      -0.001532       0.028461      -0.020952      -0.011348      -0.009543       0.020891             13.443423       5.897509      -1.880117      -2.637003      20.122658       7.358940      14.310102           0.000002
          462              C       0.926813       6.679336       6.638441       0.372681      32.972913 0.31050595E+03  0.67191351E+04                                 9.337024                            6.069573      -0.174256       1.983176                    0.999216      23.651661      65.496205       0.636187       0.444916      -1.045449      -0.003649       0.026272       0.014055       0.030018       0.001320       0.032395       0.003525       0.135192      -0.117123      -0.050666      -0.044314       0.094980             12.778584       5.492418      -1.613700      -2.360436      18.976063       5.637043      13.867272           0.000005
          463              C       1.508638      11.621503       4.270749       0.100697      27.649039 0.32816803E+03  0.72525205E+04                                 8.173652                            6.160371       0.073964       2.045643                    0.999460      26.243347      75.199290       0.639094       0.433659      -1.044582      -0.012933       0.024322       0.032314       0.042462      -0.013237       0.021244       0.020145       0.072858      -0.005760      -0.050140       0.003237       0.046903              9.620477       4.926707       0.939387      -1.365648      13.591824      -2.721269      10.342900          -0.000001
          464              C       1.314240      10.371957       4.826677      -0.149790      35.374491 0.43737680E+03  0.10333475E+05                                 9.525691                            7.065999       0.023498       1.984515                    0.999517      29.584206      86.217133       0.605610       0.428078      -1.053273      -0.006906       0.009805       0.002530       0.012257      -0.005967       0.004273       0.022775       0.048149       0.028408      -0.040292       0.018801       0.021491             11.565910       5.481662       1.403589      -1.534111      16.739998      -5.061833      12.476071          -0.000000
          465              C       1.192399      12.630689       6.288715       0.098157      27.649696 0.32986720E+03  0.72782093E+04                                 8.099521                            6.123157       0.187756       2.082051                    0.999619      26.047581      73.869702       0.651295       0.426229      -1.052172       0.008766      -0.015435      -0.041306       0.044959      -0.019462       0.003980       0.018666       0.060426       0.010751      -0.045164       0.010935       0.034229              9.515572       4.639409       0.800750      -0.918144      14.321968      -2.151651       9.585339          -0.000002
          466              C       0.988418      11.403219       6.922310      -0.144451      34.058594 0.42210505E+03  0.98490631E+04                                 9.200328                            6.886765       0.145047       2.026422                    0.999705      28.965828      82.913264       0.623004       0.421348      -1.061253       0.001994       0.002075      -0.007184       0.007738      -0.007262       0.001816       0.021327       0.047249       0.030509      -0.039073       0.018274       0.020799             11.036601       5.105251       1.140295      -1.031900      17.810725      -3.181191      10.193826          -0.000000
          467              C       1.065082      10.254122       6.175167       0.053080      39.486576 0.40571645E+03  0.93404873E+04                                10.270991                            6.772785      -0.116389       1.979797                    0.999274      26.464540      74.387104       0.627503       0.423978      -1.063338       0.000339       0.021762      -0.012030       0.024868       0.000205       0.005961      -0.001582       0.033103      -0.027781      -0.012922      -0.009386       0.022308             14.106411       5.690196       1.844403      -1.651695      23.232832      -6.903400      13.396204           0.000002
          468              C       0.878898       8.927582       6.806037       0.379027      33.472219 0.31290484E+03  0.67897504E+04                                 9.489270                            6.120949      -0.178412       1.984163                    0.999169      23.633254      65.714485       0.628649       0.449010      -1.042187      -0.006522      -0.028395       0.013033       0.031917      -0.000761       0.037954      -0.000252       0.134282      -0.121077      -0.050790      -0.046966       0.097755             13.226416       5.487195       1.417819      -2.035484      21.037451      -5.932011      13.154602           0.000004
          469              C       7.599319       1.973114      40.695424       0.091852      28.295084 0.34177038E+03  0.76392800E+04                                 8.348879                            6.314710       0.015556       2.025120                    0.998903      26.629662      77.038463       0.626303       0.437526      -1.041029      -0.012970      -0.002152       0.042163       0.044165      -0.023576      -0.010594       0.007140      -0.060815       0.028570      -0.044369       0.006849       0.037521              9.844353      13.797806       3.748832       1.340010       6.416239      -0.188080       9.319015          -0.000001
          470              C       8.865644       2.469842      40.897993      -0.133970      35.933817 0.45234425E+03  0.10843839E+05                                 9.804156                            7.297245      -0.273247       1.897272                    0.998158      30.097462      90.146069       0.578778       0.441448      -1.038799      -0.004915      -0.001428       0.006537       0.008302      -0.030381      -0.012131       0.004882      -0.049203      -0.010417      -0.039595      -0.003278       0.042872             11.847914      17.442006       4.384251       2.607043       7.287030      -0.252605      10.814705          -0.000001
          471              C       7.289925       1.691635      42.945027       0.095686      28.000151 0.33119312E+03  0.73378140E+04                                 8.241510                            6.178312       0.073188       2.042171                    0.999527      26.388398      75.765052       0.639633       0.432205      -1.045227       0.006501      -0.006621      -0.043889       0.044859      -0.032791      -0.005457      -0.004766      -0.070012       0.008081      -0.050194       0.003441       0.046754              9.798881      14.105745       3.403290       0.273836       5.784709       0.011373       9.506188          -0.000002
          472              C       8.548036       2.169046      43.196648      -0.144805      34.596617 0.42410613E+03  0.99757032E+04                                 9.411526                            6.961773      -0.060208       1.961187                    0.999328      29.634386      87.100161       0.607632       0.428545      -1.049540       0.002912      -0.017523      -0.010415       0.020591      -0.024605      -0.001768       0.006243      -0.067385       0.003915      -0.042375       0.000276       0.042099             11.464413      17.674800       4.364602      -0.000329       6.714109      -0.271279      10.004332          -0.000002
          473              C       9.350270       2.563392      42.173812       0.066507      39.039739 0.40924177E+03  0.94860590E+04                                10.328787                            6.890231      -0.293342       1.927046                    0.998712      26.725082      76.529490       0.607409       0.435030      -1.051617      -0.017056      -0.016130      -0.005933       0.024213      -0.018819       0.002627      -0.006954      -0.052235      -0.055083      -0.023045      -0.019236       0.042281             14.128771      23.998796       5.869966       1.898502       7.586586      -0.173938      10.800932          -0.000001
          474              C      10.756233       3.037768      42.405904       0.373587      34.464836 0.33150124E+03  0.73396148E+04                                 9.779229                            6.379460      -0.407922       1.901708                    0.998658      24.582056      70.343599       0.600903       0.460377      -1.029800       0.028237       0.002843       0.002318       0.028475      -0.034414      -0.020153       0.056482      -0.082922      -0.037016      -0.047737      -0.046166       0.093903             13.633122      22.553876       4.865203       2.611134       8.192837      -1.825097      10.152654          -0.000001
          475              C      13.477805       1.468383       1.523807       0.084553      27.617548 0.34911975E+03  0.78451542E+04                                 8.191453                            6.373084      -0.012985       2.010755                    0.999010      26.915038      78.070761       0.624774       0.436271      -1.041779       0.046517       0.008396      -0.017253       0.050319      -0.002813      -0.020247       0.035195      -0.038689      -0.051978      -0.044818      -0.004966       0.049784              9.339424      10.534391       0.749167       2.404128       6.027540      -2.384667      11.456340          -0.000002
          476              C      12.759080       1.866042       0.424213      -0.145662      34.434413 0.43941048E+03  0.10433747E+05                                 9.423654                            7.122795      -0.114043       1.944670                    0.998965      29.878914      88.401830       0.595764       0.432974      -1.046238       0.012999      -0.008590      -0.007932       0.017483      -0.009670      -0.010313       0.035434      -0.050155      -0.058612      -0.038191      -0.016635       0.054826             11.093630      11.036477       0.203046       2.876199       7.053335      -3.917516      15.191078          -0.000002
          477              C       1.716726       2.351179       0.645404       0.083185      27.535198 0.33700825E+03  0.74960113E+04                                 8.091188                            6.190498       0.066982       2.034914                    0.999564      26.676104      76.634538       0.645765       0.426424      -1.049200      -0.029228      -0.041580       0.011265       0.052059       0.002676      -0.026561       0.021772      -0.040618      -0.069273      -0.048034       0.007627       0.040407              9.317833      10.791551       0.348184       2.452211       5.432432      -2.044069      11.729515          -0.000000
          478              C       1.056868       2.762360      44.936196      -0.146255      34.844140 0.43951749E+03  0.10406691E+05                                 9.419680                            7.069701      -0.069688       1.953832                    0.999404      29.747974      87.060666       0.606614       0.426439      -1.053274      -0.002836      -0.021737      -0.007475       0.023160       0.008954      -0.016589       0.018115      -0.047273      -0.069689      -0.040409      -0.000345       0.040754             11.215187      13.262540      -0.206255       4.394287       6.319554      -2.872584      14.063468          -0.000000
          479              C      13.373761       2.546835      44.825828       0.068699      38.667445 0.40286257E+03  0.92657138E+04                                10.161197                            6.770520      -0.067981       2.000720                    0.999218      26.233093      73.890008       0.624117       0.426696      -1.060806       0.011328      -0.016277       0.012024       0.023191      -0.007914      -0.011342       0.024034      -0.031479      -0.042428      -0.028524      -0.009326       0.037850             13.678312      13.852590      -0.949897       6.283151       7.740612      -5.330760      19.441735           0.000000
          480              C      12.641346       2.996098      43.615866       0.371465      33.882357 0.32132287E+03  0.70535814E+04                                 9.641407                            6.260357      -0.359365       1.919829                    0.998748      24.325130      69.136905       0.610029       0.457391      -1.032271      -0.011877       0.001727      -0.027102       0.029641      -0.033391      -0.013231       0.048016      -0.090566      -0.062277      -0.047154      -0.042010       0.089164             13.336151      13.497929      -0.507978       5.858417       7.867711      -5.341344      18.642813           0.000001
          481              C       1.713988       5.246276      39.426417       0.099884      28.851771 0.32698565E+03  0.72109986E+04                                 8.379353                            6.119305       0.070446       2.044245                    0.999444      26.131804      74.500015       0.646744       0.429444      -1.048424      -0.035190       0.003874      -0.026557       0.044256      -0.002422       0.019163       0.043006      -0.040490      -0.059499      -0.052247      -0.003544       0.055791             10.203693      11.868009       0.747852      -1.600547       7.492937      -4.519664      11.250133           0.000000
          482              C       1.059606       4.631989      40.478321      -0.138162      36.102543 0.43592630E+03  0.10301547E+05                                 9.662701                            7.045422      -0.070018       1.958632                    0.999229      29.535193      86.382046       0.606994       0.427004      -1.052820      -0.004998      -0.011055      -0.014522       0.018923       0.003569       0.021136       0.033879      -0.046194      -0.030351      -0.042175      -0.008636       0.050810             11.952647      14.185552       1.967627      -3.561857       8.718626      -5.363147      12.953763          -0.000001
          483              C      13.427152       5.933140      38.486244       0.090941      30.315187 0.35479689E+03  0.79985531E+04                                 8.781363                            6.464573      -0.025623       2.013779                    0.998370      26.679046      77.309558       0.615097       0.441704      -1.039391       0.044080      -0.008768       0.017105       0.048088      -0.007380       0.012641       0.028516      -0.038985      -0.037547      -0.036802      -0.004161       0.040963             10.729732      12.067104       0.579481      -1.645257       7.606657      -4.850041      12.515436          -0.000000
          484              C      12.691999       5.330719      39.500450      -0.138711      37.657207 0.45129071E+03  0.10778794E+05                                10.008818                            7.215234      -0.152947       1.931930                    0.998603      29.940410      88.608314       0.592812       0.432589      -1.047321       0.010112      -0.009874       0.000518       0.014143      -0.012355      -0.000783       0.036268      -0.043947      -0.048738      -0.037361      -0.014524       0.051885             12.563060      12.622883       0.978118      -2.071407       9.918910      -6.891802      15.147386          -0.000001
          485              C      13.365547       4.676970      40.520561       0.059611      40.650869 0.40380002E+03  0.92788305E+04                                10.449911                            6.741455      -0.061116       2.001255                    0.999130      26.212578      73.440165       0.631549       0.422058      -1.065295       0.009003      -0.002110      -0.025023       0.026677       0.001238       0.004786       0.025760      -0.036554      -0.016454      -0.022865      -0.014112       0.036977             14.726099      14.721066       3.273744      -4.895998      11.596453      -8.818123      17.860778           0.000001
          486              C      12.637239       4.000868      41.621063       0.379466      34.835871 0.32521223E+03  0.71522698E+04                                 9.817911                            6.295133      -0.327341       1.932057                    0.998864      24.185069      68.545994       0.609474       0.456956      -1.033700      -0.011581      -0.021715       0.016084       0.029400      -0.039943      -0.015063       0.054594      -0.095069      -0.066254      -0.054034      -0.045359       0.099393             13.890519      13.593719       4.480079      -3.903933      10.834455      -7.750251      17.243382           0.000001
          487              C       0.888481       5.372113      34.742356       0.095928      27.758091 0.33198440E+03  0.73378059E+04                                 8.120128                            6.139760       0.199177       2.083160                    0.999640      26.169195      74.318110       0.650790       0.425810      -1.052265      -0.006609       0.045550       0.007748       0.046675       0.006404      -0.025746      -0.011344      -0.019263      -0.064669      -0.038974       0.007887       0.031088              9.742402       5.789508      -0.457039       3.533974       8.528453       0.208994      14.909244          -0.000002
          488              C       0.399748       5.175906      33.468807      -0.150760      34.764839 0.42826005E+03  0.10040695E+05                                 9.359057                            6.960716       0.124180       2.018141                    0.999670      29.217768      84.157366       0.615770       0.424259      -1.058184      -0.004971       0.007328       0.004035       0.009731      -0.000564      -0.017851      -0.006610      -0.015188      -0.085603      -0.036684       0.013681       0.023002             11.534416       6.643141      -0.478232       4.649662       9.072168      -0.119881      18.887938          -0.000001
          489              C       0.543493       7.655406      34.614728       0.107485      28.436016 0.33601253E+03  0.74831889E+04                                 8.364095                            6.244236      -0.028277       2.009992                    0.999312      26.553001      76.825397       0.632034       0.435145      -1.041831       0.002340      -0.039250       0.011028       0.040837      -0.004590      -0.031598      -0.010467       0.015371      -0.090779      -0.047367       0.009824       0.037544             10.096082       5.974226      -0.525149       3.415995       9.091410       0.813903      15.222609          -0.000001
          490              C       0.052022       7.546954      33.320741      -0.149095      36.061298 0.45091306E+03  0.10731935E+05                                 9.670253                            7.179476      -0.026998       1.966759                    0.999397      29.786588      87.051652       0.600340       0.428671      -1.053187      -0.004561      -0.002631       0.010015       0.011315       0.002816      -0.014255      -0.003982      -0.011309      -0.112415      -0.041364       0.015316       0.026049             11.970105       6.666246      -0.193152       4.222079       9.554992       1.925823      19.689078          -0.000002
          491              C       0.002738       6.280850      32.730294       0.050867      40.144418 0.41948623E+03  0.97251053E+04                                10.370423                            6.872563      -0.081053       1.987915                    0.999224      26.598837      74.691331       0.625718       0.422232      -1.065892       0.002856      -0.000933       0.031341       0.031485       0.004410      -0.004902      -0.000954       0.027710      -0.017770      -0.011585      -0.006934       0.018520             14.623859       7.261960      -0.253939       5.949794      10.001939       1.438588      26.607677          -0.000002
          492              C      13.266979       6.139558      31.308679       0.378397      33.180499 0.31041801E+03  0.67174832E+04                                 9.408047                            6.077161      -0.174807       1.984754                    0.999139      23.583727      65.332381       0.634396       0.446155      -1.044609      -0.013361      -0.002803      -0.030343       0.033273      -0.005571      -0.039830      -0.000916       0.139017      -0.119158      -0.052895      -0.047947       0.100842             13.332988       6.325028       0.347892       4.910017      10.413031       1.495292      23.260905          -0.000001
          493              C      12.509922      10.738156      28.409584       0.104133      26.825677 0.31374891E+03  0.68423910E+04                                 7.914858                            5.955885       0.158127       2.075463                    0.999695      25.801134      72.953720       0.662428       0.423976      -1.052647      -0.015446      -0.018592      -0.034562       0.042176       0.001154      -0.017133       0.023631       0.082855      -0.001313      -0.052769       0.004448       0.048322              9.191724       4.688676      -0.584257       1.738611      12.800792      -2.770152      10.085702           0.000002
          494              C      12.742652       9.598717      29.158544      -0.144347      33.313537 0.41289476E+03  0.95528270E+04                                 8.979217                            6.745967       0.177677       2.036065                    0.999684      28.603235      80.743930       0.640521       0.413314      -1.069536      -0.004591       0.002700      -0.006157       0.008141       0.007097      -0.006707       0.025193       0.044953       0.003702      -0.040381       0.016526       0.023855             10.683226       5.235579      -0.964648       1.746297      16.083779      -4.177222      10.730320           0.000001
          495              C      11.892503       9.504338      26.583741       0.082269      27.640133 0.33570529E+03  0.74266798E+04                                 8.060843                            6.159565       0.167646       2.068845                    0.999584      26.248896      74.118016       0.653276       0.423812      -1.055500       0.008003       0.030319       0.032071       0.044853       0.010844      -0.011676       0.023522       0.035010       0.033836      -0.039476       0.013393       0.026083              9.387068       4.757587      -0.678502       1.649713      12.608971      -3.453570      10.794647           0.000002
          496              C      12.112912       8.310811      27.257304      -0.150730      33.998853 0.42293397E+03  0.98609405E+04                                 9.137879                            6.860869       0.112529       2.011646                    0.999654      29.061444      82.817449       0.629424       0.417366      -1.065103      -0.000003       0.004749       0.005936       0.007602       0.009499      -0.004923       0.025419       0.028551       0.009922      -0.035816       0.014668       0.021149             10.914325       5.458548      -1.235596       2.252739      14.663743      -4.927515      12.620685           0.000003
          497              C      12.540040       8.358828      28.572185       0.053079      38.558091 0.40553752E+03  0.93043831E+04                                10.015455                            6.713208      -0.115578       1.976757                    0.999104      26.305619      73.017140       0.640603       0.416735      -1.071481      -0.005787       0.021717      -0.013638       0.026289      -0.002299      -0.009025       0.001535       0.028463      -0.020947      -0.011352      -0.009540       0.020892             13.443389       5.897502      -1.880113       2.637008      20.122548      -7.358928      14.310117          -0.000000
          498              C      12.763187       7.118664      29.347941       0.372674      32.973097 0.31050815E+03  0.67191924E+04                                 9.337033                            6.069579      -0.174225       1.983184                    0.999216      23.651778      65.496504       0.636190       0.444913      -1.045451       0.003647      -0.026274       0.014054       0.030019       0.001320      -0.032393      -0.003526       0.135180      -0.117119      -0.050664      -0.044309       0.094973             12.778588       5.492424      -1.613700       2.360452      18.975999      -5.637045      13.867339          -0.000001
          499              C      12.181362       2.176497      26.980249       0.100691      27.649281 0.32817140E+03  0.72526105E+04                                 8.173678                            6.160388       0.073990       2.045647                    0.999460      26.243520      75.199765       0.639096       0.433657      -1.044584       0.012928      -0.024322       0.032315       0.042461      -0.013236      -0.021243      -0.020147       0.072853      -0.005748      -0.050140       0.003241       0.046898              9.620514       4.926721       0.939395       1.365650      13.591905       2.721289      10.342916           0.000001
          500              C      12.375760       3.426043      27.536177      -0.149792      35.374570 0.43737731E+03  0.10333487E+05                                 9.525689                            7.065989       0.023508       1.984517                    0.999517      29.584258      86.217214       0.605612       0.428076      -1.053274       0.006901      -0.009803       0.002532       0.012253      -0.005966      -0.004274      -0.022774       0.048146       0.028408      -0.040290       0.018798       0.021491             11.565920       5.481659       1.403595       1.534113      16.740029       5.061843      12.476071           0.000002
          501              C      12.497601       1.167311      28.998215       0.098161      27.649533 0.32986570E+03  0.72781610E+04                                 8.099467                            6.123128       0.187784       2.082060                    0.999619      26.047474      73.869094       0.651300       0.426227      -1.052175      -0.008771       0.015435      -0.041304       0.044958      -0.019462      -0.003980      -0.018667       0.060425       0.010762      -0.045165       0.010938       0.034227              9.515499       4.639383       0.800746       0.918140      14.321828       2.151649       9.585285           0.000002
          502              C      12.701582       2.394781      29.631810      -0.144443      34.057948 0.42209613E+03  0.98487967E+04                                 9.200189                            6.886671       0.145074       2.026435                    0.999705      28.965506      82.911934       0.623011       0.421346      -1.061255      -0.001999      -0.002075      -0.007180       0.007737      -0.007262      -0.001817      -0.021327       0.047249       0.030503      -0.039072       0.018273       0.020798             11.036415       5.105178       1.140271       1.031893      17.810349       3.181123      10.193719           0.000002
          503              C      12.624918       3.543878      28.884667       0.053084      39.486537 0.40571611E+03  0.93404740E+04                                10.270970                            6.772775      -0.116386       1.979797                    0.999274      26.464522      74.386934       0.627505       0.423977      -1.063339      -0.000343      -0.021762      -0.012029       0.024867       0.000205      -0.005961       0.001580       0.033105      -0.027776      -0.012921      -0.009387       0.022308             14.106377       5.690185       1.844400       1.651696      23.232750       6.903385      13.396196          -0.000000
          504              C      12.811102       4.870418      29.515537       0.379022      33.472400 0.31290703E+03  0.67898070E+04                                 9.489275                            6.120954      -0.178389       1.984169                    0.999169      23.633370      65.714762       0.628651       0.449008      -1.042189       0.006518       0.028396       0.013032       0.031916      -0.000759      -0.037953       0.000253       0.134272      -0.121078      -0.050790      -0.046960       0.097750             13.226418       5.487199       1.417822       2.035493      21.037414       5.932022      13.154642          -0.000001
          505              I       9.210495       4.479659      37.494747      -0.464082     464.466281 0.19184118E+05  0.10644725E+07                                36.949794                           34.596097       1.437191       1.816997                    0.999956     170.757648     565.681558       0.471813       0.233961      -1.342317       0.019617      -0.208051       0.111386       0.236805      -0.050060       0.100453      -0.204285      -0.445675      -0.566936      -0.298929      -0.103025       0.401955             39.812795      33.559605      -6.489515       4.848012      49.231765     -13.532662      36.647013           0.000023
          506              I      11.071924       8.378973      36.537315      -0.458176     466.193976 0.19634535E+05  0.10941060E+07                                36.972995                           34.962512       1.459241       1.824169                    0.999951     169.942644     561.328842       0.470816       0.233462      -1.345119       0.196698       0.165764       0.082049       0.270000       0.203719      -0.089027       0.014993       0.201790      -0.597596      -0.239249      -0.096389       0.335638             39.218903      53.681642       2.325521      -3.567675      30.340585       1.698429      33.634483           0.000024
          507              I      11.450864      12.279668       3.061695      -0.474130     455.236091 0.20211403E+05  0.11347274E+07                                36.476094                           35.499632       1.327492       1.787613                    0.999985     171.695404     569.729543       0.466583       0.233820      -1.344255       0.204289       0.137404      -0.054563       0.252173       0.021441      -0.033682      -0.018258       0.621732      -0.556984      -0.226304      -0.180119       0.406423             38.409674      58.143266       5.171078       4.192560      30.964125      -2.383943      26.121630          -0.000102
          508              I       7.781533      14.304387       4.703592      -0.434434     416.937568 0.18596763E+05  0.10227221E+07                                34.249323                           33.991705       1.455661       1.830789                    0.999822     167.689719     550.986837       0.478020       0.232991      -1.345248      -0.098734       0.244451       0.094992       0.280229      -0.183105      -0.141009       0.201688      -0.293581      -0.297475      -0.240328      -0.162135       0.402463             35.066030      28.644531      -2.772482      -2.542852      49.405794       4.106891      27.147766          -0.000081
          509              I      10.676968      13.462709      43.556367      -0.455247     504.443764 0.19846409E+05  0.11045051E+07                                38.681184                           34.874087       1.626249       1.867731                    0.999913     167.484927     545.759434       0.478923       0.229803      -1.355796      -0.114178      -0.033089       0.160955       0.200095      -0.045671      -0.242321       0.067138       0.210456       0.633249      -0.221942      -0.158953       0.380895             43.654672      54.660930      -0.977244     -21.454765      27.875557       0.501455      48.427529          -0.000056
          510              I      10.731865      11.631162      39.480012      -0.469747     510.909504 0.20806665E+05  0.11779923E+07                                39.606987                           36.193487       1.238606       1.764906                    0.999986     172.934947     578.398255       0.458223       0.236097      -1.339481      -0.139684      -0.179118      -0.159361       0.277472       0.165317       0.137340       0.267717      -0.004252       0.154408      -0.264179      -0.127743       0.391922             43.948625      46.684914      16.310762       9.482089      49.540474      14.132009      35.620487           0.000005
          511              I       4.479505       9.318341      14.785247      -0.464139     464.475663 0.19184636E+05  0.10645084E+07                                36.950257                           34.596543       1.437161       1.816983                    0.999956     170.759583     565.689839       0.471810       0.233961      -1.342318      -0.019618       0.208015       0.111244       0.236707      -0.050056      -0.100439       0.204245      -0.445617      -0.566777      -0.298865      -0.103020       0.401885             39.813255      33.560049      -6.489564      -4.848043      49.232288      13.532707      36.647428           0.000006
          512              I       2.618076       5.419027      13.827815      -0.458212     466.189769 0.19634311E+05  0.10940901E+07                                36.972680                           34.962229       1.459324       1.824187                    0.999951     169.942689     561.327515       0.470820       0.233461      -1.345121      -0.196704      -0.165736       0.081917       0.269947       0.203723       0.089035      -0.014995       0.201777      -0.597527      -0.239241      -0.096388       0.335629             39.218552      53.681089       2.325490       3.567659      30.340302      -1.698349      33.634265           0.000002
          513              I       2.239136       1.518332      25.771195      -0.474024     455.209787 0.20209850E+05  0.11346173E+07                                36.474458                           35.498052       1.327587       1.787645                    0.999985     171.692068     569.710944       0.466598       0.233818      -1.344260      -0.204291      -0.137376      -0.054573       0.252161       0.021434       0.033679       0.018249       0.621722      -0.556984      -0.226293      -0.180124       0.406417             38.407934      58.140520       5.170859      -4.192394      30.962784       2.383828      26.120497           0.000061
          514              I       5.908467      27.089613      27.413092      -0.434342     416.917451 0.18595565E+05  0.10226389E+07                                34.248037                           33.990443       1.455749       1.830817                    0.999822     167.687056     550.972147       0.478033       0.232989      -1.345252       0.098750      -0.244455       0.095014       0.280245      -0.183106       0.141010      -0.201697      -0.293610      -0.297326      -0.240318      -0.162149       0.402466             35.064695      28.643383      -2.772304       2.542726      49.403879      -4.106790      27.146822           0.000022
          515              I       3.013032       0.335291      20.846867      -0.455225     504.443590 0.19846398E+05  0.11045041E+07                                38.681103                           34.874012       1.626238       1.867729                    0.999913     167.485380     545.760503       0.478924       0.229802      -1.355797       0.114171       0.033090       0.160877       0.200028      -0.045679       0.242329      -0.067116       0.210431       0.633135      -0.221908      -0.158967       0.380875             43.654576      54.660831      -0.977258      21.454715      27.875549      -0.501456      48.427349           0.000033
          516              I       2.958135       2.166838      16.770512      -0.469718     510.895342 0.20805924E+05  0.11779394E+07                                39.606132                           36.192725       1.238646       1.764917                    0.999986     172.933614     578.390276       0.458230       0.236095      -1.339484       0.139664       0.179171      -0.159468       0.277558       0.165338      -0.137376      -0.267714      -0.004273       0.154583      -0.264168      -0.127794       0.391962             43.947637      46.683856      16.310402      -9.481907      49.539303     -14.131640      35.619752           0.000008
          517              I       2.365495      23.116341      30.633753      -0.464105     464.467073 0.19184172E+05  0.10644759E+07                                36.949758                           34.596081       1.437203       1.816997                    0.999956     170.758369     565.683660       0.471814       0.233960      -1.342319       0.019614       0.208028      -0.111269       0.236730       0.050057      -0.100442      -0.204249      -0.445647      -0.566795      -0.298876      -0.103027       0.401903             39.812718      33.559566       6.489482      -4.847974      49.231633     -13.532538      36.646954           0.000037
          518              I       4.226924      19.217027      31.591185      -0.458185     466.183874 0.19633987E+05  0.10940673E+07                                36.972306                           34.961884       1.459339       1.824192                    0.999951     169.942060     561.323768       0.470824       0.233460      -1.345122       0.196701      -0.165751      -0.081937       0.269960      -0.203725       0.089033       0.014980       0.201779      -0.597532      -0.239232      -0.096402       0.335634             39.218143      53.680508      -2.325446       3.567607      30.340000       1.698344      33.633922           0.000032
          519              I       4.605864      15.316332      19.647805      -0.474026     455.209013 0.20209811E+05  0.11346145E+07                                36.474396                           35.497999       1.327587       1.787644                    0.999985     171.692118     569.710863       0.466598       0.233817      -1.344261       0.204290      -0.137379       0.054546       0.252156      -0.021437       0.033672      -0.018259       0.621711      -0.556988      -0.226296      -0.180116       0.406412             38.407854      58.140357      -5.170841      -4.192356      30.962755      -2.383841      26.120449           0.000061
          520              I       0.936533      13.291613      18.005908      -0.434327     416.912859 0.18595295E+05  0.10226203E+07                                34.247752                           33.990169       1.455770       1.830824                    0.999822     167.686399     550.968731       0.478035       0.232989      -1.345253      -0.098738      -0.244462      -0.095040       0.280256       0.183109       0.141014       0.201702      -0.293624      -0.297299      -0.240321      -0.162154       0.402475             35.064393      28.643131       2.772289       2.542706      49.403439       4.106732      27.146607           0.000031
          521              I       3.831968      14.133291      24.572133      -0.455233     504.444501 0.19846443E+05  0.11045073E+07                                38.681185                           34.874082       1.626233       1.867727                    0.999913     167.485293     545.760595       0.478923       0.229802      -1.355796      -0.114175       0.033084      -0.160908       0.200055       0.045677       0.242331       0.067130       0.210424       0.633180      -0.221914      -0.158972       0.380886             43.654670      54.660900       0.977277      21.454767      27.875598       0.501487      48.427511           0.000012
          522              I       3.886865      15.964838      28.648488      -0.469732     510.903288 0.20806339E+05  0.11779690E+07                                39.606578                           36.193121       1.238628       1.764911                    0.999986     172.934635     578.395519       0.458227       0.236095      -1.339483      -0.139666       0.179154       0.159438       0.277531      -0.165341      -0.137372       0.267708      -0.004282       0.154572      -0.264163      -0.127794       0.391957             43.948148      46.684398     -16.310607      -9.482019      49.539897      14.131828      35.620148           0.000015
          523              I      11.324505      18.277659       7.924253      -0.464118     464.475035 0.19184591E+05  0.10645057E+07                                36.950336                           34.596597       1.437152       1.816985                    0.999956     170.758647     565.687287       0.471808       0.233962      -1.342316      -0.019619      -0.208047      -0.111371       0.236796       0.050057       0.100450       0.204291      -0.445652      -0.566955      -0.298933      -0.103017       0.401950             39.813378      33.560124       6.489606       4.848092      49.232465      13.532861      36.647547          -0.000019
          524              I       9.463076      22.176973       8.881685      -0.458198     466.198460 0.19634781E+05  0.10941234E+07                                36.973280                           34.962775       1.459223       1.824163                    0.999951     169.943123     561.331694       0.470813       0.233462      -1.345118      -0.196701       0.165754      -0.082044       0.269994      -0.203719      -0.089027      -0.015006       0.201782      -0.597610      -0.239260      -0.096377       0.335637             39.219212      53.682080      -2.325567      -3.567724      30.340810      -1.698430      33.634747          -0.000022
          525              I       9.084136      26.077668      42.357305      -0.474114     455.233523 0.20211249E+05  0.11347166E+07                                36.475948                           35.499489       1.327507       1.787618                    0.999985     171.694925     569.727249       0.466584       0.233820      -1.344255      -0.204281       0.137400       0.054608       0.252174      -0.021438      -0.033690       0.018243       0.621733      -0.556952      -0.226296      -0.180123       0.406419             38.409526      58.143058      -5.171071       4.192558      30.963982       2.383921      26.121538          -0.000083
          526              I      12.753467       0.506387      40.715408      -0.434422     416.939285 0.18596856E+05  0.10227285E+07                                34.249420                           33.991791       1.455648       1.830785                    0.999822     167.689981     550.988057       0.478019       0.232991      -1.345248       0.098737       0.244448      -0.094963       0.280217       0.183103      -0.141001      -0.201689      -0.293576      -0.297498      -0.240322      -0.162138       0.402460             35.066148      28.644606       2.772478      -2.542841      49.406019      -4.106913      27.147817          -0.000047
          527              I       9.858032      27.260709       1.862633      -0.455271     504.450355 0.19846746E+05  0.11045287E+07                                38.681541                           34.874406       1.626218       1.867721                    0.999913     167.485877     545.763991       0.478920       0.229803      -1.355795       0.114175      -0.033089      -0.160907       0.200055       0.045671      -0.242314      -0.067123       0.210459       0.633183      -0.221929      -0.158945       0.380874             43.655081      54.661522       0.977247     -21.454949      27.875807      -0.501449      48.427913          -0.000053
          528              I       9.803135      25.429162       5.938988      -0.469743     510.903214 0.20806343E+05  0.11779694E+07                                39.606637                           36.193184       1.238618       1.764910                    0.999986     172.934134     578.394090       0.458225       0.236096      -1.339481       0.139684      -0.179120       0.159378       0.277484      -0.165303       0.137333      -0.267725      -0.004239       0.154397      -0.264187      -0.127728       0.391915             43.948209      46.684463     -16.310553       9.481991      49.539959     -14.131863      35.620206          -0.000018
          529              I       4.479505      23.116341       7.924253      -0.464116     464.475085 0.19184594E+05  0.10645058E+07                                36.950340                           34.596601       1.437153       1.816985                    0.999956     170.758646     565.687306       0.471808       0.233962      -1.342316      -0.019620       0.208049      -0.111372       0.236797      -0.050058       0.100450      -0.204291      -0.445654      -0.566958      -0.298934      -0.103018       0.401952             39.813383      33.560127      -6.489608       4.848094      49.232472     -13.532863      36.647550          -0.000019
          530              I       2.618076      19.217027       8.881685      -0.458199     466.198503 0.19634783E+05  0.10941235E+07                                36.973279                           34.962773       1.459222       1.824162                    0.999951     169.943156     561.331794       0.470814       0.233462      -1.345118      -0.196701      -0.165754      -0.082044       0.269995       0.203720      -0.089026       0.015006       0.201781      -0.597612      -0.239260      -0.096377       0.335637             39.219211      53.682077       2.325569      -3.567724      30.340811       1.698431      33.634746          -0.000021
          531              I       2.239136      15.316332      42.357305      -0.474112     455.232791 0.20211207E+05  0.11347135E+07                                36.475905                           35.499448       1.327510       1.787619                    0.999985     171.694810     569.726673       0.466584       0.233820      -1.344255      -0.204282      -0.137399       0.054607       0.252173       0.021438      -0.033690      -0.018243       0.621732      -0.556952      -0.226296      -0.180123       0.406418             38.409481      58.142986       5.171066       4.192553      30.963949      -2.383919      26.121508          -0.000085
          532              I       5.908467      13.291613      40.715408      -0.434422     416.939072 0.18596844E+05  0.10227276E+07                                34.249408                           33.991779       1.455649       1.830786                    0.999822     167.689938     550.987860       0.478019       0.232991      -1.345248       0.098737      -0.244448      -0.094964       0.280218      -0.183103      -0.141001       0.201689      -0.293577      -0.297499      -0.240322      -0.162138       0.402460             35.066135      28.644594      -2.772476      -2.542839      49.406004       4.106908      27.147808          -0.000049
          533              I       3.013032      14.133291       1.862633      -0.455271     504.450659 0.19846761E+05  0.11045297E+07                                38.681557                           34.874419       1.626219       1.867721                    0.999913     167.485922     545.764199       0.478920       0.229803      -1.355795       0.114174       0.033090      -0.160907       0.200054      -0.045671      -0.242314       0.067123       0.210458       0.633183      -0.221929      -0.158945       0.380874             43.655100      54.661549      -0.977247     -21.454962      27.875819       0.501450      48.427932          -0.000055
          534              I       2.958135      15.964838       5.938988      -0.469742     510.903297 0.20806346E+05  0.11779696E+07                                39.606640                           36.193185       1.238617       1.764910                    0.999986     172.934159     578.394181       0.458225       0.236096      -1.339481       0.139682       0.179122       0.159379       0.277484       0.165304       0.137332       0.267726      -0.004240       0.154399      -0.264188      -0.127728       0.391916             43.948214      46.684462      16.310556       9.481994      49.539967      14.131869      35.620213          -0.000017
          535              I       9.210495      18.277659      30.633753      -0.464106     464.467207 0.19184179E+05  0.10644764E+07                                36.949765                           34.596087       1.437203       1.816997                    0.999956     170.758397     565.683778       0.471814       0.233960      -1.342319       0.019614      -0.208027      -0.111268       0.236729      -0.050057      -0.100442       0.204249      -0.445646      -0.566793      -0.298875      -0.103027       0.401902             39.812725      33.559572      -6.489483      -4.847975      49.231642      13.532540      36.646960           0.000037
          536              I      11.071924      22.176973      31.591185      -0.458185     466.183876 0.19633987E+05  0.10940673E+07                                36.972307                           34.961885       1.459338       1.824192                    0.999951     169.942054     561.323753       0.470824       0.233460      -1.345122       0.196700       0.165752      -0.081938       0.269960       0.203725       0.089033      -0.014980       0.201778      -0.597533      -0.239232      -0.096402       0.335634             39.218145      53.680510       2.325446       3.567609      30.340001      -1.698345      33.633923           0.000032
          537              I      11.450864      26.077668      19.647805      -0.474027     455.209098 0.20209816E+05  0.11346149E+07                                36.474402                           35.498005       1.327585       1.787644                    0.999985     171.692126     569.710921       0.466598       0.233817      -1.344261       0.204290       0.137381       0.054546       0.252157       0.021437       0.033672       0.018259       0.621712      -0.556988      -0.226296      -0.180116       0.406412             38.407860      58.140367       5.170841      -4.192357      30.962759       2.383841      26.120453           0.000061
          538              I       7.781533       0.506387      18.005908      -0.434328     416.912936 0.18595300E+05  0.10226206E+07                                34.247759                           33.990175       1.455769       1.830824                    0.999822     167.686392     550.968739       0.478035       0.232989      -1.345253      -0.098739       0.244463      -0.095039       0.280257      -0.183110       0.141014      -0.201702      -0.293622      -0.297302      -0.240322      -0.162154       0.402475             35.064400      28.643137      -2.772290       2.542706      49.403454      -4.106730      27.146610           0.000032
          539              I      10.676968      27.260709      24.572133      -0.455233     504.444200 0.19846428E+05  0.11045063E+07                                38.681168                           34.874068       1.626234       1.867728                    0.999913     167.485257     545.760412       0.478923       0.229802      -1.355796      -0.114175      -0.033084      -0.160909       0.200056      -0.045677       0.242330      -0.067130       0.210425       0.633182      -0.221915      -0.158972       0.380887             43.654650      54.660872      -0.977276      21.454757      27.875587      -0.501486      48.427492           0.000013
          540              I      10.731865      25.429162      28.648488      -0.469733     510.903362 0.20806343E+05  0.11779692E+07                                39.606583                           36.193125       1.238627       1.764911                    0.999986     172.934640     578.395556       0.458227       0.236095      -1.339483      -0.139666      -0.179154       0.159438       0.277531       0.165341      -0.137371      -0.267709      -0.004281       0.154571      -0.264163      -0.127794       0.391957             43.948153      46.684405      16.310610      -9.482020      49.539904     -14.131829      35.620151           0.000015
          541              I      11.324505       4.479659      14.785247      -0.464136     464.475332 0.19184618E+05  0.10645071E+07                                36.950242                           34.596529       1.437164       1.816984                    0.999956     170.759503     565.689522       0.471810       0.233961      -1.342318      -0.019618      -0.208016       0.111246       0.236709       0.050056      -0.100439      -0.204246      -0.445617      -0.566781      -0.298868      -0.103019       0.401887             39.813239      33.560036       6.489561      -4.848043      49.232266     -13.532703      36.647415           0.000006
          542              I       9.463076       8.378973      13.827815      -0.458213     466.189800 0.19634313E+05  0.10940902E+07                                36.972682                           34.962231       1.459324       1.824187                    0.999951     169.942697     561.327550       0.470820       0.233461      -1.345121      -0.196705       0.165734       0.081916       0.269946      -0.203723       0.089034       0.014995       0.201778      -0.597527      -0.239240      -0.096389       0.335629             39.218553      53.681091      -2.325492       3.567655      30.340303       1.698348      33.634265           0.000002
          543              I       9.084136      12.279668      25.771195      -0.474024     455.209992 0.20209862E+05  0.11346182E+07                                36.474472                           35.498065       1.327587       1.787645                    0.999985     171.692085     569.711063       0.466598       0.233818      -1.344260      -0.204291       0.137376      -0.054572       0.252161      -0.021434       0.033679      -0.018250       0.621721      -0.556987      -0.226293      -0.180124       0.406417             38.407949      58.140544      -5.170863      -4.192395      30.962796      -2.383830      26.120506           0.000061
          544              I      12.753467      14.304387      27.413092      -0.434341     416.917417 0.18595563E+05  0.10226388E+07                                34.248035                           33.990441       1.455750       1.830817                    0.999822     167.687051     550.972120       0.478033       0.232989      -1.345252       0.098749       0.244455       0.095014       0.280245       0.183106       0.141010       0.201697      -0.293611      -0.297326      -0.240318      -0.162149       0.402467             35.064693      28.643381       2.772304       2.542727      49.403877       4.106789      27.146820           0.000021
          545              I       9.858032      13.462709      20.846867      -0.455223     504.443484 0.19846392E+05  0.11045037E+07                                38.681096                           34.874006       1.626240       1.867729                    0.999913     167.485370     545.760437       0.478925       0.229802      -1.355797       0.114171      -0.033090       0.160877       0.200029       0.045679       0.242329       0.067115       0.210431       0.633136      -0.221908      -0.158968       0.380876             43.654568      54.660821       0.977257      21.454713      27.875544       0.501454      48.427340           0.000032
          546              I       9.803135      11.631162      16.770512      -0.469717     510.894762 0.20805894E+05  0.11779372E+07                                39.606093                           36.192690       1.238649       1.764918                    0.999986     172.933581     578.389997       0.458230       0.236095      -1.339484       0.139663      -0.179172      -0.159469       0.277559      -0.165338      -0.137377       0.267713      -0.004275       0.154587      -0.264167      -0.127796       0.391963             43.947594      46.683806     -16.310385      -9.481899      49.539256      14.131628      35.619720           0.000008
          547              I       2.365495       9.318341      37.494747      -0.464082     464.466397 0.19184124E+05  0.10644729E+07                                36.949801                           34.596103       1.437191       1.816997                    0.999956     170.757666     565.681645       0.471813       0.233961      -1.342317       0.019617       0.208051       0.111385       0.236805       0.050060       0.100453       0.204285      -0.445674      -0.566935      -0.298929      -0.103025       0.401954             39.812802      33.559612       6.489516       4.848014      49.231773      13.532666      36.647021           0.000022
          548              I       4.226924       5.419027      36.537315      -0.458176     466.194016 0.19634537E+05  0.10941062E+07                                36.972998                           34.962515       1.459241       1.824169                    0.999951     169.942647     561.328865       0.470816       0.233462      -1.345119       0.196698      -0.165764       0.082049       0.270000      -0.203719      -0.089027      -0.014992       0.201790      -0.597596      -0.239249      -0.096390       0.335638             39.218906      53.681645      -2.325522      -3.567675      30.340587      -1.698428      33.634485           0.000025
          549              I       4.605864       1.518332       3.061695      -0.474133     455.236602 0.20211433E+05  0.11347296E+07                                36.476123                           35.499660       1.327490       1.787612                    0.999985     171.695494     569.729971       0.466582       0.233820      -1.344255       0.204287      -0.137406      -0.054562       0.252171      -0.021442      -0.033683       0.018257       0.621731      -0.556982      -0.226302      -0.180120       0.406422             38.409703      58.143310      -5.171079       4.192562      30.964148       2.383944      26.121651          -0.000105
          550              I       0.936533      27.089613       4.703592      -0.434436     416.938550 0.18596822E+05  0.10227261E+07                                34.249386                           33.991767       1.455656       1.830787                    0.999822     167.689844     550.987540       0.478019       0.232991      -1.345248      -0.098735      -0.244451       0.094992       0.280229       0.183104      -0.141009      -0.201688      -0.293576      -0.297485      -0.240328      -0.162134       0.402462             35.066096      28.644586       2.772488      -2.542858      49.405888      -4.106897      27.147812          -0.000082
          551              I       3.831968       0.335291      43.556367      -0.455245     504.443183 0.19846380E+05  0.11045030E+07                                38.681151                           34.874057       1.626251       1.867732                    0.999913     167.484864     545.759096       0.478923       0.229803      -1.355796      -0.114179       0.033089       0.160955       0.200096       0.045671      -0.242321      -0.067138       0.210458       0.633251      -0.221943      -0.158953       0.380896             43.654633      54.660877       0.977243     -21.454744      27.875533      -0.501454      48.427488          -0.000054
          552              I       3.886865       2.166838      39.480012      -0.469746     510.909359 0.20806657E+05  0.11779918E+07                                39.606978                           36.193479       1.238607       1.764906                    0.999986     172.934935     578.398174       0.458223       0.236097      -1.339481      -0.139684       0.179118      -0.159361       0.277472      -0.165317       0.137340      -0.267717      -0.004252       0.154408      -0.264178      -0.127743       0.391922             43.948615      46.684904     -16.310760       9.482087      49.540464     -14.132005      35.620477           0.000006
          553              N      -0.028749      12.212610      41.705997      -0.171472      35.654177 0.49841712E+03  0.11993961E+05                                 9.308449                            7.383936      -0.276924       1.951637                    0.997515      27.541981      77.312392       0.620472       0.410217      -1.079874       0.103694      -0.040873       0.020521       0.113333       0.014921      -0.010677       0.007229      -0.058803       0.101504      -0.051598       0.015069       0.036529             10.885659      14.347349      -3.829156       1.028317       7.142399      -0.041733      11.167230          -0.000001
[truncated: 64,867 more chars]
