# Supplementary material for: A collection of forcefield precursors for metal–organic frameworks
Source: RSC Adv. 2019 Nov 13;9(63):36492–507. doi: 10.1039/c9ra07327b (PMC9075174; doi:10.1039/c9ra07327b)
Supplement: RA-009-C9RA07327B-s3643 [file RA-009-C9RA07327B-s3643.xyz]

  648
jmolscript: load "" {1 1 1} spacegroup "x,y,z" unitcell [{     13.681700     0.000000     0.000000 }, {      0.000000    27.123000     0.000000 }, {      0.000000     0.000000    45.995000 }]
Zn    11.757232    25.815671    42.758792     0.444485
Zn     8.833726    26.220347     4.309732     0.455219
Zn    11.547765    20.366661     8.693975     0.462828
Zn     1.924468    14.868829    19.761292     0.444484
Zn     4.847974    14.464153    27.307232     0.455219
Zn     2.133935    20.317839    31.691475     0.462828
Zn     4.916382     1.307329    26.233708     0.444485
Zn     1.992876     0.902653    18.687769     0.455219
Zn     4.706915     6.756339    14.303525     0.462829
Zn     8.765318    12.254171     3.236208     0.444484
Zn    11.688824    12.658847    41.685268     0.455220
Zn     8.974785     6.805161    37.301025     0.462828
Zn     1.924468     1.307329     3.236208     0.444484
Zn     4.847974     0.902653    41.685268     0.455220
Zn     2.133935     6.756339    37.301025     0.462828
Zn    11.757232    12.254171    26.233708     0.444485
Zn     8.833726    12.658847    18.687769     0.455219
Zn    11.547765     6.805161    14.303525     0.462829
Zn     8.765318    25.815671    19.761292     0.444484
Zn    11.688824    26.220347    27.307232     0.455219
Zn     8.974785    20.366661    31.691475     0.462828
Zn     4.916382    14.868829    42.758792     0.444485
Zn     1.992876    14.464153     4.309732     0.455219
Zn     4.706915    20.317839     8.693975     0.462828
H     11.037027    21.874700     6.167930     0.095366
H     12.183554    22.834854     4.410920     0.129569
H      0.737444    20.930819     7.970934     0.086428
H      1.972901    21.880124     6.255320     0.124376
H      6.439976    25.373567     5.845965     0.094499
H      4.287845    24.576150     5.524000     0.130585
H      7.155529    25.246088     1.973186     0.090705
H      4.999293    24.502918     1.545432     0.133372
H      0.733339    26.301173    44.118404     0.085519
H      1.937329    25.587838    -0.036796     0.132633
H     11.225835    24.310345    45.300476     0.089439
H     12.353207    23.499367     1.177472     0.134731
H     12.684304    25.023680    40.006451     0.097693
H     12.996247    23.144056    38.709392     0.134684
H     11.740267    22.810443    43.134111     0.095215
H     12.097359    20.868436    41.938241     0.131887
H     12.069996    15.489945    42.586771     0.093336
H     12.424352    17.605539    41.722065     0.128975
H     12.535174    13.851716    39.040556     0.096337
H     12.926470    15.907640    38.070061     0.135018
H      1.183467    18.107315    33.442965     0.101520
H      0.383088    17.789976    35.600130     0.133267
H      0.591049    21.991328    33.686738     0.096432
H     13.480579    21.785194    35.853103     0.132767
H      2.644673    18.809801    29.165430     0.095365
H      1.498146    17.849646    27.408421     0.129569
H     12.944256    19.753681    30.968434     0.086428
H     11.708799    18.804376    29.252820     0.124377
H      7.241724    15.310934    28.843464     0.094499
H      9.393855    16.108350    28.521500     0.130585
H      6.526171    15.438412    24.970686     0.090705
H      8.682407    16.181582    24.542932     0.133372
H     12.948361    14.383327    21.120904     0.085521
H     11.744371    15.096662    22.960704     0.132634
H      2.455865    16.374155    22.302976     0.089440
H      1.328493    17.185133    24.174972     0.134730
H      0.997396    15.660820    17.008951     0.097691
H      0.685453    17.540444    15.711892     0.134684
H      1.941433    17.874057    20.136611     0.095213
H      1.584341    19.816064    18.940741     0.131887
H      1.611704    25.194555    19.589271     0.093336
H      1.257348    23.078961    18.724565     0.128975
H      1.146526    26.832784    16.043056     0.096338
H      0.755230    24.776861    15.072561     0.135019
H     12.498233    22.577185    10.445465     0.101522
H     13.298612    22.894524    12.602630     0.133269
H     13.090651    18.693172    10.689238     0.096432
H      0.201121    18.899306    12.855602     0.132767
H      4.196177     5.248301    16.829571     0.095365
H      5.342704     4.288146    18.586580     0.129568
H      7.578294     6.192181    15.026566     0.086428
H      8.813751     5.242876    16.742180     0.124376
H     13.280826     1.749434    17.151536     0.094499
H     11.128695     2.546850    17.473501     0.130586
H      0.314679     1.876912    21.024315     0.090705
H     11.840143     2.620082    21.452068     0.133372
H      7.574189     0.821827    24.874096     0.085520
H      8.778179     1.535162    23.034296     0.132633
H      4.384985     2.812655    23.692024     0.089439
H      5.512357     3.623633    21.820028     0.134730
H      5.843454     2.099320    28.986049     0.097691
H      6.155397     3.978944    30.283108     0.134683
H      4.899417     4.312557    25.858389     0.095215
H      5.256509     6.254564    27.054259     0.131888
H      5.229146    11.633055    26.405730     0.093336
H      5.583502     9.517461    27.270435     0.128975
H      5.694324    13.271284    29.951944     0.096337
H      6.085620    11.215361    30.922439     0.135018
H      8.024317     9.015685    35.549536     0.101522
H      7.223938     9.333024    33.392370     0.133268
H      7.431899     5.131672    35.305762     0.096432
H      6.639729     5.337806    33.139398     0.132767
H      9.485523     8.313199    39.827070     0.095365
H      8.338996     9.273354    41.584080     0.129569
H      6.103406     7.369319    38.024067     0.086427
H      4.867949     8.318624    39.739680     0.124377
H      0.400874    11.812067    40.149036     0.094498
H      2.553005    11.014650    40.471000     0.130585
H     13.367021    11.684588    44.021815     0.090705
H      1.841557    10.941418    44.449568     0.133372
H      6.107511    12.739673     1.876596     0.085521
H      4.903521    12.026338     0.036796     0.132634
H      9.296715    10.748845     0.694525     0.089440
H      8.169343     9.937867    44.817528     0.134730
H      7.838246    11.462180     5.988549     0.097690
H      7.526303     9.582556     7.285608     0.134685
H      8.782283     9.248943     2.860889     0.095214
H      8.425191     7.306936     4.056759     0.131887
H      8.452554     1.928445     3.408229     0.093336
H      8.098198     4.044039     4.272935     0.128975
H      7.987376     0.290216     6.954444     0.096338
H      7.596080     2.346140     7.924938     0.135020
H      5.657383     4.545815    12.552036     0.101521
H      6.457762     4.228476    10.394870     0.133269
H      6.249801     8.429828    12.308262     0.096432
H      7.041971     8.223694    10.141898     0.132768
H      2.644673     5.248301    39.827070     0.095365
H      1.498146     4.288146    41.584080     0.129569
H     12.944256     6.192181    38.024067     0.086427
H     11.708799     5.242876    39.739680     0.124377
H      7.241724     1.749434    40.149036     0.094498
H      9.393855     2.546850    40.471000     0.130585
H      6.526171     1.876912    44.021815     0.090705
H      8.682407     2.620082    44.449568     0.133372
H     12.948361     0.821827     1.876596     0.085521
H     11.744371     1.535162     0.036796     0.132634
H      2.455865     2.812655     0.694525     0.089440
H      1.328493     3.623633    44.817528     0.134730
H      0.997396     2.099320     5.988549     0.097690
H      0.685453     3.978944     7.285608     0.134685
H      1.941433     4.312557     2.860889     0.095214
H      1.584341     6.254564     4.056759     0.131887
H      1.611704    11.633055     3.408229     0.093336
H      1.257348     9.517461     4.272935     0.128975
H      1.146526    13.271284     6.954444     0.096338
H      0.755230    11.215361     7.924938     0.135020
H     12.498233     9.015685    12.552036     0.101521
H     13.298612     9.333024    10.394870     0.133269
H     13.090651     5.131672    12.308262     0.096432
H      0.201121     5.337806    10.141898     0.132768
H     11.037027     8.313199    16.829571     0.095365
H     12.183554     9.273354    18.586580     0.129568
H      0.737444     7.369319    15.026566     0.086428
H      1.972901     8.318624    16.742180     0.124376
H      6.439976    11.812067    17.151536     0.094499
H      4.287845    11.014650    17.473501     0.130586
H      7.155529    11.684588    21.024315     0.090705
H      4.999293    10.941418    21.452068     0.133372
H      0.733339    12.739673    24.874096     0.085519
H      1.937329    12.026338    23.034296     0.132633
H     11.225835    10.748845    23.692024     0.089439
H     12.353207     9.937867    21.820028     0.134730
H     12.684304    11.462180    28.986049     0.097691
H     12.996247     9.582556    30.283108     0.134683
H     11.740267     9.248943    25.858389     0.095215
H     12.097359     7.306936    27.054259     0.131887
H     12.069996     1.928445    26.405730     0.093336
H     12.424352     4.044039    27.270435     0.128975
H     12.535174     0.290216    29.951944     0.096337
H     12.926470     2.346140    30.922439     0.135018
H      1.183467     4.545815    35.549536     0.101522
H      0.383088     4.228476    33.392370     0.133267
H      0.591049     8.429828    35.305762     0.096432
H     13.480579     8.223694    33.139398     0.132767
H      9.485523    21.874700    29.165430     0.095365
H      8.338996    22.834854    27.408421     0.129569
H      6.103406    20.930819    30.968434     0.086428
H      4.867949    21.880124    29.252820     0.124377
H      0.400874    25.373567    28.843464     0.094499
H      2.553005    24.576150    28.521500     0.130585
H     13.367021    25.246088    24.970686     0.090705
H      1.841557    24.502918    24.542932     0.133372
H      6.107511    26.301173    21.120904     0.085521
H      4.903521    25.587838    22.960704     0.132634
H      9.296715    24.310345    22.302976     0.089440
H      8.169343    23.499367    24.174972     0.134730
H      7.838246    25.023680    17.008951     0.097691
H      7.526303    23.144056    15.711892     0.134684
H      8.782283    22.810443    20.136611     0.095213
H      8.425191    20.868436    18.940741     0.131887
H      8.452554    15.489945    19.589271     0.093336
H      8.098198    17.605539    18.724565     0.128975
H      7.987376    13.851716    16.043056     0.096338
H      7.596080    15.907640    15.072561     0.135019
H      5.657383    18.107315    10.445465     0.101522
H      6.457762    17.789976    12.602630     0.133269
H      6.249801    21.991328    10.689238     0.096432
H      7.041971    21.785194    12.855602     0.132767
H      4.196177    18.809801     6.167930     0.095366
H      5.342704    17.849646     4.410920     0.129569
H      7.578294    19.753681     7.970934     0.086428
H      8.813751    18.804376     6.255320     0.124376
H     13.280826    15.310934     5.845965     0.094499
H     11.128695    16.108350     5.524000     0.130585
H      0.314679    15.438412     1.973186     0.090705
H     11.840143    16.181582     1.545432     0.133372
H      7.574189    14.383327    44.118404     0.085519
H      8.778179    15.096662    -0.036796     0.132633
H      4.384985    16.374155    45.300476     0.089439
H      5.512357    17.185133     1.177472     0.134731
H      5.843454    15.660820    40.006451     0.097693
H      6.155397    17.540444    38.709392     0.134684
H      4.899417    17.874057    43.134111     0.095215
H      5.256509    19.816064    41.938241     0.131887
H      5.229146    25.194555    42.586771     0.093336
H      5.583502    23.078961    41.722065     0.128975
H      5.694324    26.832784    39.040556     0.096337
H      6.085620    24.776861    38.070061     0.135018
H      8.024317    22.577185    33.442965     0.101520
H      7.223938    22.894524    35.600130     0.133267
H      7.431899    18.693172    33.686738     0.096432
H      6.639729    18.899306    35.853103     0.132767
C     11.986537    21.871445     6.180808     0.098154
C     12.662413    22.445910     5.132122    -0.141386
C      0.281843    21.321119     7.234094     0.092339
C      1.023391    21.883379     6.217604    -0.138161
C      0.368038    22.453233     5.135802     0.064351
C      1.126004    23.078418     4.032382     0.380539
C      6.140347    25.190486     4.961481     0.088856
C      4.857004    24.720173     4.776581    -0.133763
C      6.554902    25.124306     2.699447     0.095052
C      5.277032    24.670267     2.438195    -0.147005
C      4.405507    24.460335     3.490561     0.065178
C      3.014079    24.020129     3.260126     0.376894
C      0.314679    25.723182    44.744856     0.086784
C      1.039809    25.300334    45.834477    -0.145574
C     12.134300    24.556893    45.432941     0.078281
C     12.796494    24.072476     0.559759    -0.144844
C      0.433710    24.441078     0.759837     0.067486
C      1.172522    23.987852     1.972726     0.365964
C     12.546119    24.167407    40.393729     0.099652
C     12.747240    23.052109    39.619633    -0.143082
C     12.004324    22.872012    42.222490     0.084793
C     12.210917    21.711690    41.515547    -0.155142
C     12.585796    21.785736    40.178472     0.054907
C     12.800599    20.572795    39.368960     0.371286
C     12.227335    15.586232    41.653992     0.099102
C     12.440770    16.848536    41.149427    -0.147856
C     12.502337    14.629333    39.582377     0.096957
C     12.733558    15.846613    38.999161    -0.144199
C     12.682936    16.996357    39.785675     0.050232
C     12.848484    18.335148    39.183141     0.377843
C      0.912569    18.862148    33.950749     0.093348
C      0.437814    18.663879    35.234930    -0.149206
C      0.570527    21.131801    34.093334     0.102248
C      0.093036    21.017070    35.379814    -0.149541
C      0.045150    19.768327    35.975909     0.052768
C     13.315030    19.619965    37.391175     0.380161
C      1.695163    18.813055    29.178308     0.098155
C      1.019287    18.238590    28.129622    -0.141384
C     13.399857    19.363381    30.231594     0.092340
C     12.658309    18.801121    29.215104    -0.138161
C     13.313662    18.231267    28.133302     0.064353
C     12.555696    17.606082    27.029882     0.380539
C      7.541353    15.494014    27.958981     0.088856
C      8.824696    15.964327    27.774081    -0.133764
C      7.126798    15.560194    25.696947     0.095053
C      8.404668    16.014233    25.435695    -0.147003
C      9.276193    16.224165    26.488061     0.065177
C     10.667621    16.664371    26.257626     0.376894
C     13.367021    14.961318    21.747356     0.086785
C     12.641891    15.384166    22.836977    -0.145573
C      1.547400    16.127607    22.435441     0.078282
C      0.885206    16.612024    23.557259    -0.144844
C     13.247990    16.243422    23.757337     0.067485
C     12.509178    16.696648    24.970226     0.365965
C      1.135581    16.517093    17.396229     0.099651
C      0.934460    17.632391    16.622133    -0.143081
C      1.677376    17.812488    19.224990     0.084791
C      1.470783    18.972810    18.518047    -0.155143
C      1.095904    18.898764    17.180972     0.054909
C      0.881101    20.111705    16.371460     0.371286
C      1.454365    25.098268    18.656492     0.099100
C      1.240930    23.835964    18.151927    -0.147858
C      1.179363    26.055167    16.584877     0.096958
C      0.948142    24.837887    16.001660    -0.144199
C      0.998764    23.688143    16.788175     0.050233
C      0.833216    22.349352    16.185641     0.377843
C     12.769131    21.822352    10.953249     0.093348
C     13.243886    22.020621    12.237430    -0.149206
C     13.111173    19.552699    11.095834     0.102249
C     13.588664    19.667430    12.382314    -0.149542
C     13.636550    20.916173    12.978409     0.052766
C      0.366670    21.064535    14.393675     0.380163
C      5.145687     5.251555    16.816692     0.098155
C      5.821563     4.677090    17.865378    -0.141386
C      7.122693     5.801881    15.763406     0.092340
C      7.864241     5.239621    16.779896    -0.138161
C      7.208888     4.669767    17.861698     0.064350
C      7.966854     4.044582    18.965118     0.380539
C     12.981197     1.932514    18.036019     0.088857
C     11.697853     2.402827    18.220919    -0.133763
C     13.395752     1.998694    20.298053     0.095052
C     12.117882     2.452733    20.559305    -0.147005
C     11.246357     2.662665    19.506939     0.065178
C      9.854929     3.102871    19.737374     0.376894
C      7.155529     1.399818    24.247644     0.086783
C      7.880659     1.822666    23.158023    -0.145574
C      5.293450     2.566107    23.559559     0.078281
C      5.955644     3.050524    22.437741    -0.144844
C      7.274560     2.681922    22.237663     0.067486
C      8.013372     3.135148    21.024774     0.365963
C      5.705269     2.955593    28.598771     0.099651
C      5.906390     4.070891    29.372867    -0.143081
C      5.163474     4.250988    26.770010     0.084792
C      5.370067     5.411310    27.476953    -0.155142
C      5.744946     5.337264    28.814028     0.054908
C      5.959749     6.550205    29.623540     0.371285
C      5.386485    11.536768    27.338508     0.099101
C      5.599920    10.274464    27.843073    -0.147857
C      5.661487    12.493667    29.410123     0.096957
C      5.892708    11.276387    29.993340    -0.144199
C      5.842086    10.126643    29.206825     0.050232
C      6.007634     8.787852    29.809360     0.377843
C      7.753419     8.260852    35.041751     0.093348
C      7.278664     8.459121    33.757570    -0.149205
C      7.411377     5.991199    34.899166     0.102249
C      6.933886     6.105930    33.612686    -0.149541
C      6.886000     7.354673    33.016591     0.052768
C      6.474180     7.503035    31.601325     0.380162
C      8.536013     8.309945    39.814192     0.098154
C      7.860137     8.884410    40.862878    -0.141384
C      6.559007     7.759619    38.760906     0.092338
C      5.817459     8.321879    39.777396    -0.138162
C      6.472812     8.891733    40.859198     0.064354
C      5.714846     9.516918    41.962618     0.380538
C      0.700503    11.628986    41.033519     0.088855
C      1.983846    11.158673    41.218419    -0.133765
C      0.285948    11.562806    43.295553     0.095054
C      1.563818    11.108767    43.556805    -0.147003
C      2.435343    10.898835    42.504439     0.065178
C      3.826771    10.458629    42.734874     0.376894
C      6.526171    12.161682     1.250144     0.086784
C      5.801041    11.738834     0.160523    -0.145573
C      8.388250    10.995393     0.562059     0.078281
C      7.726056    10.510976    45.435241    -0.144844
C      6.407140    10.879578    45.235163     0.067486
C      5.668328    10.426352    44.022274     0.365965
C      7.976431    10.605907     5.601271     0.099652
C      7.775310     9.490609     6.375367    -0.143081
C      8.518226     9.310512     3.772510     0.084791
C      8.311633     8.150190     4.479453    -0.155143
C      7.936754     8.224236     5.816528     0.054908
C      7.721951     7.011296     6.626040     0.371287
C      8.295215     2.024732     4.341008     0.099100
C      8.081780     3.287036     4.845573    -0.147858
C      8.020213     1.067833     6.412623     0.096958
C      7.788992     2.285113     6.995840    -0.144199
C      7.839614     3.434857     6.209325     0.050233
C      7.674066     4.773648     6.811860     0.377843
C      5.928281     5.300648    12.044251     0.093348
C      6.403036     5.102379    10.760070    -0.149206
C      6.270323     7.570301    11.901666     0.102249
C      6.747814     7.455570    10.615186    -0.149541
C      6.795700     6.206827    10.019091     0.052766
C      7.207520     6.058465     8.603825     0.380163
C      1.695163     5.251555    39.814192     0.098154
C      1.019287     4.677090    40.862878    -0.141384
C     13.399857     5.801881    38.760906     0.092338
C     12.658309     5.239621    39.777396    -0.138162
C     13.313662     4.669767    40.859198     0.064354
C     12.555696     4.044582    41.962618     0.380538
C      7.541353     1.932514    41.033519     0.088855
C      8.824696     2.402827    41.218419    -0.133765
C      7.126798     1.998694    43.295553     0.095054
C      8.404668     2.452733    43.556805    -0.147003
C      9.276193     2.662665    42.504439     0.065178
C     10.667621     3.102871    42.734874     0.376894
C     13.367021     1.399818     1.250144     0.086784
C     12.641891     1.822666     0.160523    -0.145573
C      1.547400     2.566107     0.562059     0.078281
C      0.885206     3.050524    45.435241    -0.144844
C     13.247990     2.681922    45.235163     0.067486
C     12.509178     3.135148    44.022274     0.365965
C      1.135581     2.955593     5.601271     0.099652
C      0.934460     4.070891     6.375367    -0.143081
C      1.677376     4.250988     3.772510     0.084791
C      1.470783     5.411310     4.479453    -0.155143
C      1.095904     5.337264     5.816528     0.054908
C      0.881101     6.550205     6.626040     0.371287
C      1.454365    11.536768     4.341008     0.099100
C      1.240930    10.274464     4.845573    -0.147858
C      1.179363    12.493667     6.412623     0.096958
C      0.948142    11.276387     6.995840    -0.144199
C      0.998764    10.126643     6.209325     0.050233
C      0.833216     8.787852     6.811860     0.377843
C     12.769131     8.260852    12.044251     0.093348
C     13.243886     8.459121    10.760070    -0.149206
C     13.111173     5.991199    11.901666     0.102249
C     13.588664     6.105930    10.615186    -0.149541
C     13.636550     7.354673    10.019091     0.052766
C      0.366670     7.503035     8.603825     0.380164
C     11.986537     8.309945    16.816692     0.098155
C     12.662413     8.884410    17.865378    -0.141386
C      0.281843     7.759619    15.763406     0.092340
C      1.023391     8.321879    16.779896    -0.138161
C      0.368038     8.891733    17.861698     0.064350
C      1.126004     9.516918    18.965118     0.380539
C      6.140347    11.628986    18.036019     0.088857
C      4.857004    11.158673    18.220919    -0.133763
C      6.554902    11.562806    20.298053     0.095052
C      5.277032    11.108767    20.559305    -0.147005
C      4.405507    10.898835    19.506939     0.065178
C      3.014079    10.458629    19.737374     0.376894
C      0.314679    12.161682    24.247644     0.086783
C      1.039809    11.738834    23.158023    -0.145574
C     12.134300    10.995393    23.559559     0.078281
C     12.796494    10.510976    22.437741    -0.144844
C      0.433710    10.879578    22.237663     0.067486
C      1.172522    10.426352    21.024774     0.365963
C     12.546119    10.605907    28.598771     0.099651
C     12.747240     9.490609    29.372867    -0.143081
C     12.004324     9.310512    26.770010     0.084792
C     12.210917     8.150190    27.476953    -0.155142
C     12.585796     8.224236    28.814028     0.054908
C     12.800599     7.011296    29.623540     0.371285
C     12.227335     2.024732    27.338508     0.099101
C     12.440770     3.287036    27.843073    -0.147857
C     12.502337     1.067833    29.410123     0.096957
C     12.733558     2.285113    29.993340    -0.144199
C     12.682936     3.434857    29.206825     0.050232
C     12.848484     4.773648    29.809360     0.377843
C      0.912569     5.300648    35.041751     0.093348
C      0.437814     5.102379    33.757570    -0.149205
C      0.570527     7.570301    34.899166     0.102249
C      0.093036     7.455570    33.612686    -0.149541
C      0.045150     6.206827    33.016591     0.052768
C     13.315030     6.058465    31.601325     0.380162
C      8.536013    21.871445    29.178308     0.098155
C      7.860137    22.445910    28.129622    -0.141384
C      6.559007    21.321119    30.231594     0.092340
C      5.817459    21.883379    29.215104    -0.138161
C      6.472812    22.453233    28.133302     0.064353
C      5.714846    23.078418    27.029882     0.380539
C      0.700503    25.190486    27.958981     0.088856
C      1.983846    24.720173    27.774081    -0.133764
C      0.285948    25.124306    25.696947     0.095053
C      1.563818    24.670267    25.435695    -0.147003
C      2.435343    24.460335    26.488061     0.065177
C      3.826771    24.020129    26.257626     0.376894
C      6.526171    25.723182    21.747356     0.086785
C      5.801041    25.300334    22.836977    -0.145573
C      8.388250    24.556893    22.435441     0.078282
C      7.726056    24.072476    23.557259    -0.144844
C      6.407140    24.441078    23.757337     0.067485
C      5.668328    23.987852    24.970226     0.365965
C      7.976431    24.167407    17.396229     0.099652
C      7.775310    23.052109    16.622133    -0.143080
C      8.518226    22.872012    19.224990     0.084791
C      8.311633    21.711690    18.518047    -0.155143
C      7.936754    21.785736    17.180972     0.054909
C      7.721951    20.572795    16.371460     0.371286
C      8.295215    15.586232    18.656492     0.099100
C      8.081780    16.848536    18.151927    -0.147858
C      8.020213    14.629333    16.584877     0.096958
C      7.788992    15.846613    16.001660    -0.144199
C      7.839614    16.996357    16.788175     0.050233
C      7.674066    18.335148    16.185641     0.377843
C      5.928281    18.862148    10.953249     0.093348
C      6.403036    18.663879    12.237430    -0.149206
C      6.270323    21.131801    11.095834     0.102249
C      6.747814    21.017070    12.382314    -0.149542
C      6.795700    19.768327    12.978409     0.052766
C      7.207520    19.619965    14.393675     0.380163
C      5.145687    18.813055     6.180808     0.098154
C      5.821563    18.238590     5.132122    -0.141386
C      7.122693    19.363381     7.234094     0.092339
C      7.864241    18.801121     6.217604    -0.138161
C      7.208888    18.231267     5.135802     0.064351
C      7.966854    17.606082     4.032382     0.380539
C     12.981197    15.494014     4.961481     0.088856
C     11.697853    15.964327     4.776581    -0.133763
C     13.395752    15.560194     2.699447     0.095052
C     12.117882    16.014233     2.438195    -0.147005
C     11.246357    16.224165     3.490561     0.065178
C      9.854929    16.664371     3.260126     0.376894
C      7.155529    14.961318    44.744856     0.086784
C      7.880659    15.384166    45.834477    -0.145574
C      5.293450    16.127607    45.432941     0.078281
C      5.955644    16.612024     0.559759    -0.144844
C      7.274560    16.243422     0.759837     0.067486
C      8.013372    16.696648     1.972726     0.365964
C      5.705269    16.517093    40.393729     0.099652
C      5.906390    17.632391    39.619633    -0.143082
C      5.163474    17.812488    42.222490     0.084793
C      5.370067    18.972810    41.515547    -0.155142
C      5.744946    18.898764    40.178472     0.054907
C      5.959749    20.111705    39.368960     0.371286
C      5.386485    25.098268    41.653992     0.099102
C      5.599920    23.835964    41.149427    -0.147857
C      5.661487    26.055167    39.582377     0.096957
C      5.892708    24.837887    38.999161    -0.144199
C      5.842086    23.688143    39.785675     0.050232
C      6.007634    22.349352    39.183141     0.377843
C      7.753419    21.822352    33.950749     0.093348
C      7.278664    22.020621    35.234930    -0.149206
C      7.411377    19.552699    34.093334     0.102248
C      6.933886    19.667430    35.379814    -0.149541
C      6.886000    20.916173    35.975909     0.052768
C      6.474180    21.064535    37.391175     0.380161
I     13.055352     0.508285    41.539004    -0.428290
I      9.245409    25.830047    43.183786    -0.473886
I     10.019519    26.540398     2.072535    -0.460631
I      9.913760    24.985708     6.245661    -0.457001
I      9.461306    21.808248     9.025139    -0.454268
I     11.376470    17.871345     8.202288    -0.466931
I      0.626348    13.053215    18.541504    -0.428269
I      4.436291    14.854453    20.186286    -0.473881
I      3.662181    14.144102    25.070035    -0.460635
I      3.767940    15.698792    29.243161    -0.457007
I      4.220394    18.876252    32.022639    -0.454252
I      2.305230    22.813155    31.199788    -0.466927
I      6.214502    26.614715    27.453496    -0.428273
I      2.404559     1.292953    25.808714    -0.473883
I      3.178669     0.582602    20.924965    -0.460635
I      3.072910     2.137292    16.751839    -0.457004
I      2.620456     5.314752    13.972361    -0.454270
I      4.535620     9.251655    14.795212    -0.466935
I      7.467198    14.069785     4.455996    -0.428281
I     11.277141    12.268547     2.811214    -0.473885
I     10.503031    12.978898    43.922465    -0.460635
I     10.608790    11.424208    39.749339    -0.457001
I     11.061244     8.246748    36.969861    -0.454250
I      9.146080     4.309845    37.792712    -0.466924
I      0.626348    26.614715     4.455996    -0.428281
I      4.436291     1.292953     2.811214    -0.473885
I      3.662181     0.582602    43.922465    -0.460634
I      3.767940     2.137292    39.749339    -0.457000
I      4.220394     5.314752    36.969861    -0.454250
I      2.305230     9.251655    37.792712    -0.466924
I     13.055352    14.069785    27.453496    -0.428274
I      9.245409    12.268547    25.808714    -0.473883
I     10.019519    12.978898    20.924965    -0.460635
I      9.913760    11.424208    16.751839    -0.457004
I      9.461306     8.246748    13.972361    -0.454270
I     11.376470     4.309845    14.795212    -0.466935
I      7.467198     0.508285    18.541504    -0.428269
I     11.277141    25.830047    20.186286    -0.473881
I     10.503031    26.540398    25.070035    -0.460635
I     10.608790    24.985708    29.243161    -0.457007
I     11.061244    21.808248    32.022639    -0.454252
I      9.146080    17.871345    31.199788    -0.466927
I      6.214502    13.053215    41.539004    -0.428290
I      2.404559    14.854453    43.183786    -0.473886
I      3.178669    14.144102     2.072535    -0.460631
I      3.072910    15.698792     6.245661    -0.457001
I      2.620456    18.876252     9.025139    -0.454268
I      4.535620    22.813155     8.202288    -0.466931
N     12.618632    21.303218     7.223975    -0.173376
N      6.977667    25.398248     3.936712    -0.171256
N     12.721245    25.356208    44.529139    -0.169875
N      2.397034    23.407691     4.271556    -0.372425
N      2.462706    24.319567     2.074375    -0.391844
N      0.459705    23.340698     2.895845    -0.386448
N     12.163031    24.092818    41.677449    -0.160318
N     12.230072    14.488293    40.884956    -0.153060
N      1.005605    20.082140    33.391910    -0.158475
N     12.644627    19.389419    39.967815    -0.392989
N     13.187791    18.388580    37.874123    -0.387565
N     13.124855    20.752892    38.084320    -0.391688
N      1.063068    19.381282    30.221475    -0.173376
N      6.704033    15.286252    26.934212    -0.171256
N      0.960455    15.328292    21.531639    -0.169872
N     11.284666    17.276809    27.269056    -0.372426
N     11.218994    16.364933    25.071875    -0.391840
N     13.221995    17.343802    25.893345    -0.386447
N      1.518669    16.591682    18.679949    -0.160320
N      1.451628    26.196207    17.887456    -0.153060
N     12.676095    20.602360    10.394410    -0.158474
N      1.037073    21.295081    16.970315    -0.392992
N      0.493909    22.295920    14.876623    -0.387565
N      0.556845    19.931608    15.086820    -0.391688
N      5.777782     5.819782    15.773525    -0.173375
N      0.136817     1.724752    19.060788    -0.171256
N      5.880395     1.766792    24.463361    -0.169875
N      9.237884     3.715309    18.725944    -0.372424
N      9.303556     2.803433    20.923126    -0.391844
N      7.300555     3.782302    20.101655    -0.386448
N      5.322181     3.030182    27.315051    -0.160319
N      5.389222    12.634707    28.107544    -0.153060
N      7.846455     7.040860    35.600590    -0.158474
N      5.803777     7.733581    29.024685    -0.392989
N      6.346941     8.734420    31.118377    -0.387565
N      6.284005     6.370108    30.908180    -0.391688
N      7.903918     7.741718    38.771025    -0.173376
N     13.544883    11.836748    42.058288    -0.171257
N      7.801305    11.794708     1.465861    -0.169872
N      4.443816     9.846191    41.723444    -0.372427
N      4.378144    10.758067    43.920625    -0.391841
N      6.381145     9.779198    43.099155    -0.386447
N      8.359519    10.531318     4.317551    -0.160319
N      8.292478     0.926793     5.110045    -0.153060
N      5.835245     6.520640    12.603090    -0.158475
N      7.877923     5.827919     6.027185    -0.392991
N      7.334759     4.827080     8.120877    -0.387565
N      7.397695     7.191392     7.910680    -0.391688
N      1.063068     5.819782    38.771025    -0.173376
N      6.704033     1.724752    42.058288    -0.171257
N      0.960455     1.766792     1.465861    -0.169872
N     11.284666     3.715309    41.723444    -0.372427
N     11.218994     2.803433    43.920625    -0.391841
N     13.221995     3.782302    43.099155    -0.386447
N      1.518669     3.030182     4.317551    -0.160319
N      1.451628    12.634707     5.110045    -0.153060
N     12.676095     7.040860    12.603090    -0.158475
N      1.037073     7.733581     6.027185    -0.392991
N      0.493909     8.734420     8.120877    -0.387565
N      0.556845     6.370108     7.910680    -0.391688
N     12.618632     7.741718    15.773525    -0.173375
N      6.977667    11.836748    19.060788    -0.171256
N     12.721245    11.794708    24.463361    -0.169875
N      2.397034     9.846191    18.725944    -0.372424
N      2.462706    10.758067    20.923126    -0.391844
N      0.459705     9.779198    20.101655    -0.386448
N     12.163031    10.531318    27.315051    -0.160319
N     12.230072     0.926793    28.107544    -0.153060
N      1.005605     6.520640    35.600590    -0.158474
N     12.644627     5.827919    29.024685    -0.392989
N     13.187791     4.827080    31.118377    -0.387565
N     13.124855     7.191392    30.908180    -0.391688
N      7.903918    21.303218    30.221475    -0.173376
N     13.544883    25.398248    26.934212    -0.171256
N      7.801305    25.356208    21.531639    -0.169872
N      4.443816    23.407691    27.269056    -0.372426
N      4.378144    24.319567    25.071875    -0.391840
N      6.381145    23.340698    25.893345    -0.386447
N      8.359519    24.092818    18.679949    -0.160320
N      8.292478    14.488293    17.887456    -0.153060
N      5.835245    20.082140    10.394410    -0.158474
N      7.877923    19.389419    16.970315    -0.392992
N      7.334759    18.388580    14.876623    -0.387565
N      7.397695    20.752892    15.086820    -0.391688
N      5.777782    19.381282     7.223975    -0.173376
N      0.136817    15.286252     3.936712    -0.171256
N      5.880395    15.328292    44.529139    -0.169875
N      9.237884    17.276809     4.271556    -0.372425
N      9.303556    16.364933     2.074375    -0.391844
N      7.300555    17.343802     2.895845    -0.386448
N      5.322181    16.591682    41.677449    -0.160318
N      5.389222    26.196207    40.884956    -0.153060
N      7.846455    20.602360    33.391910    -0.158475
N      5.803777    21.295081    39.967815    -0.392989
N      6.346941    22.295920    37.874123    -0.387565
N      6.284005    19.931608    38.084320    -0.391688

The following XYZ coordinates are in angstroms. Other properties are in atomic units.
The sperically averaged electron density of each atom fit to a function of the form exp(a - br)
eigen_1, eigen_2 and eigen_3 are the three eigenvalues of traceless quadrupole moment tensor
  atom number  atomic symbol              X              Y              Z     net charge C6 coefficient C8 coefficient C10 coefficient fluctuating dipole atomic polarizability isotropic forcefield polarizability              a              b squared Pearson coefficient          <r^3>          <r^4>         wp_QDO          m_QDO          q_QDO       dipole_x       dipole_y       dipole_z         dipole            Qxy            Qxz            Qyz     Q(x^2-y^2)  Q(3z^2 - R^2)        eigen_1        eigen_2        eigen_3 static polarizability      alpha(xx)      alpha(xy)      alpha(xz)      alpha(yy)      alpha(yz)      alpha(zz) atomic spin moment
            1             Zn      11.757232      25.815671      42.758792       0.444485     133.182478 0.33512654E+04  0.12407115E+06                                21.311531                           18.898761       0.325884       1.851296                    0.998683      60.422698     181.253312       0.413957       0.399659      -1.137670      -0.011636       0.014158       0.012352       0.022100      -0.000670      -0.010165       0.013706      -0.025884       0.028369      -0.021609      -0.002462       0.024071             24.252202      21.864722      -2.480903       2.833193      26.242881       4.003065      24.649003          -0.000000
            2             Zn       8.833726      26.220347       4.309732       0.455219     139.825369 0.32522287E+04  0.11953318E+06                                22.039117                           18.637887       0.322395       1.854880                    0.998360      59.917173     179.223166       0.416059       0.400538      -1.136777       0.011232      -0.001351      -0.016628       0.020111      -0.001365      -0.011926      -0.006489      -0.017205       0.033494      -0.019531       0.001545       0.017987             26.372635      32.248798      -0.005182      -0.321065      27.105254       2.478596      19.763854          -0.000001
            3             Zn      11.547765      20.366661       8.693975       0.462828     137.946337 0.32550534E+04  0.11958771E+06                                21.770918                           18.607755       0.308720       1.853009                    0.998531      59.603523     177.882354       0.417943       0.398897      -1.138660       0.003000      -0.007991      -0.010529       0.013554      -0.021283       0.032147       0.000556       0.012049      -0.015074      -0.037424      -0.003459       0.040883             26.048114      24.742010       2.782432       0.982397      19.948112      -1.532243      33.454221          -0.000003
            4             Zn       1.924468      14.868829      19.761292       0.444484     133.182713 0.33512744E+04  0.12407156E+06                                21.311548                           18.898781       0.325886       1.851296                    0.998683      60.422779     181.253576       0.413957       0.399658      -1.137670       0.011637      -0.014156       0.012351       0.022099      -0.000671       0.010162      -0.013705      -0.025884       0.028376      -0.021606      -0.002463       0.024070             24.252215      21.864737      -2.480902      -2.833188      26.242915      -4.003073      24.648994           0.000000
            5             Zn       4.847974      14.464153      27.307232       0.455219     139.825303 0.32522269E+04  0.11953310E+06                                22.039115                           18.637886       0.322391       1.854879                    0.998360      59.917154     179.223126       0.416059       0.400538      -1.136777      -0.011233       0.001352      -0.016625       0.020110      -0.001366       0.011924       0.006490      -0.017205       0.033493      -0.019530       0.001545       0.017985             26.372629      32.248788      -0.005182       0.321077      27.105242      -2.478592      19.763858           0.000002
            6             Zn       2.133935      20.317839      31.691475       0.462828     137.946660 0.32550638E+04  0.11958820E+06                                21.770952                           18.607786       0.308717       1.853007                    0.998531      59.603613     177.882717       0.417942       0.398897      -1.138660      -0.003001       0.007990      -0.010529       0.013554      -0.021285      -0.032147      -0.000556       0.012048      -0.015073      -0.037424      -0.003459       0.040883             26.048151      24.742053       2.782435      -0.982398      19.948145       1.532241      33.454256           0.000003
            7             Zn       4.916382       1.307329      26.233708       0.444485     133.182545 0.33512682E+04  0.12407128E+06                                21.311537                           18.898769       0.325884       1.851296                    0.998683      60.422720     181.253390       0.413957       0.399659      -1.137670      -0.011636      -0.014157      -0.012351       0.022099       0.000670       0.010165       0.013706      -0.025884       0.028370      -0.021609      -0.002462       0.024070             24.252206      21.864729       2.480904      -2.833195      26.242872       4.003068      24.649017          -0.000000
            8             Zn       1.992876       0.902653      18.687769       0.455219     139.825331 0.32522275E+04  0.11953313E+06                                22.039113                           18.637883       0.322394       1.854880                    0.998360      59.917165     179.223142       0.416059       0.400538      -1.136777       0.011232       0.001351       0.016628       0.020112       0.001365       0.011927      -0.006488      -0.017205       0.033496      -0.019532       0.001545       0.017987             26.372631      32.248788       0.005180       0.321077      27.105250       2.478599      19.763854          -0.000002
            9             Zn       4.706915       6.756339      14.303525       0.462829     137.946255 0.32550513E+04  0.11958762E+06                                21.770909                           18.607749       0.308719       1.853009                    0.998531      59.603504     177.882277       0.417943       0.398897      -1.138660       0.003000       0.007991       0.010529       0.013554       0.021283      -0.032147       0.000556       0.012048      -0.015074      -0.037423      -0.003459       0.040882             26.048102      24.741997      -2.782432      -0.982395      19.948107      -1.532239      33.454201          -0.000004
           10             Zn       8.765318      12.254171       3.236208       0.444484     133.182533 0.33512686E+04  0.12407129E+06                                21.311531                           18.898767       0.325886       1.851297                    0.998683      60.422727     181.253384       0.413957       0.399658      -1.137670       0.011637       0.014157      -0.012350       0.022099       0.000671      -0.010162      -0.013705      -0.025883       0.028375      -0.021606      -0.002464       0.024070             24.252196      21.864718       2.480900       2.833185      26.242899      -4.003066      24.648970           0.000001
           11             Zn      11.688824      12.658847      41.685268       0.455220     139.825298 0.32522265E+04  0.11953308E+06                                22.039114                           18.637885       0.322392       1.854879                    0.998360      59.917149     179.223099       0.416059       0.400538      -1.136777      -0.011233      -0.001352       0.016624       0.020109       0.001367      -0.011923       0.006490      -0.017205       0.033491      -0.019530       0.001545       0.017985             26.372629      32.248786       0.005184      -0.321078      27.105248      -2.478590      19.763854           0.000002
           12             Zn       8.974785       6.805161      37.301025       0.462828     137.946733 0.32550655E+04  0.11958828E+06                                21.770961                           18.607792       0.308717       1.853007                    0.998531      59.603626     177.882777       0.417942       0.398897      -1.138660      -0.003001      -0.007990       0.010530       0.013554       0.021285       0.032148      -0.000557       0.012049      -0.015074      -0.037426      -0.003459       0.040885             26.048164      24.742064      -2.782435       0.982402      19.948153       1.532240      33.454274           0.000003
           13             Zn       1.924468       1.307329       3.236208       0.444484     133.182531 0.33512686E+04  0.12407129E+06                                21.311531                           18.898767       0.325886       1.851297                    0.998683      60.422727     181.253384       0.413957       0.399658      -1.137670       0.011637      -0.014157      -0.012350       0.022099      -0.000671      -0.010162       0.013705      -0.025883       0.028375      -0.021606      -0.002464       0.024070             24.252195      21.864718      -2.480900       2.833185      26.242897       4.003065      24.648969           0.000001
           14             Zn       4.847974       0.902653      41.685268       0.455220     139.825300 0.32522267E+04  0.11953309E+06                                22.039114                           18.637885       0.322392       1.854879                    0.998360      59.917150     179.223102       0.416059       0.400538      -1.136777      -0.011233       0.001352       0.016624       0.020109      -0.001367      -0.011923      -0.006490      -0.017205       0.033491      -0.019530       0.001545       0.017985             26.372629      32.248786      -0.005184      -0.321078      27.105248       2.478590      19.763854           0.000002
           15             Zn       2.133935       6.756339      37.301025       0.462828     137.946734 0.32550655E+04  0.11958828E+06                                21.770961                           18.607792       0.308717       1.853007                    0.998531      59.603626     177.882778       0.417942       0.398897      -1.138660      -0.003001       0.007990       0.010530       0.013554      -0.021285       0.032148       0.000557       0.012049      -0.015073      -0.037426      -0.003459       0.040885             26.048164      24.742064       2.782435       0.982403      19.948153      -1.532240      33.454275           0.000003
           16             Zn      11.757232      12.254171      26.233708       0.444485     133.182547 0.33512682E+04  0.12407128E+06                                21.311537                           18.898768       0.325884       1.851296                    0.998683      60.422720     181.253388       0.413957       0.399659      -1.137670      -0.011636       0.014157      -0.012351       0.022099      -0.000670       0.010165      -0.013706      -0.025884       0.028370      -0.021609      -0.002462       0.024070             24.252206      21.864729      -2.480904      -2.833195      26.242873      -4.003069      24.649017          -0.000000
           17             Zn       8.833726      12.658847      18.687769       0.455219     139.825338 0.32522275E+04  0.11953313E+06                                22.039114                           18.637884       0.322394       1.854880                    0.998360      59.917165     179.223143       0.416059       0.400538      -1.136777       0.011232      -0.001351       0.016628       0.020112      -0.001365       0.011927       0.006488      -0.017205       0.033496      -0.019532       0.001545       0.017987             26.372633      32.248793      -0.005179       0.321077      27.105251      -2.478599      19.763854          -0.000002
           18             Zn      11.547765       6.805161      14.303525       0.462829     137.946255 0.32550513E+04  0.11958762E+06                                21.770909                           18.607749       0.308719       1.853009                    0.998531      59.603504     177.882277       0.417943       0.398897      -1.138660       0.003000      -0.007991       0.010529       0.013554      -0.021283      -0.032147      -0.000556       0.012048      -0.015074      -0.037423      -0.003459       0.040882             26.048102      24.741997       2.782432      -0.982395      19.948107       1.532239      33.454200          -0.000004
           19             Zn       8.765318      25.815671      19.761292       0.444484     133.182713 0.33512744E+04  0.12407156E+06                                21.311549                           18.898782       0.325886       1.851296                    0.998683      60.422779     181.253577       0.413957       0.399658      -1.137670       0.011637       0.014156       0.012351       0.022099       0.000671       0.010162       0.013705      -0.025884       0.028376      -0.021606      -0.002463       0.024070             24.252216      21.864738       2.480902      -2.833188      26.242916       4.003073      24.648994           0.000000
           20             Zn      11.688824      26.220347      27.307232       0.455219     139.825308 0.32522270E+04  0.11953311E+06                                22.039115                           18.637886       0.322391       1.854879                    0.998360      59.917155     179.223130       0.416059       0.400538      -1.136777      -0.011233      -0.001352      -0.016625       0.020110       0.001366       0.011924      -0.006489      -0.017205       0.033493      -0.019530       0.001545       0.017985             26.372630      32.248790       0.005182       0.321077      27.105242       2.478591      19.763858           0.000002
           21             Zn       8.974785      20.366661      31.691475       0.462828     137.946659 0.32550638E+04  0.11958819E+06                                21.770952                           18.607786       0.308717       1.853007                    0.998531      59.603613     177.882716       0.417942       0.398897      -1.138660      -0.003001      -0.007990      -0.010529       0.013554       0.021285      -0.032147       0.000556       0.012048      -0.015073      -0.037424      -0.003459       0.040883             26.048151      24.742052      -2.782435      -0.982398      19.948145      -1.532240      33.454255           0.000003
           22             Zn       4.916382      14.868829      42.758792       0.444485     133.182477 0.33512654E+04  0.12407115E+06                                21.311530                           18.898761       0.325884       1.851296                    0.998683      60.422698     181.253310       0.413957       0.399659      -1.137670      -0.011636      -0.014158       0.012352       0.022100       0.000670      -0.010165      -0.013706      -0.025884       0.028369      -0.021609      -0.002462       0.024071             24.252201      21.864721       2.480903       2.833193      26.242880      -4.003065      24.649002          -0.000000
           23             Zn       1.992876      14.464153       4.309732       0.455219     139.825366 0.32522288E+04  0.11953318E+06                                22.039116                           18.637887       0.322395       1.854880                    0.998360      59.917174     179.223168       0.416059       0.400538      -1.136777       0.011232       0.001351      -0.016628       0.020111       0.001365      -0.011926       0.006489      -0.017205       0.033494      -0.019531       0.001545       0.017987             26.372634      32.248794       0.005183      -0.321066      27.105253      -2.478597      19.763854          -0.000001
           24             Zn       4.706915      20.317839       8.693975       0.462828     137.946338 0.32550534E+04  0.11958772E+06                                21.770918                           18.607755       0.308720       1.853009                    0.998531      59.603523     177.882354       0.417943       0.398897      -1.138660       0.003000       0.007991      -0.010529       0.013554       0.021283       0.032147      -0.000556       0.012049      -0.015074      -0.037424      -0.003459       0.040883             26.048115      24.742010      -2.782432       0.982396      19.948112       1.532244      33.454222          -0.000003
           25              H      11.037027      21.874700       6.167930       0.095366       1.531280 0.11382237E+02  0.12244942E+03                                 2.222484                            1.989684      -1.409660       2.201848                    0.992301       3.983135      11.801463       0.436521       1.304283      -0.703207      -0.048030       0.003689      -0.007028       0.048682       0.003464       0.009309      -0.003837       0.018997       0.004878      -0.013387      -0.001744       0.015130              2.386915       3.536743       0.107159      -0.113769       1.790837      -0.114678       1.833166          -0.000003
           26              H      12.183554      22.834854       4.410920       0.129569       1.361676 0.10349424E+02  0.10835137E+03                                 2.030866                            1.883515      -1.342798       2.248275                    0.994110       3.715051      10.738062       0.455129       1.285444      -0.708184      -0.023542       0.017784      -0.027292       0.040192       0.002748       0.014185      -0.005727       0.013583      -0.007092      -0.016063      -0.001888       0.017950              2.110298       2.055645      -0.192459       0.293694       1.866007      -0.514488       2.409243          -0.000002
           27              H       0.737444      20.930819       7.970934       0.086428       1.324547 0.96344400E+01  0.10067278E+03                                 2.092328                            1.881843      -1.510728       2.142740                    0.990997       4.259529      12.959101       0.425255       1.378388      -0.684899       0.024434      -0.016758       0.031978       0.043594       0.002119       0.000282      -0.007403       0.014092       0.007870      -0.012310       0.005432       0.006878              2.254698       2.042963      -0.286754       0.438268       1.880367      -0.634755       2.840763          -0.000002
           28              H       1.972901      21.880124       6.255320       0.124376       1.298456 0.97959079E+01  0.10255869E+03                                 2.049576                            1.890222      -1.607221       2.114729                    0.991302       4.091267      12.369405       0.427726       1.367767      -0.687747       0.035967      -0.002456       0.001661       0.036089      -0.008906       0.000366       0.000943       0.014752      -0.002946      -0.011173      -0.000882       0.012055              2.144783       2.941356      -0.015807      -0.001242       1.686480      -0.195769       1.806514          -0.000002
           29              H       6.439976      25.373567       5.845965       0.094499       1.373442 0.10296079E+02  0.10819468E+03                                 2.083158                            1.906519      -1.213122       2.296980                    0.993840       3.865981      11.379928       0.440282       1.323858      -0.699474       0.007432       0.006809       0.047424       0.048483       0.007372      -0.007292       0.007490       0.011668       0.045924      -0.019891       0.001189       0.018702              2.176009       2.037608       0.251107       0.536724       1.831061       0.269969       2.659358          -0.000002
           30              H       4.287845      24.576150       5.524000       0.130585       1.278499 0.98551888E+01  0.10327388E+03                                 2.040028                            1.908239      -1.427823       2.209999                    0.992349       3.928737      11.860480       0.421841       1.385581      -0.685932      -0.022446      -0.003483       0.034036       0.040920       0.000314      -0.005529       0.004581       0.013386       0.048270      -0.015497      -0.002764       0.018260              2.093402       2.263473       0.251262      -0.413221       1.724251      -0.203244       2.292482          -0.000001
           31              H       7.155529      25.246088       1.973186       0.090705       1.584972 0.11890160E+02  0.12922057E+03                                 2.272968                            2.033969      -1.270200       2.259958                    0.994424       3.993166      11.862422       0.431946       1.304765      -0.703669       0.021581       0.003643      -0.041204       0.046656       0.002270       0.003378       0.005658       0.008569       0.058869      -0.015326      -0.005738       0.021063              2.420843       2.878169       0.245818      -0.860628       1.769173      -0.119981       2.615188          -0.000002
           32              H       4.999293      24.502918       1.545432       0.133372       1.295967 0.98031292E+01  0.10047193E+03                                 1.924690                            1.805992      -1.087300       2.373963                    0.997316       3.427365       9.557813       0.478991       1.247666      -0.719010      -0.008466      -0.004281      -0.037860       0.039030       0.006844      -0.005205       0.005106       0.000857       0.049599      -0.016720      -0.001413       0.018134              1.964589       1.908003       0.103007       0.278145       1.546217       0.188549       2.439547          -0.000002
           33              H       0.733339      26.301173      44.118404       0.085519       1.386031 0.10684067E+02  0.11444741E+03                                 2.140777                            1.971016      -1.643237       2.075963                    0.991369       4.397675      13.501402       0.419336       1.363562      -0.687455       0.023916       0.028116      -0.024078       0.044071       0.008484       0.003048      -0.002794       0.005204      -0.007281      -0.009880      -0.000261       0.010141              2.219130       1.975544       0.335023      -0.324589       2.248338      -0.604142       2.433508          -0.000000
           34              H       1.937329      25.587838      -0.036796       0.132633       1.241569 0.95597434E+01  0.99449050E+02                                 1.994053                            1.873298      -1.531833       2.158945                    0.991878       3.966814      11.943781       0.427714       1.376571      -0.686840       0.034356       0.015392       0.004224       0.037883       0.010053      -0.001846      -0.000400       0.004419      -0.022565      -0.008105      -0.006081       0.014186              2.047873       2.601560       0.254816       0.216360       1.728895      -0.060074       1.813165          -0.000000
           35              H      11.225835      24.310345      45.300476       0.089439       1.799547 0.14138273E+02  0.16005128E+03                                 2.459810                            2.210754      -1.426695       2.188631                    0.992244       4.100450      12.331286       0.417376       1.296330      -0.706571      -0.045304      -0.013372       0.004402       0.047441       0.013369      -0.004766      -0.012068      -0.004276      -0.005368      -0.014870      -0.006284       0.021154              2.603347       3.606342       0.359150       0.425901       1.979894       0.113692       2.223805          -0.000002
           36              H      12.353207      23.499367       1.177472       0.134731       1.317090 0.99263345E+01  0.10193559E+03                                 1.927825                            1.802675      -1.190868       2.321952                    0.996345       3.479626       9.676735       0.485839       1.227657      -0.722752      -0.023942      -0.023198       0.025596       0.042030       0.015757      -0.005730      -0.006599       0.006919      -0.031128      -0.013460      -0.010048       0.023508              1.977216       1.846346       0.258311      -0.176317       1.904830      -0.469413       2.180472          -0.000003
           37              H      12.684304      25.023680      40.006451       0.097693       1.703567 0.13280466E+02  0.14786656E+03                                 2.364842                            2.138439      -1.329105       2.236169                    0.994090       3.972922      11.812541       0.426027       1.291255      -0.707933       0.008102       0.035710      -0.028565       0.046441      -0.001072      -0.009361      -0.007208      -0.005319       0.060805      -0.016331      -0.007831       0.024162              2.449267       1.769767       0.164219      -0.085093       3.529157      -0.363782       2.048878           0.000003
           38              H      12.996247      23.144056      38.709392       0.134684       1.125896 0.81198467E+01  0.78496644E+02                                 1.662653                            1.571634      -1.105594       2.360630                    0.998030       3.206129       8.367804       0.555414       1.140739      -0.743679       0.009779       0.011910      -0.036897       0.039986       0.004565      -0.005523      -0.016063      -0.011507       0.026404      -0.011751      -0.011358       0.023109              1.686924       1.363603      -0.019612      -0.228816       1.512272       0.094746       2.184899           0.000001
           39              H      11.740267      22.810443      43.134111       0.095215       1.421054 0.10510343E+02  0.10957536E+03                                 2.039060                            1.857505      -1.042764       2.376226                    0.996408       3.626899      10.189697       0.477239       1.231047      -0.721669      -0.013441      -0.010219       0.045461       0.048495       0.003679      -0.009640      -0.010326      -0.031377       0.027521      -0.023161       0.000626       0.022535              2.134526       1.608206      -0.014421      -0.302785       1.734430       0.284096       3.060941          -0.000003
           40              H      12.097359      20.868436      41.938241       0.131887       1.172062 0.85995258E+01  0.84323087E+02                                 1.705517                            1.615812      -1.146970       2.337576                    0.997370       3.274151       8.602170       0.548650       1.138515      -0.744150      -0.006172      -0.031297       0.022560       0.039071       0.003750      -0.006856      -0.014724      -0.009057       0.036323      -0.012542      -0.010768       0.023310              1.718831       1.349170       0.059307      -0.070843       2.216574      -0.173371       1.590750          -0.000003
           41              H      12.069996      15.489945      42.586771       0.093336       1.572071 0.11992706E+02  0.13014268E+03                                 2.228037                            2.019443      -1.296075       2.251405                    0.993879       3.943432      11.568285       0.442615       1.275197      -0.710282      -0.001866       0.004041       0.047788       0.047995      -0.003356       0.002279       0.014003      -0.026630       0.027461      -0.019043      -0.003921       0.022964              2.333687       1.806845       0.087767      -0.350745       1.963052      -0.403193       3.231165          -0.000001
           42              H      12.424352      17.605539      41.722065       0.128975       1.234279 0.92508721E+01  0.93072830E+02                                 1.825854                            1.724769      -1.092177       2.361701                    0.997765       3.379578       9.216016       0.504842       1.205898      -0.728075      -0.000540       0.026732       0.029863       0.040083       0.001119      -0.005677       0.012133      -0.006639       0.055132      -0.015394      -0.008651       0.024045              1.843833       1.432528       0.014876      -0.033250       2.288715       0.288501       1.810256          -0.000002
           43              H      12.535174      13.851716      39.040556       0.096337       1.602489 0.12132711E+02  0.13182154E+03                                 2.260400                            2.035969      -1.244679       2.279574                    0.995090       3.816170      11.140050       0.440009       1.281196      -0.710649       0.006499      -0.033580      -0.034123       0.048314      -0.006716      -0.010307       0.002465      -0.012666       0.056112      -0.020517      -0.001750       0.022266              2.379944       1.727676      -0.003633       0.017786       3.275860       0.562017       2.136294           0.000003
           44              H      12.926470      15.907640      38.070061       0.135018       1.161320 0.84167747E+01  0.82132448E+02                                 1.702659                            1.604921      -1.106011       2.359093                    0.997843       3.226409       8.470834       0.546946       1.147606      -0.742280       0.007495      -0.005165      -0.038379       0.039444      -0.002878      -0.004483       0.013779      -0.008409       0.044610      -0.012536      -0.010581       0.023117              1.730724       1.361908       0.056694      -0.177500       1.615556      -0.192940       2.214707           0.000003
           45              H       1.183467      18.107315      33.442965       0.101520       1.571634 0.11972208E+02  0.12908457E+03                                 2.213870                            2.013126      -1.011814       2.395723                    0.997221       3.620956      10.381716       0.447515       1.269401      -0.715389       0.008162      -0.045599      -0.024605       0.052453       0.001395      -0.003515       0.000998      -0.046794       0.010797      -0.025667       0.003983       0.021684              2.326093       1.855405      -0.338413      -0.360694       2.511411       0.690529       2.611464           0.000005
           46              H       0.383088      17.789976      35.600130       0.133267       1.171938 0.85566694E+01  0.83951507E+02                                 1.722965                            1.626265      -1.098973       2.361631                    0.997858       3.250995       8.594996       0.538609       1.159068      -0.739475      -0.001153      -0.038877       0.008470       0.039805      -0.004213      -0.001277       0.003860      -0.035248      -0.029050      -0.013477      -0.009964       0.023442              1.746716       1.376964       0.051641      -0.115968       2.058749      -0.344902       1.804436           0.000003
           47              H       0.591049      21.991328      33.686738       0.096432       1.665796 0.12930621E+02  0.14379594E+03                                 2.374029                            2.141648      -1.414435       2.199566                    0.992343       4.060350      12.282038       0.414067       1.330173      -0.698874      -0.007077       0.046520      -0.014834       0.049338      -0.011733      -0.002849       0.007573      -0.031009       0.004042      -0.020122      -0.001823       0.021945              2.490301       1.846904       0.086638      -0.133179       3.053394      -0.777328       2.570605           0.000003
           48              H      13.480579      21.785194      35.853103       0.132767       1.223719 0.90789513E+01  0.91084754E+02                                 1.831692                            1.720957      -1.079277       2.373023                    0.997961       3.360197       9.205869       0.499069       1.223308      -0.724124      -0.012199       0.035986       0.012111       0.039881      -0.003874      -0.004599       0.000079      -0.033606      -0.038492      -0.016504      -0.007165       0.023669              1.870268       1.543816      -0.224956      -0.241974       2.005339       0.361624       2.061648           0.000002
           49              H       2.644673      18.809801      29.165430       0.095365       1.531284 0.11382275E+02  0.12244986E+03                                 2.222484                            1.989684      -1.409662       2.201846                    0.992301       3.983138      11.801454       0.436522       1.304278      -0.703208       0.048030      -0.003689      -0.007029       0.048682       0.003464      -0.009309       0.003837       0.018997       0.004878      -0.013387      -0.001744       0.015131              2.386914       3.536742       0.107160       0.113768       1.790836       0.114678       1.833165           0.000003
           50              H       1.498146      17.849646      27.408421       0.129569       1.361667 0.10349334E+02  0.10835013E+03                                 2.030853                            1.883503      -1.342796       2.248277                    0.994110       3.715033      10.737977       0.455132       1.285440      -0.708184       0.023542      -0.017784      -0.027293       0.040192       0.002748      -0.014185       0.005727       0.013583      -0.007092      -0.016063      -0.001888       0.017950              2.110284       2.055632      -0.192458      -0.293691       1.865995       0.514483       2.409226           0.000003
           51              H      12.944256      19.753681      30.968434       0.086428       1.324557 0.96345247E+01  0.10067386E+03                                 2.092336                            1.881849      -1.510729       2.142738                    0.990997       4.259545      12.959155       0.425255       1.378385      -0.684899      -0.024434       0.016757       0.031978       0.043594       0.002119      -0.000282       0.007403       0.014092       0.007870      -0.012310       0.005432       0.006878              2.254707       2.042971      -0.286755      -0.438270       1.880374       0.634759       2.840775           0.000001
           52              H      11.708799      18.804376      29.252820       0.124377       1.298458 0.97959292E+01  0.10255896E+03                                 2.049577                            1.890223      -1.607223       2.114727                    0.991302       4.091269      12.369407       0.427727       1.367765      -0.687747      -0.035967       0.002456       0.001661       0.036089      -0.008906      -0.000366      -0.000944       0.014751      -0.002946      -0.011172      -0.000882       0.012055              2.144784       2.941357      -0.015807       0.001243       1.686480       0.195769       1.806514           0.000002
           53              H       7.241724      15.310934      28.843464       0.094499       1.373443 0.10296086E+02  0.10819479E+03                                 2.083159                            1.906520      -1.213123       2.296980                    0.993840       3.865985      11.379946       0.440281       1.323859      -0.699474      -0.007432      -0.006809       0.047424       0.048483       0.007372       0.007293      -0.007490       0.011668       0.045924      -0.019891       0.001189       0.018702              2.176011       2.037611       0.251107      -0.536725       1.831061      -0.269969       2.659360           0.000002
           54              H       9.393855      16.108350      28.521500       0.130585       1.278497 0.98551661E+01  0.10327359E+03                                 2.040026                            1.908238      -1.427819       2.210001                    0.992349       3.928734      11.860472       0.421841       1.385582      -0.685932       0.022446       0.003483       0.034036       0.040920       0.000314       0.005529      -0.004581       0.013386       0.048270      -0.015497      -0.002764       0.018261              2.093401       2.263472       0.251262       0.413220       1.724250       0.203243       2.292480           0.000001
           55              H       6.526171      15.438412      24.970686       0.090705       1.584964 0.11890086E+02  0.12921954E+03                                 2.272960                            2.033963      -1.270197       2.259960                    0.994424       3.993151      11.862360       0.431947       1.304765      -0.703669      -0.021581      -0.003644      -0.041205       0.046657       0.002270      -0.003378      -0.005658       0.008569       0.058869      -0.015325      -0.005738       0.021063              2.420834       2.878156       0.245816       0.860624       1.769167       0.119981       2.615179           0.000003
           56              H       8.682407      16.181582      24.542932       0.133372       1.295956 0.98030145E+01  0.10047043E+03                                 1.924676                            1.805980      -1.087293       2.373967                    0.997316       3.427345       9.557731       0.478994       1.247664      -0.719010       0.008466       0.004281      -0.037860       0.039031       0.006844       0.005205      -0.005106       0.000857       0.049599      -0.016720      -0.001413       0.018134              1.964575       1.907988       0.103005      -0.278142       1.546207      -0.188547       2.439529           0.000004
           57              H      12.948361      14.383327      21.120904       0.085521       1.386029 0.10684048E+02  0.11444716E+03                                 2.140776                            1.971014      -1.643241       2.075962                    0.991370       4.397671      13.501391       0.419336       1.363563      -0.687455      -0.023916      -0.028116      -0.024078       0.044071       0.008484      -0.003047       0.002794       0.005203      -0.007281      -0.009879      -0.000261       0.010141              2.219128       1.975542       0.335023       0.324589       2.248336       0.604141       2.433505           0.000000
           58              H      11.744371      15.096662      22.960704       0.132634       1.241570 0.95597518E+01  0.99449173E+02                                 1.994055                            1.873299      -1.531835       2.158944                    0.991878       3.966816      11.943795       0.427713       1.376572      -0.686840      -0.034356      -0.015392       0.004223       0.037883       0.010053       0.001846       0.000400       0.004419      -0.022565      -0.008105      -0.006081       0.014185              2.047875       2.601563       0.254817      -0.216361       1.728896       0.060074       1.813167           0.000001
           59              H       2.455865      16.374155      22.302976       0.089440       1.799553 0.14138330E+02  0.16005209E+03                                 2.459815                            2.210757      -1.426701       2.188628                    0.992244       4.100455      12.331306       0.417376       1.296329      -0.706571       0.045304       0.013372       0.004401       0.047441       0.013369       0.004766       0.012068      -0.004277      -0.005368      -0.014870      -0.006284       0.021154              2.603353       3.606351       0.359151      -0.425902       1.979897      -0.113693       2.223809           0.000004
           60              H       1.328493      17.185133      24.174972       0.134730       1.317086 0.99262938E+01  0.10193494E+03                                 1.927810                            1.802661      -1.190869       2.321950                    0.996345       3.479622       9.676672       0.485845       1.227644      -0.722755       0.023942       0.023198       0.025596       0.042030       0.015757       0.005730       0.006599       0.006919      -0.031129      -0.013460      -0.010048       0.023508              1.977200       1.846331       0.258308       0.176315       1.904815       0.469407       2.180453           0.000005
           61              H       0.997396      15.660820      17.008951       0.097691       1.703571 0.13280500E+02  0.14786710E+03                                 2.364853                            2.138448      -1.329098       2.236172                    0.994090       3.972918      11.812552       0.426025       1.291261      -0.707931      -0.008102      -0.035711      -0.028565       0.046442      -0.001072       0.009361       0.007208      -0.005320       0.060804      -0.016331      -0.007830       0.024162              2.449279       1.769774       0.164221       0.085094       3.529176       0.363785       2.048886          -0.000004
           62              H       0.685453      17.540444      15.711892       0.134684       1.125893 0.81198157E+01  0.78496289E+02                                 1.662652                            1.571633      -1.105589       2.360634                    0.998030       3.206121       8.367787       0.555412       1.140742      -0.743678      -0.009779      -0.011910      -0.036898       0.039987       0.004565       0.005523       0.016062      -0.011507       0.026404      -0.011751      -0.011358       0.023108              1.686923       1.363602      -0.019611       0.228816       1.512270      -0.094746       2.184898          -0.000003
           63              H       1.941433      17.874057      20.136611       0.095213       1.421064 0.10510432E+02  0.10957653E+03                                 2.039069                            1.857514      -1.042764       2.376224                    0.996408       3.626915      10.189756       0.477237       1.231047      -0.721669       0.013441       0.010219       0.045460       0.048495       0.003679       0.009640       0.010326      -0.031377       0.027521      -0.023161       0.000626       0.022535              2.134536       1.608213      -0.014422       0.302787       1.734438      -0.284098       3.060958           0.000003
           64              H       1.584341      19.816064      18.940741       0.131887       1.172070 0.85996121E+01  0.84324186E+02                                 1.705529                            1.615823      -1.146977       2.337572                    0.997370       3.274166       8.602236       0.548647       1.138518      -0.744149       0.006172       0.031297       0.022560       0.039071       0.003750       0.006856       0.014724      -0.009056       0.036323      -0.012542      -0.010768       0.023310              1.718844       1.349178       0.059307       0.070844       2.216592       0.173372       1.590761           0.000003
           65              H       1.611704      25.194555      19.589271       0.093336       1.572082 0.11992817E+02  0.13014420E+03                                 2.228048                            2.019452      -1.296078       2.251402                    0.993879       3.943452      11.568362       0.442614       1.275197      -0.710282       0.001866      -0.004041       0.047788       0.047995      -0.003356      -0.002279      -0.014003      -0.026631       0.027460      -0.019043      -0.003921       0.022964              2.333699       1.806853       0.087768       0.350747       1.963062       0.403197       3.231182           0.000001
           66              H       1.257348      23.078961      18.724565       0.128975       1.234291 0.92509844E+01  0.93074274E+02                                 1.825867                            1.724781      -1.092185       2.361696                    0.997765       3.379598       9.216096       0.504839       1.205899      -0.728074       0.000540      -0.026731       0.029863       0.040083       0.001119       0.005677      -0.012133      -0.006639       0.055132      -0.015394      -0.008651       0.024045              1.843847       1.432537       0.014876       0.033250       2.288734      -0.288504       1.810269           0.000003
           67              H       1.146526      26.832784      16.043056       0.096338       1.602485 0.12132683E+02  0.13182126E+03                                 2.260405                            2.035973      -1.244673       2.279577                    0.995090       3.816165      11.140063       0.440007       1.281204      -0.710648      -0.006499       0.033580      -0.034124       0.048314      -0.006716       0.010307      -0.002465      -0.012666       0.056111      -0.020517      -0.001749       0.022266              2.379948       1.727679      -0.003633      -0.017786       3.275868      -0.562019       2.136298          -0.000005
           68              H       0.755230      24.776861      15.072561       0.135019       1.161327 0.84168427E+01  0.82133405E+02                                 1.702678                            1.604937      -1.106005       2.359098                    0.997843       3.226414       8.470905       0.546937       1.147620      -0.742276      -0.007495       0.005165      -0.038379       0.039444      -0.002878       0.004483      -0.013779      -0.008409       0.044609      -0.012536      -0.010580       0.023117              1.730744       1.361921       0.056695       0.177503       1.615574       0.192943       2.214736          -0.000005
           69              H      12.498233      22.577185      10.445465       0.101522       1.571626 0.11972137E+02  0.12908359E+03                                 2.213859                            2.013118      -1.011815       2.395722                    0.997221       3.620951      10.381687       0.447516       1.269398      -0.715389      -0.008162       0.045599      -0.024605       0.052453       0.001395       0.003515      -0.000998      -0.046795       0.010796      -0.025668       0.003983       0.021684              2.326082       1.855397      -0.338411       0.360692       2.511398      -0.690523       2.611451          -0.000007
           70              H      13.298612      22.894524      12.602630       0.133269       1.171939 0.85566843E+01  0.83951714E+02                                 1.722968                            1.626267      -1.098970       2.361632                    0.997858       3.250998       8.595015       0.538608       1.159070      -0.739474       0.001153       0.038877       0.008470       0.039805      -0.004213       0.001277      -0.003860      -0.035248      -0.029049      -0.013478      -0.009964       0.023441              1.746720       1.376966       0.051641       0.115969       2.058753       0.344903       1.804440          -0.000006
           71              H      13.090651      18.693172      10.689238       0.096432       1.665798 0.12930632E+02  0.14379610E+03                                 2.374031                            2.141649      -1.414435       2.199566                    0.992343       4.060352      12.282049       0.414067       1.330173      -0.698874       0.007077      -0.046520      -0.014834       0.049338      -0.011733       0.002849      -0.007573      -0.031009       0.004042      -0.020122      -0.001823       0.021945              2.490303       1.846905       0.086638       0.133179       3.053396       0.777329       2.570607          -0.000005
           72              H       0.201121      18.899306      12.855602       0.132767       1.223721 0.90789772E+01  0.91085072E+02                                 1.831694                            1.720959      -1.079275       2.373023                    0.997961       3.360203       9.205886       0.499069       1.223307      -0.724125       0.012199      -0.035986       0.012111       0.039881      -0.003874       0.004599      -0.000078      -0.033606      -0.038492      -0.016504      -0.007165       0.023669              1.870269       1.543817      -0.224956       0.241974       2.005341      -0.361623       2.061649          -0.000004
           73              H       4.196177       5.248301      16.829571       0.095365       1.531282 0.11382256E+02  0.12244967E+03                                 2.222486                            1.989686      -1.409661       2.201847                    0.992301       3.983138      11.801473       0.436521       1.304283      -0.703207      -0.048030      -0.003689       0.007028       0.048682      -0.003464      -0.009309      -0.003837       0.018997       0.004878      -0.013387      -0.001744       0.015130              2.386917       3.536746      -0.107160       0.113768       1.790838      -0.114679       1.833167          -0.000003
           74              H       5.342704       4.288146      18.586580       0.129568       1.361679 0.10349449E+02  0.10835170E+03                                 2.030868                            1.883517      -1.342800       2.248273                    0.994110       3.715055      10.738076       0.455129       1.285444      -0.708184      -0.023542      -0.017784       0.027293       0.040192      -0.002748      -0.014185      -0.005727       0.013583      -0.007092      -0.016063      -0.001888       0.017950              2.110301       2.055648       0.192459      -0.293694       1.866009      -0.514489       2.409246          -0.000003
           75              H       7.578294       6.192181      15.026566       0.086428       1.324548 0.96344406E+01  0.10067278E+03                                 2.092328                            1.881843      -1.510728       2.142740                    0.990997       4.259529      12.959102       0.425255       1.378388      -0.684899       0.024434       0.016758      -0.031978       0.043594      -0.002119      -0.000282      -0.007403       0.014092       0.007870      -0.012310       0.005432       0.006878              2.254698       2.042964       0.286754      -0.438268       1.880368      -0.634756       2.840764          -0.000002
           76              H       8.813751       5.242876      16.742180       0.124376       1.298456 0.97959149E+01  0.10255879E+03                                 2.049577                            1.890223      -1.607222       2.114728                    0.991302       4.091269      12.369413       0.427726       1.367767      -0.687747       0.035967       0.002456      -0.001661       0.036089       0.008906      -0.000366       0.000943       0.014752      -0.002946      -0.011173      -0.000882       0.012055              2.144784       2.941357       0.015807       0.001242       1.686481      -0.195769       1.806514          -0.000002
           77              H      13.280826       1.749434      17.151536       0.094499       1.373439 0.10296045E+02  0.10819424E+03                                 2.083155                            1.906516      -1.213121       2.296981                    0.993840       3.865977      11.379915       0.440282       1.323859      -0.699474       0.007432      -0.006809      -0.047424       0.048483      -0.007372       0.007292       0.007490       0.011668       0.045924      -0.019891       0.001189       0.018702              2.176006       2.037606      -0.251106      -0.536723       1.831057       0.269968       2.659354          -0.000002
           78              H      11.128695       2.546850      17.473501       0.130586       1.278497 0.98551693E+01  0.10327363E+03                                 2.040026                            1.908238      -1.427823       2.209999                    0.992349       3.928736      11.860480       0.421841       1.385582      -0.685932      -0.022446       0.003483      -0.034036       0.040920      -0.000314       0.005529       0.004581       0.013386       0.048269      -0.015497      -0.002764       0.018260              2.093401       2.263472      -0.251262       0.413220       1.724250      -0.203244       2.292481          -0.000002
           79              H       0.314679       1.876912      21.024315       0.090705       1.584974 0.11890174E+02  0.12922073E+03                                 2.272968                            2.033969      -1.270200       2.259958                    0.994424       3.993166      11.862416       0.431947       1.304764      -0.703669       0.021581      -0.003643       0.041204       0.046656      -0.002270      -0.003378       0.005658       0.008569       0.058869      -0.015326      -0.005738       0.021063              2.420843       2.878167      -0.245818       0.860628       1.769173      -0.119981       2.615189          -0.000002
           80              H      11.840143       2.620082      21.452068       0.133372       1.295965 0.98031100E+01  0.10047166E+03                                 1.924686                            1.805989      -1.087302       2.373962                    0.997316       3.427362       9.557794       0.478993       1.247664      -0.719010      -0.008466       0.004281       0.037860       0.039030      -0.006844       0.005205       0.005106       0.000857       0.049599      -0.016720      -0.001413       0.018134              1.964585       1.907999      -0.103006      -0.278144       1.546214       0.188548       2.439541          -0.000003
           81              H       7.574189       0.821827      24.874096       0.085520       1.386032 0.10684079E+02  0.11444757E+03                                 2.140778                            1.971017      -1.643237       2.075963                    0.991369       4.397677      13.501409       0.419336       1.363561      -0.687455       0.023916      -0.028116       0.024078       0.044070      -0.008484      -0.003048      -0.002794       0.005204      -0.007281      -0.009880      -0.000261       0.010141              2.219130       1.975545      -0.335023       0.324589       2.248338      -0.604143       2.433508          -0.000000
           82              H       8.778179       1.535162      23.034296       0.132633       1.241571 0.95597535E+01  0.99449170E+02                                 1.994053                            1.873298      -1.531834       2.158945                    0.991878       3.966816      11.943784       0.427714       1.376570      -0.686841       0.034356      -0.015392      -0.004224       0.037883      -0.010053       0.001846      -0.000400       0.004419      -0.022565      -0.008105      -0.006081       0.014186              2.047874       2.601560      -0.254816      -0.216360       1.728895      -0.060074       1.813165          -0.000000
           83              H       4.384985       2.812655      23.692024       0.089439       1.799547 0.14138275E+02  0.16005130E+03                                 2.459809                            2.210753      -1.426695       2.188631                    0.992244       4.100449      12.331277       0.417377       1.296329      -0.706571      -0.045304       0.013372      -0.004402       0.047441      -0.013369       0.004766      -0.012068      -0.004276      -0.005368      -0.014870      -0.006283       0.021154              2.603346       3.606341      -0.359150      -0.425901       1.979893       0.113692       2.223804          -0.000003
           84              H       5.512357       3.623633      21.820028       0.134730       1.317090 0.99263322E+01  0.10193555E+03                                 1.927825                            1.802674      -1.190869       2.321952                    0.996345       3.479625       9.676728       0.485839       1.227656      -0.722752      -0.023942       0.023198      -0.025596       0.042030      -0.015757       0.005730      -0.006599       0.006919      -0.031128      -0.013460      -0.010048       0.023508              1.977215       1.846345      -0.258311       0.176317       1.904829      -0.469413       2.180471          -0.000004
           85              H       5.843454       2.099320      28.986049       0.097691       1.703592 0.13280710E+02  0.14787016E+03                                 2.364882                            2.138472      -1.329105       2.236169                    0.994090       3.972943      11.812691       0.426020       1.291270      -0.707930       0.008102      -0.035710       0.028565       0.046441       0.001072       0.009361      -0.007207      -0.005319       0.060804      -0.016331      -0.007830       0.024161              2.449310       1.769792      -0.164223       0.085095       3.529229      -0.363791       2.048910           0.000003
           86              H       6.155397       3.978944      30.283108       0.134683       1.125899 0.81198764E+01  0.78497035E+02                                 1.662659                            1.571640      -1.105594       2.360630                    0.998030       3.206133       8.367831       0.555411       1.140743      -0.743678       0.009779      -0.011910       0.036897       0.039986      -0.004565       0.005523      -0.016062      -0.011507       0.026404      -0.011751      -0.011358       0.023109              1.686931       1.363607       0.019612       0.228817       1.512277       0.094748       2.184908           0.000001
           87              H       4.899417       4.312557      25.858389       0.095215       1.421051 0.10510314E+02  0.10957494E+03                                 2.039053                            1.857500      -1.042764       2.376225                    0.996408       3.626894      10.189664       0.477241       1.231043      -0.721670      -0.013441       0.010219      -0.045461       0.048495      -0.003679       0.009640      -0.010326      -0.031377       0.027521      -0.023161       0.000626       0.022535              2.134518       1.608202       0.014421       0.302784       1.734424       0.284093       3.060929          -0.000003
           88              H       5.256509       6.254564      27.054259       0.131888       1.172057 0.85994819E+01  0.84322490E+02                                 1.705507                            1.615803      -1.146970       2.337576                    0.997370       3.274145       8.602126       0.548654       1.138508      -0.744151      -0.006172       0.031297      -0.022560       0.039071      -0.003750       0.006856      -0.014724      -0.009056       0.036323      -0.012542      -0.010768       0.023310              1.718821       1.349164      -0.059306       0.070842       2.216559      -0.173370       1.590741          -0.000003
           89              H       5.229146      11.633055      26.405730       0.093336       1.572067 0.11992674E+02  0.13014221E+03                                 2.228032                            2.019439      -1.296073       2.251405                    0.993879       3.943428      11.568261       0.442616       1.275195      -0.710282      -0.001866      -0.004041      -0.047788       0.047995       0.003356      -0.002279       0.014003      -0.026630       0.027461      -0.019043      -0.003921       0.022964              2.333682       1.806842      -0.087767       0.350744       1.963048      -0.403192       3.231156          -0.000001
           90              H       5.583502       9.517461      27.270435       0.128975       1.234277 0.92508489E+01  0.93072482E+02                                 1.825846                            1.724762      -1.092177       2.361700                    0.997765       3.379575       9.215984       0.504845       1.205892      -0.728076      -0.000540      -0.026731      -0.029863       0.040083      -0.001119       0.005677       0.012133      -0.006639       0.055132      -0.015394      -0.008651       0.024045              1.843826       1.432524      -0.014876       0.033249       2.288705       0.288500       1.810249          -0.000003
           91              H       5.694324      13.271284      29.951944       0.096337       1.602489 0.12132719E+02  0.13182171E+03                                 2.260406                            2.035974      -1.244675       2.279576                    0.995090       3.816170      11.140072       0.440007       1.281202      -0.710648       0.006499       0.033580       0.034123       0.048314       0.006716       0.010307       0.002465      -0.012666       0.056111      -0.020517      -0.001750       0.022266              2.379950       1.727680       0.003633      -0.017786       3.275870       0.562019       2.136299           0.000003
           92              H       6.085620      11.215361      30.922439       0.135018       1.161325 0.84168239E+01  0.82133105E+02                                 1.702669                            1.604930      -1.106009       2.359094                    0.997843       3.226415       8.470878       0.546942       1.147612      -0.742278       0.007495       0.005165       0.038379       0.039444       0.002878       0.004483       0.013779      -0.008409       0.044609      -0.012536      -0.010580       0.023117              1.730735       1.361915      -0.056694       0.177502       1.615566      -0.192942       2.214722           0.000003
           93              H       8.024317       9.015685      35.549536       0.101522       1.571626 0.11972132E+02  0.12908351E+03                                 2.213858                            2.013116      -1.011813       2.395723                    0.997221       3.620949      10.381676       0.447517       1.269397      -0.715389       0.008162       0.045599       0.024605       0.052453      -0.001395       0.003515       0.000998      -0.046795       0.010796      -0.025668       0.003983       0.021684              2.326081       1.855396       0.338410       0.360691       2.511396       0.690523       2.611450           0.000005
           94              H       7.223938       9.333024      33.392370       0.133268       1.171937 0.85566653E+01  0.83951464E+02                                 1.722965                            1.626264      -1.098972       2.361632                    0.997858       3.250995       8.594998       0.538609       1.159068      -0.739475      -0.001153       0.038877      -0.008470       0.039805       0.004213       0.001277       0.003860      -0.035248      -0.029050      -0.013477      -0.009964       0.023442              1.746716       1.376964      -0.051641       0.115968       2.058749      -0.344902       1.804436           0.000003
           95              H       7.431899       5.131672      35.305762       0.096432       1.665801 0.12930663E+02  0.14379650E+03                                 2.374032                            2.141650      -1.414438       2.199564                    0.992343       4.060356      12.282058       0.414067       1.330172      -0.698874      -0.007077      -0.046520       0.014834       0.049338       0.011733       0.002849       0.007573      -0.031009       0.004042      -0.020122      -0.001823       0.021945              2.490304       1.846906      -0.086638       0.133180       3.053398      -0.777329       2.570608           0.000003
           96              H       6.639729       5.337806      33.139398       0.132767       1.223717 0.90789357E+01  0.91084548E+02                                 1.831689                            1.720955      -1.079277       2.373023                    0.997961       3.360196       9.205860       0.499069       1.223307      -0.724125      -0.012199      -0.035986      -0.012111       0.039881       0.003874       0.004599       0.000079      -0.033606      -0.038492      -0.016504      -0.007165       0.023669              1.870265       1.543814       0.224955       0.241973       2.005336       0.361622       2.061644           0.000002
           97              H       9.485523       8.313199      39.827070       0.095365       1.531280 0.11382233E+02  0.12244930E+03                                 2.222479                            1.989680      -1.409660       2.201848                    0.992301       3.983130      11.801423       0.436523       1.304278      -0.703208       0.048030       0.003689       0.007029       0.048682      -0.003464       0.009309       0.003837       0.018997       0.004878      -0.013387      -0.001744       0.015130              2.386909       3.536733      -0.107159      -0.113768       1.790833       0.114678       1.833162           0.000004
           98              H       8.338996       9.273354      41.584080       0.129569       1.361666 0.10349324E+02  0.10834998E+03                                 2.030850                            1.883501      -1.342794       2.248277                    0.994110       3.715029      10.737956       0.455133       1.285438      -0.708185       0.023542       0.017784       0.027293       0.040192      -0.002748       0.014185       0.005727       0.013583      -0.007093      -0.016063      -0.001888       0.017950              2.110282       2.055629       0.192457       0.293691       1.865993       0.514482       2.409223           0.000004
           99              H       6.103406       7.369319      38.024067       0.086427       1.324554 0.96344950E+01  0.10067348E+03                                 2.092333                            1.881847      -1.510729       2.142739                    0.990997       4.259541      12.959141       0.425255       1.378386      -0.684899      -0.024434      -0.016757      -0.031978       0.043594      -0.002119       0.000281       0.007403       0.014092       0.007870      -0.012310       0.005432       0.006878              2.254704       2.042969       0.286755       0.438270       1.880372       0.634758       2.840770           0.000002
          100              H       4.867949       8.318624      39.739680       0.124377       1.298456 0.97959089E+01  0.10255868E+03                                 2.049574                            1.890220      -1.607222       2.114728                    0.991302       4.091264      12.369386       0.427727       1.367765      -0.687747      -0.035967      -0.002456      -0.001661       0.036089       0.008906       0.000366      -0.000944       0.014751      -0.002946      -0.011172      -0.000882       0.012055              2.144781       2.941353       0.015807      -0.001243       1.686478       0.195768       1.806512           0.000002
          101              H       0.400874      11.812067      40.149036       0.094498       1.373445 0.10296106E+02  0.10819504E+03                                 2.083161                            1.906521      -1.213124       2.296979                    0.993840       3.865988      11.379955       0.440281       1.323859      -0.699474      -0.007432       0.006809      -0.047424       0.048483      -0.007372      -0.007293      -0.007490       0.011668       0.045924      -0.019891       0.001189       0.018702              2.176012       2.037612      -0.251108       0.536725       1.831063      -0.269970       2.659362           0.000002
          102              H       2.553005      11.014650      40.471000       0.130585       1.278498 0.98551759E+01  0.10327370E+03                                 2.040026                            1.908237      -1.427819       2.210001                    0.992349       3.928735      11.860469       0.421841       1.385580      -0.685932       0.022446      -0.003483      -0.034036       0.040920      -0.000314      -0.005529      -0.004581       0.013386       0.048270      -0.015497      -0.002764       0.018261              2.093400       2.263471      -0.251262      -0.413220       1.724250       0.203244       2.292479           0.000002
          103              H      13.367021      11.684588      44.021815       0.090705       1.584966 0.11890103E+02  0.12921977E+03                                 2.272961                            2.033964      -1.270198       2.259960                    0.994424       3.993152      11.862362       0.431947       1.304764      -0.703669      -0.021581       0.003643       0.041205       0.046657      -0.002270       0.003378      -0.005658       0.008569       0.058869      -0.015325      -0.005738       0.021063              2.420835       2.878156      -0.245816      -0.860625       1.769168       0.119981       2.615181           0.000003
          104              H       1.841557      10.941418      44.449568       0.133372       1.295954 0.98030037E+01  0.10047028E+03                                 1.924675                            1.805979      -1.087294       2.373967                    0.997316       3.427343       9.557722       0.478994       1.247664      -0.719011       0.008466      -0.004281       0.037860       0.039031      -0.006844      -0.005205      -0.005106       0.000857       0.049599      -0.016720      -0.001413       0.018134              1.964573       1.907987      -0.103005       0.278142       1.546206      -0.188547       2.439527           0.000005
          105              H       6.107511      12.739673       1.876596       0.085521       1.386024 0.10684007E+02  0.11444662E+03                                 2.140772                            1.971011      -1.643238       2.075964                    0.991370       4.397663      13.501362       0.419336       1.363563      -0.687455      -0.023916       0.028116       0.024078       0.044071      -0.008484       0.003047       0.002794       0.005204      -0.007281      -0.009879      -0.000261       0.010141              2.219124       1.975539      -0.335022      -0.324588       2.248332       0.604140       2.433500           0.000000
          106              H       4.903521      12.026338       0.036796       0.132634       1.241569 0.95597416E+01  0.99449035E+02                                 1.994053                            1.873298      -1.531834       2.158945                    0.991878       3.966813      11.943782       0.427713       1.376572      -0.686840      -0.034356       0.015392      -0.004223       0.037883      -0.010053      -0.001846       0.000400       0.004419      -0.022565      -0.008105      -0.006081       0.014185              2.047874       2.601561      -0.254816       0.216360       1.728895       0.060074       1.813165           0.000001
          107              H       9.296715      10.748845       0.694525       0.089440       1.799552 0.14138317E+02  0.16005191E+03                                 2.459815                            2.210757      -1.426701       2.188629                    0.992244       4.100453      12.331301       0.417376       1.296330      -0.706571       0.045304      -0.013372      -0.004401       0.047441      -0.013369      -0.004766       0.012068      -0.004277      -0.005368      -0.014870      -0.006284       0.021154              2.603352       3.606350      -0.359151       0.425903       1.979897      -0.113693       2.223810           0.000004
          108              H       8.169343       9.937867      44.817528       0.134730       1.317084 0.99262716E+01  0.10193464E+03                                 1.927807                            1.802659      -1.190868       2.321951                    0.996345       3.479618       9.676653       0.485846       1.227643      -0.722755       0.023942      -0.023198      -0.025595       0.042030      -0.015757      -0.005730       0.006599       0.006919      -0.031129      -0.013460      -0.010048       0.023508              1.977196       1.846328      -0.258307      -0.176314       1.904812       0.469406       2.180449           0.000006
          109              H       7.838246      11.462180       5.988549       0.097690       1.703561 0.13280408E+02  0.14786574E+03                                 2.364838                            2.138436      -1.329098       2.236172                    0.994090       3.972911      11.812497       0.426028       1.291256      -0.707933      -0.008102       0.035711       0.028565       0.046442       0.001072      -0.009361       0.007208      -0.005319       0.060804      -0.016331      -0.007830       0.024162              2.449263       1.769764      -0.164219      -0.085093       3.529149       0.363782       2.048874          -0.000005
          110              H       7.526303       9.582556       7.285608       0.134685       1.125889 0.81197808E+01  0.78495836E+02                                 1.662645                            1.571627      -1.105588       2.360634                    0.998030       3.206116       8.367757       0.555415       1.140738      -0.743679      -0.009779       0.011910       0.036898       0.039986      -0.004565      -0.005523       0.016063      -0.011507       0.026404      -0.011751      -0.011358       0.023109              1.686916       1.363597       0.019611      -0.228814       1.512264      -0.094745       2.184887          -0.000003
          111              H       8.782283       9.248943       2.860889       0.095214       1.421065 0.10510448E+02  0.10957675E+03                                 2.039072                            1.857516      -1.042764       2.376224                    0.996408       3.626917      10.189771       0.477237       1.231049      -0.721668       0.013441      -0.010219      -0.045460       0.048495      -0.003679      -0.009640       0.010326      -0.031377       0.027522      -0.023161       0.000626       0.022535              2.134539       1.608215       0.014422      -0.302788       1.734440      -0.284099       3.060963           0.000004
          112              H       8.425191       7.306936       4.056759       0.131887       1.172072 0.85996242E+01  0.84324353E+02                                 1.705532                            1.615826      -1.146976       2.337573                    0.997370       3.274168       8.602250       0.548645       1.138520      -0.744148       0.006172      -0.031297      -0.022560       0.039071      -0.003750      -0.006856       0.014724      -0.009057       0.036323      -0.012542      -0.010768       0.023310              1.718847       1.349180      -0.059307      -0.070844       2.216596       0.173372       1.590764           0.000004
          113              H       8.452554       1.928445       3.408229       0.093336       1.572080 0.11992798E+02  0.13014395E+03                                 2.228047                            2.019452      -1.296076       2.251403                    0.993879       3.943449      11.568356       0.442614       1.275198      -0.710282       0.001866       0.004041      -0.047788       0.047995       0.003356       0.002279      -0.014003      -0.026630       0.027460      -0.019043      -0.003921       0.022964              2.333698       1.806853      -0.087768      -0.350747       1.963061       0.403197       3.231181           0.000002
          114              H       8.098198       4.044039       4.272935       0.128975       1.234292 0.92509963E+01  0.93074452E+02                                 1.825871                            1.724784      -1.092184       2.361697                    0.997765       3.379599       9.216111       0.504838       1.205903      -0.728074       0.000540       0.026731      -0.029863       0.040083      -0.001119      -0.005677      -0.012133      -0.006639       0.055132      -0.015394      -0.008651       0.024045              1.843851       1.432540      -0.014876      -0.033250       2.288740      -0.288505       1.810272           0.000004
          115              H       7.987376       0.290216       6.954444       0.096338       1.602484 0.12132674E+02  0.13182108E+03                                 2.260399                            2.035968      -1.244675       2.279576                    0.995090       3.816165      11.140043       0.440008       1.281199      -0.710649      -0.006499      -0.033580       0.034124       0.048314       0.006716      -0.010307      -0.002465      -0.012666       0.056112      -0.020517      -0.001750       0.022266              2.379942       1.727676       0.003633       0.017786       3.275857      -0.562017       2.136293          -0.000004
          116              H       7.596080       2.346140       7.924938       0.135020       1.161319 0.84167636E+01  0.82132379E+02                                 1.702664                            1.604925      -1.106004       2.359098                    0.997843       3.226405       8.470848       0.546942       1.147613      -0.742278      -0.007495      -0.005165       0.038379       0.039444       0.002878      -0.004483      -0.013779      -0.008409       0.044609      -0.012536      -0.010580       0.023117              1.730729       1.361911      -0.056694      -0.177501       1.615561       0.192941       2.214715          -0.000005
          117              H       5.657383       4.545815      12.552036       0.101521       1.571635 0.11972220E+02  0.12908473E+03                                 2.213871                            2.013127      -1.011817       2.395721                    0.997221       3.620958      10.381725       0.447514       1.269401      -0.715389      -0.008162      -0.045599       0.024605       0.052453      -0.001395      -0.003515      -0.000998      -0.046794       0.010797      -0.025667       0.003983       0.021684              2.326095       1.855406       0.338413      -0.360695       2.511411      -0.690530       2.611467          -0.000007
          118              H       6.457762       4.228476      10.394870       0.133269       1.171937 0.85566655E+01  0.83951463E+02                                 1.722964                            1.626264      -1.098970       2.361632                    0.997858       3.250995       8.594997       0.538609       1.159068      -0.739475       0.001153      -0.038876      -0.008470       0.039805       0.004213      -0.001277      -0.003860      -0.035248      -0.029050      -0.013477      -0.009964       0.023441              1.746716       1.376963      -0.051641      -0.115968       2.058748       0.344901       1.804436          -0.000006
          119              H       6.249801       8.429828      12.308262       0.096432       1.665790 0.12930561E+02  0.14379508E+03                                 2.374023                            2.141642      -1.414432       2.199568                    0.992343       4.060342      12.282002       0.414068       1.330172      -0.698874       0.007077       0.046520       0.014834       0.049338       0.011733      -0.002849      -0.007573      -0.031009       0.004042      -0.020122      -0.001823       0.021945              2.490293       1.846899      -0.086638      -0.133179       3.053384       0.777325       2.570597          -0.000005
          120              H       7.041971       8.223694      10.141898       0.132768       1.223716 0.90789239E+01  0.91084366E+02                                 1.831685                            1.720951      -1.079273       2.373024                    0.997962       3.360195       9.205843       0.499072       1.223302      -0.724126       0.012199       0.035986      -0.012111       0.039881       0.003874      -0.004599      -0.000078      -0.033606      -0.038492      -0.016504      -0.007165       0.023669              1.870260       1.543810       0.224954      -0.241972       2.005331      -0.361621       2.061638          -0.000005
          121              H       2.644673       5.248301      39.827070       0.095365       1.531280 0.11382233E+02  0.12244930E+03                                 2.222479                            1.989680      -1.409660       2.201848                    0.992301       3.983130      11.801423       0.436523       1.304278      -0.703208       0.048030      -0.003689       0.007029       0.048682       0.003464       0.009309      -0.003837       0.018997       0.004878      -0.013387      -0.001744       0.015130              2.386909       3.536733       0.107159      -0.113768       1.790833      -0.114678       1.833162           0.000004
          122              H       1.498146       4.288146      41.584080       0.129569       1.361666 0.10349324E+02  0.10834998E+03                                 2.030850                            1.883501      -1.342794       2.248277                    0.994110       3.715029      10.737956       0.455133       1.285438      -0.708185       0.023542      -0.017784       0.027293       0.040192       0.002748       0.014185      -0.005727       0.013583      -0.007093      -0.016063      -0.001888       0.017950              2.110282       2.055629      -0.192457       0.293691       1.865993      -0.514482       2.409223           0.000004
          123              H      12.944256       6.192181      38.024067       0.086427       1.324554 0.96344950E+01  0.10067348E+03                                 2.092333                            1.881847      -1.510729       2.142739                    0.990997       4.259541      12.959141       0.425255       1.378386      -0.684899      -0.024434       0.016757      -0.031978       0.043594       0.002119       0.000281      -0.007403       0.014092       0.007870      -0.012310       0.005432       0.006878              2.254704       2.042969      -0.286755       0.438270       1.880372      -0.634758       2.840770           0.000002
          124              H      11.708799       5.242876      39.739680       0.124377       1.298456 0.97959089E+01  0.10255868E+03                                 2.049574                            1.890220      -1.607222       2.114728                    0.991302       4.091264      12.369386       0.427727       1.367765      -0.687747      -0.035967       0.002456      -0.001661       0.036089      -0.008906       0.000366       0.000944       0.014751      -0.002946      -0.011172      -0.000882       0.012055              2.144781       2.941353      -0.015807      -0.001243       1.686478      -0.195768       1.806512           0.000002
          125              H       7.241724       1.749434      40.149036       0.094498       1.373445 0.10296104E+02  0.10819502E+03                                 2.083161                            1.906521      -1.213124       2.296979                    0.993840       3.865988      11.379955       0.440281       1.323859      -0.699474      -0.007432      -0.006809      -0.047424       0.048483       0.007372      -0.007293       0.007490       0.011668       0.045924      -0.019891       0.001189       0.018702              2.176012       2.037612       0.251107       0.536726       1.831063       0.269969       2.659362           0.000002
          126              H       9.393855       2.546850      40.471000       0.130585       1.278498 0.98551753E+01  0.10327369E+03                                 2.040026                            1.908237      -1.427819       2.210001                    0.992349       3.928735      11.860470       0.421841       1.385580      -0.685932       0.022446       0.003483      -0.034036       0.040920       0.000314      -0.005529       0.004581       0.013386       0.048270      -0.015497      -0.002764       0.018261              2.093400       2.263472       0.251262      -0.413220       1.724250      -0.203244       2.292479           0.000002
          127              H       6.526171       1.876912      44.021815       0.090705       1.584966 0.11890104E+02  0.12921977E+03                                 2.272961                            2.033963      -1.270198       2.259960                    0.994424       3.993152      11.862361       0.431947       1.304764      -0.703669      -0.021581      -0.003643       0.041205       0.046657       0.002270       0.003378       0.005658       0.008569       0.058869      -0.015325      -0.005738       0.021063              2.420835       2.878156       0.245816      -0.860625       1.769168      -0.119981       2.615181           0.000003
          128              H       8.682407       2.620082      44.449568       0.133372       1.295954 0.98030037E+01  0.10047028E+03                                 1.924675                            1.805979      -1.087294       2.373967                    0.997316       3.427343       9.557722       0.478994       1.247664      -0.719011       0.008466       0.004281       0.037860       0.039031       0.006844      -0.005205       0.005106       0.000857       0.049599      -0.016720      -0.001413       0.018134              1.964573       1.907987       0.103005       0.278142       1.546206       0.188547       2.439527           0.000005
          129              H      12.948361       0.821827       1.876596       0.085521       1.386024 0.10684007E+02  0.11444662E+03                                 2.140772                            1.971011      -1.643238       2.075964                    0.991370       4.397663      13.501362       0.419336       1.363563      -0.687455      -0.023916      -0.028116       0.024078       0.044071       0.008484       0.003047      -0.002794       0.005204      -0.007281      -0.009879      -0.000261       0.010141              2.219124       1.975539       0.335022      -0.324588       2.248332      -0.604140       2.433500           0.000000
          130              H      11.744371       1.535162       0.036796       0.132634       1.241570 0.95597461E+01  0.99449088E+02                                 1.994053                            1.873298      -1.531834       2.158945                    0.991878       3.966814      11.943783       0.427714       1.376571      -0.686840      -0.034356      -0.015392      -0.004223       0.037883       0.010053      -0.001846      -0.000400       0.004419      -0.022565      -0.008105      -0.006081       0.014185              2.047874       2.601561       0.254816       0.216360       1.728895      -0.060074       1.813165           0.000001
          131              H       2.455865       2.812655       0.694525       0.089440       1.799551 0.14138315E+02  0.16005188E+03                                 2.459815                            2.210757      -1.426701       2.188629                    0.992244       4.100453      12.331301       0.417376       1.296330      -0.706571       0.045304       0.013372      -0.004401       0.047441       0.013369      -0.004766      -0.012068      -0.004277      -0.005368      -0.014870      -0.006284       0.021154              2.603352       3.606350       0.359151       0.425903       1.979897       0.113693       2.223810           0.000004
          132              H       1.328493       3.623633      44.817528       0.134730       1.317084 0.99262697E+01  0.10193461E+03                                 1.927807                            1.802658      -1.190868       2.321951                    0.996345       3.479618       9.676652       0.485846       1.227643      -0.722755       0.023942       0.023198      -0.025595       0.042030       0.015757      -0.005730      -0.006599       0.006919      -0.031129      -0.013460      -0.010048       0.023508              1.977196       1.846328       0.258307      -0.176314       1.904811      -0.469406       2.180449           0.000006
          133              H       0.997396       2.099320       5.988549       0.097690       1.703561 0.13280408E+02  0.14786574E+03                                 2.364838                            2.138436      -1.329098       2.236172                    0.994090       3.972911      11.812498       0.426028       1.291256      -0.707933      -0.008102      -0.035711       0.028565       0.046442      -0.001072      -0.009361      -0.007208      -0.005319       0.060804      -0.016331      -0.007830       0.024162              2.449263       1.769765       0.164219      -0.085093       3.529150      -0.363783       2.048874          -0.000005
          134              H       0.685453       3.978944       7.285608       0.134685       1.125889 0.81197808E+01  0.78495836E+02                                 1.662645                            1.571627      -1.105588       2.360634                    0.998030       3.206116       8.367757       0.555415       1.140738      -0.743679      -0.009779      -0.011910       0.036898       0.039986       0.004565      -0.005523      -0.016063      -0.011507       0.026404      -0.011751      -0.011358       0.023109              1.686916       1.363597      -0.019611      -0.228814       1.512264       0.094745       2.184887          -0.000003
          135              H       1.941433       4.312557       2.860889       0.095214       1.421065 0.10510446E+02  0.10957672E+03                                 2.039072                            1.857516      -1.042764       2.376224                    0.996408       3.626917      10.189770       0.477237       1.231048      -0.721668       0.013441       0.010219      -0.045460       0.048495       0.003679      -0.009640      -0.010326      -0.031377       0.027521      -0.023161       0.000626       0.022535              2.134539       1.608214      -0.014422      -0.302788       1.734440       0.284099       3.060962           0.000004
          136              H       1.584341       6.254564       4.056759       0.131887       1.172071 0.85996226E+01  0.84324339E+02                                 1.705532                            1.615826      -1.146976       2.337573                    0.997370       3.274167       8.602249       0.548645       1.138521      -0.744148       0.006172       0.031297      -0.022560       0.039071       0.003750      -0.006856      -0.014724      -0.009057       0.036323      -0.012542      -0.010768       0.023310              1.718847       1.349181       0.059307      -0.070844       2.216596      -0.173372       1.590764           0.000004
          137              H       1.611704      11.633055       3.408229       0.093336       1.572080 0.11992798E+02  0.13014395E+03                                 2.228047                            2.019452      -1.296076       2.251403                    0.993879       3.943449      11.568356       0.442614       1.275198      -0.710282       0.001866      -0.004041      -0.047788       0.047995      -0.003356       0.002279       0.014003      -0.026630       0.027460      -0.019043      -0.003921       0.022964              2.333698       1.806853       0.087768      -0.350747       1.963061      -0.403197       3.231181           0.000002
          138              H       1.257348       9.517461       4.272935       0.128975       1.234292 0.92509963E+01  0.93074452E+02                                 1.825871                            1.724784      -1.092184       2.361697                    0.997765       3.379599       9.216111       0.504838       1.205903      -0.728074       0.000540      -0.026731      -0.029863       0.040083       0.001119      -0.005677       0.012133      -0.006639       0.055132      -0.015394      -0.008651       0.024045              1.843851       1.432540       0.014876      -0.033250       2.288740       0.288505       1.810272           0.000004
          139              H       1.146526      13.271284       6.954444       0.096338       1.602484 0.12132674E+02  0.13182107E+03                                 2.260399                            2.035968      -1.244675       2.279576                    0.995090       3.816165      11.140042       0.440009       1.281199      -0.710649      -0.006499       0.033580       0.034124       0.048314      -0.006716      -0.010307       0.002465      -0.012666       0.056112      -0.020517      -0.001750       0.022266              2.379942       1.727675      -0.003633       0.017786       3.275857       0.562017       2.136293          -0.000004
          140              H       0.755230      11.215361       7.924938       0.135020       1.161318 0.84167631E+01  0.82132374E+02                                 1.702664                            1.604925      -1.106005       2.359097                    0.997843       3.226405       8.470848       0.546942       1.147613      -0.742278      -0.007495       0.005165       0.038379       0.039444      -0.002878      -0.004483       0.013779      -0.008409       0.044609      -0.012536      -0.010580       0.023117              1.730729       1.361911       0.056694      -0.177501       1.615561      -0.192940       2.214714          -0.000005
          141              H      12.498233       9.015685      12.552036       0.101521       1.571636 0.11972224E+02  0.12908480E+03                                 2.213872                            2.013128      -1.011817       2.395721                    0.997221       3.620958      10.381727       0.447514       1.269402      -0.715389      -0.008162       0.045599       0.024605       0.052453       0.001395      -0.003515       0.000998      -0.046794       0.010797      -0.025667       0.003983       0.021684              2.326096       1.855406      -0.338413      -0.360695       2.511412       0.690530       2.611468          -0.000007
          142              H      13.298612       9.333024      10.394870       0.133269       1.171937 0.85566661E+01  0.83951473E+02                                 1.722964                            1.626264      -1.098970       2.361632                    0.997858       3.250995       8.594998       0.538609       1.159068      -0.739475       0.001153       0.038876      -0.008470       0.039805      -0.004213      -0.001277       0.003860      -0.035248      -0.029050      -0.013477      -0.009964       0.023441              1.746716       1.376964       0.051641      -0.115968       2.058748      -0.344902       1.804436          -0.000006
          143              H      13.090651       5.131672      12.308262       0.096432       1.665790 0.12930561E+02  0.14379508E+03                                 2.374023                            2.141642      -1.414432       2.199568                    0.992343       4.060342      12.282002       0.414068       1.330172      -0.698874       0.007077      -0.046520       0.014834       0.049338      -0.011733      -0.002849       0.007573      -0.031009       0.004042      -0.020122      -0.001823       0.021945              2.490293       1.846899       0.086638      -0.133179       3.053384      -0.777325       2.570597          -0.000005
          144              H       0.201121       5.337806      10.141898       0.132768       1.223716 0.90789242E+01  0.91084372E+02                                 1.831685                            1.720951      -1.079273       2.373024                    0.997962       3.360195       9.205844       0.499071       1.223303      -0.724126       0.012199      -0.035986      -0.012111       0.039881      -0.003874      -0.004599       0.000078      -0.033606      -0.038492      -0.016504      -0.007165       0.023669              1.870260       1.543811      -0.224954      -0.241972       2.005331       0.361621       2.061638          -0.000005
          145              H      11.037027       8.313199      16.829571       0.095365       1.531282 0.11382260E+02  0.12244971E+03                                 2.222486                            1.989685      -1.409661       2.201847                    0.992301       3.983139      11.801473       0.436521       1.304282      -0.703207      -0.048030       0.003689       0.007028       0.048682       0.003464      -0.009309       0.003837       0.018997       0.004878      -0.013387      -0.001744       0.015130              2.386917       3.536745       0.107160       0.113768       1.790838       0.114679       1.833167          -0.000003
          146              H      12.183554       9.273354      18.586580       0.129568       1.361679 0.10349449E+02  0.10835170E+03                                 2.030868                            1.883517      -1.342800       2.248273                    0.994110       3.715055      10.738076       0.455129       1.285444      -0.708184      -0.023542       0.017784       0.027293       0.040192       0.002748      -0.014185       0.005727       0.013583      -0.007092      -0.016063      -0.001888       0.017950              2.110301       2.055648      -0.192459      -0.293694       1.866009       0.514489       2.409246          -0.000003
          147              H       0.737444       7.369319      15.026566       0.086428       1.324548 0.96344406E+01  0.10067278E+03                                 2.092328                            1.881843      -1.510728       2.142740                    0.990997       4.259529      12.959102       0.425255       1.378388      -0.684899       0.024434      -0.016758      -0.031978       0.043594       0.002119      -0.000282       0.007403       0.014092       0.007870      -0.012310       0.005432       0.006878              2.254698       2.042964      -0.286754      -0.438268       1.880368       0.634756       2.840764          -0.000002
          148              H       1.972901       8.318624      16.742180       0.124376       1.298457 0.97959149E+01  0.10255879E+03                                 2.049577                            1.890223      -1.607222       2.114728                    0.991302       4.091269      12.369413       0.427726       1.367767      -0.687747       0.035967      -0.002456      -0.001661       0.036089      -0.008906      -0.000366      -0.000943       0.014752      -0.002946      -0.011173      -0.000882       0.012055              2.144784       2.941357      -0.015807       0.001242       1.686481       0.195769       1.806514          -0.000002
          149              H       6.439976      11.812067      17.151536       0.094499       1.373439 0.10296047E+02  0.10819427E+03                                 2.083155                            1.906516      -1.213121       2.296981                    0.993840       3.865977      11.379915       0.440282       1.323859      -0.699474       0.007432       0.006809      -0.047424       0.048483       0.007372       0.007292      -0.007490       0.011668       0.045924      -0.019891       0.001189       0.018702              2.176006       2.037606       0.251106      -0.536724       1.831058      -0.269969       2.659354          -0.000002
          150              H       4.287845      11.014650      17.473501       0.130586       1.278498 0.98551812E+01  0.10327378E+03                                 2.040027                            1.908238      -1.427824       2.209999                    0.992349       3.928737      11.860480       0.421841       1.385580      -0.685932      -0.022446      -0.003483      -0.034036       0.040920       0.000314       0.005529      -0.004581       0.013386       0.048269      -0.015497      -0.002764       0.018260              2.093401       2.263473       0.251262       0.413220       1.724251       0.203244       2.292480          -0.000002
          151              H       7.155529      11.684588      21.024315       0.090705       1.584974 0.11890172E+02  0.12922071E+03                                 2.272967                            2.033969      -1.270200       2.259958                    0.994424       3.993166      11.862415       0.431947       1.304764      -0.703669       0.021581       0.003643       0.041204       0.046656       0.002270      -0.003378      -0.005658       0.008569       0.058869      -0.015326      -0.005738       0.021063              2.420843       2.878167       0.245818       0.860628       1.769173       0.119981       2.615188          -0.000002
          152              H       4.999293      10.941418      21.452068       0.133372       1.295965 0.98031085E+01  0.10047164E+03                                 1.924686                            1.805989      -1.087302       2.373962                    0.997316       3.427362       9.557794       0.478993       1.247664      -0.719010      -0.008466      -0.004281       0.037860       0.039030       0.006844       0.005205      -0.005106       0.000857       0.049599      -0.016720      -0.001413       0.018134              1.964585       1.907999       0.103006      -0.278144       1.546214      -0.188548       2.439541          -0.000003
          153              H       0.733339      12.739673      24.874096       0.085519       1.386032 0.10684078E+02  0.11444755E+03                                 2.140778                            1.971017      -1.643237       2.075963                    0.991369       4.397677      13.501409       0.419336       1.363562      -0.687455       0.023916       0.028116       0.024078       0.044070       0.008484      -0.003048       0.002794       0.005204      -0.007281      -0.009880      -0.000261       0.010141              2.219131       1.975545       0.335023       0.324589       2.248339       0.604143       2.433509          -0.000000
          154              H       1.937329      12.026338      23.034296       0.132633       1.241571 0.95597542E+01  0.99449176E+02                                 1.994053                            1.873298      -1.531834       2.158945                    0.991878       3.966816      11.943783       0.427714       1.376569      -0.686841       0.034356       0.015392      -0.004224       0.037883       0.010053       0.001846       0.000400       0.004419      -0.022565      -0.008105      -0.006081       0.014186              2.047873       2.601560       0.254816      -0.216360       1.728895       0.060074       1.813165          -0.000000
          155              H      11.225835      10.748845      23.692024       0.089439       1.799547 0.14138273E+02  0.16005126E+03                                 2.459809                            2.210752      -1.426695       2.188631                    0.992244       4.100449      12.331276       0.417377       1.296329      -0.706571      -0.045304      -0.013372      -0.004402       0.047441       0.013369       0.004766       0.012068      -0.004276      -0.005368      -0.014870      -0.006284       0.021154              2.603346       3.606340       0.359150      -0.425901       1.979893      -0.113692       2.223804          -0.000003
          156              H      12.353207       9.937867      21.820028       0.134730       1.317089 0.99263303E+01  0.10193552E+03                                 1.927824                            1.802674      -1.190869       2.321952                    0.996345       3.479625       9.676727       0.485839       1.227656      -0.722752      -0.023942      -0.023198      -0.025596       0.042030       0.015757       0.005730       0.006599       0.006919      -0.031128      -0.013460      -0.010048       0.023508              1.977215       1.846345       0.258311       0.176316       1.904829       0.469413       2.180470          -0.000004
          157              H      12.684304      11.462180      28.986049       0.097691       1.703591 0.13280703E+02  0.14787007E+03                                 2.364882                            2.138472      -1.329105       2.236169                    0.994090       3.972942      11.812688       0.426020       1.291270      -0.707930       0.008102       0.035711       0.028565       0.046441      -0.001072       0.009361       0.007207      -0.005319       0.060804      -0.016331      -0.007830       0.024161              2.449310       1.769792       0.164223       0.085095       3.529228       0.363791       2.048910           0.000003
          158              H      12.996247       9.582556      30.283108       0.134683       1.125899 0.81198758E+01  0.78497025E+02                                 1.662659                            1.571640      -1.105594       2.360630                    0.998030       3.206133       8.367830       0.555411       1.140743      -0.743678       0.009779       0.011910       0.036897       0.039986       0.004565       0.005523       0.016062      -0.011507       0.026404      -0.011751      -0.011358       0.023109              1.686930       1.363607      -0.019612       0.228817       1.512277      -0.094747       2.184907           0.000001
          159              H      11.740267       9.248943      25.858389       0.095215       1.421051 0.10510314E+02  0.10957493E+03                                 2.039053                            1.857500      -1.042764       2.376225                    0.996408       3.626894      10.189663       0.477241       1.231043      -0.721670      -0.013441      -0.010219      -0.045461       0.048495       0.003679       0.009640       0.010326      -0.031377       0.027521      -0.023161       0.000626       0.022535              2.134518       1.608202      -0.014421       0.302784       1.734424      -0.284093       3.060929          -0.000003
          160              H      12.097359       7.306936      27.054259       0.131887       1.172057 0.85994822E+01  0.84322494E+02                                 1.705508                            1.615804      -1.146970       2.337576                    0.997370       3.274145       8.602126       0.548654       1.138508      -0.744151      -0.006172      -0.031297      -0.022560       0.039071       0.003750       0.006856       0.014724      -0.009056       0.036323      -0.012542      -0.010768       0.023310              1.718822       1.349164       0.059306       0.070842       2.216559       0.173370       1.590742          -0.000003
          161              H      12.069996       1.928445      26.405730       0.093336       1.572067 0.11992673E+02  0.13014221E+03                                 2.228032                            2.019439      -1.296073       2.251405                    0.993879       3.943428      11.568262       0.442616       1.275195      -0.710282      -0.001866       0.004041      -0.047788       0.047995      -0.003356      -0.002279      -0.014003      -0.026630       0.027461      -0.019043      -0.003921       0.022964              2.333682       1.806842       0.087767       0.350744       1.963048       0.403192       3.231157          -0.000001
          162              H      12.424352       4.044039      27.270435       0.128975       1.234277 0.92508489E+01  0.93072482E+02                                 1.825846                            1.724762      -1.092177       2.361700                    0.997765       3.379575       9.215984       0.504845       1.205892      -0.728076      -0.000540       0.026731      -0.029863       0.040083       0.001119       0.005677      -0.012133      -0.006639       0.055132      -0.015394      -0.008651       0.024045              1.843826       1.432524       0.014876       0.033249       2.288705      -0.288500       1.810248          -0.000003
          163              H      12.535174       0.290216      29.951944       0.096337       1.602489 0.12132717E+02  0.13182168E+03                                 2.260406                            2.035974      -1.244675       2.279576                    0.995090       3.816170      11.140072       0.440007       1.281202      -0.710648       0.006499      -0.033580       0.034123       0.048314      -0.006716       0.010307      -0.002465      -0.012666       0.056111      -0.020517      -0.001750       0.022266              2.379950       1.727680      -0.003633      -0.017786       3.275869      -0.562019       2.136299           0.000003
          164              H      12.926470       2.346140      30.922439       0.135018       1.161325 0.84168232E+01  0.82133096E+02                                 1.702669                            1.604930      -1.106009       2.359094                    0.997843       3.226415       8.470878       0.546942       1.147612      -0.742278       0.007495      -0.005165       0.038379       0.039444      -0.002878       0.004483      -0.013779      -0.008409       0.044609      -0.012536      -0.010580       0.023117              1.730735       1.361915       0.056694       0.177502       1.615566       0.192942       2.214722           0.000002
          165              H       1.183467       4.545815      35.549536       0.101522       1.571626 0.11972132E+02  0.12908351E+03                                 2.213858                            2.013116      -1.011813       2.395723                    0.997221       3.620949      10.381676       0.447517       1.269397      -0.715389       0.008162      -0.045599       0.024605       0.052453       0.001395       0.003515      -0.000998      -0.046795       0.010796      -0.025668       0.003983       0.021684              2.326081       1.855396      -0.338410       0.360691       2.511396      -0.690523       2.611450           0.000005
          166              H       0.383088       4.228476      33.392370       0.133267       1.171937 0.85566641E+01  0.83951454E+02                                 1.722965                            1.626265      -1.098972       2.361632                    0.997858       3.250994       8.594997       0.538608       1.159069      -0.739475      -0.001153      -0.038877      -0.008470       0.039805      -0.004213       0.001277      -0.003860      -0.035248      -0.029050      -0.013477      -0.009964       0.023442              1.746717       1.376964       0.051641       0.115968       2.058750       0.344902       1.804437           0.000003
          167              H       0.591049       8.429828      35.305762       0.096432       1.665801 0.12930663E+02  0.14379650E+03                                 2.374032                            2.141650      -1.414438       2.199564                    0.992343       4.060356      12.282058       0.414067       1.330172      -0.698874      -0.007077       0.046520       0.014834       0.049338      -0.011733       0.002849      -0.007573      -0.031009       0.004042      -0.020122      -0.001823       0.021945              2.490304       1.846906       0.086638       0.133180       3.053398       0.777329       2.570608           0.000003
          168              H      13.480579       8.223694      33.139398       0.132767       1.223717 0.90789361E+01  0.91084554E+02                                 1.831689                            1.720955      -1.079277       2.373023                    0.997961       3.360196       9.205861       0.499069       1.223307      -0.724125      -0.012199       0.035986      -0.012111       0.039881      -0.003874       0.004599      -0.000079      -0.033606      -0.038492      -0.016504      -0.007165       0.023669              1.870265       1.543814      -0.224955       0.241973       2.005336      -0.361622       2.061644           0.000002
          169              H       9.485523      21.874700      29.165430       0.095365       1.531284 0.11382274E+02  0.12244986E+03                                 2.222484                            1.989684      -1.409662       2.201846                    0.992301       3.983138      11.801455       0.436522       1.304279      -0.703208       0.048030       0.003689      -0.007029       0.048682      -0.003464      -0.009309      -0.003837       0.018997       0.004878      -0.013387      -0.001744       0.015131              2.386915       3.536742      -0.107158       0.113769       1.790836      -0.114678       1.833165           0.000003
          170              H       8.338996      22.834854      27.408421       0.129569       1.361667 0.10349335E+02  0.10835016E+03                                 2.030853                            1.883504      -1.342796       2.248277                    0.994110       3.715033      10.737978       0.455132       1.285440      -0.708184       0.023542       0.017784      -0.027293       0.040192      -0.002748      -0.014185      -0.005727       0.013583      -0.007092      -0.016063      -0.001888       0.017950              2.110285       2.055632       0.192458      -0.293691       1.865996      -0.514484       2.409226           0.000003
          171              H       6.103406      20.930819      30.968434       0.086428       1.324557 0.96345247E+01  0.10067386E+03                                 2.092336                            1.881849      -1.510729       2.142738                    0.990997       4.259545      12.959155       0.425255       1.378385      -0.684899      -0.024434      -0.016757       0.031978       0.043594      -0.002119      -0.000282      -0.007403       0.014092       0.007870      -0.012310       0.005432       0.006878              2.254707       2.042971       0.286755      -0.438270       1.880374      -0.634759       2.840775           0.000001
          172              H       4.867949      21.880124      29.252820       0.124377       1.298458 0.97959292E+01  0.10255896E+03                                 2.049577                            1.890223      -1.607223       2.114727                    0.991302       4.091269      12.369407       0.427727       1.367765      -0.687747      -0.035967      -0.002456       0.001661       0.036089       0.008906      -0.000366       0.000944       0.014751      -0.002946      -0.011173      -0.000882       0.012055              2.144784       2.941357       0.015807       0.001243       1.686480      -0.195769       1.806514           0.000002
          173              H       0.400874      25.373567      28.843464       0.094499       1.373443 0.10296088E+02  0.10819481E+03                                 2.083159                            1.906520      -1.213123       2.296980                    0.993840       3.865985      11.379946       0.440281       1.323859      -0.699474      -0.007432       0.006809       0.047424       0.048483      -0.007372       0.007292       0.007490       0.011668       0.045924      -0.019891       0.001189       0.018702              2.176011       2.037611      -0.251107      -0.536725       1.831062       0.269970       2.659360           0.000002
          174              H       2.553005      24.576150      28.521500       0.130585       1.278497 0.98551661E+01  0.10327359E+03                                 2.040026                            1.908238      -1.427819       2.210001                    0.992349       3.928734      11.860472       0.421841       1.385582      -0.685932       0.022446      -0.003483       0.034036       0.040920      -0.000314       0.005529       0.004581       0.013386       0.048270      -0.015497      -0.002764       0.018261              2.093401       2.263472      -0.251262       0.413220       1.724250      -0.203244       2.292480           0.000001
          175              H      13.367021      25.246088      24.970686       0.090705       1.584964 0.11890085E+02  0.12921952E+03                                 2.272959                            2.033962      -1.270197       2.259960                    0.994424       3.993151      11.862359       0.431947       1.304764      -0.703669      -0.021581       0.003644      -0.041205       0.046657      -0.002270      -0.003378       0.005658       0.008569       0.058869      -0.015325      -0.005738       0.021063              2.420834       2.878155      -0.245816       0.860624       1.769167      -0.119981       2.615179           0.000003
          176              H       1.841557      24.502918      24.542932       0.133372       1.295956 0.98030149E+01  0.10047043E+03                                 1.924677                            1.805981      -1.087293       2.373967                    0.997316       3.427345       9.557732       0.478994       1.247664      -0.719010       0.008466      -0.004281      -0.037860       0.039031      -0.006844       0.005205       0.005106       0.000857       0.049599      -0.016720      -0.001413       0.018134              1.964575       1.907988      -0.103005      -0.278142       1.546207       0.188547       2.439529           0.000004
          177              H       6.107511      26.301173      21.120904       0.085521       1.386029 0.10684048E+02  0.11444716E+03                                 2.140776                            1.971014      -1.643241       2.075962                    0.991370       4.397671      13.501391       0.419336       1.363563      -0.687455      -0.023916       0.028116      -0.024078       0.044071      -0.008484      -0.003047      -0.002794       0.005203      -0.007282      -0.009879      -0.000261       0.010141              2.219128       1.975542      -0.335023       0.324589       2.248336      -0.604141       2.433505           0.000000
          178              H       4.903521      25.587838      22.960704       0.132634       1.241570 0.95597518E+01  0.99449173E+02                                 1.994055                            1.873299      -1.531835       2.158944                    0.991878       3.966816      11.943795       0.427713       1.376572      -0.686840      -0.034356       0.015392       0.004223       0.037883      -0.010053       0.001846      -0.000400       0.004419      -0.022565      -0.008105      -0.006081       0.014185              2.047875       2.601563      -0.254817      -0.216361       1.728896      -0.060074       1.813167           0.000001
          179              H       9.296715      24.310345      22.302976       0.089440       1.799553 0.14138330E+02  0.16005209E+03                                 2.459815                            2.210757      -1.426701       2.188628                    0.992244       4.100455      12.331306       0.417376       1.296329      -0.706571       0.045304      -0.013372       0.004401       0.047441      -0.013369       0.004766      -0.012068      -0.004277      -0.005368      -0.014870      -0.006284       0.021154              2.603353       3.606351      -0.359151      -0.425902       1.979897       0.113693       2.223809           0.000004
          180              H       8.169343      23.499367      24.174972       0.134730       1.317086 0.99262942E+01  0.10193494E+03                                 1.927811                            1.802662      -1.190869       2.321950                    0.996345       3.479622       9.676673       0.485845       1.227644      -0.722755       0.023942      -0.023198       0.025596       0.042030      -0.015757       0.005730      -0.006599       0.006919      -0.031129      -0.013460      -0.010048       0.023508              1.977200       1.846331      -0.258308       0.176315       1.904815      -0.469408       2.180454           0.000005
          181              H       7.838246      25.023680      17.008951       0.097691       1.703571 0.13280500E+02  0.14786710E+03                                 2.364853                            2.138448      -1.329098       2.236172                    0.994090       3.972918      11.812552       0.426025       1.291261      -0.707931      -0.008102       0.035711      -0.028565       0.046442       0.001072       0.009361      -0.007208      -0.005320       0.060804      -0.016331      -0.007830       0.024162              2.449279       1.769774      -0.164221       0.085094       3.529176      -0.363785       2.048886          -0.000004
          182              H       7.526303      23.144056      15.711892       0.134684       1.125893 0.81198146E+01  0.78496282E+02                                 1.662653                            1.571634      -1.105589       2.360634                    0.998030       3.206120       8.367787       0.555412       1.140743      -0.743678      -0.009779       0.011910      -0.036898       0.039987      -0.004565       0.005523      -0.016062      -0.011507       0.026404      -0.011751      -0.011358       0.023108              1.686924       1.363603       0.019611       0.228816       1.512271       0.094746       2.184899          -0.000003
          183              H       8.782283      22.810443      20.136611       0.095213       1.421064 0.10510432E+02  0.10957653E+03                                 2.039069                            1.857514      -1.042765       2.376224                    0.996408       3.626915      10.189756       0.477237       1.231047      -0.721669       0.013441      -0.010219       0.045460       0.048495      -0.003679       0.009640      -0.010326      -0.031377       0.027521      -0.023161       0.000626       0.022535              2.134536       1.608213       0.014422       0.302787       1.734438       0.284098       3.060958           0.000003
          184              H       8.425191      20.868436      18.940741       0.131887       1.172070 0.85996121E+01  0.84324186E+02                                 1.705529                            1.615823      -1.146977       2.337572                    0.997370       3.274166       8.602236       0.548647       1.138518      -0.744149       0.006172      -0.031297       0.022560       0.039071      -0.003750       0.006856      -0.014724      -0.009056       0.036323      -0.012542      -0.010768       0.023310              1.718844       1.349178      -0.059307       0.070844       2.216592      -0.173372       1.590761           0.000003
          185              H       8.452554      15.489945      19.589271       0.093336       1.572082 0.11992819E+02  0.13014422E+03                                 2.228048                            2.019452      -1.296078       2.251402                    0.993879       3.943452      11.568362       0.442614       1.275197      -0.710282       0.001866       0.004041       0.047788       0.047995       0.003356      -0.002279       0.014003      -0.026631       0.027460      -0.019043      -0.003921       0.022964              2.333699       1.806853      -0.087768       0.350747       1.963062      -0.403197       3.231183           0.000001
          186              H       8.098198      17.605539      18.724565       0.128975       1.234291 0.92509858E+01  0.93074291E+02                                 1.825867                            1.724781      -1.092186       2.361696                    0.997765       3.379598       9.216096       0.504839       1.205899      -0.728074       0.000540       0.026731       0.029863       0.040083      -0.001119       0.005677       0.012133      -0.006639       0.055132      -0.015394      -0.008651       0.024045              1.843847       1.432537      -0.014876       0.033250       2.288734       0.288504       1.810269           0.000003
          187              H       7.987376      13.851716      16.043056       0.096338       1.602485 0.12132683E+02  0.13182126E+03                                 2.260405                            2.035973      -1.244673       2.279577                    0.995090       3.816165      11.140064       0.440006       1.281205      -0.710648      -0.006499      -0.033580      -0.034124       0.048314       0.006716       0.010307       0.002465      -0.012666       0.056111      -0.020517      -0.001749       0.022266              2.379949       1.727679       0.003633      -0.017786       3.275868       0.562019       2.136298          -0.000005
          188              H       7.596080      15.907640      15.072561       0.135019       1.161327 0.84168425E+01  0.82133400E+02                                 1.702678                            1.604937      -1.106005       2.359098                    0.997843       3.226414       8.470904       0.546937       1.147620      -0.742276      -0.007495      -0.005165      -0.038379       0.039444       0.002878       0.004483       0.013779      -0.008409       0.044609      -0.012536      -0.010580       0.023117              1.730744       1.361921      -0.056695       0.177503       1.615574      -0.192944       2.214735          -0.000005
          189              H       5.657383      18.107315      10.445465       0.101522       1.571626 0.11972137E+02  0.12908358E+03                                 2.213858                            2.013117      -1.011815       2.395722                    0.997221       3.620952      10.381686       0.447517       1.269397      -0.715389      -0.008162      -0.045599      -0.024605       0.052453      -0.001395       0.003515       0.000998      -0.046795       0.010796      -0.025668       0.003983       0.021684              2.326081       1.855396       0.338410       0.360691       2.511396       0.690523       2.611449          -0.000007
          190              H       6.457762      17.789976      12.602630       0.133269       1.171939 0.85566843E+01  0.83951714E+02                                 1.722968                            1.626267      -1.098970       2.361632                    0.997858       3.250998       8.595015       0.538608       1.159070      -0.739474       0.001153      -0.038877       0.008470       0.039805       0.004213       0.001277       0.003860      -0.035248      -0.029049      -0.013478      -0.009964       0.023441              1.746720       1.376966      -0.051641       0.115969       2.058753      -0.344903       1.804440          -0.000006
          191              H       6.249801      21.991328      10.689238       0.096432       1.665797 0.12930629E+02  0.14379606E+03                                 2.374031                            2.141650      -1.414435       2.199566                    0.992343       4.060351      12.282048       0.414067       1.330174      -0.698874       0.007077       0.046520      -0.014834       0.049338       0.011733       0.002849       0.007573      -0.031009       0.004042      -0.020122      -0.001823       0.021945              2.490303       1.846905      -0.086638       0.133180       3.053397      -0.777329       2.570608          -0.000005
          192              H       7.041971      21.785194      12.855602       0.132767       1.223721 0.90789772E+01  0.91085072E+02                                 1.831694                            1.720959      -1.079275       2.373023                    0.997961       3.360203       9.205886       0.499069       1.223307      -0.724125       0.012199       0.035986       0.012111       0.039881       0.003874       0.004599       0.000078      -0.033606      -0.038492      -0.016504      -0.007165       0.023669              1.870269       1.543817       0.224956       0.241974       2.005341       0.361623       2.061649          -0.000004
          193              H       4.196177      18.809801       6.167930       0.095366       1.531280 0.11382237E+02  0.12244942E+03                                 2.222484                            1.989684      -1.409660       2.201848                    0.992301       3.983135      11.801463       0.436521       1.304283      -0.703207      -0.048030      -0.003689      -0.007028       0.048682      -0.003464       0.009309       0.003837       0.018997       0.004878      -0.013387      -0.001744       0.015130              2.386915       3.536743      -0.107160      -0.113769       1.790837       0.114679       1.833166          -0.000003
          194              H       5.342704      17.849646       4.410920       0.129569       1.361676 0.10349424E+02  0.10835137E+03                                 2.030865                            1.883514      -1.342798       2.248275                    0.994110       3.715051      10.738061       0.455129       1.285444      -0.708184      -0.023542      -0.017784      -0.027292       0.040192      -0.002748       0.014185       0.005727       0.013583      -0.007092      -0.016063      -0.001888       0.017950              2.110298       2.055645       0.192459       0.293694       1.866007       0.514488       2.409243          -0.000002
          195              H       7.578294      19.753681       7.970934       0.086428       1.324548 0.96344409E+01  0.10067278E+03                                 2.092328                            1.881843      -1.510728       2.142740                    0.990997       4.259529      12.959100       0.425255       1.378388      -0.684899       0.024434       0.016758       0.031978       0.043594      -0.002119       0.000282       0.007403       0.014092       0.007870      -0.012310       0.005432       0.006878              2.254698       2.042963       0.286754       0.438268       1.880367       0.634755       2.840763          -0.000002
          196              H       8.813751      18.804376       6.255320       0.124376       1.298456 0.97959079E+01  0.10255869E+03                                 2.049576                            1.890222      -1.607221       2.114729                    0.991302       4.091267      12.369405       0.427726       1.367767      -0.687747       0.035967       0.002456       0.001661       0.036089       0.008906       0.000366      -0.000943       0.014752      -0.002946      -0.011173      -0.000882       0.012055              2.144783       2.941356       0.015807      -0.001242       1.686480       0.195769       1.806514          -0.000002
          197              H      13.280826      15.310934       5.845965       0.094499       1.373442 0.10296076E+02  0.10819465E+03                                 2.083157                            1.906518      -1.213122       2.296980                    0.993840       3.865981      11.379928       0.440282       1.323858      -0.699474       0.007432      -0.006809       0.047424       0.048483      -0.007372      -0.007292      -0.007490       0.011668       0.045924      -0.019891       0.001189       0.018702              2.176008       2.037608      -0.251106       0.536724       1.831060      -0.269968       2.659357          -0.000002
          198              H      11.128695      16.108350       5.524000       0.130585       1.278499 0.98551834E+01  0.10327381E+03                                 2.040027                            1.908238      -1.427823       2.209999                    0.992349       3.928737      11.860480       0.421841       1.385581      -0.685932      -0.022446       0.003483       0.034036       0.040920      -0.000314      -0.005529      -0.004581       0.013386       0.048270      -0.015497      -0.002764       0.018260              2.093402       2.263472      -0.251262      -0.413220       1.724251       0.203244       2.292482          -0.000001
          199              H       0.314679      15.438412       1.973186       0.090705       1.584972 0.11890160E+02  0.12922057E+03                                 2.272968                            2.033969      -1.270200       2.259958                    0.994424       3.993166      11.862421       0.431946       1.304765      -0.703669       0.021581      -0.003643      -0.041204       0.046656      -0.002270       0.003378      -0.005658       0.008569       0.058869      -0.015326      -0.005738       0.021063              2.420843       2.878168      -0.245818      -0.860628       1.769173       0.119981       2.615188          -0.000002
          200              H      11.840143      16.181582       1.545432       0.133372       1.295967 0.98031295E+01  0.10047193E+03                                 1.924690                            1.805993      -1.087300       2.373963                    0.997316       3.427365       9.557814       0.478991       1.247666      -0.719010      -0.008466       0.004281      -0.037860       0.039030      -0.006844      -0.005205      -0.005106       0.000857       0.049599      -0.016720      -0.001413       0.018134              1.964589       1.908003      -0.103007       0.278145       1.546217      -0.188549       2.439547          -0.000002
          201              H       7.574189      14.383327      44.118404       0.085519       1.386031 0.10684067E+02  0.11444741E+03                                 2.140777                            1.971016      -1.643236       2.075963                    0.991369       4.397675      13.501402       0.419336       1.363562      -0.687455       0.023916      -0.028116      -0.024078       0.044071      -0.008484       0.003048       0.002794       0.005204      -0.007281      -0.009880      -0.000261       0.010141              2.219130       1.975544      -0.335023      -0.324589       2.248338       0.604142       2.433508          -0.000000
          202              H       8.778179      15.096662      -0.036796       0.132633       1.241569 0.95597434E+01  0.99449050E+02                                 1.994053                            1.873298      -1.531833       2.158945                    0.991878       3.966814      11.943781       0.427714       1.376571      -0.686840       0.034356      -0.015392       0.004224       0.037883      -0.010053      -0.001846       0.000400       0.004419      -0.022565      -0.008105      -0.006081       0.014186              2.047873       2.601560      -0.254816       0.216360       1.728895       0.060074       1.813165          -0.000000
          203              H       4.384985      16.374155      45.300476       0.089439       1.799547 0.14138273E+02  0.16005128E+03                                 2.459810                            2.210754      -1.426695       2.188631                    0.992244       4.100450      12.331286       0.417376       1.296330      -0.706571      -0.045304       0.013372       0.004402       0.047441      -0.013369      -0.004766       0.012068      -0.004276      -0.005368      -0.014870      -0.006284       0.021154              2.603347       3.606342      -0.359150       0.425901       1.979894      -0.113692       2.223805          -0.000002
          204              H       5.512357      17.185133       1.177472       0.134731       1.317090 0.99263345E+01  0.10193559E+03                                 1.927825                            1.802675      -1.190868       2.321952                    0.996345       3.479626       9.676735       0.485839       1.227657      -0.722752      -0.023942       0.023198       0.025596       0.042030      -0.015757      -0.005730       0.006599       0.006919      -0.031128      -0.013460      -0.010048       0.023508              1.977216       1.846346      -0.258311      -0.176317       1.904830       0.469413       2.180472          -0.000003
          205              H       5.843454      15.660820      40.006451       0.097693       1.703567 0.13280464E+02  0.14786653E+03                                 2.364842                            2.138439      -1.329105       2.236169                    0.994090       3.972922      11.812539       0.426028       1.291254      -0.707933       0.008102      -0.035710      -0.028565       0.046441       0.001072      -0.009361       0.007208      -0.005319       0.060805      -0.016331      -0.007831       0.024162              2.449267       1.769767      -0.164219      -0.085093       3.529156       0.363782       2.048877           0.000003
          206              H       6.155397      17.540444      38.709392       0.134684       1.125896 0.81198461E+01  0.78496635E+02                                 1.662653                            1.571634      -1.105594       2.360630                    0.998030       3.206129       8.367803       0.555414       1.140739      -0.743679       0.009779      -0.011910      -0.036897       0.039986      -0.004565      -0.005523       0.016063      -0.011507       0.026404      -0.011751      -0.011358       0.023109              1.686924       1.363603       0.019612      -0.228816       1.512271      -0.094746       2.184898           0.000001
          207              H       4.899417      17.874057      43.134111       0.095215       1.421054 0.10510345E+02  0.10957538E+03                                 2.039060                            1.857506      -1.042764       2.376226                    0.996408       3.626899      10.189697       0.477239       1.231047      -0.721669      -0.013441       0.010219       0.045461       0.048495      -0.003679      -0.009640       0.010326      -0.031377       0.027521      -0.023161       0.000626       0.022535              2.134526       1.608206       0.014421      -0.302785       1.734430      -0.284096       3.060941          -0.000003
          208              H       5.256509      19.816064      41.938241       0.131887       1.172062 0.85995274E+01  0.84323102E+02                                 1.705517                            1.615812      -1.146970       2.337576                    0.997370       3.274152       8.602171       0.548650       1.138514      -0.744150      -0.006172       0.031297       0.022560       0.039071      -0.003750      -0.006856       0.014724      -0.009057       0.036323      -0.012542      -0.010768       0.023310              1.718831       1.349170      -0.059307      -0.070843       2.216573       0.173371       1.590750          -0.000003
          209              H       5.229146      25.194555      42.586771       0.093336       1.572071 0.11992706E+02  0.13014268E+03                                 2.228037                            2.019443      -1.296075       2.251405                    0.993879       3.943432      11.568285       0.442615       1.275197      -0.710282      -0.001866      -0.004041       0.047788       0.047995       0.003356       0.002279      -0.014003      -0.026630       0.027461      -0.019043      -0.003921       0.022964              2.333687       1.806845      -0.087767      -0.350745       1.963052       0.403193       3.231165          -0.000001
          210              H       5.583502      23.078961      41.722065       0.128975       1.234279 0.92508717E+01  0.93072823E+02                                 1.825853                            1.724769      -1.092177       2.361701                    0.997765       3.379578       9.216015       0.504842       1.205897      -0.728075      -0.000540      -0.026732       0.029863       0.040083      -0.001119      -0.005677      -0.012133      -0.006639       0.055132      -0.015394      -0.008651       0.024045              1.843833       1.432528      -0.014876      -0.033250       2.288715      -0.288501       1.810255          -0.000002
          211              H       5.694324      26.832784      39.040556       0.096337       1.602489 0.12132711E+02  0.13182154E+03                                 2.260400                            2.035969      -1.244679       2.279574                    0.995090       3.816170      11.140050       0.440009       1.281196      -0.710649       0.006499       0.033580      -0.034123       0.048314       0.006716      -0.010307      -0.002465      -0.012666       0.056112      -0.020517      -0.001750       0.022266              2.379943       1.727676       0.003633       0.017786       3.275860      -0.562017       2.136294           0.000003
          212              H       6.085620      24.776861      38.070061       0.135018       1.161320 0.84167730E+01  0.82132428E+02                                 1.702659                            1.604920      -1.106011       2.359093                    0.997843       3.226409       8.470834       0.546946       1.147606      -0.742280       0.007495       0.005165      -0.038379       0.039444       0.002878      -0.004483      -0.013779      -0.008409       0.044610      -0.012536      -0.010581       0.023117              1.730723       1.361908      -0.056693      -0.177500       1.615556       0.192939       2.214706           0.000003
          213              H       8.024317      22.577185      33.442965       0.101520       1.571634 0.11972211E+02  0.12908461E+03                                 2.213870                            2.013127      -1.011814       2.395722                    0.997221       3.620956      10.381718       0.447514       1.269402      -0.715389       0.008162       0.045599      -0.024605       0.052453      -0.001395      -0.003515      -0.000998      -0.046794       0.010797      -0.025667       0.003983       0.021684              2.326094       1.855405       0.338414      -0.360695       2.511412      -0.690529       2.611465           0.000005
          214              H       7.223938      22.894524      35.600130       0.133267       1.171938 0.85566694E+01  0.83951507E+02                                 1.722965                            1.626265      -1.098973       2.361631                    0.997858       3.250995       8.594996       0.538609       1.159068      -0.739475      -0.001153       0.038877       0.008470       0.039805       0.004213      -0.001277      -0.003860      -0.035248      -0.029050      -0.013477      -0.009964       0.023442              1.746716       1.376964      -0.051641      -0.115968       2.058749       0.344902       1.804436           0.000003
          215              H       7.431899      18.693172      33.686738       0.096432       1.665796 0.12930621E+02  0.14379594E+03                                 2.374029                            2.141648      -1.414435       2.199566                    0.992343       4.060350      12.282038       0.414067       1.330173      -0.698874      -0.007077      -0.046520      -0.014834       0.049338       0.011733      -0.002849      -0.007573      -0.031009       0.004042      -0.020122      -0.001823       0.021945              2.490301       1.846904      -0.086638      -0.133179       3.053394       0.777328       2.570605           0.000003
          216              H       6.639729      18.899306      35.853103       0.132767       1.223719 0.90789509E+01  0.91084747E+02                                 1.831692                            1.720957      -1.079277       2.373023                    0.997961       3.360197       9.205868       0.499069       1.223308      -0.724125      -0.012199      -0.035986       0.012111       0.039881       0.003874      -0.004599      -0.000079      -0.033606      -0.038492      -0.016504      -0.007165       0.023669              1.870268       1.543816       0.224956      -0.241974       2.005339      -0.361623       2.061648           0.000002
          217              C      11.986537      21.871445       6.180808       0.098154      29.072697 0.33471272E+03  0.74210562E+04                                 8.418119                            6.191241       0.056876       2.037305                    0.999422      26.276251      74.994728       0.643277       0.429452      -1.048924       0.035868      -0.001647       0.033511       0.049114      -0.006625       0.021358       0.035632      -0.041932      -0.057611      -0.050273       0.000839       0.049433             10.216740      12.138681       1.033837      -1.579828       7.116951      -4.218852      11.394590          -0.000004
          218              C      12.662413      22.445910       5.132122      -0.141386      35.907829 0.43434051E+03  0.10255683E+05                                 9.622911                            7.031927      -0.068959       1.958570                    0.999254      29.552471      86.423607       0.607606       0.426923      -1.052772       0.003371       0.013390       0.012626       0.018710       0.000541       0.021878       0.030605      -0.049574      -0.035824      -0.043529      -0.004991       0.048520             11.884205      14.526986       2.214942      -3.564832       8.250904      -4.986338      12.874724          -0.000004
          219              C       0.281843      21.321119       7.234094       0.092339      30.100005 0.35023061E+03  0.78740564E+04                                 8.734418                            6.417822      -0.026765       2.013053                    0.998534      26.669187      77.302790       0.617745       0.441014      -1.039272      -0.044869       0.003436      -0.019547       0.049062      -0.009668       0.012709       0.029578      -0.047947      -0.042115      -0.039603      -0.006200       0.045803             10.670231      12.122797       0.858094      -1.646096       7.061537      -4.552989      12.826361          -0.000004
          220              C       1.023391      21.883379       6.217604      -0.138161      37.722568 0.45099176E+03  0.10776315E+05                                10.037052                            7.223717      -0.178936       1.924407                    0.998559      29.957441      88.851368       0.590773       0.433894      -1.045906      -0.012179       0.008329      -0.000042       0.014755      -0.013806      -0.000617       0.034450      -0.047293      -0.047681      -0.035871      -0.016144       0.052014             12.584078      12.781676       1.201522      -2.178333       9.262340      -6.600680      15.708217          -0.000005
          221              C       0.368038      22.453233       5.135802       0.064351      40.715377 0.40260877E+03  0.92482922E+04                                10.478472                            6.743758      -0.066267       2.001096                    0.999137      26.152400      73.353969       0.629471       0.423596      -1.063905      -0.016171       0.004528       0.023812       0.029138      -0.001803       0.003780       0.024292      -0.038616      -0.028482      -0.024081      -0.012721       0.036802             14.762170      15.298401       3.545484      -5.169708      10.833698      -8.346854      18.154411          -0.000002
          222              C       1.126004      23.078418       4.032382       0.380539      34.484784 0.32130286E+03  0.70490856E+04                                 9.757254                            6.259166      -0.336448       1.929478                    0.998853      24.167701      68.544260       0.610574       0.457246      -1.032931       0.011215       0.021226      -0.017084       0.029465      -0.049252      -0.015886       0.043518      -0.095409      -0.095517      -0.053537      -0.047111       0.100649             13.783529      13.930513       4.610124      -4.182534      10.182436      -7.187029      17.237639          -0.000002
          223              C       6.140347      25.190486       4.961481       0.088856      28.680917 0.34879612E+03  0.78360858E+04                                 8.446007                            6.395497      -0.019153       2.012754                    0.998522      26.788622      77.695850       0.619970       0.439752      -1.039709       0.016015      -0.006134      -0.041629       0.045023      -0.022430      -0.009762       0.001758      -0.060849       0.028957      -0.044050       0.010121       0.033929             10.001071      14.331520       3.844207       1.050205       6.424939       0.569326       9.246753          -0.000002
          224              C       4.857004      24.720173       4.776581      -0.133763      36.055277 0.45753626E+03  0.10993215E+05                                 9.803196                            7.318190      -0.239723       1.906254                    0.998223      30.173878      90.304874       0.580756       0.438948      -1.040884       0.003771       0.000383      -0.008401       0.009217      -0.029817      -0.008364      -0.001428      -0.044533       0.004484      -0.039568       0.002924       0.036644             11.871137      17.776056       4.502276       2.400322       7.166387       0.541378      10.670968          -0.000002
          225              C       6.554902      25.124306       2.699447       0.095052      27.858568 0.33048089E+03  0.73065766E+04                                 8.168655                            6.141222       0.122294       2.057559                    0.999595      26.277879      74.981274       0.647357       0.427951      -1.049467      -0.008068       0.013377       0.043375       0.046103      -0.031669      -0.002487      -0.012613      -0.066079       0.027458      -0.051174       0.006652       0.044522              9.702869      14.223206       3.044194      -0.002005       5.583956       0.766113       9.301445          -0.000003
          226              C       5.277032      24.670267       2.438195      -0.147005      34.507042 0.43165298E+03  0.10161368E+05                                 9.322356                            6.975451       0.020392       1.984082                    0.999461      29.487967      85.688961       0.615528       0.422709      -1.056950      -0.004509       0.022898       0.005693       0.024022      -0.016300      -0.003319      -0.003499      -0.063684       0.026819      -0.040573       0.008964       0.031609             11.339284      18.026486       3.811381      -0.236943       6.358650       0.420818       9.632716          -0.000004
          227              C       4.405507      24.460335       3.490561       0.065178      40.393472 0.42156328E+03  0.98427542E+04                                10.577994                            7.004654      -0.311248       1.920449                    0.998559      26.891165      77.242427       0.601050       0.436457      -1.050932       0.018486       0.017580       0.006043       0.026217      -0.013743       0.003593      -0.015602      -0.052633      -0.043850      -0.022396      -0.019164       0.041559             14.631289      25.556761       5.810668       2.015550       7.494700       0.623193      10.842405          -0.000001
          228              C       3.014079      24.020129       3.260126       0.376894      34.756708 0.32748061E+03  0.72388404E+04                                 9.870191                            6.362042      -0.437720       1.894823                    0.998540      24.550144      70.523514       0.597839       0.463488      -1.026601      -0.028298       0.000217      -0.002793       0.028436      -0.034201      -0.018551       0.052769      -0.096356      -0.071038      -0.050333      -0.046527       0.096860             13.874662      23.322334       4.868235       2.595700       7.897347      -1.666203      10.404306          -0.000001
          229              C       0.314679      25.723182      44.744856       0.086784      27.772750 0.35151115E+03  0.79166034E+04                                 8.249351                            6.415958      -0.059991       1.996214                    0.998899      26.959410      78.423544       0.619286       0.439152      -1.039512      -0.044716      -0.016562       0.011591       0.049073      -0.001100      -0.022316       0.035961      -0.030933      -0.044118      -0.045987      -0.001659       0.047646              9.421350      10.141867       1.120509       2.641731       6.921570      -2.644690      11.200614           0.000000
          230              C       1.039809      25.300334      45.834477      -0.145574      34.645505 0.45163283E+03  0.10790913E+05                                 9.457487                            7.214909      -0.115499       1.945604                    0.998460      29.950553      88.705651       0.593097       0.432223      -1.047358      -0.010044       0.004118       0.009307       0.014299      -0.007896      -0.017240       0.031863      -0.035677      -0.038177      -0.036565      -0.010209       0.046774             11.116787      10.601203       0.378928       3.232663       8.024598      -4.293462      14.724560          -0.000001
          231              C      12.134300      24.556893      45.432941       0.078281      27.890623 0.34331531E+03  0.76645644E+04                                 8.139151                            6.233327       0.108365       2.046469                    0.999538      26.774185      76.822102       0.646448       0.424403      -1.051436       0.024765       0.048978       0.000250       0.054884       0.004307      -0.026902       0.026574      -0.027821      -0.050332      -0.046851       0.009044       0.037806              9.376309      10.410306       0.804623       2.783632       6.187305      -2.290868      11.531317          -0.000001
          232              C      12.796494      24.072476       0.559759      -0.144844      34.932367 0.44256729E+03  0.10487935E+05                                 9.425620                            7.092039      -0.070207       1.953158                    0.999411      29.742209      86.834995       0.606459       0.426181      -1.054348      -0.005988       0.021580       0.012738       0.025764       0.002550      -0.019127       0.017922      -0.037166      -0.059435      -0.038049       0.003295       0.034754             11.211382      12.575745       0.371367       4.744753       7.110990      -3.047161      13.947413          -0.000004
          233              C       0.433710      24.441078       0.759837       0.067486      39.655104 0.41873913E+03  0.97325137E+04                                10.366162                            6.924750      -0.174539       1.961924                    0.999157      26.647485      75.658454       0.613661       0.429434      -1.058227      -0.014537       0.020023      -0.010992       0.027075      -0.013312      -0.016712       0.017673      -0.017884      -0.023952      -0.023966      -0.009601       0.033567             13.976234      13.730857      -0.469563       6.845686       8.592797      -5.476198      19.605048          -0.000001
          234              C       1.172522      23.987852       1.972726       0.365964      34.573553 0.33167408E+03  0.73423450E+04                                 9.781045                            6.363772      -0.398737       1.901746                    0.998668      24.688268      70.577758       0.604274       0.457877      -1.031492       0.012576      -0.001905       0.027280       0.030099      -0.030578      -0.012821       0.046942      -0.092072      -0.066510      -0.045137      -0.042722       0.087859             13.553300      13.743162      -0.528946       6.091853       7.856514      -5.227983      19.060225          -0.000002
          235              C      12.546119      24.167407      40.393729       0.099652      27.178019 0.31997627E+03  0.70121258E+04                                 7.986272                            6.015837       0.152611       2.070970                    0.999655      25.966807      73.585147       0.658974       0.424136      -1.052615      -0.011878      -0.018546       0.037103       0.043147      -0.002424       0.013552      -0.026367       0.080106       0.005599      -0.053682       0.008665       0.045016              9.276794       4.594655      -0.464862      -1.511488      12.972597       2.819484      10.263130           0.000002
          236              C      12.747240      23.052109      39.619633      -0.143082      33.255788 0.41056072E+03  0.94889697E+04                                 8.976783                            6.730389       0.176055       2.036488                    0.999681      28.583020      80.744901       0.640516       0.413746      -1.068852      -0.003414       0.000095       0.005721       0.006663       0.007762       0.005977      -0.027648       0.046355      -0.001040      -0.042995       0.018144       0.024851             10.695963       5.085984      -0.875981      -1.499501      16.116234       4.264443      10.885670           0.000000
          237              C      12.004324      22.872012      42.222490       0.084793      27.719807 0.33209368E+03  0.73256708E+04                                 8.074817                            6.127876       0.189082       2.077073                    0.999635      26.131634      73.639080       0.654830       0.424024      -1.055550       0.007694       0.030509      -0.030882       0.044088       0.009926       0.010726      -0.023944       0.041303       0.017954      -0.040333       0.015679       0.024655              9.467331       4.614260      -0.578041      -1.436361      12.566355       3.565599      11.221378          -0.000004
          238              C      12.210917      21.711690      41.515547      -0.155142      34.240756 0.42212689E+03  0.98361459E+04                                 9.162531                            6.839391       0.116164       2.011221                    0.999667      29.105946      82.883881       0.632559       0.415550      -1.066403       0.000654       0.007511      -0.007557       0.010674       0.008399       0.005867      -0.026317       0.033397      -0.003082      -0.037894       0.018553       0.019341             11.009597       5.307212      -1.102624      -2.038126      14.569464       5.112144      13.152114          -0.000006
          239              C      12.585796      21.785736      40.178472       0.054907      39.205730 0.40839250E+03  0.93839940E+04                                10.127194                            6.737637      -0.107696       1.979189                    0.999196      26.312641      73.032105       0.639481       0.416839      -1.071681      -0.005459       0.021469       0.015829       0.027227       0.000411       0.007303      -0.001312       0.026500      -0.023693      -0.010988      -0.008182       0.019169             13.703665       5.816122      -1.804618      -2.462126      20.329290       7.728215      14.965582          -0.000002
          240              C      12.800599      20.572795      39.368960       0.371286      33.180293 0.31137738E+03  0.67428201E+04                                 9.373298                            6.077002      -0.177060       1.981715                    0.999177      23.683337      65.610765       0.635958       0.444757      -1.045526       0.004750      -0.026869      -0.015781       0.031520       0.000418       0.034393       0.001122       0.130322      -0.117482      -0.048408      -0.045243       0.093651             12.881655       5.483853      -1.485449      -2.357190      18.850410       5.888403      14.310702          -0.000002
          241              C      12.227335      15.586232      41.653992       0.099102      27.632813 0.33143158E+03  0.73367937E+04                                 8.146930                            6.176208       0.103777       2.055236                    0.999447      26.238884      75.048358       0.641080       0.431600      -1.046680       0.008808      -0.025104      -0.034146       0.043287      -0.016438       0.019543       0.020331       0.065693       0.002630      -0.049464       0.007129       0.042336              9.524375       4.870103       1.138609      -1.226296      13.627124      -2.410750      10.075900          -0.000001
          242              C      12.440770      16.848536      41.149427      -0.147856      35.006533 0.43841798E+03  0.10357310E+05                                 9.442548                            7.065724       0.041363       1.990296                    0.999488      29.536694      85.887840       0.607143       0.427028      -1.054624       0.004053      -0.006685      -0.001188       0.007907      -0.004886       0.002442       0.022860       0.045698       0.042337      -0.040160       0.016309       0.023851             11.358501       5.431077       1.575052      -1.416051      16.667525      -4.597618      11.976900          -0.000003
          243              C      12.502337      14.629333      39.582377       0.096957      27.513742 0.32312094E+03  0.70978341E+04                                 8.069422                            6.057587       0.172452       2.077020                    0.999635      26.009663      73.775616       0.654757       0.425859      -1.051629      -0.011466       0.011731       0.040605       0.043793      -0.021193       0.004005       0.018244       0.069466       0.015578      -0.049629       0.011496       0.038133              9.521746       4.643470       1.034845      -0.913449      14.561373      -2.096313       9.360394           0.000003
          244              C      12.733558      15.846613      38.999161      -0.144199      34.165787 0.41737713E+03  0.97070446E+04                                 9.200989                            6.833923       0.165756       2.033400                    0.999703      28.839437      82.297452       0.627632       0.419607      -1.062824      -0.003873      -0.000603       0.009152       0.009956      -0.009957       0.003464       0.023351       0.048357       0.025384      -0.041510       0.019202       0.022308             11.102712       5.138383       1.432425      -1.072096      18.220034      -3.085421       9.949721           0.000004
          245              C      12.682936      16.996357      39.785675       0.050232      40.332364 0.41697254E+03  0.96509141E+04                                10.386224                            6.849329      -0.085650       1.986612                    0.999258      26.555556      74.473060       0.627228       0.421910      -1.066250       0.000222      -0.026595       0.011696       0.029054       0.000972       0.003250       0.000603       0.027575      -0.025131      -0.009851      -0.008558       0.018409             14.270194       5.732180       1.992057      -1.564304      23.961838      -6.693485      13.116563          -0.000001
          246              C      12.848484      18.335148      39.183141       0.377843      33.614793 0.31407966E+03  0.68188338E+04                                 9.491711                            6.120866      -0.172124       1.984752                    0.999185      23.670546      65.747379       0.630694       0.447319      -1.043599       0.003573       0.029357      -0.015553       0.033414       0.001037       0.038267      -0.001264       0.134691      -0.107347      -0.050146      -0.046179       0.096324             13.196295       5.483797       1.397571      -1.996271      21.343842      -5.472110      12.761246          -0.000002
          247              C       0.912569      18.862148      33.950749       0.093348      27.683857 0.33099006E+03  0.73115097E+04                                 8.109648                            6.133832       0.199085       2.083388                    0.999637      26.174712      74.350549       0.650480       0.426265      -1.051816      -0.006567       0.042544      -0.006196       0.043492       0.006081       0.026850       0.013721      -0.015481      -0.063198      -0.039729       0.007411       0.032318              9.718479       5.678928      -0.424171      -3.409246       8.518314      -0.245459      14.958194           0.000004
          248              C       0.437814      18.663879      35.234930      -0.149206      34.670841 0.42744925E+03  0.10010785E+05                                 9.327554                            6.940793       0.135607       2.021816                    0.999668      29.143137      83.728521       0.618810       0.422634      -1.059851      -0.004084       0.007216      -0.004263       0.009323      -0.000395       0.018013       0.007116      -0.015946      -0.090266      -0.038132       0.013841       0.024291             11.489571       6.525334      -0.461857      -4.511621       9.048908       0.012740      18.894472           0.000004
          249              C       0.570527      21.131801      34.093334       0.102248      28.598540 0.33505319E+03  0.74574323E+04                                 8.392699                            6.232397      -0.041242       2.005495                    0.999357      26.585082      76.927252       0.632999       0.434738      -1.041944       0.003264      -0.040114      -0.008876       0.041213      -0.004057       0.030753       0.010954       0.015203      -0.092860      -0.047331       0.010310       0.037021             10.154581       5.905766      -0.497322      -3.391136       9.100871      -0.887515      15.457107           0.000002
          250              C       0.093036      21.017070      35.379814      -0.149541      35.783188 0.43965870E+03  0.10403911E+05                                 9.628468                            7.094241      -0.023520       1.970483                    0.999400      29.617352      86.463833       0.602973       0.429267      -1.052239      -0.003157      -0.004579      -0.009065       0.010636       0.002190       0.014461       0.004644      -0.006273      -0.117339      -0.042896       0.017896       0.025001             11.957182       6.558489      -0.137968      -4.164748       9.545753      -2.093579      19.767303           0.000002
          251              C       0.045150      19.768327      35.975909       0.052768      39.722139 0.41006290E+03  0.94539117E+04                                10.293180                            6.789958      -0.083992       1.988940                    0.999165      26.429739      74.038925       0.630130       0.421614      -1.066157       0.001528       0.000820      -0.029732       0.029782       0.005001       0.006121       0.000228       0.029170      -0.027562      -0.011408      -0.009818       0.021226             14.527056       7.121299      -0.164997      -5.798098       9.951355      -1.717533      26.508515           0.000000
          252              C      13.315030      19.619965      37.391175       0.380161      33.223180 0.30991798E+03  0.67047578E+04                                 9.417527                            6.074151      -0.178601       1.983358                    0.999184      23.574026      65.321619       0.634182       0.446432      -1.044323      -0.011379       0.000323       0.029886       0.031980      -0.004554       0.038003       0.001018       0.135688      -0.117191      -0.051292      -0.046743       0.098035             13.354604       6.301015       0.355447      -4.882579      10.366596      -1.518472      23.396201           0.000000
          253              C       1.695163      18.813055      29.178308       0.098155      29.072670 0.33471240E+03  0.74210462E+04                                 8.418108                            6.191235       0.056882       2.037306                    0.999422      26.276240      74.994645       0.643278       0.429451      -1.048925      -0.035868       0.001647       0.033511       0.049114      -0.006625      -0.021359      -0.035632      -0.041932      -0.057611      -0.050274       0.000840       0.049433             10.216725      12.138667       1.033836       1.579822       7.116940       4.218842      11.394567           0.000004
          254              C       1.019287      18.238590      28.129622      -0.141384      35.907691 0.43433870E+03  0.10255628E+05                                 9.622884                            7.031912      -0.068958       1.958572                    0.999254      29.552401      86.423302       0.607607       0.426923      -1.052772      -0.003371      -0.013391       0.012625       0.018710       0.000541      -0.021878      -0.030606      -0.049576      -0.035824      -0.043529      -0.004992       0.048522             11.884166      14.526943       2.214932       3.564816       8.250879       4.986316      12.874675           0.000006
          255              C      13.399857      19.363381      30.231594       0.092340      30.100029 0.35023084E+03  0.78740629E+04                                 8.734419                            6.417822      -0.026761       2.013054                    0.998535      26.669210      77.302864       0.617745       0.441014      -1.039272       0.044869      -0.003437      -0.019547       0.049062      -0.009668      -0.012709      -0.029578      -0.047947      -0.042114      -0.039603      -0.006200       0.045803             10.670234      12.122800       0.858094       1.646095       7.061538       4.552990      12.826362           0.000003
          256              C      12.658309      18.801121      29.215104      -0.138161      37.722552 0.45099149E+03  0.10776307E+05                                10.037046                            7.223713      -0.178934       1.924408                    0.998559      29.957435      88.851323       0.590773       0.433894      -1.045906       0.012179      -0.008331      -0.000042       0.014756      -0.013805       0.000618      -0.034451      -0.047294      -0.047681      -0.035871      -0.016144       0.052015             12.584070      12.781668       1.201524       2.178336       9.262335       6.600676      15.708208           0.000005
          257              C      13.313662      18.231267      28.133302       0.064353      40.715305 0.40260812E+03  0.92482725E+04                                10.478458                            6.743752      -0.066270       2.001095                    0.999137      26.152372      73.353849       0.629471       0.423596      -1.063905       0.016171      -0.004528       0.023812       0.029138      -0.001803      -0.003781      -0.024293      -0.038616      -0.028483      -0.024082      -0.012721       0.036803             14.762145      15.298374       3.545477       5.169697      10.833681       8.346837      18.154379           0.000003
          258              C      12.555696      17.606082      27.029882       0.380539      34.484778 0.32130302E+03  0.70490881E+04                                 9.757243                            6.259162      -0.336446       1.929478                    0.998853      24.167705      68.544212       0.610575       0.457245      -1.032932      -0.011215      -0.021226      -0.017083       0.029465      -0.049252       0.015886      -0.043518      -0.095409      -0.095516      -0.053537      -0.047112       0.100648             13.783509      13.930491       4.610113       4.182520      10.182421       7.187015      17.237614           0.000003
          259              C       7.541353      15.494014      27.958981       0.088856      28.680946 0.34879646E+03  0.78360964E+04                                 8.446014                            6.395500      -0.019155       2.012753                    0.998522      26.788658      77.695999       0.619969       0.439752      -1.039708      -0.016014       0.006132      -0.041629       0.045023      -0.022430       0.009762      -0.001759      -0.060848       0.028958      -0.044050       0.010121       0.033929             10.001079      14.331537       3.844211      -1.050206       6.424943      -0.569325       9.246758           0.000002
          260              C       8.824696      15.964327      27.774081      -0.133764      36.055355 0.45753739E+03  0.10993249E+05                                 9.803211                            7.318199      -0.239725       1.906254                    0.998223      30.173919      90.305039       0.580756       0.438948      -1.040884      -0.003771      -0.000385      -0.008402       0.009217      -0.029817       0.008364       0.001428      -0.044531       0.004486      -0.039568       0.002925       0.036643             11.871156      17.776092       4.502285      -2.400330       7.166398      -0.541380      10.670979           0.000003
          261              C       7.126798      15.560194      25.696947       0.095053      27.858463 0.33047961E+03  0.73065394E+04                                 8.168629                            6.141207       0.122296       2.057560                    0.999595      26.277812      74.980974       0.647359       0.427951      -1.049467       0.008068      -0.013378       0.043375       0.046102      -0.031669       0.002486       0.012613      -0.066080       0.027458      -0.051175       0.006653       0.044522              9.702833      14.223141       3.044178       0.002011       5.583938      -0.766109       9.301420           0.000005
          262              C       8.404668      16.014233      25.435695      -0.147003      34.506907 0.43165136E+03  0.10161317E+05                                 9.322325                            6.975433       0.020396       1.984084                    0.999461      29.487893      85.688608       0.615529       0.422708      -1.056950       0.004509      -0.022899       0.005692       0.024023      -0.016300       0.003319       0.003499      -0.063685       0.026819      -0.040573       0.008964       0.031609             11.339238      18.026399       3.811360       0.236947       6.358629      -0.420815       9.632686           0.000007
          263              C       9.276193      16.224165      26.488061       0.065177      40.393504 0.42156389E+03  0.98427708E+04                                10.577992                            7.004655      -0.311252       1.920448                    0.998559      26.891187      77.242465       0.601050       0.436457      -1.050933      -0.018486      -0.017582       0.006043       0.026218      -0.013743      -0.003593       0.015601      -0.052633      -0.043849      -0.022396      -0.019163       0.041559             14.631280      25.556740       5.810663      -2.015551       7.494699      -0.623194      10.842401           0.000003
          264              C      10.667621      16.664371      26.257626       0.376894      34.756697 0.32748065E+03  0.72388403E+04                                 9.870181                            6.362038      -0.437720       1.894823                    0.998540      24.550140      70.523452       0.597840       0.463488      -1.026601       0.028298      -0.000217      -0.002792       0.028436      -0.034201       0.018551      -0.052769      -0.096357      -0.071038      -0.050334      -0.046527       0.096860             13.874643      23.322289       4.868224      -2.595700       7.897338       1.666202      10.404301           0.000003
          265              C      13.367021      14.961318      21.747356       0.086785      27.772704 0.35151053E+03  0.79165868E+04                                 8.249349                            6.415959      -0.060004       1.996211                    0.998899      26.959372      78.423455       0.619285       0.439153      -1.039511       0.044715       0.016562       0.011590       0.049072      -0.001101       0.022316      -0.035963      -0.030934      -0.044118      -0.045988      -0.001660       0.047648              9.421347      10.141868       1.120510      -2.641730       6.921567       2.644685      11.200605           0.000001
          266              C      12.641891      15.384166      22.836977      -0.145573      34.645426 0.45163175E+03  0.10790881E+05                                 9.457474                            7.214902      -0.115500       1.945604                    0.998460      29.950510      88.705497       0.593097       0.432223      -1.047358       0.010044      -0.004118       0.009306       0.014298      -0.007896       0.017241      -0.031864      -0.035678      -0.038177      -0.036566      -0.010209       0.046775             11.116767      10.601191       0.378930      -3.232654       8.024585       4.293450      14.724526           0.000003
          267              C       1.547400      16.127607      22.435441       0.078282      27.890573 0.34331459E+03  0.76645448E+04                                 8.139143                            6.233322       0.108361       2.046468                    0.999538      26.774154      76.822003       0.646448       0.424403      -1.051436      -0.024765      -0.048977       0.000249       0.054883       0.004306       0.026901      -0.026575      -0.027824      -0.050331      -0.046850       0.009042       0.037808              9.376297      10.410300       0.804627      -2.783626       6.187298       2.290860      11.531293           0.000003
          268              C       0.885206      16.612024      23.557259      -0.144844      34.932337 0.44256703E+03  0.10487925E+05                                 9.425607                            7.092033      -0.070200       1.953159                    0.999411      29.742198      86.834863       0.606460       0.426181      -1.054348       0.005988      -0.021579       0.012737       0.025764       0.002551       0.019127      -0.017922      -0.037167      -0.059436      -0.038050       0.003295       0.034755             11.211363      12.575727       0.371365      -4.744748       7.110977       3.047149      13.947385           0.000007
          269              C      13.247990      16.243422      23.757337       0.067485      39.655053 0.41873894E+03  0.97325059E+04                                10.366143                            6.924743      -0.174529       1.961927                    0.999157      26.647477      75.658359       0.613662       0.429433      -1.058227       0.014537      -0.020023      -0.010992       0.027075      -0.013312       0.016712      -0.017673      -0.017884      -0.023950      -0.023965      -0.009601       0.033566             13.976202      13.730823      -0.469560      -6.845663       8.592782       5.476184      19.605000           0.000003
          270              C      12.509178      16.696648      24.970226       0.365965      34.573492 0.33167370E+03  0.73423325E+04                                 9.781028                            6.363765      -0.398737       1.901746                    0.998668      24.688238      70.577597       0.604275       0.457877      -1.031492      -0.012577       0.001906       0.027280       0.030100      -0.030578       0.012822      -0.046942      -0.092072      -0.066512      -0.045136      -0.042723       0.087860             13.553270      13.743128      -0.528944      -6.091834       7.856500       5.227970      19.060182           0.000004
          271              C       1.135581      16.517093      17.396229       0.099651      27.177939 0.31997526E+03  0.70120973E+04                                 7.986252                            6.015823       0.152616       2.070972                    0.999655      25.966763      73.584961       0.658976       0.424136      -1.052615       0.011878       0.018546       0.037102       0.043147      -0.002424      -0.013552       0.026368       0.080107       0.005599      -0.053682       0.008666       0.045016              9.276767       4.594644      -0.464857       1.511483      12.972563      -2.819461      10.263094          -0.000003
          272              C       0.934460      17.632391      16.622133      -0.143081      33.255645 0.41055880E+03  0.94889130E+04                                 8.976756                            6.730373       0.176060       2.036490                    0.999681      28.582939      80.744589       0.640517       0.413746      -1.068852       0.003414      -0.000096       0.005721       0.006662       0.007762      -0.005978       0.027648       0.046356      -0.001042      -0.042996       0.018143       0.024853             10.695927       5.085970      -0.875976       1.499495      16.116178      -4.264417      10.885633          -0.000003
          273              C       1.677376      17.812488      19.224990       0.084791      27.719884 0.33209458E+03  0.73256965E+04                                 8.074834                            6.127885       0.189081       2.077072                    0.999635      26.131687      73.639295       0.654829       0.424024      -1.055550      -0.007693      -0.030509      -0.030883       0.044088       0.009926      -0.010725       0.023944       0.041303       0.017955      -0.040333       0.015679       0.024654              9.467354       4.614268      -0.578044       1.436364      12.566394      -3.565611      11.221400           0.000004
          274              C       1.470783      18.972810      18.518047      -0.155143      34.240848 0.42212790E+03  0.98361779E+04                                 9.162556                            6.839404       0.116158       2.011219                    0.999667      29.105986      82.884104       0.632558       0.415550      -1.066402      -0.000653      -0.007511      -0.007557       0.010675       0.008399      -0.005867       0.026316       0.033397      -0.003084      -0.037894       0.018552       0.019341             11.009630       5.307223      -1.102629       2.038132      14.569521      -5.112165      13.152147           0.000005
          275              C       1.095904      18.898764      17.180972       0.054909      39.205640 0.40839148E+03  0.93839649E+04                                10.127182                            6.737630      -0.107697       1.979189                    0.999196      26.312600      73.031969       0.639481       0.416840      -1.071681       0.005459      -0.021468       0.015829       0.027226       0.000411      -0.007303       0.001312       0.026502      -0.023695      -0.010989      -0.008182       0.019171             13.703644       5.816115      -1.804614       2.462123      20.329256      -7.728196      14.965562           0.000001
          276              C       0.881101      20.111705      16.371460       0.371286      33.180249 0.31137702E+03  0.67428102E+04                                 9.373289                            6.076998      -0.177059       1.981715                    0.999177      23.683323      65.610708       0.635959       0.444757      -1.045526      -0.004749       0.026868      -0.015780       0.031519       0.000418      -0.034393      -0.001123       0.130323      -0.117483      -0.048409      -0.045242       0.093652             12.881640       5.483848      -1.485447       2.357188      18.850382      -5.888393      14.310690           0.000000
          277              C       1.454365      25.098268      18.656492       0.099100      27.632896 0.33143257E+03  0.73368221E+04                                 8.146946                            6.176217       0.103780       2.055236                    0.999447      26.238946      75.048598       0.641080       0.431600      -1.046680      -0.008807       0.025104      -0.034146       0.043287      -0.016437      -0.019543      -0.020330       0.065693       0.002631      -0.049464       0.007128       0.042336              9.524397       4.870111       1.138613       1.226299      13.627160       2.410758      10.075920           0.000001
          278              C       1.240930      23.835964      18.151927      -0.147858      35.006641 0.43841923E+03  0.10357349E+05                                 9.442569                            7.065734       0.041361       1.990295                    0.999488      29.536758      85.888106       0.607143       0.427028      -1.054624      -0.004053       0.006685      -0.001189       0.007907      -0.004886      -0.002442      -0.022860       0.045697       0.042335      -0.040160       0.016309       0.023850             11.358530       5.431086       1.575057       1.416054      16.667577       4.597630      11.976926           0.000003
          279              C       1.179363      26.055167      16.584877       0.096958      27.513709 0.32312059E+03  0.70978255E+04                                 8.069422                            6.057587       0.172449       2.077020                    0.999635      26.009636      73.775569       0.654756       0.425859      -1.051628       0.011466      -0.011731       0.040605       0.043793      -0.021194      -0.004005      -0.018243       0.069467       0.015578      -0.049629       0.011496       0.038133              9.521744       4.643469       1.034846       0.913450      14.561362       2.096317       9.360402          -0.000004
          280              C       0.948142      24.837887      16.001660      -0.144199      34.165726 0.41737645E+03  0.97070276E+04                                 9.200986                            6.833921       0.165755       2.033401                    0.999703      28.839414      82.297454       0.627631       0.419607      -1.062823       0.003874       0.000603       0.009151       0.009956      -0.009957      -0.003465      -0.023351       0.048358       0.025381      -0.041510       0.019201       0.022309             11.102705       5.138380       1.432422       1.072099      18.219996       3.085415       9.949738          -0.000006
          281              C       0.998764      23.688143      16.788175       0.050233      40.332285 0.41697181E+03  0.96508927E+04                                10.386212                            6.849323      -0.085649       1.986612                    0.999258      26.555524      74.472947       0.627228       0.421910      -1.066250      -0.000222       0.026594       0.011696       0.029053       0.000972      -0.003251      -0.000602       0.027575      -0.025132      -0.009851      -0.008558       0.018410             14.270171       5.732172       1.992051       1.564303      23.961787       6.693462      13.116554          -0.000000
          282              C       0.833216      22.349352      16.185641       0.377843      33.614750 0.31407933E+03  0.68188249E+04                                 9.491703                            6.120863      -0.172125       1.984752                    0.999185      23.670534      65.747341       0.630694       0.447319      -1.043599      -0.003573      -0.029357      -0.015553       0.033414       0.001037      -0.038267       0.001264       0.134692      -0.107348      -0.050146      -0.046179       0.096325             13.196281       5.483792       1.397569       1.996270      21.343814       5.472100      12.761237          -0.000000
          283              C      12.769131      21.822352      10.953249       0.093348      27.683904 0.33099072E+03  0.73115292E+04                                 8.109665                            6.133846       0.199076       2.083386                    0.999637      26.174729      74.350665       0.650478       0.426266      -1.051815       0.006566      -0.042544      -0.006196       0.043492       0.006081      -0.026850      -0.013720      -0.015479      -0.063199      -0.039729       0.007411       0.032318              9.718502       5.678941      -0.424169       3.409255       8.518328       0.245468      14.958236          -0.000006
          284              C      13.243886      22.020621      12.237430      -0.149206      34.670886 0.42744993E+03  0.10010806E+05                                 9.327562                            6.940798       0.135608       2.021816                    0.999668      29.143167      83.728646       0.618810       0.422634      -1.059850       0.004085      -0.007217      -0.004263       0.009324      -0.000396      -0.018013      -0.007116      -0.015947      -0.090267      -0.038132       0.013841       0.024291             11.489580       6.525338      -0.461856       4.511624       9.048918      -0.012734      18.894485          -0.000008
          285              C      13.111173      19.552699      11.095834       0.102249      28.598517 0.33505285E+03  0.74574237E+04                                 8.392699                            6.232398      -0.041247       2.005494                    0.999357      26.585066      76.927232       0.632998       0.434739      -1.041943      -0.003262       0.040114      -0.008877       0.041214      -0.004057      -0.030753      -0.010953       0.015205      -0.092859      -0.047331       0.010309       0.037022             10.154582       5.905766      -0.497321       3.391137       9.100872       0.887517      15.457107          -0.000005
          286              C      13.588664      19.667430      12.382314      -0.149542      35.783233 0.43965940E+03  0.10403933E+05                                 9.628479                            7.094249      -0.023523       1.970481                    0.999400      29.617388      86.463998       0.602972       0.429267      -1.052239       0.003158       0.004580      -0.009066       0.010637       0.002190      -0.014461      -0.004644      -0.006275      -0.117339      -0.042897       0.017896       0.025001             11.957196       6.558496      -0.137968       4.164752       9.545767       2.093587      19.767324          -0.000006
          287              C      13.636550      20.916173      12.978409       0.052766      39.722199 0.41006366E+03  0.94539333E+04                                10.293187                            6.789962      -0.083989       1.988940                    0.999165      26.429770      74.039025       0.630130       0.421614      -1.066157      -0.001527      -0.000820      -0.029733       0.029783       0.005001      -0.006120      -0.000228       0.029169      -0.027558      -0.011408      -0.009818       0.021225             14.527066       7.121303      -0.164996       5.798101       9.951362       1.717539      26.508532          -0.000002
          288              C       0.366670      21.064535      14.393675       0.380163      33.223129 0.30991748E+03  0.67047443E+04                                 9.417519                            6.074148      -0.178604       1.983357                    0.999184      23.574001      65.321538       0.634182       0.446433      -1.044323       0.011380      -0.000323       0.029886       0.031981      -0.004554      -0.038004      -0.001018       0.135688      -0.117194      -0.051293      -0.046742       0.098035             13.354591       6.301010       0.355447       4.882574      10.366585       1.518474      23.396179          -0.000001
          289              C       5.145687       5.251555      16.816692       0.098155      29.072685 0.33471253E+03  0.74210507E+04                                 8.418116                            6.191239       0.056877       2.037305                    0.999422      26.276244      74.994700       0.643277       0.429452      -1.048924       0.035868       0.001647      -0.033511       0.049114       0.006625      -0.021358       0.035632      -0.041932      -0.057610      -0.050273       0.000839       0.049433             10.216737      12.138677      -1.033839       1.579824       7.116948      -4.218850      11.394585          -0.000005
          290              C       5.821563       4.677090      17.865378      -0.141386      35.907853 0.43434083E+03  0.10255693E+05                                 9.622915                            7.031930      -0.068959       1.958570                    0.999254      29.552487      86.423670       0.607606       0.426923      -1.052772       0.003371      -0.013390      -0.012625       0.018710      -0.000541      -0.021878       0.030605      -0.049574      -0.035823      -0.043529      -0.004991       0.048520             11.884210      14.526993      -2.214943       3.564832       8.250909      -4.986340      12.874728          -0.000005
          291              C       7.122693       5.801881      15.763406       0.092340      30.099991 0.35023041E+03  0.78740508E+04                                 8.734415                            6.417820      -0.026765       2.013053                    0.998534      26.669177      77.302756       0.617745       0.441014      -1.039272      -0.044869      -0.003436       0.019547       0.049062       0.009668      -0.012709       0.029578      -0.047947      -0.042115      -0.039603      -0.006200       0.045803             10.670228      12.122793      -0.858093       1.646095       7.061535      -4.552988      12.826357          -0.000005
          292              C       7.864241       5.239621      16.779896      -0.138161      37.722563 0.45099169E+03  0.10776313E+05                                10.037052                            7.223717      -0.178937       1.924407                    0.998559      29.957439      88.851368       0.590772       0.433895      -1.045906      -0.012179      -0.008329       0.000042       0.014755       0.013806       0.000617       0.034450      -0.047293      -0.047681      -0.035870      -0.016144       0.052014             12.584077      12.781676      -1.201521       2.178332       9.262340      -6.600680      15.708216          -0.000005
          293              C       7.208888       4.669767      17.861698       0.064350      40.715404 0.40260907E+03  0.92483008E+04                                10.478476                            6.743761      -0.066266       2.001096                    0.999137      26.152412      73.354011       0.629471       0.423596      -1.063905      -0.016171      -0.004528      -0.023812       0.029138       0.001803      -0.003780       0.024292      -0.038615      -0.028482      -0.024081      -0.012721       0.036802             14.762176      15.298408      -3.545485       5.169709      10.833703      -8.346857      18.154417          -0.000003
          294              C       7.966854       4.044582      18.965118       0.380539      34.484778 0.32130278E+03  0.70490833E+04                                 9.757253                            6.259166      -0.336447       1.929478                    0.998853      24.167697      68.544246       0.610574       0.457246      -1.032931       0.011215      -0.021225       0.017084       0.029464       0.049252       0.015886       0.043518      -0.095409      -0.095517      -0.053537      -0.047111       0.100649             13.783528      13.930512      -4.610124       4.182533      10.182435      -7.187028      17.237637          -0.000003
          295              C      12.981197       1.932514      18.036019       0.088857      28.680872 0.34879562E+03  0.78360715E+04                                 8.445998                            6.395491      -0.019151       2.012755                    0.998522      26.788601      77.695761       0.619970       0.439752      -1.039709       0.016015       0.006134       0.041629       0.045023       0.022430       0.009762       0.001758      -0.060849       0.028956      -0.044050       0.010121       0.033929             10.001058      14.331500      -3.844199      -1.050202       6.424930       0.569323       9.246743          -0.000002
          296              C      11.697853       2.402827      18.220919      -0.133763      36.055242 0.45753601E+03  0.10993207E+05                                 9.803190                            7.318188      -0.239724       1.906254                    0.998223      30.173879      90.304879       0.580756       0.438948      -1.040884       0.003772      -0.000383       0.008401       0.009217       0.029817       0.008364      -0.001427      -0.044533       0.004484      -0.039568       0.002924       0.036644             11.871127      17.776035      -4.502269      -2.400319       7.166382       0.541377      10.670964          -0.000002
          297              C      13.395752       1.998694      20.298053       0.095052      27.858579 0.33048106E+03  0.73065805E+04                                 8.168654                            6.141221       0.122297       2.057559                    0.999595      26.277878      74.981245       0.647358       0.427951      -1.049467      -0.008067      -0.013376      -0.043375       0.046102       0.031669       0.002487      -0.012613      -0.066079       0.027458      -0.051174       0.006653       0.044522              9.702868      14.223201      -3.044194       0.002005       5.583956       0.766113       9.301445          -0.000004
          298              C      12.117882       2.452733      20.559305      -0.147005      34.507057 0.43165317E+03  0.10161373E+05                                 9.322357                            6.975452       0.020392       1.984082                    0.999461      29.487974      85.688969       0.615528       0.422709      -1.056950      -0.004509      -0.022897      -0.005693       0.024021       0.016300       0.003319      -0.003499      -0.063684       0.026819      -0.040573       0.008964       0.031609             11.339286      18.026491      -3.811383       0.236946       6.358652       0.420817       9.632714          -0.000005
          299              C      11.246357       2.662665      19.506939       0.065178      40.393473 0.42156343E+03  0.98427589E+04                                10.577993                            7.004654      -0.311248       1.920449                    0.998559      26.891175      77.242461       0.601050       0.436457      -1.050932       0.018487      -0.017580      -0.006043       0.026217       0.013743      -0.003593      -0.015602      -0.052633      -0.043850      -0.022396      -0.019163       0.041559             14.631284      25.556747      -5.810665      -2.015544       7.494699       0.623192      10.842406          -0.000001
          300              C       9.854929       3.102871      19.737374       0.376894      34.756725 0.32748091E+03  0.72388486E+04                                 9.870194                            6.362044      -0.437719       1.894823                    0.998540      24.550148      70.523527       0.597839       0.463488      -1.026601      -0.028298      -0.000216       0.002793       0.028436       0.034201       0.018550       0.052769      -0.096356      -0.071038      -0.050333      -0.046527       0.096860             13.874666      23.322338      -4.868238      -2.595700       7.897350      -1.666203      10.404309          -0.000002
          301              C       7.155529       1.399818      24.247644       0.086783      27.772782 0.35151162E+03  0.79166169E+04                                 8.249358                            6.415963      -0.059993       1.996213                    0.998899      26.959433      78.423640       0.619285       0.439152      -1.039512      -0.044716       0.016562      -0.011590       0.049073       0.001100       0.022316       0.035961      -0.030933      -0.044118      -0.045987      -0.001659       0.047646              9.421359      10.141876      -1.120509      -2.641735       6.921575      -2.644692      11.200626           0.000000
          302              C       7.880659       1.822666      23.158023      -0.145574      34.645511 0.45163285E+03  0.10790914E+05                                 9.457488                            7.214910      -0.115499       1.945604                    0.998460      29.950557      88.705667       0.593097       0.432223      -1.047358      -0.010044      -0.004118      -0.009307       0.014298       0.007896       0.017240       0.031863      -0.035677      -0.038177      -0.036565      -0.010209       0.046774             11.116789      10.601204      -0.378926      -3.232665       8.024599      -4.293464      14.724564          -0.000001
          303              C       5.293450       2.566107      23.559559       0.078281      27.890615 0.34331518E+03  0.76645608E+04                                 8.139149                            6.233326       0.108365       2.046469                    0.999538      26.774180      76.822079       0.646448       0.424403      -1.051436       0.024765      -0.048978      -0.000250       0.054883      -0.004307       0.026902       0.026574      -0.027821      -0.050333      -0.046850       0.009044       0.037806              9.376306      10.410303      -0.804623      -2.783630       6.187304      -2.290868      11.531313          -0.000002
          304              C       5.955644       3.050524      22.437741      -0.144844      34.932358 0.44256720E+03  0.10487932E+05                                 9.425616                            7.092037      -0.070207       1.953158                    0.999411      29.742207      86.834971       0.606459       0.426181      -1.054348      -0.005988      -0.021579      -0.012738       0.025764      -0.002550       0.019127       0.017922      -0.037166      -0.059435      -0.038049       0.003295       0.034754             11.211377      12.575738      -0.371367      -4.744749       7.110987      -3.047161      13.947406          -0.000005
          305              C       7.274560       2.681922      22.237663       0.067486      39.655104 0.41873914E+03  0.97325141E+04                                10.366161                            6.924750      -0.174539       1.961924                    0.999157      26.647486      75.658456       0.613661       0.429434      -1.058227      -0.014537      -0.020023       0.010992       0.027075       0.013312       0.016712       0.017673      -0.017884      -0.023952      -0.023966      -0.009601       0.033567             13.976233      13.730855       0.469564      -6.845685       8.592798      -5.476199      19.605047          -0.000001
          306              C       8.013372       3.135148      21.024774       0.365963      34.573567 0.33167432E+03  0.73423516E+04                                 9.781046                            6.363773      -0.398738       1.901745                    0.998668      24.688281      70.577797       0.604274       0.457877      -1.031492       0.012577       0.001906      -0.027279       0.030099       0.030578       0.012821       0.046941      -0.092072      -0.066510      -0.045137      -0.042722       0.087859             13.553300      13.743159       0.528945      -6.091846       7.856516      -5.227985      19.060225          -0.000002
          307              C       5.705269       2.955593      28.598771       0.099651      27.177998 0.31997580E+03  0.70121141E+04                                 7.986266                            6.015827       0.152611       2.070970                    0.999655      25.966808      73.585184       0.658976       0.424136      -1.052615      -0.011878       0.018546      -0.037103       0.043147       0.002424      -0.013552      -0.026367       0.080106       0.005598      -0.053681       0.008665       0.045016              9.276789       4.594650       0.464858       1.511486      12.972603       2.819469      10.263114           0.000001
          308              C       5.906390       4.070891      29.372867      -0.143081      33.255785 0.41056053E+03  0.94889644E+04                                 8.976784                            6.730387       0.176055       2.036488                    0.999681      28.583015      80.744892       0.640516       0.413746      -1.068852      -0.003414      -0.000095      -0.005721       0.006663      -0.007762      -0.005977      -0.027648       0.046355      -0.001039      -0.042995       0.018144       0.024851             10.695968       5.085983       0.875982       1.499500      16.116254       4.264448      10.885668           0.000000
          309              C       5.163474       4.250988      26.770010       0.084792      27.719813 0.33209383E+03  0.73256744E+04                                 8.074818                            6.127879       0.189079       2.077072                    0.999635      26.131637      73.639078       0.654830       0.424024      -1.055550       0.007694      -0.030509       0.030882       0.044088      -0.009926      -0.010725      -0.023944       0.041303       0.017954      -0.040333       0.015679       0.024655              9.467330       4.614261       0.578040       1.436360      12.566353       3.565593      11.221376          -0.000004
          310              C       5.370067       5.411310      27.476953      -0.155142      34.240717 0.42212648E+03  0.98361314E+04                                 9.162516                            6.839382       0.116165       2.011221                    0.999667      29.105937      82.883765       0.632560       0.415549      -1.066404       0.000654      -0.007511       0.007557       0.010674      -0.008399      -0.005867      -0.026317       0.033397      -0.003082      -0.037895       0.018553       0.019342             11.009574       5.307204       1.102621       2.038122      14.569431       5.112130      13.152088          -0.000007
          311              C       5.744946       5.337264      28.814028       0.054908      39.205720 0.40839243E+03  0.93839912E+04                                10.127189                            6.737634      -0.107696       1.979189                    0.999196      26.312641      73.032078       0.639481       0.416839      -1.071681      -0.005459      -0.021469      -0.015829       0.027227      -0.000411      -0.007303      -0.001312       0.026499      -0.023692      -0.010987      -0.008182       0.019169             13.703656       5.816118       1.804616       2.462122      20.329287       7.728207      14.965564          -0.000002
          312              C       5.959749       6.550205      29.623540       0.371285      33.180322 0.31137781E+03  0.67428312E+04                                 9.373298                            6.077003      -0.177059       1.981715                    0.999177      23.683358      65.610805       0.635959       0.444757      -1.045526       0.004750       0.026869       0.015781       0.031520      -0.000418      -0.034393       0.001122       0.130321      -0.117481      -0.048408      -0.045243       0.093651             12.881654       5.483853       1.485449       2.357188      18.850414       5.888403      14.310695          -0.000003
          313              C       5.386485      11.536768      27.338508       0.099101      27.632810 0.33143153E+03  0.73367925E+04                                 8.146929                            6.176209       0.103777       2.055236                    0.999447      26.238893      75.048387       0.641080       0.431600      -1.046680       0.008808       0.025104       0.034146       0.043287       0.016438      -0.019543       0.020331       0.065693       0.002631      -0.049464       0.007129       0.042336              9.524374       4.870103      -1.138609       1.226296      13.627119      -2.410748      10.075898          -0.000001
          314              C       5.599920      10.274464      27.843073      -0.147857      35.006552 0.43841823E+03  0.10357317E+05                                 9.442550                            7.065726       0.041364       1.990296                    0.999488      29.536702      85.887843       0.607143       0.427028      -1.054624       0.004053       0.006685       0.001189       0.007907       0.004886      -0.002442       0.022861       0.045697       0.042337      -0.040161       0.016309       0.023852             11.358502       5.431079      -1.575053       1.416052      16.667523      -4.597622      11.976904          -0.000004
          315              C       5.661487      12.493667      29.410123       0.096957      27.513727 0.32312084E+03  0.70978317E+04                                 8.069422                            6.057587       0.172453       2.077020                    0.999635      26.009652      73.775602       0.654756       0.425859      -1.051629      -0.011466      -0.011731      -0.040605       0.043793       0.021193      -0.004005       0.018244       0.069466       0.015577      -0.049629       0.011496       0.038133              9.521745       4.643469      -1.034846       0.913450      14.561365      -2.096318       9.360400           0.000003
          316              C       5.892708      11.276387      29.993340      -0.144199      34.165749 0.41737685E+03  0.97070379E+04                                 9.200985                            6.833921       0.165756       2.033400                    0.999703      28.839435      82.297480       0.627632       0.419607      -1.062824      -0.003873       0.000603      -0.009152       0.009956       0.009957      -0.003464       0.023351       0.048357       0.025383      -0.041510       0.019202       0.022308             11.102705       5.138381      -1.432423       1.072098      18.220005      -3.085418       9.949728           0.000003
          317              C       5.842086      10.126643      29.206825       0.050232      40.332342 0.41697259E+03  0.96509149E+04                                10.386219                            6.849328      -0.085649       1.986612                    0.999258      26.555551      74.473029       0.627228       0.421910      -1.066251       0.000222       0.026595      -0.011696       0.029054      -0.000972      -0.003250       0.000602       0.027575      -0.025131      -0.009851      -0.008558       0.018409             14.270182       5.732177      -1.992055       1.564304      23.961806      -6.693479      13.116563          -0.000001
          318              C       6.007634       8.787852      29.809360       0.377843      33.614796 0.31407988E+03  0.68188393E+04                                 9.491708                            6.120866      -0.172123       1.984752                    0.999185      23.670557      65.747395       0.630694       0.447319      -1.043599       0.003573      -0.029357       0.015553       0.033414      -0.001037      -0.038267      -0.001264       0.134691      -0.107347      -0.050146      -0.046179       0.096324             13.196288       5.483796      -1.397571       1.996273      21.343817      -5.472108      12.761250          -0.000002
          319              C       7.753419       8.260852      35.041751       0.093348      27.683916 0.33099091E+03  0.73115334E+04                                 8.109663                            6.133844       0.199082       2.083387                    0.999637      26.174732      74.350642       0.650479       0.426266      -1.051816      -0.006567      -0.042544       0.006196       0.043492      -0.006081      -0.026850       0.013721      -0.015481      -0.063198      -0.039729       0.007411       0.032319              9.718499       5.678939       0.424168       3.409254       8.518324      -0.245466      14.958233           0.000004
          320              C       7.278664       8.459121      33.757570      -0.149205      34.670858 0.42744950E+03  0.10010793E+05                                 9.327557                            6.940795       0.135606       2.021816                    0.999668      29.143148      83.728569       0.618810       0.422634      -1.059851      -0.004085      -0.007216       0.004263       0.009324       0.000395      -0.018013       0.007116      -0.015947      -0.090266      -0.038132       0.013841       0.024291             11.489573       6.525335       0.461856       4.511620       9.048912       0.012734      18.894472           0.000004
          321              C       7.411377       5.991199      34.899166       0.102249      28.598566 0.33505354E+03  0.74574428E+04                                 8.392706                            6.232402      -0.041247       2.005494                    0.999357      26.585103      76.927352       0.632998       0.434738      -1.041943       0.003263       0.040114       0.008876       0.041213       0.004057      -0.030753       0.010954       0.015203      -0.092860      -0.047331       0.010310       0.037021             10.154590       5.905771       0.497321       3.391140       9.100879      -0.887517      15.457120           0.000002
          322              C       6.933886       6.105930      33.612686      -0.149541      35.783208 0.43965901E+03  0.10403921E+05                                 9.628472                            7.094244      -0.023521       1.970482                    0.999400      29.617371      86.463906       0.602972       0.429267      -1.052239      -0.003157       0.004579       0.009066       0.010636      -0.002191      -0.014461       0.004644      -0.006274      -0.117339      -0.042896       0.017895       0.025001             11.957186       6.558491       0.137967       4.164749       9.545758      -2.093586      19.767308           0.000002
          323              C       6.886000       7.354673      33.016591       0.052768      39.722188 0.41006342E+03  0.94539264E+04                                10.293186                            6.789961      -0.083994       1.988939                    0.999165      26.429760      74.038995       0.630130       0.421614      -1.066157       0.001528      -0.000820       0.029732       0.029783      -0.005001      -0.006120       0.000228       0.029169      -0.027561      -0.011408      -0.009818       0.021226             14.527065       7.121303       0.164996       5.798102       9.951360      -1.717539      26.508533          -0.000001
          324              C       6.474180       7.503035      31.601325       0.380162      33.223194 0.30991811E+03  0.67047605E+04                                 9.417525                            6.074150      -0.178599       1.983358                    0.999184      23.574032      65.321617       0.634183       0.446432      -1.044323      -0.011379      -0.000323      -0.029886       0.031980       0.004554      -0.038003       0.001018       0.135687      -0.117190      -0.051292      -0.046742       0.098035             13.354602       6.301014      -0.355447       4.882578      10.366597      -1.518474      23.396194          -0.000001
          325              C       8.536013       8.309945      39.814192       0.098154      29.072682 0.33471262E+03  0.74210520E+04                                 8.418110                            6.191238       0.056882       2.037306                    0.999422      26.276245      74.994660       0.643278       0.429452      -1.048925      -0.035868      -0.001647      -0.033511       0.049114       0.006625       0.021359      -0.035632      -0.041931      -0.057611      -0.050273       0.000840       0.049433             10.216727      12.138667      -1.033836      -1.579821       7.116942       4.218843      11.394572           0.000005
          326              C       7.860137       8.884410      40.862878      -0.141384      35.907689 0.43433871E+03  0.10255628E+05                                 9.622883                            7.031912      -0.068957       1.958572                    0.999254      29.552389      86.423245       0.607607       0.426923      -1.052772      -0.003370       0.013391      -0.012625       0.018710      -0.000541       0.021878      -0.030606      -0.049576      -0.035825      -0.043530      -0.004992       0.048522             11.884164      14.526937      -2.214932      -3.564815       8.250878       4.986315      12.874676           0.000007
          327              C       6.559007       7.759619      38.760906       0.092338      30.100034 0.35023096E+03  0.78740664E+04                                 8.734420                            6.417823      -0.026761       2.013053                    0.998535      26.669223      77.302910       0.617745       0.441014      -1.039272       0.044869       0.003437       0.019547       0.049063       0.009668       0.012709      -0.029577      -0.047946      -0.042114      -0.039603      -0.006200       0.045802             10.670234      12.122803      -0.858093      -1.646096       7.061538       4.552989      12.826360           0.000004
          328              C       5.817459       8.321879      39.777396      -0.138162      37.722556 0.45099160E+03  0.10776309E+05                                10.037046                            7.223713      -0.178933       1.924408                    0.998559      29.957437      88.851319       0.590773       0.433894      -1.045906       0.012179       0.008330       0.000042       0.014755       0.013805      -0.000618      -0.034450      -0.047294      -0.047682      -0.035871      -0.016144       0.052015             12.584070      12.781665      -1.201525      -2.178337       9.262335       6.600676      15.708208           0.000006
          329              C       6.472812       8.891733      40.859198       0.064354      40.715279 0.40260790E+03  0.92482662E+04                                10.478453                            6.743750      -0.066270       2.001096                    0.999137      26.152364      73.353815       0.629472       0.423596      -1.063905       0.016171       0.004529      -0.023812       0.029138       0.001803       0.003781      -0.024293      -0.038617      -0.028483      -0.024082      -0.012721       0.036803             14.762136      15.298363      -3.545475      -5.169693      10.833675       8.346832      18.154369           0.000003
          330              C       5.714846       9.516918      41.962618       0.380538      34.484778 0.32130306E+03  0.70490888E+04                                 9.757241                            6.259161      -0.336445       1.929479                    0.998853      24.167706      68.544203       0.610575       0.457245      -1.032932      -0.011215       0.021227       0.017083       0.029465       0.049252      -0.015886      -0.043517      -0.095409      -0.095516      -0.053537      -0.047112       0.100648             13.783505      13.930487      -4.610112      -4.182518      10.182419       7.187013      17.237609           0.000004
          331              C       0.700503      11.628986      41.033519       0.088855      28.680978 0.34879690E+03  0.78361087E+04                                 8.446020                            6.395504      -0.019155       2.012752                    0.998522      26.788678      77.696074       0.619969       0.439752      -1.039708      -0.016015      -0.006132       0.041629       0.045023       0.022430      -0.009761      -0.001759      -0.060848       0.028958      -0.044049       0.010121       0.033928             10.001087      14.331548      -3.844216       1.050206       6.424950      -0.569327       9.246764           0.000003
          332              C       1.983846      11.158673      41.218419      -0.133765      36.055353 0.45753730E+03  0.10993246E+05                                 9.803210                            7.318198      -0.239723       1.906254                    0.998223      30.173918      90.305023       0.580756       0.438948      -1.040884      -0.003771       0.000384       0.008402       0.009217       0.029817      -0.008364       0.001428      -0.044531       0.004486      -0.039568       0.002925       0.036643             11.871155      17.776090      -4.502287       2.400329       7.166399      -0.541380      10.670977           0.000004
          333              C       0.285948      11.562806      43.295553       0.095054      27.858466 0.33047970E+03  0.73065413E+04                                 8.168628                            6.141207       0.122296       2.057560                    0.999595      26.277806      74.980944       0.647359       0.427951      -1.049467       0.008068       0.013378      -0.043375       0.046102       0.031669      -0.002486       0.012613      -0.066080       0.027459      -0.051175       0.006653       0.044522              9.702831      14.223132      -3.044176      -0.002012       5.583937      -0.766109       9.301423           0.000006
          334              C       1.563818      11.108767      43.556805      -0.147003      34.506869 0.43165087E+03  0.10161302E+05                                 9.322316                            6.975428       0.020398       1.984085                    0.999461      29.487874      85.688516       0.615530       0.422708      -1.056950       0.004509       0.022899      -0.005692       0.024023       0.016300      -0.003319       0.003499      -0.063685       0.026818      -0.040574       0.008964       0.031609             11.339225      18.026374      -3.811355      -0.236948       6.358623      -0.420815       9.632678           0.000008
          335              C       2.435343      10.898835      42.504439       0.065178      40.393468 0.42156353E+03  0.98427598E+04                                10.577985                            7.004651      -0.311251       1.920448                    0.998559      26.891172      77.242398       0.601051       0.436457      -1.050933      -0.018486       0.017582      -0.006043       0.026218       0.013743       0.003593       0.015601      -0.052633      -0.043849      -0.022396      -0.019163       0.041559             14.631267      25.556715      -5.810659       2.015549       7.494694      -0.623194      10.842394           0.000003
          336              C       3.826771      10.458629      42.734874       0.376894      34.756685 0.32748059E+03  0.72388383E+04                                 9.870178                            6.362037      -0.437719       1.894823                    0.998540      24.550136      70.523427       0.597840       0.463487      -1.026601       0.028298       0.000217       0.002792       0.028437       0.034201      -0.018551      -0.052769      -0.096357      -0.071038      -0.050334      -0.046527       0.096861             13.874636      23.322275      -4.868222       2.595699       7.897336       1.666202      10.404298           0.000003
          337              C       6.526171      12.161682       1.250144       0.086784      27.772700 0.35151052E+03  0.79165865E+04                                 8.249348                            6.415959      -0.060003       1.996211                    0.998899      26.959366      78.423430       0.619285       0.439153      -1.039511       0.044715      -0.016562      -0.011590       0.049072       0.001101      -0.022316      -0.035963      -0.030933      -0.044118      -0.045988      -0.001660       0.047648              9.421346      10.141868      -1.120510       2.641731       6.921567       2.644683      11.200602           0.000001
          338              C       5.801041      11.738834       0.160523      -0.145573      34.645431 0.45163189E+03  0.10790885E+05                                 9.457474                            7.214903      -0.115499       1.945604                    0.998460      29.950513      88.705505       0.593097       0.432223      -1.047358       0.010044       0.004118      -0.009306       0.014298       0.007896      -0.017241      -0.031864      -0.035678      -0.038177      -0.036566      -0.010209       0.046775             11.116767      10.601191      -0.378930       3.232654       8.024586       4.293449      14.724525           0.000004
          339              C       8.388250      10.995393       0.562059       0.078281      27.890586 0.34331479E+03  0.76645504E+04                                 8.139146                            6.233324       0.108361       2.046468                    0.999538      26.774159      76.822020       0.646448       0.424403      -1.051436      -0.024765       0.048977      -0.000249       0.054883      -0.004306      -0.026901      -0.026574      -0.027823      -0.050331      -0.046850       0.009042       0.037808              9.376300      10.410302      -0.804626       2.783632       6.187300       2.290859      11.531299           0.000004
          340              C       7.726056      10.510976      45.435241      -0.144844      34.932339 0.44256708E+03  0.10487926E+05                                 9.425605                            7.092033      -0.070199       1.953160                    0.999411      29.742198      86.834847       0.606460       0.426181      -1.054348       0.005988       0.021580      -0.012737       0.025764      -0.002551      -0.019127      -0.017922      -0.037167      -0.059436      -0.038050       0.003295       0.034755             11.211361      12.575725      -0.371365       4.744747       7.110976       3.047148      13.947383           0.000009
          341              C       6.407140      10.879578      45.235163       0.067486      39.655028 0.41873869E+03  0.97324985E+04                                10.366138                            6.924740      -0.174528       1.961927                    0.999157      26.647468      75.658320       0.613663       0.429433      -1.058227       0.014537       0.020023       0.010992       0.027075       0.013312      -0.016712      -0.017673      -0.017884      -0.023949      -0.023964      -0.009601       0.033566             13.976193      13.730814       0.469560       6.845658       8.592778       5.476180      19.604987           0.000004
          342              C       5.668328      10.426352      44.022274       0.365965      34.573481 0.33167363E+03  0.73423303E+04                                 9.781025                            6.363763      -0.398737       1.901746                    0.998668      24.688233      70.577568       0.604275       0.457877      -1.031492      -0.012577      -0.001905      -0.027280       0.030100       0.030578      -0.012822      -0.046942      -0.092072      -0.066512      -0.045137      -0.042723       0.087860             13.553264      13.743121       0.528943       6.091830       7.856497       5.227968      19.060174           0.000004
          343              C       7.976431      10.605907       5.601271       0.099652      27.177941 0.31997535E+03  0.70120996E+04                                 7.986255                            6.015827       0.152614       2.070971                    0.999655      25.966756      73.584937       0.658975       0.424136      -1.052615       0.011878      -0.018546      -0.037102       0.043147       0.002424       0.013552       0.026368       0.080107       0.005600      -0.053683       0.008666       0.045017              9.276770       4.594646       0.464858      -1.511483      12.972564      -2.819466      10.263100          -0.000002
          344              C       7.775310       9.490609       6.375367      -0.143081      33.255658 0.41055909E+03  0.94889208E+04                                 8.976757                            6.730375       0.176059       2.036490                    0.999681      28.582946      80.744601       0.640517       0.413746      -1.068852       0.003414       0.000096      -0.005721       0.006662      -0.007762       0.005978       0.027648       0.046356      -0.001042      -0.042996       0.018143       0.024852             10.695927       5.085971       0.875976      -1.499494      16.116179      -4.264418      10.885631          -0.000003
          345              C       8.518226       9.310512       3.772510       0.084791      27.719877 0.33209443E+03  0.73256928E+04                                 8.074834                            6.127885       0.189082       2.077072                    0.999635      26.131680      73.639283       0.654829       0.424024      -1.055550      -0.007693       0.030509       0.030883       0.044088      -0.009926       0.010725       0.023944       0.041303       0.017954      -0.040334       0.015679       0.024655              9.467355       4.614268       0.578044      -1.436365      12.566395      -3.565614      11.221402           0.000005
          346              C       8.311633       8.150190       4.479453      -0.155143      34.240863 0.42212803E+03  0.98361826E+04                                 9.162561                            6.839407       0.116158       2.011219                    0.999667      29.105988      82.884138       0.632557       0.415551      -1.066402      -0.000653       0.007511       0.007557       0.010675      -0.008399       0.005867       0.026316       0.033397      -0.003084      -0.037894       0.018552       0.019341             11.009639       5.307226       1.102630      -2.038134      14.569531      -5.112171      13.152160           0.000007
          347              C       7.936754       8.224236       5.816528       0.054908      39.205646 0.40839138E+03  0.93839622E+04                                10.127183                            6.737630      -0.107697       1.979189                    0.999196      26.312602      73.031982       0.639481       0.416840      -1.071681       0.005459       0.021468      -0.015829       0.027226      -0.000411       0.007303       0.001312       0.026502      -0.023695      -0.010989      -0.008182       0.019171             13.703648       5.816116       1.804617      -2.462126      20.329252      -7.728205      14.965574           0.000001
          348              C       7.721951       7.011296       6.626040       0.371287      33.180246 0.31137686E+03  0.67428061E+04                                 9.373290                            6.076997      -0.177060       1.981715                    0.999177      23.683312      65.610677       0.635958       0.444757      -1.045526      -0.004749      -0.026868       0.015780       0.031519      -0.000418       0.034393      -0.001123       0.130323      -0.117484      -0.048410      -0.045243       0.093652             12.881643       5.483850       1.485451      -2.357191      18.850377      -5.888411      14.310703           0.000001
          349              C       8.295215       2.024732       4.341008       0.099100      27.632877 0.33143241E+03  0.73368175E+04                                 8.146943                            6.176216       0.103779       2.055236                    0.999447      26.238928      75.048537       0.641080       0.431600      -1.046680      -0.008807      -0.025104       0.034146       0.043287       0.016437       0.019543      -0.020330       0.065693       0.002630      -0.049464       0.007128       0.042336              9.524393       4.870110      -1.138611      -1.226298      13.627152       2.410754      10.075917           0.000001
          350              C       8.081780       3.287036       4.845573      -0.147858      35.006603 0.43841879E+03  0.10357336E+05                                 9.442563                            7.065731       0.041360       1.990295                    0.999488      29.536741      85.888060       0.607143       0.427028      -1.054624      -0.004052      -0.006685       0.001189       0.007907       0.004886       0.002442      -0.022860       0.045698       0.042334      -0.040160       0.016310       0.023850             11.358521       5.431083      -1.575054      -1.416052      16.667563       4.597620      11.976916           0.000004
          351              C       8.020213       1.067833       6.412623       0.096958      27.513721 0.32312071E+03  0.70978285E+04                                 8.069422                            6.057588       0.172448       2.077019                    0.999635      26.009651      73.775606       0.654756       0.425859      -1.051628       0.011466       0.011731      -0.040605       0.043793       0.021194       0.004005      -0.018244       0.069467       0.015579      -0.049629       0.011496       0.038133              9.521744       4.643470      -1.034845      -0.913450      14.561361       2.096316       9.360402          -0.000004
          352              C       7.788992       2.285113       6.995840      -0.144199      34.165699 0.41737615E+03  0.97070173E+04                                 9.200977                            6.833916       0.165756       2.033401                    0.999703      28.839410      82.297387       0.627632       0.419607      -1.062824       0.003873      -0.000603      -0.009151       0.009956       0.009957       0.003465      -0.023351       0.048358       0.025381      -0.041510       0.019202       0.022309             11.102693       5.138376      -1.432421      -1.072097      18.219983       3.085416       9.949721          -0.000006
          353              C       7.839614       3.434857       6.209325       0.050233      40.332276 0.41697194E+03  0.96508961E+04                                10.386210                            6.849324      -0.085649       1.986613                    0.999258      26.555524      74.472945       0.627228       0.421910      -1.066250      -0.000222      -0.026594      -0.011696       0.029053      -0.000972       0.003251      -0.000602       0.027575      -0.025132      -0.009851      -0.008558       0.018410             14.270167       5.732172      -1.992051      -1.564303      23.961772       6.693467      13.116558           0.000000
          354              C       7.674066       4.773648       6.811860       0.377843      33.614724 0.31407919E+03  0.68188211E+04                                 9.491699                            6.120862      -0.172125       1.984752                    0.999185      23.670527      65.747316       0.630694       0.447319      -1.043599      -0.003573       0.029357       0.015552       0.033414      -0.001037       0.038267       0.001264       0.134692      -0.107348      -0.050146      -0.046179       0.096325             13.196273       5.483791      -1.397568      -1.996273      21.343780       5.472100      12.761246           0.000000
          355              C       5.928281       5.300648      12.044251       0.093348      27.683895 0.33099051E+03  0.73115233E+04                                 8.109662                            6.133842       0.199076       2.083386                    0.999637      26.174721      74.350634       0.650478       0.426266      -1.051816       0.006566       0.042544       0.006196       0.043492      -0.006080       0.026850      -0.013720      -0.015479      -0.063198      -0.039729       0.007411       0.032318              9.718499       5.678939       0.424171      -3.409256       8.518325       0.245458      14.958234          -0.000007
          356              C       6.403036       5.102379      10.760070      -0.149206      34.670884 0.42744985E+03  0.10010803E+05                                 9.327561                            6.940797       0.135609       2.021816                    0.999668      29.143162      83.728613       0.618810       0.422634      -1.059851       0.004084       0.007217       0.004263       0.009324       0.000396       0.018013      -0.007116      -0.015947      -0.090267      -0.038132       0.013841       0.024291             11.489581       6.525339       0.461858      -4.511626       9.048913      -0.012740      18.894492          -0.000009
          357              C       6.270323       7.570301      11.901666       0.102249      28.598503 0.33505274E+03  0.74574200E+04                                 8.392694                            6.232396      -0.041244       2.005495                    0.999357      26.585053      76.927158       0.632998       0.434739      -1.041943      -0.003262      -0.040114       0.008877       0.041214       0.004057       0.030753      -0.010953       0.015205      -0.092859      -0.047331       0.010309       0.037022             10.154575       5.905763       0.497321      -3.391133       9.100867       0.887514      15.457094          -0.000005
          358              C       6.747814       7.455570      10.615186      -0.149541      35.783223 0.43965938E+03  0.10403932E+05                                 9.628476                            7.094249      -0.023522       1.970481                    0.999400      29.617379      86.463941       0.602972       0.429267      -1.052239       0.003158      -0.004580       0.009067       0.010637      -0.002190       0.014461      -0.004644      -0.006275      -0.117339      -0.042897       0.017896       0.025001             11.957190       6.558494       0.137967      -4.164749       9.545762       2.093587      19.767314          -0.000007
          359              C       6.795700       6.206827      10.019091       0.052766      39.722197 0.41006357E+03  0.94539307E+04                                10.293188                            6.789962      -0.083990       1.988940                    0.999165      26.429766      74.039014       0.630130       0.421614      -1.066157      -0.001527       0.000820       0.029733       0.029783      -0.005001       0.006120      -0.000228       0.029170      -0.027558      -0.011408      -0.009818       0.021225             14.527070       7.121305       0.164997      -5.798105       9.951359       1.717534      26.508544          -0.000002
          360              C       7.207520       6.058465       8.603825       0.380163      33.223131 0.30991741E+03  0.67047421E+04                                 9.417520                            6.074147      -0.178603       1.983358                    0.999184      23.573996      65.321517       0.634182       0.446433      -1.044323       0.011379       0.000323      -0.029886       0.031981       0.004554       0.038004      -0.001018       0.135687      -0.117194      -0.051293      -0.046742       0.098035             13.354594       6.301011      -0.355446      -4.882576      10.366587       1.518470      23.396185          -0.000001
          361              C       1.695163       5.251555      39.814192       0.098154      29.072681 0.33471262E+03  0.74210520E+04                                 8.418110                            6.191238       0.056881       2.037306                    0.999422      26.276245      74.994659       0.643278       0.429452      -1.048925      -0.035868       0.001647      -0.033511       0.049114      -0.006625       0.021359       0.035632      -0.041931      -0.057611      -0.050273       0.000840       0.049433             10.216727      12.138667       1.033836      -1.579821       7.116942      -4.218843      11.394571           0.000005
          362              C       1.019287       4.677090      40.862878      -0.141384      35.907689 0.43433871E+03  0.10255628E+05                                 9.622883                            7.031912      -0.068957       1.958572                    0.999254      29.552389      86.423245       0.607607       0.426923      -1.052772      -0.003370      -0.013391      -0.012625       0.018710       0.000541       0.021878       0.030606      -0.049576      -0.035825      -0.043530      -0.004992       0.048522             11.884164      14.526937       2.214932      -3.564815       8.250878      -4.986315      12.874676           0.000007
          363              C      13.399857       5.801881      38.760906       0.092338      30.100034 0.35023096E+03  0.78740663E+04                                 8.734420                            6.417823      -0.026761       2.013054                    0.998535      26.669223      77.302909       0.617745       0.441014      -1.039272       0.044869      -0.003437       0.019547       0.049063      -0.009668       0.012709       0.029577      -0.047946      -0.042114      -0.039603      -0.006200       0.045802             10.670233      12.122803       0.858093      -1.646096       7.061538      -4.552989      12.826359           0.000004
          364              C      12.658309       5.239621      39.777396      -0.138162      37.722554 0.45099158E+03  0.10776309E+05                                10.037046                            7.223713      -0.178933       1.924408                    0.998559      29.957436      88.851317       0.590773       0.433894      -1.045906       0.012179      -0.008330       0.000042       0.014755      -0.013805      -0.000618       0.034450      -0.047294      -0.047682      -0.035871      -0.016144       0.052015             12.584070      12.781665       1.201525      -2.178337       9.262335      -6.600676      15.708208           0.000006
          365              C      13.313662       4.669767      40.859198       0.064354      40.715279 0.40260790E+03  0.92482661E+04                                10.478452                            6.743750      -0.066270       2.001096                    0.999137      26.152364      73.353814       0.629472       0.423596      -1.063905       0.016171      -0.004529      -0.023812       0.029138      -0.001803       0.003781       0.024293      -0.038617      -0.028483      -0.024082      -0.012721       0.036803             14.762135      15.298363       3.545474      -5.169693      10.833675      -8.346832      18.154368           0.000003
          366              C      12.555696       4.044582      41.962618       0.380538      34.484778 0.32130306E+03  0.70490888E+04                                 9.757241                            6.259161      -0.336445       1.929479                    0.998853      24.167706      68.544202       0.610575       0.457245      -1.032932      -0.011215      -0.021227       0.017083       0.029465      -0.049252      -0.015886       0.043517      -0.095409      -0.095516      -0.053537      -0.047112       0.100648             13.783505      13.930487       4.610111      -4.182517      10.182418      -7.187013      17.237609           0.000004
          367              C       7.541353       1.932514      41.033519       0.088855      28.680973 0.34879684E+03  0.78361071E+04                                 8.446019                            6.395504      -0.019155       2.012752                    0.998522      26.788678      77.696074       0.619969       0.439752      -1.039708      -0.016015       0.006132       0.041629       0.045023      -0.022430      -0.009761       0.001759      -0.060848       0.028958      -0.044049       0.010121       0.033928             10.001086      14.331546       3.844214       1.050205       6.424947       0.569324       9.246764           0.000003
          368              C       8.824696       2.402827      41.218419      -0.133765      36.055352 0.45753731E+03  0.10993246E+05                                 9.803210                            7.318198      -0.239723       1.906254                    0.998223      30.173918      90.305025       0.580756       0.438948      -1.040884      -0.003771      -0.000384       0.008402       0.009217      -0.029817      -0.008364      -0.001428      -0.044531       0.004486      -0.039568       0.002925       0.036643             11.871155      17.776091       4.502286       2.400329       7.166398       0.541379      10.670977           0.000004
          369              C       7.126798       1.998694      43.295553       0.095054      27.858467 0.33047972E+03  0.73065419E+04                                 8.168628                            6.141207       0.122296       2.057560                    0.999595      26.277807      74.980946       0.647359       0.427951      -1.049467       0.008068      -0.013378      -0.043375       0.046102      -0.031669      -0.002486      -0.012613      -0.066080       0.027459      -0.051175       0.006653       0.044522              9.702831      14.223132       3.044176      -0.002012       5.583937       0.766109       9.301423           0.000006
          370              C       8.404668       2.452733      43.556805      -0.147003      34.506868 0.43165086E+03  0.10161301E+05                                 9.322315                            6.975428       0.020398       1.984085                    0.999461      29.487874      85.688514       0.615530       0.422708      -1.056950       0.004509      -0.022899      -0.005692       0.024023      -0.016300      -0.003319      -0.003499      -0.063685       0.026818      -0.040574       0.008964       0.031609             11.339224      18.026373       3.811355      -0.236948       6.358622       0.420814       9.632678           0.000008
          371              C       9.276193       2.662665      42.504439       0.065178      40.393467 0.42156353E+03  0.98427598E+04                                10.577984                            7.004651      -0.311251       1.920448                    0.998559      26.891172      77.242397       0.601051       0.436457      -1.050933      -0.018486      -0.017582      -0.006043       0.026218      -0.013743       0.003593      -0.015601      -0.052633      -0.043849      -0.022396      -0.019163       0.041559             14.631267      25.556713       5.810658       2.015549       7.494693       0.623194      10.842393           0.000003
          372              C      10.667621       3.102871      42.734874       0.376894      34.756685 0.32748059E+03  0.72388383E+04                                 9.870177                            6.362036      -0.437719       1.894823                    0.998540      24.550136      70.523426       0.597840       0.463487      -1.026601       0.028298      -0.000217       0.002792       0.028437      -0.034201      -0.018551       0.052769      -0.096357      -0.071039      -0.050334      -0.046527       0.096861             13.874636      23.322274       4.868221       2.595699       7.897336      -1.666202      10.404298           0.000003
          373              C      13.367021       1.399818       1.250144       0.086784      27.772700 0.35151052E+03  0.79165865E+04                                 8.249348                            6.415959      -0.060003       1.996211                    0.998899      26.959366      78.423429       0.619285       0.439153      -1.039511       0.044715       0.016562      -0.011590       0.049072      -0.001101      -0.022316       0.035963      -0.030933      -0.044118      -0.045988      -0.001660       0.047648              9.421345      10.141868       1.120510       2.641731       6.921566      -2.644683      11.200602           0.000001
          374              C      12.641891       1.822666       0.160523      -0.145573      34.645430 0.45163188E+03  0.10790884E+05                                 9.457475                            7.214903      -0.115499       1.945604                    0.998460      29.950513      88.705507       0.593097       0.432223      -1.047358       0.010044      -0.004118      -0.009306       0.014298      -0.007896      -0.017241       0.031864      -0.035678      -0.038177      -0.036566      -0.010209       0.046775             11.116768      10.601191       0.378930       3.232654       8.024586      -4.293449      14.724525           0.000004
          375              C       1.547400       2.566107       0.562059       0.078281      27.890586 0.34331480E+03  0.76645505E+04                                 8.139146                            6.233324       0.108361       2.046468                    0.999538      26.774159      76.822021       0.646448       0.424403      -1.051436      -0.024765      -0.048977      -0.000249       0.054883       0.004306      -0.026901       0.026574      -0.027823      -0.050331      -0.046850       0.009042       0.037808              9.376300      10.410303       0.804626       2.783632       6.187300      -2.290859      11.531299           0.000004
          376              C       0.885206       3.050524      45.435241      -0.144844      34.932340 0.44256710E+03  0.10487926E+05                                 9.425606                            7.092033      -0.070199       1.953160                    0.999411      29.742198      86.834849       0.606460       0.426181      -1.054348       0.005988      -0.021580      -0.012737       0.025764       0.002551      -0.019127       0.017922      -0.037167      -0.059436      -0.038050       0.003295       0.034755             11.211362      12.575726       0.371365       4.744748       7.110976      -3.047148      13.947383           0.000009
          377              C      13.247990       2.681922      45.235163       0.067486      39.655028 0.41873870E+03  0.97324986E+04                                10.366138                            6.924741      -0.174528       1.961927                    0.999157      26.647468      75.658322       0.613663       0.429433      -1.058227       0.014537      -0.020023       0.010992       0.027075      -0.013312      -0.016712       0.017673      -0.017884      -0.023949      -0.023964      -0.009601       0.033566             13.976194      13.730815      -0.469560       6.845659       8.592778      -5.476180      19.604988           0.000004
          378              C      12.509178       3.135148      44.022274       0.365965      34.573481 0.33167363E+03  0.73423303E+04                                 9.781024                            6.363763      -0.398737       1.901746                    0.998668      24.688233      70.577567       0.604275       0.457877      -1.031492      -0.012577       0.001905      -0.027280       0.030100      -0.030578      -0.012822       0.046942      -0.092072      -0.066512      -0.045137      -0.042723       0.087860             13.553264      13.743121      -0.528944       6.091830       7.856497      -5.227968      19.060174           0.000004
          379              C       1.135581       2.955593       5.601271       0.099652      27.177939 0.31997534E+03  0.70120994E+04                                 7.986254                            6.015827       0.152614       2.070971                    0.999655      25.966756      73.584934       0.658975       0.424136      -1.052615       0.011878       0.018546      -0.037102       0.043147      -0.002424       0.013552      -0.026368       0.080107       0.005600      -0.053683       0.008666       0.045017              9.276768       4.594646      -0.464858      -1.511483      12.972561       2.819464      10.263098          -0.000002
          380              C       0.934460       4.070891       6.375367      -0.143081      33.255655 0.41055908E+03  0.94889206E+04                                 8.976757                            6.730375       0.176059       2.036490                    0.999681      28.582946      80.744601       0.640517       0.413746      -1.068852       0.003414      -0.000096      -0.005721       0.006662       0.007762       0.005978      -0.027648       0.046356      -0.001042      -0.042996       0.018143       0.024852             10.695926       5.085971      -0.875975      -1.499494      16.116175       4.264415      10.885631          -0.000003
          381              C       1.677376       4.250988       3.772510       0.084791      27.719875 0.33209443E+03  0.73256928E+04                                 8.074834                            6.127885       0.189082       2.077072                    0.999635      26.131680      73.639282       0.654829       0.424024      -1.055550      -0.007693      -0.030509       0.030883       0.044088       0.009926       0.010725      -0.023944       0.041303       0.017954      -0.040334       0.015679       0.024655              9.467354       4.614267      -0.578044      -1.436365      12.566395       3.565613      11.221400           0.000005
          382              C       1.470783       5.411310       4.479453      -0.155143      34.240857 0.42212803E+03  0.98361824E+04                                 9.162560                            6.839407       0.116158       2.011219                    0.999667      29.105988      82.884139       0.632557       0.415551      -1.066402      -0.000653      -0.007511       0.007557       0.010675       0.008399       0.005867      -0.026316       0.033397      -0.003084      -0.037894       0.018552       0.019341             11.009636       5.307226      -1.102629      -2.038133      14.569529       5.112168      13.152155           0.000007
          383              C       1.095904       5.337264       5.816528       0.054908      39.205641 0.40839154E+03  0.93839668E+04                                10.127182                            6.737632      -0.107697       1.979189                    0.999196      26.312602      73.031982       0.639481       0.416840      -1.071681       0.005459      -0.021468      -0.015829       0.027226       0.000411       0.007303      -0.001312       0.026502      -0.023695      -0.010989      -0.008182       0.019171             13.703645       5.816115      -1.804615      -2.462124      20.329251       7.728199      14.965567           0.000001
          384              C       0.881101       6.550205       6.626040       0.371287      33.180224 0.31137681E+03  0.67428048E+04                                 9.373286                            6.076997      -0.177060       1.981715                    0.999177      23.683312      65.610678       0.635958       0.444757      -1.045526      -0.004749       0.026868       0.015780       0.031519       0.000418       0.034393       0.001123       0.130323      -0.117484      -0.048410      -0.045243       0.093652             12.881635       5.483847      -1.485447      -2.357188      18.850368       5.888393      14.310689           0.000001
          385              C       1.454365      11.536768       4.341008       0.099100      27.632878 0.33143241E+03  0.73368176E+04                                 8.146943                            6.176216       0.103779       2.055236                    0.999447      26.238928      75.048538       0.641080       0.431600      -1.046680      -0.008807       0.025104       0.034146       0.043287      -0.016437       0.019543       0.020330       0.065693       0.002630      -0.049464       0.007128       0.042336              9.524393       4.870110       1.138612      -1.226298      13.627152      -2.410754      10.075917           0.000001
          386              C       1.240930      10.274464       4.845573      -0.147858      35.006605 0.43841881E+03  0.10357337E+05                                 9.442563                            7.065731       0.041360       1.990295                    0.999488      29.536742      85.888062       0.607143       0.427028      -1.054624      -0.004052       0.006685       0.001189       0.007907      -0.004886       0.002442       0.022860       0.045698       0.042334      -0.040160       0.016310       0.023850             11.358521       5.431083       1.575055      -1.416053      16.667564      -4.597620      11.976916           0.000004
          387              C       1.179363      12.493667       6.412623       0.096958      27.513718 0.32312069E+03  0.70978280E+04                                 8.069422                            6.057588       0.172448       2.077019                    0.999635      26.009650      73.775605       0.654756       0.425859      -1.051628       0.011466      -0.011731      -0.040605       0.043793      -0.021194       0.004005       0.018244       0.069467       0.015578      -0.049629       0.011496       0.038133              9.521744       4.643469       1.034845      -0.913451      14.561359      -2.096316       9.360402          -0.000004
          388              C       0.948142      11.276387       6.995840      -0.144199      34.165693 0.41737612E+03  0.97070163E+04                                 9.200976                            6.833916       0.165756       2.033401                    0.999703      28.839410      82.297385       0.627632       0.419607      -1.062824       0.003873       0.000603      -0.009151       0.009956      -0.009957       0.003465       0.023351       0.048358       0.025381      -0.041510       0.019202       0.022309             11.102691       5.138376       1.432420      -1.072097      18.219978      -3.085411       9.949719          -0.000006
          389              C       0.998764      10.126643       6.209325       0.050233      40.332281 0.41697194E+03  0.96508962E+04                                10.386211                            6.849324      -0.085649       1.986613                    0.999258      26.555524      74.472945       0.627228       0.421910      -1.066250      -0.000222       0.026594      -0.011696       0.029053       0.000972       0.003251       0.000602       0.027575      -0.025132      -0.009851      -0.008558       0.018410             14.270169       5.732172       1.992051      -1.564303      23.961775      -6.693468      13.116559           0.000000
          390              C       0.833216       8.787852       6.811860       0.377843      33.614727 0.31407920E+03  0.68188213E+04                                 9.491700                            6.120863      -0.172125       1.984752                    0.999185      23.670527      65.747316       0.630694       0.447319      -1.043599      -0.003573      -0.029357       0.015552       0.033414       0.001037       0.038267      -0.001264       0.134692      -0.107348      -0.050146      -0.046179       0.096325             13.196274       5.483791       1.397569      -1.996273      21.343784      -5.472101      12.761246           0.000000
          391              C      12.769131       8.260852      12.044251       0.093348      27.683894 0.33099050E+03  0.73115230E+04                                 8.109662                            6.133841       0.199076       2.083386                    0.999637      26.174721      74.350634       0.650479       0.426266      -1.051816       0.006566      -0.042544       0.006196       0.043492       0.006081       0.026850       0.013720      -0.015479      -0.063198      -0.039729       0.007411       0.032318              9.718498       5.678938      -0.424171      -3.409255       8.518325      -0.245458      14.958233          -0.000007
          392              C      13.243886       8.459121      10.760070      -0.149206      34.670881 0.42744982E+03  0.10010802E+05                                 9.327561                            6.940797       0.135609       2.021816                    0.999668      29.143161      83.728610       0.618810       0.422634      -1.059851       0.004084      -0.007217       0.004263       0.009324      -0.000396       0.018013       0.007116      -0.015947      -0.090267      -0.038132       0.013841       0.024291             11.489580       6.525339      -0.461858      -4.511626       9.048913       0.012740      18.894490          -0.000009
          393              C      13.111173       5.991199      11.901666       0.102249      28.598503 0.33505274E+03  0.74574200E+04                                 8.392694                            6.232396      -0.041244       2.005495                    0.999357      26.585053      76.927158       0.632998       0.434739      -1.041943      -0.003262       0.040114       0.008877       0.041214      -0.004057       0.030753       0.010953       0.015205      -0.092859      -0.047331       0.010309       0.037022             10.154575       5.905763      -0.497321      -3.391133       9.100867      -0.887514      15.457094          -0.000005
          394              C      13.588664       6.105930      10.615186      -0.149541      35.783223 0.43965938E+03  0.10403932E+05                                 9.628476                            7.094249      -0.023522       1.970481                    0.999400      29.617379      86.463942       0.602972       0.429267      -1.052239       0.003158       0.004580       0.009067       0.010637       0.002190       0.014461       0.004644      -0.006275      -0.117339      -0.042897       0.017896       0.025001             11.957190       6.558494      -0.137967      -4.164748       9.545762      -2.093587      19.767313          -0.000007
          395              C      13.636550       7.354673      10.019091       0.052766      39.722195 0.41006357E+03  0.94539308E+04                                10.293188                            6.789962      -0.083990       1.988940                    0.999165      26.429766      74.039014       0.630130       0.421614      -1.066157      -0.001527      -0.000820       0.029733       0.029783       0.005001       0.006120       0.000228       0.029170      -0.027558      -0.011408      -0.009818       0.021225             14.527068       7.121305      -0.164997      -5.798104       9.951359      -1.717534      26.508541          -0.000002
          396              C       0.366670       7.503035       8.603825       0.380164      33.223125 0.30991740E+03  0.67047420E+04                                 9.417518                            6.074147      -0.178603       1.983358                    0.999184      23.573996      65.321516       0.634182       0.446433      -1.044323       0.011379      -0.000323      -0.029886       0.031981      -0.004554       0.038004       0.001018       0.135687      -0.117194      -0.051293      -0.046742       0.098035             13.354591       6.301010       0.355447      -4.882575      10.366584      -1.518472      23.396180          -0.000001
          397              C      11.986537       8.309945      16.816692       0.098155      29.072685 0.33471252E+03  0.74210505E+04                                 8.418116                            6.191239       0.056877       2.037305                    0.999422      26.276244      74.994701       0.643277       0.429452      -1.048924       0.035868      -0.001647      -0.033511       0.049114      -0.006625      -0.021358      -0.035632      -0.041932      -0.057611      -0.050273       0.000839       0.049433             10.216737      12.138677       1.033839       1.579824       7.116949       4.218850      11.394585          -0.000005
          398              C      12.662413       8.884410      17.865378      -0.141386      35.907853 0.43434083E+03  0.10255693E+05                                 9.622915                            7.031930      -0.068959       1.958570                    0.999254      29.552487      86.423671       0.607606       0.426923      -1.052772       0.003371       0.013390      -0.012625       0.018710       0.000541      -0.021878      -0.030605      -0.049574      -0.035823      -0.043529      -0.004991       0.048520             11.884210      14.526993       2.214943       3.564832       8.250909       4.986341      12.874728          -0.000005
          399              C       0.281843       7.759619      15.763406       0.092340      30.099991 0.35023041E+03  0.78740508E+04                                 8.734415                            6.417820      -0.026765       2.013053                    0.998534      26.669177      77.302755       0.617745       0.441014      -1.039272      -0.044869       0.003436       0.019547       0.049062      -0.009668      -0.012709      -0.029578      -0.047947      -0.042115      -0.039603      -0.006200       0.045803             10.670228      12.122792       0.858093       1.646095       7.061535       4.552987      12.826357          -0.000005
          400              C       1.023391       8.321879      16.779896      -0.138161      37.722563 0.45099169E+03  0.10776313E+05                                10.037052                            7.223717      -0.178937       1.924407                    0.998559      29.957439      88.851366       0.590773       0.433894      -1.045906      -0.012179       0.008329       0.000042       0.014755      -0.013806       0.000617      -0.034450      -0.047293      -0.047681      -0.035870      -0.016144       0.052014             12.584077      12.781676       1.201521       2.178331       9.262340       6.600679      15.708215          -0.000005
          401              C       0.368038       8.891733      17.861698       0.064350      40.715404 0.40260906E+03  0.92483007E+04                                10.478476                            6.743761      -0.066266       2.001096                    0.999137      26.152412      73.354010       0.629471       0.423596      -1.063905      -0.016171       0.004528      -0.023812       0.029138      -0.001803      -0.003780      -0.024292      -0.038615      -0.028482      -0.024081      -0.012721       0.036802             14.762176      15.298408       3.545485       5.169709      10.833702       8.346857      18.154417          -0.000003
          402              C       1.126004       9.516918      18.965118       0.380539      34.484779 0.32130278E+03  0.70490833E+04                                 9.757253                            6.259166      -0.336447       1.929478                    0.998853      24.167697      68.544246       0.610574       0.457246      -1.032931       0.011215       0.021225       0.017084       0.029464      -0.049252       0.015886      -0.043518      -0.095409      -0.095517      -0.053537      -0.047111       0.100649             13.783528      13.930512       4.610124       4.182533      10.182436       7.187028      17.237637          -0.000003
          403              C       6.140347      11.628986      18.036019       0.088857      28.680873 0.34879546E+03  0.78360670E+04                                 8.445998                            6.395490      -0.019151       2.012755                    0.998522      26.788601      77.695763       0.619970       0.439752      -1.039709       0.016015      -0.006134       0.041629       0.045023      -0.022430       0.009762      -0.001758      -0.060849       0.028956      -0.044050       0.010121       0.033929             10.001059      14.331504       3.844203      -1.050204       6.424933      -0.569327       9.246741          -0.000002
          404              C       4.857004      11.158673      18.220919      -0.133763      36.055261 0.45753602E+03  0.10993208E+05                                 9.803194                            7.318188      -0.239724       1.906254                    0.998223      30.173879      90.304879       0.580756       0.438948      -1.040884       0.003772       0.000383       0.008401       0.009217      -0.029817       0.008364       0.001427      -0.044533       0.004484      -0.039568       0.002924       0.036644             11.871134      17.776053       4.502276      -2.400321       7.166386      -0.541378      10.670962          -0.000002
          405              C       6.554902      11.562806      20.298053       0.095052      27.858579 0.33048107E+03  0.73065807E+04                                 8.168654                            6.141222       0.122297       2.057559                    0.999595      26.277878      74.981246       0.647358       0.427951      -1.049467      -0.008067       0.013376      -0.043375       0.046102      -0.031669       0.002487       0.012613      -0.066079       0.027458      -0.051174       0.006653       0.044522              9.702868      14.223201       3.044194       0.002006       5.583956      -0.766113       9.301446          -0.000004
          406              C       5.277032      11.108767      20.559305      -0.147005      34.507052 0.43165317E+03  0.10161373E+05                                 9.322356                            6.975451       0.020392       1.984082                    0.999461      29.487974      85.688968       0.615528       0.422708      -1.056950      -0.004509       0.022897      -0.005693       0.024021      -0.016300       0.003319       0.003499      -0.063684       0.026819      -0.040573       0.008964       0.031609             11.339284      18.026488       3.811382       0.236945       6.358651      -0.420817       9.632713          -0.000005
          407              C       4.405507      10.898835      19.506939       0.065178      40.393486 0.42156353E+03  0.98427616E+04                                10.577996                            7.004655      -0.311248       1.920449                    0.998559      26.891175      77.242461       0.601050       0.436457      -1.050932       0.018487       0.017580      -0.006043       0.026217      -0.013743      -0.003593       0.015602      -0.052633      -0.043850      -0.022396      -0.019163       0.041559             14.631290      25.556762       5.810669      -2.015549       7.494702      -0.623193      10.842405          -0.000001
          408              C       3.014079      10.458629      19.737374       0.376894      34.756729 0.32748091E+03  0.72388486E+04                                 9.870194                            6.362044      -0.437719       1.894823                    0.998540      24.550148      70.523527       0.597839       0.463488      -1.026601      -0.028298       0.000216       0.002793       0.028436      -0.034201       0.018550      -0.052769      -0.096356      -0.071038      -0.050333      -0.046527       0.096860             13.874667      23.322342       4.868239      -2.595699       7.897351       1.666203      10.404309          -0.000002
          409              C       0.314679      12.161682      24.247644       0.086783      27.772780 0.35151160E+03  0.79166164E+04                                 8.249358                            6.415963      -0.059993       1.996213                    0.998899      26.959432      78.423637       0.619285       0.439152      -1.039512      -0.044716      -0.016562      -0.011590       0.049073      -0.001100       0.022316      -0.035961      -0.030933      -0.044118      -0.045987      -0.001659       0.047646              9.421359      10.141876       1.120509      -2.641735       6.921575       2.644692      11.200626           0.000000
          410              C       1.039809      11.738834      23.158023      -0.145574      34.645510 0.45163284E+03  0.10790913E+05                                 9.457488                            7.214910      -0.115499       1.945604                    0.998460      29.950557      88.705666       0.593097       0.432223      -1.047358      -0.010044       0.004118      -0.009307       0.014298      -0.007896       0.017240      -0.031863      -0.035677      -0.038177      -0.036565      -0.010209       0.046774             11.116789      10.601204       0.378926      -3.232665       8.024599       4.293464      14.724564          -0.000001
          411              C      12.134300      10.995393      23.559559       0.078281      27.890615 0.34331519E+03  0.76645610E+04                                 8.139149                            6.233326       0.108365       2.046469                    0.999538      26.774180      76.822079       0.646448       0.424403      -1.051436       0.024765       0.048978      -0.000250       0.054883       0.004307       0.026902      -0.026574      -0.027821      -0.050333      -0.046850       0.009044       0.037806              9.376307      10.410303       0.804623      -2.783630       6.187304       2.290868      11.531313          -0.000002
          412              C      12.796494      10.510976      22.437741      -0.144844      34.932359 0.44256721E+03  0.10487932E+05                                 9.425616                            7.092037      -0.070207       1.953158                    0.999411      29.742207      86.834971       0.606459       0.426181      -1.054348      -0.005988       0.021579      -0.012738       0.025764       0.002550       0.019127      -0.017922      -0.037166      -0.059435      -0.038049       0.003295       0.034754             11.211377      12.575739       0.371367      -4.744749       7.110988       3.047161      13.947406          -0.000005
          413              C       0.433710      10.879578      22.237663       0.067486      39.655105 0.41873917E+03  0.97325147E+04                                10.366161                            6.924750      -0.174539       1.961924                    0.999157      26.647487      75.658457       0.613661       0.429433      -1.058227      -0.014537       0.020023       0.010992       0.027075      -0.013312       0.016712      -0.017673      -0.017884      -0.023952      -0.023966      -0.009601       0.033567             13.976233      13.730855      -0.469564      -6.845685       8.592797       5.476199      19.605047          -0.000001
          414              C       1.172522      10.426352      21.024774       0.365963      34.573568 0.33167433E+03  0.73423516E+04                                 9.781047                            6.363773      -0.398738       1.901745                    0.998668      24.688281      70.577798       0.604274       0.457877      -1.031492       0.012577      -0.001906      -0.027279       0.030099      -0.030578       0.012821      -0.046941      -0.092072      -0.066510      -0.045137      -0.042722       0.087859             13.553301      13.743160      -0.528945      -6.091847       7.856517       5.227985      19.060226          -0.000002
          415              C      12.546119      10.605907      28.598771       0.099651      27.177999 0.31997580E+03  0.70121143E+04                                 7.986266                            6.015827       0.152611       2.070970                    0.999655      25.966808      73.585180       0.658976       0.424136      -1.052615      -0.011878      -0.018546      -0.037103       0.043147      -0.002424      -0.013552       0.026367       0.080106       0.005598      -0.053681       0.008665       0.045016              9.276789       4.594650      -0.464858       1.511486      12.972604      -2.819469      10.263113           0.000001
          416              C      12.747240       9.490609      29.372867      -0.143081      33.255786 0.41056051E+03  0.94889640E+04                                 8.976784                            6.730387       0.176055       2.036488                    0.999681      28.583014      80.744889       0.640516       0.413746      -1.068852      -0.003414       0.000095      -0.005721       0.006663       0.007762      -0.005977       0.027648       0.046355      -0.001039      -0.042995       0.018144       0.024851             10.695970       5.085984      -0.875982       1.499500      16.116258      -4.264450      10.885668           0.000000
          417              C      12.004324       9.310512      26.770010       0.084792      27.719816 0.33209385E+03  0.73256749E+04                                 8.074818                            6.127879       0.189079       2.077072                    0.999635      26.131638      73.639079       0.654830       0.424024      -1.055550       0.007694       0.030509       0.030882       0.044088       0.009926      -0.010725       0.023944       0.041303       0.017954      -0.040333       0.015679       0.024655              9.467331       4.614261      -0.578040       1.436360      12.566355      -3.565595      11.221377          -0.000004
          418              C      12.210917       8.150190      27.476953      -0.155142      34.240724 0.42212650E+03  0.98361320E+04                                 9.162517                            6.839382       0.116165       2.011221                    0.999667      29.105938      82.883767       0.632560       0.415549      -1.066404       0.000654       0.007511       0.007557       0.010674       0.008399      -0.005867       0.026317       0.033397      -0.003082      -0.037895       0.018553       0.019342             11.009576       5.307204      -1.102621       2.038122      14.569432      -5.112132      13.152092          -0.000007
          419              C      12.585796       8.224236      28.814028       0.054908      39.205726 0.40839227E+03  0.93839868E+04                                10.127190                            6.737633      -0.107696       1.979189                    0.999196      26.312641      73.032079       0.639481       0.416839      -1.071681      -0.005459       0.021469      -0.015829       0.027227       0.000411      -0.007303       0.001312       0.026499      -0.023692      -0.010987      -0.008182       0.019169             13.703660       5.816119      -1.804618       2.462124      20.329288      -7.728213      14.965572          -0.000002
          420              C      12.800599       7.011296      29.623540       0.371285      33.180344 0.31137787E+03  0.67428325E+04                                 9.373302                            6.077003      -0.177059       1.981715                    0.999177      23.683358      65.610804       0.635959       0.444757      -1.045526       0.004750      -0.026869       0.015781       0.031520       0.000418      -0.034393      -0.001122       0.130321      -0.117481      -0.048408      -0.045243       0.093651             12.881662       5.483855      -1.485453       2.357191      18.850422      -5.888421      14.310709          -0.000003
          421              C      12.227335       2.024732      27.338508       0.099101      27.632809 0.33143153E+03  0.73367925E+04                                 8.146929                            6.176209       0.103777       2.055236                    0.999447      26.238893      75.048387       0.641080       0.431600      -1.046680       0.008808      -0.025104       0.034146       0.043287      -0.016438      -0.019543      -0.020331       0.065693       0.002631      -0.049464       0.007129       0.042336              9.524373       4.870103       1.138608       1.226296      13.627119       2.410748      10.075898          -0.000001
          422              C      12.440770       3.287036      27.843073      -0.147857      35.006551 0.43841823E+03  0.10357317E+05                                 9.442549                            7.065725       0.041364       1.990296                    0.999488      29.536702      85.887842       0.607143       0.427028      -1.054624       0.004053      -0.006685       0.001189       0.007907      -0.004886      -0.002442      -0.022861       0.045697       0.042337      -0.040161       0.016309       0.023852             11.358501       5.431079       1.575052       1.416052      16.667522       4.597622      11.976903          -0.000004
          423              C      12.502337       1.067833      29.410123       0.096957      27.513729 0.32312084E+03  0.70978318E+04                                 8.069422                            6.057587       0.172453       2.077020                    0.999635      26.009652      73.775603       0.654756       0.425859      -1.051629      -0.011466       0.011731      -0.040605       0.043793      -0.021193      -0.004005      -0.018244       0.069466       0.015577      -0.049629       0.011496       0.038133              9.521746       4.643470       1.034846       0.913450      14.561367       2.096318       9.360400           0.000003
          424              C      12.733558       2.285113      29.993340      -0.144199      34.165755 0.41737689E+03  0.97070391E+04                                 9.200987                            6.833922       0.165756       2.033400                    0.999703      28.839435      82.297482       0.627632       0.419607      -1.062824      -0.003873      -0.000603      -0.009152       0.009956      -0.009957      -0.003464      -0.023351       0.048357       0.025383      -0.041510       0.019202       0.022308             11.102707       5.138381       1.432424       1.072098      18.220010       3.085424       9.949730           0.000003
          425              C      12.682936       3.434857      29.206825       0.050232      40.332336 0.41697257E+03  0.96509141E+04                                10.386218                            6.849328      -0.085649       1.986612                    0.999258      26.555550      74.473027       0.627228       0.421910      -1.066251       0.000222      -0.026595      -0.011696       0.029054       0.000972      -0.003250      -0.000602       0.027575      -0.025131      -0.009851      -0.008558       0.018409             14.270181       5.732177       1.992055       1.564304      23.961803       6.693478      13.116562          -0.000001
          426              C      12.848484       4.773648      29.809360       0.377843      33.614792 0.31407988E+03  0.68188391E+04                                 9.491707                            6.120866      -0.172123       1.984752                    0.999185      23.670557      65.747395       0.630694       0.447319      -1.043599       0.003573       0.029357       0.015553       0.033414       0.001037      -0.038267       0.001264       0.134691      -0.107347      -0.050146      -0.046179       0.096324             13.196286       5.483796       1.397571       1.996273      21.343814       5.472107      12.761250          -0.000002
          427              C       0.912569       5.300648      35.041751       0.093348      27.683916 0.33099091E+03  0.73115334E+04                                 8.109663                            6.133844       0.199081       2.083387                    0.999637      26.174732      74.350642       0.650479       0.426266      -1.051816      -0.006567       0.042544       0.006196       0.043492       0.006081      -0.026850      -0.013721      -0.015481      -0.063198      -0.039729       0.007411       0.032319              9.718499       5.678939      -0.424168       3.409254       8.518324       0.245466      14.958234           0.000003
          428              C       0.437814       5.102379      33.757570      -0.149205      34.670858 0.42744949E+03  0.10010792E+05                                 9.327556                            6.940794       0.135606       2.021816                    0.999668      29.143148      83.728568       0.618810       0.422634      -1.059851      -0.004085       0.007216       0.004263       0.009324      -0.000395      -0.018013      -0.007116      -0.015947      -0.090266      -0.038132       0.013841       0.024291             11.489573       6.525335      -0.461856       4.511620       9.048913      -0.012734      18.894471           0.000004
          429              C       0.570527       7.570301      34.899166       0.102249      28.598567 0.33505354E+03  0.74574429E+04                                 8.392706                            6.232403      -0.041247       2.005494                    0.999357      26.585103      76.927355       0.632998       0.434738      -1.041943       0.003263      -0.040114       0.008876       0.041213      -0.004057      -0.030753      -0.010954       0.015203      -0.092860      -0.047331       0.010310       0.037021             10.154591       5.905771      -0.497322       3.391140       9.100879       0.887517      15.457121           0.000002
          430              C       0.093036       7.455570      33.612686      -0.149541      35.783207 0.43965900E+03  0.10403921E+05                                 9.628471                            7.094244      -0.023521       1.970482                    0.999400      29.617371      86.463906       0.602973       0.429267      -1.052239      -0.003157      -0.004579       0.009066       0.010636       0.002191      -0.014461      -0.004644      -0.006274      -0.117339      -0.042896       0.017895       0.025001             11.957186       6.558491      -0.137967       4.164749       9.545758       2.093585      19.767308           0.000002
          431              C       0.045150       6.206827      33.016591       0.052768      39.722191 0.41006342E+03  0.94539266E+04                                10.293187                            6.789961      -0.083994       1.988939                    0.999165      26.429760      74.038996       0.630130       0.421614      -1.066157       0.001528       0.000820       0.029732       0.029783       0.005001      -0.006120      -0.000228       0.029169      -0.027561      -0.011408      -0.009818       0.021226             14.527067       7.121303      -0.164996       5.798102       9.951361       1.717538      26.508536          -0.000001
          432              C      13.315030       6.058465      31.601325       0.380162      33.223199 0.30991811E+03  0.67047606E+04                                 9.417526                            6.074150      -0.178599       1.983358                    0.999184      23.574032      65.321617       0.634183       0.446432      -1.044323      -0.011379       0.000323      -0.029886       0.031980      -0.004554      -0.038003      -0.001018       0.135687      -0.117190      -0.051292      -0.046742       0.098035             13.354604       6.301014       0.355447       4.882578      10.366600       1.518472      23.396197          -0.000001
          433              C       8.536013      21.871445      29.178308       0.098155      29.072669 0.33471240E+03  0.74210462E+04                                 8.418108                            6.191235       0.056882       2.037306                    0.999422      26.276240      74.994644       0.643278       0.429451      -1.048925      -0.035868      -0.001647       0.033511       0.049114       0.006625      -0.021359       0.035632      -0.041932      -0.057611      -0.050274       0.000840       0.049433             10.216724      12.138666      -1.033832       1.579820       7.116939      -4.218841      11.394567           0.000004
          434              C       7.860137      22.445910      28.129622      -0.141384      35.907689 0.43433869E+03  0.10255628E+05                                 9.622884                            7.031912      -0.068958       1.958572                    0.999254      29.552401      86.423303       0.607607       0.426923      -1.052772      -0.003371       0.013391       0.012625       0.018710      -0.000541      -0.021878       0.030606      -0.049576      -0.035824      -0.043529      -0.004992       0.048522             11.884166      14.526943      -2.214932       3.564816       8.250878      -4.986315      12.874675           0.000006
          435              C       6.559007      21.321119      30.231594       0.092340      30.100030 0.35023084E+03  0.78740630E+04                                 8.734419                            6.417822      -0.026761       2.013054                    0.998535      26.669210      77.302865       0.617745       0.441014      -1.039272       0.044869       0.003437      -0.019547       0.049062       0.009668      -0.012709       0.029578      -0.047947      -0.042114      -0.039603      -0.006200       0.045803             10.670234      12.122801      -0.858094       1.646095       7.061538      -4.552990      12.826363           0.000003
          436              C       5.817459      21.883379      29.215104      -0.138161      37.722553 0.45099150E+03  0.10776307E+05                                10.037047                            7.223713      -0.178934       1.924408                    0.998559      29.957435      88.851325       0.590773       0.433894      -1.045906       0.012179       0.008331      -0.000042       0.014756       0.013805       0.000618       0.034451      -0.047294      -0.047681      -0.035871      -0.016144       0.052015             12.584071      12.781669      -1.201524       2.178336       9.262335      -6.600676      15.708209           0.000005
          437              C       6.472812      22.453233      28.133302       0.064353      40.715307 0.40260814E+03  0.92482732E+04                                10.478458                            6.743752      -0.066270       2.001095                    0.999137      26.152373      73.353851       0.629472       0.423596      -1.063905       0.016171       0.004528       0.023812       0.029138       0.001803      -0.003781       0.024293      -0.038616      -0.028483      -0.024082      -0.012721       0.036803             14.762144      15.298375      -3.545476       5.169697      10.833680      -8.346837      18.154379           0.000003
          438              C       5.714846      23.078418      27.029882       0.380539      34.484780 0.32130304E+03  0.70490886E+04                                 9.757243                            6.259162      -0.336446       1.929478                    0.998853      24.167706      68.544213       0.610575       0.457245      -1.032932      -0.011215       0.021226      -0.017083       0.029465       0.049252       0.015886       0.043518      -0.095409      -0.095516      -0.053537      -0.047112       0.100648             13.783508      13.930491      -4.610113       4.182520      10.182421      -7.187015      17.237614           0.000003
          439              C       0.700503      25.190486      27.958981       0.088856      28.680950 0.34879652E+03  0.78360980E+04                                 8.446014                            6.395501      -0.019155       2.012753                    0.998522      26.788658      77.695997       0.619969       0.439752      -1.039708      -0.016014      -0.006132      -0.041629       0.045023       0.022430       0.009762       0.001759      -0.060848       0.028958      -0.044050       0.010121       0.033929             10.001081      14.331539      -3.844213      -1.050206       6.424945       0.569327       9.246758           0.000002
          440              C       1.983846      24.720173      27.774081      -0.133764      36.055356 0.45753739E+03  0.10993249E+05                                 9.803211                            7.318200      -0.239725       1.906254                    0.998223      30.173919      90.305040       0.580756       0.438948      -1.040884      -0.003771       0.000385      -0.008402       0.009217       0.029817       0.008364      -0.001428      -0.044531       0.004486      -0.039568       0.002925       0.036643             11.871157      17.776092      -4.502286      -2.400330       7.166399       0.541380      10.670979           0.000003
          441              C       0.285948      25.124306      25.696947       0.095053      27.858464 0.33047962E+03  0.73065396E+04                                 8.168629                            6.141207       0.122296       2.057560                    0.999595      26.277812      74.980975       0.647359       0.427951      -1.049467       0.008068       0.013378       0.043375       0.046102       0.031669       0.002486      -0.012613      -0.066080       0.027458      -0.051175       0.006653       0.044522              9.702833      14.223141      -3.044178       0.002010       5.583938       0.766109       9.301420           0.000005
          442              C       1.563818      24.670267      25.435695      -0.147003      34.506907 0.43165135E+03  0.10161317E+05                                 9.322324                            6.975433       0.020396       1.984084                    0.999461      29.487893      85.688607       0.615529       0.422708      -1.056950       0.004509       0.022899       0.005692       0.024023       0.016300       0.003319      -0.003499      -0.063685       0.026819      -0.040573       0.008964       0.031609             11.339237      18.026397      -3.811360       0.236947       6.358628       0.420815       9.632686           0.000007
          443              C       2.435343      24.460335      26.488061       0.065177      40.393504 0.42156389E+03  0.98427709E+04                                10.577992                            7.004655      -0.311252       1.920448                    0.998559      26.891187      77.242466       0.601050       0.436457      -1.050932      -0.018486       0.017582       0.006043       0.026218       0.013743      -0.003593      -0.015601      -0.052633      -0.043849      -0.022396      -0.019163       0.041559             14.631280      25.556741      -5.810664      -2.015552       7.494699       0.623194      10.842401           0.000003
          444              C       3.826771      24.020129      26.257626       0.376894      34.756697 0.32748065E+03  0.72388403E+04                                 9.870181                            6.362038      -0.437720       1.894823                    0.998540      24.550140      70.523452       0.597840       0.463488      -1.026601       0.028298       0.000217      -0.002792       0.028436       0.034201       0.018551       0.052769      -0.096357      -0.071038      -0.050334      -0.046527       0.096860             13.874643      23.322289      -4.868225      -2.595700       7.897338      -1.666202      10.404301           0.000003
          445              C       6.526171      25.723182      21.747356       0.086785      27.772704 0.35151053E+03  0.79165868E+04                                 8.249349                            6.415959      -0.060004       1.996211                    0.998899      26.959372      78.423455       0.619285       0.439153      -1.039511       0.044715      -0.016562       0.011590       0.049072       0.001101       0.022316       0.035963      -0.030934      -0.044118      -0.045988      -0.001660       0.047648              9.421347      10.141868      -1.120510      -2.641730       6.921567      -2.644685      11.200605           0.000001
          446              C       5.801041      25.300334      22.836977      -0.145573      34.645426 0.45163175E+03  0.10790881E+05                                 9.457474                            7.214902      -0.115500       1.945604                    0.998460      29.950510      88.705498       0.593097       0.432223      -1.047358       0.010044       0.004118       0.009306       0.014298       0.007896       0.017241       0.031864      -0.035678      -0.038177      -0.036566      -0.010209       0.046775             11.116768      10.601191      -0.378930      -3.232654       8.024585      -4.293450      14.724526           0.000003
          447              C       8.388250      24.556893      22.435441       0.078282      27.890573 0.34331459E+03  0.76645447E+04                                 8.139143                            6.233322       0.108361       2.046468                    0.999538      26.774154      76.822003       0.646448       0.424403      -1.051436      -0.024765       0.048977       0.000249       0.054883      -0.004306       0.026901       0.026575      -0.027824      -0.050331      -0.046850       0.009042       0.037808              9.376297      10.410300      -0.804627      -2.783626       6.187298      -2.290860      11.531293           0.000003
          448              C       7.726056      24.072476      23.557259      -0.144844      34.932337 0.44256704E+03  0.10487925E+05                                 9.425607                            7.092034      -0.070200       1.953159                    0.999411      29.742198      86.834867       0.606460       0.426181      -1.054348       0.005988       0.021579       0.012737       0.025763      -0.002551       0.019127       0.017922      -0.037167      -0.059436      -0.038050       0.003295       0.034755             11.211364      12.575728      -0.371366      -4.744748       7.110977      -3.047149      13.947386           0.000007
          449              C       6.407140      24.441078      23.757337       0.067485      39.655054 0.41873894E+03  0.97325060E+04                                10.366144                            6.924743      -0.174529       1.961927                    0.999157      26.647477      75.658362       0.613662       0.429433      -1.058227       0.014537       0.020023      -0.010992       0.027075       0.013312       0.016712       0.017673      -0.017884      -0.023950      -0.023965      -0.009601       0.033566             13.976203      13.730824       0.469560      -6.845664       8.592783      -5.476184      19.605002           0.000003
          450              C       5.668328      23.987852      24.970226       0.365965      34.573493 0.33167370E+03  0.73423326E+04                                 9.781028                            6.363765      -0.398737       1.901746                    0.998668      24.688238      70.577600       0.604275       0.457877      -1.031492      -0.012577      -0.001906       0.027280       0.030100       0.030578       0.012822       0.046942      -0.092072      -0.066512      -0.045136      -0.042723       0.087860             13.553271      13.743129       0.528944      -6.091834       7.856500      -5.227971      19.060184           0.000004
          451              C       7.976431      24.167407      17.396229       0.099652      27.177937 0.31997524E+03  0.70120967E+04                                 7.986251                            6.015822       0.152616       2.070972                    0.999655      25.966762      73.584956       0.658976       0.424136      -1.052615       0.011878      -0.018546       0.037102       0.043147       0.002424      -0.013552      -0.026368       0.080107       0.005599      -0.053682       0.008666       0.045016              9.276766       4.594643       0.464857       1.511483      12.972562       2.819461      10.263094          -0.000003
          452              C       7.775310      23.052109      16.622133      -0.143080      33.255643 0.41055877E+03  0.94889123E+04                                 8.976756                            6.730372       0.176060       2.036490                    0.999681      28.582938      80.744586       0.640517       0.413746      -1.068852       0.003414       0.000096       0.005721       0.006662      -0.007762      -0.005978      -0.027648       0.046356      -0.001042      -0.042996       0.018143       0.024853             10.695926       5.085970       0.875975       1.499495      16.116176       4.264417      10.885633          -0.000003
          453              C       8.518226      22.872012      19.224990       0.084791      27.719883 0.33209456E+03  0.73256960E+04                                 8.074834                            6.127885       0.189081       2.077072                    0.999635      26.131686      73.639294       0.654829       0.424024      -1.055550      -0.007693       0.030509      -0.030883       0.044088      -0.009926      -0.010725      -0.023944       0.041303       0.017955      -0.040333       0.015679       0.024654              9.467354       4.614268       0.578044       1.436364      12.566394       3.565612      11.221400           0.000004
          454              C       8.311633      21.711690      18.518047      -0.155143      34.240848 0.42212790E+03  0.98361778E+04                                 9.162555                            6.839404       0.116158       2.011219                    0.999667      29.105986      82.884103       0.632558       0.415550      -1.066402      -0.000653       0.007511      -0.007557       0.010675      -0.008399      -0.005867      -0.026316       0.033397      -0.003084      -0.037894       0.018552       0.019341             11.009630       5.307223       1.102629       2.038132      14.569521       5.112165      13.152147           0.000005
          455              C       7.936754      21.785736      17.180972       0.054909      39.205639 0.40839147E+03  0.93839645E+04                                10.127182                            6.737631      -0.107697       1.979189                    0.999196      26.312599      73.031968       0.639481       0.416840      -1.071681       0.005459       0.021468       0.015829       0.027226      -0.000411      -0.007303      -0.001312       0.026502      -0.023695      -0.010989      -0.008182       0.019171             13.703645       5.816115       1.804614       2.462123      20.329257       7.728196      14.965562           0.000001
          456              C       7.721951      20.572795      16.371460       0.371286      33.180250 0.31137702E+03  0.67428103E+04                                 9.373290                            6.076998      -0.177059       1.981715                    0.999177      23.683323      65.610709       0.635959       0.444757      -1.045526      -0.004749      -0.026868      -0.015780       0.031519      -0.000418      -0.034393       0.001123       0.130323      -0.117483      -0.048409      -0.045242       0.093652             12.881640       5.483849       1.485447       2.357188      18.850382       5.888393      14.310690           0.000000
          457              C       8.295215      15.586232      18.656492       0.099100      27.632896 0.33143257E+03  0.73368219E+04                                 8.146946                            6.176217       0.103780       2.055236                    0.999447      26.238946      75.048599       0.641080       0.431600      -1.046680      -0.008807      -0.025104      -0.034146       0.043287       0.016437      -0.019543       0.020330       0.065693       0.002631      -0.049464       0.007128       0.042336              9.524397       4.870111      -1.138613       1.226299      13.627160      -2.410758      10.075920           0.000001
          458              C       8.081780      16.848536      18.151927      -0.147858      35.006641 0.43841924E+03  0.10357349E+05                                 9.442569                            7.065734       0.041361       1.990295                    0.999488      29.536758      85.888108       0.607143       0.427028      -1.054624      -0.004053      -0.006685      -0.001189       0.007907       0.004886      -0.002442       0.022860       0.045697       0.042335      -0.040160       0.016309       0.023850             11.358530       5.431086      -1.575057       1.416054      16.667577      -4.597630      11.976926           0.000003
          459              C       8.020213      14.629333      16.584877       0.096958      27.513710 0.32312057E+03  0.70978250E+04                                 8.069422                            6.057586       0.172450       2.077020                    0.999635      26.009635      73.775567       0.654756       0.425859      -1.051628       0.011466       0.011731       0.040605       0.043793       0.021194      -0.004005       0.018243       0.069467       0.015578      -0.049629       0.011496       0.038133              9.521745       4.643469      -1.034845       0.913450      14.561364      -2.096317       9.360402          -0.000004
          460              C       7.788992      15.846613      16.001660      -0.144199      34.165731 0.41737648E+03  0.97070284E+04                                 9.200987                            6.833921       0.165755       2.033401                    0.999703      28.839414      82.297454       0.627631       0.419607      -1.062823       0.003874      -0.000603       0.009151       0.009956       0.009957      -0.003465       0.023351       0.048358       0.025381      -0.041510       0.019201       0.022309             11.102707       5.138380      -1.432423       1.072100      18.220001      -3.085420       9.949740          -0.000006
          461              C       7.839614      16.996357      16.788175       0.050233      40.332282 0.41697181E+03  0.96508928E+04                                10.386212                            6.849323      -0.085649       1.986612                    0.999258      26.555524      74.472949       0.627228       0.421910      -1.066250      -0.000222      -0.026594       0.011696       0.029053      -0.000972      -0.003251       0.000602       0.027575      -0.025132      -0.009851      -0.008558       0.018410             14.270171       5.732172      -1.992051       1.564303      23.961786      -6.693463      13.116555          -0.000000
          462              C       7.674066      18.335148      16.185641       0.377843      33.614750 0.31407933E+03  0.68188249E+04                                 9.491703                            6.120863      -0.172125       1.984752                    0.999185      23.670534      65.747341       0.630694       0.447319      -1.043599      -0.003573       0.029357      -0.015553       0.033414      -0.001037      -0.038267      -0.001264       0.134692      -0.107348      -0.050146      -0.046179       0.096325             13.196281       5.483792      -1.397569       1.996270      21.343815      -5.472100      12.761237          -0.000000
          463              C       5.928281      18.862148      10.953249       0.093348      27.683904 0.33099072E+03  0.73115292E+04                                 8.109666                            6.133846       0.199076       2.083386                    0.999637      26.174729      74.350665       0.650478       0.426266      -1.051815       0.006566       0.042544      -0.006196       0.043492      -0.006081      -0.026850       0.013720      -0.015479      -0.063199      -0.039729       0.007411       0.032318              9.718502       5.678941       0.424169       3.409255       8.518328      -0.245469      14.958237          -0.000006
          464              C       6.403036      18.663879      12.237430      -0.149206      34.670886 0.42744993E+03  0.10010806E+05                                 9.327562                            6.940798       0.135608       2.021816                    0.999668      29.143167      83.728647       0.618810       0.422634      -1.059850       0.004085       0.007217      -0.004263       0.009324       0.000396      -0.018013       0.007116      -0.015947      -0.090267      -0.038132       0.013841       0.024291             11.489580       6.525338       0.461856       4.511624       9.048918       0.012733      18.894485          -0.000008
          465              C       6.270323      21.131801      11.095834       0.102249      28.598516 0.33505284E+03  0.74574234E+04                                 8.392699                            6.232398      -0.041247       2.005494                    0.999357      26.585065      76.927230       0.632998       0.434739      -1.041943      -0.003262      -0.040114      -0.008877       0.041214       0.004057      -0.030753       0.010953       0.015205      -0.092859      -0.047331       0.010309       0.037022             10.154582       5.905766       0.497321       3.391136       9.100872      -0.887517      15.457107          -0.000005
          466              C       6.747814      21.017070      12.382314      -0.149542      35.783233 0.43965940E+03  0.10403933E+05                                 9.628479                            7.094249      -0.023523       1.970481                    0.999400      29.617388      86.463997       0.602972       0.429267      -1.052239       0.003158      -0.004580      -0.009066       0.010637      -0.002190      -0.014461       0.004644      -0.006275      -0.117339      -0.042897       0.017896       0.025001             11.957195       6.558496       0.137968       4.164752       9.545767      -2.093587      19.767324          -0.000006
          467              C       6.795700      19.768327      12.978409       0.052766      39.722199 0.41006366E+03  0.94539333E+04                                10.293187                            6.789962      -0.083989       1.988940                    0.999165      26.429770      74.039025       0.630130       0.421614      -1.066157      -0.001527       0.000820      -0.029733       0.029783      -0.005001      -0.006120       0.000228       0.029169      -0.027558      -0.011408      -0.009818       0.021225             14.527066       7.121303       0.164996       5.798101       9.951362      -1.717540      26.508532          -0.000002
          468              C       7.207520      19.619965      14.393675       0.380163      33.223128 0.30991747E+03  0.67047439E+04                                 9.417520                            6.074148      -0.178604       1.983357                    0.999184      23.574000      65.321538       0.634182       0.446433      -1.044323       0.011380       0.000323       0.029886       0.031981       0.004554      -0.038004       0.001018       0.135688      -0.117194      -0.051293      -0.046742       0.098035             13.354592       6.301010      -0.355447       4.882575      10.366586      -1.518474      23.396181          -0.000001
          469              C       5.145687      18.813055       6.180808       0.098154      29.072697 0.33471270E+03  0.74210556E+04                                 8.418119                            6.191241       0.056876       2.037305                    0.999422      26.276250      74.994726       0.643277       0.429452      -1.048924       0.035868       0.001647       0.033511       0.049114       0.006625       0.021358      -0.035632      -0.041932      -0.057611      -0.050273       0.000839       0.049433             10.216741      12.138681      -1.033841      -1.579830       7.116951       4.218852      11.394590          -0.000004
          470              C       5.821563      18.238590       5.132122      -0.141386      35.907830 0.43434051E+03  0.10255683E+05                                 9.622911                            7.031927      -0.068959       1.958571                    0.999254      29.552471      86.423606       0.607606       0.426923      -1.052772       0.003371      -0.013390       0.012626       0.018710      -0.000541       0.021878      -0.030605      -0.049574      -0.035824      -0.043529      -0.004991       0.048520             11.884205      14.526985      -2.214942      -3.564832       8.250905       4.986338      12.874724          -0.000004
          471              C       7.122693      19.363381       7.234094       0.092339      30.100005 0.35023061E+03  0.78740564E+04                                 8.734418                            6.417822      -0.026765       2.013053                    0.998534      26.669187      77.302791       0.617745       0.441014      -1.039272      -0.044869      -0.003436      -0.019547       0.049062       0.009668       0.012709      -0.029578      -0.047947      -0.042115      -0.039603      -0.006200       0.045803             10.670232      12.122797      -0.858094      -1.646097       7.061537       4.552989      12.826361          -0.000004
          472              C       7.864241      18.801121       6.217604      -0.138161      37.722568 0.45099177E+03  0.10776315E+05                                10.037052                            7.223717      -0.178936       1.924407                    0.998559      29.957441      88.851370       0.590773       0.433894      -1.045906      -0.012179      -0.008329      -0.000042       0.014755       0.013806      -0.000617      -0.034450      -0.047293      -0.047681      -0.035871      -0.016144       0.052014             12.584078      12.781676      -1.201522      -2.178333       9.262340       6.600680      15.708218          -0.000005
          473              C       7.208888      18.231267       5.135802       0.064351      40.715377 0.40260877E+03  0.92482921E+04                                10.478472                            6.743758      -0.066267       2.001096                    0.999137      26.152400      73.353969       0.629471       0.423596      -1.063905      -0.016171      -0.004528       0.023812       0.029138       0.001803       0.003780      -0.024292      -0.038616      -0.028482      -0.024081      -0.012721       0.036802             14.762170      15.298400      -3.545484      -5.169708      10.833698       8.346854      18.154411          -0.000002
          474              C       7.966854      17.606082       4.032382       0.380539      34.484784 0.32130286E+03  0.70490856E+04                                 9.757254                            6.259166      -0.336448       1.929478                    0.998853      24.167701      68.544260       0.610574       0.457246      -1.032931       0.011215      -0.021226      -0.017084       0.029465       0.049252      -0.015886      -0.043518      -0.095409      -0.095517      -0.053537      -0.047111       0.100649             13.783529      13.930512      -4.610124      -4.182534      10.182436       7.187029      17.237639          -0.000002
          475              C      12.981197      15.494014       4.961481       0.088856      28.680916 0.34879629E+03  0.78360903E+04                                 8.446007                            6.395498      -0.019153       2.012754                    0.998522      26.788622      77.695849       0.619970       0.439752      -1.039709       0.016015       0.006134      -0.041629       0.045023       0.022430      -0.009762      -0.001758      -0.060849       0.028957      -0.044050       0.010121       0.033929             10.001069      14.331517      -3.844203       1.050203       6.424937      -0.569323       9.246755          -0.000002
          476              C      11.697853      15.964327       4.776581      -0.133763      36.055258 0.45753624E+03  0.10993214E+05                                 9.803193                            7.318190      -0.239723       1.906254                    0.998223      30.173879      90.304875       0.580756       0.438948      -1.040884       0.003771      -0.000383      -0.008401       0.009217       0.029817      -0.008364       0.001428      -0.044533       0.004484      -0.039568       0.002924       0.036645             11.871130      17.776038      -4.502268       2.400320       7.166383      -0.541377      10.670970          -0.000002
          477              C      13.395752      15.560194       2.699447       0.095052      27.858570 0.33048089E+03  0.73065766E+04                                 8.168655                            6.141222       0.122294       2.057559                    0.999595      26.277879      74.981275       0.647357       0.427951      -1.049467      -0.008068      -0.013377       0.043375       0.046103       0.031669      -0.002487       0.012613      -0.066079       0.027458      -0.051174       0.006652       0.044522              9.702870      14.223207      -3.044195      -0.002004       5.583957      -0.766113       9.301445          -0.000003
          478              C      12.117882      16.014233       2.438195      -0.147005      34.507046 0.43165298E+03  0.10161368E+05                                 9.322357                            6.975451       0.020392       1.984082                    0.999461      29.487967      85.688961       0.615528       0.422709      -1.056950      -0.004509      -0.022898       0.005693       0.024022       0.016300      -0.003319       0.003499      -0.063684       0.026819      -0.040573       0.008964       0.031609             11.339285      18.026489      -3.811382      -0.236944       6.358651      -0.420818       9.632717          -0.000004
          479              C      11.246357      16.224165       3.490561       0.065178      40.393459 0.42156318E+03  0.98427516E+04                                10.577992                            7.004653      -0.311248       1.920449                    0.998559      26.891165      77.242428       0.601050       0.436457      -1.050932       0.018486      -0.017580       0.006043       0.026217       0.013743       0.003593       0.015602      -0.052633      -0.043850      -0.022396      -0.019164       0.041559             14.631283      25.556747      -5.810664       2.015545       7.494698      -0.623192      10.842405          -0.000001
          480              C       9.854929      16.664371       3.260126       0.376894      34.756704 0.32748061E+03  0.72388404E+04                                 9.870190                            6.362042      -0.437720       1.894823                    0.998540      24.550144      70.523514       0.597839       0.463488      -1.026601      -0.028298      -0.000217      -0.002793       0.028436       0.034201      -0.018551      -0.052769      -0.096356      -0.071038      -0.050333      -0.046527       0.096860             13.874661      23.322330      -4.868234       2.595701       7.897346       1.666203      10.404306          -0.000001
          481              C       7.155529      14.961318      44.744856       0.086784      27.772750 0.35151115E+03  0.79166034E+04                                 8.249350                            6.415958      -0.059991       1.996214                    0.998899      26.959410      78.423542       0.619286       0.439152      -1.039512      -0.044716       0.016562       0.011591       0.049073       0.001100      -0.022316      -0.035961      -0.030933      -0.044118      -0.045987      -0.001659       0.047646              9.421350      10.141866      -1.120509       2.641731       6.921570       2.644690      11.200614           0.000000
          482              C       7.880659      15.384166      45.834477      -0.145574      34.645504 0.45163282E+03  0.10790913E+05                                 9.457487                            7.214910      -0.115498       1.945604                    0.998460      29.950552      88.705650       0.593097       0.432223      -1.047358      -0.010044      -0.004118       0.009307       0.014299       0.007896      -0.017240      -0.031863      -0.035677      -0.038177      -0.036565      -0.010209       0.046774             11.116787      10.601203      -0.378928       3.232663       8.024598       4.293462      14.724560          -0.000001
          483              C       5.293450      16.127607      45.432941       0.078281      27.890623 0.34331531E+03  0.76645645E+04                                 8.139151                            6.233327       0.108365       2.046469                    0.999538      26.774185      76.822101       0.646448       0.424403      -1.051436       0.024765      -0.048978       0.000250       0.054884      -0.004307      -0.026902      -0.026574      -0.027821      -0.050332      -0.046851       0.009044       0.037806              9.376309      10.410305      -0.804623       2.783632       6.187305       2.290868      11.531317          -0.000001
          484              C       5.955644      16.612024       0.559759      -0.144844      34.932367 0.44256729E+03  0.10487935E+05                                 9.425619                            7.092039      -0.070207       1.953158                    0.999411      29.742209      86.834993       0.606459       0.426181      -1.054348      -0.005988      -0.021580       0.012738       0.025764      -0.002550      -0.019127      -0.017922      -0.037166      -0.059435      -0.038049       0.003295       0.034754             11.211382      12.575744      -0.371367       4.744752       7.110989       3.047161      13.947412          -0.000004
          485              C       7.274560      16.243422       0.759837       0.067486      39.655102 0.41873910E+03  0.97325130E+04                                10.366161                            6.924750      -0.174539       1.961924                    0.999157      26.647484      75.658451       0.613661       0.429434      -1.058227      -0.014537      -0.020023      -0.010992       0.027075       0.013312      -0.016712      -0.017673      -0.017884      -0.023952      -0.023966      -0.009601       0.033567             13.976233      13.730856       0.469563       6.845685       8.592797       5.476198      19.605047          -0.000001
          486              C       8.013372      16.696648       1.972726       0.365964      34.573552 0.33167408E+03  0.73423449E+04                                 9.781045                            6.363772      -0.398737       1.901746                    0.998668      24.688268      70.577755       0.604274       0.457877      -1.031492       0.012576       0.001905       0.027280       0.030099       0.030578      -0.012821      -0.046942      -0.092072      -0.066510      -0.045137      -0.042722       0.087859             13.553299      13.743160       0.528946       6.091852       7.856514       5.227982      19.060224          -0.000002
          487              C       5.705269      16.517093      40.393729       0.099652      27.178019 0.31997627E+03  0.70121258E+04                                 7.986271                            6.015836       0.152611       2.070970                    0.999655      25.966807      73.585144       0.658975       0.424136      -1.052615      -0.011878       0.018546       0.037103       0.043147       0.002424       0.013552       0.026367       0.080106       0.005599      -0.053682       0.008665       0.045016              9.276793       4.594655       0.464862      -1.511488      12.972596      -2.819484      10.263129           0.000002
          488              C       5.906390      17.632391      39.619633      -0.143082      33.255787 0.41056072E+03  0.94889694E+04                                 8.976782                            6.730389       0.176055       2.036488                    0.999681      28.583020      80.744898       0.640516       0.413746      -1.068852      -0.003414      -0.000095       0.005721       0.006663      -0.007762       0.005977       0.027648       0.046355      -0.001040      -0.042995       0.018144       0.024851             10.695962       5.085984       0.875981      -1.499500      16.116233      -4.264442      10.885670           0.000000
          489              C       5.163474      17.812488      42.222490       0.084793      27.719806 0.33209368E+03  0.73256706E+04                                 8.074817                            6.127876       0.189082       2.077073                    0.999635      26.131634      73.639079       0.654830       0.424024      -1.055550       0.007694      -0.030509      -0.030882       0.044088      -0.009926       0.010726       0.023944       0.041303       0.017954      -0.040333       0.015679       0.024655              9.467330       4.614260       0.578041      -1.436361      12.566354      -3.565599      11.221377          -0.000004
          490              C       5.370067      18.972810      41.515547      -0.155142      34.240758 0.42212691E+03  0.98361464E+04                                 9.162532                            6.839391       0.116164       2.011221                    0.999667      29.105947      82.883883       0.632559       0.415550      -1.066403       0.000654      -0.007511      -0.007557       0.010674      -0.008399       0.005867       0.026317       0.033397      -0.003082      -0.037894       0.018553       0.019341             11.009597       5.307212       1.102624      -2.038126      14.569464      -5.112145      13.152115          -0.000006
          491              C       5.744946      18.898764      40.178472       0.054907      39.205730 0.40839249E+03  0.93839939E+04                                10.127194                            6.737637      -0.107696       1.979189                    0.999196      26.312641      73.032105       0.639481       0.416839      -1.071681      -0.005459      -0.021469       0.015829       0.027227      -0.000411       0.007303       0.001312       0.026500      -0.023693      -0.010988      -0.008182       0.019169             13.703665       5.816122       1.804619      -2.462126      20.329290      -7.728215      14.965582          -0.000002
          492              C       5.959749      20.111705      39.368960       0.371286      33.180293 0.31137738E+03  0.67428201E+04                                 9.373298                            6.077002      -0.177060       1.981715                    0.999177      23.683337      65.610765       0.635958       0.444757      -1.045526       0.004750       0.026869      -0.015781       0.031520      -0.000418       0.034393      -0.001122       0.130322      -0.117482      -0.048408      -0.045243       0.093651             12.881655       5.483853       1.485449      -2.357190      18.850410      -5.888403      14.310702          -0.000002
          493              C       5.386485      25.098268      41.653992       0.099102      27.632813 0.33143158E+03  0.73367937E+04                                 8.146930                            6.176208       0.103777       2.055236                    0.999447      26.238884      75.048359       0.641080       0.431600      -1.046680       0.008808       0.025104      -0.034146       0.043287       0.016438       0.019543      -0.020331       0.065693       0.002630      -0.049464       0.007129       0.042336              9.524376       4.870103      -1.138609      -1.226296      13.627124       2.410750      10.075900          -0.000001
          494              C       5.599920      23.835964      41.149427      -0.147857      35.006534 0.43841798E+03  0.10357310E+05                                 9.442549                            7.065724       0.041363       1.990296                    0.999488      29.536694      85.887840       0.607143       0.427028      -1.054624       0.004053       0.006685      -0.001188       0.007907       0.004886       0.002442      -0.022860       0.045698       0.042337      -0.040160       0.016309       0.023851             11.358501       5.431077      -1.575052      -1.416051      16.667526       4.597619      11.976901          -0.000003
          495              C       5.661487      26.055167      39.582377       0.096957      27.513740 0.32312094E+03  0.70978340E+04                                 8.069421                            6.057587       0.172452       2.077020                    0.999635      26.009663      73.775615       0.654757       0.425859      -1.051629      -0.011466      -0.011731       0.040605       0.043793       0.021193       0.004005      -0.018244       0.069466       0.015578      -0.049629       0.011496       0.038133              9.521745       4.643469      -1.034845      -0.913449      14.561371       2.096313       9.360394           0.000003
          496              C       5.892708      24.837887      38.999161      -0.144199      34.165783 0.41737713E+03  0.97070447E+04                                 9.200988                            6.833922       0.165756       2.033400                    0.999703      28.839438      82.297454       0.627632       0.419607      -1.062824      -0.003873       0.000603       0.009152       0.009956       0.009957       0.003464      -0.023351       0.048357       0.025384      -0.041510       0.019202       0.022308             11.102710       5.138382      -1.432424      -1.072095      18.220030       3.085415       9.949719           0.000004
          497              C       5.842086      23.688143      39.785675       0.050232      40.332367 0.41697254E+03  0.96509141E+04                                10.386225                            6.849329      -0.085650       1.986612                    0.999258      26.555556      74.473060       0.627228       0.421910      -1.066250       0.000222       0.026595       0.011696       0.029054      -0.000972       0.003250      -0.000603       0.027575      -0.025131      -0.009851      -0.008558       0.018409             14.270195       5.732180      -1.992057      -1.564304      23.961841       6.693486      13.116563          -0.000001
          498              C       6.007634      22.349352      39.183141       0.377843      33.614793 0.31407966E+03  0.68188337E+04                                 9.491711                            6.120866      -0.172124       1.984752                    0.999185      23.670546      65.747379       0.630694       0.447319      -1.043599       0.003573      -0.029357      -0.015553       0.033414      -0.001037       0.038267       0.001264       0.134691      -0.107347      -0.050146      -0.046179       0.096324             13.196295       5.483797      -1.397571      -1.996271      21.343841       5.472110      12.761246          -0.000002
          499              C       7.753419      21.822352      33.950749       0.093348      27.683857 0.33099006E+03  0.73115095E+04                                 8.109647                            6.133832       0.199085       2.083388                    0.999637      26.174712      74.350550       0.650480       0.426265      -1.051816      -0.006567      -0.042544      -0.006196       0.043492      -0.006081       0.026850      -0.013721      -0.015481      -0.063198      -0.039729       0.007411       0.032318              9.718479       5.678928       0.424171      -3.409246       8.518314       0.245458      14.958194           0.000004
          500              C       7.278664      22.020621      35.234930      -0.149206      34.670840 0.42744925E+03  0.10010785E+05                                 9.327554                            6.940792       0.135607       2.021816                    0.999668      29.143137      83.728520       0.618811       0.422634      -1.059851      -0.004084      -0.007216      -0.004263       0.009323       0.000395       0.018013      -0.007116      -0.015946      -0.090266      -0.038132       0.013841       0.024291             11.489571       6.525334       0.461857      -4.511622       9.048908      -0.012741      18.894472           0.000004
          501              C       7.411377      19.552699      34.093334       0.102248      28.598540 0.33505319E+03  0.74574323E+04                                 8.392699                            6.232397      -0.041242       2.005495                    0.999357      26.585082      76.927251       0.632999       0.434738      -1.041944       0.003264       0.040114      -0.008876       0.041213       0.004057       0.030753      -0.010954       0.015203      -0.092860      -0.047331       0.010310       0.037021             10.154581       5.905766       0.497322      -3.391136       9.100871       0.887515      15.457106           0.000002
          502              C       6.933886      19.667430      35.379814      -0.149541      35.783188 0.43965869E+03  0.10403911E+05                                 9.628468                            7.094241      -0.023520       1.970483                    0.999400      29.617352      86.463831       0.602973       0.429267      -1.052239      -0.003157       0.004579      -0.009065       0.010636      -0.002190       0.014461      -0.004644      -0.006273      -0.117339      -0.042896       0.017896       0.025001             11.957181       6.558489       0.137968      -4.164748       9.545753       2.093579      19.767303           0.000002
          503              C       6.886000      20.916173      35.975909       0.052768      39.722141 0.41006293E+03  0.94539123E+04                                10.293180                            6.789957      -0.083992       1.988940                    0.999165      26.429740      74.038926       0.630130       0.421614      -1.066157       0.001528      -0.000820      -0.029732       0.029782      -0.005001       0.006121      -0.000228       0.029170      -0.027562      -0.011408      -0.009818       0.021226             14.527056       7.121299       0.164997      -5.798098       9.951354       1.717533      26.508515           0.000000
          504              C       6.474180      21.064535      37.391175       0.380161      33.223179 0.30991798E+03  0.67047577E+04                                 9.417527                            6.074151      -0.178601       1.983358                    0.999184      23.574026      65.321619       0.634182       0.446432      -1.044323      -0.011379      -0.000323       0.029886       0.031980       0.004554       0.038003      -0.001018       0.135688      -0.117191      -0.051292      -0.046743       0.098035             13.354604       6.301015      -0.355447      -4.882579      10.366596       1.518472      23.396201           0.000000
          505              I      13.055352       0.508285      41.539004      -0.428290     418.186808 0.18715988E+05  0.10302499E+07                                34.276834                           34.079352       1.463094       1.833758                    0.999850     167.168015     548.357924       0.478162       0.232703      -1.346547       0.144245       0.233509      -0.078407       0.285449       0.204323      -0.146851      -0.184512      -0.218128      -0.335008      -0.233335      -0.162208       0.395543             35.124786      30.006953       3.051240      -2.879651      48.411375      -4.600236      26.956030          -0.000001
          506              I       9.245409      25.830047      43.183786      -0.473886     456.512589 0.20421949E+05  0.11498246E+07                                36.557658                           35.719665       1.305517       1.780419                    0.999994     172.302556     573.052415       0.464326       0.234287      -1.343232      -0.205969       0.151117       0.079355       0.267501      -0.062146      -0.056425       0.004937       0.647932      -0.502555      -0.246116      -0.172984       0.419100             38.173183      56.717447      -5.993399       3.700049      30.775560       1.033928      27.026542          -0.000011
          507              I      10.019519      26.540398       2.072535      -0.460631     507.944506 0.20262613E+05  0.11347831E+07                                39.018718                           35.355087       1.492398       1.832082                    0.999970     169.044593     554.568025       0.472769       0.231334      -1.352056       0.142776      -0.028702      -0.149736       0.208877       0.045919      -0.250875      -0.059739       0.254428       0.672029      -0.248320      -0.151861       0.400180             43.835689      55.596357       1.292512     -21.712654      27.777124      -0.821464      48.133586          -0.000002
          508              I       9.913760      24.985708       6.245661      -0.457001     494.178909 0.20295721E+05  0.11418496E+07                                38.683507                           35.696138       1.292894       1.780036                    0.999995     171.843850     572.786289       0.462416       0.235434      -1.340533       0.149823      -0.169109       0.161518       0.277728      -0.141104       0.130819      -0.270040       0.027317       0.277353      -0.270728      -0.112773       0.383501             42.514657      44.351879     -14.810956       9.135986      47.419594     -13.992751      35.772498          -0.000045
          509              I       9.461306      21.808248       9.025139      -0.454268     466.578594 0.19713157E+05  0.10995127E+07                                36.998712                           35.042200       1.435008       1.818860                    0.999942     169.854676     561.179303       0.470115       0.233592      -1.345020      -0.193786       0.182530      -0.105353       0.286303      -0.201145      -0.072300      -0.027028       0.184957      -0.657163      -0.250299      -0.084542       0.334841             39.216167      53.573985      -2.551569      -2.695869      30.776125      -2.047094      33.298392          -0.000018
          510              I      11.376470      17.871345       8.202288      -0.466931     460.473715 0.19222400E+05  0.10671831E+07                                36.718562                           34.631829       1.430585       1.814855                    0.999960     170.944701     566.551883       0.471520       0.233978      -1.342225      -0.005003      -0.197468      -0.112097       0.227122       0.039707       0.099769       0.193785      -0.431224      -0.548688      -0.291499      -0.092853       0.384352             39.138868      33.090777       5.583797       4.458523      47.936475      12.490390      36.389353          -0.000026
          511              I       0.626348      13.053215      18.541504      -0.428269     418.182863 0.18715755E+05  0.10302337E+07                                34.276591                           34.079116       1.463114       1.833765                    0.999850     167.167404     548.354799       0.478164       0.232702      -1.346547      -0.144242      -0.233515      -0.078421       0.285455       0.204326       0.146854       0.184514      -0.218133      -0.334992      -0.233335      -0.162212       0.395547             35.124531      30.006727       3.051217       2.879630      48.411038       4.600182      26.955829          -0.000011
          512              I       4.436291      14.854453      20.186286      -0.473881     456.511764 0.20421903E+05  0.11498214E+07                                36.557609                           35.719621       1.305521       1.780420                    0.999994     172.302434     573.051800       0.464326       0.234287      -1.343232       0.205972      -0.151120       0.079338       0.267500      -0.062148       0.056420      -0.004944       0.647935      -0.502548      -0.246119      -0.172981       0.419100             38.173127      56.717357      -5.993392      -3.700044      30.775531      -1.033936      27.026492          -0.000003
          513              I       3.662181      14.144102      25.070035      -0.460635     507.944232 0.20262599E+05  0.11347821E+07                                39.018705                           35.355076       1.492397       1.832082                    0.999970     169.044565     554.567903       0.472769       0.231334      -1.352056      -0.142777       0.028695      -0.149749       0.208886       0.045920       0.250879       0.059744       0.254429       0.672043      -0.248324      -0.151864       0.400188             43.835673      55.596306       1.292525      21.712650      27.777113       0.821477      48.133600           0.000007
          514              I       3.767940      15.698792      29.243161      -0.457007     494.180678 0.20295814E+05  0.11418561E+07                                38.683566                           35.696191       1.292896       1.780036                    0.999995     171.844372     572.788188       0.462416       0.235434      -1.340534      -0.149827       0.169100       0.161512       0.277721      -0.141119      -0.130829       0.270030       0.027306       0.277371      -0.270719      -0.112790       0.383509             42.514722      44.351942     -14.810972      -9.135999      47.419666      13.992777      35.772559           0.000035
          515              I       4.220394      18.876252      32.022639      -0.454252     466.575817 0.19713003E+05  0.10995018E+07                                36.998520                           35.042021       1.435024       1.818865                    0.999942     169.854488     561.177787       0.470117       0.233591      -1.345021       0.193786      -0.182536      -0.105351       0.286306      -0.201151       0.072299       0.027018       0.184967      -0.657166      -0.250295      -0.084556       0.334851             39.215960      53.573696      -2.551559       2.695848      30.775969       2.047078      33.298215           0.000046
          516              I       2.305230      22.813155      31.199788      -0.466927     460.472011 0.19222308E+05  0.10671767E+07                                36.718459                           34.631733       1.430594       1.814858                    0.999960     170.944493     566.550744       0.471521       0.233978      -1.342225       0.005003       0.197476      -0.112098       0.227129       0.039710      -0.099770      -0.193783      -0.431240      -0.548679      -0.291498      -0.092859       0.384358             39.138757      33.090673       5.583781      -4.458504      47.936346     -12.490356      36.389251           0.000032
          517              I       6.214502      26.614715      27.453496      -0.428273     418.184633 0.18715857E+05  0.10302408E+07                                34.276701                           34.079220       1.463105       1.833762                    0.999850     167.167647     548.356067       0.478163       0.232702      -1.346547       0.144245      -0.233507       0.078411       0.285448      -0.204322       0.146853      -0.184511      -0.218131      -0.335005      -0.233336      -0.162206       0.395542             35.124649      30.006825      -3.051224       2.879637      48.411195      -4.600204      26.955926           0.000012
          518              I       2.404559       1.292953      25.808714      -0.473883     456.511701 0.20421897E+05  0.11498210E+07                                36.557604                           35.719614       1.305521       1.780420                    0.999994     172.302442     573.051806       0.464326       0.234287      -1.343232      -0.205971      -0.151114      -0.079355       0.267501       0.062147       0.056425       0.004938       0.647933      -0.502553      -0.246117      -0.172984       0.419101             38.173124      56.717351       5.993391      -3.700045      30.775515       1.033928      27.026505          -0.000010
          519              I       3.178669       0.582602      20.924965      -0.460635     507.945844 0.20262679E+05  0.11347877E+07                                39.018790                           35.355148       1.492392       1.832080                    0.999970     169.044780     554.568933       0.472769       0.231334      -1.352056       0.142774       0.028704       0.149734       0.208875      -0.045918       0.250876      -0.059739       0.254426       0.672029      -0.248319      -0.151862       0.400181             43.835775      55.596465      -1.292515      21.712707      27.777172      -0.821466      48.133687          -0.000004
          520              I       3.072910       2.137292      16.751839      -0.457004     494.179472 0.20295753E+05  0.11418519E+07                                38.683547                           35.696177       1.292893       1.780035                    0.999995     171.843872     572.786547       0.462415       0.235434      -1.340533       0.149821       0.169111      -0.161522       0.277730       0.141105      -0.130818      -0.270041       0.027317       0.277359      -0.270730      -0.112772       0.383503             42.514700      44.351911      14.810968      -9.135987      47.419653     -13.992766      35.772536          -0.000047
          521              I       2.620456       5.314752      13.972361      -0.454270     466.578304 0.19713141E+05  0.10995116E+07                                36.998697                           35.042186       1.435011       1.818861                    0.999942     169.854625     561.179068       0.470115       0.233592      -1.345020      -0.193787      -0.182531       0.105351       0.286303       0.201145       0.072300      -0.027028       0.184956      -0.657164      -0.250299      -0.084543       0.334842             39.216151      53.573956       2.551569       2.695863      30.776119      -2.047092      33.298377          -0.000020
          522              I       4.535620       9.251655      14.795212      -0.466935     460.474239 0.19222430E+05  0.10671852E+07                                36.718595                           34.631861       1.430583       1.814854                    0.999960     170.944764     566.552244       0.471520       0.233978      -1.342225      -0.005002       0.197468       0.112094       0.227120      -0.039706      -0.099769       0.193784      -0.431221      -0.548685      -0.291498      -0.092851       0.384349             39.138902      33.090808      -5.583798      -4.458522      47.936523      12.490395      36.389376          -0.000029
          523              I       7.467198      14.069785       4.455996      -0.428281     418.184293 0.18715842E+05  0.10302397E+07                                34.276682                           34.079206       1.463106       1.833762                    0.999850     167.167618     548.355935       0.478163       0.232702      -1.346547      -0.144242       0.233514       0.078419       0.285454      -0.204324      -0.146852       0.184514      -0.218130      -0.334998      -0.233334      -0.162211       0.395545             35.124623      30.006814      -3.051226      -2.879640      48.411159       4.600198      26.955898          -0.000015
          524              I      11.277141      12.268547       2.811214      -0.473885     456.512559 0.20421950E+05  0.11498247E+07                                36.557658                           35.719669       1.305518       1.780419                    0.999994     172.302529     573.052335       0.464326       0.234287      -1.343232       0.205971       0.151120      -0.079339       0.267500       0.062148      -0.056420      -0.004944       0.647934      -0.502549      -0.246119      -0.172982       0.419100             38.173179      56.717432       5.993399       3.700048      30.775575      -1.033934      27.026529          -0.000002
          525              I      10.503031      12.978898      43.922465      -0.460635     507.943841 0.20262581E+05  0.11347808E+07                                39.018686                           35.355060       1.492398       1.832082                    0.999970     169.044502     554.567632       0.472769       0.231334      -1.352056      -0.142780      -0.028695       0.149750       0.208888      -0.045920      -0.250878       0.059744       0.254433       0.672046      -0.248326      -0.151862       0.400187             43.835650      55.596279      -1.292519     -21.712635      27.777101       0.821471      48.133571           0.000006
          526              I      10.608790      11.424208      39.749339      -0.457001     494.178920 0.20295720E+05  0.11418494E+07                                38.683456                           35.696092       1.292900       1.780037                    0.999995     171.844199     572.787124       0.462417       0.235433      -1.340534      -0.149829      -0.169100      -0.161506       0.277719       0.141116       0.130828       0.270030       0.027307       0.277363      -0.270718      -0.112787       0.383506             42.514602      44.351817      14.810927       9.135974      47.419530      13.992734      35.772459           0.000041
          527              I      11.061244       8.246748      36.969861      -0.454250     466.576001 0.19713013E+05  0.10995025E+07                                36.998530                           35.042030       1.435018       1.818863                    0.999942     169.854525     561.177953       0.470117       0.233591      -1.345021       0.193786       0.182534       0.105357       0.286307       0.201151      -0.072299       0.027017       0.184969      -0.657167      -0.250294      -0.084557       0.334851             39.215970      53.573715       2.551562      -2.695850      30.775973       2.047078      33.298220           0.000049
          528              I       9.146080       4.309845      37.792712      -0.466924     460.471561 0.19222282E+05  0.10671749E+07                                36.718427                           34.631703       1.430594       1.814858                    0.999960     170.944460     566.550483       0.471521       0.233977      -1.342225       0.005003      -0.197475       0.112104       0.227131      -0.039711       0.099771      -0.193784      -0.431240      -0.548684      -0.291500      -0.092859       0.384359             39.138725      33.090642      -5.583779       4.458502      47.936309     -12.490351      36.389224           0.000034
          529              I       0.626348      26.614715       4.455996      -0.428281     418.184300 0.18715842E+05  0.10302398E+07                                34.276682                           34.079207       1.463106       1.833762                    0.999850     167.167620     548.355943       0.478163       0.232702      -1.346547      -0.144242      -0.233514       0.078419       0.285454       0.204325      -0.146852      -0.184514      -0.218130      -0.334998      -0.233334      -0.162211       0.395545             35.124623      30.006814       3.051227      -2.879641      48.411158      -4.600198      26.955898          -0.000015
          530              I       4.436291       1.292953       2.811214      -0.473885     456.512554 0.20421950E+05  0.11498247E+07                                36.557658                           35.719669       1.305518       1.780419                    0.999994     172.302530     573.052339       0.464326       0.234287      -1.343232       0.205971      -0.151120      -0.079339       0.267500      -0.062148      -0.056420       0.004944       0.647934      -0.502549      -0.246119      -0.172982       0.419100             38.173178      56.717431      -5.993399       3.700049      30.775574       1.033934      27.026528          -0.000002
          531              I       3.662181       0.582602      43.922465      -0.460634     507.943815 0.20262579E+05  0.11347807E+07                                39.018685                           35.355059       1.492398       1.832082                    0.999970     169.044501     554.567622       0.472769       0.231334      -1.352056      -0.142780       0.028695       0.149749       0.208888       0.045920      -0.250878      -0.059744       0.254432       0.672046      -0.248326      -0.151862       0.400187             43.835648      55.596276       1.292519     -21.712633      27.777099      -0.821471      48.133568           0.000006
          532              I       3.767940       2.137292      39.749339      -0.457000     494.178914 0.20295720E+05  0.11418494E+07                                38.683456                           35.696092       1.292900       1.780037                    0.999995     171.844199     572.787123       0.462417       0.235433      -1.340534      -0.149829       0.169100      -0.161506       0.277719      -0.141116       0.130828      -0.270030       0.027307       0.277363      -0.270718      -0.112787       0.383506             42.514601      44.351817     -14.810926       9.135974      47.419529     -13.992734      35.772458           0.000041
          533              I       4.220394       5.314752      36.969861      -0.454250     466.576005 0.19713013E+05  0.10995025E+07                                36.998530                           35.042030       1.435018       1.818863                    0.999942     169.854526     561.177957       0.470117       0.233591      -1.345021       0.193786      -0.182534       0.105357       0.286307      -0.201151      -0.072299      -0.027017       0.184968      -0.657168      -0.250294      -0.084557       0.334851             39.215970      53.573716      -2.551562      -2.695849      30.775974      -2.047078      33.298220           0.000049
          534              I       2.305230       9.251655      37.792712      -0.466924     460.471544 0.19222281E+05  0.10671748E+07                                36.718426                           34.631702       1.430594       1.814858                    0.999960     170.944459     566.550475       0.471521       0.233977      -1.342225       0.005003       0.197475       0.112104       0.227131       0.039711       0.099771       0.193784      -0.431241      -0.548684      -0.291500      -0.092859       0.384359             39.138724      33.090641       5.583778       4.458502      47.936307      12.490350      36.389223           0.000034
          535              I      13.055352      14.069785      27.453496      -0.428274     418.184660 0.18715859E+05  0.10302409E+07                                34.276703                           34.079221       1.463105       1.833762                    0.999850     167.167651     548.356087       0.478163       0.232702      -1.346547       0.144245       0.233507       0.078411       0.285448       0.204322       0.146853       0.184511      -0.218131      -0.335005      -0.233336      -0.162206       0.395542             35.124651      30.006826       3.051224       2.879637      48.411199       4.600204      26.955927           0.000012
          536              I       9.245409      12.268547      25.808714      -0.473883     456.511735 0.20421899E+05  0.11498211E+07                                36.557606                           35.719616       1.305521       1.780420                    0.999994     172.302446     573.051828       0.464326       0.234287      -1.343232      -0.205971       0.151114      -0.079355       0.267501      -0.062147       0.056425      -0.004938       0.647933      -0.502553      -0.246117      -0.172984       0.419101             38.173126      56.717354      -5.993392      -3.700045      30.775517      -1.033928      27.026507          -0.000010
          537              I      10.019519      12.978898      20.924965      -0.460635     507.945844 0.20262678E+05  0.11347877E+07                                39.018790                           35.355148       1.492392       1.832080                    0.999970     169.044779     554.568929       0.472769       0.231334      -1.352056       0.142774      -0.028704       0.149734       0.208875       0.045918       0.250876       0.059739       0.254426       0.672029      -0.248319      -0.151862       0.400181             43.835775      55.596467       1.292515      21.712708      27.777172       0.821466      48.133687          -0.000004
          538              I       9.913760      11.424208      16.751839      -0.457004     494.179506 0.20295754E+05  0.11418520E+07                                38.683549                           35.696178       1.292893       1.780035                    0.999995     171.843875     572.786564       0.462415       0.235434      -1.340533       0.149821      -0.169111      -0.161522       0.277730      -0.141105      -0.130818       0.270041       0.027317       0.277359      -0.270730      -0.112773       0.383503             42.514703      44.351915     -14.810969      -9.135988      47.419655      13.992767      35.772538          -0.000047
          539              I       9.461306       8.246748      13.972361      -0.454270     466.578314 0.19713142E+05  0.10995116E+07                                36.998698                           35.042187       1.435011       1.818861                    0.999942     169.854624     561.179070       0.470115       0.233592      -1.345020      -0.193787       0.182531       0.105351       0.286303      -0.201145       0.072300       0.027028       0.184956      -0.657164      -0.250299      -0.084543       0.334842             39.216152      53.573957      -2.551570       2.695863      30.776120       2.047092      33.298378          -0.000020
          540              I      11.376470       4.309845      14.795212      -0.466935     460.474255 0.19222431E+05  0.10671853E+07                                36.718596                           34.631861       1.430583       1.814854                    0.999960     170.944763     566.552244       0.471520       0.233978      -1.342225      -0.005002      -0.197468       0.112094       0.227120       0.039706      -0.099769      -0.193784      -0.431221      -0.548685      -0.291498      -0.092851       0.384349             39.138904      33.090809       5.583799      -4.458523      47.936525     -12.490396      36.389378          -0.000029
          541              I       7.467198       0.508285      18.541504      -0.428269     418.182865 0.18715755E+05  0.10302337E+07                                34.276591                           34.079116       1.463114       1.833765                    0.999850     167.167404     548.354801       0.478164       0.232702      -1.346547      -0.144242       0.233515      -0.078421       0.285455      -0.204326       0.146854      -0.184514      -0.218133      -0.334992      -0.233335      -0.162212       0.395547             35.124532      30.006727      -3.051217       2.879630      48.411039      -4.600182      26.955828          -0.000011
          542              I      11.277141      25.830047      20.186286      -0.473881     456.511768 0.20421903E+05  0.11498214E+07                                36.557609                           35.719621       1.305521       1.780420                    0.999994     172.302434     573.051799       0.464326       0.234287      -1.343232       0.205973       0.151120       0.079337       0.267500       0.062148       0.056420       0.004944       0.647935      -0.502548      -0.246119      -0.172982       0.419100             38.173127      56.717358       5.993392      -3.700045      30.775531       1.033935      27.026492          -0.000003
          543              I      10.503031      26.540398      25.070035      -0.460635     507.944223 0.20262599E+05  0.11347821E+07                                39.018705                           35.355075       1.492397       1.832082                    0.999970     169.044565     554.567899       0.472769       0.231334      -1.352056      -0.142777      -0.028695      -0.149749       0.208886      -0.045920       0.250879      -0.059744       0.254429       0.672043      -0.248324      -0.151864       0.400188             43.835672      55.596305      -1.292525      21.712650      27.777112      -0.821477      48.133599           0.000007
          544              I      10.608790      24.985708      29.243161      -0.457007     494.180702 0.20295815E+05  0.11418561E+07                                38.683567                           35.696192       1.292896       1.780036                    0.999995     171.844373     572.788195       0.462416       0.235434      -1.340534      -0.149827      -0.169100       0.161512       0.277721       0.141119      -0.130829      -0.270030       0.027305       0.277371      -0.270719      -0.112790       0.383509             42.514725      44.351945      14.810974      -9.136000      47.419669     -13.992778      35.772560           0.000035
          545              I      11.061244      21.808248      32.022639      -0.454252     466.575817 0.19713003E+05  0.10995018E+07                                36.998520                           35.042021       1.435024       1.818865                    0.999942     169.854489     561.177790       0.470117       0.233591      -1.345021       0.193786       0.182536      -0.105351       0.286306       0.201151       0.072299      -0.027018       0.184967      -0.657166      -0.250295      -0.084556       0.334851             39.215960      53.573696       2.551559       2.695848      30.775968      -2.047078      33.298215           0.000046
          546              I       9.146080      17.871345      31.199788      -0.466927     460.472051 0.19222310E+05  0.10671768E+07                                36.718461                           34.631736       1.430594       1.814858                    0.999960     170.944496     566.550766       0.471521       0.233978      -1.342225       0.005003      -0.197476      -0.112098       0.227129      -0.039710      -0.099770       0.193784      -0.431240      -0.548679      -0.291498      -0.092859       0.384358             39.138759      33.090675      -5.583781      -4.458505      47.936350      12.490357      36.389253           0.000032
          547              I       6.214502      13.053215      41.539004      -0.428290     418.186773 0.18715986E+05  0.10302497E+07                                34.276832                           34.079350       1.463094       1.833758                    0.999850     167.168009     548.357895       0.478162       0.232703      -1.346547       0.144245      -0.233509      -0.078407       0.285449      -0.204323      -0.146851       0.184512      -0.218128      -0.335008      -0.233335      -0.162208       0.395543             35.124784      30.006951      -3.051240      -2.879651      48.411372       4.600236      26.956028          -0.000001
          548              I       2.404559      14.854453      43.183786      -0.473886     456.512600 0.20421949E+05  0.11498247E+07                                36.557659                           35.719666       1.305517       1.780419                    0.999994     172.302556     573.052420       0.464326       0.234287      -1.343232      -0.205969      -0.151117       0.079355       0.267501       0.062146      -0.056425      -0.004937       0.647932      -0.502555      -0.246116      -0.172984       0.419100             38.173184      56.717448       5.993399       3.700049      30.775561      -1.033928      27.026542          -0.000011
          549              I       3.178669      14.144102       2.072535      -0.460631     507.944489 0.20262613E+05  0.11347831E+07                                39.018717                           35.355087       1.492398       1.832082                    0.999970     169.044592     554.568019       0.472769       0.231334      -1.352056       0.142776       0.028702      -0.149736       0.208877      -0.045919      -0.250875       0.059739       0.254428       0.672029      -0.248320      -0.151861       0.400180             43.835687      55.596353      -1.292512     -21.712653      27.777124       0.821463      48.133585          -0.000002
          550              I       3.072910      15.698792       6.245661      -0.457001     494.178867 0.20295719E+05  0.11418495E+07                                38.683504                           35.696136       1.292894       1.780036                    0.999995     171.843847     572.786272       0.462416       0.235434      -1.340533       0.149823       0.169109       0.161518       0.277728       0.141104       0.130819       0.270040       0.027317       0.277353      -0.270728      -0.112773       0.383501             42.514653      44.351873      14.810953       9.135984      47.419590      13.992750      35.772495          -0.000045
          551              I       2.620456      18.876252       9.025139      -0.454268     466.578597 0.19713157E+05  0.10995127E+07                                36.998712                           35.042200       1.435008       1.818860                    0.999942     169.854677     561.179305       0.470115       0.233592      -1.345020      -0.193786      -0.182530      -0.105353       0.286303       0.201145      -0.072300       0.027028       0.184956      -0.657163      -0.250299      -0.084543       0.334841             39.216167      53.573985       2.551569      -2.695869      30.776125       2.047094      33.298392          -0.000018
          552              I       4.535620      22.813155       8.202288      -0.466931     460.473606 0.19222395E+05  0.10671827E+07                                36.718556                           34.631823       1.430586       1.814855                    0.999960     170.944690     566.551818       0.471520       0.233978      -1.342225      -0.005003       0.197468      -0.112097       0.227122      -0.039707       0.099769      -0.193785      -0.431224      -0.548688      -0.291499      -0.092853       0.384352             39.138861      33.090770      -5.583796       4.458521      47.936466     -12.490387      36.389346          -0.000025
          553              N      12.618632      21.303218       7.223975      -0.173376      36.896360 0.49024230E+03  0.11698786E+05                                 9.391355                            7.224161      -0.078345       2.019123                    0.998148      27.046419      74.562415       0.642955       0.399204      -1.091873       0.056571       0.043749      -0.083729       0.110113      -0.020095       0.036553       0.010188       0.010175      -0.066290      -0.050853       0.008213       0.042640             11.324055      13.353931       0.497902      -0.613298       7.478427      -4.405020      13.139809          -0.000001
[truncated: 64,866 more chars]
