# Supplementary material for: A collection of forcefield precursors for metal–organic frameworks
Source: RSC Adv. 2019 Nov 13;9(63):36492–507. doi: 10.1039/c9ra07327b (PMC9075174; doi:10.1039/c9ra07327b)
Supplement: RA-009-C9RA07327B-s3644 [file RA-009-C9RA07327B-s3644.xyz]

  648
jmolscript: load "" {1 1 1} spacegroup "x,y,z" unitcell [{     13.793400     0.000000     0.000000 }, {      0.000000    27.424000     0.000000 }, {      0.000000     0.000000    45.907000 }]
Zn     2.024871     1.410965    26.219324     0.447260
Zn     4.914313     0.764033    18.979790     0.460386
Zn     2.059768     6.686794    14.301408     0.466149
Zn    11.768529    12.301035     3.265824     0.447224
Zn     8.879087    12.947967    41.933290     0.460355
Zn    11.733632     7.025206    37.254908     0.466187
Zn     8.921571    26.013035    42.641176     0.447222
Zn    11.811013    26.659967     3.973710     0.460358
Zn     8.956468    20.737206     8.652092     0.466190
Zn     4.871829    15.122965    19.687676     0.447260
Zn     1.982387    14.476033    26.927210     0.460380
Zn     4.836932    20.398794    31.605592     0.466149
Zn    11.768529    26.013035    19.687676     0.447259
Zn     8.879087    26.659967    26.927210     0.460380
Zn    11.733632    20.737206    31.605592     0.466150
Zn     2.024871    15.122965    42.641176     0.447223
Zn     4.914313    14.476033     3.973710     0.460357
Zn     2.059768    20.398794     8.652092     0.466190
Zn     4.871829     1.410965     3.265824     0.447224
Zn     1.982387     0.764033    41.933290     0.460355
Zn     4.836932     6.686794    37.254908     0.466187
Zn     8.921571    12.301035    26.219324     0.447261
Zn    11.811013    12.947967    18.979790     0.460386
Zn     8.956468     7.025206    14.301408     0.466148
H      6.797388     1.387654    21.259532     0.090407
H      8.951917     2.193920    21.603834     0.127077
H      7.098084     2.026634    17.403344     0.090903
H      9.245716     2.857581    17.637469     0.130420
H     12.936830     6.225248    15.071268     0.088410
H     11.707838     5.298317    16.801962     0.126793
H      2.547641     5.136515    16.765236     0.096290
H      1.395892     4.176675    18.528065     0.129078
H      2.510399     2.926141    23.642105     0.090214
H      1.339339     3.677558    21.792053     0.136367
H     13.158904     0.907734    24.922910     0.087884
H     11.917498     1.587850    23.091221     0.129845
H      1.104851     2.210374    28.981089     0.098030
H      0.776568     4.094403    30.271076     0.135587
H      2.046941     4.387840    25.850232     0.092916
H      1.720037     6.359626    27.030042     0.133020
H      1.518653    11.594867    26.189943     0.092155
H      1.249682     9.521613    27.186125     0.130213
H      1.336580    13.399366    29.688057     0.096824
H      0.998642    11.389187    30.780643     0.135022
H     12.571305     9.200752    35.426432     0.102623
H     13.429254     9.491446    33.268803     0.134343
H     13.332700     5.336710    35.302483     0.095175
H      0.384836     5.520451    33.144854     0.131724
H      6.996012    12.324346    44.213032     0.090405
H      4.841483    11.518080    44.557334     0.127075
H      6.695316    11.685366    40.356844     0.090938
H      4.547684    10.854419    40.590969     0.130442
H      0.856570     7.486752    38.024768     0.088443
H      2.085562     8.413683    39.755462     0.126790
H     11.245759     8.575485    39.718736     0.096287
H     12.397508     9.535325    41.481565     0.129051
H     11.283001    10.785859     0.688605     0.090222
H     12.454061    10.034442    44.745553     0.136390
H      0.634496    12.804266     1.969410     0.087885
H      1.875902    12.124150     0.137721     0.129844
H     12.688549    11.501626     6.027589     0.098062
H     13.016832     9.617597     7.317576     0.135629
H     11.746459     9.324160     2.896732     0.092895
H     12.073363     7.352374     4.076542     0.133010
H     12.274747     2.117133     3.236443     0.092141
H     12.543718     4.190387     4.232625     0.130207
H     12.456820     0.312634     6.734557     0.096872
H     12.794758     2.322813     7.827143     0.135095
H      1.222095     4.511248    12.472932     0.102636
H      0.364146     4.220554    10.315303     0.134326
H      0.460700     8.375290    12.348983     0.095181
H     13.408564     8.191549    10.191354     0.131699
H     13.694088    26.036346     1.693968     0.090404
H      2.055217    25.230080     1.349666     0.127076
H      0.201384    25.397366     5.550156     0.090940
H      2.349016    24.566419     5.316031     0.130444
H      6.040130    21.198752     7.882232     0.088445
H      4.811138    22.125683     6.151538     0.126789
H      9.444341    22.287485     6.188264     0.096287
H      8.292592    23.247325     4.425435     0.129050
H      9.407099    24.497859    45.218395     0.090218
H      8.236039    23.746442     1.161447     0.136390
H      6.262204    26.516266    43.937590     0.087882
H      5.020798    25.836150    45.769279     0.129846
H      8.001551    25.213626    39.879411     0.098061
H      7.673268    23.329597    38.589424     0.135630
H      8.943641    23.036160    43.010268     0.092896
H      8.616737    21.064374    41.830458     0.133013
H      8.415353    15.829133    42.670556     0.092140
H      8.146382    17.902387    41.674375     0.130208
H      8.233280    14.024634    39.172443     0.096873
H      7.895342    16.034813    38.079856     0.135095
H      5.674605    18.223248    33.434068     0.102632
H      6.532554    17.932554    35.591697     0.134327
H      6.436000    22.087290    33.558017     0.095182
H      7.281536    21.903549    35.715646     0.131702
H      0.099312    15.099654    24.647468     0.090410
H     11.738183    15.905920    24.303166     0.127080
H     13.592016    15.738634    28.503656     0.090901
H     11.444384    16.569581    28.269531     0.130420
H      7.753270    19.937248    30.835732     0.088410
H      8.982262    19.010317    29.105038     0.126793
H      4.349059    18.848515    29.141764     0.096291
H      5.500808    17.888675    27.378935     0.129078
H      4.386301    16.638141    22.264895     0.090211
H      5.557361    17.389558    24.114947     0.136364
H      7.531196    14.619734    20.984090     0.087885
H      8.772602    15.299850    22.815779     0.129844
H      5.791849    15.922374    16.925911     0.098023
H      6.120132    17.806403    15.635924     0.135587
H      4.849759    18.099840    20.056768     0.092909
H      5.176663    20.071626    18.876958     0.133019
H      5.378047    25.306867    19.717057     0.092152
H      5.647018    23.233613    18.720875     0.130213
H      5.560120    27.111366    16.218943     0.096823
H      5.898058    25.101187    15.126356     0.135021
H      8.118795    22.912752    10.480568     0.102617
H      7.260846    23.203446    12.638197     0.134339
H      7.357400    19.048710    10.604517     0.095172
H      6.511864    19.232451    12.762146     0.131722
H      6.996012    26.036346    24.647468     0.090411
H      4.841483    25.230080    24.303166     0.127081
H      6.695316    25.397366    28.503656     0.090901
H      4.547684    24.566419    28.269531     0.130420
H      0.856570    21.198752    30.835732     0.088410
H      2.085562    22.125683    29.105038     0.126793
H     11.245759    22.287485    29.141764     0.096290
H     12.397508    23.247325    27.378935     0.129079
H     11.283001    24.497859    22.264895     0.090212
H     12.454061    23.746442    24.114947     0.136364
H      0.634496    26.516266    20.984090     0.087884
H      1.875902    25.836150    22.815779     0.129843
H     12.688549    25.213626    16.925911     0.098025
H     13.016832    23.329597    15.635924     0.135588
H     11.746459    23.036160    20.056768     0.092910
H     12.073363    21.064374    18.876958     0.133020
H     12.274747    15.829133    19.717057     0.092153
H     12.543718    17.902387    18.720875     0.130214
H     12.456820    14.024634    16.218943     0.096824
H     12.794758    16.034813    15.126356     0.135023
H      1.222095    18.223248    10.480568     0.102617
H      0.364146    17.932554    12.638197     0.134339
H      0.460700    22.087290    10.604517     0.095172
H     13.408564    21.903549    12.762146     0.131722
H      6.797388    15.099654     1.693968     0.090404
H      8.951917    15.905920     1.349666     0.127076
H      7.098084    15.738634     5.550156     0.090940
H      9.245716    16.569581     5.316031     0.130444
H     12.936830    19.937248     7.882232     0.088445
H     11.707838    19.010317     6.151538     0.126789
H      2.547641    18.848515     6.188264     0.096287
H      1.395892    17.888675     4.425435     0.129050
H      2.510399    16.638141    45.218395     0.090218
H      1.339339    17.389558     1.161447     0.136390
H     13.158904    14.619734    43.937590     0.087882
H     11.917498    15.299850    45.769279     0.129846
H      1.104851    15.922374    39.879411     0.098061
H      0.776568    17.806403    38.589424     0.135629
H      2.046941    18.099840    43.010268     0.092896
H      1.720037    20.071626    41.830458     0.133013
H      1.518653    25.306867    42.670556     0.092140
H      1.249682    23.233613    41.674375     0.130207
H      1.336580    27.111366    39.172443     0.096873
H      0.998642    25.101187    38.079856     0.135094
H     12.571305    22.912752    33.434068     0.102632
H     13.429254    23.203446    35.591697     0.134327
H     13.332700    19.048710    33.558017     0.095182
H      0.384836    19.232451    35.715646     0.131702
H      0.099312     1.387654    44.213032     0.090405
H     11.738183     2.193920    44.557334     0.127075
H     13.592016     2.026634    40.356844     0.090938
H     11.444384     2.857581    40.590969     0.130442
H      7.753270     6.225248    38.024768     0.088443
H      8.982262     5.298317    39.755462     0.126789
H      4.349059     5.136515    39.718736     0.096287
H      5.500808     4.176675    41.481565     0.129051
H      4.386301     2.926141     0.688605     0.090222
H      5.557361     3.677558    44.745553     0.136390
H      7.531196     0.907734     1.969410     0.087884
H      8.772602     1.587850     0.137721     0.129844
H      5.791849     2.210374     6.027589     0.098063
H      6.120132     4.094403     7.317576     0.135630
H      4.849759     4.387840     2.896732     0.092896
H      5.176663     6.359626     4.076542     0.133010
H      5.378047    11.594867     3.236443     0.092141
H      5.647018     9.521613     4.232625     0.130207
H      5.560120    13.399366     6.734557     0.096872
H      5.898058    11.389187     7.827143     0.135095
H      8.118795     9.200752    12.472932     0.102636
H      7.260846     9.491446    10.315303     0.134327
H      7.357400     5.336710    12.348983     0.095181
H      6.511864     5.520451    10.191354     0.131700
H     13.694088    12.324346    21.259532     0.090407
H      2.055217    11.518080    21.603834     0.127076
H      0.201384    11.685366    17.403344     0.090903
H      2.349016    10.854419    17.637469     0.130420
H      6.040130     7.486752    15.071268     0.088410
H      4.811138     8.413683    16.801962     0.126793
H      9.444341     8.575485    16.765236     0.096291
H      8.292592     9.535325    18.528065     0.129077
H      9.407099    10.785859    23.642105     0.090214
H      8.236039    10.034442    21.792053     0.136367
H      6.262204    12.804266    24.922910     0.087883
H      5.020798    12.124150    23.091221     0.129844
H      8.001551    11.501626    28.981089     0.098029
H      7.673268     9.617597    30.271076     0.135587
H      8.943641     9.324160    25.850232     0.092915
H      8.616737     7.352374    27.030042     0.133019
H      8.415353     2.117133    26.189943     0.092155
H      8.146382     4.190387    27.186125     0.130212
H      8.233280     0.312634    29.688057     0.096824
H      7.895342     2.322813    30.780643     0.135021
H      5.674605     4.511248    35.426432     0.102623
H      6.532554     4.220554    33.268803     0.134343
H      6.436000     8.375290    35.302483     0.095175
H      7.281536     8.191549    33.144854     0.131724
C      7.302226     1.686576    20.514920     0.094104
C      8.587771     2.171981    20.725633    -0.141761
C      7.481540     2.062285    18.271445     0.090380
C      8.762947     2.561402    18.398148    -0.134864
C      9.327097     2.615701    19.658755     0.063319
C     10.725748     3.086023    19.826774     0.376751
C     13.397529     5.802918    15.787876     0.090803
C     12.656824     5.257181    16.814357    -0.135607
C      1.598655     5.168053    16.773959     0.093616
C      0.918640     4.600376    17.827065    -0.140202
C     13.320286     4.652756    17.855069     0.063842
C     12.593374     4.027763    18.982544     0.377902
C      1.606931     2.657386    23.530551     0.078030
C      0.915882     3.107139    22.423274    -0.144340
C     13.563050     1.475137    24.275163     0.088345
C     12.816827     1.880189    23.193594    -0.146493
C     13.397529     2.725397    22.245155     0.068659
C     12.611306     3.141145    21.052491     0.368530
C      1.233130     3.065455    28.588584     0.097119
C      1.033126     4.181886    29.362117    -0.143145
C      1.779349     4.336831    26.758731     0.086971
C      1.591758     5.519354    27.455599    -0.151922
C      1.208302     5.445858    28.795166     0.053181
C      1.016574     6.657450    29.599456     0.371975
C      1.431755    11.547149    27.133791     0.099706
C      1.264855    10.307036    27.718647    -0.152131
C      1.315890    12.598586    29.176194     0.098908
C      1.124162    11.405642    29.837255    -0.147062
C      1.117265    10.222296    29.098611     0.051473
C      0.977952     8.904024    29.753245     0.380210
C     12.894070     8.443850    34.949458     0.092091
C     13.398909     8.627590    33.662226    -0.151752
C     13.334080     6.186032    34.878302     0.107729
C      0.049656     6.288872    33.591529    -0.148459
C      0.062070     7.517741    32.973621     0.054532
C      0.502080     7.646360    31.558308     0.378031
C      6.491174    12.025424    43.468420     0.094079
C      5.205629    11.540019    43.679133    -0.141780
C      6.311860    11.649715    41.224945     0.090417
C      5.030453    11.150598    41.351648    -0.134837
C      4.466303    11.096299    42.612255     0.063314
C      3.067652    10.625977    42.780274     0.376747
C      0.395871     7.909082    38.741376     0.090857
C      1.136576     8.454819    39.767857    -0.135593
C     12.194745     8.543947    39.727459     0.093623
C     12.874760     9.111624    40.780565    -0.140229
C      0.473114     9.059244    40.808569     0.063789
C      1.200026     9.684237    41.936044     0.377929
C     12.186469    11.054614     0.577051     0.078039
C     12.877518    10.604861    45.376774    -0.144326
C      0.230350    12.236863     1.321663     0.088351
C      0.976573    11.831811     0.240094    -0.146484
C      0.395871    10.986603    45.198655     0.068670
C      1.182094    10.570855    44.005991     0.368522
C     12.560270    10.646545     5.635084     0.097107
C     12.760274     9.530114     6.408617    -0.143112
C     12.014051     9.375169     3.805231     0.086938
C     12.201642     8.192646     4.502099    -0.151942
C     12.585098     8.266142     5.841666     0.053223
C     12.776826     7.054550     6.645956     0.371934
C     12.361645     2.164851     4.180291     0.099658
C     12.528545     3.404964     4.765147    -0.152157
C     12.477510     1.113414     6.222694     0.098923
C     12.669238     2.306358     6.883755    -0.147017
C     12.676135     3.489704     6.145111     0.051511
C     12.815448     4.807976     6.799745     0.380189
C      0.899330     5.268150    11.995958     0.092146
C      0.394491     5.084410    10.708726    -0.151766
C      0.459320     7.525968    11.924802     0.107756
C     13.743744     7.423128    10.638029    -0.148462
C     13.731330     6.194259    10.020121     0.054462
C     13.291320     6.065640     8.604808     0.378081
C      0.405526    25.737424     2.438580     0.094081
C      1.691071    25.252019     2.227867    -0.141780
C      0.584840    25.361715     4.682055     0.090422
C      1.866247    24.862598     4.555352    -0.134831
C      2.430397    24.808299     3.294745     0.063315
C      3.829048    24.337977     3.126726     0.376748
C      6.500829    21.621082     7.165624     0.090861
C      5.760124    22.166819     6.139143    -0.135592
C      8.495355    22.255947     6.179541     0.093622
C      7.815340    22.823624     5.126435    -0.140232
C      6.423586    22.771244     5.098431     0.063785
C      5.696674    23.396237     3.970955     0.377932
C      8.503631    24.766614    45.329949     0.078037
C      7.812582    24.316861     0.530226    -0.144323
C      6.666350    25.948863    44.585337     0.088347
C      5.920127    25.543811    45.666906    -0.146485
C      6.500829    24.698603     0.708345     0.068676
C      5.714606    24.282855     1.901009     0.368518
C      8.129830    24.358545    40.271916     0.097101
C      7.929826    23.242114    39.498383    -0.143113
C      8.676049    23.087169    42.101769     0.086938
C      8.488458    21.904646    41.404901    -0.151939
C      8.105002    21.978142    40.065334     0.053220
C      7.913274    20.766550    39.261044     0.371935
C      8.328455    15.876851    41.726709     0.099659
C      8.161555    17.116964    41.141853    -0.152156
C      8.212590    14.825414    39.684306     0.098923
C      8.020862    16.018358    39.023245    -0.147017
C      8.013965    17.201704    39.761889     0.051509
C      7.874652    18.519976    39.107255     0.380190
C      5.997370    18.980150    33.911042     0.092149
C      6.502209    18.796410    35.198274    -0.151765
C      6.437380    21.237968    33.982198     0.107758
C      6.946356    21.135128    35.268971    -0.148461
C      6.958770    19.906259    35.886879     0.054464
C      7.398780    19.777640    37.302192     0.378082
C     13.387874    15.398576    25.392080     0.094104
C     12.102329    15.883981    25.181367    -0.141756
C     13.208560    15.774285    27.635555     0.090378
C     11.927153    16.273402    27.508852    -0.134864
C     11.363003    16.327701    26.248245     0.063321
C      9.964352    16.798023    26.080226     0.376750
C      7.292571    19.514918    30.119124     0.090802
C      8.033276    18.969181    29.092643    -0.135607
C      5.298045    18.880053    29.133041     0.093616
C      5.978060    18.312376    28.079935    -0.140202
C      7.369814    18.364756    28.051931     0.063843
C      8.096726    17.739763    26.924455     0.377902
C      5.289769    16.369386    22.376449     0.078033
C      5.980818    16.819139    23.483726    -0.144342
C      7.127050    15.187137    21.631837     0.088347
C      7.873273    15.592189    22.713406    -0.146491
C      7.292571    16.437397    23.661845     0.068654
C      8.078794    16.853145    24.854509     0.368534
C      5.663570    16.777455    17.318416     0.097113
C      5.863574    17.893886    16.544883    -0.143144
C      5.117351    18.048831    19.148269     0.086966
C      5.304942    19.231354    18.451401    -0.151925
C      5.688398    19.157858    17.111834     0.053188
C      5.880126    20.369450    16.307544     0.371973
C      5.464945    25.259149    18.773209     0.099705
C      5.631845    24.019036    18.188353    -0.152134
C      5.580810    26.310586    16.730806     0.098906
C      5.772538    25.117642    16.069745    -0.147060
C      5.779435    23.934296    16.808389     0.051477
C      5.918748    22.616024    16.153755     0.380208
C      7.796030    22.155850    10.957542     0.092083
C      7.291191    22.339590    12.244774    -0.151756
C      7.356020    19.898032    11.028698     0.107722
C      6.847044    20.000872    12.315471    -0.148465
C      6.834630    21.229741    12.933379     0.054524
C      6.394620    21.358360    14.348692     0.378028
C      6.491174    25.737424    25.392080     0.094105
C      5.205629    25.252019    25.181367    -0.141756
C      6.311860    25.361715    27.635555     0.090377
C      5.030453    24.862598    27.508852    -0.134864
C      4.466303    24.808299    26.248245     0.063321
C      3.067652    24.337977    26.080226     0.376751
C      0.395871    21.621082    30.119124     0.090802
C      1.136576    22.166819    29.092643    -0.135607
C     12.194745    22.255947    29.133041     0.093616
C     12.874760    22.823624    28.079935    -0.140201
C      0.473114    22.771244    28.051931     0.063844
C      1.200026    23.396237    26.924455     0.377902
C     12.186469    24.766614    22.376449     0.078032
C     12.877518    24.316861    23.483726    -0.144342
C      0.230350    25.948863    21.631837     0.088348
C      0.976573    25.543811    22.713406    -0.146492
C      0.395871    24.698603    23.661845     0.068653
C      1.182094    24.282855    24.854509     0.368536
C     12.560270    24.358545    17.318416     0.097114
C     12.760274    23.242114    16.544883    -0.143145
C     12.014051    23.087169    19.148269     0.086966
C     12.201642    21.904646    18.451401    -0.151925
C     12.585098    21.978142    17.111834     0.053186
C     12.776826    20.766550    16.307544     0.371974
C     12.361645    15.876851    18.773209     0.099704
C     12.528545    17.116964    18.188353    -0.152134
C     12.477510    14.825414    16.730806     0.098905
C     12.669238    16.018358    16.069745    -0.147060
C     12.676135    17.201704    16.808389     0.051479
C     12.815448    18.519976    16.153755     0.380208
C      0.899330    18.980150    10.957542     0.092083
C      0.394491    18.796410    12.244774    -0.151756
C      0.459320    21.237968    11.028698     0.107723
C     13.743744    21.135128    12.315471    -0.148464
C     13.731330    19.906259    12.933379     0.054524
C     13.291320    19.777640    14.348692     0.378028
C      7.302226    15.398576     2.438580     0.094081
C      8.587771    15.883981     2.227867    -0.141780
C      7.481540    15.774285     4.682055     0.090422
C      8.762947    16.273402     4.555352    -0.134831
C      9.327097    16.327701     3.294745     0.063315
C     10.725748    16.798023     3.126726     0.376748
C     13.397529    19.514918     7.165624     0.090861
C     12.656824    18.969181     6.139143    -0.135592
C      1.598655    18.880053     6.179541     0.093622
C      0.918640    18.312376     5.126435    -0.140232
C     13.320286    18.364756     5.098431     0.063785
C     12.593374    17.739763     3.970955     0.377932
C      1.606931    16.369386    45.329949     0.078037
C      0.915882    16.819139     0.530226    -0.144323
C     13.563050    15.187137    44.585337     0.088347
C     12.816827    15.592189    45.666906    -0.146485
C     13.397529    16.437397     0.708345     0.068676
C     12.611306    16.853145     1.901009     0.368519
C      1.233130    16.777455    40.271916     0.097101
C      1.033126    17.893886    39.498383    -0.143113
C      1.779349    18.048831    42.101769     0.086938
C      1.591758    19.231354    41.404901    -0.151940
C      1.208302    19.157858    40.065334     0.053220
C      1.016574    20.369450    39.261044     0.371935
C      1.431755    25.259149    41.726709     0.099659
C      1.264855    24.019036    41.141853    -0.152156
C      1.315890    26.310586    39.684306     0.098923
C      1.124162    25.117642    39.023245    -0.147017
C      1.117265    23.934296    39.761889     0.051509
C      0.977952    22.616024    39.107255     0.380190
C     12.894070    22.155850    33.911042     0.092149
C     13.398909    22.339590    35.198274    -0.151765
C     13.334080    19.898032    33.982198     0.107757
C      0.049656    20.000872    35.268971    -0.148462
C      0.062070    21.229741    35.886879     0.054464
C      0.502080    21.358360    37.302192     0.378082
C     13.387874     1.686576    43.468420     0.094078
C     12.102329     2.171981    43.679133    -0.141780
C     13.208560     2.062285    41.224945     0.090417
C     11.927153     2.561402    41.351648    -0.134838
C     11.363003     2.615701    42.612255     0.063313
C      9.964352     3.086023    42.780274     0.376747
C      7.292571     5.802918    38.741376     0.090857
C      8.033276     5.257181    39.767857    -0.135593
C      5.298045     5.168053    39.727459     0.093623
C      5.978060     4.600376    40.780565    -0.140230
C      7.369814     4.652756    40.808569     0.063788
C      8.096726     4.027763    41.936044     0.377929
C      5.289769     2.657386     0.577051     0.078039
C      5.980818     3.107139    45.376774    -0.144326
C      7.127050     1.475137     1.321663     0.088351
C      7.873273     1.880189     0.240094    -0.146484
C      7.292571     2.725397    45.198655     0.068670
C      8.078794     3.141145    44.005991     0.368522
C      5.663570     3.065455     5.635084     0.097107
C      5.863574     4.181886     6.408617    -0.143112
C      5.117351     4.336831     3.805231     0.086938
C      5.304942     5.519354     4.502099    -0.151942
C      5.688398     5.445858     5.841666     0.053223
C      5.880126     6.657450     6.645956     0.371934
C      5.464945    11.547149     4.180291     0.099658
C      5.631845    10.307036     4.765147    -0.152157
C      5.580810    12.598586     6.222694     0.098923
C      5.772538    11.405642     6.883755    -0.147017
C      5.779435    10.222296     6.145111     0.051511
C      5.918748     8.904024     6.799745     0.380189
C      7.796030     8.443850    11.995958     0.092146
C      7.291191     8.627590    10.708726    -0.151766
C      7.356020     6.186032    11.924802     0.107756
C      6.847044     6.288872    10.638029    -0.148462
C      6.834630     7.517741    10.020121     0.054462
C      6.394620     7.646360     8.604808     0.378081
C      0.405526    12.025424    20.514920     0.094104
C      1.691071    11.540019    20.725633    -0.141762
C      0.584840    11.649715    18.271445     0.090380
C      1.866247    11.150598    18.398148    -0.134863
C      2.430397    11.096299    19.658755     0.063319
C      3.829048    10.625977    19.826774     0.376750
C      6.500829     7.909082    15.787876     0.090803
C      5.760124     8.454819    16.814357    -0.135607
C      8.495355     8.543947    16.773959     0.093616
C      7.815340     9.111624    17.827065    -0.140203
C      6.423586     9.059244    17.855069     0.063841
C      5.696674     9.684237    18.982544     0.377902
C      8.503631    11.054614    23.530551     0.078032
C      7.812582    10.604861    22.423274    -0.144340
C      6.666350    12.236863    24.275163     0.088344
C      5.920127    11.831811    23.193594    -0.146494
C      6.500829    10.986603    22.245155     0.068659
C      5.714606    10.570855    21.052491     0.368529
C      8.129830    10.646545    28.588584     0.097118
C      7.929826     9.530114    29.362117    -0.143145
C      8.676049     9.375169    26.758731     0.086971
C      8.488458     8.192646    27.455599    -0.151921
C      8.105002     8.266142    28.795166     0.053182
C      7.913274     7.054550    29.599456     0.371974
C      8.328455     2.164851    27.133791     0.099708
C      8.161555     3.404964    27.718647    -0.152132
C      8.212590     1.113414    29.176194     0.098908
C      8.020862     2.306358    29.837255    -0.147062
C      8.013965     3.489704    29.098611     0.051472
C      7.874652     4.807976    29.753245     0.380210
C      5.997370     5.268150    34.949458     0.092091
C      6.502209     5.084410    33.662226    -0.151752
C      6.437380     7.525968    34.878302     0.107729
C      6.946356     7.423128    33.591529    -0.148460
C      6.958770     6.194259    32.973621     0.054532
C      7.398780     6.065640    31.558308     0.378031
I      0.737257    26.983571    27.403266    -0.433374
I      4.551822     1.475137    25.904861    -0.471325
I      3.893877     0.229813    21.258154    -0.456122
I      3.649596     2.016487    17.165086    -0.461652
I      2.272049     9.172780    14.821075    -0.468945
I      4.182573     5.279120    13.995667    -0.469789
I     13.056143    14.152429     4.449766    -0.432900
I      9.241578    12.236863     2.951361    -0.470935
I      9.899523    13.482187    44.211654    -0.456021
I     10.143804    11.695513    40.118586    -0.461663
I     11.521351     4.539220    37.774575    -0.469009
I      9.610827     8.432880    36.949167    -0.469836
I      7.633957     0.440429    41.457234    -0.432859
I     11.448522    25.948863    42.955639    -0.470872
I     10.790577    27.194187     1.695346    -0.456028
I     10.546296    25.407513     5.788414    -0.461653
I      9.168749    18.251220     8.132425    -0.469012
I     11.079273    22.144880     8.957833    -0.469835
I      6.159443    13.271571    18.503734    -0.433345
I      2.344878    15.187137    20.002139    -0.471331
I      3.002823    13.941813    24.648846    -0.456061
I      3.247104    15.728487    28.741914    -0.461657
I      4.624651    22.884780    31.085925    -0.468945
I      2.714127    18.991120    31.911333    -0.469795
I     13.056143     0.440429    18.503734    -0.433374
I      9.241578    25.948863    20.002139    -0.471334
I      9.899523    27.194187    24.648846    -0.456079
I     10.143804    25.407513    28.741914    -0.461656
I     11.521351    18.251220    31.085925    -0.468947
I      9.610827    22.144880    31.911333    -0.469796
I      0.737257    13.271571    41.457234    -0.432871
I      4.551822    15.187137    42.955639    -0.470876
I      3.893877    13.941813     1.695346    -0.456027
I      3.649596    15.728487     5.788414    -0.461653
I      2.272049    22.884780     8.132425    -0.469011
I      4.182573    18.991120     8.957833    -0.469833
I      6.159443    26.983571     4.449766    -0.432894
I      2.344878     1.475137     2.951361    -0.470935
I      3.002823     0.229813    44.211654    -0.456021
I      3.247104     2.016487    40.118586    -0.461665
I      4.624651     9.172780    37.774575    -0.469010
I      2.714127     5.279120    36.949167    -0.469837
I      7.633957    14.152429    27.403266    -0.433357
I     11.448522    12.236863    25.904861    -0.471324
I     10.790577    13.482187    21.258154    -0.456121
I     10.546296    11.695513    17.165086    -0.461653
I      9.168749     4.539220    14.821075    -0.468942
I     11.079273     8.432880    13.995667    -0.469790
N      6.751869     1.629534    19.295171    -0.167335
N      0.953124     5.766444    15.752069    -0.171665
N      1.055195     1.853040    24.451445    -0.171779
N     11.303691     3.704982    18.787440    -0.371760
N     13.292700     3.780947    20.095330    -0.386510
N     11.331278     2.792860    20.984090    -0.387546
N      1.606931     3.135934    27.294007    -0.157956
N      1.474514    12.687439    27.843973    -0.156322
N     12.845793     7.239662    35.543495    -0.160521
N      1.182094     7.837779    28.988434    -0.394562
N      0.640014     8.877423    31.050118    -0.386259
N      0.681394     6.507989    30.884393    -0.390827
N      7.041531    12.082466    42.248671    -0.167318
N     12.840276     7.945556    38.705569    -0.171606
N     12.738205    11.858960     1.497945    -0.171770
N      2.489709    10.007018    41.740940    -0.371700
N      0.500700     9.931053    43.048830    -0.386491
N      2.462122    10.919140    43.937590    -0.387566
N     12.186469    10.576066     4.340507    -0.158010
N     12.318886     1.024561     4.890473    -0.156347
N      0.947607     6.472338    12.589995    -0.160435
N     12.611306     5.874221     6.034934    -0.394616
N     13.153386     4.834577     8.096618    -0.386221
N     13.112006     7.204011     7.930893    -0.390780
N     13.648569    25.794466     3.658329    -0.167317
N      7.849824    21.657556     7.201431    -0.171603
N      7.951895    25.570960    44.409055    -0.171776
N      4.406991    23.719018     4.166060    -0.371695
N      6.396000    23.643053     2.858170    -0.386491
N      4.434578    24.631140     1.969410    -0.387568
N      8.503631    24.288066    41.566493    -0.158011
N      8.371214    14.736561    41.016527    -0.156344
N      5.949093    20.184338    33.317005    -0.160432
N      8.078794    19.586221    39.872066    -0.394611
N      7.536714    18.546577    37.810382    -0.386221
N      7.578094    20.916011    37.976107    -0.390778
N      0.144831    15.341534    26.611829    -0.167336
N      5.943576    19.478444    30.154931    -0.171666
N      5.841505    15.565040    21.455555    -0.171776
N      9.386409    17.416982    27.119560    -0.371763
N      7.397400    17.492947    25.811670    -0.386509
N      9.358822    16.504860    24.922910    -0.387542
N      5.289769    16.847934    18.612993    -0.157963
N      5.422186    26.399439    18.063027    -0.156326
N      7.844307    20.951662    10.363505    -0.160533
N      5.714606    21.549779    16.918566    -0.394576
N      6.256686    22.589423    14.856882    -0.386261
N      6.215306    20.219989    15.022607    -0.390830
N      7.041531    25.794466    26.611829    -0.167336
N     12.840276    21.657556    30.154931    -0.171667
N     12.738205    25.570960    21.455555    -0.171775
N      2.489709    23.719018    27.119560    -0.371764
N      0.500700    23.643053    25.811670    -0.386509
N      2.462122    24.631140    24.922910    -0.387541
N     12.186469    24.288066    18.612993    -0.157961
N     12.318886    14.736561    18.063027    -0.156326
N      0.947607    20.184338    10.363505    -0.160533
N     12.611306    19.586221    16.918566    -0.394576
N     13.153386    18.546577    14.856882    -0.386262
N     13.112006    20.916011    15.022607    -0.390828
N      6.751869    15.341534     3.658329    -0.167317
N      0.953124    19.478444     7.201431    -0.171603
N      1.055195    15.565040    44.409055    -0.171775
N     11.303691    17.416982     4.166060    -0.371695
N     13.292700    17.492947     2.858170    -0.386491
N     11.331278    16.504860     1.969410    -0.387568
N      1.606931    16.847934    41.566493    -0.158011
N      1.474514    26.399439    41.016527    -0.156344
N     12.845793    20.951662    33.317005    -0.160432
N      1.182094    21.549779    39.872066    -0.394611
N      0.640014    22.589423    37.810382    -0.386221
N      0.681394    20.219989    37.976107    -0.390778
N      0.144831     1.629534    42.248671    -0.167318
N      5.943576     5.766444    38.705569    -0.171606
N      5.841505     1.853040     1.497945    -0.171770
N      9.386409     3.704982    41.740940    -0.371700
N      7.397400     3.780947    43.048830    -0.386491
N      9.358822     2.792860    43.937590    -0.387566
N      5.289769     3.135934     4.340507    -0.158010
N      5.422186    12.687439     4.890473    -0.156347
N      7.844307     7.239662    12.589995    -0.160434
N      5.714606     7.837779     6.034934    -0.394616
N      6.256686     8.877423     8.096618    -0.386221
N      6.215306     6.507989     7.930893    -0.390780
N     13.648569    12.082466    19.295171    -0.167335
N      7.849824     7.945556    15.752069    -0.171664
N      7.951895    11.858960    24.451445    -0.171779
N      4.406991    10.007018    18.787440    -0.371759
N      6.396000     9.931053    20.095330    -0.386510
N      4.434578    10.919140    20.984090    -0.387547
N      8.503631    10.576066    27.294007    -0.157958
N      8.371214     1.024561    27.843973    -0.156320
N      5.949093     6.472338    35.543495    -0.160521
N      8.078794     5.874221    28.988434    -0.394562
N      7.536714     4.834577    31.050118    -0.386258
N      7.578094     7.204011    30.884393    -0.390828

The following XYZ coordinates are in angstroms. Other properties are in atomic units.
The sperically averaged electron density of each atom fit to a function of the form exp(a - br)
eigen_1, eigen_2 and eigen_3 are the three eigenvalues of traceless quadrupole moment tensor
  atom number  atomic symbol              X              Y              Z     net charge C6 coefficient C8 coefficient C10 coefficient fluctuating dipole atomic polarizability isotropic forcefield polarizability              a              b squared Pearson coefficient          <r^3>          <r^4>         wp_QDO          m_QDO          q_QDO       dipole_x       dipole_y       dipole_z         dipole            Qxy            Qxz            Qyz     Q(x^2-y^2)  Q(3z^2 - R^2)        eigen_1        eigen_2        eigen_3 static polarizability      alpha(xx)      alpha(xy)      alpha(xz)      alpha(yy)      alpha(yz)      alpha(zz) atomic spin moment
            1             Zn       2.024871       1.410965      26.219324       0.447260     133.591428 0.33349925E+04  0.12331613E+06                                21.361471                           18.857415       0.323152       1.851219                    0.998673      60.314413     180.805125       0.414267       0.399853      -1.137553       0.012544      -0.015990      -0.011956       0.023580      -0.003203      -0.016061       0.014972      -0.021599       0.034263      -0.024277      -0.004135       0.028412             24.394590      22.605463      -2.259309       3.246395      26.284964       4.361050      24.293345          -0.000002
            2             Zn       4.914313       0.764033      18.979790       0.460386     139.588495 0.32374722E+04  0.11888174E+06                                22.045094                           18.624251       0.304021       1.850853                    0.998352      59.816387     178.968132       0.415159       0.401775      -1.135651      -0.006400       0.000932       0.015099       0.016426      -0.005863      -0.010436      -0.009389      -0.012265       0.055774      -0.022161      -0.001567       0.023728             26.412951      32.185797       0.717031      -0.055830      26.774251       2.995106      20.278806          -0.000004
            3             Zn       2.059768       6.686794      14.301408       0.466149     138.618144 0.32431270E+04  0.11902884E+06                                21.840979                           18.578234       0.308129       1.853753                    0.998454      59.472802     177.346702       0.418159       0.399095      -1.138628       0.001426       0.005143       0.009129       0.010575      -0.024323       0.031413      -0.001418       0.005313      -0.012161      -0.038265      -0.003265       0.041530             26.343071      24.873752       3.110588       0.740769      19.856955      -1.771751      34.298507          -0.000001
            4             Zn      11.768529      12.301035       3.265824       0.447224     133.600532 0.33352704E+04  0.12332893E+06                                21.362467                           18.858232       0.323116       1.851192                    0.998674      60.316619     180.813375       0.414257       0.399855      -1.137553      -0.012546       0.015955      -0.011947       0.023552      -0.003181       0.016047      -0.014943      -0.021529       0.034314      -0.024244      -0.004128       0.028373             24.395774      22.606559      -2.259408      -3.246591      26.286580      -4.361197      24.294183           0.000008
            5             Zn       8.879087      12.947967      41.933290       0.460355     139.596391 0.32376972E+04  0.11889225E+06                                22.045999                           18.624966       0.303945       1.850817                    0.998353      59.818288     178.976401       0.415148       0.401778      -1.135647       0.006387      -0.000918       0.015132       0.016450      -0.005818       0.010479       0.009389      -0.012317       0.055885      -0.022179      -0.001602       0.023781             26.414034      32.186936       0.716970       0.055734      26.775575      -2.995003      20.279590           0.000006
            6             Zn      11.733632       7.025206      37.254908       0.466187     138.612998 0.32429720E+04  0.11902155E+06                                21.840443                           18.577797       0.308113       1.853759                    0.998453      59.471243     177.339993       0.418165       0.399095      -1.138630      -0.001434      -0.005177       0.009067       0.010539      -0.024290      -0.031275       0.001471       0.005207      -0.012222      -0.038122      -0.003289       0.041412             26.342374      24.872887       3.110600      -0.740570      19.856522       1.771736      34.297712           0.000003
            7             Zn       8.921571      26.013035      42.641176       0.447222     133.601226 0.33352904E+04  0.12332985E+06                                21.362553                           18.858297       0.323111       1.851190                    0.998674      60.316763     180.813953       0.414256       0.399855      -1.137553       0.012543       0.015954       0.011952       0.023553       0.003178       0.016055       0.014947      -0.021529       0.034301      -0.024251      -0.004127       0.028378             24.395880      22.606671       2.259414      -3.246625      26.286647       4.361209      24.294320           0.000007
            8             Zn      11.811013      26.659967       3.973710       0.460358     139.596042 0.32376862E+04  0.11889174E+06                                22.045963                           18.624934       0.303946       1.850818                    0.998353      59.818188     178.975988       0.415148       0.401778      -1.135647      -0.006388      -0.000913      -0.015136       0.016454       0.005814       0.010483      -0.009393      -0.012309       0.055893      -0.022178      -0.001608       0.023787             26.413999      32.186917      -0.716968       0.055712      26.775551       2.994998      20.279530           0.000006
            9             Zn       8.956468      20.737206       8.652092       0.466190     138.612226 0.32429476E+04  0.11902042E+06                                21.840367                           18.577730       0.308114       1.853761                    0.998453      59.471022     177.339118       0.418165       0.399095      -1.138630       0.001434      -0.005179      -0.009062       0.010535       0.024288      -0.031266      -0.001473       0.005200      -0.012229      -0.038113      -0.003290       0.041404             26.342294      24.872784      -3.110607      -0.740579      19.856455      -1.771720      34.297643           0.000003
           10             Zn       4.871829      15.122965      19.687676       0.447260     133.591622 0.33350015E+04  0.12331652E+06                                21.361476                           18.857430       0.323152       1.851218                    0.998673      60.314488     180.805266       0.414267       0.399853      -1.137554      -0.012543      -0.015985       0.011951       0.023573       0.003199      -0.016055      -0.014964      -0.021591       0.034272      -0.024269      -0.004132       0.028401             24.394579      22.605458       2.259301       3.246386      26.284979      -4.361043      24.293300          -0.000004
           11             Zn       1.982387      14.476033      26.927210       0.460380     139.589673 0.32375070E+04  0.11888336E+06                                22.045221                           18.624355       0.304017       1.850849                    0.998352      59.816696     178.969401       0.415157       0.401775      -1.135651       0.006396       0.000936      -0.015098       0.016424       0.005867      -0.010438       0.009386      -0.012278       0.055777      -0.022168      -0.001559       0.023727             26.413102      32.185957      -0.717014      -0.055855      26.774415      -2.995109      20.278933          -0.000004
           12             Zn       4.836932      20.398794      31.605592       0.466149     138.618116 0.32431274E+04  0.11902886E+06                                21.840977                           18.578237       0.308128       1.853752                    0.998454      59.472809     177.346762       0.418159       0.399095      -1.138628      -0.001426       0.005143      -0.009132       0.010577       0.024324       0.031416       0.001416       0.005318      -0.012159      -0.038268      -0.003265       0.041533             26.343062      24.873763      -3.110589       0.740779      19.856956       1.771724      34.298468          -0.000001
           13             Zn      11.768529      26.013035      19.687676       0.447259     133.591376 0.33349932E+04  0.12331614E+06                                21.361460                           18.857414       0.323149       1.851218                    0.998673      60.314407     180.805012       0.414267       0.399853      -1.137554      -0.012544       0.015986       0.011951       0.023574      -0.003201      -0.016055       0.014966      -0.021590       0.034272      -0.024269      -0.004134       0.028403             24.394562      22.605437      -2.259298       3.246380      26.284969       4.361035      24.293279          -0.000004
           14             Zn       8.879087      26.659967      26.927210       0.460380     139.589460 0.32375005E+04  0.11888306E+06                                22.045201                           18.624337       0.304017       1.850850                    0.998352      59.816639     178.969195       0.415157       0.401775      -1.135651       0.006398      -0.000936      -0.015097       0.016424      -0.005867      -0.010437      -0.009386      -0.012275       0.055771      -0.022166      -0.001559       0.023725             26.413080      32.185938       0.717017      -0.055855      26.774391       2.995108      20.278911          -0.000003
           15             Zn      11.733632      20.737206      31.605592       0.466150     138.618005 0.32431240E+04  0.11902871E+06                                21.840967                           18.578228       0.308127       1.853753                    0.998454      59.472778     177.346651       0.418159       0.399095      -1.138628      -0.001426      -0.005143      -0.009132       0.010577      -0.024324       0.031417      -0.001416       0.005316      -0.012159      -0.038269      -0.003264       0.041533             26.343051      24.873750       3.110588       0.740774      19.856947      -1.771729      34.298456          -0.000001
           16             Zn       2.024871      15.122965      42.641176       0.447223     133.601096 0.33352863E+04  0.12332967E+06                                21.362539                           18.858285       0.323112       1.851190                    0.998674      60.316731     180.813836       0.414256       0.399855      -1.137553       0.012543      -0.015955       0.011952       0.023553      -0.003179       0.016055      -0.014947      -0.021528       0.034301      -0.024250      -0.004127       0.028378             24.395864      22.606654      -2.259413      -3.246621      26.286631      -4.361208      24.294307           0.000007
           17             Zn       4.914313      14.476033       3.973710       0.460357     139.596063 0.32376868E+04  0.11889177E+06                                22.045965                           18.624936       0.303946       1.850818                    0.998353      59.818194     178.976010       0.415148       0.401778      -1.135647      -0.006388       0.000913      -0.015136       0.016454      -0.005814       0.010483       0.009392      -0.012309       0.055892      -0.022178      -0.001608       0.023786             26.414002      32.186925       0.716969       0.055712      26.775550      -2.994998      20.279531           0.000006
           18             Zn       2.059768      20.398794       8.652092       0.466190     138.612259 0.32429487E+04  0.11902047E+06                                21.840371                           18.577733       0.308114       1.853761                    0.998453      59.471030     177.339150       0.418165       0.399095      -1.138630       0.001434       0.005179      -0.009062       0.010535      -0.024288      -0.031266       0.001474       0.005201      -0.012229      -0.038113      -0.003291       0.041404             26.342298      24.872789       3.110608      -0.740578      19.856458       1.771723      34.297647           0.000003
           19             Zn       4.871829       1.410965       3.265824       0.447224     133.600606 0.33352725E+04  0.12332902E+06                                21.362475                           18.858237       0.323116       1.851192                    0.998674      60.316636     180.813435       0.414257       0.399855      -1.137553      -0.012546      -0.015954      -0.011947       0.023552       0.003181       0.016047       0.014943      -0.021530       0.034314      -0.024245      -0.004128       0.028373             24.395783      22.606568       2.259408      -3.246593      26.286593       4.361197      24.294188           0.000008
           20             Zn       1.982387       0.764033      41.933290       0.460355     139.596399 0.32376975E+04  0.11889226E+06                                22.046000                           18.624968       0.303944       1.850817                    0.998353      59.818290     178.976414       0.415148       0.401778      -1.135647       0.006387       0.000918       0.015132       0.016450       0.005818       0.010479      -0.009389      -0.012318       0.055886      -0.022180      -0.001602       0.023781             26.414034      32.186930      -0.716968       0.055735      26.775580       2.995003      20.279593           0.000006
           21             Zn       4.836932       6.686794      37.254908       0.466187     138.613003 0.32429721E+04  0.11902155E+06                                21.840443                           18.577797       0.308114       1.853760                    0.998453      59.471245     177.340000       0.418165       0.399095      -1.138630      -0.001434       0.005177       0.009067       0.010538       0.024290      -0.031275      -0.001471       0.005207      -0.012222      -0.038122      -0.003289       0.041412             26.342374      24.872888      -3.110599      -0.740572      19.856522      -1.771733      34.297714           0.000003
           22             Zn       8.921571      12.301035      26.219324       0.447261     133.591491 0.33349947E+04  0.12331623E+06                                21.361482                           18.857425       0.323150       1.851218                    0.998673      60.314423     180.805180       0.414267       0.399854      -1.137553       0.012544       0.015989      -0.011956       0.023579       0.003202      -0.016061      -0.014971      -0.021600       0.034265      -0.024278      -0.004133       0.028411             24.394602      22.605476       2.259310       3.246399      26.284973      -4.361056      24.293356          -0.000003
           23             Zn      11.811013      12.947967      18.979790       0.460386     139.588573 0.32374744E+04  0.11888185E+06                                22.045104                           18.624258       0.304020       1.850852                    0.998352      59.816406     178.968221       0.415159       0.401775      -1.135651      -0.006399      -0.000932       0.015100       0.016426       0.005863      -0.010437       0.009389      -0.012268       0.055777      -0.022162      -0.001566       0.023729             26.412962      32.185803      -0.717027      -0.055831      26.774265      -2.995106      20.278817          -0.000004
           24             Zn       8.956468       7.025206      14.301408       0.466148     138.618271 0.32431309E+04  0.11902902E+06                                21.840993                           18.578246       0.308129       1.853753                    0.998454      59.472835     177.346834       0.418159       0.399095      -1.138628       0.001426      -0.005143       0.009129       0.010575       0.024323       0.031413       0.001418       0.005315      -0.012160      -0.038264      -0.003266       0.041530             26.343087      24.873770      -3.110589       0.740772      19.856967       1.771748      34.298524          -0.000001
           25              H       6.797388       1.387654      21.259532       0.090407       1.481652 0.11038942E+02  0.11823375E+03                                 2.197352                            1.976733      -1.289636       2.252169                    0.993645       4.035853      12.058526       0.430816       1.327394      -0.697856      -0.016674      -0.013953       0.042246       0.047512       0.003619       0.004398      -0.000590       0.007154       0.053582      -0.014182      -0.004484       0.018666              2.330441       2.547199       0.389762      -0.719888       1.847929      -0.334870       2.596195          -0.000003
           26              H       8.951917       2.193920      21.603834       0.127077       1.391443 0.10689265E+02  0.11291313E+03                                 2.067869                            1.920506      -1.344617       2.245895                    0.993735       3.761951      10.952760       0.448120       1.293942      -0.706415       0.011535      -0.001498       0.036334       0.038150       0.003792      -0.002588       0.001901      -0.003354       0.039048      -0.011081      -0.002364       0.013445              2.127980       2.133043       0.099426       0.398959       1.616299       0.029800       2.634598          -0.000005
           27              H       7.098084       2.026634      17.403344       0.090903       1.411900 0.10615986E+02  0.11235493E+03                                 2.116698                            1.931656      -1.213757       2.292435                    0.994278       3.905577      11.518103       0.439080       1.318045      -0.700606      -0.012306       0.000813      -0.045699       0.047334       0.008082      -0.004431       0.000574       0.006793       0.047502      -0.016951       0.000147       0.016804              2.214301       2.177518       0.150642       0.643013       1.772152       0.055166       2.693232          -0.000003
           28              H       9.245716       2.857581      17.637469       0.130420       1.246136 0.94104773E+01  0.97635439E+02                                 2.010729                            1.867195      -1.510050       2.167847                    0.992260       3.967118      11.978230       0.424924       1.389309      -0.684393       0.018623       0.008357      -0.033489       0.039220      -0.000021      -0.004391       0.000763       0.007971       0.049376      -0.012237      -0.005134       0.017371              2.075467       2.138808       0.315170      -0.353450       1.789635      -0.362179       2.297957          -0.000001
           29              H      12.936830       6.225248      15.071268       0.088410       1.311470 0.95262876E+01  0.99169239E+02                                 2.074230                            1.868463      -1.475367       2.161671                    0.991155       4.196431      12.704255       0.428130       1.374285      -0.686051      -0.024898       0.019199      -0.031577       0.044560       0.000292      -0.000297      -0.008365       0.015719       0.009317      -0.013601       0.006168       0.007433              2.234563       2.024922      -0.305195       0.425676       1.911309      -0.649724       2.767457          -0.000001
           30              H      11.707838       5.298317      16.801962       0.126793       1.325999 0.10004315E+02  0.10511739E+03                                 2.069647                            1.904295      -1.583740       2.128788                    0.991481       4.038278      12.164509       0.428851       1.359291      -0.689969      -0.036097       0.003656      -0.000503       0.036285      -0.009040      -0.000466       0.000599       0.012922      -0.002435      -0.010716      -0.000840       0.011556              2.165805       2.975869      -0.068730      -0.021585       1.703369      -0.195476       1.818178          -0.000001
           31              H       2.547641       5.136515      16.765236       0.096290       1.534963 0.11440232E+02  0.12352677E+03                                 2.246378                            2.009922      -1.430341       2.193175                    0.992153       4.025496      12.043242       0.428376       1.324204      -0.698863       0.048196      -0.005162       0.006057       0.048849       0.002126       0.008067      -0.003705       0.016101       0.000886      -0.011099      -0.001920       0.013020              2.408658       3.550148       0.050266      -0.156794       1.805082      -0.127586       1.870745          -0.000001
           32              H       1.395892       4.176675      18.528065       0.129078       1.368648 0.10400939E+02  0.10928885E+03                                 2.048848                            1.895088      -1.504977       2.169969                    0.992519       3.813370      11.129593       0.450179       1.294844      -0.705194       0.022555      -0.018563       0.025516       0.038786       0.002844       0.013283      -0.005675       0.010891      -0.008808      -0.015586      -0.000613       0.016199              2.136613       2.070770      -0.226701       0.273742       1.921002      -0.546242       2.418067          -0.000002
           33              H       2.510399       2.926141      23.642105       0.090214       1.802752 0.14109123E+02  0.15936798E+03                                 2.453579                            2.202883      -1.324573       2.237397                    0.993040       4.031968      12.044907       0.420427       1.289775      -0.708670       0.045022       0.014899      -0.005326       0.047721       0.014720      -0.004775      -0.013970      -0.003534      -0.004316      -0.017290      -0.006021       0.023311              2.600849       3.625803       0.398582       0.403974       1.990492       0.121218       2.186251          -0.000006
           34              H       1.339339       3.677558      21.792053       0.136367       1.261412 0.94087941E+01  0.95253792E+02                                 1.870555                            1.753514      -1.101425       2.365790                    0.997520       3.386623       9.324901       0.493676       1.225507      -0.723693       0.022884       0.021780      -0.025528       0.040616       0.014805      -0.007055      -0.007169       0.008996      -0.026724      -0.013078      -0.009948       0.023027              1.912628       1.780089       0.241168      -0.160130       1.839292      -0.448412       2.118503          -0.000006
           35              H      13.158904       0.907734      24.922910       0.087884       1.432847 0.11170238E+02  0.12083614E+03                                 2.180323                            2.010121      -1.657005       2.072090                    0.991024       4.385631      13.473182       0.417406       1.356480      -0.689249      -0.023748      -0.026702       0.025174       0.043711       0.007502       0.001239      -0.002720       0.006143      -0.005921      -0.008462      -0.000653       0.009116              2.249700       1.988247       0.310839      -0.301331       2.259151      -0.610886       2.501701          -0.000001
           36              H      11.917498       1.587850      23.091221       0.129845       1.193556 0.90459189E+01  0.93068015E+02                                 1.955840                            1.830873      -1.572201       2.135741                    0.991689       4.036409      12.195080       0.428414       1.389616      -0.683345      -0.034282      -0.016351      -0.003969       0.038188       0.010490      -0.001309       0.000511       0.003648      -0.021319      -0.008344      -0.005878       0.014222              2.017992       2.594806       0.268712       0.192595       1.691607      -0.060413       1.767562          -0.000002
           37              H       1.104851       2.210374      28.981089       0.098030       1.702191 0.13288939E+02  0.14799722E+03                                 2.370335                            2.145150      -1.282894       2.259544                    0.994475       3.938900      11.716110       0.423532       1.298543      -0.706877      -0.006717      -0.036808       0.029268       0.047504      -0.001207      -0.009353      -0.007427      -0.006637       0.060268      -0.016839      -0.007237       0.024076              2.451638       1.771525       0.154005      -0.081488       3.520564      -0.372795       2.062824          -0.000008
           38              H       0.776568       4.094403      30.271076       0.135587       1.120416 0.80695332E+01  0.77843334E+02                                 1.653276                            1.563789      -1.086583       2.369664                    0.998008       3.192639       8.307703       0.558719       1.136421      -0.744822      -0.010448      -0.011522       0.037460       0.040560       0.004433      -0.006211      -0.015999      -0.011598       0.026831      -0.012156      -0.011156       0.023312              1.676468       1.361002      -0.017381      -0.230736       1.501746       0.092694       2.166655          -0.000004
           39              H       2.046941       4.387840      25.850232       0.092916       1.432562 0.10643592E+02  0.11140151E+03                                 2.055753                            1.873617      -1.150835       2.327394                    0.995043       3.655902      10.317663       0.473150       1.236815      -0.720263       0.013452       0.008680      -0.044549       0.047338       0.004345      -0.009285      -0.009932      -0.031697       0.027416      -0.023158       0.000840       0.022318              2.147495       1.623913      -0.015754      -0.304914       1.753615       0.294094       3.064958          -0.000007
           40              H       1.720037       6.359626      27.030042       0.133020       1.157744 0.84588788E+01  0.82584058E+02                                 1.689207                            1.600735      -1.118024       2.350452                    0.997755       3.257379       8.533215       0.552288       1.135945      -0.744738       0.006794       0.032268      -0.022978       0.040192       0.004021      -0.007158      -0.014723      -0.009742       0.034839      -0.012805      -0.010511       0.023316              1.702427       1.342227       0.068410      -0.074369       2.194095      -0.173787       1.570958          -0.000008
           41              H       1.518653      11.594867      26.189943       0.092155       1.574739 0.12023247E+02  0.13064970E+03                                 2.233067                            2.023434      -1.323353       2.237328                    0.993460       3.981495      11.714903       0.441399       1.276991      -0.709529      -0.001770      -0.006786      -0.047040       0.047560      -0.002521       0.004186       0.013678      -0.028490       0.020940      -0.019358      -0.003335       0.022694              2.339320       1.772169       0.051003      -0.233712       1.940859      -0.361951       3.304933          -0.000004
           42              H       1.249682       9.521613      27.186125       0.130213       1.225588 0.91854670E+01  0.92359884E+02                                 1.825604                            1.724902      -1.097827       2.359087                    0.997855       3.385568       9.265236       0.501493       1.214672      -0.725900      -0.001542      -0.027438      -0.027993       0.039228       0.002083      -0.004431       0.012992      -0.007527       0.053396      -0.015801      -0.008139       0.023940              1.845146       1.427684       0.028862      -0.011460       2.333964       0.249349       1.773789          -0.000008
           43              H       1.336580      13.399366      29.688057       0.096824       1.587401 0.12040539E+02  0.13045629E+03                                 2.238235                            2.022312      -1.219873       2.289830                    0.995367       3.796602      11.035797       0.443819       1.273742      -0.712312      -0.003114       0.035950       0.033438       0.049196      -0.006546      -0.006617       0.003989      -0.015008       0.059118      -0.020411      -0.001527       0.021938              2.352279       1.717621       0.085012       0.050351       3.261018       0.517733       2.078198          -0.000007
           44              H       0.998642      11.389187      30.780643       0.135022       1.181104 0.86168570E+01  0.84570460E+02                                 1.724258                            1.626422      -1.109943       2.359112                    0.997723       3.227572       8.495121       0.542110       1.151194      -0.741786      -0.004856       0.006498       0.039340       0.040167      -0.002488      -0.002227       0.013749      -0.011734       0.043602      -0.013664      -0.009074       0.022738              1.749908       1.361395       0.045028      -0.121402       1.609558      -0.147883       2.278772          -0.000006
           45              H      12.571305       9.200752      35.426432       0.102623       1.629507 0.12513405E+02  0.13639150E+03                                 2.268008                            2.058585      -1.075471       2.367096                    0.996601       3.656653      10.534071       0.442487       1.269970      -0.715454      -0.011002       0.044754       0.022409       0.051246      -0.000073      -0.003321      -0.000372      -0.046060       0.008122      -0.024785       0.003102       0.021683              2.381143       1.954218      -0.415044      -0.410342       2.590147       0.679450       2.599063           0.000001
           46              H      13.429254       9.491446      33.268803       0.134343       1.189419 0.87070263E+01  0.85753558E+02                                 1.736053                            1.637485      -1.127117       2.348683                    0.997586       3.262266       8.626166       0.538527       1.154825      -0.740550       0.000011       0.038834      -0.009990       0.040098      -0.006082      -0.000595       0.003219      -0.034614      -0.029449      -0.013437      -0.010136       0.023574              1.760613       1.389876       0.028314      -0.113908       2.060722      -0.358665       1.831241          -0.000003
           47              H      13.332700       5.336710      35.302483       0.095175       1.654383 0.12821213E+02  0.14225612E+03                                 2.360446                            2.130440      -1.408031       2.201982                    0.992489       4.058054      12.255385       0.415837       1.327519      -0.699324       0.007705      -0.047388       0.016377       0.050727      -0.012463      -0.003119       0.006247      -0.031309       0.003147      -0.020573      -0.001227       0.021800              2.477757       1.845366       0.050042      -0.114171       2.998120      -0.782751       2.589787          -0.000001
           48              H       0.384836       5.520451      33.144854       0.131724       1.257508 0.94034587E+01  0.95209649E+02                                 1.867323                            1.752959      -1.081314       2.369546                    0.997837       3.407257       9.389729       0.493657       1.225426      -0.723528       0.014337      -0.036013      -0.011364       0.040394      -0.004487      -0.005662      -0.000591      -0.032771      -0.040937      -0.017856      -0.005956       0.023812              1.906466       1.602940      -0.268440      -0.258146       2.045103       0.348394       2.071356          -0.000002
           49              H       6.996012      12.324346      44.213032       0.090405       1.481727 0.11039611E+02  0.11824261E+03                                 2.197413                            1.976783      -1.289672       2.252145                    0.993645       4.035952      12.058870       0.430815       1.327380      -0.697859       0.016675       0.013948       0.042243       0.047509       0.003619      -0.004400       0.000589       0.007153       0.053577      -0.014181      -0.004484       0.018665              2.330511       2.547283       0.389783       0.719919       1.847979       0.334885       2.596270           0.000007
           50              H       4.841483      11.518080      44.557334       0.127075       1.391475 0.10689567E+02  0.11291696E+03                                 2.067883                            1.920519      -1.344676       2.245864                    0.993735       3.762010      10.952912       0.448124       1.293923      -0.706419      -0.011534       0.001491       0.036334       0.038150       0.003793       0.002588      -0.001903      -0.003352       0.039046      -0.011082      -0.002363       0.013444              2.127995       2.133061       0.099428      -0.398959       1.616311      -0.029799       2.634612           0.000008
           51              H       6.695316      11.685366      40.356844       0.090938       1.411765 0.10614755E+02  0.11233872E+03                                 2.116579                            1.931558      -1.213748       2.292467                    0.994277       3.905304      11.517164       0.439086       1.318064      -0.700603       0.012309      -0.000818      -0.045706       0.047341       0.008078       0.004427      -0.000578       0.006792       0.047505      -0.016948       0.000145       0.016802              2.214171       2.177389       0.150623      -0.642957       1.772056      -0.055157       2.693068           0.000003
           52              H       4.547684      10.854419      40.590969       0.130442       1.246267 0.94117088E+01  0.97651871E+02                                 2.010897                            1.867336      -1.510296       2.167740                    0.992256       3.967356      11.979357       0.424900       1.389338      -0.684386      -0.018621      -0.008359      -0.033490       0.039220      -0.000021       0.004393      -0.000774       0.007975       0.049357      -0.012236      -0.005130       0.017366              2.075646       2.138993       0.315213       0.353500       1.789773       0.362232       2.298172           0.000003
           53              H       0.856570       7.486752      38.024768       0.088443       1.311369 0.95254184E+01  0.99158263E+02                                 2.074156                            1.868404      -1.475437       2.161662                    0.991155       4.196245      12.703708       0.428127       1.374323      -0.686044       0.024895      -0.019194      -0.031588       0.044564       0.000297       0.000292       0.008364       0.015714       0.009329      -0.013600       0.006166       0.007434              2.234477       2.024850      -0.305178      -0.425652       1.911242       0.649685       2.767339           0.000002
           54              H       2.085562       8.413683      39.755462       0.126790       1.326128 0.10005557E+02  0.10513472E+03                                 2.069856                            1.904469      -1.583867       2.128725                    0.991480       4.038614      12.166158       0.428808       1.359371      -0.689952       0.036096      -0.003658      -0.000507       0.036284      -0.009041       0.000472      -0.000598       0.012919      -0.002415      -0.010719      -0.000834       0.011553              2.166036       2.976233      -0.068744       0.021585       1.703523       0.195509       1.818352           0.000003
           55              H      11.245759       8.575485      39.718736       0.096287       1.535135 0.11441839E+02  0.12354960E+03                                 2.246624                            2.010121      -1.430518       2.193088                    0.992151       4.025813      12.044818       0.428332       1.324280      -0.698846      -0.048194       0.005165       0.006055       0.048846       0.002120      -0.008074       0.003703       0.016088       0.000883      -0.011093      -0.001928       0.013022              2.408939       3.550618       0.050281       0.156829       1.805260       0.127611       1.870938           0.000005
           56              H      12.397508       9.535325      41.481565       0.129051       1.368867 0.10402997E+02  0.10931584E+03                                 2.049052                            1.895262      -1.505101       2.169889                    0.992517       3.813728      11.130894       0.450163       1.294826      -0.705197      -0.022557       0.018558       0.025511       0.038782       0.002847      -0.013279       0.005674       0.010901      -0.008799      -0.015582      -0.000616       0.016198              2.136832       2.070982      -0.226732      -0.273777       1.921188       0.546327       2.418327           0.000006
           57              H      11.283001      10.785859       0.688605       0.090222       1.802688 0.14108474E+02  0.15935805E+03                                 2.453472                            2.202795      -1.324539       2.237415                    0.993041       4.031852      12.044274       0.420448       1.289732      -0.708679      -0.045021      -0.014907      -0.005325       0.047722       0.014725       0.004776       0.013970      -0.003532      -0.004317      -0.017293      -0.006022       0.023316              2.600729       3.625617       0.398561      -0.403939       1.990419      -0.121211       2.186153           0.000012
           58              H      12.454061      10.034442      44.745553       0.136390       1.261244 0.94071926E+01  0.95233100E+02                                 1.870355                            1.753339      -1.101315       2.365856                    0.997521       3.386359       9.323819       0.493714       1.225471      -0.723702      -0.022884      -0.021784      -0.025529       0.040619       0.014805       0.007056       0.007169       0.008993      -0.026724      -0.013078      -0.009949       0.023027              1.912420       1.779900       0.241131       0.160110       1.839099       0.448339       2.118261           0.000012
           59              H       0.634496      12.804266       1.969410       0.087885       1.432935 0.11171072E+02  0.12084723E+03                                 2.180393                            2.010181      -1.657029       2.072070                    0.991024       4.385740      13.473564       0.417405       1.356459      -0.689253       0.023752       0.026695       0.025174       0.043709       0.007501      -0.001235       0.002716       0.006144      -0.005921      -0.008458      -0.000657       0.009115              2.249776       1.988309       0.310855       0.301345       2.259229       0.610920       2.501788           0.000003
           60              H       1.875902      12.124150       0.137721       0.129844       1.193597 0.90462990E+01  0.93072876E+02                                 1.955878                            1.830905      -1.572257       2.135710                    0.991689       4.036491      12.195378       0.428412       1.389607      -0.683346       0.034282       0.016346      -0.003967       0.038186       0.010487       0.001309      -0.000512       0.003645      -0.021316      -0.008343      -0.005875       0.014218              2.018032       2.594864       0.268720      -0.192603       1.691637       0.060415       1.767595           0.000003
           61              H      12.688549      11.501626       6.027589       0.098062       1.701208 0.13279486E+02  0.14786026E+03                                 2.369039                            2.144091      -1.282576       2.259702                    0.994479       3.937811      11.710226       0.423740       1.298184      -0.706951       0.006719       0.036813       0.029280       0.047515      -0.001204       0.009353       0.007444      -0.006647       0.060272      -0.016844      -0.007241       0.024085              2.450242       1.770721       0.153884       0.081418       3.518234       0.372525       2.061770           0.000004
           62              H      13.016832       9.617597       7.317576       0.135629       1.120136 0.80669126E+01  0.77811139E+02                                 1.652955                            1.563497      -1.086386       2.369792                    0.998009       3.192162       8.305885       0.558796       1.136366      -0.744837       0.010447       0.011520       0.037469       0.040568       0.004434       0.006212       0.016000      -0.011592       0.026841      -0.012155      -0.011158       0.023313              1.676138       1.360769      -0.017371       0.230672       1.501450      -0.092647       2.166196          -0.000002
           63              H      11.746459       9.324160       2.896732       0.092895       1.432563 0.10643616E+02  0.11140108E+03                                 2.055690                            1.873570      -1.150805       2.327392                    0.995043       3.655932      10.317490       0.473178       1.236750      -0.720278      -0.013452      -0.008683      -0.044546       0.047336       0.004346       0.009286       0.009932      -0.031699       0.027416      -0.023159       0.000840       0.022319              2.147425       1.623872      -0.015756       0.304895       1.753572      -0.294093       3.064831           0.000009
           64              H      12.073363       7.352374       4.076542       0.133010       1.157884 0.84602057E+01  0.82600561E+02                                 1.689366                            1.600879      -1.118186       2.350368                    0.997754       3.257602       8.534087       0.552251       1.135971      -0.744731      -0.006794      -0.032269      -0.022973       0.040190       0.004021       0.007159       0.014723      -0.009741       0.034846      -0.012806      -0.010512       0.023318              1.702589       1.342337       0.068417       0.074381       2.194326       0.173803       1.571105           0.000007
           65              H      12.274747       2.117133       3.236443       0.092141       1.574773 0.12023580E+02  0.13065358E+03                                 2.233048                            2.023424      -1.323325       2.237326                    0.993460       3.981544      11.714872       0.441415       1.276942      -0.709539       0.001765       0.006786      -0.047036       0.047556      -0.002518      -0.004184      -0.013677      -0.028493       0.020935      -0.019356      -0.003337       0.022693              2.339298       1.772159       0.051004       0.233707       1.940855       0.361954       3.304881           0.000006
           66              H      12.543718       4.190387       4.232625       0.130207       1.225667 0.91862035E+01  0.92368881E+02                                 1.825651                            1.724945      -1.098007       2.358990                    0.997853       3.385708       9.265614       0.501500       1.214635      -0.725907       0.001541       0.027438      -0.027988       0.039225       0.002083       0.004430      -0.012991      -0.007523       0.053401      -0.015801      -0.008139       0.023940              1.845194       1.427717       0.028865       0.011461       2.334035      -0.249347       1.773832           0.000007
           67              H      12.456820       0.312634       6.734557       0.096872       1.586784 0.12034754E+02  0.13037524E+03                                 2.237464                            2.021680      -1.219631       2.289968                    0.995370       3.795767      11.031847       0.443945       1.273559      -0.712352       0.003109      -0.035954       0.033449       0.049205      -0.006544       0.006612      -0.003998      -0.015007       0.059135      -0.020410      -0.001534       0.021945              2.351427       1.717118       0.084954      -0.050328       3.259646      -0.517492       2.077517           0.000001
           68              H      12.794758       2.322813       7.827143       0.135095       1.180586 0.86119885E+01  0.84509299E+02                                 1.723625                            1.625858      -1.109655       2.359293                    0.997725       3.226807       8.491963       0.542265       1.151047      -0.741822       0.004853      -0.006497       0.039349       0.040176      -0.002489       0.002226      -0.013750      -0.011725       0.043610      -0.013662      -0.009078       0.022739              1.749253       1.360969       0.044998       0.121334       1.608958       0.147783       2.277833          -0.000004
           69              H       1.222095       4.511248      12.472932       0.102636       1.629753 0.12515741E+02  0.13642618E+03                                 2.268477                            2.058965      -1.075490       2.367118                    0.996601       3.656767      10.535472       0.442377       1.270201      -0.715407       0.010995      -0.044757       0.022424       0.051254      -0.000071       0.003323       0.000366      -0.046058       0.008146      -0.024788       0.003110       0.021679              2.381663       1.954594      -0.415183       0.410486       2.590736      -0.679682       2.599661          -0.000008
           70              H       0.364146       4.220554      10.315303       0.134326       1.189497 0.87077779E+01  0.85762926E+02                                 1.736138                            1.637564      -1.127090       2.348681                    0.997586       3.262392       8.626636       0.538510       1.154836      -0.740547      -0.000015      -0.038836      -0.009980       0.040098      -0.006083       0.000599      -0.003220      -0.034622      -0.029441      -0.013442      -0.010134       0.023577              1.760698       1.389937       0.028314       0.113917       2.060824       0.358683       1.831334          -0.000006
           71              H       0.460700       8.375290      12.348983       0.095181       1.654592 0.12823319E+02  0.14228720E+03                                 2.360755                            2.130698      -1.408304       2.201854                    0.992487       4.058476      12.257519       0.415782       1.327623      -0.699301      -0.007710       0.047384       0.016381       0.050725      -0.012471       0.003114      -0.006251      -0.031311       0.003179      -0.020583      -0.001219       0.021802              2.478098       1.845586       0.050054       0.114204       2.998534       0.782901       2.590176          -0.000004
           72              H      13.408564       8.191549      10.191354       0.131699       1.257796 0.94062804E+01  0.95246914E+02                                 1.867746                            1.753330      -1.081329       2.369528                    0.997836       3.407689       9.391848       0.493551       1.225577      -0.723493      -0.014337       0.036015      -0.011356       0.040393      -0.004484       0.005667       0.000590      -0.032780      -0.040924      -0.017860      -0.005953       0.023814              1.906909       1.603273      -0.268530       0.258242       2.045581      -0.348508       2.071874          -0.000005
           73              H      13.694088      26.036346       1.693968       0.090404       1.481752 0.11039835E+02  0.11824555E+03                                 2.197433                            1.976798      -1.289683       2.252137                    0.993644       4.035987      12.058989       0.430815       1.327375      -0.697860      -0.016675       0.013949      -0.042242       0.047508      -0.003619      -0.004401      -0.000588       0.007153       0.053577      -0.014181      -0.004484       0.018665              2.330533       2.547310      -0.389789       0.719930       1.847994      -0.334890       2.596295           0.000007
           74              H       2.055217      25.230080       1.349666       0.127076       1.391486 0.10689681E+02  0.11291846E+03                                 2.067892                            1.920527      -1.344674       2.245862                    0.993735       3.762032      10.952986       0.448124       1.293920      -0.706419       0.011534       0.001492      -0.036333       0.038149      -0.003793       0.002589       0.001902      -0.003352       0.039047      -0.011082      -0.002363       0.013445              2.128004       2.133071      -0.099429      -0.398961       1.616317       0.029799       2.634623           0.000009
           75              H       0.201384      25.397366       5.550156       0.090940       1.411757 0.10614677E+02  0.11233772E+03                                 2.116573                            1.931552      -1.213745       2.292471                    0.994277       3.905289      11.517117       0.439086       1.318067      -0.700603      -0.012309      -0.000818       0.045706       0.047342      -0.008078       0.004427       0.000579       0.006792       0.047505      -0.016947       0.000145       0.016802              2.214164       2.177382      -0.150622      -0.642955       1.772051       0.055157       2.693059           0.000003
           76              H       2.349016      24.566419       5.316031       0.130444       1.246271 0.94117475E+01  0.97652434E+02                                 2.010906                            1.867344      -1.510306       2.167737                    0.992256       3.967367      11.979425       0.424897       1.389343      -0.684385       0.018621      -0.008359       0.033490       0.039220       0.000021       0.004393       0.000775       0.007975       0.049355      -0.012236      -0.005130       0.017366              2.075656       2.139002      -0.315215       0.353503       1.789781      -0.362235       2.298184           0.000003
           77              H       6.040130      21.198752       7.882232       0.088445       1.311360 0.95253392E+01  0.99157249E+02                                 2.074148                            1.868398      -1.475437       2.161664                    0.991155       4.196229      12.703654       0.428127       1.374325      -0.686044      -0.024895      -0.019194       0.031588       0.044565      -0.000297       0.000292      -0.008364       0.015714       0.009330      -0.013600       0.006166       0.007434              2.234468       2.024842       0.305176      -0.425650       1.911235      -0.649681       2.767327           0.000001
           78              H       4.811138      22.125683       6.151538       0.126789       1.326139 0.10005664E+02  0.10513621E+03                                 2.069873                            1.904484      -1.583876       2.128719                    0.991480       4.038643      12.166293       0.428805       1.359377      -0.689951      -0.036096      -0.003658       0.000508       0.036284       0.009041       0.000472       0.000598       0.012919      -0.002414      -0.010719      -0.000834       0.011553              2.166054       2.976262       0.068746       0.021584       1.703536      -0.195512       1.818366           0.000003
           79              H       9.444341      22.287485       6.188264       0.096287       1.535154 0.11442012E+02  0.12355204E+03                                 2.246649                            2.010141      -1.430532       2.193080                    0.992151       4.025849      12.044987       0.428328       1.324287      -0.698845       0.048193       0.005165      -0.006055       0.048846      -0.002120      -0.008075      -0.003703       0.016087       0.000883      -0.011093      -0.001929       0.013021              2.408967       3.550665      -0.050283       0.156833       1.805278      -0.127614       1.870958           0.000004
           80              H       8.292592      23.247325       4.425435       0.129050       1.368886 0.10403181E+02  0.10931828E+03                                 2.049072                            1.895280      -1.505109       2.169883                    0.992517       3.813764      11.131038       0.450161       1.294827      -0.705197       0.022556       0.018558      -0.025511       0.038781      -0.002847      -0.013278      -0.005674       0.010901      -0.008798      -0.015582      -0.000616       0.016198              2.136854       2.071003       0.226735      -0.273780       1.921207      -0.546335       2.418352           0.000006
           81              H       9.407099      24.497859      45.218395       0.090218       1.802661 0.14108208E+02  0.15935397E+03                                 2.453427                            2.202759      -1.324530       2.237418                    0.993041       4.031817      12.044049       0.420457       1.289714      -0.708683       0.045021      -0.014907       0.005326       0.047723      -0.014727       0.004775      -0.013971      -0.003531      -0.004320      -0.017295      -0.006022       0.023317              2.600679       3.625539      -0.398550      -0.403926       1.990386       0.121208       2.186113           0.000011
           82              H       8.236039      23.746442       1.161447       0.136390       1.261240 0.94071525E+01  0.95232592E+02                                 1.870352                            1.753336      -1.101316       2.365858                    0.997521       3.386349       9.323786       0.493714       1.225472      -0.723702       0.022884      -0.021784       0.025530       0.040620      -0.014805       0.007056      -0.007169       0.008993      -0.026725      -0.013078      -0.009949       0.023027              1.912417       1.779898      -0.241131       0.160111       1.839097      -0.448339       2.118257           0.000012
           83              H       6.262204      26.516266      43.937590       0.087882       1.432940 0.11171118E+02  0.12084784E+03                                 2.180398                            2.010185      -1.657027       2.072070                    0.991024       4.385748      13.473592       0.417405       1.356459      -0.689253      -0.023752       0.026696      -0.025173       0.043709      -0.007501      -0.001236      -0.002716       0.006144      -0.005919      -0.008458      -0.000656       0.009115              2.249781       1.988313      -0.310855       0.301345       2.259234      -0.610921       2.501795           0.000003
           84              H       5.020798      25.836150      45.769279       0.129846       1.193587 0.90462182E+01  0.93071897E+02                                 1.955874                            1.830902      -1.572250       2.135715                    0.991689       4.036479      12.195358       0.428411       1.389614      -0.683345      -0.034282       0.016346       0.003968       0.038187      -0.010487       0.001309       0.000512       0.003646      -0.021317      -0.008344      -0.005875       0.014219              2.018027       2.594857      -0.268719      -0.192602       1.691634      -0.060415       1.767592           0.000003
           85              H       8.001551      25.213626      39.879411       0.098061       1.701158 0.13279011E+02  0.14785327E+03                                 2.368963                            2.144029      -1.282576       2.259702                    0.994479       3.937772      11.709944       0.423754       1.298156      -0.706957      -0.006719       0.036813      -0.029281       0.047515       0.001205       0.009353      -0.007446      -0.006646       0.060275      -0.016845      -0.007242       0.024086              2.450159       1.770674      -0.153876       0.081414       3.518096      -0.372507       2.061708           0.000002
           86              H       7.673268      23.329597      38.589424       0.135630       1.120129 0.80668436E+01  0.77810237E+02                                 1.652941                            1.563485      -1.086382       2.369793                    0.998009       3.192154       8.305827       0.558802       1.136357      -0.744839      -0.010448       0.011519      -0.037469       0.040568      -0.004434       0.006212      -0.016000      -0.011593       0.026841      -0.012155      -0.011158       0.023313              1.676124       1.360759       0.017371       0.230669       1.501438       0.092646       2.166175          -0.000003
           87              H       8.943641      23.036160      43.010268       0.092896       1.432518 0.10643190E+02  0.11139519E+03                                 2.055621                            1.873513      -1.150793       2.327399                    0.995043       3.655863      10.317132       0.473193       1.236724      -0.720283       0.013452      -0.008683       0.044547       0.047337      -0.004346       0.009287      -0.009932      -0.031697       0.027415      -0.023159       0.000840       0.022319              2.147350       1.623826       0.015755       0.304880       1.753516       0.294074       3.064708           0.000009
           88              H       8.616737      21.064374      41.830458       0.133013       1.157856 0.84599337E+01  0.82597081E+02                                 1.689324                            1.600841      -1.118168       2.350378                    0.997754       3.257556       8.533870       0.552265       1.135955      -0.744735       0.006794      -0.032269       0.022974       0.040190      -0.004021       0.007159      -0.014723      -0.009741       0.034846      -0.012806      -0.010512       0.023318              1.702547       1.342309      -0.068415       0.074378       2.194263      -0.173798       1.571068           0.000006
           89              H       8.415353      15.829133      42.670556       0.092140       1.574775 0.12023596E+02  0.13065380E+03                                 2.233052                            2.023426      -1.323337       2.237321                    0.993460       3.981544      11.714876       0.441415       1.276943      -0.709539      -0.001765       0.006786       0.047037       0.047556       0.002518      -0.004184       0.013678      -0.028493       0.020936      -0.019357      -0.003337       0.022694              2.339302       1.772161      -0.051004       0.233708       1.940857      -0.361954       3.304889           0.000006
           90              H       8.146382      17.902387      41.674375       0.130208       1.225646 0.91859989E+01  0.92366204E+02                                 1.825622                            1.724920      -1.097993       2.358998                    0.997853       3.385671       9.265447       0.501507       1.214626      -0.725910      -0.001540       0.027439       0.027989       0.039225      -0.002084       0.004429       0.012991      -0.007523       0.053401      -0.015801      -0.008139       0.023940              1.845164       1.427697      -0.028864       0.011461       2.333991       0.249342       1.773804           0.000007
           91              H       8.233280      14.024634      39.172443       0.096873       1.586796 0.12034868E+02  0.13037682E+03                                 2.237477                            2.021690      -1.219640       2.289963                    0.995370       3.795784      11.031919       0.443944       1.273560      -0.712352      -0.003109      -0.035954      -0.033449       0.049205       0.006544       0.006612       0.003998      -0.015006       0.059135      -0.020410      -0.001534       0.021945              2.351441       1.717126      -0.084955      -0.050328       3.259667       0.517496       2.077528           0.000000
           92              H       7.895342      16.034813      38.079856       0.135095       1.180590 0.86120306E+01  0.84509820E+02                                 1.723629                            1.625863      -1.109656       2.359291                    0.997725       3.226813       8.491986       0.542264       1.151048      -0.741822      -0.004853      -0.006497      -0.039349       0.040176       0.002489       0.002226       0.013750      -0.011726       0.043610      -0.013662      -0.009078       0.022739              1.749258       1.360972      -0.044999       0.121335       1.608962      -0.147785       2.277841          -0.000005
           93              H       5.674605      18.223248      33.434068       0.102632       1.629808 0.12516256E+02  0.13643342E+03                                 2.268547                            2.059022      -1.075506       2.367110                    0.996600       3.656816      10.535733       0.442365       1.270219      -0.715403      -0.010995      -0.044757      -0.022424       0.051254       0.000071       0.003323      -0.000367      -0.046058       0.008148      -0.024788       0.003110       0.021678              2.381741       1.954650       0.415203       0.410507       2.590822       0.679715       2.599750          -0.000009
           94              H       6.532554      17.932554      35.591697       0.134327       1.189501 0.87078156E+01  0.85763429E+02                                 1.736145                            1.637570      -1.127091       2.348681                    0.997586       3.262396       8.626666       0.538507       1.154840      -0.740546       0.000015      -0.038836       0.009980       0.040098       0.006083       0.000600       0.003219      -0.034622      -0.029441      -0.013442      -0.010134       0.023577              1.760705       1.389942      -0.028315       0.113918       2.060832      -0.358685       1.831342          -0.000007
           95              H       6.436000      22.087290      33.558017       0.095182       1.654590 0.12823305E+02  0.14228701E+03                                 2.360752                            2.130696      -1.408310       2.201850                    0.992487       4.058481      12.257531       0.415783       1.327621      -0.699302       0.007710       0.047384      -0.016381       0.050725       0.012471       0.003114       0.006251      -0.031311       0.003180      -0.020583      -0.001219       0.021802              2.478095       1.845584      -0.050053       0.114203       2.998530      -0.782899       2.590172          -0.000005
           96              H       7.281536      21.903549      35.715646       0.131702       1.257795 0.94062708E+01  0.95246814E+02                                 1.867746                            1.753330      -1.081325       2.369530                    0.997836       3.407688       9.391852       0.493551       1.225579      -0.723493       0.014337       0.036016       0.011356       0.040394       0.004483       0.005667      -0.000590      -0.032781      -0.040924      -0.017860      -0.005953       0.023814              1.906909       1.603273       0.268530       0.258242       2.045581       0.348507       2.071873          -0.000006
           97              H       0.099312      15.099654      24.647468       0.090410       1.481630 0.11038736E+02  0.11823095E+03                                 2.197327                            1.976713      -1.289612       2.252182                    0.993645       4.035809      12.058347       0.430819       1.327392      -0.697857       0.016674      -0.013953      -0.042247       0.047513      -0.003618       0.004397       0.000590       0.007154       0.053581      -0.014182      -0.004484       0.018666              2.330413       2.547166      -0.389755      -0.719876       1.847910       0.334864       2.596164          -0.000003
           98              H      11.738183      15.905920      24.303166       0.127080       1.391421 0.10689053E+02  0.11291033E+03                                 2.067849                            1.920488      -1.344609       2.245902                    0.993736       3.761911      10.952615       0.448122       1.293944      -0.706415      -0.011535      -0.001497      -0.036334       0.038151      -0.003792      -0.002588      -0.001902      -0.003355       0.039047      -0.011081      -0.002364       0.013444              2.127959       2.133019      -0.099424       0.398954       1.616285      -0.029799       2.634572          -0.000005
           99              H      13.592016      15.738634      28.503656       0.090901       1.411905 0.10616031E+02  0.11235553E+03                                 2.116702                            1.931660      -1.213760       2.292432                    0.994278       3.905589      11.518147       0.439080       1.318046      -0.700606       0.012306       0.000814       0.045699       0.047334      -0.008082      -0.004431      -0.000574       0.006793       0.047501      -0.016951       0.000147       0.016803              2.214306       2.177524      -0.150642       0.643014       1.772156      -0.055166       2.693238          -0.000003
          100              H      11.444384      16.569581      28.269531       0.130420       1.246140 0.94105131E+01  0.97635919E+02                                 2.010734                            1.867199      -1.510052       2.167845                    0.992260       3.967129      11.978276       0.424924       1.389310      -0.684393      -0.018623       0.008357       0.033489       0.039219       0.000021      -0.004391      -0.000763       0.007971       0.049376      -0.012236      -0.005134       0.017370              2.075472       2.138814      -0.315172      -0.353451       1.789639       0.362180       2.297963          -0.000001
          101              H       7.753270      19.937248      30.835732       0.088410       1.311470 0.95262858E+01  0.99169219E+02                                 2.074229                            1.868463      -1.475366       2.161671                    0.991156       4.196432      12.704259       0.428130       1.374285      -0.686051       0.024898       0.019199       0.031577       0.044560      -0.000291      -0.000297       0.008365       0.015719       0.009317      -0.013601       0.006168       0.007433              2.234562       2.024922       0.305194       0.425676       1.911309       0.649723       2.767456          -0.000001
          102              H       8.982262      19.010317      29.105038       0.126793       1.325993 0.10004254E+02  0.10511657E+03                                 2.069639                            1.904288      -1.583735       2.128791                    0.991481       4.038264      12.164449       0.428852       1.359290      -0.689970       0.036097       0.003656       0.000503       0.036285       0.009040      -0.000466      -0.000599       0.012923      -0.002435      -0.010716      -0.000840       0.011556              2.165797       2.975856       0.068729      -0.021585       1.703363       0.195475       1.818172          -0.000001
          103              H       4.349059      18.848515      29.141764       0.096291       1.534944 0.11440057E+02  0.12352433E+03                                 2.246353                            2.009902      -1.430328       2.193182                    0.992153       4.025461      12.043081       0.428380       1.324198      -0.698864      -0.048197      -0.005162      -0.006057       0.048849      -0.002125       0.008067       0.003705       0.016102       0.000886      -0.011100      -0.001920       0.013020              2.408630       3.550101      -0.050265      -0.156790       1.805064       0.127583       1.870726          -0.000002
          104              H       5.500808      17.888675      27.378935       0.129078       1.368635 0.10400811E+02  0.10928707E+03                                 2.048829                            1.895071      -1.504970       2.169973                    0.992519       3.813343      11.129461       0.450183       1.294837      -0.705196      -0.022555      -0.018562      -0.025516       0.038786      -0.002844       0.013283       0.005675       0.010892      -0.008809      -0.015586      -0.000613       0.016199              2.136592       2.070749       0.226698       0.273739       1.920985       0.546234       2.418042          -0.000002
          105              H       4.386301      16.638141      22.264895       0.090211       1.802764 0.14109235E+02  0.15936953E+03                                 2.453589                            2.202891      -1.324581       2.237393                    0.993040       4.031975      12.044930       0.420427       1.289774      -0.708670      -0.045021       0.014900       0.005326       0.047721      -0.014720      -0.004775       0.013970      -0.003534      -0.004314      -0.017289      -0.006022       0.023311              2.600860       3.625821      -0.398585       0.403976       1.990499      -0.121219       2.186259          -0.000006
          106              H       5.557361      17.389558      24.114947       0.136364       1.261406 0.94087271E+01  0.95252813E+02                                 1.870538                            1.753499      -1.101430       2.365787                    0.997520       3.386613       9.324817       0.493682       1.225495      -0.723696      -0.022884       0.021780       0.025527       0.040616      -0.014805      -0.007055       0.007169       0.008996      -0.026724      -0.013078      -0.009948       0.023027              1.912610       1.780073      -0.241165      -0.160129       1.839275       0.448406       2.118483          -0.000006
          107              H       7.531196      14.619734      20.984090       0.087885       1.432837 0.11170150E+02  0.12083494E+03                                 2.180314                            2.010114      -1.657003       2.072092                    0.991024       4.385610      13.473101       0.417406       1.356480      -0.689249       0.023749      -0.026701      -0.025174       0.043712      -0.007502       0.001238       0.002719       0.006143      -0.005921      -0.008462      -0.000654       0.009116              2.249690       1.988240      -0.310838      -0.301330       2.259142       0.610882       2.501689          -0.000002
          108              H       8.772602      15.299850      22.815779       0.129844       1.193554 0.90458912E+01  0.93067610E+02                                 1.955834                            1.830867      -1.572205       2.135739                    0.991689       4.036398      12.195018       0.428416       1.389612      -0.683346       0.034282      -0.016350       0.003968       0.038188      -0.010490      -0.001309      -0.000511       0.003648      -0.021318      -0.008344      -0.005878       0.014222              2.017985       2.594797      -0.268711       0.192593       1.691602       0.060412       1.767555          -0.000002
          109              H       5.791849      15.922374      16.925911       0.098023       1.702136 0.13288413E+02  0.14798961E+03                                 2.370268                            2.145095      -1.282867       2.259557                    0.994475       3.938837      11.715780       0.423542       1.298527      -0.706880       0.006717      -0.036809      -0.029269       0.047505       0.001207      -0.009353       0.007427      -0.006638       0.060267      -0.016839      -0.007237       0.024076              2.451565       1.771483      -0.153999      -0.081485       3.520444       0.372781       2.062769          -0.000009
          110              H       6.120132      17.806403      15.635924       0.135587       1.120404 0.80694145E+01  0.77841818E+02                                 1.653257                            1.563772      -1.086584       2.369665                    0.998008       3.192618       8.307599       0.558726       1.136412      -0.744824       0.010448      -0.011521      -0.037460       0.040560      -0.004434      -0.006211       0.015999      -0.011597       0.026831      -0.012155      -0.011156       0.023312              1.676448       1.360988       0.017381      -0.230732       1.501728      -0.092691       2.166626          -0.000005
          111              H       4.849759      18.099840      20.056768       0.092909       1.432568 0.10643641E+02  0.11140205E+03                                 2.055751                            1.873616      -1.150831       2.327393                    0.995043       3.655910      10.317655       0.473152       1.236807      -0.720265      -0.013452       0.008680       0.044548       0.047338      -0.004345      -0.009285       0.009932      -0.031697       0.027417      -0.023158       0.000840       0.022318              2.147493       1.623911       0.015754      -0.304913       1.753613      -0.294094       3.064954          -0.000007
          112              H       5.176663      20.071626      18.876958       0.133019       1.157749 0.84589198E+01  0.82584513E+02                                 1.689207                            1.600735      -1.118038       2.350445                    0.997755       3.257387       8.533224       0.552290       1.135940      -0.744740      -0.006794       0.032268       0.022978       0.040191      -0.004021      -0.007158       0.014723      -0.009741       0.034839      -0.012805      -0.010511       0.023316              1.702427       1.342227      -0.068410      -0.074369       2.194095       0.173787       1.570958          -0.000009
          113              H       5.378047      25.306867      19.717057       0.092152       1.574747 0.12023318E+02  0.13065065E+03                                 2.233074                            2.023440      -1.323351       2.237327                    0.993460       3.981507      11.714944       0.441399       1.276990      -0.709529       0.001769      -0.006785       0.047040       0.047559       0.002521       0.004185      -0.013677      -0.028490       0.020938      -0.019357      -0.003335       0.022693              2.339328       1.772174      -0.051003      -0.233713       1.940865       0.361954       3.304946          -0.000005
          114              H       5.647018      23.233613      18.720875       0.130213       1.225597 0.91855509E+01  0.92360882E+02                                 1.825607                            1.724905      -1.097844       2.359077                    0.997855       3.385583       9.265266       0.501495       1.214665      -0.725901       0.001542      -0.027438       0.027993       0.039227      -0.002083      -0.004431      -0.012992      -0.007527       0.053396      -0.015801      -0.008139       0.023940              1.845149       1.427686      -0.028862      -0.011460       2.333969      -0.249349       1.773792          -0.000008
          115              H       5.560120      27.111366      16.218943       0.096823       1.587395 0.12040480E+02  0.13045543E+03                                 2.238225                            2.022304      -1.219866       2.289833                    0.995367       3.796591      11.035739       0.443821       1.273739      -0.712313       0.003114       0.035950      -0.033438       0.049195       0.006546      -0.006617      -0.003989      -0.015007       0.059116      -0.020410      -0.001527       0.021937              2.352268       1.717615      -0.085011       0.050351       3.261000      -0.517730       2.078189          -0.000007
          116              H       5.898058      25.101187      15.126356       0.135021       1.181112 0.86169260E+01  0.84571331E+02                                 1.724269                            1.626431      -1.109951       2.359109                    0.997722       3.227576       8.495149       0.542107       1.151198      -0.741785       0.004856       0.006498      -0.039340       0.040167       0.002488      -0.002227      -0.013749      -0.011734       0.043601      -0.013663      -0.009075       0.022738              1.749920       1.361402      -0.045028      -0.121403       1.609566       0.147885       2.278790          -0.000006
          117              H       8.118795      22.912752      10.480568       0.102617       1.629543 0.12513742E+02  0.13639617E+03                                 2.268047                            2.058617      -1.075475       2.367090                    0.996601       3.656694      10.534244       0.442482       1.269975      -0.715453       0.011002       0.044753      -0.022408       0.051245       0.000073      -0.003321       0.000372      -0.046058       0.008123      -0.024785       0.003102       0.021683              2.381185       1.954249       0.415054      -0.410353       2.590193      -0.679467       2.599113           0.000001
          118              H       7.260846      23.203446      12.638197       0.134339       1.189443 0.87072481E+01  0.85756313E+02                                 1.736078                            1.637507      -1.127132       2.348672                    0.997586       3.262303       8.626301       0.538523       1.154827      -0.740550      -0.000011       0.038833       0.009990       0.040098       0.006082      -0.000595      -0.003219      -0.034614      -0.029448      -0.013437      -0.010136       0.023573              1.760639       1.389893      -0.028315      -0.113911       2.060754       0.358674       1.831270          -0.000004
          119              H       7.357400      19.048710      10.604517       0.095172       1.654378 0.12821159E+02  0.14225523E+03                                 2.360431                            2.130428      -1.408018       2.201987                    0.992489       4.058049      12.255318       0.415841       1.327510      -0.699326      -0.007704      -0.047388      -0.016377       0.050726       0.012463      -0.003119      -0.006247      -0.031309       0.003146      -0.020572      -0.001227       0.021800              2.477742       1.845356      -0.050041      -0.114169       2.998101       0.782744       2.589769          -0.000001
          120              H       6.511864      19.232451      12.762146       0.131722       1.257505 0.94034163E+01  0.95208917E+02                                 1.867301                            1.752940      -1.081323       2.369538                    0.997837       3.407258       9.389654       0.493667       1.225405      -0.723532      -0.014337      -0.036012       0.011363       0.040393       0.004487      -0.005662       0.000591      -0.032771      -0.040938      -0.017856      -0.005956       0.023812              1.906443       1.602923       0.268434      -0.258140       2.045078      -0.348387       2.071329          -0.000003
          121              H       6.996012      26.036346      24.647468       0.090411       1.481629 0.11038734E+02  0.11823093E+03                                 2.197327                            1.976713      -1.289615       2.252181                    0.993645       4.035810      12.058352       0.430819       1.327392      -0.697857       0.016674       0.013953      -0.042247       0.047513       0.003618       0.004397      -0.000590       0.007154       0.053581      -0.014182      -0.004484       0.018666              2.330413       2.547165       0.389755      -0.719876       1.847910      -0.334864       2.596164          -0.000004
          122              H       4.841483      25.230080      24.303166       0.127081       1.391421 0.10689053E+02  0.11291033E+03                                 2.067849                            1.920488      -1.344610       2.245902                    0.993736       3.761911      10.952616       0.448122       1.293943      -0.706415      -0.011535       0.001498      -0.036334       0.038151       0.003792      -0.002588       0.001902      -0.003355       0.039047      -0.011081      -0.002364       0.013444              2.127958       2.133019       0.099424       0.398954       1.616285       0.029799       2.634571          -0.000005
          123              H       6.695316      25.397366      28.503656       0.090901       1.411907 0.10616056E+02  0.11235587E+03                                 2.116705                            1.931662      -1.213762       2.292431                    0.994278       3.905594      11.518166       0.439080       1.318045      -0.700606       0.012306      -0.000814       0.045699       0.047333       0.008082      -0.004431       0.000574       0.006793       0.047501      -0.016951       0.000147       0.016804              2.214309       2.177527       0.150643       0.643015       1.772158       0.055166       2.693241          -0.000003
          124              H       4.547684      24.566419      28.269531       0.130420       1.246139 0.94105087E+01  0.97635863E+02                                 2.010733                            1.867198      -1.510051       2.167846                    0.992260       3.967129      11.978276       0.424924       1.389310      -0.684393      -0.018623      -0.008357       0.033489       0.039219      -0.000021      -0.004391       0.000762       0.007971       0.049376      -0.012236      -0.005134       0.017371              2.075471       2.138814       0.315172      -0.353451       1.789638      -0.362180       2.297962          -0.000001
          125              H       0.856570      21.198752      30.835732       0.088410       1.311470 0.95262913E+01  0.99169291E+02                                 2.074230                            1.868464      -1.475366       2.161671                    0.991155       4.196433      12.704263       0.428130       1.374285      -0.686051       0.024898      -0.019199       0.031577       0.044560       0.000291      -0.000297      -0.008365       0.015719       0.009316      -0.013601       0.006168       0.007433              2.234563       2.024923      -0.305195       0.425676       1.911309      -0.649724       2.767457          -0.000001
          126              H       2.085562      22.125683      29.105038       0.126793       1.325995 0.10004274E+02  0.10511683E+03                                 2.069641                            1.904290      -1.583737       2.128790                    0.991481       4.038268      12.164462       0.428852       1.359289      -0.689970       0.036097      -0.003656       0.000503       0.036285      -0.009040      -0.000466       0.000599       0.012923      -0.002435      -0.010716      -0.000840       0.011556              2.165799       2.975858      -0.068729      -0.021586       1.703364      -0.195475       1.818173          -0.000001
          127              H      11.245759      22.287485      29.141764       0.096290       1.534946 0.11440079E+02  0.12352464E+03                                 2.246357                            2.009905      -1.430330       2.193181                    0.992153       4.025466      12.043105       0.428379       1.324200      -0.698864      -0.048197       0.005162      -0.006057       0.048849       0.002125       0.008067      -0.003705       0.016102       0.000886      -0.011100      -0.001920       0.013020              2.408635       3.550108       0.050265      -0.156791       1.805067      -0.127583       1.870728          -0.000002
          128              H      12.397508      23.247325      27.378935       0.129079       1.368633 0.10400788E+02  0.10928680E+03                                 2.048828                            1.895071      -1.504968       2.169974                    0.992519       3.813340      11.129459       0.450183       1.294839      -0.705195      -0.022555       0.018563      -0.025516       0.038786       0.002844       0.013283      -0.005675       0.010891      -0.008809      -0.015586      -0.000613       0.016199              2.136591       2.070749      -0.226698       0.273739       1.920984      -0.546234       2.418041          -0.000002
          129              H      11.283001      24.497859      22.264895       0.090212       1.802762 0.14109213E+02  0.15936919E+03                                 2.453584                            2.202887      -1.324582       2.237392                    0.993040       4.031974      12.044916       0.420428       1.289772      -0.708670      -0.045021      -0.014900       0.005326       0.047721       0.014720      -0.004775      -0.013970      -0.003535      -0.004315      -0.017289      -0.006022       0.023311              2.600854       3.625812       0.398584       0.403975       1.990496       0.121218       2.186255          -0.000006
          130              H      12.454061      23.746442      24.114947       0.136364       1.261411 0.94087678E+01  0.95253332E+02                                 1.870542                            1.753503      -1.101432       2.365785                    0.997520       3.386620       9.324843       0.493682       1.225495      -0.723696      -0.022884      -0.021780       0.025527       0.040616       0.014805      -0.007055      -0.007169       0.008996      -0.026724      -0.013078      -0.009948       0.023027              1.912615       1.780077       0.241166      -0.160129       1.839279      -0.448407       2.118488          -0.000006
          131              H       0.634496      26.516266      20.984090       0.087884       1.432831 0.11170089E+02  0.12083413E+03                                 2.180309                            2.010110      -1.657003       2.072094                    0.991024       4.385600      13.473066       0.417406       1.356482      -0.689249       0.023749       0.026701      -0.025174       0.043712       0.007502       0.001238      -0.002720       0.006143      -0.005921      -0.008462      -0.000654       0.009116              2.249685       1.988236       0.310837      -0.301329       2.259138      -0.610880       2.501683          -0.000002
          132              H       1.875902      25.836150      22.815779       0.129843       1.193554 0.90458969E+01  0.93067680E+02                                 1.955834                            1.830867      -1.572205       2.135739                    0.991689       4.036399      12.195020       0.428416       1.389612      -0.683346       0.034282       0.016350       0.003969       0.038188       0.010490      -0.001309       0.000511       0.003648      -0.021318      -0.008344      -0.005878       0.014222              2.017985       2.594798       0.268712       0.192593       1.691602      -0.060412       1.767556          -0.000002
          133              H      12.688549      25.213626      16.925911       0.098025       1.702111 0.13288166E+02  0.14798604E+03                                 2.370233                            2.145066      -1.282867       2.259558                    0.994475       3.938814      11.715644       0.423548       1.298517      -0.706882       0.006717       0.036809      -0.029269       0.047505      -0.001207      -0.009353      -0.007428      -0.006638       0.060268      -0.016839      -0.007237       0.024076              2.451528       1.771462       0.153996      -0.081483       3.520381      -0.372773       2.062740          -0.000009
          134              H      13.016832      23.329597      15.635924       0.135588       1.120401 0.80693775E+01  0.77841338E+02                                 1.653249                            1.563765      -1.086581       2.369666                    0.998008       3.192613       8.307568       0.558729       1.136408      -0.744825       0.010448       0.011522      -0.037460       0.040560       0.004434      -0.006211      -0.015999      -0.011597       0.026831      -0.012156      -0.011156       0.023312              1.676440       1.360983      -0.017380      -0.230731       1.501722       0.092690       2.166616          -0.000005
          135              H      11.746459      23.036160      20.056768       0.092910       1.432565 0.10643615E+02  0.11140167E+03                                 2.055745                            1.873610      -1.150834       2.327392                    0.995043       3.655907      10.317629       0.473154       1.236803      -0.720266      -0.013452      -0.008680       0.044548       0.047337       0.004345      -0.009285      -0.009932      -0.031697       0.027416      -0.023158       0.000840       0.022318              2.147486       1.623907      -0.015754      -0.304911       1.753608       0.294092       3.064942          -0.000007
          136              H      12.073363      21.064374      18.876958       0.133020       1.157749 0.84589189E+01  0.82584486E+02                                 1.689205                            1.600733      -1.118039       2.350444                    0.997755       3.257388       8.533220       0.552291       1.135937      -0.744740      -0.006794      -0.032268       0.022978       0.040191       0.004021      -0.007158      -0.014723      -0.009741       0.034839      -0.012805      -0.010511       0.023316              1.702425       1.342226       0.068410      -0.074369       2.194092      -0.173786       1.570956          -0.000009
          137              H      12.274747      15.829133      19.717057       0.092153       1.574743 0.12023280E+02  0.13065012E+03                                 2.233069                            2.023436      -1.323347       2.237329                    0.993460       3.981501      11.714917       0.441400       1.276989      -0.709529       0.001769       0.006785       0.047040       0.047559      -0.002521       0.004185       0.013677      -0.028490       0.020938      -0.019357      -0.003335       0.022693              2.339323       1.772170       0.051003      -0.233712       1.940861      -0.361952       3.304937          -0.000005
          138              H      12.543718      17.902387      18.720875       0.130214       1.225594 0.91855235E+01  0.92360535E+02                                 1.825604                            1.724902      -1.097843       2.359078                    0.997855       3.385578       9.265248       0.501496       1.214665      -0.725901       0.001542       0.027438       0.027993       0.039227       0.002083      -0.004431       0.012992      -0.007527       0.053396      -0.015801      -0.008139       0.023940              1.845146       1.427684       0.028862      -0.011460       2.333964       0.249349       1.773789          -0.000008
          139              H      12.456820      14.024634      16.218943       0.096824       1.587386 0.12040402E+02  0.13045433E+03                                 2.238215                            2.022296      -1.219861       2.289835                    0.995367       3.796581      11.035692       0.443822       1.273736      -0.712313       0.003114      -0.035950      -0.033438       0.049196      -0.006546      -0.006617       0.003989      -0.015008       0.059117      -0.020411      -0.001527       0.021937              2.352256       1.717608       0.085010       0.050351       3.260982       0.517726       2.078180          -0.000007
          140              H      12.794758      16.034813      15.126356       0.135023       1.181105 0.86168680E+01  0.84570599E+02                                 1.724260                            1.626423      -1.109947       2.359111                    0.997722       3.227568       8.495113       0.542110       1.151195      -0.741786       0.004856      -0.006497      -0.039340       0.040167      -0.002488      -0.002227       0.013749      -0.011734       0.043601      -0.013663      -0.009075       0.022738              1.749911       1.361397       0.045028      -0.121402       1.609559      -0.147884       2.278777          -0.000006
          141              H       1.222095      18.223248      10.480568       0.102617       1.629545 0.12513758E+02  0.13639640E+03                                 2.268049                            2.058619      -1.075477       2.367090                    0.996601       3.656695      10.534251       0.442482       1.269976      -0.715453       0.011002      -0.044753      -0.022408       0.051245      -0.000074      -0.003321      -0.000372      -0.046058       0.008123      -0.024785       0.003102       0.021683              2.381188       1.954251      -0.415054      -0.410354       2.590196       0.679468       2.599116           0.000001
          142              H       0.364146      17.932554      12.638197       0.134339       1.189442 0.87072368E+01  0.85756159E+02                                 1.736075                            1.637505      -1.127133       2.348672                    0.997586       3.262302       8.626291       0.538524       1.154825      -0.740550      -0.000011      -0.038833       0.009990       0.040098      -0.006082      -0.000595       0.003219      -0.034614      -0.029448      -0.013437      -0.010136       0.023573              1.760636       1.389892       0.028315      -0.113911       2.060750      -0.358673       1.831267          -0.000004
          143              H       0.460700      22.087290      10.604517       0.095172       1.654379 0.12821169E+02  0.14225541E+03                                 2.360435                            2.130431      -1.408018       2.201987                    0.992489       4.058050      12.255333       0.415840       1.327512      -0.699326      -0.007704       0.047388      -0.016377       0.050726      -0.012463      -0.003119       0.006247      -0.031309       0.003146      -0.020572      -0.001227       0.021799              2.477745       1.845358       0.050041      -0.114169       2.998106      -0.782745       2.589773          -0.000001
          144              H      13.408564      21.903549      12.762146       0.131722       1.257508 0.94034535E+01  0.95209426E+02                                 1.867309                            1.752946      -1.081322       2.369539                    0.997837       3.407262       9.389684       0.493665       1.225409      -0.723531      -0.014337       0.036012       0.011363       0.040393      -0.004487      -0.005662      -0.000591      -0.032771      -0.040938      -0.017856      -0.005956       0.023812              1.906451       1.602928      -0.268436      -0.258142       2.045087       0.348389       2.071338          -0.000003
          145              H       6.797388      15.099654       1.693968       0.090404       1.481752 0.11039835E+02  0.11824555E+03                                 2.197433                            1.976798      -1.289684       2.252137                    0.993644       4.035988      12.058991       0.430815       1.327374      -0.697860      -0.016675      -0.013949      -0.042242       0.047508       0.003619      -0.004401       0.000588       0.007154       0.053577      -0.014181      -0.004484       0.018666              2.330533       2.547310       0.389789       0.719929       1.847994       0.334890       2.596294           0.000007
          146              H       8.951917      15.905920       1.349666       0.127076       1.391487 0.10689687E+02  0.11291854E+03                                 2.067894                            1.920528      -1.344674       2.245862                    0.993735       3.762033      10.952995       0.448124       1.293921      -0.706419       0.011534      -0.001492      -0.036333       0.038149       0.003793       0.002589      -0.001902      -0.003352       0.039047      -0.011082      -0.002363       0.013445              2.128006       2.133073       0.099429      -0.398962       1.616318      -0.029799       2.634625           0.000009
          147              H       7.098084      15.738634       5.550156       0.090940       1.411758 0.10614686E+02  0.11233785E+03                                 2.116575                            1.931554      -1.213746       2.292470                    0.994277       3.905291      11.517127       0.439086       1.318067      -0.700603      -0.012309       0.000818       0.045706       0.047342       0.008078       0.004427      -0.000579       0.006792       0.047505      -0.016947       0.000145       0.016802              2.214166       2.177384       0.150622      -0.642955       1.772052      -0.055157       2.693061           0.000003
          148              H       9.245716      16.569581       5.316031       0.130444       1.246271 0.94117486E+01  0.97652450E+02                                 2.010906                            1.867344      -1.510305       2.167737                    0.992256       3.967368      11.979429       0.424897       1.389343      -0.684385       0.018621       0.008359       0.033490       0.039220      -0.000021       0.004393      -0.000775       0.007975       0.049355      -0.012236      -0.005130       0.017366              2.075656       2.139002       0.315216       0.353503       1.789781       0.362235       2.298184           0.000003
          149              H      12.936830      19.937248       7.882232       0.088445       1.311360 0.95253434E+01  0.99157304E+02                                 2.074149                            1.868398      -1.475438       2.161663                    0.991155       4.196230      12.703658       0.428127       1.374325      -0.686044      -0.024895       0.019194       0.031588       0.044564       0.000297       0.000292       0.008364       0.015714       0.009330      -0.013600       0.006166       0.007434              2.234469       2.024843      -0.305176      -0.425650       1.911236       0.649682       2.767328           0.000001
          150              H      11.707838      19.010317       6.151538       0.126789       1.326138 0.10005659E+02  0.10513614E+03                                 2.069873                            1.904483      -1.583876       2.128720                    0.991480       4.038642      12.166291       0.428805       1.359377      -0.689951      -0.036096       0.003658       0.000508       0.036284      -0.009041       0.000472      -0.000598       0.012919      -0.002414      -0.010719      -0.000834       0.011553              2.166054       2.976261      -0.068746       0.021584       1.703536       0.195512       1.818365           0.000003
          151              H       2.547641      18.848515       6.188264       0.096287       1.535155 0.11442018E+02  0.12355211E+03                                 2.246649                            2.010141      -1.430532       2.193080                    0.992151       4.025850      12.044988       0.428328       1.324286      -0.698845       0.048193      -0.005165      -0.006055       0.048846       0.002120      -0.008074       0.003703       0.016087       0.000883      -0.011093      -0.001929       0.013021              2.408967       3.550665       0.050283       0.156833       1.805278       0.127614       1.870957           0.000004
          152              H       1.395892      17.888675       4.425435       0.129050       1.368885 0.10403167E+02  0.10931811E+03                                 2.049071                            1.895279      -1.505108       2.169883                    0.992517       3.813762      11.131031       0.450161       1.294828      -0.705197       0.022556      -0.018558      -0.025511       0.038781       0.002847      -0.013278       0.005674       0.010901      -0.008798      -0.015582      -0.000616       0.016198              2.136853       2.071002      -0.226735      -0.273779       1.921206       0.546335       2.418351           0.000006
          153              H       2.510399      16.638141      45.218395       0.090218       1.802664 0.14108239E+02  0.15935444E+03                                 2.453432                            2.202763      -1.324531       2.237418                    0.993041       4.031821      12.044073       0.420456       1.289716      -0.708682       0.045021       0.014907       0.005326       0.047723       0.014726       0.004775       0.013971      -0.003531      -0.004320      -0.017295      -0.006022       0.023317              2.600685       3.625547       0.398551      -0.403928       1.990390      -0.121208       2.186117           0.000011
          154              H       1.339339      17.389558       1.161447       0.136390       1.261242 0.94071774E+01  0.95232920E+02                                 1.870356                            1.753339      -1.101317       2.365857                    0.997521       3.386353       9.323805       0.493713       1.225473      -0.723701       0.022884       0.021784       0.025530       0.040620       0.014805       0.007056       0.007169       0.008993      -0.026725      -0.013078      -0.009949       0.023027              1.912421       1.779901       0.241132       0.160111       1.839100       0.448340       2.118261           0.000012
          155              H      13.158904      14.619734      43.937590       0.087882       1.432939 0.11171103E+02  0.12084763E+03                                 2.180397                            2.010183      -1.657027       2.072071                    0.991024       4.385746      13.473584       0.417405       1.356459      -0.689253      -0.023752      -0.026696      -0.025173       0.043709       0.007501      -0.001236       0.002716       0.006144      -0.005919      -0.008458      -0.000656       0.009115              2.249779       1.988312       0.310855       0.301345       2.259233       0.610921       2.501793           0.000002
          156              H      11.917498      15.299850      45.769279       0.129846       1.193588 0.90462230E+01  0.93071957E+02                                 1.955874                            1.830902      -1.572250       2.135715                    0.991689       4.036480      12.195361       0.428411       1.389614      -0.683345      -0.034282      -0.016346       0.003968       0.038187       0.010487       0.001309      -0.000512       0.003646      -0.021317      -0.008344      -0.005875       0.014219              2.018028       2.594857       0.268719      -0.192602       1.691634       0.060415       1.767592           0.000003
          157              H       1.104851      15.922374      39.879411       0.098061       1.701168 0.13279112E+02  0.14785474E+03                                 2.368978                            2.144042      -1.282579       2.259701                    0.994479       3.937783      11.710010       0.423751       1.298161      -0.706956      -0.006719      -0.036813      -0.029281       0.047515      -0.001205       0.009353       0.007445      -0.006646       0.060275      -0.016845      -0.007241       0.024086              2.450176       1.770684       0.153878       0.081415       3.518123       0.372510       2.061720           0.000002
          158              H       0.776568      17.806403      38.589424       0.135629       1.120132 0.80668648E+01  0.77810511E+02                                 1.652945                            1.563488      -1.086383       2.369793                    0.998009       3.192157       8.305845       0.558801       1.136360      -0.744838      -0.010448      -0.011520      -0.037469       0.040568       0.004434       0.006212       0.016000      -0.011593       0.026841      -0.012155      -0.011158       0.023313              1.676128       1.360762      -0.017371       0.230670       1.501442      -0.092646       2.166181          -0.000004
          159              H       2.046941      18.099840      43.010268       0.092896       1.432522 0.10643226E+02  0.11139570E+03                                 2.055627                            1.873518      -1.150795       2.327398                    0.995043       3.655869      10.317163       0.473192       1.236726      -0.720283       0.013452       0.008683       0.044547       0.047337       0.004346       0.009287       0.009932      -0.031697       0.027415      -0.023159       0.000840       0.022319              2.147356       1.623830      -0.015755       0.304881       1.753521      -0.294076       3.064719           0.000009
          160              H       1.720037      20.071626      41.830458       0.133013       1.157858 0.84599507E+01  0.82597296E+02                                 1.689327                            1.600844      -1.118169       2.350377                    0.997754       3.257559       8.533883       0.552264       1.135955      -0.744735       0.006794       0.032269       0.022974       0.040190       0.004021       0.007159       0.014723      -0.009741       0.034846      -0.012806      -0.010512       0.023318              1.702549       1.342310       0.068415       0.074379       2.194267       0.173798       1.571070           0.000006
          161              H       1.518653      25.306867      42.670556       0.092140       1.574774 0.12023585E+02  0.13065364E+03                                 2.233050                            2.023424      -1.323336       2.237322                    0.993460       3.981542      11.714864       0.441415       1.276942      -0.709539      -0.001765      -0.006786       0.047037       0.047556      -0.002518      -0.004184      -0.013678      -0.028493       0.020936      -0.019357      -0.003337       0.022694              2.339300       1.772159       0.051004       0.233708       1.940855       0.361954       3.304886           0.000006
          162              H       1.249682      23.233613      41.674375       0.130207       1.225645 0.91859870E+01  0.92366049E+02                                 1.825621                            1.724919      -1.097994       2.358998                    0.997853       3.385669       9.265438       0.501507       1.214626      -0.725910      -0.001540      -0.027439       0.027989       0.039225       0.002084       0.004429      -0.012991      -0.007523       0.053401      -0.015801      -0.008139       0.023940              1.845163       1.427697       0.028864       0.011461       2.333990      -0.249342       1.773803           0.000007
          163              H       1.336580      27.111366      39.172443       0.096873       1.586794 0.12034856E+02  0.13037666E+03                                 2.237476                            2.021690      -1.219639       2.289963                    0.995370       3.795782      11.031914       0.443943       1.273560      -0.712352      -0.003109       0.035954      -0.033449       0.049205      -0.006544       0.006612      -0.003998      -0.015006       0.059135      -0.020410      -0.001534       0.021944              2.351440       1.717126       0.084955      -0.050328       3.259666      -0.517496       2.077528           0.000000
          164              H       0.998642      25.101187      38.079856       0.135094       1.180590 0.86120304E+01  0.84509815E+02                                 1.723629                            1.625863      -1.109656       2.359291                    0.997725       3.226813       8.491985       0.542264       1.151048      -0.741822      -0.004853       0.006497      -0.039349       0.040176      -0.002489       0.002226      -0.013750      -0.011725       0.043610      -0.013661      -0.009078       0.022739              1.749258       1.360972       0.044999       0.121335       1.608962       0.147785       2.277841          -0.000005
          165              H      12.571305      22.912752      33.434068       0.102632       1.629809 0.12516262E+02  0.13643351E+03                                 2.268548                            2.059023      -1.075506       2.367110                    0.996600       3.656816      10.535736       0.442365       1.270220      -0.715403      -0.010995       0.044757      -0.022424       0.051254      -0.000071       0.003323       0.000367      -0.046057       0.008148      -0.024788       0.003111       0.021678              2.381742       1.954651      -0.415204       0.410507       2.590824      -0.679716       2.599752          -0.000009
          166              H      13.429254      23.203446      35.591697       0.134327       1.189501 0.87078208E+01  0.85763493E+02                                 1.736145                            1.637571      -1.127091       2.348681                    0.997586       3.262397       8.626669       0.538507       1.154840      -0.740546       0.000015       0.038836       0.009980       0.040098      -0.006083       0.000600      -0.003219      -0.034622      -0.029441      -0.013442      -0.010134       0.023577              1.760706       1.389943       0.028315       0.113918       2.060832       0.358685       1.831343          -0.000007
          167              H      13.332700      19.048710      33.558017       0.095182       1.654590 0.12823308E+02  0.14228704E+03                                 2.360751                            2.130695      -1.408310       2.201851                    0.992487       4.058482      12.257532       0.415783       1.327620      -0.699302       0.007710      -0.047384      -0.016381       0.050725      -0.012471       0.003114      -0.006251      -0.031311       0.003180      -0.020583      -0.001219       0.021802              2.478095       1.845584       0.050053       0.114203       2.998529       0.782899       2.590171          -0.000005
          168              H       0.384836      19.232451      35.715646       0.131702       1.257795 0.94062767E+01  0.95246890E+02                                 1.867746                            1.753331      -1.081326       2.369530                    0.997836       3.407689       9.391856       0.493551       1.225579      -0.723493       0.014337      -0.036015       0.011356       0.040394      -0.004483       0.005667       0.000590      -0.032781      -0.040924      -0.017860      -0.005953       0.023814              1.906910       1.603273      -0.268530       0.258242       2.045582      -0.348508       2.071874          -0.000006
          169              H       0.099312       1.387654      44.213032       0.090405       1.481726 0.11039602E+02  0.11824247E+03                                 2.197412                            1.976781      -1.289672       2.252145                    0.993645       4.035950      12.058860       0.430815       1.327380      -0.697859       0.016675      -0.013948       0.042243       0.047509      -0.003619      -0.004400      -0.000589       0.007153       0.053577      -0.014181      -0.004484       0.018665              2.330509       2.547281      -0.389782       0.719918       1.847978      -0.334885       2.596269           0.000007
          170              H      11.738183       2.193920      44.557334       0.127075       1.391473 0.10689555E+02  0.11291679E+03                                 2.067881                            1.920517      -1.344675       2.245864                    0.993735       3.762008      10.952900       0.448125       1.293922      -0.706419      -0.011534      -0.001491       0.036334       0.038150      -0.003793       0.002588       0.001903      -0.003352       0.039046      -0.011082      -0.002363       0.013444              2.127993       2.133059      -0.099428      -0.398959       1.616309       0.029799       2.634609           0.000008
          171              H      13.592016       2.026634      40.356844       0.090938       1.411764 0.10614740E+02  0.11233853E+03                                 2.116578                            1.931556      -1.213747       2.292468                    0.994277       3.905301      11.517151       0.439087       1.318064      -0.700603       0.012309       0.000818      -0.045706       0.047341      -0.008078       0.004427       0.000578       0.006792       0.047505      -0.016948       0.000145       0.016802              2.214169       2.177387      -0.150623      -0.642956       1.772054       0.055157       2.693065           0.000003
          172              H      11.444384       2.857581      40.590969       0.130442       1.246267 0.94117140E+01  0.97651934E+02                                 2.010897                            1.867336      -1.510297       2.167740                    0.992256       3.967356      11.979356       0.424900       1.389337      -0.684386      -0.018621       0.008359      -0.033490       0.039220       0.000021       0.004393       0.000775       0.007975       0.049357      -0.012236      -0.005130       0.017366              2.075646       2.138993      -0.315213       0.353500       1.789774      -0.362232       2.298173           0.000003
          173              H       7.753270       6.225248      38.024768       0.088443       1.311368 0.95254134E+01  0.99158200E+02                                 2.074156                            1.868404      -1.475437       2.161662                    0.991155       4.196244      12.703705       0.428127       1.374323      -0.686044       0.024895       0.019194      -0.031588       0.044564      -0.000297       0.000292      -0.008364       0.015714       0.009329      -0.013600       0.006166       0.007434              2.234477       2.024850       0.305178      -0.425652       1.911242      -0.649685       2.767339           0.000002
          174              H       8.982262       5.298317      39.755462       0.126789       1.326128 0.10005558E+02  0.10513473E+03                                 2.069856                            1.904470      -1.583868       2.128724                    0.991480       4.038614      12.166157       0.428808       1.359371      -0.689952       0.036096       0.003658      -0.000507       0.036284       0.009041       0.000472       0.000598       0.012919      -0.002415      -0.010719      -0.000834       0.011553              2.166036       2.976233       0.068744       0.021585       1.703524      -0.195509       1.818352           0.000003
          175              H       4.349059       5.136515      39.718736       0.096287       1.535135 0.11441832E+02  0.12354950E+03                                 2.246623                            2.010121      -1.430517       2.193088                    0.992151       4.025812      12.044814       0.428332       1.324281      -0.698846      -0.048194      -0.005165       0.006055       0.048846      -0.002120      -0.008074      -0.003703       0.016088       0.000883      -0.011093      -0.001928       0.013022              2.408938       3.550617      -0.050281       0.156829       1.805259      -0.127611       1.870937           0.000005
          176              H       5.500808       4.176675      41.481565       0.129051       1.368869 0.10403009E+02  0.10931599E+03                                 2.049053                            1.895263      -1.505102       2.169888                    0.992517       3.813730      11.130901       0.450163       1.294826      -0.705197      -0.022557      -0.018557       0.025511       0.038782      -0.002847      -0.013279      -0.005674       0.010901      -0.008799      -0.015582      -0.000616       0.016198              2.136833       2.070983       0.226732      -0.273777       1.921189      -0.546327       2.418328           0.000006
          177              H       4.386301       2.926141       0.688605       0.090222       1.802686 0.14108456E+02  0.15935779E+03                                 2.453470                            2.202794      -1.324538       2.237415                    0.993041       4.031849      12.044262       0.420449       1.289732      -0.708679      -0.045021       0.014907      -0.005325       0.047722      -0.014725       0.004776      -0.013970      -0.003532      -0.004317      -0.017293      -0.006022       0.023316              2.600727       3.625614      -0.398561      -0.403938       1.990417       0.121211       2.186151           0.000012
          178              H       5.557361       3.677558      44.745553       0.136390       1.261242 0.94071741E+01  0.95232856E+02                                 1.870353                            1.753337      -1.101314       2.365857                    0.997521       3.386356       9.323805       0.493714       1.225470      -0.723702      -0.022884       0.021784      -0.025529       0.040619      -0.014805       0.007056      -0.007169       0.008993      -0.026725      -0.013078      -0.009949       0.023027              1.912417       1.779898      -0.241131       0.160110       1.839097      -0.448339       2.118258           0.000013
          179              H       7.531196       0.907734       1.969410       0.087884       1.432935 0.11171073E+02  0.12084725E+03                                 2.180394                            2.010181      -1.657029       2.072070                    0.991024       4.385740      13.473567       0.417405       1.356460      -0.689253       0.023752      -0.026695       0.025174       0.043709      -0.007501      -0.001235      -0.002716       0.006144      -0.005920      -0.008458      -0.000657       0.009115              2.249777       1.988310      -0.310855       0.301345       2.259231      -0.610920       2.501789           0.000003
          180              H       8.772602       1.587850       0.137721       0.129844       1.193597 0.90462982E+01  0.93072868E+02                                 1.955878                            1.830905      -1.572258       2.135710                    0.991689       4.036491      12.195379       0.428412       1.389607      -0.683346       0.034282      -0.016346      -0.003967       0.038186      -0.010487       0.001309       0.000512       0.003645      -0.021316      -0.008343      -0.005875       0.014218              2.018032       2.594864      -0.268720      -0.192603       1.691637      -0.060415       1.767595           0.000003
          181              H       5.791849       2.210374       6.027589       0.098063       1.701191 0.13279329E+02  0.14785796E+03                                 2.369015                            2.144071      -1.282573       2.259704                    0.994479       3.937796      11.710132       0.423744       1.298176      -0.706953       0.006719      -0.036813       0.029280       0.047515       0.001204       0.009353      -0.007444      -0.006647       0.060272      -0.016844      -0.007241       0.024085              2.450216       1.770706      -0.153882       0.081417       3.518192      -0.372520       2.061751           0.000004
          182              H       6.120132       4.094403       7.317576       0.135630       1.120133 0.80668764E+01  0.77810676E+02                                 1.652948                            1.563492      -1.086383       2.369793                    0.998009       3.192157       8.305857       0.558799       1.136363      -0.744838       0.010447      -0.011520       0.037469       0.040568      -0.004434       0.006212      -0.016000      -0.011592       0.026841      -0.012155      -0.011158       0.023313              1.676132       1.360764       0.017371       0.230671       1.501445       0.092646       2.166186          -0.000002
          183              H       4.849759       4.387840       2.896732       0.092896       1.432561 0.10643599E+02  0.11140085E+03                                 2.055687                            1.873568      -1.150804       2.327392                    0.995043       3.655929      10.317477       0.473178       1.236749      -0.720278      -0.013452       0.008683      -0.044546       0.047336      -0.004346       0.009286      -0.009932      -0.031699       0.027416      -0.023159       0.000840       0.022319              2.147422       1.623870       0.015756       0.304894       1.753570       0.294092       3.064826           0.000009
          184              H       5.176663       6.359626       4.076542       0.133010       1.157883 0.84601952E+01  0.82600429E+02                                 1.689365                            1.600878      -1.118185       2.350368                    0.997754       3.257600       8.534079       0.552252       1.135971      -0.744731      -0.006794       0.032269      -0.022973       0.040190      -0.004021       0.007159      -0.014723      -0.009741       0.034846      -0.012806      -0.010512       0.023318              1.702588       1.342336      -0.068417       0.074381       2.194324      -0.173802       1.571104           0.000007
          185              H       5.378047      11.594867       3.236443       0.092141       1.574774 0.12023593E+02  0.13065376E+03                                 2.233050                            2.023425      -1.323326       2.237325                    0.993460       3.981546      11.714883       0.441415       1.276943      -0.709539       0.001765      -0.006786      -0.047036       0.047556       0.002518      -0.004184       0.013677      -0.028493       0.020935      -0.019356      -0.003337       0.022693              2.339301       1.772160      -0.051004       0.233707       1.940857      -0.361955       3.304885           0.000006
          186              H       5.647018       9.521613       4.232625       0.130207       1.225667 0.91862038E+01  0.92368888E+02                                 1.825651                            1.724946      -1.098007       2.358990                    0.997853       3.385708       9.265615       0.501499       1.214636      -0.725907       0.001541      -0.027438      -0.027988       0.039225      -0.002083       0.004430       0.012991      -0.007523       0.053401      -0.015801      -0.008139       0.023940              1.845195       1.427717      -0.028865       0.011461       2.334035       0.249347       1.773832           0.000007
          187              H       5.560120      13.399366       6.734557       0.096872       1.586784 0.12034758E+02  0.13037528E+03                                 2.237464                            2.021680      -1.219631       2.289967                    0.995370       3.795768      11.031848       0.443945       1.273558      -0.712353       0.003109       0.035954       0.033449       0.049205       0.006544       0.006612       0.003998      -0.015007       0.059136      -0.020410      -0.001535       0.021945              2.351427       1.717118      -0.084954      -0.050328       3.259646       0.517492       2.077517           0.000001
          188              H       5.898058      11.389187       7.827143       0.135095       1.180584 0.86119713E+01  0.84509080E+02                                 1.723622                            1.625856      -1.109654       2.359293                    0.997725       3.226805       8.491953       0.542266       1.151047      -0.741822       0.004853       0.006497       0.039349       0.040176       0.002489       0.002226       0.013750      -0.011725       0.043610      -0.013662      -0.009078       0.022739              1.749251       1.360967      -0.044998       0.121334       1.608955      -0.147783       2.277829          -0.000004
          189              H       8.118795       9.200752      12.472932       0.102636       1.629756 0.12515762E+02  0.13642646E+03                                 2.268478                            2.058965      -1.075492       2.367117                    0.996601       3.656770      10.535480       0.442377       1.270200      -0.715407       0.010995       0.044757       0.022424       0.051254       0.000071       0.003323      -0.000366      -0.046058       0.008146      -0.024788       0.003110       0.021679              2.381665       1.954595       0.415184       0.410486       2.590737       0.679682       2.599662          -0.000008
          190              H       7.260846       9.491446      10.315303       0.134327       1.189494 0.87077497E+01  0.85762564E+02                                 1.736134                            1.637560      -1.127089       2.348682                    0.997586       3.262388       8.626616       0.538511       1.154834      -0.740548      -0.000015       0.038836      -0.009980       0.040098       0.006083       0.000600       0.003220      -0.034622      -0.029441      -0.013442      -0.010134       0.023577              1.760694       1.389934      -0.028314       0.113916       2.060818      -0.358681       1.831329          -0.000006
          191              H       7.357400       5.336710      12.348983       0.095181       1.654592 0.12823322E+02  0.14228725E+03                                 2.360756                            2.130699      -1.408304       2.201853                    0.992487       4.058476      12.257522       0.415782       1.327624      -0.699301      -0.007710      -0.047384       0.016381       0.050725       0.012471       0.003114       0.006251      -0.031311       0.003179      -0.020583      -0.001219       0.021802              2.478099       1.845587      -0.050054       0.114204       2.998535      -0.782902       2.590177          -0.000004
          192              H       6.511864       5.520451      10.191354       0.131700       1.257795 0.94062685E+01  0.95246760E+02                                 1.867744                            1.753329      -1.081328       2.369529                    0.997836       3.407687       9.391840       0.493552       1.225577      -0.723494      -0.014337      -0.036015      -0.011356       0.040394       0.004484       0.005667      -0.000590      -0.032780      -0.040924      -0.017860      -0.005953       0.023814              1.906907       1.603271       0.268529       0.258242       2.045579       0.348507       2.071871          -0.000005
          193              H      13.694088      12.324346      21.259532       0.090407       1.481650 0.11038923E+02  0.11823348E+03                                 2.197349                            1.976731      -1.289634       2.252170                    0.993645       4.035849      12.058506       0.430817       1.327393      -0.697857      -0.016674       0.013953       0.042246       0.047512      -0.003619       0.004398       0.000590       0.007154       0.053582      -0.014182      -0.004484       0.018666              2.330438       2.547196      -0.389762      -0.719887       1.847927       0.334869       2.596191          -0.000003
          194              H       2.055217      11.518080      21.603834       0.127076       1.391443 0.10689269E+02  0.11291319E+03                                 2.067870                            1.920507      -1.344616       2.245895                    0.993735       3.761951      10.952760       0.448120       1.293942      -0.706415       0.011535       0.001498       0.036334       0.038150      -0.003792      -0.002588      -0.001901      -0.003354       0.039048      -0.011081      -0.002364       0.013445              2.127981       2.133043      -0.099426       0.398959       1.616300      -0.029800       2.634599          -0.000005
          195              H       0.201384      11.685366      17.403344       0.090903       1.411898 0.10615963E+02  0.11235462E+03                                 2.116695                            1.931653      -1.213755       2.292436                    0.994278       3.905573      11.518085       0.439081       1.318045      -0.700606      -0.012306      -0.000813      -0.045699       0.047334      -0.008082      -0.004431      -0.000574       0.006794       0.047502      -0.016951       0.000147       0.016804              2.214298       2.177515      -0.150641       0.643011       1.772149      -0.055166       2.693228          -0.000003
          196              H       2.349016      10.854419      17.637469       0.130420       1.246138 0.94104937E+01  0.97635660E+02                                 2.010731                            1.867197      -1.510052       2.167845                    0.992260       3.967122      11.978248       0.424924       1.389309      -0.684393       0.018623      -0.008357      -0.033489       0.039220       0.000021      -0.004391      -0.000763       0.007971       0.049376      -0.012236      -0.005134       0.017371              2.075469       2.138811      -0.315171      -0.353451       1.789637       0.362180       2.297960          -0.000001
          197              H       6.040130       7.486752      15.071268       0.088410       1.311469 0.95262809E+01  0.99169159E+02                                 2.074230                            1.868463      -1.475367       2.161671                    0.991156       4.196430      12.704254       0.428130       1.374286      -0.686051      -0.024898      -0.019199      -0.031577       0.044560      -0.000292      -0.000297       0.008365       0.015719       0.009317      -0.013601       0.006168       0.007433              2.234563       2.024922       0.305195       0.425676       1.911309       0.649724       2.767457          -0.000001
          198              H       4.811138       8.413683      16.801962       0.126793       1.325997 0.10004296E+02  0.10511714E+03                                 2.069645                            1.904294      -1.583738       2.128789                    0.991481       4.038275      12.164500       0.428851       1.359291      -0.689969      -0.036097      -0.003656      -0.000503       0.036285       0.009040      -0.000466      -0.000599       0.012923      -0.002434      -0.010716      -0.000840       0.011556              2.165804       2.975866       0.068730      -0.021585       1.703368       0.195476       1.818177          -0.000001
          199              H       9.444341       8.575485      16.765236       0.096291       1.534959 0.11440201E+02  0.12352635E+03                                 2.246374                            2.009919      -1.430338       2.193176                    0.992153       4.025490      12.043217       0.428376       1.324203      -0.698863       0.048197       0.005162       0.006057       0.048849      -0.002125       0.008067       0.003705       0.016101       0.000886      -0.011099      -0.001920       0.013020              2.408653       3.550140      -0.050266      -0.156794       1.805079       0.127585       1.870742          -0.000001
          200              H       8.292592       9.535325      18.528065       0.129077       1.368650 0.10400958E+02  0.10928908E+03                                 2.048849                            1.895089      -1.504978       2.169968                    0.992519       3.813373      11.129598       0.450179       1.294843      -0.705195       0.022555       0.018562       0.025516       0.038786      -0.002844       0.013283       0.005675       0.010891      -0.008808      -0.015586      -0.000613       0.016199              2.136614       2.070771       0.226701       0.273742       1.921003       0.546242       2.418068          -0.000002
          201              H       9.407099      10.785859      23.642105       0.090214       1.802748 0.14109082E+02  0.15936737E+03                                 2.453574                            2.202879      -1.324570       2.237398                    0.993040       4.031961      12.044876       0.420428       1.289774      -0.708670       0.045022      -0.014900      -0.005326       0.047721      -0.014720      -0.004775       0.013970      -0.003533      -0.004316      -0.017290      -0.006021       0.023311              2.600843       3.625795      -0.398581       0.403973       1.990488      -0.121218       2.186247          -0.000006
          202              H       8.236039      10.034442      21.792053       0.136367       1.261409 0.94087619E+01  0.95253384E+02                                 1.870552                            1.753512      -1.101424       2.365792                    0.997520       3.386616       9.324878       0.493676       1.225508      -0.723693       0.022884      -0.021780      -0.025528       0.040617      -0.014805      -0.007055       0.007169       0.008996      -0.026724      -0.013078      -0.009948       0.023026              1.912625       1.780087      -0.241168      -0.160130       1.839289       0.448411       2.118500          -0.000005
          203              H       6.262204      12.804266      24.922910       0.087883       1.432855 0.11170318E+02  0.12083720E+03                                 2.180330                            2.010127      -1.657007       2.072088                    0.991024       4.385644      13.473229       0.417405       1.356478      -0.689249      -0.023748       0.026702       0.025173       0.043711      -0.007502       0.001239       0.002720       0.006143      -0.005921      -0.008462      -0.000654       0.009116              2.249707       1.988253      -0.310840      -0.301332       2.259159       0.610889       2.501709          -0.000001
          204              H       5.020798      12.124150      23.091221       0.129844       1.193559 0.90459503E+01  0.93068412E+02                                 1.955843                            1.830876      -1.572204       2.135740                    0.991689       4.036414      12.195097       0.428414       1.389616      -0.683345      -0.034282       0.016351      -0.003969       0.038188      -0.010490      -0.001309      -0.000511       0.003648      -0.021319      -0.008344      -0.005878       0.014222              2.017995       2.594810      -0.268713       0.192595       1.691610       0.060413       1.767565          -0.000002
          205              H       8.001551      11.501626      28.981089       0.098029       1.702190 0.13288934E+02  0.14799713E+03                                 2.370335                            2.145149      -1.282891       2.259545                    0.994475       3.938898      11.716101       0.423532       1.298543      -0.706877      -0.006717       0.036808       0.029269       0.047504       0.001207      -0.009353       0.007427      -0.006637       0.060267      -0.016839      -0.007237       0.024076              2.451637       1.771525      -0.154005      -0.081488       3.520563       0.372794       2.062823          -0.000008
          206              H       7.673268       9.617597      30.271076       0.135587       1.120417 0.80695360E+01  0.77843362E+02                                 1.653276                            1.563789      -1.086584       2.369663                    0.998008       3.192640       8.307704       0.558720       1.136421      -0.744822      -0.010448       0.011522       0.037460       0.040560      -0.004433      -0.006211       0.015999      -0.011598       0.026831      -0.012156      -0.011156       0.023312              1.676468       1.361002       0.017381      -0.230736       1.501746      -0.092694       2.166654          -0.000004
          207              H       8.943641       9.324160      25.850232       0.092915       1.432559 0.10643569E+02  0.11140121E+03                                 2.055751                            1.873615      -1.150832       2.327395                    0.995043       3.655897      10.317643       0.473150       1.236815      -0.720263       0.013452      -0.008680      -0.044549       0.047338      -0.004345      -0.009285       0.009932      -0.031697       0.027416      -0.023158       0.000840       0.022318              2.147493       1.623911       0.015754      -0.304913       1.753612      -0.294093       3.064954          -0.000006
          208              H       8.616737       7.352374      27.030042       0.133019       1.157744 0.84588820E+01  0.82584113E+02                                 1.689209                            1.600737      -1.118024       2.350453                    0.997755       3.257378       8.533219       0.552286       1.135947      -0.744738       0.006794      -0.032268      -0.022978       0.040192      -0.004021      -0.007158       0.014723      -0.009742       0.034839      -0.012805      -0.010511       0.023316              1.702429       1.342229      -0.068410      -0.074370       2.194099       0.173788       1.570960          -0.000008
          209              H       8.415353       2.117133      26.189943       0.092155       1.574743 0.12023285E+02  0.13065025E+03                                 2.233074                            2.023440      -1.323358       2.237326                    0.993460       3.981503      11.714948       0.441398       1.276994      -0.709528      -0.001770       0.006786      -0.047040       0.047560       0.002521       0.004186      -0.013678      -0.028491       0.020939      -0.019358      -0.003335       0.022693              2.339328       1.772174      -0.051003      -0.233713       1.940865       0.361954       3.304945          -0.000005
          210              H       8.146382       4.190387      27.186125       0.130212       1.225593 0.91855188E+01  0.92360571E+02                                 1.825613                            1.724910      -1.097829       2.359086                    0.997855       3.385576       9.265278       0.501490       1.214676      -0.725899      -0.001542       0.027438      -0.027993       0.039228      -0.002083      -0.004431      -0.012992      -0.007528       0.053396      -0.015801      -0.008139       0.023940              1.845155       1.427690      -0.028863      -0.011460       2.333977      -0.249351       1.773797          -0.000008
          211              H       8.233280       0.312634      29.688057       0.096824       1.587407 0.12040593E+02  0.13045704E+03                                 2.238242                            2.022318      -1.219876       2.289828                    0.995367       3.796609      11.035832       0.443817       1.273744      -0.712312      -0.003114      -0.035950       0.033438       0.049195       0.006546      -0.006617      -0.003989      -0.015008       0.059118      -0.020411      -0.001527       0.021938              2.352287       1.717626      -0.085012       0.050352       3.261031      -0.517735       2.078204          -0.000007
          212              H       7.895342       2.322813      30.780643       0.135021       1.181107 0.86168846E+01  0.84570803E+02                                 1.724261                            1.626425      -1.109944       2.359111                    0.997722       3.227577       8.495139       0.542110       1.151195      -0.741786      -0.004856      -0.006498       0.039340       0.040167       0.002488      -0.002227      -0.013749      -0.011734       0.043602      -0.013664      -0.009074       0.022738              1.749912       1.361397      -0.045028      -0.121402       1.609561       0.147884       2.278777          -0.000007
          213              H       5.674605       4.511248      35.426432       0.102623       1.629507 0.12513409E+02  0.13639156E+03                                 2.268009                            2.058585      -1.075471       2.367096                    0.996601       3.656654      10.534074       0.442488       1.269969      -0.715455      -0.011002      -0.044754       0.022409       0.051246       0.000073      -0.003321       0.000372      -0.046060       0.008122      -0.024785       0.003102       0.021683              2.381143       1.954218       0.415044      -0.410342       2.590148      -0.679450       2.599063           0.000001
          214              H       6.532554       4.220554      33.268803       0.134343       1.189419 0.87070251E+01  0.85753544E+02                                 1.736053                            1.637485      -1.127117       2.348683                    0.997586       3.262266       8.626166       0.538527       1.154825      -0.740550       0.000011      -0.038834      -0.009990       0.040098       0.006082      -0.000595      -0.003219      -0.034614      -0.029448      -0.013437      -0.010136       0.023574              1.760613       1.389876      -0.028314      -0.113908       2.060722       0.358665       1.831241          -0.000003
          215              H       6.436000       8.375290      35.302483       0.095175       1.654382 0.12821208E+02  0.14225604E+03                                 2.360444                            2.130439      -1.408031       2.201982                    0.992489       4.058054      12.255381       0.415838       1.327518      -0.699324       0.007705       0.047388       0.016377       0.050727       0.012463      -0.003119      -0.006247      -0.031310       0.003147      -0.020573      -0.001227       0.021800              2.477756       1.845365      -0.050042      -0.114171       2.998118       0.782750       2.589785          -0.000001
          216              H       7.281536       8.191549      33.144854       0.131724       1.257507 0.94034519E+01  0.95209546E+02                                 1.867321                            1.752957      -1.081315       2.369545                    0.997837       3.407257       9.389722       0.493658       1.225424      -0.723528       0.014337       0.036013      -0.011364       0.040393       0.004487      -0.005662       0.000591      -0.032771      -0.040938      -0.017856      -0.005956       0.023812              1.906464       1.602938       0.268439      -0.258145       2.045101      -0.348393       2.071353          -0.000002
          217              C       7.302226       1.686576      20.514920       0.094104      28.581443 0.34192443E+03  0.76342326E+04                                 8.375848                            6.294275       0.078880       2.043019                    0.999469      26.556612      76.478006       0.631362       0.434503      -1.044113       0.004236      -0.005665      -0.044092       0.044656      -0.033691      -0.005650      -0.001452      -0.068137       0.012442      -0.050597       0.004741       0.045856              9.966823      14.256708       3.534181       0.404611       6.008231      -0.271818       9.635529          -0.000004
          218              C       8.587771       2.171981      20.725633      -0.141761      35.493418 0.44141267E+03  0.10485562E+05                                 9.598538                            7.120907      -0.107128       1.944458                    0.999049      29.899397      88.270057       0.598552       0.430782      -1.048331       0.004330      -0.019950      -0.008981       0.022302      -0.023815      -0.004495       0.009212      -0.065262      -0.001942      -0.040126      -0.002953       0.043079             11.709933      17.926709       4.558483      -0.053617       7.035054      -0.634397      10.168037          -0.000005
          219              C       7.481540       2.062285      18.271445       0.090380      28.260824 0.33850604E+03  0.75423257E+04                                 8.322377                            6.272042       0.057396       2.038906                    0.999008      26.511795      76.381865       0.630790       0.435795      -1.042870      -0.008995      -0.004906       0.045014       0.046165      -0.025012      -0.006667       0.008181      -0.062017       0.034184      -0.045763       0.007875       0.037888              9.853863      13.923177       3.864418       1.140957       6.556827      -0.542468       9.081586          -0.000002
          220              C       8.762947       2.561402      18.398148      -0.134864      36.171538 0.45129433E+03  0.10795374E+05                                 9.798587                            7.254727      -0.188012       1.924641                    0.998330      29.927912      89.082286       0.585484       0.437334      -1.042874      -0.001456      -0.003225       0.006780       0.007648      -0.031269      -0.009334       0.008794      -0.042699      -0.006502      -0.037297      -0.004979       0.042276             11.901083      17.709749       4.464237       2.403342       7.389777      -0.588278      10.603724           0.000002
          221              C       9.327097       2.615701      19.658755       0.063319      39.609329 0.41239807E+03  0.95678869E+04                                10.395172                            6.897762      -0.249421       1.940275                    0.998885      26.705133      76.253892       0.610205       0.432644      -1.054133      -0.017591      -0.018348      -0.005158       0.025936      -0.018463       0.000831      -0.002553      -0.048594      -0.043334      -0.023294      -0.014582       0.037876             14.295263      24.357754       6.064939       1.720253       7.795858      -0.537956      10.732176           0.000004
          222              C      10.725748       3.086023      19.826774       0.376751      34.660931 0.32908749E+03  0.72733499E+04                                 9.820230                            6.359126      -0.393878       1.908391                    0.998663      24.481243      70.008419       0.601407       0.460802      -1.029495       0.029962       0.001414       0.001927       0.030057      -0.033372      -0.015429       0.049354      -0.095769      -0.063042      -0.047860      -0.044580       0.092441             13.769853      23.118061       5.140480       1.977185       8.025467      -1.781637      10.166031           0.000012
          223              C      13.397529       5.802918      15.787876       0.090803      30.371404 0.35381396E+03  0.79722551E+04                                 8.788400                            6.454049      -0.028688       2.011345                    0.998424      26.719047      77.449528       0.615714       0.441490      -1.039335       0.044808      -0.007641       0.019171       0.049332      -0.008611       0.015633       0.028358      -0.044740      -0.043721      -0.040787      -0.002730       0.043517             10.756478      12.120827       0.650938      -1.855121       7.209042      -4.656406      12.939566           0.000002
          224              C      12.656824       5.257181      16.814357      -0.135607      37.265704 0.44065371E+03  0.10470602E+05                                 9.950153                            7.136706      -0.160513       1.932601                    0.998525      29.773896      88.120411       0.594706       0.433440      -1.045962       0.010443      -0.006488      -0.002022       0.012459      -0.010789      -0.000007       0.035218      -0.051413      -0.047598      -0.035628      -0.017603       0.053230             12.498026      12.585202       0.842232      -2.104716       9.278228      -6.601888      15.630648           0.000001
          225              C       1.598655       5.168053      16.773959       0.093616      29.422961 0.33829881E+03  0.75234625E+04                                 8.500118                            6.230341       0.061771       2.038594                    0.999338      26.393442      75.538762       0.640080       0.430283      -1.048015      -0.032394       0.004275      -0.029697       0.044154      -0.005627       0.021949       0.035454      -0.046262      -0.061696      -0.051064      -0.000296       0.051359             10.353540      12.126310       0.839750      -1.763651       7.278733      -4.400148      11.655578           0.000002
          226              C       0.918640       4.600376      17.827065      -0.140202      36.321224 0.43830699E+03  0.10375352E+05                                 9.714081                            7.070352      -0.090553       1.951267                    0.999145      29.630315      86.827441       0.604988       0.427696      -1.052046      -0.008152      -0.011826      -0.014701       0.020553       0.003006       0.020728       0.034405      -0.050589      -0.046120      -0.044616      -0.008457       0.053073             12.047580      14.491529       1.872608      -3.770196       8.406506      -5.165544      13.244705           0.000000
          227              C      13.320286       4.652756      17.855069       0.063842      40.531367 0.40024660E+03  0.91798134E+04                                10.441780                            6.718706      -0.062626       2.002380                    0.999165      26.119632      73.187102       0.631430       0.422936      -1.064401       0.012180      -0.002385      -0.023113       0.026234       0.001217       0.003442       0.027056      -0.038534      -0.023945      -0.024240      -0.014782       0.039021             14.714137      14.753812       2.975037      -4.975045      10.841339      -8.490827      18.547261           0.000009
          228              C      12.593374       4.027763      18.982544       0.377902      34.630507 0.32396519E+03  0.71205030E+04                                 9.783699                            6.285450      -0.339493       1.927775                    0.998861      24.213837      68.685315       0.609380       0.457305      -1.033140      -0.010765      -0.021854       0.017358       0.029913      -0.047813      -0.015503       0.044104      -0.100227      -0.095272      -0.053998      -0.047515       0.101514             13.813361      13.775498       4.453128      -4.232250      10.064856      -7.220211      17.599728           0.000009
          229              C       1.606931       2.657386      23.530551       0.078030      27.678195 0.33968005E+03  0.75622144E+04                                 8.083644                            6.193628       0.080979       2.036956                    0.999541      26.723052      76.533867       0.649644       0.423498      -1.052141      -0.024338      -0.046288       0.004313       0.052474       0.007612      -0.026220       0.021841      -0.025846      -0.055413      -0.045561       0.013374       0.032187              9.284050      10.573768       0.847152       2.919320       6.082107      -2.108928      11.196276          -0.000002
          230              C       0.915882       3.107139      22.423274      -0.144340      34.472091 0.43156071E+03  0.10157227E+05                                 9.321115                            6.991572      -0.032857       1.967747                    0.999417      29.456085      85.548802       0.612680       0.424755      -1.055822       0.004174      -0.024195      -0.009017       0.026156       0.004179      -0.021580       0.015777      -0.031477      -0.051534      -0.037961       0.008011       0.029950             11.073546      12.843010       0.486443       4.891917       6.891691      -2.753781      13.485938          -0.000004
          231              C      13.563050       1.475137      24.275163       0.088345      27.722254 0.35078005E+03  0.78931815E+04                                 8.220372                            6.395114      -0.039513       2.003168                    0.999022      26.914592      78.166617       0.622581       0.437213      -1.041038       0.045624       0.016435      -0.013595       0.050364      -0.004164      -0.023007       0.037321      -0.030003      -0.047460      -0.046761      -0.003308       0.050070              9.356239      10.327782       1.089965       2.754781       6.743539      -2.494969      10.997398           0.000001
          232              C      12.816827       1.880189      23.193594      -0.146493      35.168333 0.45884566E+03  0.11008814E+05                                 9.570984                            7.288948      -0.132492       1.938018                    0.998596      30.094742      89.372107       0.587947       0.434204      -1.045966       0.010205      -0.003258      -0.009814       0.014528      -0.010061      -0.016801       0.035967      -0.040716      -0.042306      -0.038940      -0.013749       0.052688             11.214410      11.130270       0.420580       3.442901       7.880594      -4.087470      14.632366           0.000000
          233              C      13.397529       2.725397      22.245155       0.068659      39.256084 0.41226831E+03  0.95413635E+04                                10.276358                            6.862026      -0.146014       1.973053                    0.999136      26.479785      74.931992       0.617902       0.428308      -1.059312       0.016560      -0.018256       0.010205       0.026677      -0.013488      -0.018133       0.018503      -0.022155      -0.021229      -0.025879      -0.009667       0.035546             13.768049      14.201083      -0.306635       7.056838       8.175400      -4.890923      18.927664           0.000005
          234              C      12.611306       3.141145      21.052491       0.368530      34.404345 0.32747482E+03  0.72231232E+04                                 9.734243                            6.319377      -0.389318       1.906878                    0.998677      24.518952      69.865300       0.607235       0.457301      -1.032274      -0.013933       0.001468      -0.025538       0.029128      -0.031131      -0.013567       0.044499      -0.096689      -0.066506      -0.046455      -0.041739       0.088194             13.413274      14.077342      -0.329522       6.113932       7.565436      -4.798621      18.597045           0.000012
          235              C       1.233130       3.065455      28.588584       0.097119      27.398637 0.32399380E+03  0.71223948E+04                                 8.032459                            6.055720       0.141276       2.066436                    0.999652      26.066075      73.983477       0.656433       0.424450      -1.052414       0.014313       0.016668      -0.039513       0.045210      -0.001361       0.010607      -0.027047       0.076608       0.014399      -0.053415       0.012907       0.040508              9.313531       4.611626      -0.479576      -1.506847      12.982673       2.811745      10.346295          -0.000005
          236              C       1.033126       4.181886      29.362117      -0.143145      33.252367 0.41214577E+03  0.95343198E+04                                 8.976961                            6.745666       0.165555       2.033092                    0.999719      28.610789      80.847450       0.639495       0.414028      -1.068722       0.001827       0.001621      -0.004791       0.005378       0.006845       0.005936      -0.028295       0.043390       0.001255      -0.042427       0.019352       0.023075             10.664661       5.100166      -0.827452      -1.505721      16.071585       4.200746      10.822231          -0.000003
          237              C       1.779349       4.336831      26.758731       0.086971      27.464868 0.32874746E+03  0.72398556E+04                                 8.039142                            6.105234       0.164887       2.069807                    0.999599      26.133815      73.795024       0.654132       0.425181      -1.053909      -0.006683      -0.026146       0.031494       0.041475       0.009234       0.012453      -0.021764       0.048992       0.018628      -0.041320       0.012753       0.028567              9.407825       4.600324      -0.514630      -1.391434      12.650031       3.525893      10.973120          -0.000007
          238              C       1.591758       5.519354      27.455599      -0.151922      34.311834 0.42595883E+03  0.99420792E+04                                 9.175449                            6.871112       0.125418       2.014936                    0.999654      29.063397      82.674302       0.631363       0.415640      -1.066967       0.000623      -0.007101       0.005857       0.009226       0.008276       0.004659      -0.025333       0.030725       0.002848      -0.035886       0.016271       0.019615             11.002471       5.319266      -1.030720      -1.991255      14.781657       5.072273      12.906491          -0.000009
          239              C       1.208302       5.445858      28.795166       0.053181      39.212535 0.40971608E+03  0.94221202E+04                                10.124647                            6.747623      -0.104585       1.979314                    0.999246      26.352110      73.174005       0.639132       0.416725      -1.071744       0.003086      -0.022704      -0.013469       0.026578      -0.001946       0.006239      -0.001470       0.023094      -0.027083      -0.010767      -0.006961       0.017728             13.649395       5.795695      -1.719519      -2.397898      20.448385       7.636697      14.704105           0.000005
          240              C       1.016574       6.657450      29.599456       0.371975      33.214402 0.31033142E+03  0.67143265E+04                                 9.375640                            6.065550      -0.173588       1.983436                    0.999238      23.648620      65.479951       0.636771       0.444576      -1.045662      -0.004065       0.025579       0.018170       0.031638      -0.002064       0.033184       0.000010       0.131349      -0.120467      -0.048456      -0.045535       0.093991             12.867749       5.480111      -1.473969      -2.364137      18.832043       5.885805      14.291094           0.000012
          241              C       1.431755      11.547149      27.133791       0.099706      28.026861 0.33691764E+03  0.74946084E+04                                 8.253687                            6.248102       0.066556       2.041401                    0.999408      26.426738      75.958211       0.633691       0.434514      -1.044126      -0.007561       0.026134       0.034285       0.043768      -0.015441       0.018474       0.022057       0.065671      -0.016367      -0.049196       0.005847       0.043349              9.687662       4.809750       0.981206      -0.849749      13.674196      -2.803608      10.579039          -0.000003
          242              C       1.264855      10.307036      27.718647      -0.152131      35.438964 0.44299914E+03  0.10495546E+05                                 9.528722                            7.104382       0.028190       1.984276                    0.999519      29.684111      86.514904       0.605094       0.427249      -1.054209      -0.004231       0.008848       0.002134       0.010037      -0.004139       0.000674       0.023935       0.046855       0.032305      -0.040356       0.017994       0.022363             11.524999       5.321497       1.248681      -1.029732      16.642622      -5.088077      12.610878          -0.000007
          243              C       1.315890      12.598586      29.176194       0.098908      27.676824 0.32851047E+03  0.72441902E+04                                 8.106756                            6.115370       0.179882       2.078198                    0.999718      26.092750      74.089821       0.650636       0.426901      -1.051267       0.006602      -0.014794      -0.041785       0.044815      -0.019811       0.001871       0.020821       0.063380       0.007522      -0.047147       0.010483       0.036663              9.528302       4.575558       1.054024      -0.574823      14.248311      -2.298694       9.761038          -0.000005
          244              C       1.124162      11.405642      29.837255      -0.147062      34.259320 0.42282824E+03  0.98677283E+04                                 9.218562                            6.882585       0.165793       2.032227                    0.999714      28.984425      82.907261       0.624716       0.420117      -1.062291       0.001316       0.000315      -0.007649       0.007768      -0.007153       0.003341       0.025707       0.041353       0.029768      -0.040226       0.016808       0.023419             11.057746       5.060095       1.357187      -0.796950      17.771770      -3.259777      10.341373          -0.000007
          245              C       1.117265      10.222296      29.098611       0.051473      40.356196 0.41749762E+03  0.96698724E+04                                10.401339                            6.861134      -0.100255       1.982284                    0.999263      26.580995      74.665557       0.625418       0.422833      -1.065253      -0.000911       0.025288      -0.011362       0.027738       0.001419       0.000092       0.000417       0.028352      -0.030929      -0.010436      -0.008966       0.019402             14.282099       5.619215       1.800945      -1.218853      23.583138      -7.023992      13.643943           0.000004
          246              C       0.977952       8.904024      29.753245       0.380210      33.225945 0.30973425E+03  0.67050705E+04                                 9.429102                            6.084709      -0.181050       1.982918                    0.999233      23.613801      65.621439       0.631205       0.448251      -1.042440      -0.002654      -0.029450       0.014544       0.032953       0.004172       0.040232       0.001774       0.135983      -0.113511      -0.050023      -0.048873       0.098897             13.095457       5.427611       1.223945      -2.008266      20.613412      -5.794978      13.245349           0.000008
          247              C      12.894070       8.443850      34.949458       0.092091      27.557586 0.33012527E+03  0.72786418E+04                                 8.042136                            6.091337       0.230164       2.091960                    0.999733      26.117269      73.818869       0.659108       0.421481      -1.056093       0.009745      -0.044458       0.005783       0.045879       0.006497       0.026895       0.012438      -0.014887      -0.063226      -0.039348       0.007525       0.031823              9.622218       5.818305      -0.682776      -3.500373       8.440872      -0.277959      14.607479           0.000005
          248              C      13.398909       8.627590      33.662226      -0.151752      34.668516 0.42936464E+03  0.10060140E+05                                 9.307570                            6.943101       0.149511       2.024772                    0.999678      29.165845      83.629077       0.620892       0.421029      -1.061571       0.004307      -0.006076       0.005184       0.009074      -0.000598       0.018440       0.005196      -0.016229      -0.084077      -0.036544       0.013725       0.022820             11.443837       6.740606      -0.710491      -4.691292       9.052548       0.047763      18.538356           0.000002
          249              C      13.334080       6.186032      34.878302       0.107729      28.483120 0.33484180E+03  0.74448192E+04                                 8.360586                            6.222119       0.001073       2.020288                    0.999374      26.442788      76.249442       0.635365       0.433579      -1.043582      -0.005677       0.041472       0.008688       0.042751      -0.001893       0.030786       0.010522       0.008186      -0.082801      -0.045053       0.011220       0.033833             10.128886       6.068587      -0.701165      -3.483115       8.992009      -0.917884      15.326062           0.000004
          250              C       0.049656       6.288872      33.591529      -0.148459      35.719777 0.43913976E+03  0.10388858E+05                                 9.616098                            7.087514      -0.025390       1.970283                    0.999404      29.610013      86.438874       0.603566       0.428960      -1.052398       0.003503       0.003716       0.008132       0.009602       0.004233       0.014921       0.005164      -0.005180      -0.113790      -0.042007       0.015571       0.026436             11.966725       6.727535      -0.370175      -4.250350       9.476270      -2.101547      19.696371           0.000002
          251              C       0.062070       7.517741      32.973621       0.054532      39.229072 0.40640836E+03  0.93488896E+04                                10.203080                            6.756651      -0.088400       1.987623                    0.999149      26.381909      73.827596       0.632087       0.421242      -1.066372      -0.002899      -0.000311       0.029100       0.029246       0.007149       0.007896       0.003154       0.031776      -0.023637      -0.013978      -0.009620       0.023598             14.371580       7.268656      -0.443743      -5.909383       9.879336      -1.552861      25.966748           0.000008
          252              C       0.502080       7.646360      31.558308       0.378031      33.331776 0.31229629E+03  0.67663519E+04                                 9.435412                            6.094089      -0.166905       1.986976                    0.999131      23.597350      65.347476       0.633923       0.445946      -1.045037       0.011097       0.001237      -0.029103       0.031172      -0.007388       0.040588       0.000317       0.135939      -0.114279      -0.052116      -0.047244       0.099360             13.417005       6.411637       0.319366      -5.068696      10.278726      -1.372504      23.560651           0.000012
          253              C       6.491174      12.025424      43.468420       0.094079      28.582260 0.34193493E+03  0.76345187E+04                                 8.375936                            6.294320       0.078957       2.043031                    0.999469      26.557203      76.479733       0.631368       0.434496      -1.044118      -0.004222       0.005636      -0.044087       0.044646      -0.033682       0.005651       0.001452      -0.068133       0.012436      -0.050589       0.004740       0.045849              9.966946      14.256923       3.534257      -0.404583       6.008305       0.271843       9.635610           0.000012
          254              C       5.205629      11.540019      43.679133      -0.141780      35.494615 0.44142832E+03  0.10486026E+05                                 9.598719                            7.121013      -0.107120       1.944450                    0.999049      29.900103      88.272498       0.598550       0.430779      -1.048332      -0.004317       0.019910      -0.008978       0.022263      -0.023808       0.004489      -0.009212      -0.065259      -0.001937      -0.040121      -0.002951       0.043073             11.710186      17.927158       4.558620       0.053673       7.035201       0.634437      10.168198           0.000016
          255              C       6.311860      11.649715      41.224945       0.090417      28.259584 0.33848895E+03  0.75418486E+04                                 8.322204                            6.271934       0.057356       2.038917                    0.999007      26.510789      76.378438       0.630787       0.435803      -1.042866       0.009006       0.004872       0.045010       0.046160      -0.025017       0.006678      -0.008187      -0.062038       0.034142      -0.045769       0.007860       0.037908              9.853635      13.922848       3.864327      -1.140812       6.556694       0.542511       9.081363           0.000006
          256              C       5.030453      11.150598      41.351648      -0.134837      36.170710 0.45128233E+03  0.10795031E+05                                 9.798473                            7.254649      -0.188150       1.924607                    0.998329      29.927592      89.081536       0.585484       0.437337      -1.042872       0.001481       0.003186       0.006779       0.007636      -0.031277       0.009328      -0.008825      -0.042714      -0.006527      -0.037299      -0.005002       0.042302             11.900894      17.709311       4.464135      -2.403114       7.389674       0.588372      10.603696           0.000006
          257              C       4.466303      11.096299      42.612255       0.063314      39.609590 0.41240229E+03  0.95679961E+04                                10.395136                            6.897749      -0.249337       1.940295                    0.998885      26.705322      76.254131       0.610213       0.432638      -1.054138       0.017604       0.018308      -0.005148       0.025915      -0.018459      -0.000834       0.002556      -0.048588      -0.043320      -0.023291      -0.014578       0.037869             14.295167      24.357483       6.064863      -1.720183       7.795809       0.537999      10.732207           0.000002
          258              C       3.067652      10.625977      42.780274       0.376747      34.661329 0.32909316E+03  0.72734884E+04                                 9.820182                            6.359106      -0.393776       1.908415                    0.998663      24.481487      70.008608       0.601420       0.460792      -1.029504      -0.029949      -0.001441       0.001943       0.030047      -0.033375       0.015425      -0.049350      -0.095756      -0.063023      -0.047860      -0.044573       0.092433             13.769752      23.117836       5.140441      -1.977115       8.025429       1.781659      10.165992          -0.000004
          259              C       0.395871       7.909082      38.741376       0.090857      30.370264 0.35379776E+03  0.79718313E+04                                 8.788400                            6.454054      -0.028967       2.011287                    0.998421      26.718145      77.447660       0.615689       0.441511      -1.039319      -0.044803       0.007655       0.019153       0.049322      -0.008592      -0.015617      -0.028386      -0.044767      -0.043687      -0.040780      -0.002768       0.043548             10.756462      12.120942       0.650951       1.855158       7.208995       4.656334      12.939450           0.000002
          260              C       1.136576       8.454819      39.767857      -0.135593      37.266213 0.44066050E+03  0.10470838E+05                                 9.950309                            7.136795      -0.160672       1.932551                    0.998524      29.774282      88.122792       0.594696       0.433445      -1.045956      -0.010451       0.006486      -0.002034       0.012467      -0.010796      -0.000000      -0.035226      -0.051414      -0.047546      -0.035630      -0.017605       0.053235             12.498190      12.585664       0.842185       2.104681       9.278259       6.601852      15.630648           0.000007
          261              C      12.194745       8.543947      39.727459       0.093623      29.423708 0.33830581E+03  0.75236943E+04                                 8.500378                            6.230474       0.061573       2.038534                    0.999337      26.393913      75.541713       0.640060       0.430293      -1.048004       0.032388      -0.004265      -0.029702       0.044152      -0.005629      -0.021947      -0.035466      -0.046293      -0.061680      -0.051069      -0.000310       0.051379             10.353893      12.126846       0.839804       1.763758       7.278922       4.400287      11.655912           0.000005
          262              C      12.874760       9.111624      40.780565      -0.140229      36.322888 0.43832705E+03  0.10375958E+05                                 9.714327                            7.070466      -0.090517       1.951259                    0.999146      29.631489      86.831749       0.604989       0.427690      -1.052048       0.008153       0.011819      -0.014711       0.020556       0.002994      -0.020734      -0.034406      -0.050546      -0.046099      -0.044618      -0.008437       0.053055             12.047925      14.492022       1.872655       3.770301       8.406699       5.165707      13.245055           0.000009
          263              C       0.473114       9.059244      40.808569       0.063789      40.532791 0.40026491E+03  0.91803126E+04                                10.441845                            6.718745      -0.062452       2.002419                    0.999165      26.120427      73.188979       0.631446       0.422922      -1.064413      -0.012186       0.002374      -0.023116       0.026239       0.001223      -0.003427      -0.027037      -0.038492      -0.023891      -0.024210      -0.014777       0.038987             14.714187      14.754082       2.974980       4.974976      10.841301       8.490762      18.547179          -0.000003
          264              C       1.200026       9.684237      41.936044       0.377929      34.630367 0.32396465E+03  0.71204777E+04                                 9.783621                            6.285416      -0.339424       1.927794                    0.998862      24.213747      68.684665       0.609387       0.457301      -1.033144       0.010773       0.021835       0.017373       0.029911      -0.047823       0.015487      -0.044117      -0.100209      -0.095284      -0.054011      -0.047509       0.101520             13.813225      13.775418       4.453113       4.232263      10.064745       7.220120      17.599512          -0.000003
          265              C      12.186469      11.054614       0.577051       0.078039      27.678022 0.33967904E+03  0.75621801E+04                                 8.083602                            6.193629       0.080961       2.036952                    0.999541      26.722919      76.533217       0.649643       0.423499      -1.052141       0.024346       0.046265       0.004324       0.052458       0.007620       0.026223      -0.021841      -0.025853      -0.055407      -0.045567       0.013379       0.032187              9.283975      10.573691       0.847164      -2.919253       6.082093       2.108886      11.196141           0.000010
          266              C      12.877518      10.604861      45.376774      -0.144326      34.470996 0.43154719E+03  0.10156799E+05                                 9.320857                            6.991432      -0.032775       1.967780                    0.999417      29.455378      85.545430       0.612692       0.424752      -1.055828      -0.004169       0.024176      -0.009007       0.026134       0.004177       0.021583      -0.015781      -0.031483      -0.051537      -0.037965       0.008009       0.029956             11.073196      12.842628       0.486420      -4.891750       6.891498       2.753646      13.485463           0.000016
          267              C       0.230350      12.236863       1.321663       0.088351      27.722139 0.35077718E+03  0.78931012E+04                                 8.220336                            6.395075      -0.039512       2.003168                    0.999022      26.914583      78.166529       0.622585       0.437211      -1.041039      -0.045615      -0.016455      -0.013584       0.050359      -0.004166       0.023014      -0.037331      -0.030000      -0.047461      -0.046773      -0.003308       0.050081              9.356206      10.327749       1.089972      -2.754762       6.743530       2.494967      10.997337           0.000005
          268              C       0.976573      11.831811       0.240094      -0.146484      35.168046 0.45884032E+03  0.11008650E+05                                 9.570918                            7.288894      -0.132493       1.938020                    0.998596      30.094601      89.371458       0.587950       0.434203      -1.045967      -0.010197       0.003237      -0.009800       0.014508      -0.010071       0.016804      -0.035971      -0.040721      -0.042303      -0.038941      -0.013757       0.052698             11.214342      11.130216       0.420563      -3.442912       7.880547       4.087442      14.632263           0.000007
          269              C       0.395871      10.986603      45.198655       0.068670      39.255783 0.41226564E+03  0.95412728E+04                                10.276254                            6.861975      -0.145993       1.973059                    0.999136      26.479669      74.931200       0.617909       0.428304      -1.059315      -0.016554       0.018238       0.010216       0.026665      -0.013488       0.018137      -0.018503      -0.022154      -0.021240      -0.025883      -0.009665       0.035549             13.767881      14.200851      -0.306653      -7.056723       8.175337       4.890894      18.927456           0.000004
          270              C       1.182094      10.570855      44.005991       0.368522      34.404842 0.32748142E+03  0.72232849E+04                                 9.734198                            6.319355      -0.389229       1.906897                    0.998677      24.519267      69.865631       0.607251       0.457288      -1.032284       0.013943      -0.001488      -0.025523       0.029121      -0.031134       0.013563      -0.044494      -0.096679      -0.066493      -0.046454      -0.041732       0.088186             13.413176      14.077192      -0.329490      -6.113774       7.565427       4.798631      18.596910          -0.000002
          271              C      12.560270      10.646545       5.635084       0.097107      27.398465 0.32400212E+03  0.71225433E+04                                 8.032281                            6.055799       0.141527       2.066504                    0.999652      26.065661      73.979398       0.656436       0.424450      -1.052426      -0.014320      -0.016673      -0.039508       0.045210      -0.001352      -0.010599       0.027074       0.076575       0.014450      -0.053427       0.012942       0.040485              9.313220       4.611622      -0.479662       1.506831      12.981739      -2.811984      10.346298           0.000005
          272              C      12.760274       9.530114       6.408617      -0.143112      33.249452 0.41211324E+03  0.95333241E+04                                 8.976271                            6.745332       0.165592       2.033122                    0.999719      28.609339      80.840801       0.639524       0.414020      -1.068733      -0.001840      -0.001627      -0.004779       0.005373       0.006843      -0.005943       0.028290       0.043393       0.001256      -0.042424       0.019344       0.023080             10.663632       5.099865      -0.827334       1.505612      16.069528      -4.200138      10.821501          -0.000002
          273              C      12.014051       9.375169       3.805231       0.086938      27.466046 0.32876377E+03  0.72402928E+04                                 8.039278                            6.105329       0.164968       2.069810                    0.999599      26.134702      73.797538       0.654137       0.425173      -1.053915       0.006685       0.026154       0.031504       0.041487       0.009237      -0.012438       0.021771       0.048973       0.018698      -0.041321       0.012776       0.028545              9.408043       4.600399      -0.514683       1.391423      12.650508      -3.526191      10.973223           0.000011
          274              C      12.201642       8.192646       4.502099      -0.151942      34.313398 0.42597739E+03  0.99426434E+04                                 9.175751                            6.871274       0.125282       2.014884                    0.999654      29.064277      82.677959       0.631352       0.415642      -1.066964      -0.000628       0.007093       0.005870       0.009228       0.008277      -0.004657       0.025323       0.030694       0.002837      -0.035867       0.016257       0.019610             11.002934       5.319429      -1.030796       1.991342      14.782350      -5.072639      12.907024           0.000012
          275              C      12.585098       8.266142       5.841666       0.053223      39.211837 0.40970837E+03  0.94219039E+04                                10.124545                            6.747592      -0.104626       1.979305                    0.999246      26.351785      73.173087       0.639129       0.416729      -1.071740      -0.003095       0.022704      -0.013465       0.026578      -0.001941      -0.006245       0.001488       0.023116      -0.027076      -0.010777      -0.006963       0.017740             13.649222       5.795669      -1.719547       2.397950      20.447710      -7.636758      14.704286          -0.000000
          276              C      12.776826       7.054550       6.645956       0.371934      33.215437 0.31034321E+03  0.67146323E+04                                 9.375699                            6.065586      -0.173468       1.983464                    0.999238      23.649243      65.481502       0.636783       0.444564      -1.045671       0.004053      -0.025590       0.018164       0.031642      -0.002066      -0.033174      -0.000021       0.131290      -0.120448      -0.048451      -0.045506       0.093957             12.867804       5.480167      -1.473986       2.364260      18.831628      -5.885849      14.291617           0.000001
          277              C      12.361645       2.164851       4.180291       0.099658      28.028322 0.33693781E+03  0.74951523E+04                                 8.253841                            6.248199       0.066719       2.041427                    0.999408      26.427805      75.961205       0.633701       0.434501      -1.044136       0.007541      -0.026136       0.034290       0.043769      -0.015430      -0.018465      -0.022055       0.065655      -0.016298      -0.049184       0.005858       0.043326              9.687898       4.809844       0.981265       0.849764      13.674749       2.803804      10.579100           0.000007
          278              C      12.528545       3.404964       4.765147      -0.152157      35.440326 0.44301541E+03  0.10496021E+05                                 9.528904                            7.104468       0.028188       1.984260                    0.999519      29.684930      86.517471       0.605097       0.427244      -1.054213       0.004215      -0.008840       0.002144       0.010026      -0.004134      -0.000679      -0.023931       0.046835       0.032286      -0.040344       0.017990       0.022353             11.525329       5.321603       1.248758       1.029773      16.643264       5.088433      12.611122           0.000009
          279              C      12.477510       1.113414       6.222694       0.098923      27.675708 0.32850460E+03  0.72439625E+04                                 8.106381                            6.115269       0.179987       2.078233                    0.999718      26.091879      74.084648       0.650654       0.426895      -1.051281      -0.006620       0.014799      -0.041775       0.044811      -0.019808      -0.001875      -0.020832       0.063382       0.007586      -0.047160       0.010508       0.036653              9.527724       4.575428       1.053923       0.574783      14.247185       2.298607       9.760559           0.000003
          280              C      12.669238       2.306358       6.883755      -0.147017      34.255424 0.42278387E+03  0.98663317E+04                                 9.217637                            6.882109       0.165966       2.032303                    0.999714      28.982278      82.896797       0.624759       0.420103      -1.062311      -0.001335      -0.000315      -0.007634       0.007757      -0.007155      -0.003353      -0.025712       0.041377       0.029734      -0.040239       0.016827       0.023412             11.056438       5.059689       1.356979       0.796817      17.769505       3.259226      10.340121          -0.000002
          281              C      12.676135       3.489704       6.145111       0.051511      40.355174 0.41748717E+03  0.96695463E+04                                10.401088                            6.861006      -0.100315       1.982264                    0.999263      26.580616      74.663573       0.625431       0.422828      -1.065259       0.000896      -0.025283      -0.011358       0.027731       0.001417      -0.000096      -0.000427       0.028380      -0.030919      -0.010440      -0.008974       0.019414             14.281734       5.619117       1.800919       1.218860      23.582307       7.024133      13.643779           0.000000
          282              C      12.815448       4.807976       6.799745       0.380189      33.226713 0.30974318E+03  0.67052951E+04                                 9.429109                            6.084711      -0.180980       1.982930                    0.999233      23.614282      65.622384       0.631220       0.448239      -1.042450       0.002639       0.029451       0.014539       0.032950       0.004177      -0.040231      -0.001763       0.135939      -0.113527      -0.050009      -0.048869       0.098878             13.095444       5.427632       1.223961       2.008345      20.612965       5.795123      13.245736           0.000001
          283              C       0.899330       5.268150      11.995958       0.092146      27.556173 0.33010198E+03  0.72780414E+04                                 8.041997                            6.091171       0.230041       2.091953                    0.999733      26.116351      73.817206       0.659105       0.421488      -1.056082      -0.009780       0.044442       0.005807       0.045875       0.006521      -0.026907      -0.012442      -0.014860      -0.063157      -0.039339       0.007493       0.031845              9.622056       5.818210      -0.682916       3.500338       8.440914       0.277641      14.607044          -0.000005
          284              C       0.394491       5.084410      10.708726      -0.151766      34.670025 0.42938592E+03  0.10060792E+05                                 9.307919                            6.943319       0.149558       2.024778                    0.999678      29.166681      83.632893       0.620875       0.421035      -1.061565      -0.004340       0.006078       0.005214       0.009108      -0.000599      -0.018431      -0.005207      -0.016295      -0.084099      -0.036550       0.013693       0.022857             11.444302       6.740865      -0.710585       4.691544       9.052896      -0.047924      18.539144          -0.000009
          285              C       0.459320       7.525968      11.924802       0.107756      28.484851 0.33485956E+03  0.74454053E+04                                 8.361304                            6.222527       0.000611       2.020149                    0.999373      26.443761      76.256323       0.635299       0.433613      -1.043549       0.005661      -0.041472       0.008698       0.042750      -0.001890      -0.030795      -0.010541       0.008206      -0.082713      -0.045044       0.011199       0.033846             10.129890       6.069119      -0.701246       3.483578       8.992764       0.917971      15.327785          -0.000003
          286              C      13.743744       7.423128      10.638029      -0.148462      35.722363 0.43916991E+03  0.10389834E+05                                 9.616727                            7.087833      -0.025580       1.970212                    0.999404      29.611579      86.446841       0.603538       0.428969      -1.052383      -0.003520      -0.003724       0.008154       0.009630       0.004239      -0.014909      -0.005169      -0.005243      -0.113834      -0.042017       0.015565       0.026452             11.967638       6.727973      -0.370258       4.250783       9.476931       2.101612      19.698011          -0.000007
          287              C      13.731330       6.194259      10.020121       0.054462      39.232182 0.40644219E+03  0.93498725E+04                                10.203569                            6.756891      -0.088246       1.987655                    0.999149      26.383281      73.832505       0.632081       0.421237      -1.066374       0.002880       0.000306       0.029130       0.029273       0.007149      -0.007867      -0.003149       0.031737      -0.023520      -0.013974      -0.009577       0.023551             14.372395       7.268996      -0.443772       5.909745       9.879890       1.553009      25.968298           0.000001
          288              C      13.291320       6.065640       8.604808       0.378081      33.331926 0.31229553E+03  0.67663430E+04                                 9.435526                            6.094134      -0.166976       1.986956                    0.999131      23.597222      65.347532       0.633911       0.445953      -1.045031      -0.011122      -0.001245      -0.029118       0.031195      -0.007389      -0.040602      -0.000325       0.135915      -0.114358      -0.052133      -0.047234       0.099366             13.417293       6.411752       0.319397       5.068892      10.278639       1.372627      23.561488           0.000004
          289              C       0.405526      25.737424       2.438580       0.094081      28.582329 0.34193550E+03  0.76345349E+04                                 8.375943                            6.294320       0.078954       2.043029                    0.999469      26.557267      76.479943       0.631369       0.434495      -1.044118       0.004223       0.005640       0.044088       0.044648       0.033682       0.005652      -0.001453      -0.068131       0.012436      -0.050588       0.004740       0.045848              9.966960      14.256954      -3.534268      -0.404575       6.008313      -0.271846       9.635615           0.000012
          290              C       1.691071      25.252019       2.227867      -0.141780      35.494855 0.44143144E+03  0.10486120E+05                                 9.598763                            7.121038      -0.107126       1.944446                    0.999050      29.900242      88.273049       0.598549       0.430779      -1.048332       0.004319       0.019915       0.008980       0.022268       0.023808       0.004489       0.009211      -0.065256      -0.001931      -0.040121      -0.002949       0.043070             11.710250      17.927281      -4.558657       0.053680       7.035238      -0.634441      10.168232           0.000017
          291              C       0.584840      25.361715       4.682055       0.090422      28.259458 0.33848722E+03  0.75418007E+04                                 8.322186                            6.271923       0.057354       2.038918                    0.999007      26.510694      76.378121       0.630787       0.435803      -1.042866      -0.009005       0.004875      -0.045010       0.046160       0.025018       0.006678       0.008187      -0.062039       0.034139      -0.045769       0.007860       0.037909              9.853614      13.922818      -3.864317      -1.140809       6.556682      -0.542511       9.081341           0.000006
          292              C       1.866247      24.862598       4.555352      -0.134831      36.170521 0.45127957E+03  0.10794950E+05                                 9.798444                            7.254628      -0.188154       1.924607                    0.998329      29.927489      89.081191       0.585484       0.437337      -1.042871      -0.001480       0.003189      -0.006779       0.007636       0.031278       0.009328       0.008825      -0.042716      -0.006532      -0.037299      -0.005004       0.042303             11.900856      17.709244      -4.464118      -2.403098       7.389652      -0.588376      10.603670           0.000006
          293              C       2.430397      24.808299       3.294745       0.063315      39.609703 0.41240311E+03  0.95680237E+04                                10.395170                            6.897766      -0.249341       1.940294                    0.998885      26.705353      76.254351       0.610210       0.432640      -1.054137      -0.017603       0.018312       0.005149       0.025917       0.018459      -0.000834      -0.002557      -0.048588      -0.043322      -0.023291      -0.014579       0.037870             14.295227      24.357602      -6.064896      -1.720187       7.795839      -0.538002      10.732239           0.000003
          294              C       3.829048      24.337977       3.126726       0.376748      34.661416 0.32909376E+03  0.72735080E+04                                 9.820211                            6.359119      -0.393781       1.908414                    0.998663      24.481523      70.008839       0.601418       0.460793      -1.029503       0.029950      -0.001438      -0.001943       0.030048       0.033374       0.015424       0.049350      -0.095757      -0.063023      -0.047860      -0.044572       0.092432             13.769805      23.117943      -5.140470      -1.977116       8.025457      -1.781665      10.166014          -0.000003
          295              C       6.500829      21.621082       7.165624       0.090861      30.370179 0.35379658E+03  0.79717992E+04                                 8.788395                            6.454051      -0.028979       2.011285                    0.998421      26.718078      77.447481       0.615688       0.441512      -1.039318       0.044802       0.007657      -0.019151       0.049322       0.008591      -0.015616       0.028388      -0.044768      -0.043684      -0.040780      -0.002770       0.043549             10.756457      12.120941      -0.650952       1.855162       7.208990      -4.656329      12.939439           0.000002
          296              C       5.760124      22.166819       6.139143      -0.135592      37.266285 0.44066139E+03  0.10470867E+05                                 9.950327                            7.136805      -0.160680       1.932548                    0.998524      29.774328      88.123045       0.594695       0.433445      -1.045956       0.010452       0.006488       0.002035       0.012469       0.010796      -0.000001       0.035226      -0.051413      -0.047544      -0.035630      -0.017604       0.053235             12.498214      12.585708      -0.842181       2.104680       9.278273      -6.601859      15.630663           0.000007
          297              C       8.495355      22.255947       6.179541       0.093622      29.423830 0.33830709E+03  0.75237333E+04                                 8.500412                            6.230491       0.061558       2.038529                    0.999337      26.393990      75.542102       0.640058       0.430293      -1.048003      -0.032388      -0.004264       0.029703       0.044152       0.005628      -0.021947       0.035467      -0.046294      -0.061680      -0.051069      -0.000311       0.051380             10.353942      12.126911      -0.839815       1.763777       7.278951      -4.400310      11.655963           0.000005
          298              C       7.815340      22.823624       5.126435      -0.140232      36.323109 0.43832966E+03  0.10376038E+05                                 9.714372                            7.070489      -0.090520       1.951257                    0.999146      29.631619      86.832310       0.604987       0.427690      -1.052048      -0.008153       0.011821       0.014712       0.020559      -0.002994      -0.020734       0.034405      -0.050544      -0.046099      -0.044618      -0.008436       0.053054             12.047992      14.492106      -1.872673       3.770334       8.406743      -5.165742      13.245127           0.000009
          299              C       6.423586      22.771244       5.098431       0.063785      40.532967 0.40026668E+03  0.91803647E+04                                10.441877                            6.718760      -0.062447       2.002420                    0.999165      26.120495      73.189248       0.631445       0.422922      -1.064413       0.012187       0.002375       0.023118       0.026241      -0.001223      -0.003426       0.027036      -0.038490      -0.023889      -0.024208      -0.014777       0.038985             14.714242      14.754146      -2.974992       4.974996      10.841339      -8.490796      18.547242          -0.000002
          300              C       5.696674      23.396237       3.970955       0.377932      34.630372 0.32396453E+03  0.71204769E+04                                 9.783634                            6.285422      -0.339433       1.927792                    0.998862      24.213750      68.684759       0.609385       0.457302      -1.033143      -0.010773       0.021837      -0.017373       0.029912       0.047824       0.015486       0.044118      -0.100209      -0.095284      -0.054012      -0.047508       0.101521             13.813251      13.775444      -4.453126       4.232277      10.064766      -7.220138      17.599545          -0.000002
          301              C       8.503631      24.766614      45.329949       0.078037      27.678078 0.33968008E+03  0.75622059E+04                                 8.083607                            6.193638       0.080967       2.036953                    0.999541      26.722940      76.533192       0.649643       0.423499      -1.052142      -0.024346       0.046266      -0.004322       0.052459      -0.007623       0.026223       0.021840      -0.025850      -0.055409      -0.045567       0.013383       0.032184              9.283977      10.573675      -0.847156      -2.919247       6.082100      -2.108898      11.196157           0.000010
          302              C       7.812582      24.316861       0.530226      -0.144323      34.470844 0.43154502E+03  0.10156734E+05                                 9.320827                            6.991413      -0.032783       1.967779                    0.999417      29.455292      85.545093       0.612693       0.424752      -1.055828       0.004169       0.024177       0.009010       0.026136      -0.004176       0.021582       0.015782      -0.031484      -0.051536      -0.037965       0.008008       0.029957             11.073156      12.842572      -0.486420      -4.891716       6.891483      -2.753645      13.485412           0.000016
          303              C       6.666350      25.948863      44.585337       0.088347      27.722263 0.35077897E+03  0.78931525E+04                                 8.220361                            6.395091      -0.039510       2.003167                    0.999022      26.914677      78.166889       0.622584       0.437211      -1.041039       0.045616      -0.016454       0.013586       0.050360       0.004164       0.023014       0.037329      -0.029999      -0.047459      -0.046772      -0.003306       0.050078              9.356237      10.327777      -1.089970      -2.754777       6.743549      -2.494980      10.997386           0.000005
          304              C       5.920127      25.543811      45.666906      -0.146485      35.168086 0.45884068E+03  0.11008662E+05                                 9.570932                            7.288899      -0.132501       1.938018                    0.998596      30.094601      89.371506       0.587950       0.434203      -1.045967       0.010197       0.003239       0.009802       0.014511       0.010071       0.016803       0.035971      -0.040722      -0.042303      -0.038940      -0.013757       0.052698             11.214365      11.130223      -0.420554      -3.442929       7.880560      -4.087459      14.632311           0.000007
          305              C       6.500829      24.698603       0.708345       0.068676      39.255769 0.41226491E+03  0.95412547E+04                                10.276266                            6.861979      -0.146011       1.973054                    0.999136      26.479636      74.931179       0.617907       0.428306      -1.059314       0.016554       0.018240      -0.010214       0.026665       0.013489       0.018138       0.018504      -0.022157      -0.021244      -0.025886      -0.009665       0.035551             13.767906      14.200862       0.306663      -7.056742       8.175350      -4.890913      18.927505           0.000005
          306              C       5.714606      24.282855       1.901009       0.368518      34.405034 0.32748318E+03  0.72233346E+04                                 9.734232                            6.319370      -0.389234       1.906894                    0.998677      24.519363      69.865995       0.607250       0.457288      -1.032284      -0.013942      -0.001486       0.025523       0.029121       0.031134       0.013561       0.044493      -0.096678      -0.066490      -0.046454      -0.041731       0.088184             13.413231      14.077243       0.329493      -6.113800       7.565458      -4.798658      18.596994          -0.000001
          307              C       8.129830      24.358545      40.271916       0.097101      27.398613 0.32400454E+03  0.71226086E+04                                 8.032317                            6.055835       0.141523       2.066501                    0.999652      26.065726      73.979603       0.656432       0.424452      -1.052425       0.014318      -0.016673       0.039508       0.045210       0.001351      -0.010600      -0.027075       0.076575       0.014453      -0.053428       0.012942       0.040486              9.313264       4.611648       0.479677       1.506840      12.981771       2.812048      10.346372           0.000003
          308              C       7.929826      23.242114      39.498383      -0.143113      33.249423 0.41211299E+03  0.95333155E+04                                 8.976259                            6.745328       0.165591       2.033121                    0.999719      28.609331      80.840723       0.639525       0.414020      -1.068733       0.001839      -0.001627       0.004780       0.005374      -0.006843      -0.005943      -0.028290       0.043391       0.001259      -0.042424       0.019345       0.023079             10.663616       5.099863       0.827335       1.505610      16.069487       4.200143      10.821497          -0.000004
          309              C       8.676049      23.087169      42.101769       0.086938      27.465876 0.32876219E+03  0.72402438E+04                                 8.039235                            6.105314       0.164972       2.069813                    0.999599      26.134578      73.796932       0.654138       0.425173      -1.053916      -0.006687       0.026153      -0.031503       0.041487      -0.009238      -0.012438      -0.021772       0.048975       0.018697      -0.041323       0.012778       0.028545              9.407981       4.600381       0.514676       1.391404      12.650431       3.526162      10.973130           0.000011
          310              C       8.488458      21.904646      41.404901      -0.151939      34.313060 0.42597352E+03  0.99425219E+04                                 9.175667                            6.871230       0.125294       2.014889                    0.999654      29.064123      82.677160       0.631356       0.415640      -1.066966       0.000626       0.007093      -0.005870       0.009228      -0.008277      -0.004658      -0.025324       0.030695       0.002840      -0.035868       0.016258       0.019611             11.002816       5.319389       1.030781       1.991318      14.782167       5.072566      12.906892           0.000010
          311              C       8.105002      21.978142      40.065334       0.053220      39.211852 0.40970886E+03  0.94219166E+04                                10.124541                            6.747593      -0.104621       1.979306                    0.999246      26.351801      73.173101       0.639129       0.416729      -1.071741       0.003094       0.022705       0.013466       0.026579       0.001941      -0.006244      -0.001488       0.023113      -0.027073      -0.010776      -0.006962       0.017738             13.649213       5.795668       1.719549       2.397944      20.447702       7.636767      14.704269          -0.000002
          312              C       7.913274      20.766550      39.261044       0.371935      33.215469 0.31034367E+03  0.67146439E+04                                 9.375699                            6.065588      -0.173462       1.983466                    0.999238      23.649260      65.481529       0.636784       0.444564      -1.045672      -0.004054      -0.025590      -0.018165       0.031643       0.002066      -0.033173       0.000020       0.131288      -0.120444      -0.048449      -0.045505       0.093955             12.867799       5.480166       1.473984       2.364257      18.831623       5.885843      14.291608          -0.000004
          313              C       8.328455      15.876851      41.726709       0.099659      28.028249 0.33693681E+03  0.74951257E+04                                 8.253832                            6.248194       0.066706       2.041424                    0.999408      26.427773      75.961128       0.633700       0.434502      -1.044136      -0.007539      -0.026135      -0.034290       0.043768       0.015431      -0.018466       0.022057       0.065655      -0.016300      -0.049186       0.005859       0.043327              9.687884       4.809839      -0.981263       0.849766      13.674705      -2.803799      10.579108           0.000006
          314              C       8.161555      17.116964      41.141853      -0.152156      35.440209 0.44301397E+03  0.10495975E+05                                 9.528880                            7.104455       0.028197       1.984264                    0.999519      29.684851      86.517096       0.605097       0.427243      -1.054213      -0.004213      -0.008840      -0.002144       0.010025       0.004133      -0.000679       0.023932       0.046836       0.032290      -0.040345       0.017990       0.022355             11.525297       5.321593      -1.248756       1.029775      16.643191      -5.088434      12.611109           0.000007
          315              C       8.212590      14.825414      39.684306       0.098923      27.675769 0.32850526E+03  0.72439819E+04                                 8.106395                            6.115276       0.179984       2.078231                    0.999718      26.091922      74.084838       0.650654       0.426895      -1.051280       0.006621       0.014799       0.041775       0.044811       0.019809      -0.001874       0.020831       0.063383       0.007583      -0.047160       0.010506       0.036654              9.527743       4.575434      -1.053926       0.574786      14.247214      -2.298616       9.760582           0.000002
          316              C       8.020862      16.018358      39.023245      -0.147017      34.255497 0.42278479E+03  0.98663584E+04                                 9.217647                            6.882114       0.165967       2.032302                    0.999714      28.982312      82.896910       0.624760       0.420103      -1.062311       0.001336      -0.000315       0.007635       0.007757       0.007155      -0.003351       0.025712       0.041376       0.029735      -0.040239       0.016827       0.023412             11.056454       5.059694      -1.356983       0.796820      17.769530      -3.259245      10.340137          -0.000005
          317              C       8.013965      17.201704      39.761889       0.051509      40.355270 0.41748821E+03  0.96695757E+04                                10.401099                            6.861011      -0.100311       1.982264                    0.999263      26.580657      74.663689       0.625431       0.422828      -1.065259      -0.000895      -0.025283       0.011358       0.027732      -0.001417      -0.000095       0.000427       0.028379      -0.030917      -0.010440      -0.008973       0.019413             14.281754       5.619125      -1.800926       1.218865      23.582337      -7.024161      13.643802          -0.000002
          318              C       7.874652      18.519976      39.107255       0.380190      33.226762 0.30974369E+03  0.67053078E+04                                 9.429111                            6.084712      -0.180974       1.982932                    0.999233      23.614303      65.622415       0.631220       0.448238      -1.042450      -0.002639       0.029451      -0.014540       0.032951      -0.004177      -0.040231       0.001763       0.135938      -0.113525      -0.050009      -0.048869       0.098877             13.095449       5.427634      -1.223965       2.008348      20.612971      -5.795134      13.245743          -0.000004
          319              C       5.997370      18.980150      33.911042       0.092149      27.556112 0.33010064E+03  0.72780070E+04                                 8.041983                            6.091152       0.230038       2.091953                    0.999733      26.116344      73.817243       0.659107       0.421487      -1.056082       0.009781       0.044442      -0.005807       0.045875      -0.006521      -0.026906       0.012442      -0.014860      -0.063154      -0.039338       0.007493       0.031845              9.622041       5.818201       0.682931       3.500337       8.440919      -0.277605      14.607003          -0.000007
          320              C       6.502209      18.796410      35.198274      -0.151765      34.670087 0.42938655E+03  0.10060811E+05                                 9.307932                            6.943324       0.149561       2.024779                    0.999678      29.166708      83.633011       0.620875       0.421035      -1.061565       0.004341       0.006078      -0.005213       0.009109       0.000600      -0.018430       0.005207      -0.016296      -0.084098      -0.036550       0.013693       0.022857             11.444325       6.740878       0.710590       4.691564       9.052904       0.047939      18.539192          -0.000012
          321              C       6.437380      21.237968      33.982198       0.107758      28.484915 0.33486030E+03  0.74454279E+04                                 8.361325                            6.222541       0.000599       2.020145                    0.999373      26.443793      76.256510       0.635297       0.433614      -1.043548      -0.005661      -0.041472      -0.008699       0.042751       0.001890      -0.030795       0.010541       0.008206      -0.082710      -0.045044       0.011198       0.033846             10.129917       6.069136       0.701249       3.483589       8.992790      -0.917971      15.327824          -0.000005
          322              C       6.946356      21.135128      35.268971      -0.148461      35.722465 0.43917130E+03  0.10389878E+05                                 9.616750                            7.087848      -0.025585       1.970210                    0.999404      29.611628      86.447081       0.603536       0.428969      -1.052383       0.003520      -0.003724      -0.008154       0.009630      -0.004239      -0.014909       0.005169      -0.005245      -0.113835      -0.042017       0.015565       0.026452             11.967669       6.727990       0.370259       4.250795       9.476956      -2.101619      19.698061          -0.000010
          323              C       6.958770      19.906259      35.886879       0.054464      39.232279 0.40644307E+03  0.93498984E+04                                10.203586                            6.756898      -0.088245       1.987655                    0.999149      26.383317      73.832648       0.632081       0.421237      -1.066374      -0.002880       0.000306      -0.029130       0.029274      -0.007149      -0.007866       0.003149       0.031736      -0.023520      -0.013973      -0.009577       0.023550             14.372423       7.269010       0.443774       5.909761       9.879910      -1.553009      25.968350          -0.000005
          324              C       7.398780      19.777640      37.302192       0.378082      33.331990 0.31229611E+03  0.67663582E+04                                 9.435531                            6.094136      -0.166967       1.986958                    0.999131      23.597254      65.347615       0.633912       0.445953      -1.045031       0.011122      -0.001245       0.029118       0.031195       0.007389      -0.040602       0.000325       0.135913      -0.114356      -0.052132      -0.047233       0.099365             13.417304       6.411757      -0.319398       5.068898      10.278649      -1.372632      23.561506          -0.000004
          325              C      13.387874      15.398576      25.392080       0.094104      28.581317 0.34192321E+03  0.76341947E+04                                 8.375812                            6.294258       0.078900       2.043026                    0.999469      26.556527      76.477575       0.631364       0.434502      -1.044114      -0.004236      -0.005662       0.044091       0.044654       0.033692      -0.005649       0.001452      -0.068138       0.012445      -0.050599       0.004742       0.045857              9.966768      14.256608      -3.534152       0.404611       6.008204       0.271816       9.635492          -0.000004
          326              C      12.102329      15.883981      25.181367      -0.141756      35.493059 0.44140806E+03  0.10485421E+05                                 9.598469                            7.120869      -0.107117       1.944465                    0.999049      29.899185      88.269194       0.598554       0.430781      -1.048331      -0.004328      -0.019948       0.008980       0.022300       0.023816      -0.004496      -0.009212      -0.065265      -0.001948      -0.040127      -0.002955       0.043082             11.709832      17.926517      -4.558429      -0.053618       7.035002       0.634394      10.167976          -0.000005
          327              C      13.208560      15.774285      27.635555       0.090378      28.260895 0.33850700E+03  0.75423526E+04                                 8.322389                            6.272049       0.057396       2.038905                    0.999008      26.511845      76.382041       0.630789       0.435795      -1.042870       0.008996      -0.004903      -0.045015       0.046166       0.025012      -0.006666      -0.008180      -0.062016       0.034185      -0.045762       0.007876       0.037886              9.853877      13.923200      -3.864428       1.140953       6.556839       0.542471       9.081593          -0.000002
          328              C      11.927153      16.273402      27.508852      -0.134864      36.171599 0.45129524E+03  0.10795401E+05                                 9.798595                            7.254733      -0.188010       1.924641                    0.998330      29.927951      89.082425       0.585484       0.437334      -1.042875       0.001457      -0.003222      -0.006781       0.007647       0.031268      -0.009334      -0.008793      -0.042699      -0.006503      -0.037296      -0.004979       0.042275             11.901092      17.709765      -4.464244       2.403339       7.389786       0.588279      10.603726           0.000002
          329              C      11.363003      16.327701      26.248245       0.063321      39.609167 0.41239686E+03  0.95678492E+04                                10.395136                            6.897748      -0.249411       1.940278                    0.998885      26.705078      76.253630       0.610206       0.432644      -1.054133       0.017591      -0.018346       0.005157       0.025935       0.018463       0.000831       0.002553      -0.048595      -0.043333      -0.023294      -0.014582       0.037877             14.295191      24.357605      -6.064900       1.720245       7.795827       0.537954      10.732141           0.000004
          330              C       9.964352      16.798023      26.080226       0.376750      34.660821 0.32908694E+03  0.72733316E+04                                 9.820196                            6.359113      -0.393862       1.908396                    0.998663      24.481204      70.008182       0.601409       0.460801      -1.029496      -0.029961       0.001416      -0.001927       0.030057       0.033372      -0.015429      -0.049354      -0.095769      -0.063044      -0.047860      -0.044581       0.092441             13.769786      23.117921      -5.140444       1.977180       8.025437       1.781631      10.166000           0.000012
          331              C       7.292571      19.514918      30.119124       0.090802      30.371421 0.35381434E+03  0.79722652E+04                                 8.788400                            6.454051      -0.028685       2.011345                    0.998424      26.719062      77.449566       0.615714       0.441490      -1.039335      -0.044808      -0.007639      -0.019172       0.049332       0.008612       0.015633      -0.028357      -0.044739      -0.043721      -0.040787      -0.002729       0.043517             10.756476      12.120826      -0.650940      -1.855123       7.209042       4.656403      12.939561           0.000001
          332              C       8.033276      18.969181      29.092643      -0.135607      37.265669 0.44065345E+03  0.10470594E+05                                 9.950144                            7.136703      -0.160509       1.932602                    0.998525      29.773879      88.120318       0.594706       0.433440      -1.045963      -0.010443      -0.006485       0.002020       0.012457       0.010789      -0.000007      -0.035217      -0.051412      -0.047597      -0.035627      -0.017602       0.053229             12.498011      12.585185      -0.842233      -2.104715       9.278220       6.601878      15.630628           0.000001
          333              C       5.298045      18.880053      29.133041       0.093616      29.422870 0.33829796E+03  0.75234359E+04                                 8.500092                            6.230330       0.061784       2.038599                    0.999338      26.393383      75.538455       0.640082       0.430283      -1.048016       0.032393       0.004277       0.029696       0.044153       0.005628       0.021949      -0.035454      -0.046261      -0.061696      -0.051064      -0.000295       0.051358             10.353501      12.126257      -0.839742      -1.763635       7.278711       4.400129      11.655534           0.000001
          334              C       5.978060      18.312376      28.079935      -0.140202      36.321094 0.43830573E+03  0.10375311E+05                                 9.714049                            7.070338      -0.090541       1.951271                    0.999145      29.630254      86.827114       0.604989       0.427695      -1.052047       0.008151      -0.011823       0.014699       0.020550      -0.003005       0.020728      -0.034405      -0.050588      -0.046120      -0.044616      -0.008457       0.053073             12.047528      14.491466      -1.872592      -3.770166       8.406476       5.165514      13.244642           0.000000
          335              C       7.369814      18.364756      28.051931       0.063843      40.531306 0.40024655E+03  0.91798106E+04                                10.441765                            6.718704      -0.062625       2.002380                    0.999165      26.119622      73.187035       0.631430       0.422936      -1.064401      -0.012180      -0.002382       0.023111       0.026233      -0.001217       0.003442      -0.027057      -0.038534      -0.023946      -0.024240      -0.014781       0.039022             14.714103      14.753773      -2.975024      -4.975023      10.841320       8.490804      18.547217           0.000009
          336              C       8.096726      17.739763      26.924455       0.377902      34.630422 0.32396486E+03  0.71204918E+04                                 9.783673                            6.285441      -0.339482       1.927778                    0.998861      24.213818      68.685175       0.609381       0.457304      -1.033141       0.010766      -0.021851      -0.017359       0.029912       0.047813      -0.015503      -0.044104      -0.100227      -0.095273      -0.053998      -0.047516       0.101514             13.813307      13.775446      -4.453099      -4.232206      10.064818       7.220172      17.599658           0.000009
          337              C       5.289769      16.369386      22.376449       0.078033      27.678056 0.33967806E+03  0.75621581E+04                                 8.083613                            6.193607       0.080982       2.036959                    0.999541      26.722966      76.533524       0.649646       0.423498      -1.052141       0.024340      -0.046282      -0.004316       0.052470      -0.007611      -0.026220      -0.021842      -0.025848      -0.055413      -0.045562       0.013373       0.032189              9.284008      10.573731      -0.847156       2.919298       6.082086       2.108913      11.196207          -0.000003
          338              C       5.980818      16.819139      23.483726      -0.144342      34.471972 0.43155940E+03  0.10157182E+05                                 9.321073                            6.991548      -0.032832       1.967754                    0.999417      29.456041      85.548436       0.612683       0.424754      -1.055824      -0.004172      -0.024189       0.009013       0.026149      -0.004180      -0.021580      -0.015776      -0.031476      -0.051536      -0.037961       0.008012       0.029949             11.073486      12.842943      -0.486442       4.891885       6.891660       2.753759      13.485855          -0.000004
          339              C       7.127050      15.187137      21.631837       0.088347      27.722101 0.35077794E+03  0.78931212E+04                                 8.220344                            6.395097      -0.039515       2.003169                    0.999022      26.914479      78.166190       0.622582       0.437213      -1.041038      -0.045621       0.016440       0.013592       0.050362       0.004165      -0.023008      -0.037324      -0.030004      -0.047462      -0.046764      -0.003309       0.050073              9.356201      10.327746      -1.089965       2.754763       6.743516       2.494953      10.997340          -0.000000
          340              C       7.873273      15.592189      22.713406      -0.146491      35.168146 0.45884322E+03  0.11008737E+05                                 9.570944                            7.288926      -0.132483       1.938022                    0.998596      30.094644      89.371665       0.587948       0.434204      -1.045966      -0.010204      -0.003253       0.009809       0.014523       0.010061      -0.016802      -0.035967      -0.040718      -0.042305      -0.038941      -0.013749       0.052690             11.214353      11.130221      -0.420584       3.442872       7.880562       4.087442      14.632275          -0.000000
          341              C       7.292571      16.437397      23.661845       0.068654      39.255997 0.41226830E+03  0.95413575E+04                                10.276319                            6.862012      -0.145990       1.973060                    0.999136      26.479782      74.931810       0.617905       0.428306      -1.059313      -0.016559      -0.018252      -0.010208       0.026675       0.013487      -0.018132      -0.018502      -0.022154      -0.021225      -0.025877      -0.009667       0.035544             13.767976      14.201007       0.306627       7.056782       8.175370       4.890894      18.927553           0.000005
          342              C       8.078794      16.853145      24.854509       0.368534      34.404127 0.32747311E+03  0.72230729E+04                                 9.734194                            6.319356      -0.389307       1.906882                    0.998677      24.518851      69.864847       0.607237       0.457300      -1.032275       0.013934       0.001471       0.025536       0.029127       0.031131      -0.013568      -0.044501      -0.096691      -0.066507      -0.046456      -0.041740       0.088195             13.413187      14.077246       0.329516       6.113875       7.565399       4.798589      18.596917           0.000013
          343              C       5.663570      16.777455      17.318416       0.097113      27.398559 0.32399337E+03  0.71223779E+04                                 8.032435                            6.055715       0.141292       2.066441                    0.999652      26.066005      73.983063       0.656434       0.424450      -1.052415      -0.014314       0.016668       0.039512       0.045209       0.001360       0.010606       0.027048       0.076606       0.014400      -0.053416       0.012910       0.040507              9.313496       4.611618       0.479578      -1.506843      12.982597      -2.811746      10.346273          -0.000006
          344              C       5.863574      17.893886      16.544883      -0.143144      33.252096 0.41214240E+03  0.95342191E+04                                 8.976908                            6.745639       0.165554       2.033094                    0.999719      28.610639      80.846842       0.639496       0.414028      -1.068722      -0.001827       0.001621       0.004789       0.005376      -0.006845       0.005938       0.028294       0.043393       0.001248      -0.042427       0.019349       0.023078             10.664585       5.100142       0.827443      -1.505711      16.071447      -4.200700      10.822165          -0.000003
          345              C       5.117351      18.048831      19.148269       0.086966      27.464906 0.32874801E+03  0.72398684E+04                                 8.039138                            6.105232       0.164895       2.069808                    0.999599      26.133852      73.795052       0.654133       0.425180      -1.053910       0.006681      -0.026146      -0.031496       0.041476      -0.009234       0.012452       0.021765       0.048991       0.018631      -0.041320       0.012754       0.028565              9.407820       4.600322       0.514632      -1.391432      12.650033      -3.525897      10.973107          -0.000007
          346              C       5.304942      19.231354      18.451401      -0.151925      34.311804 0.42595825E+03  0.99420612E+04                                 9.175441                            6.871106       0.125410       2.014933                    0.999654      29.063381      82.674209       0.631363       0.415640      -1.066968      -0.000625      -0.007100      -0.005857       0.009226      -0.008276       0.004660       0.025331       0.030728       0.002843      -0.035885       0.016273       0.019612             11.002465       5.319263       1.030722      -1.991254      14.781649      -5.072277      12.906482          -0.000009
          347              C       5.688398      19.157858      17.111834       0.053188      39.212217 0.40971254E+03  0.94220191E+04                                10.124606                            6.747603      -0.104595       1.979313                    0.999246      26.351962      73.173537       0.639132       0.416726      -1.071743      -0.003086      -0.022701       0.013467       0.026575       0.001946       0.006241       0.001471       0.023102      -0.027089      -0.010770      -0.006964       0.017734             13.649332       5.795675       1.719512      -2.397889      20.448273      -7.636658      14.704048           0.000006
          348              C       5.880126      20.369450      16.307544       0.371973      33.214246 0.31033000E+03  0.67142887E+04                                 9.375617                            6.065540      -0.173596       1.983435                    0.999238      23.648560      65.479769       0.636771       0.444576      -1.045662       0.004064       0.025578      -0.018168       0.031636       0.002064       0.033185      -0.000012       0.131352      -0.120473      -0.048459      -0.045535       0.093994             12.867711       5.480101       1.473964      -2.364135      18.831961      -5.885780      14.291072           0.000016
          349              C       5.464945      25.259149      18.773209       0.099705      28.026843 0.33691729E+03  0.74945967E+04                                 8.253673                            6.248090       0.066571       2.041405                    0.999408      26.426732      75.958106       0.633693       0.434513      -1.044127       0.007560       0.026135      -0.034286       0.043769       0.015440       0.018473      -0.022056       0.065672      -0.016366      -0.049194       0.005846       0.043349              9.687645       4.809741      -0.981203      -0.849748      13.674168       2.803605      10.579026          -0.000004
          350              C       5.631845      24.019036      18.188353      -0.152134      35.439019 0.44299978E+03  0.10495563E+05                                 9.528725                            7.104382       0.028194       1.984276                    0.999519      29.684150      86.514974       0.605095       0.427248      -1.054209       0.004231       0.008847      -0.002135       0.010037       0.004139       0.000674      -0.023933       0.046855       0.032299      -0.040355       0.017995       0.022360             11.525006       5.321498      -1.248681      -1.029733      16.642631       5.088086      12.610888          -0.000007
          351              C       5.580810      26.310586      16.730806       0.098906      27.676811 0.32851048E+03  0.72441867E+04                                 8.106738                            6.115360       0.179895       2.078201                    0.999718      26.092747      74.089668       0.650638       0.426900      -1.051269      -0.006603      -0.014795       0.041785       0.044816       0.019810       0.001871      -0.020822       0.063381       0.007522      -0.047147       0.010484       0.036663              9.528278       4.575548      -1.054019      -0.574822      14.248261       2.298693       9.761024          -0.000005
          352              C       5.772538      25.117642      16.069745      -0.147060      34.259157 0.42282595E+03  0.98676588E+04                                 9.218522                            6.882558       0.165795       2.032228                    0.999714      28.984344      82.906884       0.624718       0.420116      -1.062292      -0.001317       0.000314       0.007649       0.007768       0.007153       0.003342      -0.025706       0.041356       0.029762      -0.040226       0.016810       0.023416             11.057692       5.060073      -1.357176      -0.796947      17.771654       3.259757      10.341348          -0.000007
          353              C       5.779435      23.934296      16.808389       0.051477      40.355960 0.41749516E+03  0.96697995E+04                                10.401298                            6.861113      -0.100259       1.982283                    0.999263      26.580901      74.665189       0.625419       0.422833      -1.065253       0.000911       0.025287       0.011362       0.027737      -0.001418       0.000092      -0.000418       0.028358      -0.030933      -0.010438      -0.008967       0.019405             14.282033       5.619194      -1.800933      -1.218847      23.583010       7.023949      13.643896           0.000004
          354              C       5.918748      22.616024      16.153755       0.380208      33.225814 0.30973312E+03  0.67050400E+04                                 9.429079                            6.084698      -0.181058       1.982916                    0.999233      23.613759      65.621291       0.631205       0.448251      -1.042440       0.002653      -0.029450      -0.014543       0.032952      -0.004172       0.040232      -0.001774       0.135983      -0.113514      -0.050023      -0.048874       0.098897             13.095416       5.427599      -1.223939      -2.008264      20.613320       5.794953      13.245330           0.000011
          355              C       7.796030      22.155850      10.957542       0.092083      27.557723 0.33012678E+03  0.72786865E+04                                 8.042166                            6.091350       0.230154       2.091955                    0.999733      26.117381      73.819343       0.659107       0.421481      -1.056092      -0.009744      -0.044459      -0.005782       0.045880      -0.006496       0.026894      -0.012438      -0.014887      -0.063229      -0.039348       0.007525       0.031823              9.622262       5.818326       0.682782      -3.500396       8.440905       0.277955      14.607554           0.000007
          356              C       7.291191      22.339590      12.244774      -0.151756      34.668653 0.42936600E+03  0.10060184E+05                                 9.307605                            6.943118       0.149493       2.024765                    0.999678      29.165920      83.629460       0.620891       0.421030      -1.061570      -0.004306      -0.006076      -0.005184       0.009074       0.000598       0.018440      -0.005195      -0.016227      -0.084077      -0.036544       0.013725       0.022819             11.443890       6.740630       0.710492      -4.691321       9.052583      -0.047755      18.538458           0.000004
          357              C       7.356020      19.898032      11.028698       0.107722      28.483167 0.33484252E+03  0.74448382E+04                                 8.360591                            6.222124       0.001082       2.020289                    0.999374      26.442827      76.249535       0.635365       0.433579      -1.043582       0.005677       0.041473      -0.008688       0.042752       0.001893       0.030786      -0.010521       0.008187      -0.082806      -0.045054       0.011221       0.033833             10.128889       6.068589       0.701165      -3.483112       8.992017       0.917886      15.326059           0.000006
          358              C       6.847044      20.000872      12.315471      -0.148465      35.719879 0.43914129E+03  0.10388903E+05                                 9.616119                            7.087532      -0.025394       1.970281                    0.999404      29.610063      86.439041       0.603564       0.428960      -1.052397      -0.003503       0.003717      -0.008133       0.009603      -0.004232       0.014922      -0.005164      -0.005178      -0.113788      -0.042007       0.015572       0.026434             11.966751       6.727549       0.370172      -4.250356       9.476287       2.101560      19.696416           0.000005
          359              C       6.834630      21.229741      12.933379       0.054524      39.229007 0.40640735E+03  0.93488634E+04                                10.203085                            6.756652      -0.088414       1.987619                    0.999149      26.381870      73.827546       0.632086       0.421243      -1.066371       0.002899      -0.000312      -0.029099       0.029245      -0.007149       0.007897      -0.003154       0.031781      -0.023637      -0.013980      -0.009620       0.023600             14.371593       7.268663       0.443746      -5.909394       9.879338       1.552849      25.966778           0.000016
          360              C       6.394620      21.358360      14.348692       0.378028      33.331655 0.31229481E+03  0.67663153E+04                                 9.435417                            6.094092      -0.166933       1.986968                    0.999131      23.597272      65.347349       0.633919       0.445948      -1.045035      -0.011097       0.001236       0.029102       0.031171       0.007388       0.040589      -0.000317       0.135944      -0.114287      -0.052118      -0.047245       0.099364             13.417016       6.411643      -0.319364      -5.068707      10.278719       1.372497      23.560687           0.000020
          361              C       6.491174      25.737424      25.392080       0.094105      28.581300 0.34192295E+03  0.76341877E+04                                 8.375811                            6.294257       0.078898       2.043025                    0.999469      26.556515      76.477548       0.631364       0.434502      -1.044114      -0.004236       0.005663       0.044091       0.044654      -0.033692      -0.005649      -0.001451      -0.068138       0.012444      -0.050599       0.004742       0.045857              9.966767      14.256607       3.534152       0.404610       6.008203      -0.271816       9.635491          -0.000004
          362              C       5.205629      25.252019      25.181367      -0.141756      35.493076 0.44140832E+03  0.10485429E+05                                 9.598471                            7.120870      -0.107116       1.944465                    0.999049      29.899196      88.269228       0.598554       0.430781      -1.048331      -0.004328       0.019949       0.008980       0.022301      -0.023816      -0.004496       0.009212      -0.065265      -0.001948      -0.040127      -0.002955       0.043082             11.709835      17.926522       4.558431      -0.053619       7.035004      -0.634394      10.167978          -0.000005
          363              C       6.311860      25.361715      27.635555       0.090377      28.260927 0.33850741E+03  0.75423646E+04                                 8.322395                            6.272053       0.057396       2.038904                    0.999008      26.511869      76.382136       0.630789       0.435795      -1.042870       0.008996       0.004904      -0.045015       0.046166      -0.025011      -0.006666       0.008180      -0.062015       0.034185      -0.045762       0.007876       0.037886              9.853886      13.923215       3.864433       1.140955       6.556844      -0.542471       9.081599          -0.000002
          364              C       5.030453      24.862598      27.508852      -0.134864      36.171630 0.45129562E+03  0.10795413E+05                                 9.798600                            7.254735      -0.188009       1.924641                    0.998330      29.927967      89.082485       0.585483       0.437334      -1.042875       0.001457       0.003223      -0.006781       0.007648      -0.031268      -0.009334       0.008793      -0.042698      -0.006503      -0.037296      -0.004978       0.042274             11.901101      17.709782       4.464249       2.403342       7.389790      -0.588278      10.603729           0.000002
          365              C       4.466303      24.808299      26.248245       0.063321      39.609191 0.41239706E+03  0.95678554E+04                                10.395141                            6.897750      -0.249413       1.940277                    0.998885      26.705087      76.253668       0.610206       0.432644      -1.054133       0.017591       0.018347       0.005158       0.025935      -0.018463       0.000831      -0.002553      -0.048595      -0.043333      -0.023294      -0.014582       0.037876             14.295201      24.357625       6.064906       1.720246       7.795832      -0.537954      10.732145           0.000004
          366              C       3.067652      24.337977      26.080226       0.376751      34.660831 0.32908698E+03  0.72733329E+04                                 9.820198                            6.359114      -0.393865       1.908395                    0.998663      24.481208      70.008201       0.601408       0.460801      -1.029496      -0.029962      -0.001415      -0.001927       0.030057      -0.033372      -0.015429       0.049354      -0.095769      -0.063044      -0.047860      -0.044581       0.092441             13.769791      23.117932       5.140447       1.977180       8.025439      -1.781631      10.166002           0.000012
          367              C       0.395871      21.621082      30.119124       0.090802      30.371441 0.35381459E+03  0.79722721E+04                                 8.788402                            6.454052      -0.028682       2.011346                    0.998424      26.719076      77.449603       0.615714       0.441490      -1.039335      -0.044808       0.007639      -0.019172       0.049332      -0.008612       0.015633       0.028357      -0.044738      -0.043721      -0.040787      -0.002729       0.043516             10.756479      12.120828       0.650940      -1.855124       7.209044      -4.656405      12.939565           0.000001
          368              C       1.136576      22.166819      29.092643      -0.135607      37.265694 0.44065372E+03  0.10470602E+05                                 9.950148                            7.136704      -0.160509       1.932602                    0.998525      29.773894      88.120372       0.594706       0.433440      -1.045963      -0.010443       0.006486       0.002021       0.012458      -0.010789      -0.000007       0.035217      -0.051412      -0.047598      -0.035627      -0.017602       0.053229             12.498016      12.585190       0.842235      -2.104718       9.278224      -6.601882      15.630635           0.000001
          369              C      12.194745      22.255947      29.133041       0.093616      29.422876 0.33829802E+03  0.75234376E+04                                 8.500094                            6.230330       0.061783       2.038599                    0.999338      26.393389      75.538485       0.640082       0.430283      -1.048016       0.032393      -0.004276       0.029696       0.044153      -0.005628       0.021949       0.035454      -0.046261      -0.061696      -0.051064      -0.000295       0.051358             10.353504      12.126263       0.839742      -1.763637       7.278712      -4.400129      11.655536           0.000002
          370              C      12.874760      22.823624      28.079935      -0.140201      36.321107 0.43830587E+03  0.10375316E+05                                 9.714053                            7.070340      -0.090544       1.951271                    0.999145      29.630254      86.827135       0.604989       0.427695      -1.052046       0.008151       0.011824       0.014699       0.020551       0.003005       0.020727       0.034405      -0.050589      -0.046121      -0.044616      -0.008457       0.053073             12.047535      14.491476       1.872595      -3.770172       8.406481      -5.165518      13.244650           0.000000
          371              C       0.473114      22.771244      28.051931       0.063844      40.531316 0.40024654E+03  0.91798109E+04                                10.441769                            6.718705      -0.062629       2.002378                    0.999165      26.119622      73.187050       0.631430       0.422936      -1.064401      -0.012180       0.002383       0.023112       0.026233       0.001216       0.003442       0.027057      -0.038534      -0.023946      -0.024240      -0.014781       0.039022             14.714111      14.753781       2.975028      -4.975028      10.841325      -8.490809      18.547226           0.000009
          372              C       1.200026      23.396237      26.924455       0.377902      34.630447 0.32396508E+03  0.71204979E+04                                 9.783676                            6.285442      -0.339484       1.927777                    0.998861      24.213831      68.685217       0.609382       0.457304      -1.033141       0.010765       0.021852      -0.017358       0.029912      -0.047812      -0.015503       0.044103      -0.100227      -0.095273      -0.053998      -0.047516       0.101514             13.813313      13.775452       4.453101      -4.232209      10.064822      -7.220175      17.599666           0.000009
          373              C      12.186469      24.766614      22.376449       0.078032      27.678102 0.33967872E+03  0.75621766E+04                                 8.083623                            6.193615       0.080980       2.036958                    0.999541      26.722993      76.533628       0.649645       0.423498      -1.052141       0.024339       0.046283      -0.004316       0.052470       0.007611      -0.026220       0.021843      -0.025848      -0.055412      -0.045562       0.013373       0.032189              9.284021      10.573741       0.847154       2.919304       6.082094      -2.108918      11.196228          -0.000003
          374              C      12.877518      24.316861      23.483726      -0.144342      34.472032 0.43156021E+03  0.10157207E+05                                 9.321085                            6.991556      -0.032836       1.967752                    0.999417      29.456080      85.548599       0.612683       0.424754      -1.055824      -0.004173       0.024191       0.009014       0.026151       0.004180      -0.021581       0.015776      -0.031476      -0.051535      -0.037961       0.008012       0.029949             11.073501      12.842961       0.486443       4.891892       6.891669      -2.753764      13.485874          -0.000004
          375              C       0.230350      25.948863      21.631837       0.088348      27.722054 0.35077730E+03  0.78931024E+04                                 8.220334                            6.395091      -0.039515       2.003170                    0.999022      26.914440      78.166035       0.622582       0.437213      -1.041038      -0.045622      -0.016439       0.013593       0.050362      -0.004166      -0.023007       0.037324      -0.030004      -0.047461      -0.046763      -0.003310       0.050073              9.356189      10.327733       1.089963       2.754757       6.743509      -2.494950      10.997325          -0.000000
          376              C       0.976573      25.543811      22.713406      -0.146492      35.168148 0.45884334E+03  0.11008741E+05                                 9.570943                            7.288925      -0.132481       1.938022                    0.998596      30.094650      89.371673       0.587948       0.434204      -1.045966      -0.010204       0.003254       0.009809       0.014524      -0.010061      -0.016803       0.035967      -0.040718      -0.042304      -0.038941      -0.013749       0.052689             11.214350      11.130220       0.420586       3.442867       7.880562      -4.087441      14.632268           0.000000
          377              C       0.395871      24.698603      23.661845       0.068653      39.256036 0.41226875E+03  0.95413706E+04                                10.276324                            6.862015      -0.145991       1.973059                    0.999136      26.479801      74.931876       0.617905       0.428306      -1.059313      -0.016559       0.018253      -0.010207       0.026676      -0.013487      -0.018131       0.018502      -0.022154      -0.021224      -0.025876      -0.009668       0.035544             13.767984      14.201018      -0.306626       7.056786       8.175374      -4.890896      18.927562           0.000005
          378              C       1.182094      24.282855      24.854509       0.368536      34.404127 0.32747307E+03  0.72230722E+04                                 9.734194                            6.319356      -0.389311       1.906881                    0.998677      24.518850      69.864853       0.607237       0.457300      -1.032275       0.013933      -0.001470       0.025537       0.029128      -0.031131      -0.013568       0.044501      -0.096691      -0.066507      -0.046455      -0.041740       0.088196             13.413189      14.077250      -0.329516       6.113878       7.565399      -4.798589      18.596919           0.000012
          379              C      12.560270      24.358545      17.318416       0.097114      27.398535 0.32399323E+03  0.71223735E+04                                 8.032435                            6.055721       0.141289       2.066440                    0.999652      26.065971      73.982933       0.656433       0.424450      -1.052414      -0.014314      -0.016668       0.039512       0.045209      -0.001360       0.010606      -0.027048       0.076608       0.014400      -0.053416       0.012909       0.040507              9.313494       4.611621      -0.479581      -1.506843      12.982583       2.811757      10.346279          -0.000006
          380              C      12.760274      23.242114      16.544883      -0.143145      33.252084 0.41214250E+03  0.95342207E+04                                 8.976901                            6.745637       0.165557       2.033094                    0.999719      28.610644      80.846821       0.639497       0.414028      -1.068722      -0.001827      -0.001621       0.004790       0.005376       0.006845       0.005937      -0.028294       0.043393       0.001248      -0.042427       0.019350       0.023077             10.664571       5.100140      -0.827441      -1.505710      16.071417       4.200691      10.822157          -0.000003
          381              C      12.014051      23.087169      19.148269       0.086966      27.464940 0.32874853E+03  0.72398826E+04                                 8.039145                            6.105238       0.164892       2.069807                    0.999599      26.133872      73.795122       0.654133       0.425180      -1.053910       0.006682       0.026146      -0.031496       0.041475       0.009234       0.012452      -0.021765       0.048992       0.018631      -0.041320       0.012754       0.028566              9.407829       4.600326      -0.514633      -1.391432      12.650049       3.525906      10.973113          -0.000007
          382              C      12.201642      21.904646      18.451401      -0.151925      34.311863 0.42595913E+03  0.99420869E+04                                 9.175450                            6.871112       0.125409       2.014932                    0.999654      29.063419      82.674336       0.631363       0.415640      -1.066968      -0.000625       0.007101      -0.005858       0.009226       0.008276       0.004660      -0.025332       0.030728       0.002843      -0.035886       0.016273       0.019612             11.002476       5.319268      -1.030724      -1.991256      14.781663       5.072287      12.906497          -0.000009
          383              C      12.585098      21.978142      17.111834       0.053186      39.212262 0.40971311E+03  0.94220357E+04                                10.124611                            6.747606      -0.104595       1.979313                    0.999246      26.351986      73.173615       0.639132       0.416726      -1.071743      -0.003086       0.022702       0.013467       0.026576      -0.001946       0.006241      -0.001471       0.023101      -0.027089      -0.010769      -0.006963       0.017733             13.649339       5.795678      -1.719515      -2.397891      20.448278       7.636668      14.704060           0.000006
          384              C      12.776826      20.766550      16.307544       0.371974      33.214246 0.31032998E+03  0.67142884E+04                                 9.375619                            6.065541      -0.173598       1.983434                    0.999238      23.648558      65.479772       0.636771       0.444577      -1.045662       0.004064      -0.025578      -0.018168       0.031636      -0.002064       0.033185       0.000011       0.131352      -0.120473      -0.048459      -0.045535       0.093994             12.867712       5.480101      -1.473964      -2.364136      18.831957       5.885782      14.291078           0.000016
          385              C      12.361645      15.876851      18.773209       0.099704      28.026850 0.33691750E+03  0.74946019E+04                                 8.253672                            6.248091       0.066575       2.041406                    0.999408      26.426738      75.958104       0.633693       0.434513      -1.044128       0.007560      -0.026135      -0.034286       0.043769      -0.015440       0.018473       0.022056       0.065672      -0.016365      -0.049194       0.005846       0.043348              9.687642       4.809741       0.981203      -0.849747      13.674165      -2.803604      10.579020          -0.000004
          386              C      12.528545      17.116964      18.188353      -0.152134      35.438997 0.44299956E+03  0.10495556E+05                                 9.528719                            7.104379       0.028197       1.984277                    0.999519      29.684139      86.514912       0.605095       0.427248      -1.054209       0.004231      -0.008847      -0.002135       0.010037      -0.004139       0.000674       0.023933       0.046855       0.032298      -0.040355       0.017995       0.022360             11.524996       5.321495       1.248680      -1.029732      16.642617      -5.088080      12.610877          -0.000007
          387              C      12.477510      14.825414      16.730806       0.098905      27.676831 0.32851086E+03  0.72441972E+04                                 8.106744                            6.115366       0.179894       2.078200                    0.999718      26.092756      74.089709       0.650638       0.426900      -1.051268      -0.006603       0.014795       0.041785       0.044816      -0.019810       0.001871       0.020822       0.063380       0.007523      -0.047147       0.010484       0.036663              9.528284       4.575552       1.054020      -0.574823      14.248267      -2.298699       9.761031          -0.000005
          388              C      12.669238      16.018358      16.069745      -0.147060      34.259169 0.42282623E+03  0.98676665E+04                                 9.218525                            6.882561       0.165795       2.032228                    0.999714      28.984345      82.906883       0.624718       0.420116      -1.062292      -0.001317      -0.000314       0.007649       0.007767      -0.007153       0.003342       0.025706       0.041356       0.029762      -0.040226       0.016810       0.023416             11.057694       5.060076       1.357177      -0.796947      17.771660      -3.259759      10.341346          -0.000007
          389              C      12.676135      17.201704      16.808389       0.051479      40.355913 0.41749467E+03  0.96697850E+04                                10.401290                            6.861109      -0.100260       1.982284                    0.999263      26.580883      74.665119       0.625419       0.422833      -1.065253       0.000911      -0.025286       0.011362       0.027737       0.001418       0.000093       0.000418       0.028358      -0.030933      -0.010438      -0.008968       0.019406             14.282019       5.619190       1.800931      -1.218846      23.582986      -7.023944      13.643883           0.000004
          390              C      12.815448      18.519976      16.153755       0.380208      33.225809 0.30973312E+03  0.67050395E+04                                 9.429075                            6.084696      -0.181056       1.982917                    0.999233      23.613760      65.621277       0.631206       0.448251      -1.042440       0.002653       0.029450      -0.014543       0.032952       0.004173       0.040232       0.001773       0.135982      -0.113514      -0.050023      -0.048874       0.098897             13.095409       5.427597       1.223938      -2.008263      20.613306      -5.794948      13.245325           0.000011
          391              C       0.899330      18.980150      10.957542       0.092083      27.557730 0.33012686E+03  0.72786889E+04                                 8.042167                            6.091351       0.230154       2.091955                    0.999733      26.117387      73.819366       0.659107       0.421481      -1.056092      -0.009744       0.044459      -0.005782       0.045880       0.006496       0.026894       0.012438      -0.014887      -0.063229      -0.039348       0.007525       0.031822              9.622263       5.818326      -0.682783      -3.500396       8.440907      -0.277953      14.607554           0.000007
          392              C       0.394491      18.796410      12.244774      -0.151756      34.668668 0.42936623E+03  0.10060190E+05                                 9.307607                            6.943119       0.149493       2.024765                    0.999678      29.165929      83.629481       0.620891       0.421030      -1.061570      -0.004306       0.006076      -0.005184       0.009074      -0.000598       0.018440       0.005195      -0.016227      -0.084077      -0.036544       0.013725       0.022819             11.443893       6.740632      -0.710492      -4.691323       9.052583       0.047758      18.538463           0.000004
          393              C       0.459320      21.237968      11.028698       0.107723      28.483149 0.33484226E+03  0.74448313E+04                                 8.360588                            6.222122       0.001082       2.020290                    0.999374      26.442815      76.249501       0.635365       0.433579      -1.043582       0.005677      -0.041473      -0.008688       0.042752      -0.001893       0.030786       0.010521       0.008187      -0.082806      -0.045054       0.011220       0.033833             10.128885       6.068587      -0.701165      -3.483110       8.992016      -0.917885      15.326053           0.000006
          394              C      13.743744      21.135128      12.315471      -0.148464      35.719841 0.43914074E+03  0.10388887E+05                                 9.616113                            7.087527      -0.025393       1.970281                    0.999404      29.610047      86.438994       0.603565       0.428960      -1.052397      -0.003503      -0.003716      -0.008133       0.009603       0.004232       0.014922       0.005164      -0.005178      -0.113788      -0.042007       0.015572       0.026434             11.966742       6.727545      -0.370174      -4.250352       9.476284      -2.101555      19.696396           0.000005
          395              C      13.731330      19.906259      12.933379       0.054524      39.229005 0.40640738E+03  0.93488639E+04                                10.203084                            6.756652      -0.088414       1.987619                    0.999149      26.381871      73.827542       0.632086       0.421243      -1.066371       0.002899       0.000312      -0.029099       0.029245       0.007149       0.007897       0.003154       0.031781      -0.023637      -0.013980      -0.009620       0.023600             14.371590       7.268662      -0.443746      -5.909391       9.879339      -1.552851      25.966769           0.000016
          396              C      13.291320      19.777640      14.348692       0.378028      33.331648 0.31229478E+03  0.67663142E+04                                 9.435415                            6.094091      -0.166932       1.986969                    0.999131      23.597270      65.347335       0.633920       0.445948      -1.045035      -0.011097      -0.001237       0.029102       0.031171      -0.007388       0.040589       0.000317       0.135944      -0.114287      -0.052118      -0.047245       0.099364             13.417012       6.411642       0.319364      -5.068705      10.278715      -1.372497      23.560679           0.000020
          397              C       7.302226      15.398576       2.438580       0.094081      28.582339 0.34193564E+03  0.76345390E+04                                 8.375946                            6.294322       0.078953       2.043029                    0.999469      26.557273      76.479973       0.631368       0.434495      -1.044118       0.004223      -0.005640       0.044088       0.044648      -0.033682       0.005652       0.001453      -0.068131       0.012436      -0.050588       0.004740       0.045848              9.966965      14.256962       3.534270      -0.404577       6.008315       0.271846       9.635618           0.000012
          398              C       8.587771      15.883981       2.227867      -0.141780      35.494857 0.44143144E+03  0.10486121E+05                                 9.598763                            7.121038      -0.107126       1.944446                    0.999050      29.900243      88.273059       0.598549       0.430779      -1.048332       0.004319      -0.019915       0.008980       0.022268      -0.023808       0.004489      -0.009211      -0.065256      -0.001931      -0.040121      -0.002949       0.043070             11.710252      17.927284       4.558657       0.053678       7.035238       0.634441      10.168234           0.000017
          399              C       7.481540      15.774285       4.682055       0.090422      28.259462 0.33848727E+03  0.75418022E+04                                 8.322187                            6.271923       0.057354       2.038918                    0.999007      26.510698      76.378137       0.630787       0.435803      -1.042866      -0.009005      -0.004875      -0.045010       0.046160      -0.025018       0.006678      -0.008187      -0.062038       0.034139      -0.045769       0.007860       0.037909              9.853615      13.922819       3.864317      -1.140810       6.556682       0.542511       9.081343           0.000006
          400              C       8.762947      16.273402       4.555352      -0.134831      36.170520 0.45127954E+03  0.10794949E+05                                 9.798444                            7.254628      -0.188154       1.924607                    0.998329      29.927488      89.081188       0.585484       0.437337      -1.042871      -0.001480      -0.003189      -0.006779       0.007636      -0.031278       0.009328      -0.008825      -0.042715      -0.006532      -0.037299      -0.005004       0.042303             11.900856      17.709246       4.464118      -2.403098       7.389652       0.588375      10.603671           0.000006
          401              C       9.327097      16.327701       3.294745       0.063315      39.609705 0.41240311E+03  0.95680238E+04                                10.395171                            6.897766      -0.249341       1.940294                    0.998885      26.705353      76.254354       0.610210       0.432640      -1.054137      -0.017603      -0.018312       0.005149       0.025917      -0.018459      -0.000834       0.002557      -0.048588      -0.043322      -0.023291      -0.014579       0.037870             14.295229      24.357607       6.064897      -1.720188       7.795840       0.538002      10.732241           0.000003
          402              C      10.725748      16.798023       3.126726       0.376748      34.661421 0.32909379E+03  0.72735091E+04                                 9.820213                            6.359120      -0.393782       1.908414                    0.998663      24.481525      70.008850       0.601418       0.460793      -1.029503       0.029950       0.001438      -0.001943       0.030048      -0.033374       0.015424      -0.049350      -0.095756      -0.063023      -0.047860      -0.044572       0.092432             13.769808      23.117950       5.140471      -1.977117       8.025458       1.781664      10.166015          -0.000003
          403              C      13.397529      19.514918       7.165624       0.090861      30.370182 0.35379661E+03  0.79718001E+04                                 8.788396                            6.454051      -0.028979       2.011285                    0.998421      26.718080      77.447489       0.615688       0.441512      -1.039318       0.044802      -0.007657      -0.019151       0.049322      -0.008591      -0.015616      -0.028388      -0.044768      -0.043684      -0.040780      -0.002770       0.043549             10.756458      12.120942       0.650952       1.855162       7.208991       4.656330      12.939441           0.000002
          404              C      12.656824      18.969181       6.139143      -0.135592      37.266282 0.44066134E+03  0.10470866E+05                                 9.950327                            7.136805      -0.160680       1.932548                    0.998524      29.774325      88.123038       0.594695       0.433445      -1.045956       0.010451      -0.006488       0.002035       0.012469      -0.010796      -0.000001      -0.035226      -0.051414      -0.047544      -0.035630      -0.017604       0.053235             12.498215      12.585707       0.842182       2.104680       9.278274       6.601861      15.630665           0.000007
          405              C       1.598655      18.880053       6.179541       0.093622      29.423834 0.33830714E+03  0.75237346E+04                                 8.500413                            6.230491       0.061559       2.038529                    0.999337      26.393993      75.542113       0.640058       0.430293      -1.048003      -0.032388       0.004264       0.029703       0.044152      -0.005628      -0.021947      -0.035466      -0.046294      -0.061680      -0.051069      -0.000311       0.051380             10.353943      12.126912       0.839815       1.763777       7.278952       4.400311      11.655965           0.000005
          406              C       0.918640      18.312376       5.126435      -0.140232      36.323105 0.43832960E+03  0.10376037E+05                                 9.714372                            7.070488      -0.090519       1.951257                    0.999146      29.631615      86.832295       0.604987       0.427690      -1.052048      -0.008153      -0.011821       0.014712       0.020559       0.002994      -0.020734      -0.034405      -0.050545      -0.046099      -0.044618      -0.008436       0.053054             12.047992      14.492105       1.872674       3.770335       8.406743       5.165742      13.245127           0.000009
          407              C      13.320286      18.364756       5.098431       0.063785      40.532969 0.40026666E+03  0.91803642E+04                                10.441878                            6.718760      -0.062447       2.002420                    0.999165      26.120494      73.189249       0.631445       0.422922      -1.064413       0.012187      -0.002375       0.023118       0.026241       0.001223      -0.003426      -0.027036      -0.038490      -0.023890      -0.024208      -0.014777       0.038985             14.714245      14.754147       2.974993       4.974998      10.841342       8.490798      18.547247          -0.000002
          408              C      12.593374      17.739763       3.970955       0.377932      34.630379 0.32396459E+03  0.71204784E+04                                 9.783636                            6.285423      -0.339434       1.927792                    0.998862      24.213753      68.684774       0.609385       0.457302      -1.033143      -0.010773      -0.021837      -0.017373       0.029912      -0.047824       0.015486      -0.044118      -0.100210      -0.095284      -0.054012      -0.047508       0.101521             13.813255      13.775446       4.453127       4.232278      10.064769       7.220141      17.599551          -0.000002
          409              C       1.606931      16.369386      45.329949       0.078037      27.678083 0.33968011E+03  0.75622070E+04                                 8.083608                            6.193637       0.080968       2.036953                    0.999541      26.722945      76.533215       0.649643       0.423499      -1.052142      -0.024346      -0.046266      -0.004322       0.052459       0.007623       0.026223      -0.021840      -0.025850      -0.055409      -0.045567       0.013382       0.032185              9.283980      10.573679       0.847156      -2.919250       6.082100       2.108897      11.196160           0.000010
          410              C       0.915882      16.819139       0.530226      -0.144323      34.470871 0.43154534E+03  0.10156744E+05                                 9.320834                            6.991416      -0.032783       1.967779                    0.999417      29.455307      85.545168       0.612693       0.424752      -1.055828       0.004169      -0.024177       0.009010       0.026136       0.004176       0.021582      -0.015782      -0.031484      -0.051536      -0.037965       0.008008       0.029957             11.073165      12.842583       0.486420      -4.891723       6.891488       2.753647      13.485425           0.000016
          411              C      13.563050      15.187137      44.585337       0.088347      27.722255 0.35077884E+03  0.78931488E+04                                 8.220359                            6.395090      -0.039510       2.003167                    0.999022      26.914669      78.166858       0.622584       0.437211      -1.041039       0.045616       0.016454       0.013586       0.050360      -0.004164       0.023014      -0.037329      -0.029999      -0.047459      -0.046772      -0.003306       0.050078              9.356236      10.327775       1.089970      -2.754777       6.743548       2.494979      10.997384           0.000005
          412              C      12.816827      15.592189      45.666906      -0.146485      35.168094 0.45884082E+03  0.11008666E+05                                 9.570933                            7.288900      -0.132500       1.938018                    0.998596      30.094607      89.371529       0.587950       0.434203      -1.045967       0.010197      -0.003240       0.009802       0.014511      -0.010070       0.016803      -0.035971      -0.040722      -0.042303      -0.038940      -0.013757       0.052698             11.214366      11.130225       0.420554      -3.442929       7.880561       4.087460      14.632313           0.000007
          413              C      13.397529      16.437397       0.708345       0.068676      39.255790 0.41226511E+03  0.95412608E+04                                10.276271                            6.861981      -0.146012       1.973054                    0.999136      26.479644      74.931218       0.617907       0.428306      -1.059314       0.016554      -0.018240      -0.010213       0.026666      -0.013488       0.018138      -0.018504      -0.022156      -0.021244      -0.025886      -0.009665       0.035551             13.767914      14.200872      -0.306663      -7.056748       8.175354       4.890915      18.927516           0.000005
          414              C      12.611306      16.853145       1.901009       0.368519      34.405040 0.32748319E+03  0.72233355E+04                                 9.734235                            6.319372      -0.389236       1.906894                    0.998677      24.519364      69.866015       0.607250       0.457288      -1.032284      -0.013942       0.001486       0.025523       0.029121      -0.031134       0.013561      -0.044493      -0.096678      -0.066490      -0.046454      -0.041731       0.088184             13.413238      14.077251      -0.329494      -6.113806       7.565460       4.798660      18.597003          -0.000001
          415              C       1.233130      16.777455      40.271916       0.097101      27.398608 0.32400434E+03  0.71226041E+04                                 8.032319                            6.055834       0.141520       2.066501                    0.999652      26.065725      73.979632       0.656432       0.424452      -1.052424       0.014318       0.016673       0.039509       0.045210      -0.001351      -0.010600       0.027075       0.076575       0.014452      -0.053428       0.012942       0.040486              9.313266       4.611647      -0.479676       1.506840      12.981780      -2.812044      10.346371           0.000003
          416              C       1.033126      17.893886      39.498383      -0.143113      33.249454 0.41211336E+03  0.95333268E+04                                 8.976267                            6.745332       0.165591       2.033121                    0.999719      28.609346      80.840796       0.639524       0.414020      -1.068733       0.001839       0.001627       0.004780       0.005374       0.006843      -0.005943       0.028290       0.043391       0.001259      -0.042424       0.019345       0.023079             10.663627       5.099866      -0.827337       1.505612      16.069508      -4.200149      10.821506          -0.000005
          417              C       1.779349      18.048831      42.101769       0.086938      27.465891 0.32876233E+03  0.72402482E+04                                 8.039240                            6.105316       0.164971       2.069813                    0.999599      26.134588      73.796989       0.654138       0.425173      -1.053916      -0.006687      -0.026153      -0.031503       0.041487       0.009238      -0.012438       0.021772       0.048975       0.018697      -0.041323       0.012777       0.028545              9.407988       4.600383      -0.514677       1.391406      12.650439      -3.526165      10.973141           0.000011
          418              C       1.591758      19.231354      41.404901      -0.151940      34.313098 0.42597399E+03  0.99425362E+04                                 9.175676                            6.871235       0.125293       2.014888                    0.999654      29.064142      82.677244       0.631356       0.415640      -1.066966       0.000626      -0.007093      -0.005870       0.009228       0.008277      -0.004658       0.025324       0.030695       0.002840      -0.035868       0.016257       0.019611             11.002828       5.319393      -1.030782       1.991320      14.782183      -5.072574      12.906907           0.000010
          419              C       1.208302      19.157858      40.065334       0.053220      39.211875 0.40970904E+03  0.94219221E+04                                10.124545                            6.747595      -0.104622       1.979306                    0.999246      26.351809      73.173133       0.639129       0.416729      -1.071741       0.003094      -0.022705       0.013466       0.026579      -0.001941      -0.006244       0.001488       0.023113      -0.027073      -0.010776      -0.006962       0.017738             13.649221       5.795670      -1.719549       2.397946      20.447715      -7.636772      14.704277          -0.000002
          420              C       1.016574      20.369450      39.261044       0.371935      33.215479 0.31034373E+03  0.67146455E+04                                 9.375701                            6.065588      -0.173463       1.983465                    0.999238      23.649263      65.481543       0.636783       0.444564      -1.045672      -0.004054       0.025590      -0.018165       0.031643      -0.002066      -0.033173      -0.000020       0.131288      -0.120444      -0.048449      -0.045506       0.093955             12.867805       5.480168      -1.473985       2.364258      18.831633      -5.885848      14.291613          -0.000004
          421              C       1.431755      25.259149      41.726709       0.099659      28.028259 0.33693695E+03  0.74951295E+04                                 8.253833                            6.248195       0.066708       2.041425                    0.999408      26.427779      75.961140       0.633700       0.434502      -1.044136      -0.007539       0.026135      -0.034290       0.043768      -0.015431      -0.018466      -0.022057       0.065654      -0.016300      -0.049186       0.005859       0.043327              9.687885       4.809840       0.981263       0.849766      13.674708       2.803799      10.579108           0.000006
          422              C       1.264855      24.019036      41.141853      -0.152156      35.440213 0.44301403E+03  0.10495976E+05                                 9.528879                            7.104455       0.028198       1.984264                    0.999519      29.684853      86.517093       0.605098       0.427243      -1.054213      -0.004213       0.008840      -0.002144       0.010025      -0.004133      -0.000679      -0.023932       0.046836       0.032290      -0.040345       0.017990       0.022355             11.525297       5.321593       1.248756       1.029775      16.643191       5.088434      12.611107           0.000007
          423              C       1.315890      26.310586      39.684306       0.098923      27.675770 0.32850528E+03  0.72439825E+04                                 8.106395                            6.115276       0.179984       2.078231                    0.999718      26.091922      74.084836       0.650654       0.426895      -1.051280       0.006621      -0.014799       0.041775       0.044811      -0.019809      -0.001874      -0.020831       0.063383       0.007583      -0.047160       0.010506       0.036654              9.527743       4.575434       1.053926       0.574786      14.247214       2.298616       9.760582           0.000002
          424              C       1.124162      25.117642      39.023245      -0.147017      34.255486 0.42278462E+03  0.98663532E+04                                 9.217645                            6.882112       0.165967       2.032302                    0.999714      28.982306      82.896885       0.624760       0.420103      -1.062311       0.001336       0.000315       0.007635       0.007757      -0.007155      -0.003351      -0.025712       0.041376       0.029735      -0.040239       0.016827       0.023412             11.056452       5.059693       1.356983       0.796820      17.769527       3.259244      10.340135          -0.000005
          425              C       1.117265      23.934296      39.761889       0.051509      40.355269 0.41748818E+03  0.96695748E+04                                10.401099                            6.861011      -0.100312       1.982264                    0.999263      26.580656      74.663684       0.625431       0.422828      -1.065259      -0.000895       0.025283       0.011358       0.027732       0.001417      -0.000095      -0.000427       0.028379      -0.030917      -0.010440      -0.008973       0.019413             14.281755       5.619125       1.800927       1.218865      23.582341       7.024160      13.643800          -0.000002
          426              C       0.977952      22.616024      39.107255       0.380190      33.226769 0.30974375E+03  0.67053095E+04                                 9.429112                            6.084712      -0.180974       1.982932                    0.999233      23.614306      65.622426       0.631220       0.448238      -1.042450      -0.002639      -0.029451      -0.014540       0.032951       0.004177      -0.040231      -0.001763       0.135938      -0.113525      -0.050008      -0.048869       0.098877             13.095452       5.427635       1.223966       2.008348      20.612977       5.795134      13.245744          -0.000004
          427              C      12.894070      22.155850      33.911042       0.092149      27.556099 0.33010046E+03  0.72780019E+04                                 8.041981                            6.091150       0.230038       2.091953                    0.999733      26.116336      73.817215       0.659108       0.421487      -1.056082       0.009781      -0.044442      -0.005807       0.045875       0.006521      -0.026906      -0.012442      -0.014860      -0.063154      -0.039338       0.007493       0.031845              9.622038       5.818199      -0.682932       3.500336       8.440917       0.277603      14.606998          -0.000007
          428              C      13.398909      22.339590      35.198274      -0.151765      34.670083 0.42938649E+03  0.10060809E+05                                 9.307932                            6.943324       0.149561       2.024779                    0.999678      29.166705      83.633005       0.620874       0.421035      -1.061565       0.004341      -0.006078      -0.005213       0.009109      -0.000600      -0.018430      -0.005207      -0.016296      -0.084098      -0.036550       0.013693       0.022857             11.444325       6.740878      -0.710591       4.691565       9.052905      -0.047941      18.539193          -0.000012
          429              C      13.334080      19.898032      33.982198       0.107757      28.484922 0.33486040E+03  0.74454304E+04                                 8.361326                            6.222541       0.000601       2.020146                    0.999373      26.443798      76.256520       0.635297       0.433614      -1.043548      -0.005661       0.041472      -0.008699       0.042751      -0.001890      -0.030795      -0.010541       0.008206      -0.082710      -0.045044       0.011198       0.033846             10.129918       6.069136      -0.701250       3.483590       8.992791       0.917970      15.327827          -0.000005
          430              C       0.049656      20.000872      35.268971      -0.148462      35.722469 0.43917134E+03  0.10389879E+05                                 9.616751                            7.087848      -0.025584       1.970210                    0.999404      29.611631      86.447089       0.603537       0.428969      -1.052383       0.003520       0.003724      -0.008154       0.009630       0.004239      -0.014909      -0.005169      -0.005245      -0.113834      -0.042017       0.015565       0.026452             11.967670       6.727990      -0.370260       4.250795       9.476956       2.101617      19.698062          -0.000010
          431              C       0.062070      21.229741      35.886879       0.054464      39.232280 0.40644307E+03  0.93498984E+04                                10.203586                            6.756898      -0.088245       1.987655                    0.999149      26.383317      73.832648       0.632081       0.421237      -1.066374      -0.002880      -0.000306      -0.029130       0.029274       0.007149      -0.007866      -0.003149       0.031736      -0.023520      -0.013973      -0.009577       0.023550             14.372424       7.269010      -0.443775       5.909762       9.879910       1.553007      25.968352          -0.000005
          432              C       0.502080      21.358360      37.302192       0.378082      33.331995 0.31229615E+03  0.67663593E+04                                 9.435532                            6.094136      -0.166968       1.986958                    0.999131      23.597256      65.347623       0.633912       0.445953      -1.045031       0.011122       0.001245       0.029118       0.031195      -0.007389      -0.040602      -0.000325       0.135913      -0.114356      -0.052132      -0.047233       0.099365             13.417306       6.411758       0.319397       5.068899      10.278650       1.372630      23.561511          -0.000004
          433              C      13.387874       1.686576      43.468420       0.094078      28.582252 0.34193485E+03  0.76345160E+04                                 8.375934                            6.294319       0.078959       2.043032                    0.999469      26.557198      76.479703       0.631368       0.434496      -1.044118      -0.004222      -0.005636      -0.044087       0.044646       0.033682       0.005651      -0.001452      -0.068133       0.012436      -0.050589       0.004740       0.045849              9.966942      14.256916      -3.534255      -0.404582       6.008304      -0.271843       9.635607           0.000012
          434              C      12.102329       2.171981      43.679133      -0.141780      35.494610 0.44142828E+03  0.10486024E+05                                 9.598718                            7.121012      -0.107119       1.944450                    0.999049      29.900100      88.272479       0.598550       0.430779      -1.048332      -0.004317      -0.019910      -0.008978       0.022263       0.023808       0.004489       0.009212      -0.065259      -0.001937      -0.040121      -0.002951       0.043073             11.710183      17.927152      -4.558619       0.053674       7.035200      -0.634438      10.168197           0.000016
          435              C      13.208560       2.062285      41.224945       0.090417      28.259576 0.33848885E+03  0.75418458E+04                                 8.322203                            6.271934       0.057356       2.038917                    0.999007      26.510782      76.378412       0.630787       0.435803      -1.042866       0.009006      -0.004872       0.045010       0.046160       0.025017       0.006678       0.008187      -0.062038       0.034142      -0.045769       0.007860       0.037908              9.853633      13.922846      -3.864326      -1.140811       6.556694      -0.542511       9.081360           0.000006
          436              C      11.927153       2.561402      41.351648      -0.134838      36.170713 0.45128239E+03  0.10795033E+05                                 9.798474                            7.254650      -0.188151       1.924607                    0.998329      29.927595      89.081547       0.585484       0.437337      -1.042872       0.001481      -0.003186       0.006779       0.007636       0.031277       0.009328       0.008825      -0.042714      -0.006526      -0.037299      -0.005002       0.042302             11.900894      17.709310      -4.464135      -2.403114       7.389674      -0.588372      10.603697           0.000006
          437              C      11.363003       2.615701      42.612255       0.063313      39.609587 0.41240231E+03  0.95679964E+04                                10.395134                            6.897749      -0.249336       1.940295                    0.998885      26.705323      76.254126       0.610213       0.432638      -1.054138       0.017604      -0.018308      -0.005148       0.025915       0.018459      -0.000834      -0.002556      -0.048588      -0.043320      -0.023291      -0.014578       0.037869             14.295163      24.357474      -6.064861      -1.720183       7.795808      -0.537999      10.732206           0.000002
          438              C       9.964352       3.086023      42.780274       0.376747      34.661323 0.32909313E+03  0.72734873E+04                                 9.820179                            6.359105      -0.393775       1.908416                    0.998663      24.481485      70.008590       0.601420       0.460791      -1.029504      -0.029949       0.001442       0.001943       0.030047       0.033375       0.015425       0.049350      -0.095756      -0.063023      -0.047860      -0.044572       0.092433             13.769747      23.117825      -5.140438      -1.977114       8.025426      -1.781659      10.165989          -0.000004
          439              C       7.292571       5.802918      38.741376       0.090857      30.370260 0.35379772E+03  0.79718302E+04                                 8.788400                            6.454054      -0.028967       2.011287                    0.998421      26.718142      77.447651       0.615689       0.441511      -1.039319      -0.044803      -0.007655       0.019153       0.049322       0.008592      -0.015617       0.028386      -0.044767      -0.043687      -0.040780      -0.002768       0.043548             10.756461      12.120942      -0.650951       1.855158       7.208994      -4.656333      12.939448           0.000002
          440              C       8.033276       5.257181      39.767857      -0.135593      37.266207 0.44066044E+03  0.10470836E+05                                 9.950307                            7.136794      -0.160672       1.932551                    0.998524      29.774280      88.122782       0.594696       0.433445      -1.045956      -0.010451      -0.006486      -0.002034       0.012467       0.010796      -0.000000       0.035226      -0.051414      -0.047546      -0.035630      -0.017605       0.053235             12.498187      12.585663      -0.842185       2.104680       9.278256      -6.601849      15.630643           0.000007
          441              C       5.298045       5.168053      39.727459       0.093623      29.423699 0.33830570E+03  0.75236913E+04                                 8.500377                            6.230473       0.061573       2.038534                    0.999337      26.393907      75.541695       0.640060       0.430293      -1.048004       0.032388       0.004265      -0.029702       0.044152       0.005629      -0.021947       0.035466      -0.046293      -0.061680      -0.051069      -0.000310       0.051379             10.353892      12.126844      -0.839803       1.763757       7.278921      -4.400286      11.655911           0.000005
          442              C       5.978060       4.600376      40.780565      -0.140230      36.322897 0.43832719E+03  0.10375962E+05                                 9.714328                            7.070466      -0.090517       1.951259                    0.999146      29.631496      86.831773       0.604989       0.427690      -1.052048       0.008153      -0.011819      -0.014711       0.020556      -0.002994      -0.020734       0.034406      -0.050545      -0.046099      -0.044618      -0.008437       0.053055             12.047926      14.492023      -1.872654       3.770300       8.406699      -5.165707      13.245056           0.000009
          443              C       7.369814       4.652756      40.808569       0.063788      40.532786 0.40026492E+03  0.91803126E+04                                10.441843                            6.718744      -0.062451       2.002419                    0.999165      26.120428      73.188974       0.631446       0.422922      -1.064413      -0.012186      -0.002373      -0.023116       0.026239      -0.001223      -0.003427       0.027037      -0.038491      -0.023891      -0.024210      -0.014777       0.038986             14.714183      14.754080      -2.974978       4.974973      10.841297      -8.490757      18.547171          -0.000003
          444              C       8.096726       4.027763      41.936044       0.377929      34.630359 0.32396463E+03  0.71204765E+04                                 9.783617                            6.285415      -0.339423       1.927795                    0.998862      24.213745      68.684642       0.609387       0.457300      -1.033144       0.010773      -0.021835       0.017374       0.029911       0.047824       0.015487       0.044117      -0.100209      -0.095284      -0.054012      -0.047509       0.101520             13.813218      13.775413      -4.453111       4.232260      10.064739      -7.220114      17.599502          -0.000003
          445              C       5.289769       2.657386       0.577051       0.078039      27.678014 0.33967897E+03  0.75621778E+04                                 8.083600                            6.193628       0.080960       2.036952                    0.999541      26.722913      76.533192       0.649643       0.423499      -1.052141       0.024346      -0.046264       0.004324       0.052458      -0.007620       0.026223       0.021841      -0.025853      -0.055407      -0.045567       0.013379       0.032187              9.283972      10.573688      -0.847165      -2.919250       6.082092      -2.108885      11.196137           0.000011
          446              C       5.980818       3.107139      45.376774      -0.144326      34.470978 0.43154700E+03  0.10156792E+05                                 9.320853                            6.991429      -0.032774       1.967781                    0.999417      29.455369      85.545379       0.612692       0.424752      -1.055828      -0.004168      -0.024175      -0.009007       0.026133      -0.004177       0.021583       0.015781      -0.031483      -0.051537      -0.037965       0.008009       0.029956             11.073189      12.842619      -0.486420      -4.891745       6.891495      -2.753644      13.485452           0.000016
          447              C       7.127050       1.475137       1.321663       0.088351      27.722143 0.35077724E+03  0.78931028E+04                                 8.220337                            6.395075      -0.039512       2.003168                    0.999022      26.914586      78.166539       0.622585       0.437211      -1.041039      -0.045615       0.016455      -0.013584       0.050359       0.004166       0.023014       0.037331      -0.030000      -0.047461      -0.046773      -0.003308       0.050081              9.356206      10.327750      -1.089973      -2.754761       6.743530      -2.494967      10.997337           0.000005
          448              C       7.873273       1.880189       0.240094      -0.146484      35.168046 0.45884033E+03  0.11008651E+05                                 9.570918                            7.288894      -0.132493       1.938020                    0.998596      30.094601      89.371458       0.587950       0.434203      -1.045967      -0.010197      -0.003237      -0.009800       0.014508       0.010071       0.016804       0.035971      -0.040721      -0.042303      -0.038941      -0.013757       0.052698             11.214342      11.130216      -0.420563      -3.442912       7.880547      -4.087442      14.632262           0.000007
          449              C       7.292571       2.725397      45.198655       0.068670      39.255771 0.41226556E+03  0.95412700E+04                                10.276250                            6.861974      -0.145992       1.973059                    0.999136      26.479666      74.931176       0.617909       0.428304      -1.059316      -0.016554      -0.018238       0.010216       0.026665       0.013489       0.018137       0.018502      -0.022154      -0.021241      -0.025883      -0.009665       0.035548             13.767874      14.200842       0.306653      -7.056717       8.175335      -4.890892      18.927445           0.000004
          450              C       8.078794       3.141145      44.005991       0.368522      34.404830 0.32748135E+03  0.72232824E+04                                 9.734193                            6.319353      -0.389226       1.906898                    0.998677      24.519263      69.865597       0.607251       0.457288      -1.032285       0.013943       0.001489      -0.025522       0.029121       0.031134       0.013563       0.044494      -0.096679      -0.066494      -0.046454      -0.041732       0.088186             13.413167      14.077182       0.329489      -6.113767       7.565423      -4.798628      18.596896          -0.000002
          451              C       5.663570       3.065455       5.635084       0.097107      27.398483 0.32400251E+03  0.71225534E+04                                 8.032286                            6.055806       0.141528       2.066504                    0.999652      26.065664      73.979391       0.656435       0.424450      -1.052425      -0.014320       0.016673      -0.039508       0.045210       0.001352      -0.010599      -0.027074       0.076575       0.014451      -0.053427       0.012942       0.040485              9.313224       4.611627       0.479665       1.506832      12.981736       2.811994      10.346309           0.000005
          452              C       5.863574       4.181886       6.408617      -0.143112      33.249438 0.41211317E+03  0.95333216E+04                                 8.976266                            6.745331       0.165592       2.033122                    0.999719      28.609333      80.840764       0.639524       0.414020      -1.068733      -0.001840       0.001627      -0.004779       0.005373      -0.006842      -0.005943      -0.028290       0.043393       0.001256      -0.042424       0.019344       0.023080             10.663624       5.099864       0.827333       1.505611      16.069511       4.200133      10.821496          -0.000002
          453              C       5.117351       4.336831       3.805231       0.086938      27.466032 0.32876364E+03  0.72402889E+04                                 8.039274                            6.105327       0.164968       2.069810                    0.999599      26.134694      73.797500       0.654137       0.425173      -1.053915       0.006684      -0.026154       0.031504       0.041487      -0.009237      -0.012438      -0.021771       0.048974       0.018698      -0.041321       0.012777       0.028545              9.408039       4.600397       0.514683       1.391422      12.650502       3.526191      10.973216           0.000011
          454              C       5.304942       5.519354       4.502099      -0.151942      34.313377 0.42597715E+03  0.99426360E+04                                 9.175747                            6.871271       0.125283       2.014884                    0.999654      29.064267      82.677914       0.631352       0.415642      -1.066964      -0.000628      -0.007093       0.005870       0.009228      -0.008277      -0.004657      -0.025323       0.030694       0.002837      -0.035867       0.016257       0.019610             11.002928       5.319427       1.030796       1.991341      14.782340       5.072636      12.907017           0.000012
          455              C       5.688398       5.445858       5.841666       0.053223      39.211821 0.40970825E+03  0.94219003E+04                                10.124542                            6.747591      -0.104626       1.979305                    0.999246      26.351780      73.173068       0.639129       0.416729      -1.071740      -0.003095      -0.022704      -0.013465       0.026578       0.001941      -0.006245      -0.001488       0.023116      -0.027076      -0.010777      -0.006963       0.017740             13.649216       5.795668       1.719547       2.397949      20.447698       7.636756      14.704282          -0.000000
          456              C       5.880126       6.657450       6.645956       0.371934      33.215433 0.31034321E+03  0.67146321E+04                                 9.375698                            6.065586      -0.173467       1.983464                    0.999238      23.649242      65.481495       0.636783       0.444564      -1.045671       0.004053       0.025590       0.018164       0.031642       0.002066      -0.033174       0.000021       0.131290      -0.120448      -0.048451      -0.045506       0.093956             12.867801       5.480166       1.473986       2.364260      18.831620       5.885847      14.291616           0.000001
          457              C       5.464945      11.547149       4.180291       0.099658      28.028319 0.33693776E+03  0.74951513E+04                                 8.253841                            6.248199       0.066718       2.041427                    0.999408      26.427804      75.961208       0.633701       0.434502      -1.044136       0.007541       0.026136       0.034290       0.043769       0.015431      -0.018465       0.022055       0.065655      -0.016299      -0.049184       0.005858       0.043326              9.687897       4.809844      -0.981265       0.849764      13.674747      -2.803804      10.579102           0.000007
          458              C       5.631845      10.307036       4.765147      -0.152157      35.440319 0.44301534E+03  0.10496019E+05                                 9.528903                            7.104467       0.028189       1.984260                    0.999519      29.684927      86.517461       0.605097       0.427244      -1.054213       0.004215       0.008840       0.002144       0.010026       0.004134      -0.000679       0.023931       0.046835       0.032286      -0.040344       0.017990       0.022353             11.525328       5.321602      -1.248757       1.029773      16.643260      -5.088432      12.611121           0.000009
          459              C       5.580810      12.598586       6.222694       0.098923      27.675710 0.32850461E+03  0.72439631E+04                                 8.106383                            6.115270       0.179987       2.078233                    0.999718      26.091880      74.084659       0.650654       0.426895      -1.051281      -0.006620      -0.014799      -0.041775       0.044811       0.019808      -0.001875       0.020832       0.063383       0.007586      -0.047160       0.010507       0.036653              9.527725       4.575429      -1.053923       0.574783      14.247187      -2.298607       9.760560           0.000003
          460              C       5.772538      11.405642       6.883755      -0.147017      34.255450 0.42278427E+03  0.98663436E+04                                 9.217642                            6.882113       0.165965       2.032302                    0.999714      28.982289      82.896844       0.624759       0.420103      -1.062311      -0.001335       0.000315      -0.007634       0.007757       0.007155      -0.003353       0.025712       0.041377       0.029734      -0.040239       0.016827       0.023412             11.056445       5.059693      -1.356980       0.796817      17.769518      -3.259229      10.340125          -0.000002
          461              C       5.779435      10.222296       6.145111       0.051511      40.355168 0.41748712E+03  0.96695448E+04                                10.401086                            6.861005      -0.100314       1.982264                    0.999263      26.580615      74.663566       0.625431       0.422828      -1.065259       0.000896       0.025283      -0.011358       0.027731      -0.001417      -0.000096       0.000427       0.028380      -0.030919      -0.010440      -0.008974       0.019414             14.281731       5.619116      -1.800919       1.218860      23.582299      -7.024132      13.643777           0.000000
          462              C       5.918748       8.904024       6.799745       0.380189      33.226710 0.30974316E+03  0.67052946E+04                                 9.429108                            6.084711      -0.180980       1.982930                    0.999233      23.614281      65.622376       0.631220       0.448239      -1.042450       0.002639      -0.029451       0.014539       0.032950      -0.004177      -0.040231       0.001763       0.135939      -0.113527      -0.050009      -0.048869       0.098878             13.095442       5.427632      -1.223961       2.008345      20.612959      -5.795123      13.245736           0.000001
          463              C       7.796030       8.443850      11.995958       0.092146      27.556182 0.33010211E+03  0.72780450E+04                                 8.041998                            6.091172       0.230041       2.091953                    0.999733      26.116360      73.817234       0.659105       0.421488      -1.056082      -0.009780      -0.044442       0.005807       0.045875      -0.006521      -0.026907       0.012442      -0.014860      -0.063157      -0.039339       0.007494       0.031845              9.622057       5.818211       0.682917       3.500338       8.440915      -0.277639      14.607044          -0.000004
          464              C       7.291191       8.627590      10.708726      -0.151766      34.670029 0.42938601E+03  0.10060794E+05                                 9.307918                            6.943319       0.149559       2.024778                    0.999678      29.166683      83.632882       0.620875       0.421034      -1.061565      -0.004340      -0.006078       0.005214       0.009108       0.000599      -0.018431       0.005207      -0.016295      -0.084099      -0.036550       0.013693       0.022857             11.444300       6.740865       0.710585       4.691544       9.052893       0.047926      18.539144          -0.000009
          465              C       7.356020       6.186032      11.924802       0.107756      28.484851 0.33485956E+03  0.74454056E+04                                 8.361305                            6.222528       0.000608       2.020148                    0.999373      26.443761      76.256334       0.635299       0.433613      -1.043549       0.005661       0.041472       0.008698       0.042750       0.001890      -0.030795       0.010541       0.008206      -0.082713      -0.045044       0.011199       0.033846             10.129891       6.069120       0.701246       3.483578       8.992766      -0.917972      15.327787          -0.000003
          466              C       6.847044       6.288872      10.638029      -0.148462      35.722358 0.43916985E+03  0.10389832E+05                                 9.616727                            7.087833      -0.025580       1.970212                    0.999404      29.611574      86.446826       0.603538       0.428969      -1.052383      -0.003520       0.003724       0.008154       0.009630      -0.004239      -0.014909       0.005169      -0.005243      -0.113835      -0.042017       0.015565       0.026452             11.967639       6.727973       0.370257       4.250783       9.476930      -2.101614      19.698012          -0.000007
          467              C       6.834630       7.517741      10.020121       0.054462      39.232184 0.40644222E+03  0.93498731E+04                                10.203569                            6.756891      -0.088246       1.987655                    0.999149      26.383282      73.832507       0.632081       0.421237      -1.066374       0.002880      -0.000306       0.029130       0.029273      -0.007149      -0.007867       0.003149       0.031737      -0.023521      -0.013974      -0.009577       0.023551             14.372396       7.268997       0.443771       5.909746       9.879889      -1.553012      25.968302           0.000001
          468              C       6.394620       7.646360       8.604808       0.378081      33.331925 0.31229552E+03  0.67663427E+04                                 9.435526                            6.094135      -0.166975       1.986956                    0.999131      23.597221      65.347529       0.633911       0.445954      -1.045031      -0.011122       0.001245      -0.029118       0.031195       0.007389      -0.040602       0.000325       0.135915      -0.114358      -0.052133      -0.047234       0.099366             13.417294       6.411753      -0.319397       5.068893      10.278638      -1.372630      23.561489           0.000004
          469              C       0.405526      12.025424      20.514920       0.094104      28.581442 0.34192442E+03  0.76342321E+04                                 8.375846                            6.294275       0.078882       2.043019                    0.999469      26.556609      76.477979       0.631362       0.434503      -1.044113       0.004236       0.005664      -0.044092       0.044656       0.033691      -0.005650       0.001452      -0.068137       0.012442      -0.050597       0.004741       0.045856              9.966820      14.256705      -3.534180       0.404612       6.008229       0.271817       9.635526          -0.000003
          470              C       1.691071      11.540019      20.725633      -0.141762      35.493438 0.44141297E+03  0.10485571E+05                                 9.598541                            7.120910      -0.107128       1.944458                    0.999049      29.899409      88.270108       0.598552       0.430782      -1.048331       0.004329       0.019948      -0.008980       0.022301       0.023814      -0.004495      -0.009212      -0.065262      -0.001941      -0.040126      -0.002952       0.043078             11.709937      17.926715      -4.558485      -0.053617       7.035057       0.634397      10.168041          -0.000005
          471              C       0.584840      11.649715      18.271445       0.090380      28.260794 0.33850563E+03  0.75423142E+04                                 8.322372                            6.272039       0.057397       2.038907                    0.999008      26.511771      76.381776       0.630790       0.435796      -1.042870      -0.008995       0.004905       0.045014       0.046165       0.025012      -0.006667      -0.008181      -0.062017       0.034183      -0.045763       0.007875       0.037888              9.853857      13.923167      -3.864415       1.140955       6.556823       0.542469       9.081580          -0.000002
          472              C       1.866247      11.150598      18.398148      -0.134863      36.171525 0.45129419E+03  0.10795370E+05                                 9.798584                            7.254726      -0.188013       1.924641                    0.998330      29.927908      89.082276       0.585484       0.437334      -1.042874      -0.001457       0.003224       0.006780       0.007648       0.031269      -0.009334      -0.008794      -0.042700      -0.006502      -0.037297      -0.004979       0.042276             11.901079      17.709738      -4.464233       2.403339       7.389774       0.588279      10.603723           0.000001
          473              C       2.430397      11.096299      19.658755       0.063319      39.609335 0.41239816E+03  0.95678898E+04                                10.395173                            6.897763      -0.249419       1.940275                    0.998885      26.705137      76.253911       0.610205       0.432644      -1.054133      -0.017591       0.018347      -0.005158       0.025936       0.018462       0.000831       0.002553      -0.048594      -0.043334      -0.023293      -0.014582       0.037876             14.295262      24.357749      -6.064937       1.720253       7.795858       0.537956      10.732178           0.000004
          474              C       3.829048      10.625977      19.826774       0.376750      34.660940 0.32908760E+03  0.72733530E+04                                 9.820230                            6.359127      -0.393874       1.908392                    0.998663      24.481248      70.008432       0.601407       0.460802      -1.029495       0.029962      -0.001416       0.001928       0.030057       0.033372      -0.015428      -0.049354      -0.095769      -0.063042      -0.047860      -0.044580       0.092441             13.769852      23.118058      -5.140479       1.977184       8.025467       1.781637      10.166032           0.000012
          475              C       6.500829       7.909082      15.787876       0.090803      30.371389 0.35381377E+03  0.79722500E+04                                 8.788400                            6.454050      -0.028692       2.011344                    0.998424      26.719035      77.449505       0.615714       0.441490      -1.039335       0.044808       0.007640       0.019171       0.049332       0.008611       0.015633      -0.028358      -0.044740      -0.043721      -0.040787      -0.002731       0.043518             10.756479      12.120827      -0.650938      -1.855121       7.209043       4.656406      12.939566           0.000002
          476              C       5.760124       8.454819      16.814357      -0.135607      37.265686 0.44065350E+03  0.10470596E+05                                 9.950152                            7.136705      -0.160514       1.932601                    0.998525      29.773884      88.120375       0.594706       0.433441      -1.045962       0.010443       0.006486      -0.002021       0.012459       0.010789      -0.000007      -0.035218      -0.051413      -0.047597      -0.035628      -0.017602       0.053230             12.498023      12.585198      -0.842232      -2.104715       9.278226       6.601886      15.630645           0.000001
          477              C       8.495355       8.543947      16.773959       0.093616      29.422944 0.33829860E+03  0.75234565E+04                                 8.500116                            6.230340       0.061771       2.038595                    0.999338      26.393428      75.538711       0.640080       0.430283      -1.048015      -0.032393      -0.004276      -0.029697       0.044153       0.005627       0.021949      -0.035455      -0.046262      -0.061695      -0.051064      -0.000296       0.051360             10.353536      12.126303      -0.839750      -1.763650       7.278731       4.400147      11.655575           0.000002
          478              C       7.815340       9.111624      17.827065      -0.140203      36.321237 0.43830720E+03  0.10375358E+05                                 9.714082                            7.070353      -0.090551       1.951268                    0.999145      29.630327      86.827477       0.604988       0.427696      -1.052046      -0.008152       0.011825      -0.014700       0.020552      -0.003005       0.020728      -0.034405      -0.050588      -0.046119      -0.044616      -0.008457       0.053073             12.047580      14.491529      -1.872607      -3.770194       8.406507       5.165544      13.244705           0.000000
          479              C       6.423586       9.059244      17.855069       0.063841      40.531386 0.40024689E+03  0.91798212E+04                                10.441780                            6.718706      -0.062622       2.002380                    0.999165      26.119644      73.187128       0.631430       0.422936      -1.064401       0.012180       0.002383      -0.023112       0.026234      -0.001217       0.003441      -0.027056      -0.038533      -0.023944      -0.024239      -0.014782       0.039021             14.714136      14.753812      -2.975036      -4.975044      10.841338       8.490825      18.547259           0.000009
          480              C       5.696674       9.684237      18.982544       0.377902      34.630508 0.32396522E+03  0.71205036E+04                                 9.783699                            6.285450      -0.339489       1.927776                    0.998861      24.213836      68.685309       0.609380       0.457305      -1.033140      -0.010765       0.021852       0.017359       0.029912       0.047813      -0.015503      -0.044104      -0.100226      -0.095272      -0.053999      -0.047515       0.101514             13.813359      13.775498      -4.453129      -4.232251      10.064855       7.220209      17.599725           0.000009
          481              C       8.503631      11.054614      23.530551       0.078032      27.678132 0.33967919E+03  0.75621896E+04                                 8.083630                            6.193619       0.080981       2.036958                    0.999541      26.723006      76.533678       0.649645       0.423498      -1.052141      -0.024338       0.046287       0.004313       0.052473      -0.007612      -0.026220      -0.021841      -0.025846      -0.055414      -0.045561       0.013374       0.032187              9.284032      10.573748      -0.847152       2.919310       6.082097       2.108924      11.196250          -0.000002
          482              C       7.812582      10.604861      22.423274      -0.144340      34.472020 0.43155981E+03  0.10157200E+05                                 9.321100                            6.991563      -0.032854       1.967748                    0.999417      29.456045      85.548628       0.612681       0.424755      -1.055822       0.004174       0.024194      -0.009016       0.026155      -0.004179      -0.021580      -0.015777      -0.031477      -0.051535      -0.037961       0.008011       0.029950             11.073525      12.842985      -0.486444       4.891902       6.891681       2.753775      13.485909          -0.000003
          483              C       6.666350      12.236863      24.275163       0.088344      27.722299 0.35078064E+03  0.78931985E+04                                 8.220381                            6.395118      -0.039514       2.003167                    0.999022      26.914630      78.166762       0.622581       0.437213      -1.041038       0.045624      -0.016436      -0.013595       0.050364       0.004164      -0.023007      -0.037321      -0.030003      -0.047461      -0.046762      -0.003308       0.050070              9.356250      10.327792      -1.089966       2.754785       6.743545       2.494973      10.997412           0.000001
          484              C       5.920127      11.831811      23.193594      -0.146494      35.168358 0.45884594E+03  0.11008822E+05                                 9.570987                            7.288949      -0.132492       1.938018                    0.998596      30.094760      89.372167       0.587947       0.434204      -1.045966       0.010205       0.003256      -0.009813       0.014527       0.010062      -0.016801      -0.035967      -0.040716      -0.042307      -0.038940      -0.013749       0.052689             11.214415      11.130273      -0.420578       3.442906       7.880596       4.087473      14.632375           0.000000
          485              C       6.500829      10.986603      22.245155       0.068659      39.256053 0.41226800E+03  0.95413542E+04                                10.276351                            6.862023      -0.146011       1.973055                    0.999136      26.479773      74.931934       0.617902       0.428308      -1.059312       0.016560       0.018255       0.010206       0.026676       0.013488      -0.018133      -0.018502      -0.022155      -0.021230      -0.025879      -0.009667       0.035546             13.768037      14.201068       0.306634       7.056827       8.175395       4.890921      18.927648           0.000005
          486              C       5.714606      10.570855      21.052491       0.368529      34.404350 0.32747492E+03  0.72231257E+04                                 9.734242                            6.319377      -0.389314       1.906879                    0.998677      24.518956      69.865299       0.607236       0.457301      -1.032275      -0.013933      -0.001470      -0.025537       0.029128       0.031131      -0.013567      -0.044499      -0.096689      -0.066506      -0.046455      -0.041738       0.088194             13.413270      14.077336       0.329522       6.113927       7.565436       4.798621      18.597039           0.000012
          487              C       8.129830      10.646545      28.588584       0.097118      27.398656 0.32399408E+03  0.71224023E+04                                 8.032460                            6.055721       0.141279       2.066436                    0.999652      26.066091      73.983514       0.656434       0.424449      -1.052414       0.014314      -0.016668      -0.039513       0.045210       0.001361       0.010606       0.027047       0.076607       0.014400      -0.053415       0.012908       0.040507              9.313533       4.611626       0.479576      -1.506847      12.982675      -2.811747      10.346297          -0.000005
          488              C       7.929826       9.530114      29.362117      -0.143145      33.252364 0.41214567E+03  0.95343168E+04                                 8.976961                            6.745665       0.165554       2.033092                    0.999719      28.610785      80.847435       0.639495       0.414028      -1.068722       0.001827      -0.001621      -0.004791       0.005378      -0.006845       0.005936       0.028294       0.043390       0.001255      -0.042426       0.019352       0.023075             10.664662       5.100166       0.827452      -1.505721      16.071588      -4.200748      10.822231          -0.000003
          489              C       8.676049       9.375169      26.758731       0.086971      27.464828 0.32874696E+03  0.72398407E+04                                 8.039131                            6.105227       0.164891       2.069808                    0.999599      26.133791      73.794904       0.654132       0.425180      -1.053909      -0.006683       0.026146       0.031494       0.041475      -0.009234       0.012453       0.021765       0.048992       0.018629      -0.041320       0.012753       0.028566              9.407810       4.600318       0.514628      -1.391431      12.650012      -3.525884      10.973100          -0.000007
          490              C       8.488458       8.192646      27.455599      -0.151921      34.311761 0.42595781E+03  0.99420490E+04                                 9.175435                            6.871103       0.125420       2.014937                    0.999654      29.063359      82.674153       0.631363       0.415640      -1.066968       0.000624       0.007101       0.005857       0.009226      -0.008276       0.004659       0.025332       0.030726       0.002848      -0.035886       0.016272       0.019614             11.002452       5.319258       1.030716      -1.991250      14.781632      -5.072257      12.906465          -0.000009
          491              C       8.105002       8.266142      28.795166       0.053182      39.212497 0.40971565E+03  0.94221078E+04                                10.124641                            6.747620      -0.104586       1.979314                    0.999246      26.352092      73.173943       0.639132       0.416725      -1.071744       0.003086       0.022703      -0.013469       0.026578       0.001946       0.006239       0.001470       0.023095      -0.027083      -0.010767      -0.006961       0.017729             13.649386       5.795692       1.719517      -2.397896      20.448373      -7.636688      14.704094           0.000005
          492              C       7.913274       7.054550      29.599456       0.371974      33.214405 0.31033148E+03  0.67143281E+04                                 9.375640                            6.065550      -0.173586       1.983436                    0.999238      23.648624      65.479959       0.636771       0.444576      -1.045663      -0.004065      -0.025579       0.018170       0.031638       0.002064       0.033184      -0.000010       0.131349      -0.120467      -0.048456      -0.045535       0.093991             12.867748       5.480111       1.473968      -2.364136      18.832042      -5.885801      14.291090           0.000012
          493              C       8.328455       2.164851      27.133791       0.099708      28.026854 0.33691745E+03  0.74946040E+04                                 8.253690                            6.248102       0.066551       2.041399                    0.999408      26.426732      75.958227       0.633690       0.434514      -1.044126      -0.007561      -0.026134       0.034285       0.043768       0.015441       0.018475      -0.022057       0.065671      -0.016369      -0.049195       0.005846       0.043349              9.687666       4.809751      -0.981207      -0.849750      13.674202       2.803611      10.579046          -0.000003
          494              C       8.161555       3.404964      27.718647      -0.152132      35.439009 0.44299971E+03  0.10495564E+05                                 9.528733                            7.104388       0.028187       1.984275                    0.999519      29.684139      86.515043       0.605094       0.427249      -1.054208      -0.004231      -0.008848       0.002134       0.010037       0.004139       0.000673      -0.023935       0.046854       0.032306      -0.040356       0.017993       0.022363             11.525014       5.321502      -1.248683      -1.029733      16.642645       5.088083      12.610895          -0.000007
          495              C       8.212590       1.113414      29.176194       0.098908      27.676836 0.32851056E+03  0.72441929E+04                                 8.106759                            6.115371       0.179881       2.078198                    0.999718      26.092759      74.089864       0.650636       0.426901      -1.051267       0.006602       0.014794      -0.041785       0.044815       0.019811       0.001871      -0.020821       0.063380       0.007521      -0.047147       0.010483       0.036664              9.528306       4.575558      -1.054024      -0.574823      14.248320       2.298692       9.761040          -0.000005
          496              C       8.020862       2.306358      29.837255      -0.147062      34.259352 0.42282863E+03  0.98677404E+04                                 9.218569                            6.882588       0.165792       2.032227                    0.999714      28.984444      82.907344       0.624716       0.420117      -1.062291       0.001316      -0.000315      -0.007650       0.007768       0.007153       0.003341      -0.025707       0.041353       0.029768      -0.040226       0.016807       0.023419             11.057755       5.060098      -1.357188      -0.796950      17.771786       3.259779      10.341381          -0.000007
          497              C       8.013965       3.489704      29.098611       0.051472      40.356246 0.41749815E+03  0.96698881E+04                                10.401347                            6.861138      -0.100255       1.982284                    0.999263      26.581016      74.665638       0.625418       0.422833      -1.065253      -0.000911      -0.025288      -0.011363       0.027738      -0.001419       0.000092      -0.000417       0.028352      -0.030929      -0.010436      -0.008966       0.019402             14.282112       5.619219      -1.800947      -1.218854      23.583158       7.023999      13.643959           0.000004
          498              C       7.874652       4.807976      29.753245       0.380210      33.225948 0.30973424E+03  0.67050705E+04                                 9.429105                            6.084710      -0.181051       1.982918                    0.999233      23.613800      65.621447       0.631205       0.448252      -1.042440      -0.002654       0.029451       0.014544       0.032953      -0.004172       0.040232      -0.001775       0.135983      -0.113511      -0.050023      -0.048873       0.098897             13.095462       5.427612      -1.223946      -2.008267      20.613419       5.794984      13.245355           0.000008
          499              C       5.997370       5.268150      34.949458       0.092091      27.557577 0.33012513E+03  0.72786382E+04                                 8.042135                            6.091336       0.230165       2.091961                    0.999733      26.117263      73.818848       0.659108       0.421481      -1.056092       0.009745       0.044458       0.005783       0.045879      -0.006497       0.026895      -0.012437      -0.014887      -0.063227      -0.039348       0.007525       0.031823              9.622216       5.818303       0.682776      -3.500372       8.440870       0.277959      14.607475           0.000005
          500              C       6.502209       5.084410      33.662226      -0.151752      34.668498 0.42936440E+03  0.10060133E+05                                 9.307567                            6.943099       0.149511       2.024773                    0.999678      29.165835      83.629041       0.620893       0.421029      -1.061571       0.004307       0.006076       0.005184       0.009074       0.000598       0.018440      -0.005196      -0.016228      -0.084077      -0.036544       0.013725       0.022820             11.443833       6.740604       0.710490      -4.691290       9.052545      -0.047761      18.538349           0.000002
          501              C       6.437380       7.525968      34.878302       0.107729      28.483138 0.33484203E+03  0.74448259E+04                                 8.360591                            6.222122       0.001072       2.020288                    0.999374      26.442799      76.249488       0.635365       0.433579      -1.043582      -0.005677      -0.041472       0.008688       0.042751       0.001893       0.030786      -0.010522       0.008186      -0.082801      -0.045053       0.011220       0.033833             10.128892       6.068590       0.701165      -3.483117       8.992012       0.917886      15.326073           0.000004
          502              C       6.946356       7.423128      33.591529      -0.148460      35.719810 0.43914020E+03  0.10388871E+05                                 9.616105                            7.087518      -0.025391       1.970283                    0.999404      29.610029      86.438935       0.603566       0.428960      -1.052397       0.003503      -0.003716       0.008132       0.009603      -0.004233       0.014921      -0.005164      -0.005181      -0.113790      -0.042007       0.015571       0.026436             11.966735       6.727540       0.370174      -4.250354       9.476275       2.101551      19.696391           0.000003
          503              C       6.958770       6.194259      32.973621       0.054532      39.229071 0.40640831E+03  0.93488882E+04                                10.203081                            6.756651      -0.088400       1.987623                    0.999149      26.381907      73.827595       0.632087       0.421242      -1.066372      -0.002899       0.000311       0.029100       0.029246      -0.007149       0.007896      -0.003154       0.031776      -0.023637      -0.013978      -0.009620       0.023598             14.371583       7.268657       0.443742      -5.909385       9.879336       1.552863      25.966755           0.000008
          504              C       7.398780       6.065640      31.558308       0.378031      33.331781 0.31229632E+03  0.67663528E+04                                 9.435413                            6.094089      -0.166905       1.986976                    0.999131      23.597352      65.347484       0.633923       0.445946      -1.045037       0.011097      -0.001237      -0.029103       0.031172       0.007388       0.040588      -0.000317       0.135939      -0.114279      -0.052117      -0.047244       0.099360             13.417007       6.411638      -0.319367      -5.068697      10.278728       1.372507      23.560656           0.000012
          505              I       0.737257      26.983571      27.403266      -0.433374     420.762090 0.18784434E+05  0.10352304E+07                                34.444549                           34.159616       1.459096       1.831306                    0.999872     167.685519     550.844811       0.477099       0.232948      -1.345842      -0.136846      -0.235885       0.085518       0.285800       0.208860      -0.149362      -0.186686      -0.236272      -0.344869      -0.240187      -0.165184       0.405371             35.263614      29.832742       3.621075      -2.890709      48.906577      -4.352164      27.051523          -0.000170
          506              I       4.551822       1.475137      25.904861      -0.471325     459.089709 0.20326586E+05  0.11428529E+07                                36.699337                           35.617034       1.337886       1.789341                    0.999987     171.870777     570.785202       0.465477       0.234036      -1.343903       0.203207      -0.143688      -0.062894       0.256700      -0.039715      -0.032455       0.029050       0.634425      -0.542218      -0.241631      -0.170404       0.412036             38.709108      58.532664      -5.969994       3.695703      31.138358       2.536143      26.456303          -0.000264
          507              I       3.893877       0.229813      21.258154      -0.456122     503.065355 0.20097335E+05  0.11220400E+07                                38.623295                           35.123701       1.618772       1.864910                    0.999898     167.877859     547.994534       0.476588       0.230194      -1.355157      -0.117244       0.017706       0.177310       0.213304       0.059340      -0.219471      -0.097012       0.221608       0.739107      -0.254712      -0.137676       0.392388             43.012262      51.684328       1.934545     -19.900485      27.775602      -1.423493      49.576856          -0.000229
          508              I       3.649596       2.016487      17.165086      -0.461652     502.610559 0.20397032E+05  0.11486569E+07                                39.118612                           35.778875       1.296996       1.781058                    0.999992     171.864877     572.608276       0.462131       0.235352      -1.341026      -0.180914       0.141221      -0.152147       0.275358      -0.172118       0.159714      -0.247289       0.082238       0.125024      -0.268711      -0.120839       0.389550             43.438227      48.948440     -16.676982       9.659043      46.984456     -12.540796      34.381785          -0.000049
          509              I       2.272049       9.172780      14.821075      -0.468945     460.707446 0.19156540E+05  0.10626275E+07                                36.718200                           34.558423       1.453929       1.820134                    0.999951     170.982057     566.458660       0.472302       0.233788      -1.342481       0.015333       0.204735       0.106079       0.231094       0.046228       0.102204       0.201371      -0.420472      -0.576798      -0.300382      -0.089360       0.389742             39.280124      33.931577       6.465127       4.897507      47.656524      12.209902      36.252271           0.000011
          510              I       4.182573       5.279120      13.995667      -0.469789     473.530221 0.19998872E+05  0.11201488E+07                                37.415405                           35.342828       1.400527       1.806695                    0.999971     171.306451     568.293471       0.466882       0.234222      -1.343298       0.205693      -0.157181       0.093649       0.275292      -0.208419      -0.070137      -0.017533       0.237061      -0.625752      -0.237994      -0.110926       0.348920             39.672842      54.367769      -2.453971      -2.961575      30.903248      -1.841987      33.747509           0.000006
          511              I      13.056143      14.152429       4.449766      -0.432900     420.641394 0.18777257E+05  0.10347314E+07                                34.436861                           34.152098       1.459602       1.831470                    0.999872     167.669756     550.757708       0.477174       0.232935      -1.345868       0.136908       0.235876       0.085803       0.285907       0.208875       0.149379       0.186735      -0.236427      -0.344085      -0.240114      -0.165272       0.405386             35.255588      29.825590       3.619885       2.889932      48.895280       4.351339      27.045894           0.000175
          512              I       9.241578      12.236863       2.951361      -0.470935     458.987094 0.20320571E+05  0.11424259E+07                                36.692908                           35.610870       1.338298       1.789474                    0.999987     171.858498     570.715121       0.465536       0.234024      -1.343925      -0.203249       0.143552      -0.062718       0.256614      -0.039707       0.032391      -0.029082       0.634369      -0.542218      -0.241633      -0.170366       0.412000             38.702213      58.521595      -5.969046      -3.695004      31.133317      -2.535782      26.451728           0.000249
          513              I       9.899523      13.482187      44.211654      -0.456021     503.062036 0.20097147E+05  0.11220262E+07                                38.622868                           35.123301       1.618753       1.864907                    0.999898     167.878966     547.996127       0.476596       0.230191      -1.355163       0.117210      -0.017704       0.177150       0.213152       0.059375       0.219522       0.096987       0.221439       0.738827      -0.254587      -0.137769       0.392356             43.011756      51.683513       1.934635      19.900273      27.775538       1.423571      49.576218           0.000091
          514              I      10.143804      11.695513      40.118586      -0.461663     502.589541 0.20395930E+05  0.11485776E+07                                39.116968                           35.777396       1.297098       1.781076                    0.999992     171.865825     572.604378       0.462151       0.235345      -1.341038       0.180833      -0.141402      -0.152543       0.275616      -0.172298      -0.159980       0.247198       0.082042       0.125891      -0.268578      -0.121231       0.389809             43.436281      48.945992     -16.676349      -9.658842      46.982319      12.540205      34.380533           0.000064
          515              I      11.521351       4.539220      37.774575      -0.469009     460.691778 0.19155723E+05  0.10625686E+07                                36.716724                           34.557124       1.454052       1.820151                    0.999951     170.983982     566.457461       0.472324       0.233780      -1.342494      -0.015318      -0.204661       0.105475       0.230751       0.046234      -0.102153      -0.201140      -0.420417      -0.576176      -0.300104      -0.089398       0.389502             39.278378      33.930112       6.464729      -4.897154      47.654236     -12.208858      36.250786           0.000057
          516              I       9.610827       8.432880      36.949167      -0.469836     473.473053 0.19995760E+05  0.11199274E+07                                37.411521                           35.339291       1.400990       1.806808                    0.999971     171.303057     568.264460       0.466923       0.234212      -1.343317      -0.205707       0.157150       0.093060       0.275085      -0.208462       0.070183       0.017433       0.237024      -0.625371      -0.237876      -0.111025       0.348902             39.668554      54.361261      -2.453564       2.961317      30.900034       1.841547      33.744366           0.000094
          517              I       7.633957       0.440429      41.457234      -0.432859     420.634768 0.18776862E+05  0.10347040E+07                                34.436446                           34.151692       1.459601       1.831473                    0.999872     167.668808     550.752694       0.477178       0.232934      -1.345869      -0.136922       0.235878      -0.085783       0.285910      -0.208874       0.149378      -0.186730      -0.236455      -0.344042      -0.240110      -0.165273       0.405383             35.255150      29.825196      -3.619802       2.889877      48.894631      -4.351302      27.045623           0.000161
          518              I      11.448522      25.948863      42.955639      -0.470872     458.972644 0.20319724E+05  0.11423658E+07                                36.692024                           35.610020       1.338325       1.789485                    0.999987     171.856643     570.704982       0.465544       0.234023      -1.343928       0.203255       0.143547       0.062754       0.256625       0.039706       0.032395       0.029068       0.634370      -0.542241      -0.241621      -0.170383       0.412004             38.701263      58.520096       5.968887      -3.694915      31.132569       2.535712      26.451124           0.000181
          519              I      10.790577      27.194187       1.695346      -0.456028     503.064512 0.20097275E+05  0.11220351E+07                                38.622986                           35.123406       1.618750       1.864905                    0.999898     167.879452     547.998177       0.476595       0.230190      -1.355163      -0.117211      -0.017695      -0.177109       0.213117      -0.059372       0.219515      -0.096983       0.221442       0.738774      -0.254579      -0.137760       0.392339             43.011895      51.683790      -1.934640      19.900327      27.775628      -1.423575      49.576267           0.000091
          520              I      10.546296      25.407513       5.788414      -0.461653     502.587164 0.20395802E+05  0.11485687E+07                                39.116868                           35.777303       1.297099       1.781078                    0.999992     171.865274     572.602166       0.462151       0.235345      -1.341037      -0.180833      -0.141402       0.152568       0.275631       0.172294      -0.159973      -0.247208       0.082059       0.125895      -0.268592      -0.121217       0.389808             43.436184      48.945921      16.676333      -9.658821      46.982217     -12.540160      34.380415           0.000068
          521              I       9.168749      18.251220       8.132425      -0.469012     460.694258 0.19155855E+05  0.10625778E+07                                36.716876                           34.557261       1.454045       1.820149                    0.999951     170.984278     566.459078       0.472322       0.233781      -1.342494       0.015319      -0.204652      -0.105445       0.230729      -0.046229      -0.102151       0.201143      -0.420389      -0.576154      -0.300098      -0.089389       0.389487             39.278554      33.930267      -6.464779      -4.897190      47.654453      12.208926      36.250941           0.000057
          522              I      11.079273      22.144880       8.957833      -0.469835     473.471323 0.19995667E+05  0.11199208E+07                                37.411418                           35.339198       1.401008       1.806813                    0.999971     171.302839     568.263269       0.466924       0.234212      -1.343317       0.205704       0.157140      -0.093026       0.275065       0.208454       0.070190      -0.017447       0.237019      -0.625366      -0.237885      -0.111007       0.348892             39.668447      54.361114       2.453535       2.961305      30.899948      -1.841537      33.744278           0.000087
          523              I       6.159443      13.271571      18.503734      -0.433345     420.752285 0.18783862E+05  0.10351906E+07                                34.443932                           34.159025       1.459139       1.831320                    0.999872     167.684175     550.837587       0.477104       0.232947      -1.345844       0.136847      -0.235871      -0.085551       0.285800      -0.208858      -0.149365       0.186678      -0.236293      -0.344822      -0.240186      -0.165180       0.405365             35.262957      29.832178      -3.620982      -2.890648      48.905643       4.352045      27.051048          -0.000236
          524              I       2.344878      15.187137      20.002139      -0.471331     459.087531 0.20326466E+05  0.11428444E+07                                36.699199                           35.616911       1.337905       1.789346                    0.999987     171.870573     570.783956       0.465478       0.234036      -1.343903      -0.203220      -0.143665       0.062847       0.256686       0.039720      -0.032446      -0.029062       0.634413      -0.542237      -0.241634      -0.170398       0.412033             38.708946      58.532375       5.969972       3.695675      31.138281      -2.536146      26.456184          -0.000278
          525              I       3.002823      13.941813      24.648846      -0.456061     503.052383 0.20096666E+05  0.11219929E+07                                38.622551                           35.123037       1.618817       1.864926                    0.999898     167.876290     547.986335       0.476594       0.230193      -1.355159       0.117239       0.017720      -0.177340       0.213327      -0.059344      -0.219481       0.097017       0.221579       0.739122      -0.254703      -0.137696       0.392399             43.011414      51.683228      -1.934521     -19.900076      27.775101       1.423479      49.575912          -0.000290
          526              I       3.247104      15.728487      28.741914      -0.461657     502.614403 0.20397227E+05  0.11486707E+07                                39.118829                           35.779062       1.296986       1.781055                    0.999992     171.865358     572.610772       0.462129       0.235352      -1.341026       0.180907       0.141245       0.152140       0.275362       0.172130       0.159723       0.247286       0.082225       0.125030      -0.268706      -0.120855       0.389561             43.438485      48.948720      16.677088       9.659103      46.984776      12.540905      34.381959          -0.000048
          527              I       4.624651      22.884780      31.085925      -0.468945     460.709362 0.19156641E+05  0.10626346E+07                                36.718320                           34.558529       1.453922       1.820132                    0.999951     170.982263     566.459866       0.472301       0.233788      -1.342480      -0.015331       0.204732      -0.106099       0.231100      -0.046226       0.102207      -0.201376      -0.420471      -0.576791      -0.300386      -0.089359       0.389744             39.280265      33.931699      -6.465146       4.897521      47.656717     -12.209980      36.252379           0.000009
          528              I       2.714127      18.991120      31.911333      -0.469795     473.532762 0.19999011E+05  0.11201585E+07                                37.415545                           35.342957       1.400520       1.806692                    0.999971     171.306828     568.295294       0.466881       0.234222      -1.343298      -0.205695      -0.157175      -0.093665       0.275295       0.208421      -0.070134       0.017532       0.237073      -0.625746      -0.237991      -0.110931       0.348922             39.672997      54.368007       2.453992      -2.961558      30.903378       1.842004      33.747606           0.000003
          529              I      13.056143       0.440429      18.503734      -0.433374     420.755819 0.18784075E+05  0.10352054E+07                                34.444158                           34.159249       1.459119       1.831314                    0.999872     167.684674     550.840311       0.477102       0.232948      -1.345843       0.136849       0.235872      -0.085548       0.285800       0.208858      -0.149366      -0.186678      -0.236288      -0.344824      -0.240186      -0.165179       0.405365             35.263187      29.832391       3.621014      -2.890674      48.905947      -4.352082      27.051223          -0.000230
          530              I       9.241578      25.948863      20.002139      -0.471334     459.088019 0.20326494E+05  0.11428464E+07                                36.699225                           35.616935       1.337901       1.789345                    0.999987     171.870666     570.784369       0.465478       0.234036      -1.343903      -0.203215       0.143673       0.062851       0.256688      -0.039719      -0.032446       0.029062       0.634415      -0.542229      -0.241636      -0.170396       0.412032             38.708974      58.532413      -5.969968       3.695678      31.138301       2.536149      26.456209          -0.000280
          531              I       9.899523      27.194187      24.648846      -0.456079     503.056331 0.20096869E+05  0.11220072E+07                                38.622786                           35.123245       1.618802       1.864921                    0.999898     167.876706     547.988677       0.476592       0.230193      -1.355158       0.117243      -0.017720      -0.177342       0.213331       0.059340      -0.219479      -0.097019       0.221595       0.739137      -0.254713      -0.137689       0.392402             43.011684      51.683569       1.934528     -19.900209      27.775256      -1.423487      49.576227          -0.000260
          532              I      10.143804      25.407513      28.741914      -0.461656     502.614819 0.20397248E+05  0.11486722E+07                                39.118855                           35.779084       1.296986       1.781055                    0.999992     171.865387     572.610964       0.462129       0.235352      -1.341026       0.180910      -0.141240       0.152133       0.275357      -0.172127       0.159717      -0.247290       0.082228       0.125023      -0.268711      -0.120847       0.389558             43.438517      48.948763     -16.677100       9.659111      46.984803     -12.540917      34.381986          -0.000047
          533              I      11.521351      18.251220      31.085925      -0.468947     460.710030 0.19156678E+05  0.10626372E+07                                36.718357                           34.558564       1.453919       1.820131                    0.999951     170.982372     566.460388       0.472301       0.233788      -1.342480      -0.015331      -0.204729      -0.106097       0.231096       0.046225       0.102207       0.201375      -0.420468      -0.576785      -0.300384      -0.089358       0.389741             39.280303      33.931733       6.465152       4.897524      47.656766      12.209985      36.252412           0.000010
          534              I       9.610827      22.144880      31.911333      -0.469796     473.532915 0.19999019E+05  0.11201591E+07                                37.415560                           35.342970       1.400517       1.806692                    0.999971     171.306809     568.295299       0.466881       0.234223      -1.343298      -0.205694       0.157180      -0.093667       0.275298      -0.208421      -0.070134      -0.017532       0.237073      -0.625748      -0.237991      -0.110932       0.348923             39.673014      54.368029      -2.453991      -2.961563      30.903390      -1.842010      33.747621           0.000002
          535              I       0.737257      13.271571      41.457234      -0.432871     420.637088 0.18777001E+05  0.10347137E+07                                34.436594                           34.151837       1.459594       1.831470                    0.999872     167.669122     550.754414       0.477176       0.232934      -1.345868      -0.136922      -0.235878      -0.085782       0.285910       0.208875       0.149379       0.186729      -0.236454      -0.344047      -0.240113      -0.165271       0.405384             35.255303      29.825331       3.619823       2.889891      48.894848       4.351318      27.045731           0.000151
          536              I       4.551822      15.187137      42.955639      -0.470876     458.973853 0.20319794E+05  0.11423708E+07                                36.692096                           35.610090       1.338322       1.789484                    0.999987     171.856804     570.705835       0.465543       0.234023      -1.343927       0.203253      -0.143549       0.062753       0.256624      -0.039707       0.032395      -0.029068       0.634369      -0.542239      -0.241622      -0.170382       0.412004             38.701342      58.520226      -5.968899      -3.694921      31.132627      -2.535717      26.451174           0.000180
          537              I       3.893877      13.941813       1.695346      -0.456027     503.064324 0.20097265E+05  0.11220344E+07                                38.622977                           35.123397       1.618750       1.864905                    0.999898     167.879415     547.998012       0.476595       0.230190      -1.355163      -0.117212       0.017696      -0.177110       0.213119       0.059372       0.219515       0.096983       0.221444       0.738777      -0.254580      -0.137760       0.392340             43.011885      51.683780       1.934639      19.900324      27.775618       1.423574      49.576258           0.000090
          538              I       3.649596      15.728487       5.788414      -0.461653     502.587224 0.20395806E+05  0.11485689E+07                                39.116872                           35.777307       1.297099       1.781078                    0.999992     171.865274     572.602185       0.462151       0.235345      -1.341037      -0.180835       0.141401       0.152567       0.275630      -0.172294      -0.159973       0.247208       0.082060       0.125890      -0.268592      -0.121216       0.389808             43.436189      48.945934     -16.676333      -9.658823      46.982216      12.540160      34.380418           0.000069
          539              I       2.272049      22.884780       8.132425      -0.469011     460.693855 0.19155833E+05  0.10625763E+07                                36.716851                           34.557239       1.454047       1.820149                    0.999951     170.984227     566.458805       0.472323       0.233781      -1.342494       0.015318       0.204653      -0.105445       0.230730       0.046229      -0.102150      -0.201142      -0.420390      -0.576156      -0.300098      -0.089389       0.389487             39.278526      33.930246       6.464775      -4.897186      47.654419     -12.208913      36.250915           0.000057
          540              I       4.182573      18.991120       8.957833      -0.469833     473.470786 0.19995637E+05  0.11199187E+07                                37.411381                           35.339163       1.401008       1.806813                    0.999971     171.302810     568.262995       0.466924       0.234212      -1.343318       0.205704      -0.157138      -0.093027       0.275065      -0.208454       0.070190       0.017447       0.237018      -0.625367      -0.237886      -0.111007       0.348892             39.668407      54.361061      -2.453532       2.961303      30.899916       1.841536      33.744246           0.000088
          541              I       6.159443      26.983571       4.449766      -0.432894     420.640010 0.18777174E+05  0.10347257E+07                                34.436772                           34.152011       1.459606       1.831471                    0.999872     167.669586     550.756732       0.477175       0.232934      -1.345868       0.136907      -0.235876       0.085803       0.285907      -0.208875       0.149378      -0.186737      -0.236425      -0.344084      -0.240112      -0.165274       0.405386             35.255494      29.825510      -3.619873       2.889924      48.895144      -4.351333      27.045828           0.000183
          542              I       2.344878       1.475137       2.951361      -0.470935     458.986857 0.20320557E+05  0.11424249E+07                                36.692895                           35.610858       1.338298       1.789474                    0.999987     171.858461     570.714946       0.465536       0.234024      -1.343925      -0.203251      -0.143551      -0.062718       0.256616       0.039706       0.032391       0.029082       0.634370      -0.542219      -0.241634      -0.170367       0.412000             38.702198      58.521567       5.969044      -3.695005      31.133310       2.535781      26.451719           0.000250
          543              I       3.002823       0.229813      44.211654      -0.456021     503.062191 0.20097156E+05  0.11220267E+07                                38.622876                           35.123308       1.618752       1.864907                    0.999898     167.878995     547.996261       0.476596       0.230191      -1.355163       0.117208       0.017704       0.177150       0.213151      -0.059375       0.219522      -0.096987       0.221437       0.738827      -0.254586      -0.137770       0.392356             43.011763      51.683511      -1.934636      19.900275      27.775546      -1.423573      49.576232           0.000091
          544              I       3.247104       2.016487      40.118586      -0.461665     502.589868 0.20395947E+05  0.11485788E+07                                39.116987                           35.777413       1.297097       1.781076                    0.999992     171.865869     572.604607       0.462151       0.235345      -1.341038       0.180830       0.141403      -0.152545       0.275616       0.172299      -0.159981      -0.247197       0.082040       0.125896      -0.268576      -0.121233       0.389809             43.436302      48.946005      16.676361      -9.658848      46.982350     -12.540214      34.380552           0.000063
          545              I       4.624651       9.172780      37.774575      -0.469010     460.691989 0.19155734E+05  0.10625694E+07                                36.716737                           34.557136       1.454051       1.820151                    0.999951     170.984001     566.457582       0.472324       0.233780      -1.342494      -0.015319       0.204662       0.105476       0.230751      -0.046235      -0.102154       0.201141      -0.420417      -0.576177      -0.300105      -0.089398       0.389503             39.278395      33.930125      -6.464733      -4.897159      47.654257      12.208870      36.250803           0.000056
          546              I       2.714127       5.279120      36.949167      -0.469837     473.473123 0.19995764E+05  0.11199277E+07                                37.411527                           35.339297       1.400990       1.806809                    0.999971     171.303051     568.264474       0.466923       0.234212      -1.343317      -0.205707      -0.157150       0.093060       0.275085       0.208463       0.070183      -0.017433       0.237024      -0.625371      -0.237876      -0.111026       0.348902             39.668559      54.361267       2.453566       2.961316      30.900040      -1.841545      33.744371           0.000094
          547              I       7.633957      14.152429      27.403266      -0.433357     420.759103 0.18784255E+05  0.10352179E+07                                34.444362                           34.159430       1.459108       1.831310                    0.999872     167.685090     550.842517       0.477100       0.232948      -1.345843      -0.136844       0.235888       0.085525       0.285804      -0.208862      -0.149365       0.186685      -0.236284      -0.344849      -0.240188      -0.165185       0.405374             35.263421      29.832562      -3.621046      -2.890689      48.906313       4.352138      27.051386          -0.000183
          548              I      11.448522      12.236863      25.904861      -0.471324     459.088122 0.20326495E+05  0.11428465E+07                                36.699242                           35.616945       1.337893       1.789344                    0.999987     171.870561     570.784078       0.465477       0.234036      -1.343903       0.203210       0.143681      -0.062893       0.256699       0.039715      -0.032454      -0.029050       0.634421      -0.542221      -0.241629      -0.170405       0.412034             38.709003      58.532486       5.969978       3.695693      31.138284      -2.536137      26.456237          -0.000262
          549              I      10.790577      13.482187      21.258154      -0.456121     503.065372 0.20097336E+05  0.11220401E+07                                38.623292                           35.123698       1.618772       1.864910                    0.999898     167.877898     547.994654       0.476588       0.230194      -1.355157      -0.117239      -0.017706       0.177311       0.213302      -0.059341      -0.219472       0.097012       0.221599       0.739102      -0.254707      -0.137680       0.392388             43.012255      51.684313      -1.934550     -19.900480      27.775603       1.423497      49.576850          -0.000230
          550              I      10.546296      11.695513      17.165086      -0.461653     502.611299 0.20397071E+05  0.11486596E+07                                39.118652                           35.778911       1.296993       1.781057                    0.999992     171.864997     572.608847       0.462131       0.235352      -1.341026      -0.180908      -0.141227      -0.152152       0.275360       0.172122       0.159717       0.247286       0.082231       0.125035      -0.268707      -0.120846       0.389553             43.438269      48.948477      16.676999       9.659053      46.984510      12.540813      34.381821          -0.000048
          551              I       9.168749       4.539220      14.821075      -0.468942     460.706388 0.19156482E+05  0.10626235E+07                                36.718140                           34.558366       1.453933       1.820136                    0.999951     170.981896     566.457866       0.472303       0.233788      -1.342481       0.015334      -0.204740       0.106081       0.231099      -0.046230       0.102204      -0.201373      -0.420476      -0.576809      -0.300385      -0.089362       0.389747             39.280061      33.931521      -6.465118       4.897501      47.656445     -12.209885      36.252215           0.000011
          552              I      11.079273       8.432880      13.995667      -0.469790     473.529908 0.19998854E+05  0.11201475E+07                                37.415380                           35.342804       1.400529       1.806695                    0.999971     171.306455     568.293362       0.466883       0.234222      -1.343298       0.205693       0.157177       0.093648       0.275290       0.208419      -0.070138       0.017533       0.237062      -0.625749      -0.237994      -0.110925       0.348919             39.672815      54.367732       2.453970      -2.961569      30.903226       1.841983      33.747486           0.000006
          553              N       6.751869       1.629534      19.295171      -0.167335      35.394220 0.49055312E+03  0.11750328E+05                                 9.240435                            7.308348      -0.256439       1.960603                    0.997493      27.354398      76.448122       0.626265       0.408304      -1.081832       0.102884       0.037150       0.015857       0.110530      -0.013959      -0.007030      -0.009214      -0.060526       0.110440      -0.052616       0.012703       0.039913             10.832320      14.212274       3.941226       1.027447       7.306579      -0.313348      10.978107           0.000007
[truncated: 64,866 more chars]
