# Supplementary material for: A collection of forcefield precursors for metal–organic frameworks
Source: RSC Adv. 2019 Nov 13;9(63):36492–507. doi: 10.1039/c9ra07327b (PMC9075174; doi:10.1039/c9ra07327b)
Supplement: RA-009-C9RA07327B-s3645 [file RA-009-C9RA07327B-s3645.xyz]

  648
jmolscript: load "" {1 1 1} spacegroup "x,y,z" unitcell [{     13.707000     0.000000     0.000000 }, {      0.000000    27.449000     0.000000 }, {      0.000000     0.000000    45.248000 }]
Zn     4.731245     7.036826    36.863093     0.464172
Zn     1.860999    12.947968    41.439476     0.457402
Zn     4.620493    12.244999     3.485453     0.447865
Zn     8.975755     6.687674    14.239093     0.464173
Zn    11.846001     0.776532    18.815476     0.457401
Zn     9.086507     1.479501    26.109453     0.447865
Zn    11.584745    20.412174    31.008907     0.464173
Zn     8.714499    14.501032    26.432524     0.457401
Zn    11.473993    15.204001    19.138547     0.447865
Zn     2.122255    20.761326     8.384907     0.464174
Zn     4.992501    26.672468     3.808524     0.457400
Zn     2.233007    25.969499    41.762547     0.447865
Zn     8.975755    20.412174     8.384907     0.464173
Zn    11.846001    14.501032     3.808524     0.457400
Zn     9.086507    15.204001    41.762547     0.447865
Zn     4.731245    20.761326    31.008907     0.464173
Zn     1.860999    26.672468    26.432524     0.457401
Zn     4.620493    25.969499    19.138547     0.447865
Zn     2.122255     7.036826    14.239093     0.464173
Zn     4.992501    12.947968    18.815476     0.457401
Zn     2.233007    12.244999    26.109453     0.447865
Zn    11.584745     6.687674    36.863093     0.464172
Zn     8.714499     0.776532    41.439476     0.457402
Zn    11.473993     1.479501     3.485453     0.447865
H     13.505507    11.322713    39.999232     0.090223
H     11.390517    10.485518    40.302394     0.125232
H     13.558964    12.752805    43.677894     0.088044
H     11.420672    11.973254    44.057978     0.121783
H      7.340098    12.645754     2.361946     0.087473
H      8.590177    12.091285     0.475104     0.123189
H      4.103876    11.155274     0.723968     0.084374
H      5.258005    10.543161    44.067027     0.134257
H      4.229980     8.522914    39.329562     0.089833
H      5.321057     9.445201    41.107808     0.123838
H      7.612868     7.820220    37.506067     0.085410
H      8.779333     8.898966    39.180243     0.122104
H      6.328522     5.445882    34.895258     0.092950
H      7.150942     5.657239    32.741453     0.130649
H      5.519809     9.272272    35.062675     0.098447
H      6.386091     9.615385    32.963168     0.132419
H      7.930870    13.496673    29.157811     0.095211
H      7.588195    11.531325    30.302586     0.132777
H      8.546314    11.597202    25.804934     0.087119
H      8.232424     9.560487    26.836589     0.127182
H      8.968490     4.419289    25.619418     0.095392
H      8.586065     6.387382    26.732518     0.131193
H      7.895232     2.302971    28.759629     0.096495
H      7.471686     4.224401    29.981325     0.137189
H      0.201493     2.401787    17.375232     0.090223
H      2.316483     3.238982    17.678394     0.125233
H      0.148036     0.971695    21.053894     0.088044
H      2.286328     1.751246    21.433978     0.121784
H      6.366901     1.078746    24.985946     0.087475
H      5.116823     1.633215    23.099104     0.123190
H      9.603124     2.569226    23.347968     0.084373
H      8.448995     3.181339    21.443027     0.134257
H      9.477020     5.201586    16.705562     0.089834
H      8.385943     4.279299    18.483808     0.123839
H      6.094132     5.904280    14.882067     0.085412
H      4.927666     4.825534    16.556243     0.122104
H      7.378478     8.278618    12.271258     0.092947
H      6.556058     8.067261    10.117453     0.130646
H      8.187191     4.452228    12.438675     0.098447
H      7.320909     4.109115    10.339168     0.132421
H      5.776130     0.227827     6.533811     0.095209
H      6.118805     2.193175     7.678586     0.132779
H      5.160685     2.127298     3.180934     0.087120
H      5.474576     4.164013     4.212589     0.127186
H      4.738510     9.305211     2.995418     0.095397
H      5.120935     7.337118     4.108518     0.131200
H      5.811768    11.421529     6.135629     0.096493
H      6.235314     9.500099     7.357325     0.137187
H      6.652007    16.126287    27.872768     0.090224
H      4.537017    16.963482    27.569606     0.125234
H      6.705464    14.696195    24.194106     0.088044
H      4.567172    15.475746    23.814022     0.121783
H      0.486598    14.803246    20.262054     0.087473
H      1.736677    15.357716    22.148896     0.123189
H     10.957376    16.293726    21.900032     0.084374
H     12.111505    16.905839    23.804973     0.134257
H     11.083480    18.926085    28.542438     0.089833
H     12.174557    18.003799    26.764192     0.123838
H      0.759368    19.628780    30.365933     0.085412
H      1.925833    18.550034    28.691757     0.122104
H     13.182022    22.003118    32.976742     0.092949
H      0.297442    21.791761    35.130547     0.130649
H     12.373309    18.176728    32.809325     0.098447
H     13.239591    17.833615    34.908832     0.132417
H      1.077370    13.952327    38.714189     0.095209
H      0.734695    15.917675    37.569414     0.132772
H      1.692814    15.851797    42.067066     0.087119
H      1.378924    17.888513    41.035411     0.127184
H      2.114990    23.029711    42.252582     0.095393
H      1.732565    21.061618    41.139482     0.131195
H      1.041732    25.146029    39.112371     0.096492
H      0.618186    23.224599    37.890675     0.137186
H      7.054993    25.047212     5.248768     0.090223
H      9.169983    24.210018     4.945606     0.125233
H      7.001536    26.477305     1.570106     0.088046
H      9.139828    25.697754     1.190022     0.121786
H     13.220401    26.370254    42.886054     0.087476
H     11.970323    25.815785    44.772896     0.123190
H      2.749624    24.879774    44.524032     0.084375
H      1.595495    24.267661     1.180973     0.134257
H      2.623520    22.247414     5.918438     0.089833
H      1.532443    23.169701     4.140192     0.123840
H     12.947632    21.544720     7.741933     0.085411
H     11.781167    22.623466     6.067757     0.122104
H      0.524978    19.170382    10.352742     0.092948
H     13.409558    19.381739    12.506547     0.130645
H      1.333691    22.996772    10.185325     0.098443
H      0.467409    23.339885    12.284832     0.132420
H     12.629630    27.221173    16.090189     0.095210
H     12.972305    25.255825    14.945414     0.132782
H     12.014185    25.321702    19.443066     0.087120
H     12.328076    23.284987    18.411411     0.127186
H     11.592010    18.143789    19.628582     0.095396
H     11.974435    20.111882    18.515482     0.131199
H     12.665268    16.027471    16.488371     0.096497
H     13.088814    17.948901    15.266675     0.137190
H      0.201493    16.126287     5.248768     0.090223
H      2.316483    16.963482     4.945606     0.125233
H      0.148036    14.696195     1.570106     0.088046
H      2.286328    15.475746     1.190022     0.121786
H      6.366901    14.803246    42.886054     0.087476
H      5.116823    15.357716    44.772896     0.123190
H      9.603124    16.293726    44.524032     0.084375
H      8.448995    16.905839     1.180973     0.134257
H      9.477020    18.926085     5.918438     0.089833
H      8.385943    18.003799     4.140192     0.123840
H      6.094132    19.628780     7.741933     0.085411
H      4.927666    18.550034     6.067757     0.122104
H      7.378478    22.003118    10.352742     0.092948
H      6.556058    21.791761    12.506547     0.130645
H      8.187191    18.176728    10.185325     0.098443
H      7.320909    17.833615    12.284832     0.132420
H      5.776130    13.952327    16.090189     0.095210
H      6.118805    15.917675    14.945414     0.132782
H      5.160685    15.851797    19.443066     0.087120
H      5.474576    17.888513    18.411411     0.127186
H      4.738510    23.029711    19.628582     0.095396
H      5.120935    21.061618    18.515482     0.131198
H      5.811768    25.146029    16.488371     0.096496
H      6.235314    23.224599    15.266675     0.137190
H     13.505507    25.047212    27.872768     0.090224
H     11.390517    24.210018    27.569606     0.125234
H     13.558964    26.477305    24.194106     0.088044
H     11.420672    25.697754    23.814022     0.121783
H      7.340098    26.370254    20.262054     0.087473
H      8.590177    25.815785    22.148896     0.123189
H      4.103876    24.879774    21.900032     0.084374
H      5.258005    24.267661    23.804973     0.134257
H      4.229980    22.247414    28.542438     0.089833
H      5.321057    23.169701    26.764192     0.123838
H      7.612868    21.544720    30.365933     0.085412
H      8.779333    22.623466    28.691757     0.122104
H      6.328522    19.170382    32.976742     0.092949
H      7.150942    19.381739    35.130547     0.130648
H      5.519809    22.996772    32.809325     0.098448
H      6.386091    23.339885    34.908832     0.132418
H      7.930870    27.221173    38.714189     0.095209
H      7.588195    25.255825    37.569414     0.132772
H      8.546314    25.321702    42.067066     0.087119
H      8.232424    23.284987    41.035411     0.127183
H      8.968490    18.143789    42.252582     0.095393
H      8.586065    20.111882    41.139482     0.131195
H      7.895232    16.027471    39.112371     0.096492
H      7.471686    17.948901    37.890675     0.137186
H      7.054993    11.322713    17.375232     0.090223
H      9.169983    10.485518    17.678394     0.125233
H      7.001536    12.752805    21.053894     0.088044
H      9.139828    11.973254    21.433978     0.121784
H     13.220401    12.645754    24.985946     0.087475
H     11.970323    12.091285    23.099104     0.123190
H      2.749624    11.155274    23.347968     0.084373
H      1.595495    10.543161    21.443027     0.134257
H      2.623520     8.522914    16.705562     0.089834
H      1.532443     9.445201    18.483808     0.123839
H     12.947632     7.820220    14.882067     0.085412
H     11.781167     8.898966    16.556243     0.122104
H      0.524978     5.445882    12.271258     0.092947
H     13.409558     5.657239    10.117453     0.130646
H      1.333691     9.272272    12.438675     0.098447
H      0.467409     9.615385    10.339168     0.132421
H     12.629630    13.496673     6.533811     0.095209
H     12.972305    11.531325     7.678586     0.132779
H     12.014185    11.597202     3.180934     0.087120
H     12.328076     9.560487     4.212589     0.127186
H     11.592010     4.419289     2.995418     0.095398
H     11.974435     6.387382     4.108518     0.131200
H     12.665268     2.302971     6.135629     0.096492
H     13.088814     4.224401     7.357325     0.137187
H      6.652007     2.401787    39.999232     0.090223
H      4.537017     3.238982    40.302394     0.125232
H      6.705464     0.971695    43.677894     0.088044
H      4.567172     1.751246    44.057978     0.121783
H      0.486598     1.078746     2.361946     0.087473
H      1.736677     1.633215     0.475104     0.123189
H     10.957376     2.569226     0.723968     0.084374
H     12.111505     3.181339    44.067027     0.134257
H     11.083480     5.201586    39.329562     0.089833
H     12.174557     4.279299    41.107808     0.123838
H      0.759368     5.904280    37.506067     0.085410
H      1.925833     4.825534    39.180243     0.122104
H     13.182022     8.278618    34.895258     0.092949
H      0.297442     8.067261    32.741453     0.130649
H     12.373309     4.452228    35.062675     0.098447
H     13.239591     4.109115    32.963168     0.132419
H      1.077370     0.227827    29.157811     0.095211
H      0.734695     2.193175    30.302586     0.132777
H      1.692814     2.127298    25.804934     0.087119
H      1.378924     4.164013    26.836589     0.127182
H      2.114990     9.305211    25.619418     0.095392
H      1.732565     7.337118    26.732518     0.131193
H      1.041732    11.421529    28.759629     0.096495
H      0.618186     9.500099    29.981325     0.137189
C     13.075107    11.457213    40.837677     0.094337
C     11.818175    10.957641    41.007357    -0.135734
C     13.105263    12.294407    42.980170     0.093148
C     11.835994    11.827774    43.215912    -0.140560
C     11.167093    11.147039    42.224076     0.060375
C      9.766237    10.727069    42.362535     0.375668
C      6.912440    12.209315     1.632548     0.088328
C      7.667696    11.868948     0.516280    -0.150186
C      5.034581    11.339182     0.676458     0.083433
C      5.711707    10.963131    44.789185    -0.146208
C      7.067329    11.212916    44.724028     0.067778
C      7.833550    10.809416    43.516812     0.372633
C      5.179875     8.555853    39.312820     0.099508
C      5.817251     9.121303    40.365741    -0.135328
C      7.134493     8.171567    38.248587     0.094803
C      7.839033     8.783680    39.251283    -0.137892
C      7.171502     9.225609    40.353524     0.065952
C      7.885637     9.840467    41.495583     0.377688
C      6.313444     6.299546    34.475809     0.103779
C      6.816491     6.417576    33.202077    -0.148827
C      5.854260     8.525659    34.577164     0.093966
C      6.357307     8.737017    33.329677    -0.148694
C      6.826086     7.658271    32.603446     0.050493
C      7.248262     7.776302    31.183112     0.382400
C      8.002147    12.675948    28.684065     0.101380
C      7.793800    11.509366    29.375454    -0.142204
C      8.361270    11.577988    26.735233     0.100524
C      8.170743    10.361997    27.343366    -0.149218
C      7.888378    10.307099    28.702164     0.050852
C      7.726636     9.006017    29.369572     0.380908
C      8.668307     4.386350    26.522568     0.091473
C      8.440771     5.558423    27.171424    -0.151114
C      8.041897     3.148400    28.355112     0.098463
C      7.784205     4.284789    29.084962    -0.149262
C      7.993922     5.530973    28.485426     0.053148
C      7.755421     6.768923    29.268216     0.374329
C      0.631893     2.267287    18.213677     0.094338
C      1.888825     2.766859    18.383357    -0.135733
C      0.601737     1.430093    20.356170     0.093149
C      1.871006     1.896726    20.591912    -0.140558
C      2.539907     2.577461    19.600076     0.060376
C      3.940762     2.997431    19.738535     0.375671
C      6.794560     1.515185    24.256548     0.088330
C      6.039304     1.855552    23.140280    -0.150184
C      8.672419     2.385318    23.300458     0.083435
C      7.995293     2.761369    22.165185    -0.146209
C      6.639671     2.511583    22.100028     0.067778
C      5.873449     2.915084    20.892812     0.372634
C      8.527125     5.168647    16.688820     0.099508
C      7.889749     4.603197    17.741741    -0.135328
C      6.572506     5.552933    15.624587     0.094803
C      5.867967     4.940820    16.627283    -0.137893
C      6.535498     4.498891    17.729524     0.065953
C      5.821363     3.884033    18.871583     0.377690
C      7.393556     7.424955    11.851809     0.103779
C      6.890509     7.306924    10.578077    -0.148826
C      7.852740     5.198841    11.953164     0.093964
C      7.349693     4.987483    10.705677    -0.148695
C      6.880914     6.066229     9.979446     0.050492
C      6.458738     5.948198     8.559112     0.382402
C      5.704853     1.048552     6.060065     0.101381
C      5.913200     2.215134     6.751454    -0.142203
C      5.345730     2.146512     4.111233     0.100525
C      5.536257     3.362502     4.719366    -0.149220
C      5.818621     3.417400     6.078164     0.050853
C      5.980364     4.718483     6.745572     0.380908
C      5.038693     9.338150     3.898568     0.091473
C      5.266229     8.166078     4.547424    -0.151111
C      5.665103    10.576100     5.731112     0.098465
C      5.922795     9.439711     6.460962    -0.149260
C      5.713078     8.193526     5.861426     0.053149
C      5.951579     6.955577     6.644216     0.374329
C      6.221607    15.991787    27.034323     0.094338
C      4.964675    16.491359    26.864643    -0.135734
C      6.251763    15.154593    24.891830     0.093149
C      4.982494    15.621226    24.656088    -0.140559
C      4.313593    16.301961    25.647924     0.060375
C      2.912737    16.721931    25.509465     0.375667
C      0.058940    15.239685    20.991452     0.088329
C      0.814196    15.580052    22.107720    -0.150186
C     11.888081    16.109818    21.947542     0.083434
C     12.565207    16.485869    23.082815    -0.146210
C      0.213829    16.236083    23.147972     0.067777
C      0.980050    16.639584    24.355188     0.372633
C     12.033375    18.893147    28.559180     0.099508
C     12.670751    18.327697    27.506259    -0.135329
C      0.280993    19.277433    29.623413     0.094804
C      0.985533    18.665320    28.620717    -0.137892
C      0.318002    18.223391    27.518476     0.065952
C      1.032137    17.608533    26.376417     0.377687
C     13.166944    21.149454    33.396191     0.103778
C     -0.037009    21.031424    34.669923    -0.148827
C     12.707760    18.923341    33.294836     0.093964
C     13.210807    18.711983    34.542323    -0.148694
C     -0.027414    19.790729    35.268554     0.050493
C      0.394762    19.672698    36.688888     0.382400
C      1.148647    14.773052    39.187935     0.101380
C      0.940300    15.939634    38.496546    -0.142205
C      1.507770    15.871012    41.136767     0.100525
C      1.317243    17.087003    40.528634    -0.149219
C      1.034878    17.141901    39.169836     0.050852
C      0.873136    18.442983    38.502428     0.380907
C      1.814807    23.062650    41.349432     0.091472
C      1.587271    21.890577    40.700576    -0.151114
C      1.188397    24.300600    39.516888     0.098463
C      0.930705    23.164211    38.787038    -0.149262
C      1.140422    21.918027    39.386574     0.053148
C      0.901921    20.680077    38.603784     0.374328
C      7.485393    25.181713     4.410323     0.094339
C      8.742325    24.682141     4.240643    -0.135732
C      7.455237    26.018907     2.267830     0.093150
C      8.724505    25.552274     2.032088    -0.140558
C      9.393407    24.871539     3.023924     0.060376
C     10.794262    24.451569     2.885465     0.375670
C     13.648060    25.933815    43.615452     0.088331
C     12.892804    25.593448    44.731720    -0.150184
C      1.818919    25.063682    44.571542     0.083434
C      1.141793    24.687631     0.458815    -0.146209
C     13.493171    24.937417     0.523972     0.067777
C     12.726949    24.533916     1.731188     0.372634
C      1.673625    22.280353     5.935180     0.099508
C      1.036249    22.845803     4.882259    -0.135329
C     13.426006    21.896067     6.999413     0.094804
C     12.721467    22.508180     5.996717    -0.137892
C     13.388998    22.950109     4.894476     0.065952
C     12.674863    23.564967     3.752417     0.377690
C      0.540056    20.024045    10.772191     0.103778
C      0.037009    20.142076    12.045923    -0.148827
C      0.999240    22.250159    10.670836     0.093965
C      0.496193    22.461517    11.918323    -0.148698
C      0.027414    21.382771    12.644554     0.050491
C     13.312238    21.500802    14.064888     0.382400
C     12.558353    26.400448    16.563935     0.101381
C     12.766700    25.233866    15.872546    -0.142202
C     12.199230    25.302488    18.512767     0.100525
C     12.389757    24.086497    17.904634    -0.149220
C     12.672121    24.031599    16.545836     0.050853
C     12.833864    22.730517    15.878428     0.380908
C     11.892193    18.110850    18.725432     0.091473
C     12.119729    19.282922    18.076576    -0.151112
C     12.518603    16.872900    16.892888     0.098464
C     12.776295    18.009289    16.163038    -0.149261
C     12.566578    19.255473    16.762574     0.053149
C     12.805079    20.493423    15.979784     0.374329
C      0.631893    15.991787     4.410323     0.094339
C      1.888825    16.491359     4.240643    -0.135732
C      0.601737    15.154593     2.267830     0.093150
C      1.871006    15.621226     2.032088    -0.140558
C      2.539907    16.301961     3.023924     0.060376
C      3.940762    16.721931     2.885465     0.375670
C      6.794560    15.239685    43.615452     0.088331
C      6.039304    15.580052    44.731720    -0.150184
C      8.672419    16.109818    44.571542     0.083434
C      7.995293    16.485869     0.458815    -0.146209
C      6.639671    16.236083     0.523972     0.067777
C      5.873449    16.639584     1.731188     0.372635
C      8.527125    18.893147     5.935180     0.099508
C      7.889749    18.327697     4.882259    -0.135329
C      6.572506    19.277433     6.999413     0.094804
C      5.867967    18.665320     5.996717    -0.137892
C      6.535498    18.223391     4.894476     0.065952
C      5.821363    17.608533     3.752417     0.377690
C      7.393556    21.149454    10.772191     0.103778
C      6.890509    21.031424    12.045923    -0.148827
C      7.852740    18.923341    10.670836     0.093965
C      7.349693    18.711983    11.918323    -0.148698
C      6.880914    19.790729    12.644554     0.050491
C      6.458738    19.672698    14.064888     0.382400
C      5.704853    14.773052    16.563935     0.101381
C      5.913200    15.939634    15.872546    -0.142202
C      5.345730    15.871012    18.512767     0.100525
C      5.536257    17.087003    17.904634    -0.149220
C      5.818621    17.141901    16.545836     0.050853
C      5.980364    18.442983    15.878428     0.380909
C      5.038693    23.062650    18.725432     0.091473
C      5.266229    21.890577    18.076576    -0.151112
C      5.665103    24.300600    16.892888     0.098464
C      5.922795    23.164211    16.163038    -0.149261
C      5.713078    21.918027    16.762574     0.053149
C      5.951579    20.680077    15.979784     0.374329
C     13.075107    25.181713    27.034323     0.094338
C     11.818175    24.682141    26.864643    -0.135734
C     13.105263    26.018907    24.891830     0.093149
C     11.835994    25.552274    24.656088    -0.140559
C     11.167093    24.871539    25.647924     0.060375
C      9.766237    24.451569    25.509465     0.375667
C      6.912440    25.933815    20.991452     0.088329
C      7.667696    25.593448    22.107720    -0.150186
C      5.034581    25.063682    21.947542     0.083434
C      5.711707    24.687631    23.082815    -0.146210
C      7.067329    24.937417    23.147972     0.067777
C      7.833550    24.533916    24.355188     0.372633
C      5.179875    22.280353    28.559180     0.099508
C      5.817251    22.845803    27.506259    -0.135329
C      7.134493    21.896067    29.623413     0.094804
C      7.839033    22.508180    28.620717    -0.137892
C      7.171502    22.950109    27.518476     0.065952
C      7.885637    23.564967    26.376417     0.377687
C      6.313444    20.024045    33.396191     0.103778
C      6.816491    20.142076    34.669923    -0.148827
C      5.854260    22.250159    33.294836     0.093964
C      6.357307    22.461517    34.542323    -0.148694
C      6.826086    21.382771    35.268554     0.050494
C      7.248262    21.500802    36.688888     0.382400
C      8.002147    26.400448    39.187935     0.101380
C      7.793800    25.233866    38.496546    -0.142205
C      8.361270    25.302488    41.136767     0.100525
C      8.170743    24.086497    40.528634    -0.149219
C      7.888378    24.031599    39.169836     0.050852
C      7.726636    22.730517    38.502428     0.380907
C      8.668307    18.110850    41.349432     0.091473
C      8.440771    19.282922    40.700576    -0.151113
C      8.041897    16.872900    39.516888     0.098463
C      7.784205    18.009289    38.787038    -0.149262
C      7.993922    19.255473    39.386574     0.053148
C      7.755421    20.493423    38.603784     0.374328
C      7.485393    11.457213    18.213677     0.094338
C      8.742325    10.957641    18.383357    -0.135733
C      7.455237    12.294407    20.356170     0.093149
C      8.724505    11.827774    20.591912    -0.140558
C      9.393407    11.147039    19.600076     0.060376
C     10.794262    10.727069    19.738535     0.375671
C     13.648060    12.209315    24.256548     0.088330
C     12.892804    11.868948    23.140280    -0.150184
C      1.818919    11.339182    23.300458     0.083435
C      1.141793    10.963131    22.165185    -0.146209
C     13.493171    11.212916    22.100028     0.067778
C     12.726949    10.809416    20.892812     0.372635
C      1.673625     8.555853    16.688820     0.099508
C      1.036249     9.121303    17.741741    -0.135328
C     13.426006     8.171567    15.624587     0.094803
C     12.721467     8.783680    16.627283    -0.137892
C     13.388998     9.225609    17.729524     0.065953
C     12.674863     9.840467    18.871583     0.377690
C      0.540056     6.299546    11.851809     0.103779
C      0.037009     6.417576    10.578077    -0.148826
C      0.999240     8.525659    11.953164     0.093964
C      0.496193     8.737017    10.705677    -0.148695
C      0.027414     7.658271     9.979446     0.050492
C     13.312238     7.776302     8.559112     0.382402
C     12.558353    12.675948     6.060065     0.101381
C     12.766700    11.509366     6.751454    -0.142203
C     12.199230    11.577988     4.111233     0.100525
C     12.389757    10.361997     4.719366    -0.149220
C     12.672121    10.307099     6.078164     0.050853
C     12.833864     9.006017     6.745572     0.380908
C     11.892193     4.386350     3.898568     0.091473
C     12.119729     5.558423     4.547424    -0.151111
C     12.518603     3.148400     5.731112     0.098465
C     12.776295     4.284789     6.460962    -0.149260
C     12.566578     5.530973     5.861426     0.053149
C     12.805079     6.768923     6.644216     0.374329
C      6.221607     2.267287    40.837677     0.094336
C      4.964675     2.766859    41.007357    -0.135734
C      6.251763     1.430093    42.980170     0.093148
C      4.982494     1.896726    43.215912    -0.140560
C      4.313593     2.577461    42.224076     0.060375
C      2.912737     2.997431    42.362535     0.375668
C      0.058940     1.515185     1.632548     0.088328
C      0.814196     1.855552     0.516280    -0.150186
C     11.888081     2.385318     0.676458     0.083433
C     12.565207     2.761369    44.789185    -0.146208
C      0.213829     2.511583    44.724028     0.067778
C      0.980050     2.915084    43.516812     0.372633
C     12.033375     5.168647    39.312820     0.099508
C     12.670751     4.603197    40.365741    -0.135328
C      0.280993     5.552933    38.248587     0.094803
C      0.985533     4.940820    39.251283    -0.137892
C      0.318002     4.498891    40.353524     0.065952
C      1.032137     3.884033    41.495583     0.377688
C     13.166944     7.424955    34.475809     0.103779
C     -0.037009     7.306924    33.202077    -0.148827
C     12.707760     5.198841    34.577164     0.093966
C     13.210807     4.987483    33.329677    -0.148694
C     -0.027414     6.066229    32.603446     0.050493
C      0.394762     5.948198    31.183112     0.382400
C      1.148647     1.048552    28.684065     0.101380
C      0.940300     2.215134    29.375454    -0.142204
C      1.507770     2.146512    26.735233     0.100524
C      1.317243     3.362502    27.343366    -0.149218
C      1.034878     3.417400    28.702164     0.050852
C      0.873136     4.718483    29.369572     0.380908
C      1.814807     9.338150    26.522568     0.091473
C      1.587271     8.166078    27.171424    -0.151114
C      1.188397    10.576100    28.355112     0.098463
C      0.930705     9.439711    29.084962    -0.149262
C      1.140422     8.193526    28.485426     0.053148
C      0.901921     6.955577    29.268216     0.374329
I      4.696704     4.575199    37.459462    -0.458022
I      2.532642     8.265168    36.523733    -0.468943
I      3.011428    11.528580    39.700595    -0.464313
I      2.901087    13.494752    43.700971    -0.442494
I      2.131576    11.889534     3.109443    -0.465665
I      5.734323    14.153802     4.723439    -0.435796
I      9.010296     9.149301    14.835462    -0.458028
I     11.174358     5.459332    13.899733    -0.468948
I     10.695572     2.195920    17.076595    -0.464308
I     10.805913     0.229748    21.076971    -0.442478
I     11.575424     1.834966    25.733443    -0.465677
I      7.972677    27.019698    27.347439    -0.435792
I     11.550204    22.873801    30.412538    -0.458024
I      9.386142    19.183832    31.348267    -0.468945
I      9.864928    15.920420    28.171405    -0.464311
I      9.754587    13.954248    24.171029    -0.442478
I      8.985076    15.559466    19.514557    -0.465681
I     12.587823    13.295198    17.900561    -0.435795
I      2.156796    18.299699     7.788538    -0.458040
I      4.320858    21.989668     8.724267    -0.468954
I      3.842072    25.253080     5.547405    -0.464304
I      3.952413    27.219252     1.547029    -0.442481
I      4.721924    25.614034    42.138557    -0.465676
I      1.119177     0.429302    40.524561    -0.435807
I      9.010296    22.873801     7.788538    -0.458039
I     11.174358    19.183832     8.724267    -0.468955
I     10.695572    15.920420     5.547405    -0.464304
I     10.805913    13.954248     1.547029    -0.442481
I     11.575424    15.559466    42.138557    -0.465676
I      7.972677    13.295198    40.524561    -0.435807
I      4.696704    18.299699    30.412538    -0.458025
I      2.532642    21.989668    31.348267    -0.468945
I      3.011428    25.253080    28.171405    -0.464311
I      2.901087    27.219252    24.171029    -0.442478
I      2.131576    25.614034    19.514557    -0.465680
I      5.734323     0.429302    17.900561    -0.435795
I      2.156796     4.575199    14.835462    -0.458028
I      4.320858     8.265168    13.899733    -0.468949
I      3.842072    11.528580    17.076595    -0.464308
I      3.952413    13.494752    21.076971    -0.442478
I      4.721924    11.889534    25.733443    -0.465677
I      1.119177    14.153802    27.347439    -0.435792
I     11.550204     9.149301    37.459462    -0.458023
I      9.386142     5.459332    36.523733    -0.468943
I      9.864928     2.195920    39.700595    -0.464313
I      9.754587     0.229748    43.700971    -0.442494
I      8.985076     1.834966     3.109443    -0.465665
I     12.587823    27.019698     4.723439    -0.435796
N      0.024673    12.126968    41.801007    -0.173326
N      5.614387    11.945805     1.715804    -0.169089
N      5.806285     8.048047    38.266234    -0.167323
N      9.126121    11.114100    43.478803    -0.389416
N      7.163278    10.189069    42.558911    -0.384105
N      9.206992    10.068293    41.358482    -0.369535
N      5.807656     7.328883    35.145932    -0.155115
N      8.298218    12.722611    27.394044    -0.148235
N      8.491487     3.192319    27.089073    -0.164501
N      7.392185     8.995037    30.676787    -0.387692
N      7.913051     7.924526    28.624790    -0.392956
N      7.427823     6.634423    30.534708    -0.385853
N     -0.024673     1.597532    19.177007    -0.173326
N      8.092613     1.778695    24.339804    -0.169086
N      7.900715     5.676453    15.642234    -0.167321
N      4.580879     2.610400    20.854803    -0.389414
N      6.543722     3.535431    19.934911    -0.384104
N      4.500008     3.656207    18.734482    -0.369535
N      7.899344     6.395617    12.521932    -0.155116
N      5.408782     1.001888     4.770044    -0.148234
N      5.215513    10.532181     4.465073    -0.164501
N      6.314815     4.729463     8.052787    -0.387693
N      5.793949     5.799974     6.000790    -0.392957
N      6.279177     7.090077     7.910708    -0.385854
N      6.878173    15.322032    26.070993    -0.173325
N     12.467887    15.503195    20.908196    -0.169087
N     12.659785    19.400953    29.605766    -0.167321
N      2.272621    16.334900    24.393197    -0.389415
N      0.309778    17.259931    25.313089    -0.384105
N      2.353492    17.380707    26.513518    -0.369534
N     12.661156    20.120117    32.726068    -0.155117
N      1.444718    14.726388    40.477956    -0.148234
N      1.637986    24.256681    40.782927    -0.164501
N      0.538685    18.453963    37.195213    -0.387693
N      1.059551    19.524474    39.247210    -0.392955
N      0.574323    20.814577    37.337292    -0.385854
N      6.828827    25.851468     3.446993    -0.173326
N      1.239113    25.670305    43.532196    -0.169086
N      1.047215    21.772547     6.981766    -0.167322
N     11.434379    24.838600     1.769197    -0.389413
N     13.397222    23.913569     2.689089    -0.384104
N     11.353508    23.792793     3.889518    -0.369535
N      1.045844    21.053383    10.102068    -0.155115
N     12.262282    26.447112    17.853956    -0.148234
N     12.069013    16.916819    18.158927    -0.164500
N     13.168315    22.719537    14.571213    -0.387692
N     12.647449    21.649026    16.623210    -0.392957
N     13.132677    20.358923    14.713292    -0.385853
N     -0.024673    15.322032     3.446993    -0.173326
N      8.092613    15.503195    43.532196    -0.169086
N      7.900715    19.400953     6.981766    -0.167322
N      4.580879    16.334900     1.769197    -0.389413
N      6.543722    17.259931     2.689089    -0.384104
N      4.500008    17.380707     3.889518    -0.369535
N      7.899344    20.120117    10.102068    -0.155115
N      5.408782    14.726388    17.853956    -0.148234
N      5.215513    24.256681    18.158927    -0.164500
N      6.314815    18.453963    14.571213    -0.387692
N      5.793949    19.524474    16.623210    -0.392957
N      6.279177    20.814577    14.713292    -0.385853
N      0.024673    25.851468    26.070993    -0.173325
N      5.614387    25.670305    20.908196    -0.169087
N      5.806285    21.772547    29.605766    -0.167322
N      9.126121    24.838600    24.393197    -0.389415
N      7.163278    23.913569    25.313089    -0.384105
N      9.206992    23.792793    26.513518    -0.369534
N      5.807656    21.053383    32.726068    -0.155117
N      8.298218    26.447112    40.477956    -0.148234
N      8.491487    16.916819    40.782927    -0.164501
N      7.392185    22.719537    37.195213    -0.387693
N      7.913051    21.649026    39.247210    -0.392955
N      7.427823    20.358923    37.337292    -0.385854
N      6.828827    12.126968    19.177007    -0.173326
N      1.239113    11.945805    24.339804    -0.169086
N      1.047215     8.048047    15.642234    -0.167321
N     11.434379    11.114100    20.854803    -0.389414
N     13.397222    10.189069    19.934911    -0.384104
N     11.353508    10.068293    18.734482    -0.369535
N      1.045844     7.328883    12.521932    -0.155116
N     12.262282    12.722611     4.770044    -0.148234
N     12.069013     3.192319     4.465073    -0.164501
N     13.168315     8.995037     8.052787    -0.387693
N     12.647449     7.924526     6.000790    -0.392957
N     13.132677     6.634423     7.910708    -0.385854
N      6.878173     1.597532    41.801007    -0.173326
N     12.467887     1.778695     1.715804    -0.169089
N     12.659785     5.676453    38.266234    -0.167323
N      2.272621     2.610400    43.478803    -0.389416
N      0.309778     3.535431    42.558911    -0.384105
N      2.353492     3.656207    41.358482    -0.369535
N     12.661156     6.395617    35.145932    -0.155115
N      1.444718     1.001888    27.394044    -0.148235
N      1.637986    10.532181    27.089073    -0.164501
N      0.538685     4.729463    30.676787    -0.387692
N      1.059551     5.799974    28.624790    -0.392956
N      0.574323     7.090077    30.534708    -0.385853

The following XYZ coordinates are in angstroms. Other properties are in atomic units.
The sperically averaged electron density of each atom fit to a function of the form exp(a - br)
eigen_1, eigen_2 and eigen_3 are the three eigenvalues of traceless quadrupole moment tensor
  atom number  atomic symbol              X              Y              Z     net charge C6 coefficient C8 coefficient C10 coefficient fluctuating dipole atomic polarizability isotropic forcefield polarizability              a              b squared Pearson coefficient          <r^3>          <r^4>         wp_QDO          m_QDO          q_QDO       dipole_x       dipole_y       dipole_z         dipole            Qxy            Qxz            Qyz     Q(x^2-y^2)  Q(3z^2 - R^2)        eigen_1        eigen_2        eigen_3 static polarizability      alpha(xx)      alpha(xy)      alpha(xz)      alpha(yy)      alpha(yz)      alpha(zz) atomic spin moment
            1             Zn       4.731245       7.036826      36.863093       0.464172     139.028215 0.32089268E+04  0.11746290E+06                                21.848534                           18.452987       0.300478       1.853742                    0.998327      59.336041     176.710254       0.420495       0.397928      -1.139452      -0.002279      -0.007967       0.011527       0.014196      -0.029495      -0.033361       0.008424       0.008026      -0.000741      -0.039230      -0.010647       0.049877             26.486834      25.014201       3.254110      -0.494482      20.474230       1.502235      33.972072           0.000002
            2             Zn       1.860999      12.947968      41.439476       0.457402     140.208387 0.32129259E+04  0.11774555E+06                                22.066023                           18.524931       0.297504       1.850210                    0.998240      59.732273     178.486193       0.417271       0.400538      -1.136629       0.002439       0.002162       0.016084       0.016411      -0.008392       0.017323       0.020114      -0.004804       0.064995      -0.032283      -0.002600       0.034883             26.568159      31.695492       0.422338       0.005800      27.260610      -3.427737      20.748374           0.000002
            3             Zn       4.620493      12.244999       3.485453       0.447865     131.940250 0.32903781E+04  0.12129510E+06                                21.184632                           18.730964       0.312547       1.850221                    0.998610      60.175884     180.296909       0.415531       0.399858      -1.137197      -0.018235       0.017886      -0.009127       0.027124      -0.005127       0.022231      -0.018636      -0.012997       0.040972      -0.026932      -0.009026       0.035958             24.152721      22.380709      -2.281421      -2.991401      26.572330      -4.556209      23.505123          -0.000000
            4             Zn       8.975755       6.687674      14.239093       0.464173     139.028031 0.32089219E+04  0.11746268E+06                                21.848516                           18.452974       0.300477       1.853742                    0.998327      59.335998     176.710093       0.420495       0.397928      -1.139452       0.002279       0.007968       0.011525       0.014195      -0.029494       0.033359      -0.008425       0.008023      -0.000744      -0.039227      -0.010647       0.049875             26.486806      25.014178       3.254101       0.494475      20.474208      -1.502239      33.972031          -0.000001
            5             Zn      11.846001       0.776532      18.815476       0.457401     140.208889 0.32129409E+04  0.11774625E+06                                22.066076                           18.524977       0.297501       1.850208                    0.998240      59.732401     178.486711       0.417271       0.400538      -1.136629      -0.002438      -0.002162       0.016083       0.016410      -0.008391      -0.017323      -0.020115      -0.004805       0.064997      -0.032283      -0.002601       0.034884             26.568216      31.695543       0.422333      -0.005805      27.260674       3.427725      20.748430          -0.000001
            6             Zn       9.086507       1.479501      26.109453       0.447865     131.940163 0.32903755E+04  0.12129497E+06                                21.184621                           18.730955       0.312548       1.850221                    0.998610      60.175864     180.296813       0.415531       0.399858      -1.137197       0.018235      -0.017886      -0.009124       0.027123      -0.005126      -0.022227       0.018634      -0.012998       0.040978      -0.026930      -0.009025       0.035955             24.152707      22.380685      -2.281420       2.991393      26.572380       4.556204      23.505056           0.000001
            7             Zn      11.584745      20.412174      31.008907       0.464173     139.028043 0.32089213E+04  0.11746265E+06                                21.848519                           18.452973       0.300477       1.853742                    0.998326      59.335982     176.710020       0.420495       0.397928      -1.139452      -0.002279       0.007968      -0.011525       0.014195       0.029494       0.033358       0.008425       0.008023      -0.000742      -0.039227      -0.010647       0.049874             26.486816      25.014176      -3.254110       0.494476      20.474217       1.502238      33.972056           0.000001
            8             Zn       8.714499      14.501032      26.432524       0.457401     140.208895 0.32129408E+04  0.11774624E+06                                22.066078                           18.524977       0.297501       1.850208                    0.998240      59.732397     178.486701       0.417271       0.400538      -1.136629       0.002438      -0.002162      -0.016083       0.016410       0.008391      -0.017324       0.020115      -0.004806       0.064999      -0.032284      -0.002601       0.034885             26.568226      31.695574      -0.422335      -0.005796      27.260686      -3.427731      20.748418           0.000001
            9             Zn      11.473993      15.204001      19.138547       0.447865     131.940184 0.32903739E+04  0.12129490E+06                                21.184631                           18.730954       0.312546       1.850221                    0.998610      60.175840     180.296744       0.415531       0.399858      -1.137197      -0.018234      -0.017886       0.009125       0.027123       0.005127      -0.022229      -0.018634      -0.012998       0.040973      -0.026931      -0.009025       0.035956             24.152727      22.380704       2.281422       2.991402      26.572376      -4.556203      23.505102          -0.000001
           10             Zn       2.122255      20.761326       8.384907       0.464174     139.027787 0.32089154E+04  0.11746238E+06                                21.848488                           18.452952       0.300479       1.853743                    0.998326      59.335945     176.709862       0.420495       0.397928      -1.139452       0.002279      -0.007969      -0.011526       0.014196       0.029494      -0.033360      -0.008425       0.008026      -0.000741      -0.039228      -0.010647       0.049875             26.486770      25.014141      -3.254102      -0.494470      20.474188      -1.502233      33.971981          -0.000001
           11             Zn       4.992501      26.672468       3.808524       0.457400     140.209190 0.32129491E+04  0.11774662E+06                                22.066102                           18.524996       0.297503       1.850208                    0.998240      59.732488     178.487039       0.417271       0.400538      -1.136629      -0.002437       0.002162      -0.016083       0.016410       0.008392       0.017322      -0.020113      -0.004807       0.064994      -0.032282      -0.002600       0.034882             26.568251      31.695587      -0.422333       0.005808      27.260702       3.427739      20.748463           0.000000
           12             Zn       2.233007      25.969499      41.762547       0.447865     131.940009 0.32903723E+04  0.12129483E+06                                21.184602                           18.730945       0.312549       1.850222                    0.998610      60.175838     180.296710       0.415531       0.399858      -1.137198       0.018236       0.017886       0.009124       0.027124       0.005128       0.022227       0.018635      -0.012997       0.040978      -0.026928      -0.009027       0.035956             24.152679      22.380667       2.281419      -2.991386      26.572322       4.556197      23.505047           0.000001
           13             Zn       8.975755      20.412174       8.384907       0.464173     139.027795 0.32089155E+04  0.11746238E+06                                21.848488                           18.452952       0.300479       1.853743                    0.998326      59.335946     176.709862       0.420495       0.397928      -1.139452       0.002279       0.007969      -0.011526       0.014196      -0.029494      -0.033360       0.008425       0.008026      -0.000741      -0.039228      -0.010647       0.049875             26.486771      25.014142       3.254102      -0.494471      20.474188       1.502233      33.971982          -0.000001
           14             Zn      11.846001      14.501032       3.808524       0.457400     140.209166 0.32129493E+04  0.11774663E+06                                22.066100                           18.524996       0.297503       1.850208                    0.998240      59.732485     178.487025       0.417271       0.400538      -1.136629      -0.002437      -0.002162      -0.016083       0.016410      -0.008392       0.017322       0.020113      -0.004807       0.064994      -0.032282      -0.002600       0.034882             26.568246      31.695587       0.422335       0.005807      27.260694      -3.427732      20.748458           0.000000
           15             Zn       9.086507      15.204001      41.762547       0.447865     131.940024 0.32903723E+04  0.12129482E+06                                21.184604                           18.730945       0.312549       1.850222                    0.998610      60.175839     180.296717       0.415531       0.399858      -1.137198       0.018236      -0.017886       0.009124       0.027124      -0.005128       0.022227      -0.018635      -0.012997       0.040978      -0.026929      -0.009027       0.035956             24.152683      22.380667      -2.281419      -2.991387      26.572330      -4.556201      23.505051           0.000001
           16             Zn       4.731245      20.761326      31.008907       0.464173     139.028027 0.32089210E+04  0.11746263E+06                                21.848518                           18.452972       0.300477       1.853742                    0.998326      59.335980     176.710010       0.420495       0.397928      -1.139452      -0.002279      -0.007968      -0.011525       0.014196      -0.029494       0.033358      -0.008425       0.008023      -0.000742      -0.039227      -0.010647       0.049874             26.486813      25.014174       3.254110       0.494474      20.474215      -1.502239      33.972051           0.000001
           17             Zn       1.860999      26.672468      26.432524       0.457401     140.208906 0.32129404E+04  0.11774622E+06                                22.066079                           18.524975       0.297501       1.850208                    0.998240      59.732398     178.486705       0.417271       0.400538      -1.136629       0.002438       0.002162      -0.016083       0.016410      -0.008391      -0.017324      -0.020115      -0.004806       0.064999      -0.032284      -0.002601       0.034885             26.568228      31.695571       0.422332      -0.005798      27.260691       3.427738      20.748421           0.000001
           18             Zn       4.620493      25.969499      19.138547       0.447865     131.940172 0.32903738E+04  0.12129490E+06                                21.184629                           18.730954       0.312546       1.850221                    0.998610      60.175839     180.296738       0.415531       0.399858      -1.137197      -0.018234       0.017886       0.009125       0.027123      -0.005127      -0.022229       0.018634      -0.012998       0.040973      -0.026931      -0.009025       0.035956             24.152725      22.380702      -2.281422       2.991403      26.572373       4.556202      23.505099          -0.000001
           19             Zn       2.122255       7.036826      14.239093       0.464173     139.028038 0.32089220E+04  0.11746268E+06                                21.848518                           18.452974       0.300477       1.853742                    0.998327      59.335998     176.710097       0.420495       0.397928      -1.139452       0.002279      -0.007968       0.011525       0.014195       0.029494       0.033359       0.008425       0.008023      -0.000744      -0.039227      -0.010647       0.049875             26.486808      25.014180      -3.254101       0.494477      20.474209       1.502239      33.972035          -0.000001
           20             Zn       4.992501      12.947968      18.815476       0.457401     140.208898 0.32129410E+04  0.11774625E+06                                22.066077                           18.524977       0.297501       1.850208                    0.998240      59.732402     178.486717       0.417271       0.400538      -1.136629      -0.002438       0.002162       0.016083       0.016410       0.008391      -0.017323       0.020115      -0.004805       0.064997      -0.032283      -0.002601       0.034884             26.568218      31.695546      -0.422333      -0.005804      27.260677      -3.427725      20.748432          -0.000001
           21             Zn       2.233007      12.244999      26.109453       0.447865     131.940195 0.32903766E+04  0.12129502E+06                                21.184624                           18.730957       0.312548       1.850221                    0.998610      60.175873     180.296847       0.415531       0.399858      -1.137197       0.018235       0.017886      -0.009124       0.027123       0.005126      -0.022227      -0.018634      -0.012998       0.040978      -0.026930      -0.009025       0.035955             24.152711      22.380691       2.281423       2.991392      26.572382      -4.556204      23.505060           0.000001
           22             Zn      11.584745       6.687674      36.863093       0.464172     139.028186 0.32089262E+04  0.11746288E+06                                21.848532                           18.452985       0.300478       1.853742                    0.998327      59.336036     176.710235       0.420495       0.397928      -1.139452      -0.002279       0.007967       0.011527       0.014196       0.029495      -0.033361      -0.008424       0.008026      -0.000741      -0.039230      -0.010647       0.049877             26.486830      25.014197      -3.254111      -0.494481      20.474228      -1.502234      33.972065           0.000002
           23             Zn       8.714499       0.776532      41.439476       0.457402     140.208373 0.32129255E+04  0.11774553E+06                                22.066021                           18.524930       0.297504       1.850210                    0.998240      59.732270     178.486179       0.417271       0.400538      -1.136629       0.002439      -0.002162       0.016084       0.016411       0.008392       0.017323      -0.020114      -0.004804       0.064995      -0.032283      -0.002600       0.034883             26.568156      31.695491      -0.422339       0.005800      27.260606       3.427736      20.748372           0.000002
           24             Zn      11.473993       1.479501       3.485453       0.447865     131.940241 0.32903782E+04  0.12129510E+06                                21.184631                           18.730964       0.312547       1.850221                    0.998610      60.175884     180.296910       0.415531       0.399858      -1.137197      -0.018235      -0.017886      -0.009127       0.027124       0.005127       0.022231       0.018636      -0.012997       0.040972      -0.026932      -0.009026       0.035958             24.152718      22.380708       2.281420      -2.991401      26.572325       4.556207      23.505121          -0.000000
           25              H      13.505507      11.322713      39.999232       0.090223       1.412446 0.10585193E+02  0.11249202E+03                                 2.143850                            1.946049      -1.407815       2.196523                    0.992217       4.091189      12.283492       0.429579       1.341652      -0.694129       0.013647      -0.010790      -0.043938       0.047257       0.006325       0.001582       0.005127       0.001131       0.034628      -0.012452      -0.001038       0.013490              2.254439       2.298592      -0.009254      -0.711288       1.800189       0.192557       2.664534           0.000001
           26              H      11.390517      10.485518      40.302394       0.125232       1.191999 0.88261636E+01  0.90251563E+02                                 1.950332                            1.804083      -1.586437       2.123131                    0.991774       4.072110      12.265730       0.433163       1.382842      -0.684172      -0.014026      -0.015866      -0.029504       0.036317       0.000589       0.002250       0.002322       0.000251       0.038154      -0.006975      -0.006292       0.013267              2.026833       2.048157       0.344028       0.260878       1.905990       0.484191       2.126351           0.000001
           27              H      13.558964      12.752805      43.677894       0.088044       1.429879 0.10634359E+02  0.11331451E+03                                 2.170497                            1.956725      -1.451972       2.175716                    0.991305       4.155718      12.554836       0.425748       1.350142      -0.692002       0.014024       0.021254       0.038564       0.046212       0.004670      -0.004912       0.006804       0.002100       0.041511      -0.014211      -0.002140       0.016350              2.301717       2.424279       0.484332       0.595523       2.013563       0.479681       2.467308           0.000001
           28              H      11.420672      11.973254      44.057978       0.121783       1.368004 0.10466164E+02  0.11092092E+03                                 2.092181                            1.932711      -1.571555       2.131489                    0.991590       4.045070      12.131109       0.431820       1.338375      -0.694504      -0.013716       0.007590       0.031258       0.034969       0.000430      -0.001032       0.003117      -0.004734       0.022341      -0.006273      -0.002216       0.008489              2.164608       2.215513       0.022872      -0.465366       1.666551       0.166825       2.611760           0.000001
           29              H       7.340098      12.645754       2.361946       0.087473       1.552596 0.12307798E+02  0.13569374E+03                                 2.267859                            2.088254      -1.548110       2.125911                    0.991021       4.286136      13.066658       0.418128       1.328671      -0.696481       0.024905       0.019356       0.030220       0.043682       0.003992       0.003012       0.000814       0.013370       0.000924      -0.007940      -0.000841       0.008782              2.332475       2.099111       0.275302       0.396447       2.103121       0.527979       2.795194           0.000000
           30              H       8.590177      12.091285       0.475104       0.123189       1.280370 0.97550583E+01  0.10166508E+03                                 1.995650                            1.859274      -1.621571       2.101665                    0.991443       4.083838      12.177605       0.442258       1.328888      -0.695171       0.033181       0.011685      -0.003096       0.035314       0.006783       0.002522      -0.001180       0.005043      -0.016885      -0.007578      -0.002600       0.010178              2.065163       2.745844       0.239327      -0.125709       1.658827       0.062746       1.790818           0.000001
           31              H       4.103876      11.155274       0.723968       0.084374       1.814412 0.14280242E+02  0.16248334E+03                                 2.484326                            2.228070      -1.497459       2.148986                    0.991692       4.243314      12.902211       0.412933       1.303627      -0.703754      -0.044886      -0.009573      -0.008505       0.046676       0.009381       0.006168       0.013984       0.002115       0.002147      -0.015000      -0.004924       0.019924              2.639796       3.843107       0.232330      -0.300372       1.924588      -0.069705       2.151693           0.000002
           32              H       5.258005      10.543161      44.067027       0.134257       1.333768 0.10100836E+02  0.10474683E+03                                 1.982730                            1.847495      -1.283245       2.278668                    0.995358       3.583405      10.193107       0.466103       1.267187      -0.713171      -0.024700      -0.015754      -0.029034       0.041246       0.015335       0.009123       0.005655       0.011334      -0.013570      -0.014141      -0.008673       0.022814              2.033086       1.936348       0.173542       0.245149       1.762847       0.429349       2.400063           0.000003
           33              H       4.229980       8.522914      39.329562       0.089833       1.590477 0.11881587E+02  0.12933808E+03                                 2.291527                            2.042114      -1.404124       2.202326                    0.992214       4.043142      12.091984       0.427501       1.316185      -0.700867      -0.047252       0.003370       0.006037       0.047755       0.002590      -0.008207       0.002713       0.017586       0.004420      -0.011410      -0.002214       0.013625              2.462181       3.638758       0.163321       0.115897       1.844347       0.139011       1.903438           0.000002
           34              H       5.321057       9.445201      41.107808       0.123838       1.408759 0.10661246E+02  0.11227874E+03                                 2.058733                            1.896229      -1.422461       2.201050                    0.993789       3.787199      10.925375       0.459845       1.264750      -0.712130      -0.023345       0.012365       0.027014       0.037784       0.003058      -0.015067       0.000986       0.014484      -0.000293      -0.013132      -0.006101       0.019233              2.148085       2.090112      -0.162624      -0.333736       1.830076       0.499208       2.524066           0.000002
           35              H       7.612868       7.820220      37.506067       0.085410       1.402547 0.10223112E+02  0.10803759E+03                                 2.151224                            1.922727      -1.459980       2.167070                    0.991380       4.200464      12.704463       0.427397       1.356074      -0.690131       0.026218      -0.016150      -0.031909       0.044344       0.003611      -0.002442       0.007448       0.015641       0.010528      -0.013874       0.006215       0.007659              2.332688       2.100227      -0.287017      -0.497509       1.906950       0.657051       2.990887           0.000001
           36              H       8.779333       8.898966      39.180243       0.122104       1.268942 0.94882166E+01  0.98683788E+02                                 2.022957                            1.862721      -1.611959       2.107008                    0.991709       4.146987      12.552934       0.429440       1.371330      -0.686353       0.032937       0.004975      -0.004131       0.033566      -0.001386      -0.004798       0.000270       0.008367      -0.011243      -0.005727      -0.002470       0.008197              2.110440       2.863605       0.149291      -0.012361       1.660438       0.189169       1.807275           0.000001
           37              H       6.328522       5.445882      34.895258       0.092950       1.675286 0.12987030E+02  0.14460668E+03                                 2.382046                            2.145083      -1.412634       2.197320                    0.992273       4.093508      12.397531       0.414017       1.328647      -0.698948       0.009503      -0.046211       0.016084       0.049844      -0.012642      -0.002487       0.006535      -0.028655       0.004909      -0.019926      -0.000910       0.020836              2.504547       1.856783       0.025493      -0.100226       3.045710      -0.798478       2.611148           0.000001
           38              H       7.150942       5.657239      32.741453       0.130649       1.251852 0.93189906E+01  0.94221861E+02                                 1.866249                            1.748003      -1.114423       2.354257                    0.997646       3.422812       9.452175       0.492693       1.229552      -0.722306       0.013800      -0.035065      -0.011374       0.039362      -0.004205      -0.005314      -0.000226      -0.032297      -0.043027      -0.017756      -0.006108       0.023863              1.911082       1.598651      -0.267219      -0.272205       2.023693       0.361465       2.110902          -0.000000
           39              H       5.519809       9.272272      35.062675       0.098447       1.622641 0.12353817E+02  0.13406408E+03                                 2.251474                            2.037293      -1.029677       2.385983                    0.996969       3.639804      10.422795       0.447979       1.259903      -0.717717      -0.011985       0.043898       0.022368       0.050705      -0.001012      -0.004689       0.000363      -0.045228       0.007004      -0.024617       0.003136       0.021481              2.374039       1.945804      -0.423467      -0.423929       2.555212       0.689983       2.621102           0.000003
           40              H       6.386091       9.615385      32.963168       0.132419       1.202336 0.88156512E+01  0.86994427E+02                                 1.742015                            1.642578      -1.113582       2.353816                    0.997570       3.261149       8.599859       0.540804       1.147702      -0.742536      -0.000003       0.038115      -0.008390       0.039028      -0.005773      -0.001792       0.003339      -0.034371      -0.027396      -0.013906      -0.009189       0.023094              1.764432       1.387913       0.029440      -0.107265       2.094956      -0.351774       1.810426           0.000001
           41              H       7.930870      13.496673      29.157811       0.095211       1.540513 0.11589810E+02  0.12433340E+03                                 2.194002                            1.984611      -1.090858       2.351273                    0.996605       3.731883      10.780609       0.448011       1.274400      -0.712491      -0.009009       0.038370       0.030037       0.049555      -0.008672      -0.009259       0.004054      -0.014949       0.051690      -0.021315      -0.000074       0.021388              2.303454       1.681698      -0.048706      -0.019160       3.232142       0.464121       1.996521           0.000002
           42              H       7.588195      11.531325      30.302586       0.132777       1.178388 0.85939881E+01  0.84311653E+02                                 1.723326                            1.625931      -1.069822       2.375905                    0.997966       3.229438       8.505436       0.541218       1.153561      -0.741215      -0.008436       0.007703       0.038485       0.040145      -0.003244      -0.005302       0.014413      -0.010839       0.037153      -0.012741      -0.010031       0.022772              1.746768       1.383077       0.034687      -0.190591       1.596728      -0.113750       2.260500           0.000002
           43              H       8.546314      11.597202      25.804934       0.087119       1.586739 0.11999731E+02  0.13004218E+03                                 2.219844                            2.001978      -1.410919       2.191838                    0.992968       3.997306      11.660921       0.451248       1.252502      -0.714552       0.002912      -0.009076      -0.044914       0.045914      -0.003788       0.000501       0.014608      -0.027083       0.012507      -0.016602      -0.006453       0.023055              2.335209       1.825919       0.068298      -0.412938       1.906443      -0.330312       3.273264          -0.000000
           44              H       8.232424       9.560487      26.836589       0.127182       1.232068 0.92419363E+01  0.93029364E+02                                 1.826803                            1.725687      -1.105647       2.353098                    0.997829       3.407677       9.317483       0.503567       1.208348      -0.727167       0.002241      -0.027800      -0.027540       0.039196      -0.001867      -0.006728       0.013689      -0.005998       0.049579      -0.013495      -0.010955       0.024450              1.846483       1.438165      -0.026496      -0.061144       2.357958       0.219398       1.743327          -0.000001
           45              H       8.968490       4.419289      25.619418       0.095392       1.501229 0.11342331E+02  0.12061551E+03                                 2.127298                            1.940417      -1.166796       2.321948                    0.994961       3.679903      10.467761       0.462686       1.244855      -0.719107       0.013211       0.008921      -0.045288       0.048012       0.003755      -0.007992      -0.009865      -0.033108       0.035623      -0.024332       0.001629       0.022703              2.215754       1.714387      -0.045832      -0.387934       1.827353       0.332761       3.105523          -0.000001
           46              H       8.586065       6.387382      26.732518       0.131193       1.146127 0.83488256E+01  0.81247019E+02                                 1.678973                            1.591294      -1.080847       2.366616                    0.997954       3.242718       8.482421       0.553372       1.137382      -0.744468       0.008164       0.030801      -0.023412       0.039541       0.005004      -0.007773      -0.013771      -0.009219       0.035303      -0.013043      -0.009989       0.023032              1.690707       1.339426       0.069173      -0.083587       2.178571      -0.185244       1.554124          -0.000001
           47              H       7.895232       2.302971      28.759629       0.096495       1.678274 0.13084442E+02  0.14508584E+03                                 2.337513                            2.119759      -1.309398       2.244399                    0.994407       3.953307      11.714872       0.428931       1.287802      -0.708688      -0.009138      -0.034979       0.029460       0.046636       0.000190      -0.011837      -0.006137      -0.003099       0.056861      -0.015630      -0.008507       0.024137              2.410047       1.756519       0.162057      -0.100399       3.425055      -0.387395       2.048567           0.000001
           48              H       7.471686       4.224401      29.981325       0.137189       1.119763 0.80423485E+01  0.77517260E+02                                 1.652605                            1.560863      -1.090149       2.368078                    0.998129       3.190176       8.298433       0.559387       1.135999      -0.744876      -0.012626      -0.010373       0.036287       0.039796       0.004412      -0.008002      -0.015290      -0.008870       0.027160      -0.012697      -0.010310       0.023007              1.678494       1.390665      -0.026681      -0.278993       1.502165       0.117619       2.142652          -0.000000
           49              H       0.201493       2.401787      17.375232       0.090223       1.412443 0.10585163E+02  0.11249163E+03                                 2.143848                            1.946047      -1.407816       2.196523                    0.992217       4.091183      12.283471       0.429579       1.341653      -0.694129      -0.013647       0.010791      -0.043938       0.047257       0.006325      -0.001582      -0.005127       0.001131       0.034629      -0.012452      -0.001038       0.013490              2.254436       2.298589      -0.009254       0.711286       1.800187      -0.192557       2.664530          -0.000001
           50              H       2.316483       3.238982      17.678394       0.125233       1.192002 0.88261943E+01  0.90251966E+02                                 1.950336                            1.804087      -1.586445       2.123128                    0.991774       4.072118      12.265765       0.433162       1.382842      -0.684172       0.014026       0.015866      -0.029504       0.036317       0.000589      -0.002250      -0.002322       0.000252       0.038154      -0.006975      -0.006292       0.013267              2.026837       2.048161       0.344029      -0.260879       1.905994      -0.484193       2.126356          -0.000000
           51              H       0.148036       0.971695      21.053894       0.088044       1.429873 0.10634304E+02  0.11331377E+03                                 2.170492                            1.956721      -1.451969       2.175718                    0.991305       4.155706      12.554793       0.425748       1.350143      -0.692001      -0.014024      -0.021253       0.038564       0.046212       0.004670       0.004911      -0.006804       0.002099       0.041511      -0.014211      -0.002140       0.016350              2.301711       2.424272       0.484330      -0.595521       2.013559      -0.479680       2.467302           0.000000
           52              H       2.286328       1.751246      21.433978       0.121784       1.367999 0.10466114E+02  0.11092025E+03                                 2.092175                            1.932706      -1.571557       2.131489                    0.991590       4.045058      12.131061       0.431820       1.338374      -0.694504       0.013715      -0.007590       0.031259       0.034969       0.000430       0.001031      -0.003117      -0.004734       0.022340      -0.006273      -0.002216       0.008489              2.164602       2.215506       0.022872       0.465364       1.666546      -0.166825       2.611753          -0.000000
           53              H       6.366901       1.078746      24.985946       0.087475       1.552587 0.12307707E+02  0.13569249E+03                                 2.267851                            2.088247      -1.548107       2.125913                    0.991021       4.286118      13.066594       0.418128       1.328672      -0.696481      -0.024904      -0.019356       0.030220       0.043682       0.003992      -0.003013      -0.000814       0.013370       0.000924      -0.007940      -0.000841       0.008782              2.332466       2.099105       0.275301      -0.396446       2.103114      -0.527976       2.795180           0.000000
           54              H       5.116823       1.633215      23.099104       0.123190       1.280371 0.97550600E+01  0.10166507E+03                                 1.995647                            1.859272      -1.621572       2.101664                    0.991443       4.083834      12.177577       0.442259       1.328884      -0.695172      -0.033181      -0.011685      -0.003096       0.035314       0.006783      -0.002522       0.001180       0.005043      -0.016884      -0.007577      -0.002600       0.010177              2.065161       2.745841       0.239327       0.125708       1.658825      -0.062746       1.790816           0.000000
           55              H       9.603124       2.569226      23.347968       0.084373       1.814417 0.14280297E+02  0.16248419E+03                                 2.484337                            2.228078      -1.497463       2.148985                    0.991692       4.243324      12.902272       0.412931       1.303632      -0.703753       0.044885       0.009574      -0.008504       0.046676       0.009380      -0.006168      -0.013984       0.002115       0.002148      -0.015000      -0.004924       0.019924              2.639808       3.843126       0.232332       0.300373       1.924596       0.069706       2.151702          -0.000000
           56              H       8.448995       3.181339      21.443027       0.134257       1.333763 0.10100790E+02  0.10474615E+03                                 1.982719                            1.847485      -1.283242       2.278669                    0.995358       3.583397      10.193047       0.466107       1.267179      -0.713173       0.024700       0.015754      -0.029034       0.041246       0.015335      -0.009123      -0.005655       0.011334      -0.013571      -0.014141      -0.008673       0.022814              2.033074       1.936336       0.173541      -0.245147       1.762837      -0.429345       2.400048          -0.000000
           57              H       9.477020       5.201586      16.705562       0.089834       1.590480 0.11881615E+02  0.12933846E+03                                 2.291529                            2.042117      -1.404129       2.202323                    0.992214       4.043144      12.091993       0.427501       1.316185      -0.700867       0.047252      -0.003370       0.006037       0.047755       0.002590       0.008207      -0.002713       0.017586       0.004421      -0.011410      -0.002215       0.013625              2.462184       3.638762       0.163321      -0.115897       1.844349      -0.139011       1.903440          -0.000001
           58              H       8.385943       4.279299      18.483808       0.123839       1.408755 0.10661204E+02  0.11227807E+03                                 2.058720                            1.896217      -1.422462       2.201049                    0.993789       3.787189      10.925298       0.459850       1.264740      -0.712133       0.023345      -0.012364       0.027014       0.037784       0.003058       0.015067      -0.000986       0.014484      -0.000293      -0.013132      -0.006102       0.019233              2.148070       2.090098      -0.162623       0.333733       1.830065      -0.499203       2.524047          -0.000001
           59              H       6.094132       5.904280      14.882067       0.085412       1.402538 0.10223034E+02  0.10803657E+03                                 2.151216                            1.922721      -1.459981       2.167071                    0.991380       4.200450      12.704416       0.427397       1.356075      -0.690131      -0.026218       0.016150      -0.031909       0.044344       0.003611       0.002443      -0.007448       0.015641       0.010529      -0.013874       0.006215       0.007659              2.332679       2.100219      -0.287015       0.497506       1.906943      -0.657047       2.990875          -0.000001
           60              H       4.927666       4.825534      16.556243       0.122104       1.268942 0.94882237E+01  0.98683915E+02                                 2.022961                            1.862724      -1.611962       2.107008                    0.991709       4.146991      12.552963       0.429439       1.371334      -0.686353      -0.032937      -0.004974      -0.004131       0.033566      -0.001386       0.004798      -0.000270       0.008367      -0.011243      -0.005727      -0.002470       0.008197              2.110443       2.863612       0.149291       0.012361       1.660441      -0.189170       1.807278          -0.000001
           61              H       7.378478       8.278618      12.271258       0.092947       1.675284 0.12987004E+02  0.14460636E+03                                 2.382048                            2.145085      -1.412628       2.197323                    0.992273       4.093504      12.397528       0.414015       1.328652      -0.698947      -0.009503       0.046211       0.016084       0.049844      -0.012642       0.002487      -0.006535      -0.028654       0.004909      -0.019926      -0.000910       0.020835              2.504549       1.856784       0.025493       0.100227       3.045712       0.798480       2.611151          -0.000004
           62              H       6.556058       8.067261      10.117453       0.130646       1.251862 0.93190932E+01  0.94223256E+02                                 1.866269                            1.748021      -1.114429       2.354254                    0.997646       3.422825       9.452261       0.492687       1.229563      -0.722303      -0.013800       0.035065      -0.011374       0.039362      -0.004205       0.005314       0.000226      -0.032296      -0.043026      -0.017755      -0.006108       0.023863              1.911103       1.598666      -0.267224       0.272210       2.023716      -0.361472       2.110927          -0.000004
           63              H       8.187191       4.452228      12.438675       0.098447       1.622621 0.12353624E+02  0.13406133E+03                                 2.251443                            2.037267      -1.029674       2.385984                    0.996969       3.639790      10.422693       0.447986       1.259891      -0.717719       0.011985      -0.043898       0.022367       0.050705      -0.001011       0.004689      -0.000363      -0.045229       0.007003      -0.024617       0.003135       0.021482              2.374005       1.945779      -0.423458       0.423919       2.555174      -0.689968       2.621061          -0.000006
           64              H       7.320909       4.109115      10.339168       0.132421       1.202319 0.88154986E+01  0.86992488E+02                                 1.741994                            1.642560      -1.113576       2.353820                    0.997570       3.261128       8.599764       0.540810       1.147696      -0.742538       0.000003      -0.038116      -0.008390       0.039028      -0.005773       0.001792      -0.003339      -0.034371      -0.027396      -0.013905      -0.009189       0.023094              1.764410       1.387899       0.029440       0.107263       2.094928       0.351767       1.810403          -0.000006
           65              H       5.776130       0.227827       6.533811       0.095209       1.540528 0.11589955E+02  0.12433548E+03                                 2.194027                            1.984632      -1.090862       2.351271                    0.996605       3.731902      10.780723       0.448006       1.274410      -0.712489       0.009009      -0.038370       0.030037       0.049555      -0.008672       0.009259      -0.004054      -0.014949       0.051688      -0.021315      -0.000073       0.021388              2.303481       1.681715      -0.048707       0.019161       3.232187      -0.464129       1.996543          -0.000003
           66              H       6.118805       2.193175       7.678586       0.132779       1.178385 0.85939583E+01  0.84311291E+02                                 1.723323                            1.625928      -1.069816       2.375908                    0.997966       3.229434       8.505423       0.541219       1.153561      -0.741215       0.008436      -0.007703       0.038485       0.040144      -0.003244       0.005301      -0.014413      -0.010839       0.037154      -0.012742      -0.010031       0.022773              1.746764       1.383074       0.034687       0.190591       1.596725       0.113750       2.260494          -0.000006
           67              H       5.160685       2.127298       3.180934       0.087120       1.586730 0.11999647E+02  0.13004099E+03                                 2.219833                            2.001968      -1.410922       2.191837                    0.992968       3.997290      11.660846       0.451250       1.252499      -0.714553      -0.002912       0.009076      -0.044914       0.045914      -0.003788      -0.000501      -0.014609      -0.027083       0.012507      -0.016602      -0.006454       0.023056              2.335196       1.825911       0.068298       0.412936       1.906433       0.330309       3.273245           0.000001
           68              H       5.474576       4.164013       4.212589       0.127186       1.232045 0.92417108E+01  0.93026346E+02                                 1.826764                            1.725653      -1.105634       2.353104                    0.997830       3.407638       9.317280       0.503578       1.208330      -0.727171      -0.002241       0.027799      -0.027540       0.039196      -0.001867       0.006728      -0.013689      -0.005998       0.049581      -0.013495      -0.010955       0.024451              1.846443       1.438140      -0.026495       0.061142       2.357900      -0.219390       1.743291           0.000000
           69              H       4.738510       9.305211       2.995418       0.095397       1.501177 0.11341833E+02  0.12060851E+03                                 2.127218                            1.940350      -1.166792       2.321952                    0.994961       3.679836      10.467389       0.462704       1.244825      -0.719113      -0.013211      -0.008920      -0.045288       0.048012       0.003756       0.007993       0.009865      -0.033107       0.035622      -0.024332       0.001629       0.022703              2.215667       1.714331      -0.045828       0.387912       1.827287      -0.332737       3.105385           0.000001
           70              H       5.120935       7.337118       4.108518       0.131200       1.146092 0.83484749E+01  0.81242485E+02                                 1.678912                            1.591239      -1.080832       2.366624                    0.997954       3.242663       8.482127       0.553395       1.137352      -0.744475      -0.008164      -0.030801      -0.023412       0.039540       0.005004       0.007773       0.013771      -0.009218       0.035303      -0.013043      -0.009989       0.023032              1.690645       1.339384       0.069170       0.083582       2.178480       0.185236       1.554070           0.000000
           71              H       5.811768      11.421529       6.135629       0.096493       1.678353 0.13085198E+02  0.14509686E+03                                 2.337628                            2.119853      -1.309409       2.244394                    0.994406       3.953378      11.715330       0.428910       1.287842      -0.708680       0.009138       0.034979       0.029459       0.046636       0.000190       0.011837       0.006135      -0.003099       0.056858      -0.015629      -0.008507       0.024136              2.410169       1.756590       0.162068       0.100406       3.425257       0.387421       2.048661          -0.000005
           72              H       6.235314       9.500099       7.357325       0.137187       1.119774 0.80424621E+01  0.77518715E+02                                 1.652625                            1.560882      -1.090151       2.368076                    0.998129       3.190193       8.298527       0.559379       1.136010      -0.744873       0.012626       0.010373       0.036287       0.039796       0.004412       0.008002       0.015290      -0.008869       0.027160      -0.012697      -0.010310       0.023007              1.678515       1.390680      -0.026682       0.278998       1.502183      -0.117623       2.142681          -0.000004
           73              H       6.652007      16.126287      27.872768       0.090224       1.412441 0.10585145E+02  0.11249138E+03                                 2.143845                            1.946045      -1.407815       2.196524                    0.992217       4.091179      12.283454       0.429580       1.341652      -0.694129       0.013647       0.010791       0.043938       0.047257      -0.006325      -0.001582       0.005127       0.001131       0.034628      -0.012451      -0.001038       0.013490              2.254433       2.298586       0.009254       0.711285       1.800185       0.192557       2.664526           0.000001
           74              H       4.537017      16.963482      27.569606       0.125234       1.191999 0.88261672E+01  0.90251642E+02                                 1.950334                            1.804085      -1.586444       2.123129                    0.991774       4.072114      12.265759       0.433161       1.382844      -0.684172      -0.014025       0.015866       0.029504       0.036317      -0.000589      -0.002250       0.002322       0.000251       0.038154      -0.006975      -0.006292       0.013267              2.026835       2.048160      -0.344028      -0.260878       1.905993       0.484192       2.126354           0.000001
           75              H       6.705464      14.696195      24.194106       0.088044       1.429881 0.10634376E+02  0.11331472E+03                                 2.170497                            1.956725      -1.451971       2.175716                    0.991305       4.155719      12.554835       0.425748       1.350140      -0.692002       0.014024      -0.021253      -0.038564       0.046212      -0.004670       0.004912       0.006804       0.002100       0.041511      -0.014211      -0.002140       0.016350              2.301718       2.424280      -0.484332      -0.595523       2.013564       0.479682       2.467309           0.000000
           76              H       4.567172      15.475746      23.814022       0.121783       1.368004 0.10466161E+02  0.11092087E+03                                 2.092179                            1.932710      -1.571556       2.131488                    0.991590       4.045068      12.131095       0.431820       1.338373      -0.694504      -0.013715      -0.007590      -0.031258       0.034969      -0.000430       0.001032       0.003117      -0.004734       0.022341      -0.006273      -0.002216       0.008489              2.164606       2.215511      -0.022872       0.465365       1.666549       0.166825       2.611757           0.000001
           77              H       0.486598      14.803246      20.262054       0.087473       1.552594 0.12307775E+02  0.13569341E+03                                 2.267857                            2.088252      -1.548107       2.125913                    0.991021       4.286130      13.066634       0.418128       1.328671      -0.696481       0.024905      -0.019356      -0.030220       0.043682      -0.003992      -0.003013       0.000814       0.013370       0.000924      -0.007940      -0.000841       0.008782              2.332473       2.099109      -0.275302      -0.396447       2.103119       0.527979       2.795191          -0.000000
           78              H       1.736677      15.357716      22.148896       0.123189       1.280371 0.97550679E+01  0.10166519E+03                                 1.995649                            1.859274      -1.621571       2.101664                    0.991443       4.083839      12.177603       0.442259       1.328887      -0.695171       0.033181      -0.011685       0.003096       0.035314      -0.006783      -0.002522      -0.001180       0.005043      -0.016884      -0.007578      -0.002600       0.010178              2.065163       2.745844      -0.239327       0.125709       1.658827       0.062747       1.790818           0.000000
           79              H      10.957376      16.293726      21.900032       0.084374       1.814410 0.14280226E+02  0.16248307E+03                                 2.484323                            2.228067      -1.497459       2.148986                    0.991692       4.243312      12.902194       0.412934       1.303625      -0.703754      -0.044885       0.009574       0.008505       0.046676      -0.009381      -0.006168       0.013984       0.002115       0.002147      -0.015000      -0.004924       0.019924              2.639792       3.843101      -0.232330       0.300371       1.924586      -0.069705       2.151690           0.000000
           80              H      12.111505      16.905839      23.804973       0.134257       1.333765 0.10100806E+02  0.10474642E+03                                 1.982725                            1.847491      -1.283243       2.278669                    0.995358       3.583401      10.193082       0.466104       1.267184      -0.713172      -0.024700       0.015754       0.029034       0.041246      -0.015335      -0.009123       0.005655       0.011334      -0.013570      -0.014141      -0.008673       0.022814              2.033080       1.936343      -0.173541      -0.245148       1.762842       0.429347       2.400056           0.000001
           81              H      11.083480      18.926085      28.542438       0.089833       1.590477 0.11881588E+02  0.12933811E+03                                 2.291529                            2.042116      -1.404128       2.202324                    0.992214       4.043142      12.091992       0.427500       1.316187      -0.700867      -0.047252      -0.003370      -0.006037       0.047755      -0.002589       0.008207       0.002713       0.017586       0.004420      -0.011410      -0.002215       0.013625              2.462183       3.638761      -0.163320      -0.115898       1.844349       0.139011       1.903440           0.000001
           82              H      12.174557      18.003799      26.764192       0.123838       1.408766 0.10661310E+02  0.11227957E+03                                 2.058739                            1.896234      -1.422463       2.201048                    0.993789       3.787210      10.925416       0.459845       1.264750      -0.712130      -0.023345      -0.012364      -0.027014       0.037784      -0.003058       0.015067       0.000986       0.014484      -0.000293      -0.013132      -0.006101       0.019233              2.148091       2.090119       0.162625       0.333737       1.830082       0.499210       2.524074           0.000001
           83              H       0.759368      19.628780      30.365933       0.085412       1.402539 0.10223045E+02  0.10803672E+03                                 2.151217                            1.922722      -1.459983       2.167071                    0.991380       4.200451      12.704421       0.427397       1.356075      -0.690131       0.026218       0.016150       0.031909       0.044344      -0.003611       0.002443       0.007448       0.015641       0.010529      -0.013874       0.006215       0.007659              2.332681       2.100221       0.287016       0.497507       1.906944       0.657047       2.990876           0.000001
           84              H       1.925833      18.550034      28.691757       0.122104       1.268943 0.94882269E+01  0.98683954E+02                                 2.022961                            1.862724      -1.611962       2.107008                    0.991709       4.146993      12.552969       0.429439       1.371333      -0.686353       0.032937      -0.004974       0.004131       0.033566       0.001386       0.004798       0.000270       0.008367      -0.011243      -0.005727      -0.002470       0.008197              2.110444       2.863611      -0.149291       0.012362       1.660441       0.189170       1.807278           0.000001
           85              H      13.182022      22.003118      32.976742       0.092949       1.675279 0.12986956E+02  0.14460559E+03                                 2.382036                            2.145075      -1.412625       2.197325                    0.992273       4.093496      12.397467       0.414018       1.328644      -0.698949       0.009503       0.046211      -0.016083       0.049844       0.012642       0.002487       0.006535      -0.028655       0.004908      -0.019926      -0.000910       0.020836              2.504535       1.856775      -0.025492       0.100226       3.045695      -0.798473       2.611135           0.000002
           86              H       0.297442      21.791761      35.130547       0.130649       1.251849 0.93189657E+01  0.94221567E+02                                 1.866248                            1.748003      -1.114424       2.354257                    0.997646       3.422807       9.452166       0.492692       1.229555      -0.722305       0.013800       0.035065       0.011374       0.039362       0.004205       0.005314      -0.000226      -0.032296      -0.043027      -0.017755      -0.006108       0.023863              1.911081       1.598650       0.267219       0.272205       2.023693       0.361466       2.110901           0.000002
           87              H      12.373309      18.176728      32.809325       0.098447       1.622622 0.12353639E+02  0.13406150E+03                                 2.251442                            2.037267      -1.029677       2.385982                    0.996969       3.639793      10.422697       0.447986       1.259889      -0.717720      -0.011985      -0.043898      -0.022367       0.050705       0.001012       0.004689       0.000363      -0.045229       0.007003      -0.024617       0.003135       0.021482              2.374004       1.945778       0.423457       0.423919       2.555172       0.689967       2.621061           0.000002
           88              H      13.239591      17.833615      34.908832       0.132417       1.202339 0.88156795E+01  0.86994792E+02                                 1.742020                            1.642583      -1.113587       2.353815                    0.997570       3.261153       8.599879       0.540803       1.147704      -0.742536      -0.000003      -0.038115       0.008390       0.039028       0.005773       0.001792       0.003339      -0.034371      -0.027396      -0.013905      -0.009189       0.023094              1.764437       1.387916      -0.029440       0.107266       2.094963      -0.351776       1.810432           0.000003
           89              H       1.077370      13.952327      38.714189       0.095209       1.540532 0.11589993E+02  0.12433599E+03                                 2.194031                            1.984635      -1.090865       2.351269                    0.996605       3.731910      10.780753       0.448005       1.274410      -0.712489      -0.009009      -0.038370      -0.030037       0.049554       0.008672       0.009259       0.004053      -0.014949       0.051688      -0.021315      -0.000073       0.021388              2.303486       1.681717       0.048707       0.019161       3.232194       0.464129       1.996545           0.000003
           90              H       0.734695      15.917675      37.569414       0.132772       1.178413 0.85942203E+01  0.84314602E+02                                 1.723360                            1.625961      -1.069832       2.375899                    0.997966       3.229472       8.505593       0.541209       1.153573      -0.741212      -0.008436      -0.007703      -0.038485       0.040144       0.003244       0.005302       0.014413      -0.010839       0.037153      -0.012742      -0.010031       0.022772              1.746803       1.383100      -0.034688       0.190597       1.596760      -0.113754       2.260550           0.000003
           91              H       1.692814      15.851797      42.067066       0.087119       1.586739 0.11999734E+02  0.13004223E+03                                 2.219845                            2.001979      -1.410921       2.191837                    0.992968       3.997307      11.660928       0.451247       1.252503      -0.714552       0.002912       0.009076       0.044914       0.045914       0.003788      -0.000501       0.014608      -0.027083       0.012506      -0.016602      -0.006453       0.023055              2.335210       1.825920      -0.068298       0.412939       1.906444      -0.330313       3.273267           0.000001
           92              H       1.378924      17.888513      41.035411       0.127184       1.232062 0.92418856E+01  0.93028690E+02                                 1.826794                            1.725679      -1.105642       2.353100                    0.997830       3.407669       9.317441       0.503569       1.208344      -0.727167       0.002241       0.027799       0.027540       0.039195       0.001867       0.006728       0.013689      -0.005998       0.049579      -0.013495      -0.010955       0.024450              1.846474       1.438159       0.026496       0.061144       2.357944       0.219396       1.743319           0.000002
           93              H       2.114990      23.029711      42.252582       0.095393       1.501226 0.11342299E+02  0.12061506E+03                                 2.127293                            1.940412      -1.166798       2.321947                    0.994961       3.679898      10.467736       0.462687       1.244854      -0.719107       0.013211      -0.008920       0.045288       0.048012      -0.003755       0.007992      -0.009865      -0.033108       0.035623      -0.024332       0.001629       0.022703              2.215749       1.714384       0.045832       0.387933       1.827349       0.332759       3.105515           0.000002
           94              H       1.732565      21.061618      41.139482       0.131195       1.146117 0.83487272E+01  0.81245756E+02                                 1.678957                            1.591279      -1.080841       2.366619                    0.997954       3.242704       8.482346       0.553378       1.137375      -0.744470       0.008164      -0.030801       0.023412       0.039540      -0.005004       0.007773      -0.013771      -0.009218       0.035303      -0.013043      -0.009989       0.023032              1.690690       1.339415      -0.069173       0.083585       2.178546      -0.185241       1.554109           0.000002
           95              H       1.041732      25.146029      39.112371       0.096492       1.678335 0.13085031E+02  0.14509443E+03                                 2.337604                            2.119834      -1.309406       2.244396                    0.994406       3.953364      11.715238       0.428914       1.287835      -0.708681      -0.009138       0.034979      -0.029459       0.046636      -0.000190       0.011837      -0.006136      -0.003099       0.056859      -0.015630      -0.008507       0.024136              2.410144       1.756575      -0.162066       0.100405       3.425216      -0.387416       2.048642           0.000004
           96              H       0.618186      23.224599      37.890675       0.137186       1.119778 0.80424887E+01  0.77519023E+02                                 1.652627                            1.560883      -1.090155       2.368074                    0.998129       3.190199       8.298541       0.559380       1.136008      -0.744874      -0.012626       0.010373      -0.036287       0.039796      -0.004412       0.008002      -0.015290      -0.008870       0.027160      -0.012697      -0.010310       0.023007              1.678517       1.390682       0.026682       0.278998       1.502185       0.117622       2.142683           0.000002
           97              H       7.054993      25.047212       5.248768       0.090223       1.412447 0.10585201E+02  0.11249211E+03                                 2.143850                            1.946049      -1.407816       2.196522                    0.992217       4.091190      12.283490       0.429580       1.341651      -0.694129      -0.013647      -0.010791       0.043938       0.047257      -0.006325       0.001582      -0.005127       0.001131       0.034629      -0.012452      -0.001038       0.013490              2.254438       2.298592       0.009255      -0.711288       1.800189      -0.192558       2.664533          -0.000000
           98              H       9.169983      24.210018       4.945606       0.125233       1.192001 0.88261840E+01  0.90251837E+02                                 1.950335                            1.804086      -1.586443       2.123129                    0.991774       4.072116      12.265758       0.433162       1.382842      -0.684172       0.014026      -0.015866       0.029504       0.036317      -0.000589       0.002250      -0.002322       0.000252       0.038154      -0.006975      -0.006292       0.013267              2.026836       2.048160      -0.344028       0.260878       1.905993      -0.484192       2.126355           0.000000
           99              H       7.001536      26.477305       1.570106       0.088046       1.429866 0.10634247E+02  0.11331302E+03                                 2.170486                            1.956716      -1.451968       2.175719                    0.991305       4.155696      12.554758       0.425748       1.350144      -0.692001      -0.014024       0.021253      -0.038565       0.046213      -0.004670      -0.004911      -0.006804       0.002099       0.041511      -0.014210      -0.002140       0.016350              2.301705       2.424266      -0.484328       0.595519       2.013554      -0.479678       2.467295           0.000001
          100              H       9.139828      25.697754       1.190022       0.121786       1.367996 0.10466091E+02  0.11091999E+03                                 2.092175                            1.932706      -1.571558       2.131489                    0.991590       4.045055      12.131063       0.431820       1.338377      -0.694504       0.013715       0.007590      -0.031259       0.034969      -0.000430      -0.001031      -0.003117      -0.004734       0.022340      -0.006273      -0.002216       0.008488              2.164602       2.215507      -0.022872      -0.465365       1.666546      -0.166824       2.611752           0.000001
          101              H      13.220401      26.370254      42.886054       0.087476       1.552581 0.12307653E+02  0.13569176E+03                                 2.267847                            2.088243      -1.548108       2.125914                    0.991021       4.286110      13.066566       0.418128       1.328673      -0.696481      -0.024904       0.019356      -0.030220       0.043682      -0.003992       0.003013      -0.000814       0.013370       0.000924      -0.007940      -0.000841       0.008782              2.332462       2.099101      -0.275301       0.396445       2.103109      -0.527974       2.795175           0.000001
          102              H      11.970323      25.815785      44.772896       0.123190       1.280371 0.97550667E+01  0.10166517E+03                                 1.995649                            1.859274      -1.621573       2.101664                    0.991443       4.083838      12.177599       0.442259       1.328886      -0.695171      -0.033181       0.011685       0.003096       0.035314      -0.006783       0.002522       0.001180       0.005043      -0.016884      -0.007577      -0.002600       0.010177              2.065163       2.745844      -0.239328      -0.125708       1.658827      -0.062746       1.790817           0.000001
          103              H       2.749624      24.879774      44.524032       0.084375       1.814415 0.14280279E+02  0.16248397E+03                                 2.484336                            2.228078      -1.497465       2.148984                    0.991692       4.243322      12.902273       0.412930       1.303633      -0.703752       0.044885      -0.009574       0.008504       0.046676      -0.009380       0.006168      -0.013984       0.002115       0.002148      -0.014999      -0.004924       0.019924              2.639807       3.843125      -0.232332      -0.300374       1.924595       0.069706       2.151702           0.000002
          104              H       1.595495      24.267661       1.180973       0.134257       1.333768 0.10100836E+02  0.10474676E+03                                 1.982724                            1.847490      -1.283244       2.278667                    0.995358       3.583406      10.193084       0.466106       1.267180      -0.713173       0.024700      -0.015754       0.029033       0.041246      -0.015335       0.009123      -0.005655       0.011334      -0.013571      -0.014141      -0.008673       0.022814              2.033079       1.936342      -0.173541       0.245148       1.762841      -0.429346       2.400055           0.000002
          105              H       2.623520      22.247414       5.918438       0.089833       1.590481 0.11881625E+02  0.12933858E+03                                 2.291529                            2.042117      -1.404126       2.202324                    0.992214       4.043147      12.091999       0.427501       1.316184      -0.700867       0.047252       0.003370      -0.006037       0.047755      -0.002590      -0.008207      -0.002713       0.017586       0.004421      -0.011410      -0.002215       0.013625              2.462184       3.638763      -0.163321       0.115898       1.844349      -0.139011       1.903440           0.000000
          106              H       1.532443      23.169701       4.140192       0.123840       1.408755 0.10661205E+02  0.11227810E+03                                 2.058721                            1.896219      -1.422461       2.201050                    0.993789       3.787191      10.925314       0.459849       1.264742      -0.712132       0.023345       0.012364      -0.027014       0.037784      -0.003058      -0.015067      -0.000986       0.014484      -0.000293      -0.013132      -0.006102       0.019233              2.148072       2.090100       0.162623      -0.333733       1.830066      -0.499203       2.524049           0.000001
          107              H      12.947632      21.544720       7.741933       0.085411       1.402540 0.10223054E+02  0.10803683E+03                                 2.151217                            1.922722      -1.459977       2.167072                    0.991380       4.200454      12.704426       0.427397       1.356074      -0.690131      -0.026218      -0.016150       0.031909       0.044344      -0.003611      -0.002443      -0.007448       0.015641       0.010529      -0.013874       0.006215       0.007659              2.332681       2.100221       0.287015      -0.497506       1.906944      -0.657048       2.990877          -0.000001
          108              H      11.781167      22.623466       6.067757       0.122104       1.268942 0.94882146E+01  0.98683776E+02                                 2.022958                            1.862721      -1.611960       2.107008                    0.991709       4.146989      12.552946       0.429440       1.371332      -0.686353      -0.032937       0.004975       0.004131       0.033566       0.001385      -0.004798      -0.000270       0.008367      -0.011243      -0.005727      -0.002470       0.008197              2.110440       2.863607      -0.149291      -0.012361       1.660439      -0.189170       1.807276           0.000000
          109              H       0.524978      19.170382      10.352742       0.092948       1.675272 0.12986888E+02  0.14460467E+03                                 2.382031                            2.145071      -1.412630       2.197323                    0.992273       4.093493      12.397459       0.414018       1.328646      -0.698948      -0.009503      -0.046211      -0.016084       0.049844       0.012642      -0.002487      -0.006535      -0.028655       0.004909      -0.019926      -0.000910       0.020836              2.504530       1.856772      -0.025492      -0.100225       3.045688       0.798471       2.611130          -0.000004
          110              H      13.409558      19.381739      12.506547       0.130645       1.251859 0.93190511E+01  0.94222618E+02                                 1.866256                            1.748009      -1.114429       2.354254                    0.997646       3.422820       9.452202       0.492692       1.229552      -0.722306      -0.013800      -0.035065       0.011374       0.039362       0.004205      -0.005314       0.000226      -0.032297      -0.043026      -0.017756      -0.006108       0.023863              1.911089       1.598656       0.267221      -0.272206       2.023701      -0.361468       2.110910          -0.000004
          111              H       1.333691      22.996772      10.185325       0.098443       1.622650 0.12353894E+02  0.13406511E+03                                 2.251482                            2.037299      -1.029684       2.385979                    0.996969       3.639814      10.422829       0.447978       1.259903      -0.717717       0.011985       0.043898      -0.022368       0.050705       0.001012      -0.004689      -0.000363      -0.045229       0.007004      -0.024617       0.003136       0.021481              2.374049       1.945811       0.423470      -0.423931       2.555223      -0.689988       2.621113          -0.000006
          112              H       0.467409      23.339885      12.284832       0.132420       1.202318 0.88154829E+01  0.86992228E+02                                 1.741986                            1.642553      -1.113578       2.353818                    0.997570       3.261130       8.599743       0.540814       1.147688      -0.742539       0.000003       0.038115       0.008389       0.039028       0.005773      -0.001792      -0.003339      -0.034371      -0.027397      -0.013906      -0.009189       0.023095              1.764401       1.387893      -0.029439      -0.107262       2.094916       0.351764       1.810394          -0.000006
          113              H      12.629630      27.221173      16.090189       0.095210       1.540521 0.11589879E+02  0.12433433E+03                                 2.194011                            1.984618      -1.090860       2.351272                    0.996605       3.731889      10.780637       0.448010       1.274401      -0.712491       0.009009       0.038370      -0.030037       0.049555       0.008672      -0.009259      -0.004054      -0.014949       0.051689      -0.021315      -0.000073       0.021388              2.303463       1.681704       0.048707      -0.019161       3.232157      -0.464125       1.996529          -0.000004
          114              H      12.972305      25.255825      14.945414       0.132782       1.178359 0.85937119E+01  0.84308094E+02                                 1.723280                            1.625890      -1.069813       2.375909                    0.997966       3.229404       8.505247       0.541234       1.153540      -0.741219       0.008436       0.007703      -0.038485       0.040144       0.003244      -0.005301      -0.014414      -0.010838       0.037154      -0.012741      -0.010032       0.022773              1.746720       1.383045      -0.034685      -0.190583       1.596686       0.113744       2.260429          -0.000006
          115              H      12.014185      25.321702      19.443066       0.087120       1.586730 0.11999645E+02  0.13004095E+03                                 2.219831                            2.001968      -1.410916       2.191839                    0.992968       3.997290      11.660843       0.451250       1.252498      -0.714553      -0.002912      -0.009076       0.044914       0.045914       0.003788       0.000501      -0.014609      -0.027082       0.012507      -0.016602      -0.006454       0.023056              2.335195       1.825911      -0.068298      -0.412936       1.906433       0.330309       3.273242          -0.000000
          116              H      12.328076      23.284987      18.411411       0.127186       1.232050 0.92417585E+01  0.93026988E+02                                 1.826772                            1.725660      -1.105639       2.353102                    0.997830       3.407648       9.317329       0.503576       1.208334      -0.727170      -0.002241      -0.027800       0.027540       0.039196       0.001867      -0.006728      -0.013689      -0.005998       0.049581      -0.013495      -0.010955       0.024451              1.846451       1.438145       0.026495      -0.061143       2.357911      -0.219392       1.743298          -0.000001
          117              H      11.592010      18.143789      19.628582       0.095396       1.501181 0.11341872E+02  0.12060903E+03                                 2.127221                            1.940353      -1.166791       2.321951                    0.994961       3.679845      10.467420       0.462704       1.244824      -0.719113      -0.013211       0.008920       0.045288       0.048012      -0.003756      -0.007993       0.009865      -0.033107       0.035622      -0.024332       0.001629       0.022703              2.215671       1.714333       0.045829      -0.387912       1.827290      -0.332740       3.105389          -0.000000
          118              H      11.974435      20.111882      18.515482       0.131199       1.146103 0.83485850E+01  0.81243898E+02                                 1.678930                            1.591255      -1.080838       2.366621                    0.997954       3.242681       8.482217       0.553389       1.137359      -0.744473      -0.008164       0.030801       0.023412       0.039540      -0.005004      -0.007773       0.013771      -0.009218       0.035303      -0.013043      -0.009989       0.023032              1.690663       1.339396      -0.069171      -0.083583       2.178506       0.185237       1.554086          -0.000001
          119              H      12.665268      16.027471      16.488371       0.096497       1.678255 0.13084256E+02  0.14508313E+03                                 2.337485                            2.119737      -1.309396       2.244400                    0.994407       3.953288      11.714757       0.428936       1.287793      -0.708690       0.009138      -0.034979      -0.029460       0.046636      -0.000190      -0.011837       0.006137      -0.003099       0.056862      -0.015630      -0.008508       0.024138              2.410017       1.756501      -0.162054      -0.100397       3.425005       0.387388       2.048544          -0.000006
          120              H      13.088814      17.948901      15.266675       0.137190       1.119755 0.80422710E+01  0.77516274E+02                                 1.652592                            1.560852      -1.090144       2.368080                    0.998129       3.190164       8.298371       0.559392       1.135993      -0.744877       0.012626      -0.010373      -0.036287       0.039796      -0.004412      -0.008002       0.015290      -0.008869       0.027160      -0.012697      -0.010310       0.023007              1.678480       1.390656       0.026681      -0.278989       1.502153      -0.117617       2.142632          -0.000004
          121              H       0.201493      16.126287       5.248768       0.090223       1.412446 0.10585187E+02  0.11249194E+03                                 2.143850                            1.946048      -1.407816       2.196523                    0.992217       4.091188      12.283488       0.429579       1.341652      -0.694129      -0.013647       0.010791       0.043938       0.047257       0.006325       0.001582       0.005127       0.001131       0.034629      -0.012452      -0.001038       0.013490              2.254438       2.298592      -0.009254      -0.711287       1.800189       0.192557       2.664533          -0.000000
          122              H       2.316483      16.963482       4.945606       0.125233       1.192002 0.88261900E+01  0.90251906E+02                                 1.950335                            1.804086      -1.586443       2.123129                    0.991774       4.072117      12.265758       0.433162       1.382841      -0.684172       0.014026       0.015866       0.029504       0.036317       0.000589       0.002250       0.002322       0.000252       0.038154      -0.006975      -0.006292       0.013267              2.026836       2.048160       0.344028       0.260878       1.905993       0.484192       2.126355           0.000000
          123              H       0.148036      14.696195       1.570106       0.088046       1.429867 0.10634251E+02  0.11331308E+03                                 2.170486                            1.956716      -1.451969       2.175719                    0.991305       4.155697      12.554761       0.425748       1.350144      -0.692001      -0.014024      -0.021253      -0.038565       0.046213       0.004670      -0.004911       0.006804       0.002099       0.041511      -0.014210      -0.002140       0.016350              2.301705       2.424266       0.484328       0.595518       2.013554       0.479678       2.467296           0.000001
          124              H       2.286328      15.475746       1.190022       0.121786       1.367996 0.10466093E+02  0.11092000E+03                                 2.092175                            1.932706      -1.571558       2.131489                    0.991590       4.045056      12.131065       0.431820       1.338377      -0.694504       0.013715      -0.007590      -0.031259       0.034969       0.000430      -0.001031       0.003117      -0.004734       0.022340      -0.006273      -0.002216       0.008488              2.164602       2.215506       0.022872      -0.465364       1.666546       0.166825       2.611752           0.000001
          125              H       6.366901      14.803246      42.886054       0.087476       1.552581 0.12307653E+02  0.13569176E+03                                 2.267847                            2.088243      -1.548108       2.125914                    0.991021       4.286110      13.066567       0.418128       1.328673      -0.696481      -0.024904      -0.019356      -0.030220       0.043682       0.003992       0.003013       0.000814       0.013370       0.000924      -0.007940      -0.000841       0.008782              2.332462       2.099101       0.275301       0.396445       2.103110       0.527974       2.795175           0.000001
          126              H       5.116823      15.357716      44.772896       0.123190       1.280371 0.97550647E+01  0.10166515E+03                                 1.995649                            1.859274      -1.621573       2.101664                    0.991443       4.083838      12.177599       0.442259       1.328886      -0.695171      -0.033181      -0.011685       0.003096       0.035314       0.006783       0.002522      -0.001180       0.005043      -0.016884      -0.007577      -0.002600       0.010177              2.065163       2.745844       0.239327      -0.125708       1.658826       0.062746       1.790817           0.000001
          127              H       9.603124      16.293726      44.524032       0.084375       1.814416 0.14280284E+02  0.16248403E+03                                 2.484336                            2.228078      -1.497465       2.148984                    0.991692       4.243323      12.902273       0.412931       1.303632      -0.703752       0.044885       0.009574       0.008504       0.046676       0.009380       0.006168       0.013984       0.002115       0.002148      -0.014999      -0.004924       0.019924              2.639807       3.843124       0.232331      -0.300373       1.924595      -0.069706       2.151701           0.000002
          128              H       8.448995      16.905839       1.180973       0.134257       1.333768 0.10100836E+02  0.10474676E+03                                 1.982724                            1.847490      -1.283244       2.278667                    0.995358       3.583406      10.193085       0.466106       1.267180      -0.713173       0.024700       0.015754       0.029033       0.041246       0.015335       0.009123       0.005655       0.011334      -0.013571      -0.014141      -0.008673       0.022814              2.033080       1.936342       0.173541       0.245148       1.762842       0.429346       2.400055           0.000002
          129              H       9.477020      18.926085       5.918438       0.089833       1.590481 0.11881624E+02  0.12933858E+03                                 2.291529                            2.042117      -1.404126       2.202324                    0.992214       4.043147      12.091999       0.427501       1.316184      -0.700867       0.047252      -0.003370      -0.006037       0.047755       0.002590      -0.008207       0.002713       0.017586       0.004421      -0.011410      -0.002215       0.013625              2.462184       3.638763       0.163320       0.115898       1.844349       0.139011       1.903440           0.000000
          130              H       8.385943      18.003799       4.140192       0.123840       1.408755 0.10661206E+02  0.11227812E+03                                 2.058722                            1.896219      -1.422461       2.201050                    0.993789       3.787191      10.925316       0.459849       1.264742      -0.712132       0.023345      -0.012364      -0.027014       0.037784       0.003058      -0.015067       0.000986       0.014484      -0.000293      -0.013132      -0.006102       0.019233              2.148072       2.090100      -0.162623      -0.333733       1.830067       0.499204       2.524050           0.000001
          131              H       6.094132      19.628780       7.741933       0.085411       1.402540 0.10223055E+02  0.10803684E+03                                 2.151217                            1.922722      -1.459977       2.167072                    0.991380       4.200454      12.704425       0.427397       1.356074      -0.690131      -0.026218       0.016150       0.031909       0.044344       0.003611      -0.002443       0.007448       0.015641       0.010529      -0.013874       0.006215       0.007659              2.332681       2.100220      -0.287015      -0.497506       1.906944       0.657048       2.990877          -0.000001
          132              H       4.927666      18.550034       6.067757       0.122104       1.268942 0.94882228E+01  0.98683880E+02                                 2.022959                            1.862722      -1.611960       2.107008                    0.991709       4.146989      12.552946       0.429440       1.371331      -0.686353      -0.032937      -0.004975       0.004131       0.033566      -0.001385      -0.004798       0.000270       0.008367      -0.011243      -0.005727      -0.002470       0.008197              2.110441       2.863608       0.149291      -0.012361       1.660440       0.189170       1.807276           0.000000
          133              H       7.378478      22.003118      10.352742       0.092948       1.675273 0.12986903E+02  0.14460489E+03                                 2.382032                            2.145072      -1.412630       2.197323                    0.992273       4.093493      12.397461       0.414018       1.328647      -0.698948      -0.009503       0.046211      -0.016084       0.049844      -0.012642      -0.002487       0.006535      -0.028655       0.004909      -0.019926      -0.000910       0.020836              2.504532       1.856773       0.025492      -0.100225       3.045691      -0.798471       2.611131          -0.000004
          134              H       6.556058      21.791761      12.506547       0.130645       1.251857 0.93190395E+01  0.94222468E+02                                 1.866254                            1.748008      -1.114428       2.354254                    0.997646       3.422818       9.452194       0.492692       1.229552      -0.722306      -0.013800       0.035065       0.011374       0.039362      -0.004205      -0.005314      -0.000226      -0.032297      -0.043027      -0.017756      -0.006108       0.023863              1.911088       1.598655      -0.267220      -0.272206       2.023700       0.361467       2.110908          -0.000004
          135              H       8.187191      18.176728      10.185325       0.098443       1.622651 0.12353901E+02  0.13406520E+03                                 2.251483                            2.037300      -1.029684       2.385979                    0.996969       3.639815      10.422833       0.447978       1.259903      -0.717717       0.011985      -0.043898      -0.022368       0.050705      -0.001012      -0.004689       0.000363      -0.045229       0.007004      -0.024617       0.003136       0.021481              2.374050       1.945811      -0.423470      -0.423932       2.555224       0.689988       2.621114          -0.000006
          136              H       7.320909      17.833615      12.284832       0.132420       1.202318 0.88154834E+01  0.86992228E+02                                 1.741985                            1.642552      -1.113578       2.353818                    0.997570       3.261131       8.599743       0.540814       1.147687      -0.742540       0.000003      -0.038115       0.008389       0.039028      -0.005773      -0.001792       0.003339      -0.034371      -0.027397      -0.013906      -0.009189       0.023095              1.764400       1.387893       0.029439      -0.107262       2.094915      -0.351763       1.810393          -0.000006
          137              H       5.776130      13.952327      16.090189       0.095210       1.540520 0.11589875E+02  0.12433427E+03                                 2.194010                            1.984617      -1.090860       2.351272                    0.996605       3.731888      10.780633       0.448010       1.274401      -0.712491       0.009009      -0.038370      -0.030037       0.049555      -0.008672      -0.009259       0.004054      -0.014949       0.051689      -0.021315      -0.000073       0.021388              2.303463       1.681703      -0.048707      -0.019161       3.232156       0.464125       1.996529          -0.000004
          138              H       6.118805      15.917675      14.945414       0.132782       1.178357 0.85936934E+01  0.84307855E+02                                 1.723277                            1.625887      -1.069812       2.375909                    0.997966       3.229402       8.505235       0.541235       1.153539      -0.741220       0.008436      -0.007703      -0.038485       0.040144      -0.003244      -0.005301       0.014414      -0.010838       0.037154      -0.012741      -0.010032       0.022773              1.746717       1.383043       0.034685      -0.190583       1.596683      -0.113744       2.260425          -0.000006
          139              H       5.160685      15.851797      19.443066       0.087120       1.586730 0.11999644E+02  0.13004093E+03                                 2.219831                            2.001967      -1.410916       2.191839                    0.992968       3.997290      11.660839       0.451251       1.252497      -0.714553      -0.002912       0.009076       0.044914       0.045914      -0.003788       0.000501       0.014609      -0.027082       0.012507      -0.016602      -0.006454       0.023056              2.335194       1.825910       0.068298      -0.412935       1.906432      -0.330309       3.273240          -0.000000
          140              H       5.474576      17.888513      18.411411       0.127186       1.232048 0.92417450E+01  0.93026814E+02                                 1.826770                            1.725658      -1.105638       2.353103                    0.997830       3.407646       9.317320       0.503576       1.208333      -0.727170      -0.002241       0.027800       0.027540       0.039196      -0.001867      -0.006728       0.013689      -0.005998       0.049581      -0.013495      -0.010955       0.024451              1.846449       1.438144      -0.026495      -0.061143       2.357908       0.219391       1.743297          -0.000001
          141              H       4.738510      23.029711      19.628582       0.095396       1.501183 0.11341898E+02  0.12060940E+03                                 2.127225                            1.940357      -1.166792       2.321951                    0.994961       3.679848      10.467439       0.462703       1.244826      -0.719113      -0.013211      -0.008920       0.045288       0.048012       0.003756      -0.007993      -0.009865      -0.033107       0.035622      -0.024332       0.001629       0.022703              2.215675       1.714336      -0.045829      -0.387913       1.827294       0.332740       3.105396          -0.000000
          142              H       5.120935      21.061618      18.515482       0.131198       1.146103 0.83485856E+01  0.81243911E+02                                 1.678930                            1.591255      -1.080838       2.366621                    0.997954       3.242682       8.482222       0.553388       1.137360      -0.744473      -0.008164      -0.030801       0.023412       0.039540       0.005004      -0.007773      -0.013771      -0.009218       0.035303      -0.013043      -0.009989       0.023032              1.690663       1.339397       0.069171      -0.083583       2.178507      -0.185238       1.554087          -0.000001
          143              H       5.811768      25.146029      16.488371       0.096496       1.678254 0.13084252E+02  0.14508307E+03                                 2.337484                            2.119736      -1.309396       2.244400                    0.994407       3.953288      11.714755       0.428936       1.287793      -0.708690       0.009138       0.034979      -0.029460       0.046636       0.000190      -0.011837      -0.006137      -0.003099       0.056862      -0.015630      -0.008508       0.024138              2.410016       1.756501       0.162054      -0.100397       3.425004      -0.387388       2.048544          -0.000006
          144              H       6.235314      23.224599      15.266675       0.137190       1.119754 0.80422680E+01  0.77516232E+02                                 1.652591                            1.560851      -1.090144       2.368080                    0.998129       3.190164       8.298368       0.559392       1.135992      -0.744878       0.012626       0.010373      -0.036287       0.039796       0.004412      -0.008002      -0.015290      -0.008869       0.027160      -0.012697      -0.010310       0.023007              1.678479       1.390655      -0.026681      -0.278989       1.502153       0.117617       2.142631          -0.000004
          145              H      13.505507      25.047212      27.872768       0.090224       1.412442 0.10585156E+02  0.11249152E+03                                 2.143845                            1.946045      -1.407815       2.196524                    0.992217       4.091181      12.283457       0.429580       1.341651      -0.694129       0.013647      -0.010791       0.043938       0.047257       0.006325      -0.001582      -0.005127       0.001131       0.034628      -0.012451      -0.001038       0.013490              2.254433       2.298587      -0.009255       0.711285       1.800186      -0.192558       2.664526           0.000001
          146              H      11.390517      24.210018      27.569606       0.125234       1.191999 0.88261667E+01  0.90251633E+02                                 1.950334                            1.804085      -1.586444       2.123129                    0.991774       4.072114      12.265758       0.433162       1.382844      -0.684172      -0.014025      -0.015866       0.029504       0.036317       0.000589      -0.002250      -0.002322       0.000251       0.038154      -0.006975      -0.006292       0.013267              2.026835       2.048159       0.344028      -0.260878       1.905992      -0.484192       2.126354           0.000001
          147              H      13.558964      26.477305      24.194106       0.088044       1.429881 0.10634375E+02  0.11331471E+03                                 2.170497                            1.956725      -1.451971       2.175716                    0.991305       4.155719      12.554834       0.425748       1.350140      -0.692002       0.014024       0.021253      -0.038564       0.046212       0.004670       0.004912      -0.006804       0.002100       0.041511      -0.014211      -0.002140       0.016350              2.301717       2.424280       0.484332      -0.595523       2.013564      -0.479682       2.467309           0.000000
          148              H      11.420672      25.697754      23.814022       0.121783       1.368003 0.10466159E+02  0.11092085E+03                                 2.092179                            1.932710      -1.571556       2.131488                    0.991590       4.045068      12.131096       0.431820       1.338373      -0.694504      -0.013715       0.007590      -0.031258       0.034969       0.000430       0.001032      -0.003117      -0.004734       0.022341      -0.006273      -0.002216       0.008489              2.164606       2.215511       0.022872       0.465365       1.666549      -0.166825       2.611757           0.000001
          149              H       7.340098      26.370254      20.262054       0.087473       1.552594 0.12307769E+02  0.13569334E+03                                 2.267857                            2.088252      -1.548107       2.125913                    0.991021       4.286129      13.066632       0.418128       1.328671      -0.696481       0.024905       0.019356      -0.030220       0.043682       0.003992      -0.003013      -0.000814       0.013370       0.000924      -0.007940      -0.000841       0.008782              2.332473       2.099109       0.275302      -0.396447       2.103119      -0.527979       2.795191          -0.000000
          150              H       8.590177      25.815785      22.148896       0.123189       1.280372 0.97550706E+01  0.10166522E+03                                 1.995649                            1.859274      -1.621571       2.101664                    0.991443       4.083839      12.177602       0.442259       1.328886      -0.695171       0.033181       0.011685       0.003096       0.035314       0.006783      -0.002522       0.001180       0.005043      -0.016884      -0.007578      -0.002600       0.010178              2.065163       2.745844       0.239327       0.125708       1.658827      -0.062747       1.790818           0.000000
          151              H       4.103876      24.879774      21.900032       0.084374       1.814411 0.14280233E+02  0.16248317E+03                                 2.484324                            2.228068      -1.497460       2.148986                    0.991692       4.243313      12.902199       0.412934       1.303625      -0.703754      -0.044885      -0.009574       0.008505       0.046676       0.009381      -0.006168      -0.013984       0.002115       0.002147      -0.015000      -0.004924       0.019924              2.639793       3.843102       0.232330       0.300371       1.924587       0.069705       2.151691           0.000000
          152              H       5.258005      24.267661      23.804973       0.134257       1.333765 0.10100812E+02  0.10474649E+03                                 1.982725                            1.847491      -1.283243       2.278669                    0.995358       3.583402      10.193084       0.466105       1.267184      -0.713172      -0.024700      -0.015754       0.029034       0.041246       0.015335      -0.009123      -0.005655       0.011334      -0.013570      -0.014141      -0.008673       0.022814              2.033080       1.936343       0.173541      -0.245148       1.762842      -0.429347       2.400056           0.000001
          153              H       4.229980      22.247414      28.542438       0.089833       1.590478 0.11881594E+02  0.12933819E+03                                 2.291528                            2.042116      -1.404128       2.202324                    0.992214       4.043143      12.091992       0.427501       1.316186      -0.700867      -0.047252       0.003370      -0.006037       0.047755       0.002589       0.008207      -0.002713       0.017586       0.004420      -0.011410      -0.002215       0.013625              2.462183       3.638760       0.163322      -0.115898       1.844349      -0.139011       1.903440           0.000001
          154              H       5.321057      23.169701      26.764192       0.123838       1.408765 0.10661305E+02  0.11227951E+03                                 2.058739                            1.896234      -1.422463       2.201049                    0.993789       3.787209      10.925412       0.459845       1.264750      -0.712130      -0.023345       0.012364      -0.027014       0.037784       0.003058       0.015067      -0.000986       0.014484      -0.000293      -0.013132      -0.006102       0.019233              2.148091       2.090118      -0.162625       0.333737       1.830081      -0.499210       2.524073           0.000001
          155              H       7.612868      21.544720      30.365933       0.085412       1.402539 0.10223046E+02  0.10803673E+03                                 2.151217                            1.922722      -1.459983       2.167071                    0.991380       4.200451      12.704420       0.427397       1.356075      -0.690131       0.026218      -0.016150       0.031909       0.044344       0.003611       0.002443      -0.007448       0.015641       0.010529      -0.013874       0.006215       0.007659              2.332680       2.100221      -0.287016       0.497507       1.906944      -0.657047       2.990876           0.000001
          156              H       8.779333      22.623466      28.691757       0.122104       1.268943 0.94882263E+01  0.98683944E+02                                 2.022961                            1.862723      -1.611962       2.107008                    0.991709       4.146993      12.552968       0.429439       1.371333      -0.686353       0.032937       0.004974       0.004131       0.033566      -0.001386       0.004798      -0.000270       0.008367      -0.011243      -0.005727      -0.002470       0.008197              2.110443       2.863611       0.149291       0.012362       1.660441      -0.189170       1.807278           0.000001
          157              H       6.328522      19.170382      32.976742       0.092949       1.675278 0.12986945E+02  0.14460543E+03                                 2.382035                            2.145074      -1.412625       2.197325                    0.992273       4.093496      12.397467       0.414018       1.328644      -0.698949       0.009503      -0.046211      -0.016083       0.049844      -0.012642       0.002487      -0.006535      -0.028655       0.004908      -0.019926      -0.000910       0.020836              2.504534       1.856775       0.025493       0.100226       3.045694       0.798473       2.611135           0.000002
          158              H       7.150942      19.381739      35.130547       0.130648       1.251850 0.93189714E+01  0.94221637E+02                                 1.866249                            1.748004      -1.114424       2.354257                    0.997646       3.422808       9.452169       0.492692       1.229555      -0.722305       0.013800      -0.035065       0.011374       0.039362      -0.004205       0.005314       0.000226      -0.032296      -0.043027      -0.017755      -0.006108       0.023863              1.911082       1.598651      -0.267219       0.272205       2.023694      -0.361466       2.110902           0.000002
          159              H       5.519809      22.996772      32.809325       0.098448       1.622620 0.12353623E+02  0.13406128E+03                                 2.251440                            2.037265      -1.029676       2.385982                    0.996969       3.639791      10.422689       0.447986       1.259889      -0.717720      -0.011985       0.043898      -0.022367       0.050705      -0.001012       0.004689      -0.000363      -0.045229       0.007003      -0.024617       0.003135       0.021482              2.374002       1.945777      -0.423457       0.423918       2.555169      -0.689966       2.621058           0.000002
          160              H       6.386091      23.339885      34.908832       0.132418       1.202338 0.88156709E+01  0.86994683E+02                                 1.742019                            1.642581      -1.113586       2.353815                    0.997570       3.261152       8.599874       0.540803       1.147703      -0.742536      -0.000003       0.038115       0.008390       0.039028      -0.005773       0.001792      -0.003339      -0.034371      -0.027396      -0.013905      -0.009189       0.023094              1.764435       1.387915       0.029440       0.107266       2.094961       0.351775       1.810430           0.000003
          161              H       7.930870      27.221173      38.714189       0.095209       1.540533 0.11589998E+02  0.12433606E+03                                 2.194032                            1.984636      -1.090865       2.351269                    0.996605       3.731910      10.780757       0.448005       1.274411      -0.712489      -0.009009       0.038370      -0.030037       0.049554      -0.008672       0.009259      -0.004053      -0.014949       0.051688      -0.021315      -0.000073       0.021388              2.303487       1.681718      -0.048707       0.019161       3.232197      -0.464130       1.996547           0.000003
          162              H       7.588195      25.255825      37.569414       0.132772       1.178413 0.85942203E+01  0.84314602E+02                                 1.723360                            1.625961      -1.069832       2.375899                    0.997966       3.229472       8.505593       0.541209       1.153573      -0.741212      -0.008436       0.007703      -0.038485       0.040144      -0.003244       0.005302      -0.014413      -0.010839       0.037153      -0.012741      -0.010031       0.022772              1.746803       1.383100       0.034688       0.190597       1.596760       0.113754       2.260550           0.000003
          163              H       8.546314      25.321702      42.067066       0.087119       1.586739 0.11999733E+02  0.13004223E+03                                 2.219846                            2.001979      -1.410921       2.191837                    0.992968       3.997307      11.660929       0.451247       1.252503      -0.714552       0.002912      -0.009076       0.044914       0.045914      -0.003788      -0.000501      -0.014608      -0.027083       0.012506      -0.016602      -0.006453       0.023055              2.335210       1.825920       0.068298       0.412939       1.906444       0.330312       3.273267           0.000001
          164              H       8.232424      23.284987      41.035411       0.127183       1.232063 0.92418934E+01  0.93028792E+02                                 1.826795                            1.725680      -1.105642       2.353100                    0.997830       3.407670       9.317446       0.503569       1.208345      -0.727167       0.002241      -0.027799       0.027540       0.039195      -0.001867       0.006728      -0.013689      -0.005998       0.049579      -0.013495      -0.010955       0.024450              1.846476       1.438160      -0.026496       0.061144       2.357946      -0.219396       1.743320           0.000002
          165              H       8.968490      18.143789      42.252582       0.095393       1.501225 0.11342293E+02  0.12061497E+03                                 2.127292                            1.940412      -1.166798       2.321948                    0.994961       3.679897      10.467731       0.462687       1.244853      -0.719107       0.013211       0.008920       0.045288       0.048012       0.003755       0.007992       0.009865      -0.033108       0.035623      -0.024332       0.001629       0.022703              2.215749       1.714383      -0.045832       0.387933       1.827348      -0.332759       3.105514           0.000002
          166              H       8.586065      20.111882      41.139482       0.131195       1.146118 0.83487317E+01  0.81245814E+02                                 1.678958                            1.591280      -1.080841       2.366619                    0.997954       3.242703       8.482345       0.553378       1.137375      -0.744470       0.008164       0.030801       0.023412       0.039540       0.005004       0.007773       0.013771      -0.009218       0.035303      -0.013043      -0.009989       0.023032              1.690691       1.339415       0.069173       0.083585       2.178548       0.185241       1.554110           0.000002
          167              H       7.895232      16.027471      39.112371       0.096492       1.678336 0.13085041E+02  0.14509458E+03                                 2.337605                            2.119835      -1.309407       2.244395                    0.994406       3.953365      11.715243       0.428914       1.287835      -0.708681      -0.009138      -0.034979      -0.029459       0.046636       0.000190       0.011837       0.006136      -0.003099       0.056859      -0.015630      -0.008507       0.024136              2.410145       1.756576       0.162066       0.100405       3.425218       0.387417       2.048643           0.000004
          168              H       7.471686      17.948901      37.890675       0.137186       1.119778 0.80424916E+01  0.77519065E+02                                 1.652628                            1.560884      -1.090155       2.368074                    0.998129       3.190199       8.298544       0.559379       1.136009      -0.744874      -0.012626      -0.010373      -0.036287       0.039796       0.004412       0.008002       0.015290      -0.008870       0.027160      -0.012697      -0.010310       0.023007              1.678518       1.390683      -0.026682       0.278999       1.502185      -0.117622       2.142685           0.000002
          169              H       7.054993      11.322713      17.375232       0.090223       1.412443 0.10585165E+02  0.11249165E+03                                 2.143847                            1.946046      -1.407816       2.196523                    0.992217       4.091183      12.283468       0.429579       1.341652      -0.694129      -0.013647      -0.010791      -0.043938       0.047257      -0.006325      -0.001582       0.005127       0.001131       0.034629      -0.012452      -0.001038       0.013490              2.254435       2.298588       0.009254       0.711286       1.800187       0.192557       2.664530          -0.000001
          170              H       9.169983      10.485518      17.678394       0.125233       1.192001 0.88261877E+01  0.90251888E+02                                 1.950336                            1.804086      -1.586446       2.123128                    0.991774       4.072117      12.265764       0.433162       1.382843      -0.684172       0.014026      -0.015866      -0.029504       0.036317      -0.000589      -0.002250       0.002322       0.000252       0.038154      -0.006975      -0.006292       0.013267              2.026837       2.048161      -0.344029      -0.260879       1.905994       0.484192       2.126356          -0.000000
          171              H       7.001536      12.752805      21.053894       0.088044       1.429873 0.10634304E+02  0.11331378E+03                                 2.170492                            1.956721      -1.451969       2.175718                    0.991305       4.155706      12.554793       0.425748       1.350143      -0.692001      -0.014024       0.021253       0.038564       0.046212      -0.004670       0.004911       0.006804       0.002099       0.041511      -0.014211      -0.002140       0.016350              2.301712       2.424273      -0.484330      -0.595521       2.013559       0.479680       2.467303           0.000000
          172              H       9.139828      11.973254      21.433978       0.121784       1.367999 0.10466118E+02  0.11092030E+03                                 2.092176                            1.932707      -1.571557       2.131489                    0.991590       4.045058      12.131062       0.431820       1.338374      -0.694504       0.013715       0.007590       0.031259       0.034969      -0.000430       0.001031       0.003117      -0.004734       0.022340      -0.006273      -0.002216       0.008489              2.164603       2.215508      -0.022872       0.465365       1.666547       0.166824       2.611753          -0.000000
          173              H      13.220401      12.645754      24.985946       0.087475       1.552587 0.12307707E+02  0.13569249E+03                                 2.267851                            2.088247      -1.548107       2.125913                    0.991021       4.286118      13.066594       0.418128       1.328672      -0.696481      -0.024904       0.019356       0.030220       0.043682      -0.003992      -0.003013       0.000814       0.013370       0.000924      -0.007940      -0.000841       0.008782              2.332466       2.099105      -0.275301      -0.396446       2.103114       0.527976       2.795180           0.000000
          174              H      11.970323      12.091285      23.099104       0.123190       1.280371 0.97550598E+01  0.10166506E+03                                 1.995647                            1.859272      -1.621572       2.101664                    0.991443       4.083834      12.177577       0.442259       1.328884      -0.695172      -0.033181       0.011685      -0.003096       0.035314      -0.006783      -0.002522      -0.001180       0.005043      -0.016884      -0.007577      -0.002600       0.010177              2.065160       2.745841      -0.239327       0.125709       1.658825       0.062746       1.790816           0.000000
          175              H       2.749624      11.155274      23.347968       0.084373       1.814417 0.14280297E+02  0.16248419E+03                                 2.484337                            2.228079      -1.497463       2.148985                    0.991692       4.243324      12.902273       0.412931       1.303632      -0.703752       0.044885      -0.009574      -0.008504       0.046676      -0.009380      -0.006168       0.013984       0.002115       0.002148      -0.015000      -0.004924       0.019924              2.639808       3.843127      -0.232332       0.300373       1.924596      -0.069706       2.151702          -0.000000
          176              H       1.595495      10.543161      21.443027       0.134257       1.333763 0.10100788E+02  0.10474613E+03                                 1.982719                            1.847485      -1.283242       2.278669                    0.995358       3.583397      10.193047       0.466107       1.267179      -0.713173       0.024700      -0.015754      -0.029034       0.041246      -0.015335      -0.009123       0.005655       0.011334      -0.013571      -0.014141      -0.008673       0.022814              2.033073       1.936336      -0.173540      -0.245147       1.762837       0.429345       2.400047          -0.000000
          177              H       2.623520       8.522914      16.705562       0.089834       1.590480 0.11881612E+02  0.12933842E+03                                 2.291528                            2.042116      -1.404129       2.202324                    0.992214       4.043144      12.091991       0.427501       1.316184      -0.700867       0.047252       0.003370       0.006037       0.047755      -0.002590       0.008207       0.002713       0.017586       0.004421      -0.011410      -0.002215       0.013625              2.462183       3.638761      -0.163321      -0.115897       1.844349       0.139011       1.903440          -0.000001
          178              H       1.532443       9.445201      18.483808       0.123839       1.408756 0.10661207E+02  0.11227811E+03                                 2.058719                            1.896217      -1.422462       2.201049                    0.993789       3.787190      10.925300       0.459850       1.264739      -0.712133       0.023345       0.012364       0.027014       0.037784      -0.003058       0.015067       0.000986       0.014484      -0.000293      -0.013132      -0.006102       0.019233              2.148070       2.090098       0.162623       0.333733       1.830065       0.499203       2.524047          -0.000001
          179              H      12.947632       7.820220      14.882067       0.085412       1.402538 0.10223038E+02  0.10803662E+03                                 2.151216                            1.922721      -1.459981       2.167071                    0.991380       4.200451      12.704418       0.427397       1.356075      -0.690131      -0.026218      -0.016150      -0.031909       0.044344      -0.003611       0.002443       0.007448       0.015641       0.010529      -0.013874       0.006215       0.007659              2.332679       2.100219       0.287015       0.497506       1.906943       0.657047       2.990875          -0.000001
          180              H      11.781167       8.898966      16.556243       0.122104       1.268942 0.94882214E+01  0.98683882E+02                                 2.022960                            1.862723      -1.611962       2.107008                    0.991709       4.146992      12.552965       0.429439       1.371333      -0.686353      -0.032937       0.004974      -0.004131       0.033566       0.001386       0.004798       0.000270       0.008367      -0.011243      -0.005727      -0.002470       0.008197              2.110443       2.863611      -0.149292       0.012361       1.660440       0.189170       1.807278          -0.000001
          181              H       0.524978       5.445882      12.271258       0.092947       1.675286 0.12987023E+02  0.14460661E+03                                 2.382049                            2.145086      -1.412628       2.197323                    0.992273       4.093505      12.397531       0.414015       1.328651      -0.698947      -0.009503      -0.046211       0.016084       0.049844       0.012642       0.002487       0.006535      -0.028654       0.004909      -0.019926      -0.000910       0.020835              2.504550       1.856785      -0.025493       0.100227       3.045714      -0.798480       2.611151          -0.000004
          182              H      13.409558       5.657239      10.117453       0.130646       1.251862 0.93190877E+01  0.94223187E+02                                 1.866269                            1.748021      -1.114429       2.354254                    0.997646       3.422824       9.452258       0.492687       1.229564      -0.722303      -0.013800      -0.035065      -0.011374       0.039362       0.004205       0.005314      -0.000226      -0.032296      -0.043026      -0.017755      -0.006108       0.023863              1.911103       1.598666       0.267224       0.272210       2.023716       0.361472       2.110927          -0.000004
          183              H       1.333691       9.272272      12.438675       0.098447       1.622623 0.12353641E+02  0.13406157E+03                                 2.251445                            2.037270      -1.029674       2.385983                    0.996969       3.639791      10.422701       0.447985       1.259892      -0.717719       0.011985       0.043898       0.022367       0.050705       0.001011       0.004689       0.000363      -0.045229       0.007003      -0.024617       0.003135       0.021482              2.374008       1.945781       0.423459       0.423920       2.555177       0.689969       2.621065          -0.000006
          184              H       0.467409       9.615385      10.339168       0.132421       1.202319 0.88154978E+01  0.86992476E+02                                 1.741994                            1.642559      -1.113576       2.353820                    0.997570       3.261128       8.599763       0.540810       1.147695      -0.742538       0.000003       0.038116      -0.008390       0.039028       0.005773       0.001792       0.003339      -0.034371      -0.027396      -0.013905      -0.009189       0.023094              1.764410       1.387898      -0.029440       0.107263       2.094928      -0.351767       1.810403          -0.000006
          185              H      12.629630      13.496673       6.533811       0.095209       1.540528 0.11589951E+02  0.12433542E+03                                 2.194027                            1.984631      -1.090862       2.351271                    0.996605       3.731901      10.780720       0.448006       1.274411      -0.712489       0.009009       0.038370       0.030037       0.049555       0.008672       0.009259       0.004054      -0.014949       0.051688      -0.021315      -0.000073       0.021388              2.303481       1.681715       0.048707       0.019161       3.232187       0.464129       1.996543          -0.000003
          186              H      12.972305      11.531325       7.678586       0.132779       1.178384 0.85939506E+01  0.84311190E+02                                 1.723321                            1.625927      -1.069816       2.375908                    0.997966       3.229433       8.505417       0.541220       1.153560      -0.741215       0.008436       0.007703       0.038485       0.040144       0.003244       0.005301       0.014413      -0.010839       0.037154      -0.012742      -0.010031       0.022773              1.746763       1.383073      -0.034687       0.190590       1.596724      -0.113750       2.260491          -0.000006
          187              H      12.014185      11.597202       3.180934       0.087120       1.586730 0.11999647E+02  0.13004099E+03                                 2.219833                            2.001968      -1.410921       2.191837                    0.992968       3.997290      11.660846       0.451250       1.252499      -0.714553      -0.002912      -0.009076      -0.044914       0.045914       0.003788      -0.000501       0.014609      -0.027083       0.012507      -0.016602      -0.006454       0.023056              2.335196       1.825911      -0.068297       0.412936       1.906433      -0.330309       3.273245           0.000001
          188              H      12.328076       9.560487       4.212589       0.127186       1.232044 0.92417042E+01  0.93026269E+02                                 1.826764                            1.725652      -1.105634       2.353104                    0.997830       3.407638       9.317281       0.503578       1.208331      -0.727171      -0.002241      -0.027799      -0.027540       0.039196       0.001867       0.006728       0.013689      -0.005998       0.049581      -0.013495      -0.010955       0.024451              1.846443       1.438139       0.026495       0.061142       2.357898       0.219390       1.743291           0.000000
          189              H      11.592010       4.419289       2.995418       0.095398       1.501176 0.11341827E+02  0.12060842E+03                                 2.127217                            1.940349      -1.166792       2.321952                    0.994961       3.679835      10.467386       0.462704       1.244825      -0.719113      -0.013211       0.008920      -0.045288       0.048012      -0.003756       0.007993      -0.009865      -0.033107       0.035622      -0.024332       0.001629       0.022703              2.215666       1.714330       0.045828       0.387911       1.827286       0.332736       3.105382           0.000001
          190              H      11.974435       6.387382       4.108518       0.131200       1.146091 0.83484681E+01  0.81242402E+02                                 1.678911                            1.591238      -1.080832       2.366624                    0.997954       3.242663       8.482126       0.553395       1.137351      -0.744475      -0.008164       0.030801      -0.023412       0.039540      -0.005004       0.007773      -0.013771      -0.009218       0.035303      -0.013043      -0.009989       0.023032              1.690644       1.339384      -0.069170       0.083582       2.178479      -0.185236       1.554069           0.000000
          191              H      12.665268       2.302971       6.135629       0.096492       1.678355 0.13085220E+02  0.14509718E+03                                 2.337631                            2.119856      -1.309410       2.244394                    0.994406       3.953380      11.715343       0.428909       1.287844      -0.708679       0.009138      -0.034979       0.029459       0.046636      -0.000190       0.011837      -0.006135      -0.003099       0.056858      -0.015629      -0.008507       0.024136              2.410173       1.756592      -0.162069       0.100407       3.425264      -0.387422       2.048664          -0.000005
          192              H      13.088814       4.224401       7.357325       0.137187       1.119775 0.80424629E+01  0.77518727E+02                                 1.652626                            1.560882      -1.090151       2.368077                    0.998129       3.190193       8.298528       0.559379       1.136010      -0.744873       0.012626      -0.010373       0.036287       0.039796      -0.004412       0.008002      -0.015290      -0.008869       0.027160      -0.012697      -0.010310       0.023007              1.678515       1.390681       0.026682       0.278998       1.502183       0.117623       2.142681          -0.000004
          193              H       6.652007       2.401787      39.999232       0.090223       1.412447 0.10585197E+02  0.11249208E+03                                 2.143850                            1.946049      -1.407815       2.196523                    0.992217       4.091190      12.283493       0.429579       1.341652      -0.694129       0.013647       0.010790      -0.043938       0.047257      -0.006325       0.001582      -0.005127       0.001131       0.034628      -0.012452      -0.001038       0.013490              2.254438       2.298592       0.009254      -0.711288       1.800189      -0.192557       2.664533           0.000002
          194              H       4.537017       3.238982      40.302394       0.125232       1.191999 0.88261636E+01  0.90251563E+02                                 1.950332                            1.804083      -1.586437       2.123131                    0.991774       4.072110      12.265730       0.433163       1.382842      -0.684172      -0.014026       0.015866      -0.029504       0.036317      -0.000589       0.002250      -0.002322       0.000251       0.038154      -0.006975      -0.006292       0.013267              2.026833       2.048157      -0.344028       0.260878       1.905990      -0.484191       2.126351           0.000001
          195              H       6.705464       0.971695      43.677894       0.088044       1.429879 0.10634359E+02  0.11331451E+03                                 2.170497                            1.956725      -1.451972       2.175716                    0.991305       4.155718      12.554836       0.425748       1.350142      -0.692002       0.014024      -0.021254       0.038564       0.046212      -0.004670      -0.004912      -0.006804       0.002100       0.041511      -0.014211      -0.002140       0.016350              2.301717       2.424279      -0.484332       0.595523       2.013563      -0.479681       2.467308           0.000001
          196              H       4.567172       1.751246      44.057978       0.121783       1.368004 0.10466165E+02  0.11092094E+03                                 2.092181                            1.932712      -1.571556       2.131489                    0.991590       4.045070      12.131110       0.431820       1.338375      -0.694504      -0.013716      -0.007590       0.031258       0.034969      -0.000430      -0.001032      -0.003117      -0.004734       0.022341      -0.006273      -0.002216       0.008489              2.164608       2.215513      -0.022872      -0.465366       1.666551      -0.166825       2.611760           0.000001
          197              H       0.486598       1.078746       2.361946       0.087473       1.552596 0.12307798E+02  0.13569374E+03                                 2.267860                            2.088254      -1.548110       2.125911                    0.991021       4.286136      13.066659       0.418128       1.328671      -0.696481       0.024905      -0.019356       0.030220       0.043682      -0.003992       0.003012      -0.000814       0.013370       0.000924      -0.007940      -0.000841       0.008782              2.332475       2.099111      -0.275302       0.396447       2.103121      -0.527979       2.795194           0.000000
          198              H       1.736677       1.633215       0.475104       0.123189       1.280370 0.97550593E+01  0.10166509E+03                                 1.995649                            1.859274      -1.621571       2.101665                    0.991443       4.083838      12.177604       0.442258       1.328888      -0.695171       0.033181      -0.011685      -0.003096       0.035314      -0.006783       0.002522       0.001180       0.005043      -0.016885      -0.007578      -0.002600       0.010178              2.065163       2.745844      -0.239327      -0.125709       1.658827      -0.062747       1.790818           0.000001
          199              H      10.957376       2.569226       0.723968       0.084374       1.814412 0.14280242E+02  0.16248334E+03                                 2.484326                            2.228070      -1.497459       2.148986                    0.991692       4.243314      12.902211       0.412933       1.303627      -0.703754      -0.044886       0.009573      -0.008505       0.046676      -0.009381       0.006168      -0.013984       0.002115       0.002147      -0.015000      -0.004924       0.019924              2.639796       3.843107      -0.232330      -0.300372       1.924588       0.069705       2.151693           0.000002
          200              H      12.111505       3.181339      44.067027       0.134257       1.333768 0.10100834E+02  0.10474680E+03                                 1.982730                            1.847495      -1.283245       2.278668                    0.995358       3.583405      10.193105       0.466103       1.267186      -0.713171      -0.024700       0.015754      -0.029034       0.041246      -0.015335       0.009123      -0.005655       0.011334      -0.013570      -0.014141      -0.008673       0.022814              2.033085       1.936347      -0.173542       0.245149       1.762846      -0.429349       2.400062           0.000003
          201              H      11.083480       5.201586      39.329562       0.089833       1.590477 0.11881588E+02  0.12933810E+03                                 2.291527                            2.042115      -1.404124       2.202326                    0.992214       4.043142      12.091985       0.427501       1.316185      -0.700867      -0.047252      -0.003370       0.006037       0.047755      -0.002590      -0.008207      -0.002713       0.017586       0.004420      -0.011410      -0.002214       0.013625              2.462181       3.638758      -0.163321       0.115897       1.844348      -0.139011       1.903438           0.000002
          202              H      12.174557       4.279299      41.107808       0.123838       1.408760 0.10661251E+02  0.11227879E+03                                 2.058733                            1.896229      -1.422461       2.201050                    0.993789       3.787200      10.925377       0.459845       1.264750      -0.712131      -0.023345      -0.012365       0.027014       0.037784      -0.003058      -0.015067      -0.000986       0.014484      -0.000293      -0.013132      -0.006101       0.019233              2.148085       2.090112       0.162624      -0.333736       1.830076      -0.499208       2.524066           0.000003
          203              H       0.759368       5.904280      37.506067       0.085410       1.402547 0.10223113E+02  0.10803760E+03                                 2.151224                            1.922727      -1.459980       2.167070                    0.991380       4.200464      12.704464       0.427397       1.356074      -0.690131       0.026218       0.016150      -0.031909       0.044344      -0.003611      -0.002442      -0.007448       0.015641       0.010528      -0.013874       0.006215       0.007659              2.332688       2.100228       0.287017      -0.497509       1.906950      -0.657051       2.990887           0.000001
          204              H       1.925833       4.825534      39.180243       0.122104       1.268942 0.94882180E+01  0.98683806E+02                                 2.022957                            1.862721      -1.611959       2.107008                    0.991709       4.146987      12.552934       0.429440       1.371330      -0.686353       0.032937      -0.004975      -0.004131       0.033566       0.001386      -0.004798      -0.000270       0.008367      -0.011243      -0.005727      -0.002470       0.008197              2.110440       2.863605      -0.149291      -0.012361       1.660438      -0.189170       1.807275           0.000001
          205              H      13.182022       8.278618      34.895258       0.092949       1.675285 0.12987012E+02  0.14460642E+03                                 2.382045                            2.145082      -1.412633       2.197321                    0.992273       4.093507      12.397526       0.414017       1.328648      -0.698948       0.009503       0.046211       0.016084       0.049844       0.012642      -0.002487      -0.006535      -0.028655       0.004909      -0.019926      -0.000910       0.020836              2.504546       1.856782      -0.025493      -0.100226       3.045708       0.798478       2.611147           0.000001
          206              H       0.297442       8.067261      32.741453       0.130649       1.251851 0.93189884E+01  0.94221838E+02                                 1.866249                            1.748004      -1.114423       2.354257                    0.997646       3.422811       9.452174       0.492693       1.229553      -0.722305       0.013800       0.035065      -0.011374       0.039362       0.004205      -0.005314       0.000226      -0.032297      -0.043027      -0.017756      -0.006108       0.023863              1.911082       1.598651       0.267219      -0.272205       2.023693      -0.361465       2.110902          -0.000000
          207              H      12.373309       4.452228      35.062675       0.098447       1.622642 0.12353823E+02  0.13406417E+03                                 2.251475                            2.037294      -1.029677       2.385983                    0.996969       3.639804      10.422799       0.447979       1.259904      -0.717717      -0.011985      -0.043898       0.022368       0.050705       0.001012      -0.004689      -0.000363      -0.045228       0.007004      -0.024617       0.003136       0.021481              2.374041       1.945805       0.423467      -0.423929       2.555213      -0.689984       2.621105           0.000003
          208              H      13.239591       4.109115      32.963168       0.132419       1.202336 0.88156525E+01  0.86994438E+02                                 1.742014                            1.642578      -1.113582       2.353816                    0.997570       3.261150       8.599860       0.540804       1.147701      -0.742536      -0.000003      -0.038115      -0.008390       0.039028       0.005773      -0.001792      -0.003339      -0.034371      -0.027396      -0.013906      -0.009189       0.023094              1.764431       1.387913      -0.029440      -0.107265       2.094955       0.351774       1.810426           0.000001
          209              H       1.077370       0.227827      29.157811       0.095211       1.540513 0.11589813E+02  0.12433344E+03                                 2.194003                            1.984612      -1.090858       2.351273                    0.996605       3.731883      10.780612       0.448011       1.274400      -0.712491      -0.009009      -0.038370       0.030037       0.049555       0.008672      -0.009259      -0.004054      -0.014949       0.051690      -0.021315      -0.000074       0.021388              2.303455       1.681699       0.048706      -0.019160       3.232143      -0.464122       1.996522           0.000002
          210              H       0.734695       2.193175      30.302586       0.132777       1.178389 0.85939918E+01  0.84311705E+02                                 1.723327                            1.625932      -1.069822       2.375905                    0.997966       3.229438       8.505439       0.541218       1.153562      -0.741214      -0.008436      -0.007703       0.038485       0.040145       0.003244      -0.005302      -0.014413      -0.010839       0.037153      -0.012741      -0.010031       0.022772              1.746769       1.383077      -0.034687      -0.190592       1.596729       0.113750       2.260502           0.000002
          211              H       1.692814       2.127298      25.804934       0.087119       1.586739 0.11999729E+02  0.13004216E+03                                 2.219844                            2.001978      -1.410919       2.191838                    0.992968       3.997306      11.660919       0.451248       1.252502      -0.714552       0.002912       0.009076      -0.044914       0.045914       0.003788       0.000501      -0.014608      -0.027083       0.012507      -0.016602      -0.006453       0.023055              2.335208       1.825919      -0.068298      -0.412938       1.906443       0.330313       3.273263          -0.000000
          212              H       1.378924       4.164013      26.836589       0.127182       1.232068 0.92419394E+01  0.93029404E+02                                 1.826803                            1.725687      -1.105647       2.353098                    0.997829       3.407676       9.317481       0.503566       1.208349      -0.727166       0.002241       0.027800      -0.027540       0.039196       0.001867      -0.006728      -0.013689      -0.005998       0.049579      -0.013495      -0.010955       0.024450              1.846484       1.438166       0.026496      -0.061144       2.357959      -0.219398       1.743327          -0.000001
          213              H       2.114990       9.305211      25.619418       0.095392       1.501229 0.11342330E+02  0.12061548E+03                                 2.127298                            1.940416      -1.166796       2.321948                    0.994961       3.679903      10.467760       0.462686       1.244855      -0.719107       0.013211      -0.008921      -0.045288       0.048012      -0.003755      -0.007992       0.009865      -0.033108       0.035623      -0.024332       0.001629       0.022703              2.215755       1.714387       0.045832      -0.387934       1.827353      -0.332761       3.105523          -0.000001
          214              H       1.732565       7.337118      26.732518       0.131193       1.146127 0.83488265E+01  0.81247030E+02                                 1.678973                            1.591294      -1.080847       2.366617                    0.997954       3.242717       8.482418       0.553372       1.137382      -0.744468       0.008164      -0.030801      -0.023412       0.039541      -0.005004      -0.007773       0.013771      -0.009219       0.035303      -0.013043      -0.009989       0.023032              1.690707       1.339426      -0.069173      -0.083587       2.178571       0.185243       1.554124          -0.000001
          215              H       1.041732      11.421529      28.759629       0.096495       1.678276 0.13084459E+02  0.14508609E+03                                 2.337515                            2.119761      -1.309399       2.244399                    0.994407       3.953309      11.714882       0.428930       1.287803      -0.708688      -0.009138       0.034979       0.029460       0.046636      -0.000190      -0.011837       0.006137      -0.003099       0.056861      -0.015630      -0.008507       0.024137              2.410049       1.756520      -0.162057      -0.100399       3.425059       0.387396       2.048569           0.000001
          216              H       0.618186       9.500099      29.981325       0.137189       1.119763 0.80423483E+01  0.77517257E+02                                 1.652605                            1.560863      -1.090149       2.368078                    0.998129       3.190176       8.298433       0.559387       1.135999      -0.744876      -0.012626       0.010373       0.036287       0.039796      -0.004412      -0.008002       0.015290      -0.008870       0.027160      -0.012697      -0.010310       0.023007              1.678494       1.390665       0.026681      -0.278993       1.502165      -0.117619       2.142651          -0.000000
          217              C      13.075107      11.457213      40.837677       0.094337      28.354912 0.33563558E+03  0.74606814E+04                                 8.320229                            6.230598       0.121407       2.061180                    0.999241      26.387848      75.875573       0.635291       0.433733      -1.044357       0.009631       0.017533       0.042803       0.047247      -0.025822       0.015636      -0.012894      -0.063499       0.033177      -0.048397       0.003691       0.044707              9.874430      13.802011       3.519001      -1.646570       7.072227       1.490703       8.749052           0.000003
          218              C      11.818175      10.957641      41.007357      -0.135734      36.915837 0.45362654E+03  0.10866440E+05                                 9.951834                            7.293538      -0.207236       1.917970                    0.998318      29.963926      89.286726       0.581444       0.439754      -1.041314      -0.000733       0.006530       0.009092       0.011218      -0.030282       0.014392      -0.018991      -0.050473      -0.000130      -0.040142      -0.010146       0.050288             12.192316      18.319024       3.942220      -3.015118       7.986123       1.637550      10.271800           0.000004
          219              C      13.105263      12.294407      42.980170       0.093148      29.312173 0.35061289E+03  0.78955387E+04                                 8.580184                            6.421433      -0.043580       2.001387                    0.999148      26.948590      78.524783       0.616716       0.441029      -1.037850       0.000466      -0.006572      -0.043949       0.044440      -0.032569       0.009944      -0.009061      -0.069833       0.017124      -0.051237       0.002894       0.048343             10.242678      14.658607       3.553129      -1.069367       6.602392       1.146948       9.467034           0.000003
          220              C      11.835994      11.827774      43.215912      -0.140560      36.392043 0.44711486E+03  0.10681851E+05                                 9.832111                            7.219323      -0.222115       1.909664                    0.998534      30.178061      90.080951       0.586507       0.437125      -1.041896      -0.001242       0.009472      -0.013266       0.016348      -0.030060       0.010467      -0.020529      -0.058303      -0.009678      -0.040347      -0.012556       0.052904             12.050150      18.222876       4.751328      -0.539502       7.820281       1.563063      10.107293           0.000004
          221              C      11.167093      11.147039      42.224076       0.060375      39.948287 0.40960087E+03  0.94793445E+04                                10.413604                            6.850053      -0.210820       1.952410                    0.998999      26.607541      75.685121       0.616071       0.429594      -1.056833       0.019424       0.013148      -0.006038       0.024220      -0.015477       0.000784      -0.010382      -0.046173      -0.024599      -0.024063      -0.010264       0.034327             14.384285      24.683978       5.630723      -1.904593       8.213952       1.592297      10.254925           0.000003
          222              C       9.766237      10.727069      42.362535       0.375668      34.278462 0.32279443E+03  0.70995035E+04                                 9.720773                            6.283087      -0.389241       1.908503                    0.998734      24.419517      69.648568       0.607229       0.458618      -1.030778      -0.028914      -0.001423       0.000806       0.028960      -0.029009       0.012862      -0.052148      -0.092350      -0.034958      -0.049092      -0.039897       0.088989             13.630124      23.158634       4.638437      -1.777739       7.896954       2.009292       9.834784           0.000004
          223              C       6.912440      12.209315       1.632548       0.088328      26.889912 0.33887881E+03  0.75532802E+04                                 8.007616                            6.246347       0.047641       2.033216                    0.999081      26.628888      76.751610       0.636467       0.431757      -1.045222      -0.041788      -0.007842      -0.021557       0.047670      -0.005136       0.022145      -0.031986      -0.044686      -0.048487      -0.043651      -0.006563       0.050215              9.079142      10.386427       0.851026      -2.329895       5.664821       1.992202      11.186179           0.000001
          224              C       7.667696      11.868948       0.516280      -0.150186      34.882166 0.45144730E+03  0.10787381E+05                                 9.510619                            7.229229      -0.133141       1.936269                    0.998952      30.073980      89.129126       0.590458       0.434118      -1.046018      -0.012614       0.006608      -0.009436       0.017083      -0.010282       0.009780      -0.032621      -0.050010      -0.056219      -0.035357      -0.017201       0.052558             11.124038      11.545542       0.426199      -3.105732       6.808777       3.389059      15.017793           0.000002
          225              C       5.034581      11.339182       0.676458       0.083433      27.602728 0.33637151E+03  0.74815686E+04                                 8.108176                            6.186208       0.065163       2.033277                    0.999567      26.721083      76.871564       0.645463       0.426640      -1.048611       0.031856       0.042123       0.013631       0.054543       0.003573       0.026064      -0.019103      -0.044774      -0.079314      -0.048965       0.007624       0.041342              9.335921      11.045040       0.403316      -2.419219       5.286536       1.815939      11.676189           0.000002
          226              C       5.711707      10.963131      44.789185      -0.146208      34.569952 0.43424674E+03  0.10248506E+05                                 9.359008                            7.018594      -0.066995       1.956008                    0.999450      29.618417      86.473884       0.610081       0.425398      -1.054168      -0.001123       0.016950      -0.009271       0.019352       0.007449       0.016344      -0.017034      -0.050489      -0.067888      -0.039503      -0.001783       0.041286             11.131421      13.436483      -0.035100      -4.371114       6.115305       2.571574      13.842475           0.000004
          227              C       7.067329      11.212916      44.724028       0.067778      37.753248 0.39689914E+03  0.90941827E+04                                 9.984545                            6.710490      -0.053795       2.005717                    0.999206      26.150778      73.508694       0.628294       0.425461      -1.061622      -0.015464       0.016015       0.012568       0.025565      -0.009307       0.008729      -0.022430      -0.033012      -0.041459      -0.025510      -0.011607       0.037118             13.299983      14.128988      -0.679898      -6.229529       7.216087       4.597705      18.554875           0.000002
          228              C       7.833550      10.809416      43.516812       0.372633      33.604379 0.31807126E+03  0.69624846E+04                                 9.578126                            6.225557      -0.335437       1.928838                    0.998820      24.207616      68.641673       0.612355       0.456944      -1.032818       0.010747      -0.001341      -0.025782       0.027964      -0.030962       0.012918      -0.046142      -0.097973      -0.068912      -0.046513      -0.043282       0.089795             13.177680      13.944824      -0.467778      -5.936438       7.373972       4.796842      18.214243           0.000004
          229              C       5.179875       8.555853      39.312820       0.099508      28.726121 0.32083567E+03  0.70535063E+04                                 8.388597                            6.080869       0.048233       2.039906                    0.999279      26.091245      74.671062       0.644620       0.432195      -1.045025       0.034679       0.001355      -0.030590       0.046262      -0.010365      -0.017515      -0.043078      -0.045751      -0.072492      -0.055992      -0.001666       0.057658             10.276084      11.786079       1.220733       1.490029       7.113782       4.406194      11.928389           0.000004
          230              C       5.817251       9.121303      40.365741      -0.135328      35.272199 0.41212538E+03  0.96170575E+04                                 9.532306                            6.859693      -0.060792       1.965362                    0.999397      29.201905      85.266773       0.613030       0.428165      -1.050606       0.004694       0.011817      -0.013939       0.018867      -0.005772      -0.015653      -0.038563      -0.058496      -0.042168      -0.046291      -0.010940       0.057232             11.877600      14.058780       2.530610       3.405020       8.162433       5.107739      13.411587           0.000005
          231              C       7.134493       8.171567      38.248587       0.094803      29.456682 0.33659122E+03  0.74869657E+04                                 8.572241                            6.257212       0.045076       2.038520                    0.998919      26.323836      75.707820       0.631267       0.436205      -1.042914      -0.044731      -0.001521       0.026087       0.051805      -0.011497      -0.014456      -0.028012      -0.043740      -0.039156      -0.040343      -0.002438       0.042781             10.538200      11.474475       1.190444       1.307652       7.157645       4.732598      12.982478           0.000003
          232              C       7.839033       8.783680      39.251283      -0.137892      37.226225 0.43687383E+03  0.10363437E+05                                 9.970634                            7.126776      -0.165407       1.933376                    0.998558      29.670288      87.878315       0.592239       0.435975      -1.043937      -0.011691       0.006348       0.002279       0.013497      -0.017696       0.001547      -0.034821      -0.060364      -0.071208      -0.040372      -0.020300       0.060672             12.556049      12.342713       1.788250       1.887671       9.186349       6.629351      16.139084           0.000004
          233              C       7.171502       9.225609      40.353524       0.065952      39.309446 0.38275353E+03  0.86891057E+04                                10.246514                            6.576075      -0.025288       2.018390                    0.999280      25.844761      72.264881       0.636802       0.423687      -1.062945      -0.010110       0.001895      -0.021187       0.023552      -0.005911       0.000652      -0.023169      -0.049917      -0.045969      -0.025047      -0.017487       0.042535             14.464061      14.542944       3.649853       4.827338      10.300668       8.090270      18.548572           0.000004
          234              C       7.885637       9.840467      41.495583       0.377688      34.868116 0.32191086E+03  0.70588595E+04                                 9.809652                            6.255509      -0.317817       1.935965                    0.998723      24.088491      68.084613       0.612754       0.455849      -1.034732       0.013378       0.020004       0.017908       0.029997      -0.028165       0.010348      -0.054908      -0.103525      -0.072644      -0.051922      -0.044837       0.096759             13.918466      13.894284       4.197696       4.358785      10.118386       7.466710      17.742728           0.000005
          235              C       6.313444       6.299546      34.475809       0.103779      28.414329 0.33004904E+03  0.73181803E+04                                 8.357168                            6.182616      -0.006449       2.018663                    0.999403      26.440736      76.354463       0.636040       0.434307      -1.042243      -0.004250       0.039512       0.008250       0.040587       0.000012       0.035629       0.011800       0.015281      -0.090571      -0.050050       0.008536       0.041514             10.176570       6.084019      -0.770862      -3.492760       9.006035      -0.956074      15.439655           0.000001
          236              C       6.816491       6.417576      33.202077      -0.148827      35.563966 0.43485091E+03  0.10262080E+05                                 9.582667                            7.043576      -0.009002       1.974932                    0.999409      29.546942      86.145692       0.606644       0.427836      -1.053099       0.002561       0.003318       0.010702       0.011494       0.003053       0.016754       0.005860      -0.000491      -0.116022      -0.043559       0.016964       0.026595             11.993943       6.714839      -0.385711      -4.317900       9.365058      -2.007210      19.901932          -0.000001
          237              C       5.854260       8.525659      34.577164       0.093966      27.095049 0.31667650E+03  0.69203995E+04                                 7.972815                            5.982373       0.198944       2.085909                    0.999698      25.919628      73.298388       0.661345       0.423801      -1.053043       0.007865      -0.044404       0.006668       0.045586       0.006086       0.029008       0.015448      -0.010294      -0.068514      -0.042493       0.007809       0.034684              9.595964       5.775973      -0.659124      -3.523368       8.415131      -0.357682      14.596788           0.000002
          238              C       6.357307       8.737017      33.329677      -0.148694      34.256951 0.41514518E+03  0.96517899E+04                                 9.231474                            6.827337       0.157456       2.030561                    0.999753      28.925965      82.798436       0.625697       0.421050      -1.060857       0.005538      -0.011768       0.005432       0.014095      -0.000825       0.019292       0.006700      -0.015658      -0.084090      -0.037410       0.014382       0.023028             11.408331       6.699642      -0.664487      -4.744784       8.990907       0.009537      18.534443           0.000001
          239              C       6.826086       7.658271      32.603446       0.050493      39.735225 0.40665852E+03  0.93526129E+04                                10.289551                            6.754710      -0.065890       1.994945                    0.999208      26.356499      73.659166       0.632977       0.420741      -1.067085      -0.000166       0.002518       0.029445       0.029553       0.008040       0.006570       0.000837       0.034200      -0.027114      -0.014465      -0.010239       0.024704             14.677943       7.384464      -0.491816      -6.149512       9.788205      -1.338203      26.861159           0.000000
          240              C       7.248262       7.776302      31.183112       0.382400      32.808697 0.30419083E+03  0.65510027E+04                                 9.348001                            6.019273      -0.170311       1.988530                    0.999200      23.425575      64.787480       0.636753       0.446656      -1.044071       0.011871      -0.000479      -0.030545       0.032774      -0.006485       0.039090      -0.000164       0.142648      -0.114098      -0.053172      -0.048391       0.101563             13.349756       6.344014       0.320406      -5.020869      10.265578      -1.510541      23.439675          -0.000000
          241              C       8.002147      12.675948      28.684065       0.101380      27.315930 0.32213407E+03  0.70769008E+04                                 8.066772                            6.078616       0.134038       2.067026                    0.999561      25.978788      73.901628       0.648180       0.430134      -1.048093       0.008070      -0.016269      -0.038485       0.042555      -0.022082       0.006773       0.021293       0.059726      -0.003676      -0.047351       0.009596       0.037755              9.481970       4.661258       0.798631      -1.075043      14.024215      -2.413155       9.760439           0.000002
          242              C       7.793800      11.509366      29.375454      -0.142204      34.017244 0.41792814E+03  0.97398060E+04                                 9.218563                            6.874767       0.121178       2.021349                    0.999600      28.931907      83.111688       0.619743       0.424078      -1.058190       0.000516       0.000887      -0.007082       0.007156      -0.007810       0.001549       0.025042       0.045500       0.023459      -0.040802       0.018082       0.022720             11.062575       5.148252       1.068742      -1.153625      17.616971      -3.477433      10.422503           0.000002
          243              C       8.361270      11.577988      26.735233       0.100524      27.555623 0.32596884E+03  0.71956958E+04                                 8.166997                            6.149721       0.065370       2.043517                    0.999478      26.240246      75.279889       0.637740       0.435077      -1.043168      -0.015953       0.024876       0.030245       0.042286      -0.011237       0.024125       0.024747       0.078889      -0.021609      -0.055141       0.002369       0.052772              9.628087       4.988462       0.865972      -1.472016      13.390812      -2.870073      10.504988           0.000000
          244              C       8.170743      10.361997      27.343366      -0.149218      35.445961 0.44086713E+03  0.10436948E+05                                 9.545368                            7.096552      -0.000042       1.976077                    0.999512      29.642157      86.481009       0.603979       0.428369      -1.053064      -0.010530       0.010178       0.000759       0.014664      -0.008546       0.006893       0.025964       0.053880       0.024170      -0.045615       0.019882       0.025734             11.612565       5.560408       1.284546      -1.642448      16.611377      -5.303124      12.665909          -0.000001
          245              C       7.888378      10.307099      28.702164       0.050852      40.601608 0.41357384E+03  0.95680944E+04                                10.472493                            6.846013      -0.145893       1.969662                    0.999244      26.593094      74.955740       0.622989       0.424965      -1.062615      -0.003334       0.022393      -0.013054       0.026134       0.002714       0.005397      -0.000683       0.027899      -0.022114      -0.011054      -0.007914       0.018968             14.516235       5.816325       1.740025      -1.725695      23.928250      -7.531580      13.804132          -0.000000
          246              C       7.726636       9.006017      29.369572       0.380908      33.529204 0.31013830E+03  0.67188402E+04                                 9.512942                            6.100836      -0.171099       1.988155                    0.999189      23.591377      65.674093       0.628221       0.450044      -1.040961      -0.004254      -0.028458       0.015165       0.032526      -0.000089       0.037699       0.001255       0.135900      -0.115860      -0.050094      -0.047593       0.097687             13.333404       5.494859       1.350126      -2.066900      20.915481      -6.394361      13.589873          -0.000000
          247              C       8.668307       4.386350      26.522568       0.091473      27.071240 0.32190067E+03  0.70538560E+04                                 7.944109                            6.025329       0.168159       2.071965                    0.999673      25.998788      73.298591       0.660892       0.422932      -1.055009      -0.009756      -0.029128       0.033305       0.045308       0.011195       0.016564      -0.023469       0.044811       0.028304      -0.043617       0.012194       0.031422              9.273892       4.712722      -0.849501      -1.686493      12.638686       3.462111      10.470269          -0.000001
          248              C       8.440771       5.558423      27.171424      -0.151114      33.947942 0.41473667E+03  0.96277590E+04                                 9.131722                            6.798158       0.117652       2.015312                    0.999701      28.928790      82.403628       0.631411       0.417870      -1.064212       0.000366      -0.005147       0.007185       0.008845       0.010246       0.007998      -0.027128       0.035612       0.010462      -0.040474       0.018678       0.021796             10.949369       5.514315      -1.438446      -2.363477      14.913069       5.021219      12.420723          -0.000002
          249              C       8.041897       3.148400      28.355112       0.098463      27.104461 0.32097954E+03  0.70370840E+04                                 7.964234                            6.021855       0.160468       2.072988                    0.999699      25.977926      73.545615       0.659441       0.423657      -1.053292       0.016335       0.018345      -0.036533       0.044023       0.004090       0.014402      -0.025129       0.080614       0.012473      -0.054362       0.010543       0.043819              9.201890       4.783845      -0.715422      -1.835972      12.844809       2.687862       9.977016           0.000001
          250              C       7.784205       4.284789      29.084962      -0.149262      33.277289 0.41670145E+03  0.96607137E+04                                 8.959879                            6.769978       0.173184       2.033101                    0.999742      28.720055      81.093052       0.640532       0.412459      -1.070348       0.004361      -0.001232      -0.005395       0.007046       0.008487       0.006222      -0.026766       0.043218       0.005880      -0.041536       0.019010       0.022526             10.589720       5.309690      -1.102659      -1.860933      15.899449       4.023690      10.560022          -0.000001
          251              C       7.993922       5.530973      28.485426       0.053148      39.045652 0.41168160E+03  0.94740238E+04                                10.093284                            6.760088      -0.095975       1.982223                    0.999130      26.339498      73.048175       0.639379       0.416269      -1.072561       0.006743      -0.021271      -0.016251       0.027604      -0.001001       0.010097      -0.001454       0.022958      -0.022357      -0.011567      -0.007563       0.019130             13.552951       6.032634      -2.117489      -2.806229      20.312580       7.442310      14.313638          -0.000001
          252              C       7.755421       6.768923      29.268216       0.374329      32.485433 0.30346818E+03  0.65307907E+04                                 9.240042                            5.998506      -0.160523       1.989643                    0.999222      23.504257      64.957136       0.640102       0.444636      -1.045377      -0.005793       0.026520       0.015648       0.031333       0.002165       0.035836       0.002672       0.134561      -0.127910      -0.052441      -0.045359       0.097800             12.623880       5.491826      -1.690690      -2.474577      18.487727       5.309863      13.892088          -0.000000
          253              C       0.631893       2.267287      18.213677       0.094338      28.354899 0.33563544E+03  0.74606767E+04                                 8.320223                            6.230595       0.121406       2.061180                    0.999241      26.387839      75.875513       0.635292       0.433733      -1.044358      -0.009631      -0.017533       0.042803       0.047247      -0.025822      -0.015637       0.012893      -0.063499       0.033178      -0.048397       0.003691       0.044706              9.874421      13.801994       3.518999       1.646560       7.072223      -1.490706       8.749046          -0.000001
          254              C       1.888825       2.766859      18.383357      -0.135733      36.915848 0.45362673E+03  0.10866445E+05                                 9.951831                            7.293538      -0.207239       1.917969                    0.998318      29.963936      89.286736       0.581444       0.439753      -1.041314       0.000733      -0.006529       0.009092       0.011218      -0.030282      -0.014392       0.018991      -0.050473      -0.000129      -0.040142      -0.010146       0.050289             12.192310      18.319007       3.942219       3.015108       7.986121      -1.637554      10.271800          -0.000001
          255              C       0.601737       1.430093      20.356170       0.093149      29.312114 0.35061223E+03  0.78955184E+04                                 8.580166                            6.421423      -0.043574       2.001389                    0.999148      26.948551      78.524586       0.616717       0.441029      -1.037850      -0.000465       0.006573      -0.043949       0.044440      -0.032570      -0.009944       0.009062      -0.069834       0.017126      -0.051238       0.002894       0.048344             10.242652      14.658558       3.553115       1.069363       6.602378      -1.146948       9.467019           0.000000
          256              C       1.871006       1.896726      20.591912      -0.140558      36.391939 0.44711355E+03  0.10681810E+05                                 9.832085                            7.219309      -0.222113       1.909665                    0.998534      30.178002      90.080658       0.586509       0.437124      -1.041896       0.001242      -0.009471      -0.013266       0.016347      -0.030060      -0.010468       0.020530      -0.058304      -0.009680      -0.040348      -0.012557       0.052905             12.050112      18.222803       4.751307       0.539499       7.820260      -1.563062      10.107273          -0.000001
          257              C       2.539907       2.577461      19.600076       0.060376      39.948180 0.40960007E+03  0.94793164E+04                                10.413562                            6.850032      -0.210813       1.952411                    0.998999      26.607519      75.684891       0.616074       0.429592      -1.056835      -0.019424      -0.013147      -0.006038       0.024220      -0.015477      -0.000784       0.010382      -0.046174      -0.024599      -0.024063      -0.010264       0.034327             14.384212      24.683829       5.630688       1.904579       8.213916      -1.592295      10.254891          -0.000000
          258              C       3.940762       2.997431      19.738535       0.375671      34.278393 0.32279399E+03  0.70994871E+04                                 9.720739                            6.283071      -0.389231       1.908506                    0.998734      24.419483      69.648303       0.607232       0.458617      -1.030779       0.028913       0.001424       0.000806       0.028960      -0.029009      -0.012862       0.052148      -0.092350      -0.034958      -0.049092      -0.039897       0.088989             13.630065      23.158524       4.638412       1.777732       7.896923      -2.009283       9.834749          -0.000000
          259              C       6.794560       1.515185      24.256548       0.088330      26.889848 0.33887803E+03  0.75532579E+04                                 8.007605                            6.246341       0.047639       2.033217                    0.999081      26.628828      76.751389       0.636467       0.431757      -1.045222       0.041787       0.007843      -0.021556       0.047669      -0.005137      -0.022145       0.031987      -0.044688      -0.048487      -0.043651      -0.006565       0.050216              9.079126      10.386418       0.851029       2.329888       5.664814      -1.992192      11.186145           0.000001
          260              C       6.039304       1.855552      23.140280      -0.150184      34.882083 0.45144634E+03  0.10787351E+05                                 9.510600                            7.229219      -0.133137       1.936271                    0.998952      30.073949      89.128974       0.590459       0.434118      -1.046018       0.012614      -0.006607      -0.009435       0.017082      -0.010282      -0.009781       0.032622      -0.050011      -0.056219      -0.035358      -0.017201       0.052559             11.124009      11.545522       0.426203       3.105716       6.808762      -3.389043      15.017742          -0.000000
          261              C       8.672419       2.385318      23.300458       0.083435      27.602664 0.33637067E+03  0.74815458E+04                                 8.108165                            6.186201       0.065161       2.033277                    0.999567      26.721045      76.871452       0.645463       0.426640      -1.048611      -0.031856      -0.042121       0.013633       0.054542       0.003572      -0.026063       0.019104      -0.044776      -0.079313      -0.048965       0.007622       0.041343              9.335906      11.045030       0.403320       2.419213       5.286528      -1.815928      11.676159           0.000000
          262              C       7.995293       2.761369      22.165185      -0.146209      34.569957 0.43424709E+03  0.10248513E+05                                 9.359002                            7.018593      -0.066985       1.956010                    0.999450      29.618425      86.473834       0.610081       0.425397      -1.054168       0.001123      -0.016948      -0.009269       0.019350       0.007450      -0.016344       0.017034      -0.050489      -0.067889      -0.039504      -0.001783       0.041287             11.131409      13.436471      -0.035096       4.371110       6.115300      -2.571564      13.842456          -0.000000
          263              C       6.639671       2.511583      22.100028       0.067778      37.753189 0.39689914E+03  0.90941801E+04                                 9.984523                            6.710483      -0.053789       2.005718                    0.999206      26.150776      73.508607       0.628296       0.425460      -1.061623       0.015464      -0.016014       0.012569       0.025565      -0.009307      -0.008728       0.022430      -0.033012      -0.041457      -0.025509      -0.011607       0.037117             13.299942      14.128949      -0.679889       6.229498       7.216071      -4.597684      18.554805          -0.000000
          264              C       5.873449       2.915084      20.892812       0.372634      33.604301 0.31807098E+03  0.69624738E+04                                 9.578098                            6.225546      -0.335433       1.928839                    0.998820      24.207591      68.641485       0.612357       0.456943      -1.032819      -0.010747       0.001342      -0.025782       0.027964      -0.030961      -0.012919       0.046142      -0.097973      -0.068914      -0.046513      -0.043283       0.089796             13.177629      13.944780      -0.467769       5.936400       7.373949      -4.796818      18.214159          -0.000000
          265              C       8.527125       5.168647      16.688820       0.099508      28.726157 0.32083621E+03  0.70535218E+04                                 8.388606                            6.080876       0.048225       2.039903                    0.999279      26.091273      74.671187       0.644619       0.432195      -1.045024      -0.034679      -0.001354      -0.030590       0.046262      -0.010365       0.017515       0.043078      -0.045752      -0.072491      -0.055992      -0.001666       0.057658             10.276092      11.786095       1.220734      -1.490031       7.113786      -4.406194      11.928395          -0.000001
          266              C       7.889749       4.603197      17.741741      -0.135328      35.272203 0.41212556E+03  0.96170606E+04                                 9.532301                            6.859691      -0.060788       1.965362                    0.999397      29.201915      85.266739       0.613031       0.428165      -1.050607      -0.004694      -0.011816      -0.013939       0.018867      -0.005772       0.015653       0.038563      -0.058494      -0.042167      -0.046292      -0.010940       0.057232             11.877589      14.058774       2.530608      -3.405019       8.162423      -5.107728      13.411570          -0.000001
          267              C       6.572506       5.552933      15.624587       0.094803      29.456658 0.33659099E+03  0.74869600E+04                                 8.572242                            6.257215       0.045066       2.038517                    0.998919      26.323815      75.707783       0.631266       0.436205      -1.042913       0.044731       0.001521       0.026086       0.051804      -0.011496       0.014455       0.028012      -0.043741      -0.039156      -0.040343      -0.002439       0.042782             10.538200      11.474474       1.190446      -1.307657       7.157646      -4.732598      12.982479          -0.000001
          268              C       5.867967       4.940820      16.627283      -0.137893      37.226264 0.43687442E+03  0.10363455E+05                                 9.970640                            7.126781      -0.165411       1.933375                    0.998558      29.670302      87.878378       0.592239       0.435975      -1.043937       0.011691      -0.006348       0.002278       0.013497      -0.017696      -0.001547       0.034821      -0.060364      -0.071205      -0.040372      -0.020300       0.060672             12.556054      12.342726       1.788250      -1.887670       9.186349      -6.629349      16.139087          -0.000002
          269              C       6.535498       4.498891      17.729524       0.065953      39.309452 0.38275390E+03  0.86891143E+04                                10.246504                            6.576072      -0.025287       2.018389                    0.999280      25.844778      72.264879       0.636803       0.423687      -1.062946       0.010110      -0.001895      -0.021186       0.023551      -0.005910      -0.000652       0.023169      -0.049915      -0.045967      -0.025047      -0.017487       0.042534             14.464039      14.542926       3.649844      -4.827326      10.300648      -8.090252      18.548541          -0.000001
          270              C       5.821363       3.884033      18.871583       0.377690      34.868063 0.32191069E+03  0.70588518E+04                                 9.809627                            6.255498      -0.317813       1.935965                    0.998723      24.088479      68.084466       0.612756       0.455848      -1.034734      -0.013379      -0.020003       0.017909       0.029997      -0.028165      -0.010348       0.054908      -0.103524      -0.072644      -0.051922      -0.044837       0.096759             13.918419      13.894239       4.197675      -4.358760      10.118349      -7.466678      17.742670          -0.000001
          271              C       7.393556       7.424955      11.851809       0.103779      28.414243 0.33004812E+03  0.73181527E+04                                 8.357142                            6.182600      -0.006437       2.018667                    0.999403      26.440691      76.354224       0.636042       0.434306      -1.042244       0.004250      -0.039511       0.008250       0.040587       0.000012      -0.035629      -0.011800       0.015280      -0.090572      -0.050050       0.008537       0.041514             10.176533       6.083999      -0.770859       3.492745       9.006005       0.956072      15.439595          -0.000004
          272              C       6.890509       7.306924      10.578077      -0.148826      35.563815 0.43484892E+03  0.10262021E+05                                 9.582630                            7.043552      -0.008997       1.974934                    0.999409      29.546887      86.145446       0.606646       0.427835      -1.053099      -0.002561      -0.003318       0.010701       0.011493       0.003053      -0.016754      -0.005861      -0.000490      -0.116020      -0.043558       0.016963       0.026595             11.993889       6.714812      -0.385715       4.317877       9.365033       2.007189      19.901822          -0.000006
          273              C       7.852740       5.198841      11.953164       0.093964      27.095105 0.31667747E+03  0.69204247E+04                                 7.972825                            5.982385       0.198946       2.085909                    0.999698      25.919654      73.298446       0.661344       0.423802      -1.053043      -0.007865       0.044405       0.006668       0.045586       0.006086      -0.029008      -0.015448      -0.010295      -0.068516      -0.042493       0.007809       0.034684              9.595974       5.775981      -0.659119       3.523369       8.415133       0.357694      14.596807          -0.000005
          274              C       7.349693       4.987483      10.705677      -0.148695      34.256975 0.41514577E+03  0.96518056E+04                                 9.231475                            6.827342       0.157454       2.030560                    0.999753      28.925971      82.798420       0.625697       0.421050      -1.060857      -0.005538       0.011768       0.005431       0.014094      -0.000824      -0.019292      -0.006700      -0.015658      -0.084090      -0.037410       0.014381       0.023028             11.408328       6.699644      -0.664487       4.744781       8.990903      -0.009540      18.534437          -0.000009
          275              C       6.880914       6.066229       9.979446       0.050492      39.735217 0.40665881E+03  0.93526194E+04                                10.289539                            6.754708      -0.065893       1.994944                    0.999208      26.356513      73.659156       0.632978       0.420740      -1.067085       0.000166      -0.002518       0.029446       0.029554       0.008040      -0.006570      -0.000838       0.034199      -0.027116      -0.014464      -0.010240       0.024704             14.677912       7.384451      -0.491815       6.149493       9.788198       1.338207      26.861087          -0.000004
          276              C       6.458738       5.948198       8.559112       0.382402      32.808664 0.30419072E+03  0.65509980E+04                                 9.347983                            6.019266      -0.170306       1.988531                    0.999200      23.425569      64.787394       0.636755       0.446655      -1.044071      -0.011870       0.000479      -0.030544       0.032773      -0.006485      -0.039089       0.000164       0.142648      -0.114096      -0.053172      -0.048391       0.101563             13.349722       6.344000       0.320407       5.020849      10.265571       1.510543      23.439595          -0.000004
          277              C       5.704853       1.048552       6.060065       0.101381      27.315890 0.32213336E+03  0.70768833E+04                                 8.066770                            6.078611       0.134037       2.067026                    0.999561      25.978770      73.901635       0.648180       0.430134      -1.048093      -0.008070       0.016269      -0.038485       0.042555      -0.022082      -0.006773      -0.021292       0.059726      -0.003679      -0.047350       0.009595       0.037755              9.481971       4.661255       0.798630       1.075042      14.024226       2.413150       9.760432          -0.000003
          278              C       5.913200       2.215134       6.751454      -0.142203      34.017289 0.41792873E+03  0.97398246E+04                                 9.218578                            6.874777       0.121181       2.021350                    0.999600      28.931925      83.111803       0.619742       0.424078      -1.058189      -0.000516      -0.000887      -0.007083       0.007157      -0.007811      -0.001549      -0.025042       0.045500       0.023460      -0.040802       0.018082       0.022720             11.062598       5.148260       1.068744       1.153626      17.617020       3.477445      10.422513          -0.000008
          279              C       5.345730       2.146512       4.111233       0.100525      27.555607 0.32596869E+03  0.71956922E+04                                 8.167000                            6.149725       0.065357       2.043514                    0.999478      26.240225      75.279849       0.637738       0.435078      -1.043167       0.015952      -0.024876       0.030245       0.042286      -0.011237      -0.024126      -0.024747       0.078889      -0.021611      -0.055141       0.002369       0.052772              9.628089       4.988467       0.865974       1.472021      13.390799       2.870078      10.505000           0.000000
          280              C       5.536257       3.362502       4.719366      -0.149220      35.446050 0.44086859E+03  0.10436989E+05                                 9.545383                            7.096566      -0.000043       1.976076                    0.999512      29.642179      86.481030       0.603978       0.428370      -1.053064       0.010529      -0.010179       0.000759       0.014664      -0.008546      -0.006893      -0.025965       0.053881       0.024174      -0.045617       0.019883       0.025733             11.612583       5.560420       1.284553       1.642453      16.611386       5.303158      12.665943          -0.000001
          281              C       5.818621       3.417400       6.078164       0.050853      40.601618 0.41357405E+03  0.95681003E+04                                10.472494                            6.846013      -0.145895       1.969661                    0.999244      26.593110      74.955788       0.622989       0.424965      -1.062615       0.003334      -0.022393      -0.013054       0.026134       0.002714      -0.005396       0.000683       0.027898      -0.022114      -0.011054      -0.007913       0.018967             14.516241       5.816327       1.740028       1.725693      23.928272       7.531587      13.804123          -0.000001
          282              C       5.980364       4.718483       6.745572       0.380908      33.529226 0.31013862E+03  0.67188478E+04                                 9.512943                            6.100837      -0.171099       1.988155                    0.999189      23.591381      65.674074       0.628222       0.450043      -1.040962       0.004254       0.028458       0.015166       0.032526      -0.000089      -0.037699      -0.001256       0.135901      -0.115859      -0.050094      -0.047593       0.097687             13.333411       5.494861       1.350129       2.066898      20.915510       6.394365      13.589862          -0.000002
          283              C       5.038693       9.338150       3.898568       0.091473      27.071265 0.32190147E+03  0.70538743E+04                                 7.944111                            6.025343       0.168150       2.071962                    0.999673      25.998775      73.298430       0.660891       0.422933      -1.055009       0.009758       0.029127       0.033304       0.045308       0.011195      -0.016565       0.023469       0.044811       0.028304      -0.043617       0.012194       0.031423              9.273885       4.712726      -0.849495       1.686480      12.638692      -3.462099      10.470239           0.000001
          284              C       5.266229       8.166078       4.547424      -0.151111      33.947748 0.41473451E+03  0.96276847E+04                                 9.131650                            6.798120       0.117664       2.015315                    0.999701      28.928704      82.402954       0.631416       0.417868      -1.064215      -0.000365       0.005147       0.007184       0.008845       0.010246      -0.007999       0.027129       0.035613       0.010465      -0.040476       0.018678       0.021798             10.949268       5.514278      -1.438431       2.363449      14.912917      -5.021169      12.420609          -0.000000
          285              C       5.665103      10.576100       5.731112       0.098465      27.104340 0.32097728E+03  0.70370251E+04                                 7.964204                            6.021819       0.160468       2.072989                    0.999699      25.977894      73.545585       0.659446       0.423655      -1.053292      -0.016334      -0.018345      -0.036533       0.044023       0.004090      -0.014402       0.025127       0.080615       0.012471      -0.054361       0.010542       0.043819              9.201861       4.783819      -0.715406       1.835959      12.844807      -2.687818       9.976957          -0.000004
          286              C       5.922795       9.439711       6.460962      -0.149260      33.277283 0.41670100E+03  0.96607007E+04                                 8.959882                            6.769972       0.173191       2.033103                    0.999742      28.720043      81.093016       0.640533       0.412459      -1.070349      -0.004360       0.001232      -0.005395       0.007045       0.008488      -0.006222       0.026766       0.043218       0.005880      -0.041536       0.019010       0.022526             10.589737       5.309687      -1.102665       1.860930      15.899511      -4.023713      10.560013          -0.000006
          287              C       5.713078       8.193526       5.861426       0.053149      39.045716 0.41168213E+03  0.94740366E+04                                10.093286                            6.760086      -0.095975       1.982222                    0.999130      26.339519      73.048173       0.639380       0.416269      -1.072562      -0.006742       0.021270      -0.016251       0.027604      -0.001001      -0.010097       0.001453       0.022956      -0.022355      -0.011566      -0.007563       0.019129             13.552958       6.032632      -2.117491       2.806216      20.312638      -7.442323      14.313604          -0.000001
          288              C       5.951579       6.955577       6.644216       0.374329      32.485458 0.30346836E+03  0.65307943E+04                                 9.240038                            5.998502      -0.160524       1.989642                    0.999222      23.504271      64.957132       0.640103       0.444635      -1.045378       0.005794      -0.026521       0.015648       0.031333       0.002166      -0.035836      -0.002672       0.134561      -0.127909      -0.052440      -0.045359       0.097799             12.623874       5.491820      -1.690684       2.474566      18.487751      -5.309847      13.892051          -0.000002
          289              C       6.221607      15.991787      27.034323       0.094338      28.354890 0.33563527E+03  0.74606729E+04                                 8.320227                            6.230597       0.121405       2.061180                    0.999241      26.387828      75.875507       0.635291       0.433734      -1.044357       0.009631      -0.017532      -0.042803       0.047247       0.025822      -0.015636      -0.012893      -0.063499       0.033177      -0.048397       0.003691       0.044706              9.874427      13.802009      -3.519002       1.646565       7.072227       1.490704       8.749046           0.000002
          290              C       4.964675      16.491359      26.864643      -0.135734      36.915850 0.45362675E+03  0.10866447E+05                                 9.951837                            7.293540      -0.207241       1.917969                    0.998318      29.963933      89.286766       0.581444       0.439754      -1.041314      -0.000733      -0.006528      -0.009093       0.011218       0.030282      -0.014392      -0.018991      -0.050473      -0.000130      -0.040142      -0.010146       0.050288             12.192319      18.319029      -3.942222       3.015115       7.986126       1.637552      10.271803           0.000002
          291              C       6.251763      15.154593      24.891830       0.093149      29.312147 0.35061254E+03  0.78955275E+04                                 8.580171                            6.421424      -0.043572       2.001389                    0.999148      26.948579      78.524685       0.616717       0.441028      -1.037851       0.000466       0.006573       0.043949       0.044440       0.032569      -0.009944      -0.009061      -0.069833       0.017125      -0.051237       0.002894       0.048343             10.242662      14.658581      -3.553123       1.069362       6.602384       1.146949       9.467020           0.000002
          292              C       4.982494      15.621226      24.656088      -0.140559      36.392037 0.44711481E+03  0.10681849E+05                                 9.832107                            7.219321      -0.222114       1.909664                    0.998534      30.178060      90.080920       0.586508       0.437124      -1.041896      -0.001242      -0.009471       0.013266       0.016347       0.030060      -0.010467      -0.020530      -0.058303      -0.009679      -0.040348      -0.012557       0.052904             12.050145      18.222866      -4.751327       0.539498       7.820280       1.563064      10.107288           0.000002
          293              C       4.313593      16.301961      25.647924       0.060375      39.948307 0.40960110E+03  0.94793511E+04                                10.413606                            6.850054      -0.210818       1.952410                    0.998999      26.607551      75.685149       0.616071       0.429594      -1.056833       0.019424      -0.013147       0.006037       0.024219       0.015477      -0.000783      -0.010382      -0.046173      -0.024599      -0.024063      -0.010264       0.034327             14.384287      24.683980      -5.630725       1.904591       8.213954       1.592298      10.254927           0.000002
          294              C       2.912737      16.721931      25.509465       0.375667      34.278486 0.32279469E+03  0.70995103E+04                                 9.720774                            6.283088      -0.389235       1.908504                    0.998734      24.419529      69.648592       0.607230       0.458618      -1.030778      -0.028913       0.001424      -0.000806       0.028960       0.029009      -0.012862      -0.052148      -0.092350      -0.034959      -0.049092      -0.039896       0.088988             13.630126      23.158637      -4.638438       1.777738       7.896955       2.009292       9.834785           0.000002
          295              C       0.058940      15.239685      20.991452       0.088329      26.889860 0.33887798E+03  0.75532563E+04                                 8.007605                            6.246339       0.047644       2.033218                    0.999081      26.628845      76.751439       0.636468       0.431757      -1.045222      -0.041787       0.007843       0.021557       0.047669       0.005137      -0.022145      -0.031986      -0.044687      -0.048487      -0.043651      -0.006564       0.050215              9.079130      10.386411      -0.851025       2.329891       5.664815       1.992200      11.186164          -0.000000
          296              C       0.814196      15.580052      22.107720      -0.150186      34.882165 0.45144724E+03  0.10787380E+05                                 9.510620                            7.229230      -0.133139       1.936270                    0.998952      30.073986      89.129158       0.590458       0.434119      -1.046018      -0.012614      -0.006607       0.009435       0.017082       0.010282      -0.009781      -0.032621      -0.050010      -0.056219      -0.035357      -0.017201       0.052558             11.124039      11.545544      -0.426198       3.105730       6.808777       3.389059      15.017796           0.000000
          297              C      11.888081      16.109818      21.947542       0.083434      27.602705 0.33637121E+03  0.74815600E+04                                 8.108172                            6.186205       0.065162       2.033277                    0.999567      26.721066      76.871495       0.645463       0.426640      -1.048611       0.031856      -0.042122      -0.013632       0.054543      -0.003572      -0.026064      -0.019103      -0.044775      -0.079314      -0.048966       0.007623       0.041342              9.335915      11.045034      -0.403316       2.419219       5.286533       1.815936      11.676179           0.000001
          298              C      12.565207      16.485869      23.082815      -0.146210      34.569991 0.43424747E+03  0.10248526E+05                                 9.359013                            7.018599      -0.066991       1.956008                    0.999450      29.618441      86.473947       0.610081       0.425397      -1.054168      -0.001123      -0.016948       0.009270       0.019350      -0.007449      -0.016344      -0.017034      -0.050488      -0.067888      -0.039503      -0.001783       0.041286             11.131425      13.436490       0.035098       4.371118       6.115309       2.571573      13.842478           0.000002
          299              C       0.213829      16.236083      23.147972       0.067777      37.753272 0.39689950E+03  0.90941933E+04                                 9.984549                            6.710493      -0.053795       2.005716                    0.999206      26.150795      73.508756       0.628294       0.425461      -1.061622      -0.015464      -0.016014      -0.012569       0.025565       0.009307      -0.008728      -0.022430      -0.033012      -0.041458      -0.025510      -0.011607       0.037117             13.299987      14.128987       0.679896       6.229526       7.216091       4.597708      18.554883           0.000001
          300              C       0.980050      16.639584      24.355188       0.372633      33.604395 0.31807146E+03  0.69624899E+04                                 9.578128                            6.225558      -0.335435       1.928838                    0.998820      24.207624      68.641695       0.612355       0.456944      -1.032818       0.010747       0.001342       0.025781       0.027964       0.030962      -0.012918      -0.046142      -0.097973      -0.068912      -0.046513      -0.043282       0.089795             13.177682      13.944823       0.467779       5.936435       7.373975       4.796846      18.214248           0.000002
          301              C      12.033375      18.893147      28.559180       0.099508      28.726143 0.32083591E+03  0.70535137E+04                                 8.388606                            6.080874       0.048226       2.039904                    0.999279      26.091257      74.671143       0.644619       0.432196      -1.045024       0.034678      -0.001354       0.030590       0.046262       0.010365       0.017515      -0.043078      -0.045752      -0.072492      -0.055992      -0.001666       0.057658             10.276095      11.786092      -1.220732      -1.490032       7.113789       4.406200      11.928404           0.000002
          302              C      12.670751      18.327697      27.506259      -0.135329      35.272275 0.41212633E+03  0.96170861E+04                                 9.532321                            6.859701      -0.060792       1.965361                    0.999397      29.201954      85.266973       0.613030       0.428165      -1.050606       0.004694      -0.011816       0.013939       0.018866       0.005772       0.015653      -0.038563      -0.058494      -0.042169      -0.046292      -0.010939       0.057231             11.877620      14.058805      -2.530615      -3.405027       8.162445       5.107748      13.411611           0.000002
          303              C       0.280993      19.277433      29.623413       0.094804      29.456664 0.33659102E+03  0.74869611E+04                                 8.572245                            6.257216       0.045065       2.038517                    0.998919      26.323816      75.707793       0.631265       0.436205      -1.042913      -0.044731       0.001521      -0.026087       0.051804       0.011496       0.014455      -0.028012      -0.043741      -0.039155      -0.040342      -0.002439       0.042782             10.538204      11.474482      -1.190446      -1.307656       7.157648       4.732599      12.982482           0.000001
          304              C       0.985533      18.665320      28.620717      -0.137892      37.226246 0.43687415E+03  0.10363447E+05                                 9.970638                            7.126779      -0.165410       1.933375                    0.998558      29.670303      87.878389       0.592239       0.435975      -1.043937      -0.011691      -0.006347      -0.002279       0.013496       0.017696      -0.001547      -0.034821      -0.060363      -0.071206      -0.040372      -0.020300       0.060672             12.556053      12.342724      -1.788250      -1.887670       9.186350       6.629350      16.139086           0.000002
          305              C       0.318002      18.223391      27.518476       0.065952      39.309501 0.38275410E+03  0.86891219E+04                                10.246521                            6.576079      -0.025286       2.018390                    0.999280      25.844787      72.264967       0.636802       0.423687      -1.062945      -0.010110      -0.001894       0.021186       0.023551       0.005910      -0.000652      -0.023168      -0.049916      -0.045968      -0.025046      -0.017487       0.042534             14.464072      14.542959      -3.649856      -4.827342      10.300673       8.090275      18.548583           0.000002
          306              C       1.032137      17.608533      26.376417       0.377687      34.868150 0.32191117E+03  0.70588678E+04                                 9.809657                            6.255511      -0.317815       1.935965                    0.998723      24.088506      68.084660       0.612754       0.455849      -1.034732       0.013379      -0.020003      -0.017909       0.029997       0.028165      -0.010348      -0.054908      -0.103524      -0.072645      -0.051923      -0.044837       0.096759             13.918474      13.894294      -4.197701      -4.358791      10.118391       7.466715      17.742736           0.000003
          307              C      13.166944      21.149454      33.396191       0.103778      28.414286 0.33004863E+03  0.73181665E+04                                 8.357149                            6.182606      -0.006436       2.018667                    0.999403      26.440709      76.354272       0.636041       0.434307      -1.042244      -0.004251      -0.039511      -0.008249       0.040587      -0.000011      -0.035629       0.011800       0.015280      -0.090573      -0.050051       0.008537       0.041514             10.176544       6.084006       0.770860       3.492750       9.006011      -0.956069      15.439614           0.000001
          308              C      -0.037009      21.031424      34.669923      -0.148827      35.563873 0.43484975E+03  0.10262045E+05                                 9.582645                            7.043563      -0.008998       1.974934                    0.999409      29.546895      86.145478       0.606645       0.427836      -1.053099       0.002561      -0.003318      -0.010701       0.011493      -0.003053      -0.016754       0.005860      -0.000489      -0.116020      -0.043558       0.016963       0.026595             11.993910       6.714823       0.385712       4.317885       9.365040      -2.007199      19.901868           0.000002
          309              C      12.707760      18.923341      33.294836       0.093964      27.095118 0.31667761E+03  0.69204282E+04                                 7.972826                            5.982384       0.198949       2.085910                    0.999698      25.919662      73.298451       0.661345       0.423802      -1.053044       0.007864       0.044405      -0.006667       0.045586      -0.006086      -0.029008       0.015448      -0.010295      -0.068517      -0.042494       0.007810       0.034684              9.595976       5.775980       0.659115       3.523371       8.415132      -0.357704      14.596817           0.000002
          310              C      13.210807      18.711983      34.542323      -0.148694      34.256903 0.41514451E+03  0.96517705E+04                                 9.231464                            6.827331       0.157452       2.030560                    0.999753      28.925945      82.798365       0.625698       0.421050      -1.060857       0.005537       0.011768      -0.005430       0.014094       0.000825      -0.019292       0.006700      -0.015656      -0.084089      -0.037409       0.014382       0.023027             11.408314       6.699631       0.664482       4.744770       8.990905       0.009523      18.534406           0.000004
          311              C      -0.027414      19.790729      35.268554       0.050493      39.735165 0.40665802E+03  0.93525982E+04                                10.289540                            6.754707      -0.065894       1.994944                    0.999208      26.356477      73.659083       0.632977       0.420741      -1.067085      -0.000167      -0.002518      -0.029445       0.029553      -0.008040      -0.006571       0.000838       0.034200      -0.027119      -0.014465      -0.010241       0.024705             14.677918       7.384453       0.491816       6.149498       9.788197      -1.338202      26.861105           0.000002
          312              C       0.394762      19.672698      36.688888       0.382400      32.808666 0.30419064E+03  0.65509971E+04                                 9.347991                            6.019269      -0.170307       1.988531                    0.999200      23.425568      64.787439       0.636754       0.446656      -1.044071       0.011870       0.000479       0.030544       0.032773       0.006485      -0.039089      -0.000164       0.142648      -0.114095      -0.053173      -0.048390       0.101563             13.349735       6.344006      -0.320405       5.020857      10.265577      -1.510537      23.439623           0.000003
          313              C       1.148647      14.773052      39.187935       0.101380      27.315922 0.32213361E+03  0.70768904E+04                                 8.066777                            6.078613       0.134038       2.067026                    0.999561      25.978785      73.901694       0.648180       0.430134      -1.048093       0.008070       0.016269       0.038485       0.042555       0.022082      -0.006773       0.021292       0.059726      -0.003679      -0.047350       0.009594       0.037755              9.481982       4.661258      -0.798634       1.075045      14.024238      -2.413163       9.760450           0.000003
          314              C       0.940300      15.939634      38.496546      -0.142205      34.017348 0.41792906E+03  0.97398384E+04                                 9.218597                            6.874783       0.121173       2.021348                    0.999600      28.931958      83.112036       0.619741       0.424079      -1.058189       0.000515      -0.000887       0.007083       0.007157       0.007811      -0.001549       0.025042       0.045500       0.023459      -0.040801       0.018081       0.022720             11.062624       5.148267      -1.068748       1.153634      17.617046      -3.477455      10.422559           0.000006
          315              C       1.507770      15.871012      41.136767       0.100525      27.555597 0.32596852E+03  0.71956870E+04                                 8.166995                            6.149720       0.065366       2.043516                    0.999478      26.240218      75.279804       0.637739       0.435077      -1.043167      -0.015953      -0.024876      -0.030245       0.042286       0.011237      -0.024125       0.024746       0.078889      -0.021611      -0.055141       0.002369       0.052772              9.628084       4.988461      -0.865973       1.472017      13.390797      -2.870076      10.504993           0.000002
          316              C       1.317243      17.087003      40.528634      -0.149219      35.445982 0.44086752E+03  0.10436959E+05                                 9.545372                            7.096556      -0.000041       1.976077                    0.999512      29.642162      86.481015       0.603979       0.428369      -1.053064      -0.010530      -0.010178      -0.000759       0.014665       0.008546      -0.006893       0.025965       0.053881       0.024171      -0.045616       0.019882       0.025734             11.612566       5.560411      -1.284546       1.642450      16.611368      -5.303125      12.665919           0.000003
          317              C       1.034878      17.141901      39.169836       0.050852      40.601586 0.41357357E+03  0.95680869E+04                                10.472491                            6.846011      -0.145891       1.969663                    0.999244      26.593086      74.955724       0.622989       0.424966      -1.062614      -0.003335      -0.022393       0.013055       0.026134      -0.002714      -0.005397      -0.000683       0.027899      -0.022115      -0.011055      -0.007913       0.018968             14.516231       5.816322      -1.740022       1.725693      23.928251      -7.531562      13.804121           0.000002
          318              C       0.873136      18.442983      38.502428       0.380907      33.529190 0.31013816E+03  0.67188367E+04                                 9.512943                            6.100837      -0.171100       1.988155                    0.999189      23.591368      65.674076       0.628221       0.450044      -1.040961      -0.004255       0.028458      -0.015165       0.032526       0.000089      -0.037699       0.001256       0.135901      -0.115860      -0.050094      -0.047593       0.097688             13.333406       5.494858      -1.350125       2.066897      20.915502      -6.394357      13.589858           0.000004
          319              C       1.814807      23.062650      41.349432       0.091472      27.071260 0.32190101E+03  0.70538653E+04                                 7.944115                            6.025334       0.168154       2.071964                    0.999673      25.998796      73.298622       0.660891       0.422933      -1.055009      -0.009756       0.029127      -0.033305       0.045308      -0.011194      -0.016564      -0.023468       0.044811       0.028303      -0.043616       0.012194       0.031423              9.273896       4.712726       0.849497       1.686495      12.638685       3.462103      10.470277           0.000003
          320              C       1.587271      21.890577      40.700576      -0.151114      33.947911 0.41473645E+03  0.96277501E+04                                 9.131710                            6.798153       0.117656       2.015313                    0.999701      28.928776      82.403505       0.631412       0.417870      -1.064213       0.000367       0.005147      -0.007185       0.008846      -0.010246      -0.007998      -0.027129       0.035613       0.010463      -0.040475       0.018679       0.021797             10.949350       5.514309       1.438442       2.363472      14.913037       5.021207      12.420704           0.000005
          321              C       1.188397      24.300600      39.516888       0.098463      27.104364 0.32097762E+03  0.70370342E+04                                 7.964213                            6.021827       0.160465       2.072988                    0.999699      25.977895      73.545586       0.659444       0.423656      -1.053292       0.016335      -0.018344       0.036533       0.044023      -0.004090      -0.014402      -0.025128       0.080615       0.012470      -0.054361       0.010542       0.043819              9.201869       4.783825       0.715408       1.835962      12.844810       2.687822       9.976972           0.000003
          322              C       0.930705      23.164211      38.787038      -0.149262      33.277336 0.41670167E+03  0.96607221E+04                                 8.959896                            6.769982       0.173186       2.033101                    0.999742      28.720071      81.093173       0.640532       0.412459      -1.070348       0.004361       0.001232       0.005395       0.007046      -0.008487      -0.006222      -0.026766       0.043218       0.005879      -0.041536       0.019010       0.022526             10.589750       5.309695       1.102663       1.860936      15.899519       4.023707      10.560035           0.000004
          323              C       1.140422      21.918027      39.386574       0.053148      39.045645 0.41168149E+03  0.94740203E+04                                10.093282                            6.760085      -0.095973       1.982223                    0.999130      26.339496      73.048153       0.639380       0.416269      -1.072561       0.006743       0.021270       0.016251       0.027604       0.001002      -0.010097      -0.001453       0.022958      -0.022357      -0.011567      -0.007564       0.019130             13.552948       6.032631       2.117484       2.806223      20.312597       7.442297      14.313616           0.000002
          324              C       0.901921      20.680077      38.603784       0.374328      32.485428 0.30346814E+03  0.65307896E+04                                 9.240042                            5.998506      -0.160525       1.989643                    0.999222      23.504253      64.957124       0.640102       0.444636      -1.045377      -0.005794      -0.026520      -0.015648       0.031333      -0.002165      -0.035836       0.002672       0.134562      -0.127910      -0.052441      -0.045360       0.097800             12.623881       5.491824       1.690688       2.474571      18.487751       5.309859      13.892067           0.000003
          325              C       7.485393      25.181713       4.410323       0.094339      28.354903 0.33563555E+03  0.74606776E+04                                 8.320211                            6.230586       0.121413       2.061182                    0.999241      26.387851      75.875464       0.635294       0.433732      -1.044359      -0.009631       0.017532      -0.042803       0.047247       0.025822       0.015637       0.012894      -0.063499       0.033179      -0.048397       0.003691       0.044706              9.874405      13.801970      -3.518990      -1.646561       7.072211      -1.490704       8.749034           0.000001
          326              C       8.742325      24.682141       4.240643      -0.135732      36.915830 0.45362651E+03  0.10866438E+05                                 9.951829                            7.293537      -0.207237       1.917970                    0.998318      29.963925      89.286699       0.581444       0.439753      -1.041314       0.000733       0.006529      -0.009092       0.011218       0.030282       0.014392       0.018991      -0.050472      -0.000130      -0.040142      -0.010147       0.050289             12.192307      18.319008      -3.942217      -3.015111       7.986118      -1.637551      10.271796           0.000001
          327              C       7.455237      26.018907       2.267830       0.093150      29.312101 0.35061193E+03  0.78955101E+04                                 8.580164                            6.421421      -0.043573       2.001390                    0.999148      26.948541      78.524550       0.616717       0.441029      -1.037850      -0.000466      -0.006574       0.043948       0.044440       0.032570       0.009944       0.009062      -0.069833       0.017126      -0.051238       0.002894       0.048344             10.242651      14.658562      -3.553116      -1.069368       6.602376      -1.146944       9.467014           0.000002
          328              C       8.724505      25.552274       2.032088      -0.140558      36.391940 0.44711342E+03  0.10681806E+05                                 9.832087                            7.219309      -0.222111       1.909666                    0.998534      30.177990      90.080628       0.586509       0.437124      -1.041896       0.001241       0.009470       0.013265       0.016346       0.030060       0.010468       0.020530      -0.058304      -0.009681      -0.040348      -0.012558       0.052905             12.050117      18.222820      -4.751311      -0.539505       7.820260      -1.563057      10.107270           0.000003
          329              C       9.393407      24.871539       3.023924       0.060376      39.948208 0.40960023E+03  0.94793222E+04                                10.413573                            6.850037      -0.210813       1.952412                    0.998999      26.607519      75.684925       0.616073       0.429593      -1.056835      -0.019424       0.013146       0.006037       0.024219       0.015477       0.000784       0.010382      -0.046174      -0.024598      -0.024063      -0.010264       0.034327             14.384232      24.683876      -5.630698      -1.904584       8.213924      -1.592292      10.254895           0.000002
          330              C      10.794262      24.451569       2.885465       0.375670      34.278434 0.32279428E+03  0.70994962E+04                                 9.720751                            6.283076      -0.389231       1.908505                    0.998734      24.419499      69.648392       0.607232       0.458617      -1.030779       0.028913      -0.001424      -0.000806       0.028959       0.029009       0.012862       0.052148      -0.092349      -0.034959      -0.049092      -0.039897       0.088989             13.630086      23.158566      -4.638419      -1.777739       7.896931      -2.009283       9.834759           0.000002
          331              C      13.648060      25.933815      43.615452       0.088331      26.889804 0.33887740E+03  0.75532398E+04                                 8.007596                            6.246336       0.047639       2.033218                    0.999081      26.628792      76.751252       0.636467       0.431757      -1.045222       0.041787      -0.007843       0.021556       0.047669       0.005137       0.022144       0.031987      -0.044688      -0.048488      -0.043651      -0.006565       0.050216              9.079116      10.386406      -0.851027      -2.329886       5.664807      -1.992190      11.186134           0.000002
          332              C      12.892804      25.593448      44.731720      -0.150184      34.882094 0.45144652E+03  0.10787357E+05                                 9.510604                            7.229222      -0.133138       1.936271                    0.998952      30.073954      89.129014       0.590458       0.434118      -1.046018       0.012615       0.006607       0.009434       0.017082       0.010282       0.009782       0.032621      -0.050011      -0.056219      -0.035358      -0.017201       0.052558             11.124014      11.545529      -0.426204      -3.105716       6.808764      -3.389044      15.017749           0.000002
          333              C       1.818919      25.063682      44.571542       0.083434      27.602686 0.33637095E+03  0.74815540E+04                                 8.108171                            6.186205       0.065159       2.033277                    0.999567      26.721057      76.871510       0.645463       0.426640      -1.048611      -0.031856       0.042121      -0.013633       0.054542      -0.003571       0.026063       0.019104      -0.044776      -0.079313      -0.048965       0.007622       0.041343              9.335914      11.045037      -0.403318      -2.419219       5.286532      -1.815931      11.676174           0.000002
          334              C       1.141793      24.687631       0.458815      -0.146209      34.570006 0.43424771E+03  0.10248532E+05                                 9.359012                            7.018599      -0.066986       1.956010                    0.999450      29.618456      86.473972       0.610081       0.425397      -1.054168       0.001123       0.016948       0.009269       0.019350      -0.007450       0.016344       0.017034      -0.050489      -0.067890      -0.039504      -0.001782       0.041286             11.131424      13.436489       0.035097      -4.371118       6.115306      -2.571568      13.842475           0.000003
          335              C      13.493171      24.937417       0.523972       0.067777      37.753235 0.39689955E+03  0.90941928E+04                                 9.984535                            6.710489      -0.053788       2.005718                    0.999206      26.150793      73.508695       0.628295       0.425460      -1.061623       0.015464       0.016014      -0.012569       0.025565       0.009307       0.008727       0.022430      -0.033012      -0.041457      -0.025509      -0.011608       0.037116             13.299960      14.128971       0.679890      -6.229509       7.216078      -4.597690      18.554831           0.000002
          336              C      12.726949      24.533916       1.731188       0.372634      33.604325 0.31807108E+03  0.69624780E+04                                 9.578109                            6.225552      -0.335435       1.928838                    0.998820      24.207599      68.641562       0.612356       0.456944      -1.032818      -0.010747      -0.001342       0.025782       0.027964       0.030961       0.012919       0.046142      -0.097973      -0.068914      -0.046513      -0.043283       0.089796             13.177648      13.944801       0.467771      -5.936414       7.373957      -4.796824      18.214186           0.000002
          337              C       1.673625      22.280353       5.935180       0.099508      28.726144 0.32083600E+03  0.70535157E+04                                 8.388602                            6.080873       0.048229       2.039905                    0.999279      26.091266      74.671153       0.644620       0.432195      -1.045025      -0.034679       0.001354       0.030590       0.046262       0.010365      -0.017515       0.043078      -0.045751      -0.072492      -0.055992      -0.001666       0.057658             10.276088      11.786090      -1.220734       1.490032       7.113784      -4.406193      11.928390           0.000001
          338              C       1.036249      22.845803       4.882259      -0.135329      35.272255 0.41212622E+03  0.96170809E+04                                 9.532313                            6.859699      -0.060789       1.965361                    0.999397      29.201939      85.266856       0.613030       0.428165      -1.050606      -0.004694       0.011816       0.013939       0.018867       0.005772      -0.015653       0.038563      -0.058494      -0.042166      -0.046291      -0.010940       0.057231             11.877606      14.058793      -2.530614       3.405028       8.162436      -5.107738      13.411589           0.000002
          339              C      13.426006      21.896067       6.999413       0.094804      29.456646 0.33659083E+03  0.74869549E+04                                 8.572237                            6.257211       0.045073       2.038519                    0.998919      26.323810      75.707742       0.631266       0.436205      -1.042913       0.044731      -0.001521      -0.026087       0.051804       0.011496      -0.014456       0.028012      -0.043741      -0.039157      -0.040344      -0.002438       0.042782             10.538193      11.474464      -1.190445       1.307655       7.157643      -4.732596      12.982472          -0.000000
          340              C      12.721467      22.508180       5.996717      -0.137892      37.226220 0.43687379E+03  0.10363436E+05                                 9.970634                            7.126777      -0.165410       1.933375                    0.998558      29.670291      87.878341       0.592239       0.435975      -1.043936       0.011691       0.006348      -0.002278       0.013497       0.017695       0.001547       0.034821      -0.060364      -0.071206      -0.040372      -0.020300       0.060672             12.556046      12.342714      -1.788248       1.887667       9.186346      -6.629346      16.139078           0.000000
          341              C      13.388998      22.950109       4.894476       0.065952      39.309469 0.38275397E+03  0.86891172E+04                                10.246510                            6.576075      -0.025288       2.018389                    0.999280      25.844781      72.264912       0.636803       0.423687      -1.062945       0.010110       0.001894       0.021187       0.023552       0.005910       0.000652       0.023169      -0.049916      -0.045968      -0.025047      -0.017487       0.042534             14.464050      14.542936      -3.649848       4.827332      10.300658      -8.090260      18.548556           0.000001
          342              C      12.674863      23.564967       3.752417       0.377690      34.868069 0.32191064E+03  0.70588512E+04                                 9.809632                            6.255500      -0.317812       1.935966                    0.998723      24.088479      68.084495       0.612756       0.455848      -1.034733      -0.013379       0.020003      -0.017909       0.029997       0.028165       0.010348       0.054908      -0.103525      -0.072643      -0.051922      -0.044838       0.096759             13.918430      13.894250      -4.197680       4.358766      10.118357      -7.466685      17.742682           0.000003
          343              C       0.540056      20.024045      10.772191       0.103778      28.414246 0.33004816E+03  0.73181542E+04                                 8.357148                            6.182606      -0.006443       2.018666                    0.999403      26.440678      76.354196       0.636041       0.434307      -1.042243       0.004250       0.039511      -0.008250       0.040587      -0.000012       0.035629      -0.011800       0.015282      -0.090571      -0.050050       0.008536       0.041514             10.176542       6.084006       0.770860      -3.492749       9.006010       0.956069      15.439610          -0.000003
          344              C       0.037009      20.142076      12.045923      -0.148827      35.563846 0.43484940E+03  0.10262035E+05                                 9.582641                            7.043561      -0.009000       1.974933                    0.999409      29.546894      86.145484       0.606645       0.427836      -1.053099      -0.002562       0.003318      -0.010702       0.011494      -0.003053       0.016754      -0.005861      -0.000491      -0.116023      -0.043559       0.016964       0.026595             11.993904       6.714821       0.385713      -4.317882       9.365039       2.007196      19.901853          -0.000006
          345              C       0.999240      22.250159      10.670836       0.093965      27.095004 0.31667581E+03  0.69203807E+04                                 7.972806                            5.982366       0.198941       2.085909                    0.999698      25.919604      73.298305       0.661346       0.423801      -1.053043      -0.007865      -0.044404      -0.006668       0.045586      -0.006086       0.029008      -0.015448      -0.010293      -0.068515      -0.042493       0.007808       0.034684              9.595952       5.775969       0.659129      -3.523364       8.415123       0.357665      14.596764          -0.000004
          346              C       0.496193      22.461517      11.918323      -0.148698      34.257050 0.41514673E+03  0.96518335E+04                                 9.231494                            6.827354       0.157452       2.030559                    0.999753      28.925997      82.798525       0.625696       0.421051      -1.060857      -0.005538      -0.011768      -0.005431       0.014095       0.000825       0.019292      -0.006700      -0.015659      -0.084093      -0.037411       0.014382       0.023029             11.408360       6.699664       0.664495      -4.744805       8.990908      -0.009563      18.534507          -0.000009
          347              C       0.027414      21.382771      12.644554       0.050491      39.735218 0.40665854E+03  0.93526128E+04                                10.289546                            6.754708      -0.065890       1.994945                    0.999208      26.356503      73.659151       0.632978       0.420741      -1.067085       0.000166       0.002518      -0.029446       0.029554      -0.008040       0.006570      -0.000837       0.034200      -0.027113      -0.014465      -0.010239       0.024704             14.677933       7.384461       0.491817      -6.149508       9.788196       1.338197      26.861140          -0.000003
          348              C      13.312238      21.500802      14.064888       0.382400      32.808698 0.30419086E+03  0.65510031E+04                                 9.348000                            6.019273      -0.170312       1.988530                    0.999200      23.425571      64.787456       0.636753       0.446656      -1.044071      -0.011871      -0.000479       0.030545       0.032774       0.006485       0.039090       0.000164       0.142648      -0.114099      -0.053172      -0.048391       0.101564             13.349757       6.344015      -0.320407      -5.020869      10.265578       1.510542      23.439677          -0.000003
          349              C      12.558353      26.400448      16.563935       0.101381      27.315894 0.32213367E+03  0.70768893E+04                                 8.066760                            6.078609       0.134038       2.067026                    0.999561      25.978777      73.901566       0.648181       0.430134      -1.048094      -0.008070      -0.016270       0.038485       0.042555       0.022082       0.006773      -0.021293       0.059726      -0.003676      -0.047350       0.009596       0.037755              9.481955       4.661252      -0.798626      -1.075038      14.024202       2.413135       9.760412          -0.000004
          350              C      12.766700      25.233866      15.872546      -0.142202      34.017204 0.41792799E+03  0.97397959E+04                                 9.218544                            6.874760       0.121184       2.021351                    0.999600      28.931873      83.111401       0.619745       0.424077      -1.058191      -0.000516       0.000887       0.007082       0.007156       0.007811       0.001550      -0.025043       0.045502       0.023461      -0.040803       0.018083       0.022720             11.062551       5.148245      -1.068738      -1.153614      17.616966       3.477423      10.422443          -0.000009
          351              C      12.199230      25.302488      18.512767       0.100525      27.555622 0.32596896E+03  0.71956986E+04                                 8.166999                            6.149725       0.065365       2.043516                    0.999478      26.240229      75.279831       0.637739       0.435077      -1.043167       0.015953       0.024876      -0.030245       0.042286       0.011237       0.024125      -0.024747       0.078889      -0.021609      -0.055141       0.002369       0.052772              9.628090       4.988467      -0.865974      -1.472018      13.390814       2.870078      10.504990          -0.000001
          352              C      12.389757      24.086497      17.904634      -0.149220      35.446057 0.44086872E+03  0.10436994E+05                                 9.545389                            7.096570      -0.000046       1.976075                    0.999512      29.642190      86.481113       0.603978       0.428370      -1.053064       0.010529       0.010178      -0.000759       0.014664       0.008546       0.006893      -0.025965       0.053880       0.024173      -0.045616       0.019882       0.025734             11.612594       5.560424      -1.284554      -1.642453      16.611409       5.303165      12.665948          -0.000003
          353              C      12.672121      24.031599      16.545836       0.050853      40.601648 0.41357413E+03  0.95681026E+04                                10.472500                            6.846015      -0.145899       1.969660                    0.999244      26.593108      74.955784       0.622989       0.424965      -1.062615       0.003334       0.022393       0.013054       0.026134      -0.002714       0.005397       0.000683       0.027899      -0.022114      -0.011054      -0.007914       0.018968             14.516254       5.816331      -1.740033      -1.725696      23.928291       7.531615      13.804139          -0.000002
          354              C      12.833864      22.730517      15.878428       0.380908      33.529244 0.31013862E+03  0.67188480E+04                                 9.512947                            6.100837      -0.171098       1.988155                    0.999189      23.591388      65.674106       0.628222       0.450043      -1.040962       0.004254      -0.028458      -0.015165       0.032526       0.000089       0.037699      -0.001255       0.135900      -0.115860      -0.050093      -0.047593       0.097687             13.333418       5.494863      -1.350132      -2.066904      20.915501       6.394379      13.589889          -0.000002
          355              C      11.892193      18.110850      18.725432       0.091473      27.071286 0.32190176E+03  0.70538831E+04                                 7.944117                            6.025347       0.168152       2.071963                    0.999673      25.998794      73.298527       0.660890       0.422933      -1.055009       0.009757      -0.029128      -0.033305       0.045308      -0.011195       0.016564       0.023469       0.044811       0.028305      -0.043617       0.012195       0.031422              9.273898       4.712730       0.849502      -1.686481      12.638716      -3.462120      10.470247          -0.000001
          356              C      12.119729      19.282922      18.076576      -0.151112      33.947864 0.41473600E+03  0.96277327E+04                                 9.131686                            6.798142       0.117658       2.015313                    0.999701      28.928757      82.403298       0.631413       0.417869      -1.064214      -0.000366      -0.005147      -0.007184       0.008845      -0.010246       0.007998       0.027129       0.035612       0.010465      -0.040475       0.018678       0.021797             10.949318       5.514298       1.438440      -2.363461      14.912991      -5.021200      12.420665          -0.000003
          357              C      12.518603      16.872900      16.892888       0.098464      27.104440 0.32097947E+03  0.70370809E+04                                 7.964229                            6.021856       0.160472       2.072989                    0.999699      25.977906      73.545505       0.659441       0.423657      -1.053292      -0.016334       0.018345       0.036533       0.044023      -0.004090       0.014402       0.025129       0.080614       0.012474      -0.054362       0.010543       0.043819              9.201884       4.783844       0.715426      -1.835969      12.844794      -2.687875       9.977014          -0.000005
          358              C      12.776295      18.009289      16.163038      -0.149261      33.277260 0.41670133E+03  0.96607086E+04                                 8.959870                            6.769976       0.173187       2.033101                    0.999742      28.720046      81.092973       0.640533       0.412459      -1.070349      -0.004361      -0.001232       0.005395       0.007046      -0.008487       0.006223       0.026766       0.043218       0.005881      -0.041536       0.019010       0.022526             10.589709       5.309687       1.102659      -1.860928      15.899433      -4.023691      10.560007          -0.000007
          359              C      12.566578      19.255473      16.762574       0.053149      39.045704 0.41168211E+03  0.94740384E+04                                10.093293                            6.760092      -0.095978       1.982221                    0.999130      26.339515      73.048235       0.639379       0.416269      -1.072561      -0.006742      -0.021271       0.016251       0.027604       0.001001       0.010097       0.001453       0.022957      -0.022356      -0.011566      -0.007563       0.019130             13.552968       6.032639       2.117497      -2.806226      20.312627      -7.442340      14.313638          -0.000002
          360              C      12.805079      20.493423      15.979784       0.374329      32.485478 0.30346852E+03  0.65308000E+04                                 9.240049                            5.998508      -0.160522       1.989643                    0.999222      23.504274      64.957193       0.640102       0.444636      -1.045377       0.005793       0.026521      -0.015648       0.031333      -0.002165       0.035836      -0.002672       0.134560      -0.127910      -0.052440      -0.045359       0.097799             12.623892       5.491829       1.690689      -2.474576      18.487754      -5.309862      13.892093          -0.000002
          361              C       0.631893      15.991787       4.410323       0.094339      28.354873 0.33563507E+03  0.74606658E+04                                 8.320214                            6.230588       0.121413       2.061182                    0.999241      26.387827      75.875438       0.635293       0.433733      -1.044358      -0.009631      -0.017532      -0.042803       0.047247      -0.025822       0.015637      -0.012894      -0.063499       0.033178      -0.048397       0.003691       0.044706              9.874410      13.801979       3.518994      -1.646562       7.072213       1.490702       8.749036           0.000001
          362              C       1.888825      16.491359       4.240643      -0.135732      36.915834 0.45362650E+03  0.10866438E+05                                 9.951830                            7.293536      -0.207237       1.917970                    0.998318      29.963925      89.286696       0.581444       0.439753      -1.041314       0.000733      -0.006529      -0.009092       0.011218      -0.030282       0.014392      -0.018991      -0.050472      -0.000130      -0.040142      -0.010147       0.050289             12.192308      18.319009       3.942218      -3.015112       7.986119       1.637551      10.271797           0.000001
          363              C       0.601737      15.154593       2.267830       0.093150      29.312106 0.35061216E+03  0.78955163E+04                                 8.580165                            6.421423      -0.043573       2.001390                    0.999148      26.948541      78.524551       0.616717       0.441029      -1.037850      -0.000466       0.006574       0.043948       0.044440      -0.032570       0.009944      -0.009062      -0.069833       0.017126      -0.051238       0.002894       0.048344             10.242652      14.658562       3.553114      -1.069367       6.602376       1.146945       9.467016           0.000002
          364              C       1.871006      15.621226       2.032088      -0.140558      36.391928 0.44711340E+03  0.10681805E+05                                 9.832085                            7.219309      -0.222111       1.909666                    0.998534      30.177991      90.080633       0.586508       0.437124      -1.041896       0.001241      -0.009470       0.013265       0.016346      -0.030060       0.010468      -0.020530      -0.058304      -0.009681      -0.040348      -0.012558       0.052905             12.050113      18.222807       4.751307      -0.539501       7.820259       1.563060      10.107273           0.000003
          365              C       2.539907      16.301961       3.023924       0.060376      39.948194 0.40960010E+03  0.94793183E+04                                10.413570                            6.850035      -0.210813       1.952412                    0.998999      26.607519      75.684925       0.616073       0.429593      -1.056835      -0.019424      -0.013146       0.006037       0.024219      -0.015477       0.000784      -0.010382      -0.046174      -0.024598      -0.024063      -0.010264       0.034327             14.384226      24.683861       5.630694      -1.904584       8.213922       1.592293      10.254897           0.000002
          366              C       3.940762      16.721931       2.885465       0.375670      34.278430 0.32279427E+03  0.70994958E+04                                 9.720751                            6.283076      -0.389231       1.908505                    0.998734      24.419498      69.648389       0.607232       0.458617      -1.030779       0.028913       0.001424      -0.000806       0.028959      -0.029009       0.012862      -0.052148      -0.092349      -0.034959      -0.049092      -0.039897       0.088989             13.630085      23.158563       4.638419      -1.777737       7.896932       2.009284       9.834759           0.000002
          367              C       6.794560      15.239685      43.615452       0.088331      26.889805 0.33887740E+03  0.75532399E+04                                 8.007597                            6.246336       0.047639       2.033218                    0.999081      26.628792      76.751252       0.636467       0.431757      -1.045222       0.041787       0.007843       0.021556       0.047669      -0.005137       0.022144      -0.031987      -0.044688      -0.048488      -0.043651      -0.006565       0.050216              9.079116      10.386406       0.851027      -2.329886       5.664807       1.992190      11.186135           0.000002
          368              C       6.039304      15.580052      44.731720      -0.150184      34.882087 0.45144640E+03  0.10787353E+05                                 9.510602                            7.229221      -0.133138       1.936271                    0.998952      30.073953      89.129008       0.590458       0.434118      -1.046018       0.012615      -0.006607       0.009434       0.017082      -0.010282       0.009782      -0.032621      -0.050011      -0.056219      -0.035358      -0.017201       0.052558             11.124012      11.545528       0.426201      -3.105716       6.808762       3.389044      15.017746           0.000002
          369              C       8.672419      16.109818      44.571542       0.083434      27.602687 0.33637096E+03  0.74815542E+04                                 8.108172                            6.186205       0.065159       2.033277                    0.999567      26.721058      76.871513       0.645463       0.426640      -1.048611      -0.031856      -0.042121      -0.013633       0.054542       0.003571       0.026063      -0.019104      -0.044776      -0.079313      -0.048965       0.007622       0.041343              9.335915      11.045037       0.403318      -2.419219       5.286532       1.815931      11.676175           0.000002
          370              C       7.995293      16.485869       0.458815      -0.146209      34.570006 0.43424771E+03  0.10248533E+05                                 9.359012                            7.018599      -0.066986       1.956010                    0.999450      29.618456      86.473974       0.610081       0.425397      -1.054168       0.001123      -0.016948       0.009269       0.019350       0.007450       0.016344      -0.017034      -0.050489      -0.067890      -0.039504      -0.001783       0.041286             11.131424      13.436489      -0.035097      -4.371118       6.115306       2.571568      13.842476           0.000003
          371              C       6.639671      16.236083       0.523972       0.067777      37.753231 0.39689953E+03  0.90941922E+04                                 9.984534                            6.710489      -0.053789       2.005718                    0.999206      26.150792      73.508692       0.628295       0.425460      -1.061623       0.015464      -0.016014      -0.012569       0.025565      -0.009307       0.008727      -0.022430      -0.033012      -0.041457      -0.025509      -0.011608       0.037116             13.299959      14.128970      -0.679890      -6.229508       7.216077       4.597689      18.554830           0.000002
          372              C       5.873449      16.639584       1.731188       0.372635      33.604322 0.31807106E+03  0.69624776E+04                                 9.578108                            6.225551      -0.335435       1.928838                    0.998820      24.207598      68.641558       0.612356       0.456944      -1.032818      -0.010747       0.001342       0.025782       0.027964      -0.030961       0.012919      -0.046142      -0.097973      -0.068914      -0.046513      -0.043283       0.089796             13.177647      13.944800      -0.467771      -5.936412       7.373956       4.796823      18.214184           0.000002
          373              C       8.527125      18.893147       5.935180       0.099508      28.726139 0.32083594E+03  0.70535143E+04                                 8.388602                            6.080873       0.048229       2.039905                    0.999279      26.091264      74.671147       0.644620       0.432195      -1.045025      -0.034679      -0.001354       0.030590       0.046262      -0.010365      -0.017515      -0.043078      -0.045751      -0.072492      -0.055992      -0.001666       0.057658             10.276087      11.786089       1.220731       1.490030       7.113783       4.406192      11.928389           0.000001
          374              C       7.889749      18.327697       4.882259      -0.135329      35.272255 0.41212625E+03  0.96170816E+04                                 9.532313                            6.859699      -0.060789       1.965361                    0.999397      29.201940      85.266861       0.613030       0.428165      -1.050606      -0.004694      -0.011816       0.013939       0.018866      -0.005772      -0.015653      -0.038563      -0.058495      -0.042166      -0.046291      -0.010940       0.057231             11.877606      14.058794       2.530614       3.405027       8.162436       5.107737      13.411589           0.000002
          375              C       6.572506      19.277433       6.999413       0.094804      29.456645 0.33659081E+03  0.74869544E+04                                 8.572236                            6.257211       0.045073       2.038519                    0.998919      26.323810      75.707740       0.631266       0.436205      -1.042913       0.044731       0.001521      -0.026087       0.051804      -0.011496      -0.014456      -0.028012      -0.043741      -0.039157      -0.040344      -0.002438       0.042782             10.538192      11.474463       1.190444       1.307654       7.157642       4.732595      12.982471          -0.000000
          376              C       5.867967      18.665320       5.996717      -0.137892      37.226247 0.43687414E+03  0.10363447E+05                                 9.970639                            7.126780      -0.165410       1.933375                    0.998558      29.670290      87.878338       0.592238       0.435975      -1.043936       0.011691      -0.006348      -0.002278       0.013497      -0.017696       0.001547      -0.034821      -0.060364      -0.071206      -0.040372      -0.020300       0.060672             12.556052      12.342721       1.788249       1.887669       9.186350       6.629350      16.139086           0.000000
          377              C       6.535498      18.223391       4.894476       0.065952      39.309467 0.38275396E+03  0.86891167E+04                                10.246510                            6.576075      -0.025288       2.018389                    0.999280      25.844781      72.264911       0.636803       0.423687      -1.062946       0.010110      -0.001894       0.021187       0.023552      -0.005910       0.000652      -0.023169      -0.049916      -0.045968      -0.025047      -0.017487       0.042534             14.464049      14.542935       3.649848       4.827331      10.300657       8.090259      18.548554           0.000001
          378              C       5.821363      17.608533       3.752417       0.377690      34.868068 0.32191064E+03  0.70588512E+04                                 9.809632                            6.255500      -0.317812       1.935966                    0.998723      24.088479      68.084493       0.612756       0.455848      -1.034733      -0.013379      -0.020003      -0.017909       0.029997      -0.028165       0.010348      -0.054908      -0.103525      -0.072643      -0.051922      -0.044838       0.096759             13.918429      13.894249       4.197680       4.358766      10.118357       7.466684      17.742681           0.000003
          379              C       7.393556      21.149454      10.772191       0.103778      28.414259 0.33004823E+03  0.73181561E+04                                 8.357150                            6.182606      -0.006443       2.018666                    0.999403      26.440679      76.354199       0.636041       0.434307      -1.042243       0.004250      -0.039511      -0.008250       0.040587       0.000012       0.035629       0.011800       0.015282      -0.090571      -0.050050       0.008536       0.041514             10.176546       6.084008      -0.770863      -3.492752       9.006013      -0.956063      15.439616          -0.000003
          380              C       6.890509      21.031424      12.045923      -0.148827      35.563850 0.43484944E+03  0.10262036E+05                                 9.582641                            7.043561      -0.009000       1.974933                    0.999409      29.546895      86.145485       0.606645       0.427836      -1.053099      -0.002562      -0.003318      -0.010702       0.011494       0.003053       0.016754       0.005861      -0.000491      -0.116023      -0.043559       0.016964       0.026595             11.993905       6.714822      -0.385715      -4.317884       9.365037      -2.007191      19.901856          -0.000006
          381              C       7.852740      18.923341      10.670836       0.093965      27.095001 0.31667578E+03  0.69203799E+04                                 7.972805                            5.982366       0.198941       2.085909                    0.999698      25.919603      73.298301       0.661346       0.423801      -1.053043      -0.007865       0.044404      -0.006668       0.045586       0.006086       0.029008       0.015448      -0.010293      -0.068515      -0.042493       0.007808       0.034684              9.595951       5.775968      -0.659130      -3.523363       8.415124      -0.357664      14.596760          -0.000004
          382              C       7.349693      18.711983      11.918323      -0.148698      34.257051 0.41514677E+03  0.96518347E+04                                 9.231495                            6.827355       0.157452       2.030559                    0.999753      28.925998      82.798530       0.625696       0.421051      -1.060857      -0.005538       0.011768      -0.005431       0.014095      -0.000825       0.019292       0.006700      -0.015659      -0.084093      -0.037411       0.014382       0.023029             11.408360       6.699664      -0.664495      -4.744805       8.990908       0.009563      18.534508          -0.000009
          383              C       6.880914      19.790729      12.644554       0.050491      39.735217 0.40665854E+03  0.93526128E+04                                10.289546                            6.754708      -0.065890       1.994945                    0.999208      26.356503      73.659152       0.632978       0.420741      -1.067085       0.000166      -0.002518      -0.029446       0.029554       0.008040       0.006570       0.000837       0.034200      -0.027113      -0.014465      -0.010239       0.024704             14.677933       7.384462      -0.491816      -6.149509       9.788195      -1.338198      26.861144          -0.000003
          384              C       6.458738      19.672698      14.064888       0.382400      32.808697 0.30419084E+03  0.65510026E+04                                 9.348001                            6.019273      -0.170312       1.988530                    0.999200      23.425570      64.787455       0.636753       0.446656      -1.044071      -0.011871       0.000479       0.030545       0.032774      -0.006485       0.039090      -0.000164       0.142648      -0.114099      -0.053172      -0.048391       0.101564             13.349757       6.344015       0.320407      -5.020870      10.265578      -1.510542      23.439679          -0.000003
          385              C       5.704853      14.773052      16.563935       0.101381      27.315894 0.32213370E+03  0.70768899E+04                                 8.066760                            6.078609       0.134038       2.067026                    0.999561      25.978778      73.901564       0.648181       0.430134      -1.048094      -0.008070       0.016270       0.038485       0.042555      -0.022082       0.006773       0.021293       0.059726      -0.003676      -0.047350       0.009596       0.037755              9.481954       4.661251       0.798626      -1.075037      14.024200      -2.413134       9.760410          -0.000004
          386              C       5.913200      15.939634      15.872546      -0.142202      34.017201 0.41792798E+03  0.97397952E+04                                 9.218542                            6.874760       0.121185       2.021351                    0.999600      28.931871      83.111382       0.619745       0.424077      -1.058191      -0.000516      -0.000887       0.007082       0.007156      -0.007811       0.001550       0.025043       0.045502       0.023461      -0.040803       0.018083       0.022720             11.062549       5.148244       1.068738      -1.153613      17.616964      -3.477423      10.422439          -0.000009
          387              C       5.345730      15.871012      18.512767       0.100525      27.555625 0.32596896E+03  0.71956988E+04                                 8.167000                            6.149725       0.065365       2.043516                    0.999478      26.240229      75.279832       0.637739       0.435077      -1.043167       0.015953      -0.024876      -0.030245       0.042286      -0.011237       0.024125       0.024747       0.078889      -0.021609      -0.055141       0.002369       0.052772              9.628092       4.988467       0.865975      -1.472018      13.390818      -2.870084      10.504992          -0.000001
          388              C       5.536257      17.087003      17.904634      -0.149220      35.446065 0.44086882E+03  0.10436997E+05                                 9.545390                            7.096571      -0.000046       1.976075                    0.999512      29.642192      86.481116       0.603978       0.428370      -1.053064       0.010529      -0.010178      -0.000759       0.014664      -0.008546       0.006893       0.025965       0.053880       0.024173      -0.045616       0.019882       0.025734             11.612595       5.560425       1.284554      -1.642453      16.611413      -5.303167      12.665948          -0.000003
          389              C       5.818621      17.141901      16.545836       0.050853      40.601653 0.41357416E+03  0.95681035E+04                                10.472501                            6.846015      -0.145899       1.969660                    0.999244      26.593109      74.955790       0.622989       0.424965      -1.062615       0.003334      -0.022393       0.013054       0.026134       0.002714       0.005397      -0.000683       0.027899      -0.022114      -0.011054      -0.007914       0.018968             14.516256       5.816332       1.740034      -1.725696      23.928296      -7.531619      13.804140          -0.000002
          390              C       5.980364      18.442983      15.878428       0.380909      33.529246 0.31013864E+03  0.67188485E+04                                 9.512947                            6.100837      -0.171098       1.988155                    0.999189      23.591389      65.674107       0.628222       0.450043      -1.040962       0.004254       0.028458      -0.015165       0.032526      -0.000089       0.037699       0.001255       0.135900      -0.115860      -0.050093      -0.047593       0.097687             13.333417       5.494863       1.350132      -2.066904      20.915500      -6.394379      13.589889          -0.000002
          391              C       5.038693      23.062650      18.725432       0.091473      27.071285 0.32190188E+03  0.70538863E+04                                 7.944117                            6.025348       0.168152       2.071963                    0.999673      25.998793      73.298529       0.660890       0.422933      -1.055009       0.009757       0.029128      -0.033305       0.045308       0.011195       0.016564      -0.023469       0.044811       0.028305      -0.043617       0.012195       0.031422              9.273897       4.712730      -0.849501      -1.686481      12.638715       3.462117      10.470246          -0.000001
          392              C       5.266229      21.890577      18.076576      -0.151112      33.947845 0.41473600E+03  0.96277328E+04                                 9.131684                            6.798142       0.117657       2.015313                    0.999701      28.928759      82.403312       0.631413       0.417869      -1.064214      -0.000366       0.005147      -0.007184       0.008845       0.010246       0.007998      -0.027129       0.035612       0.010465      -0.040475       0.018678       0.021797             10.949313       5.514297      -1.438438      -2.363460      14.912982       5.021191      12.420661          -0.000003
          393              C       5.665103      24.300600      16.892888       0.098464      27.104442 0.32097949E+03  0.70370812E+04                                 7.964229                            6.021856       0.160471       2.072989                    0.999699      25.977906      73.545505       0.659441       0.423657      -1.053292      -0.016334      -0.018345       0.036533       0.044023       0.004090       0.014402      -0.025129       0.080614       0.012474      -0.054362       0.010543       0.043819              9.201885       4.783844      -0.715426      -1.835970      12.844795       2.687876       9.977015          -0.000005
          394              C       5.922795      23.164211      16.163038      -0.149261      33.277267 0.41670138E+03  0.96607100E+04                                 8.959871                            6.769976       0.173186       2.033101                    0.999742      28.720047      81.092977       0.640533       0.412459      -1.070349      -0.004361       0.001232       0.005395       0.007046       0.008487       0.006223      -0.026766       0.043218       0.005881      -0.041536       0.019010       0.022526             10.589711       5.309688      -1.102659      -1.860928      15.899438       4.023692      10.560008          -0.000007
          395              C       5.713078      21.918027      16.762574       0.053149      39.045695 0.41168212E+03  0.94740388E+04                                10.093291                            6.760093      -0.095978       1.982221                    0.999130      26.339515      73.048238       0.639379       0.416269      -1.072561      -0.006742       0.021271       0.016251       0.027604      -0.001001       0.010097      -0.001453       0.022957      -0.022356      -0.011566      -0.007563       0.019130             13.552964       6.032638      -2.117495      -2.806225      20.312620       7.442333      14.313635          -0.000002
          396              C       5.951579      20.680077      15.979784       0.374329      32.485474 0.30346852E+03  0.65307999E+04                                 9.240048                            5.998508      -0.160522       1.989643                    0.999222      23.504274      64.957192       0.640102       0.444636      -1.045377       0.005793      -0.026521      -0.015648       0.031333       0.002165       0.035836       0.002672       0.134560      -0.127910      -0.052440      -0.045359       0.097799             12.623890       5.491829      -1.690688      -2.474576      18.487750       5.309861      13.892092          -0.000002
          397              C      13.075107      25.181713      27.034323       0.094338      28.354922 0.33563578E+03  0.74606855E+04                                 8.320224                            6.230595       0.121404       2.061180                    0.999241      26.387853      75.875536       0.635292       0.433733      -1.044358       0.009631       0.017532      -0.042803       0.047247      -0.025822      -0.015636       0.012893      -0.063499       0.033177      -0.048397       0.003691       0.044706              9.874423      13.802002       3.518999       1.646564       7.072225      -1.490706       8.749043           0.000002
          398              C      11.818175      24.682141      26.864643      -0.135734      36.915851 0.45362675E+03  0.10866447E+05                                 9.951837                            7.293541      -0.207241       1.917968                    0.998318      29.963933      89.286770       0.581444       0.439754      -1.041314      -0.000733       0.006528      -0.009093       0.011218      -0.030282      -0.014392       0.018991      -0.050473      -0.000130      -0.040142      -0.010146       0.050288             12.192320      18.319031       3.942221       3.015116       7.986126      -1.637552      10.271804           0.000002
          399              C      13.105263      26.018907      24.891830       0.093149      29.312150 0.35061258E+03  0.78955287E+04                                 8.580172                            6.421425      -0.043573       2.001389                    0.999148      26.948581      78.524694       0.616717       0.441028      -1.037850       0.000466      -0.006573       0.043949       0.044440      -0.032569      -0.009944       0.009061      -0.069833       0.017125      -0.051237       0.002894       0.048343             10.242663      14.658583       3.553124       1.069362       6.602385      -1.146948       9.467020           0.000002
          400              C      11.835994      25.552274      24.656088      -0.140559      36.392040 0.44711485E+03  0.10681850E+05                                 9.832107                            7.219322      -0.222114       1.909664                    0.998534      30.178061      90.080925       0.586508       0.437124      -1.041896      -0.001242       0.009471       0.013266       0.016347      -0.030060      -0.010467       0.020530      -0.058303      -0.009679      -0.040348      -0.012557       0.052904             12.050146      18.222868       4.751328       0.539498       7.820280      -1.563064      10.107289           0.000002
          401              C      11.167093      24.871539      25.647924       0.060375      39.948305 0.40960107E+03  0.94793503E+04                                10.413605                            6.850053      -0.210818       1.952410                    0.998999      26.607550      75.685146       0.616071       0.429594      -1.056833       0.019424       0.013147       0.006037       0.024219      -0.015477      -0.000784       0.010382      -0.046173      -0.024599      -0.024063      -0.010264       0.034327             14.384286      24.683980       5.630725       1.904591       8.213953      -1.592298      10.254926           0.000002
          402              C       9.766237      24.451569      25.509465       0.375667      34.278488 0.32279471E+03  0.70995108E+04                                 9.720775                            6.283088      -0.389236       1.908504                    0.998734      24.419530      69.648596       0.607230       0.458618      -1.030778      -0.028913      -0.001424      -0.000806       0.028960      -0.029009      -0.012862       0.052148      -0.092349      -0.034959      -0.049092      -0.039896       0.088988             13.630127      23.158639       4.638438       1.777738       7.896956      -2.009293       9.834785           0.000002
          403              C       6.912440      25.933815      20.991452       0.088329      26.889859 0.33887799E+03  0.75532566E+04                                 8.007605                            6.246338       0.047644       2.033218                    0.999081      26.628845      76.751438       0.636468       0.431757      -1.045222      -0.041787      -0.007843       0.021557       0.047669      -0.005137      -0.022145       0.031986      -0.044687      -0.048487      -0.043651      -0.006564       0.050215              9.079129      10.386411       0.851025       2.329890       5.664815      -1.992200      11.186163           0.000000
          404              C       7.667696      25.593448      22.107720      -0.150186      34.882171 0.45144734E+03  0.10787383E+05                                 9.510621                            7.229231      -0.133139       1.936270                    0.998952      30.073986      89.129162       0.590458       0.434119      -1.046018      -0.012614       0.006606       0.009435       0.017082      -0.010282      -0.009781       0.032621      -0.050010      -0.056219      -0.035357      -0.017201       0.052558             11.124041      11.545544       0.426200       3.105729       6.808779      -3.389060      15.017799           0.000000
          405              C       5.034581      25.063682      21.947542       0.083434      27.602704 0.33637119E+03  0.74815596E+04                                 8.108172                            6.186205       0.065162       2.033277                    0.999567      26.721066      76.871498       0.645463       0.426640      -1.048611       0.031856       0.042122      -0.013632       0.054543       0.003572      -0.026064       0.019103      -0.044775      -0.079314      -0.048966       0.007623       0.041342              9.335916      11.045034       0.403316       2.419219       5.286533      -1.815936      11.676179           0.000001
          406              C       5.711707      24.687631      23.082815      -0.146210      34.569996 0.43424751E+03  0.10248528E+05                                 9.359014                            7.018600      -0.066992       1.956008                    0.999450      29.618443      86.473959       0.610080       0.425397      -1.054168      -0.001123       0.016948       0.009270       0.019350       0.007449      -0.016344       0.017034      -0.050488      -0.067888      -0.039503      -0.001783       0.041286             11.131427      13.436492      -0.035099       4.371119       6.115309      -2.571573      13.842480           0.000002
          407              C       7.067329      24.937417      23.147972       0.067777      37.753274 0.39689950E+03  0.90941933E+04                                 9.984550                            6.710493      -0.053795       2.005716                    0.999206      26.150795      73.508758       0.628294       0.425461      -1.061622      -0.015464       0.016014      -0.012569       0.025565      -0.009307      -0.008728       0.022430      -0.033012      -0.041458      -0.025510      -0.011607       0.037117             13.299989      14.128988      -0.679897       6.229527       7.216092      -4.597709      18.554885           0.000001
          408              C       7.833550      24.533916      24.355188       0.372633      33.604398 0.31807148E+03  0.69624904E+04                                 9.578129                            6.225558      -0.335435       1.928838                    0.998820      24.207625      68.641700       0.612355       0.456944      -1.032818       0.010747      -0.001342       0.025781       0.027964      -0.030962      -0.012918       0.046142      -0.097973      -0.068912      -0.046513      -0.043282       0.089795             13.177683      13.944824      -0.467779       5.936436       7.373976      -4.796847      18.214250           0.000002
          409              C       5.179875      22.280353      28.559180       0.099508      28.726148 0.32083596E+03  0.70535153E+04                                 8.388607                            6.080874       0.048226       2.039904                    0.999279      26.091260      74.671153       0.644619       0.432196      -1.045024       0.034678       0.001354       0.030590       0.046262      -0.010365       0.017515       0.043078      -0.045752      -0.072492      -0.055992      -0.001666       0.057658             10.276097      11.786093       1.220736      -1.490034       7.113791      -4.406201      11.928406           0.000002
          410              C       5.817251      22.845803      27.506259      -0.135329      35.272277 0.41212634E+03  0.96170864E+04                                 9.532321                            6.859701      -0.060792       1.965361                    0.999397      29.201954      85.266973       0.613030       0.428165      -1.050606       0.004694       0.011816       0.013939       0.018866      -0.005772       0.015653       0.038563      -0.058494      -0.042169      -0.046292      -0.010939       0.057231             11.877621      14.058805       2.530615      -3.405027       8.162446      -5.107749      13.411611           0.000002
          411              C       7.134493      21.896067      29.623413       0.094804      29.456666 0.33659104E+03  0.74869614E+04                                 8.572244                            6.257216       0.045065       2.038517                    0.998919      26.323817      75.707794       0.631266       0.436205      -1.042913      -0.044731      -0.001521      -0.026087       0.051804      -0.011496       0.014455       0.028012      -0.043741      -0.039155      -0.040342      -0.002439       0.042782             10.538204      11.474482       1.190446      -1.307656       7.157648      -4.732599      12.982482           0.000001
          412              C       7.839033      22.508180      28.620717      -0.137892      37.226248 0.43687418E+03  0.10363448E+05                                 9.970638                            7.126779      -0.165410       1.933375                    0.998558      29.670304      87.878392       0.592239       0.435975      -1.043937      -0.011691       0.006347      -0.002279       0.013496      -0.017696      -0.001547       0.034821      -0.060363      -0.071206      -0.040372      -0.020300       0.060672             12.556054      12.342724       1.788250      -1.887670       9.186350      -6.629351      16.139087           0.000002
          413              C       7.171502      22.950109      27.518476       0.065952      39.309503 0.38275410E+03  0.86891220E+04                                10.246522                            6.576079      -0.025286       2.018390                    0.999280      25.844787      72.264970       0.636802       0.423687      -1.062945      -0.010110       0.001894       0.021186       0.023551      -0.005910      -0.000652       0.023168      -0.049916      -0.045968      -0.025046      -0.017487       0.042534             14.464074      14.542960       3.649858      -4.827343      10.300674      -8.090277      18.548586           0.000002
          414              C       7.885637      23.564967      26.376417       0.377687      34.868155 0.32191121E+03  0.70588690E+04                                 9.809658                            6.255511      -0.317815       1.935965                    0.998723      24.088508      68.084670       0.612754       0.455849      -1.034732       0.013379       0.020003      -0.017909       0.029997      -0.028165      -0.010348       0.054908      -0.103524      -0.072645      -0.051923      -0.044837       0.096759             13.918476      13.894296       4.197702      -4.358792      10.118393      -7.466717      17.742740           0.000002
          415              C       6.313444      20.024045      33.396191       0.103778      28.414270 0.33004853E+03  0.73181637E+04                                 8.357146                            6.182604      -0.006435       2.018667                    0.999403      26.440707      76.354262       0.636041       0.434307      -1.042244      -0.004251       0.039511      -0.008250       0.040587       0.000011      -0.035629      -0.011800       0.015280      -0.090573      -0.050051       0.008537       0.041514             10.176538       6.084002      -0.770857       3.492746       9.006007       0.956075      15.439605           0.000001
          416              C       6.816491      20.142076      34.669923      -0.148827      35.563869 0.43484971E+03  0.10262043E+05                                 9.582644                            7.043563      -0.008998       1.974934                    0.999409      29.546893      86.145472       0.606645       0.427836      -1.053099       0.002561       0.003318      -0.010701       0.011493       0.003053      -0.016754      -0.005860      -0.000489      -0.116020      -0.043558       0.016963       0.026595             11.993909       6.714822      -0.385710       4.317883       9.365041       2.007205      19.901865           0.000002
          417              C       5.854260      22.250159      33.294836       0.093964      27.095121 0.31667766E+03  0.69204295E+04                                 7.972826                            5.982385       0.198949       2.085910                    0.999698      25.919663      73.298453       0.661345       0.423802      -1.053044       0.007864      -0.044405      -0.006667       0.045586       0.006086      -0.029008      -0.015448      -0.010295      -0.068517      -0.042494       0.007810       0.034684              9.595977       5.775981      -0.659114       3.523372       8.415130       0.357705      14.596820           0.000002
          418              C       6.357307      22.461517      34.542323      -0.148694      34.256907 0.41514454E+03  0.96517713E+04                                 9.231464                            6.827331       0.157452       2.030560                    0.999753      28.925945      82.798363       0.625698       0.421050      -1.060857       0.005537      -0.011768      -0.005430       0.014094      -0.000825      -0.019292      -0.006700      -0.015656      -0.084089      -0.037409       0.014382       0.023027             11.408315       6.699632      -0.664483       4.744771       8.990905      -0.009524      18.534408           0.000004
          419              C       6.826086      21.382771      35.268554       0.050494      39.735166 0.40665802E+03  0.93525985E+04                                10.289540                            6.754707      -0.065894       1.994944                    0.999208      26.356477      73.659084       0.632977       0.420741      -1.067085      -0.000167       0.002518      -0.029445       0.029553       0.008040      -0.006571      -0.000838       0.034200      -0.027119      -0.014465      -0.010241       0.024705             14.677918       7.384453      -0.491816       6.149497       9.788198       1.338202      26.861102           0.000002
          420              C       7.248262      21.500802      36.688888       0.382400      32.808664 0.30419062E+03  0.65509966E+04                                 9.347991                            6.019269      -0.170307       1.988531                    0.999200      23.425567      64.787435       0.636754       0.446656      -1.044071       0.011870      -0.000479       0.030544       0.032773      -0.006485      -0.039089       0.000164       0.142648      -0.114095      -0.053173      -0.048390       0.101563             13.349734       6.344005       0.320405       5.020856      10.265577       1.510537      23.439621           0.000003
          421              C       8.002147      26.400448      39.187935       0.101380      27.315921 0.32213358E+03  0.70768896E+04                                 8.066777                            6.078613       0.134037       2.067026                    0.999561      25.978784      73.901691       0.648180       0.430134      -1.048093       0.008070      -0.016269       0.038485       0.042555      -0.022082      -0.006773      -0.021292       0.059726      -0.003680      -0.047350       0.009594       0.037755              9.481982       4.661257       0.798633       1.075045      14.024239       2.413162       9.760449           0.000003
          422              C       7.793800      25.233866      38.496546      -0.142205      34.017346 0.41792904E+03  0.97398375E+04                                 9.218597                            6.874783       0.121173       2.021348                    0.999600      28.931957      83.112030       0.619741       0.424079      -1.058189       0.000515       0.000887       0.007083       0.007157      -0.007811      -0.001549      -0.025042       0.045500       0.023458      -0.040801       0.018081       0.022720             11.062623       5.148266       1.068748       1.153633      17.617046       3.477454      10.422557           0.000006
          423              C       8.361270      25.302488      41.136767       0.100525      27.555590 0.32596846E+03  0.71956853E+04                                 8.166994                            6.149719       0.065366       2.043517                    0.999478      26.240215      75.279793       0.637739       0.435077      -1.043167      -0.015953       0.024876      -0.030245       0.042286      -0.011237      -0.024125      -0.024746       0.078889      -0.021611      -0.055141       0.002369       0.052772              9.628081       4.988460       0.865971       1.472016      13.390794       2.870070      10.504989           0.000002
          424              C       8.170743      24.086497      40.528634      -0.149219      35.445970 0.44086738E+03  0.10436955E+05                                 9.545370                            7.096555      -0.000041       1.976077                    0.999512      29.642158      86.481002       0.603979       0.428369      -1.053064      -0.010530       0.010178      -0.000759       0.014665      -0.008546      -0.006893      -0.025965       0.053881       0.024171      -0.045616       0.019882       0.025734             11.612563       5.560409       1.284545       1.642450      16.611364       5.303123      12.665917           0.000003
          425              C       7.888378      24.031599      39.169836       0.050852      40.601578 0.41357350E+03  0.95680849E+04                                10.472490                            6.846011      -0.145890       1.969663                    0.999244      26.593083      74.955713       0.622989       0.424966      -1.062614      -0.003335       0.022393       0.013055       0.026134       0.002714      -0.005397       0.000683       0.027899      -0.022115      -0.011055      -0.007913       0.018968             14.516229       5.816322       1.740021       1.725693      23.928247       7.531559      13.804119           0.000002
          426              C       7.726636      22.730517      38.502428       0.380907      33.529184 0.31013810E+03  0.67188352E+04                                 9.512942                            6.100837      -0.171100       1.988155                    0.999189      23.591365      65.674067       0.628221       0.450044      -1.040961      -0.004255      -0.028458      -0.015165       0.032526      -0.000089      -0.037699      -0.001256       0.135902      -0.115860      -0.050094      -0.047593       0.097688             13.333405       5.494858       1.350125       2.066896      20.915500       6.394356      13.589856           0.000004
          427              C       8.668307      18.110850      41.349432       0.091473      27.071260 0.32190083E+03  0.70538606E+04                                 7.944114                            6.025332       0.168155       2.071964                    0.999673      25.998798      73.298629       0.660892       0.422933      -1.055009      -0.009756      -0.029127      -0.033305       0.045308       0.011194      -0.016564       0.023468       0.044811       0.028303      -0.043616       0.012194       0.031423              9.273897       4.712725      -0.849499       1.686495      12.638687      -3.462107      10.470279           0.000003
          428              C       8.440771      19.282922      40.700576      -0.151113      33.947933 0.41473646E+03  0.96277502E+04                                 9.131713                            6.798152       0.117656       2.015313                    0.999701      28.928775      82.403497       0.631412       0.417870      -1.064213       0.000366      -0.005147      -0.007185       0.008846       0.010246      -0.007998       0.027129       0.035613       0.010463      -0.040475       0.018678       0.021797             10.949356       5.514310      -1.438445       2.363474      14.913048      -5.021217      12.420709           0.000005
          429              C       8.041897      16.872900      39.516888       0.098463      27.104365 0.32097768E+03  0.70370359E+04                                 7.964212                            6.021827       0.160465       2.072988                    0.999699      25.977896      73.545587       0.659444       0.423656      -1.053292       0.016335       0.018344       0.036533       0.044023       0.004090      -0.014402       0.025128       0.080615       0.012470      -0.054361       0.010542       0.043819              9.201868       4.783825      -0.715408       1.835963      12.844810      -2.687821       9.976969           0.000003
          430              C       7.784205      18.009289      38.787038      -0.149262      33.277330 0.41670164E+03  0.96607214E+04                                 8.959895                            6.769982       0.173186       2.033101                    0.999742      28.720071      81.093173       0.640532       0.412459      -1.070348       0.004361      -0.001232       0.005395       0.007046       0.008487      -0.006222       0.026766       0.043218       0.005880      -0.041536       0.019010       0.022526             10.589747       5.309694      -1.102663       1.860936      15.899514      -4.023705      10.560034           0.000004
          431              C       7.993922      19.255473      39.386574       0.053148      39.045655 0.41168149E+03  0.94740203E+04                                10.093284                            6.760085      -0.095974       1.982223                    0.999130      26.339496      73.048153       0.639380       0.416269      -1.072561       0.006743      -0.021270       0.016251       0.027604      -0.001002      -0.010097       0.001453       0.022958      -0.022357      -0.011567      -0.007564       0.019130             13.552953       6.032632      -2.117487       2.806224      20.312604      -7.442305      14.313622           0.000002
          432              C       7.755421      20.493423      38.603784       0.374328      32.485430 0.30346812E+03  0.65307890E+04                                 9.240043                            5.998506      -0.160525       1.989643                    0.999222      23.504252      64.957120       0.640102       0.444636      -1.045377      -0.005794       0.026520      -0.015648       0.031333       0.002165      -0.035836      -0.002672       0.134562      -0.127910      -0.052441      -0.045360       0.097800             12.623882       5.491824      -1.690689       2.474571      18.487754      -5.309860      13.892067           0.000003
          433              C       7.485393      11.457213      18.213677       0.094338      28.354895 0.33563539E+03  0.74606752E+04                                 8.320223                            6.230594       0.121407       2.061180                    0.999241      26.387837      75.875504       0.635292       0.433733      -1.044358      -0.009631       0.017533       0.042803       0.047247       0.025822      -0.015636      -0.012893      -0.063499       0.033178      -0.048397       0.003691       0.044706              9.874420      13.801992      -3.518998       1.646560       7.072222       1.490706       8.749045          -0.000001
          434              C       8.742325      10.957641      18.383357      -0.135733      36.915843 0.45362673E+03  0.10866445E+05                                 9.951830                            7.293537      -0.207239       1.917969                    0.998318      29.963935      89.286732       0.581444       0.439753      -1.041314       0.000733       0.006529       0.009092       0.011218       0.030282      -0.014392      -0.018991      -0.050473      -0.000129      -0.040142      -0.010146       0.050289             12.192308      18.319004      -3.942219       3.015106       7.986121       1.637554      10.271799          -0.000001
          435              C       7.455237      12.294407      20.356170       0.093149      29.312103 0.35061191E+03  0.78955096E+04                                 8.580164                            6.421420      -0.043574       2.001389                    0.999148      26.948547      78.524573       0.616717       0.441029      -1.037850      -0.000465      -0.006573      -0.043949       0.044440       0.032570      -0.009944      -0.009062      -0.069834       0.017126      -0.051238       0.002894       0.048344             10.242650      14.658556      -3.553115       1.069364       6.602377       1.146947       9.467016           0.000000
          436              C       8.724505      11.827774      20.591912      -0.140558      36.391950 0.44711355E+03  0.10681809E+05                                 9.832087                            7.219309      -0.222113       1.909665                    0.998534      30.178000      90.080651       0.586509       0.437124      -1.041896       0.001242       0.009471      -0.013266       0.016347       0.030060      -0.010468      -0.020530      -0.058304      -0.009680      -0.040348      -0.012557       0.052905             12.050116      18.222816      -4.751311       0.539504       7.820261       1.563058      10.107271          -0.000001
          437              C       9.393407      11.147039      19.600076       0.060376      39.948193 0.40960020E+03  0.94793201E+04                                10.413564                            6.850033      -0.210813       1.952411                    0.998999      26.607519      75.684887       0.616074       0.429592      -1.056835      -0.019424       0.013147      -0.006038       0.024220       0.015477      -0.000784      -0.010382      -0.046174      -0.024599      -0.024063      -0.010264       0.034327             14.384217      24.683842      -5.630691       1.904579       8.213918       1.592293      10.254890          -0.000000
          438              C      10.794262      10.727069      19.738535       0.375671      34.278394 0.32279397E+03  0.70994864E+04                                 9.720739                            6.283070      -0.389230       1.908506                    0.998734      24.419482      69.648296       0.607232       0.458616      -1.030779       0.028913      -0.001424       0.000806       0.028960       0.029009      -0.012862      -0.052148      -0.092350      -0.034958      -0.049092      -0.039897       0.088989             13.630065      23.158524      -4.638411       1.777734       7.896922       2.009282       9.834749          -0.000000
          439              C      13.648060      12.209315      24.256548       0.088330      26.889846 0.33887801E+03  0.75532572E+04                                 8.007604                            6.246341       0.047639       2.033217                    0.999081      26.628827      76.751386       0.636467       0.431757      -1.045222       0.041787      -0.007843      -0.021556       0.047669       0.005137      -0.022145      -0.031987      -0.044688      -0.048487      -0.043651      -0.006565       0.050216              9.079125      10.386418      -0.851029       2.329887       5.664814       1.992192      11.186144           0.000001
          440              C      12.892804      11.868948      23.140280      -0.150184      34.882088 0.45144648E+03  0.10787355E+05                                 9.510601                            7.229221      -0.133137       1.936271                    0.998952      30.073948      89.128971       0.590459       0.434118      -1.046018       0.012614       0.006607      -0.009435       0.017082       0.010282      -0.009781      -0.032622      -0.050011      -0.056219      -0.035358      -0.017201       0.052559             11.124010      11.545524      -0.426203       3.105718       6.808764       3.389044      15.017743          -0.000001
          441              C       1.818919      11.339182      23.300458       0.083435      27.602668 0.33637069E+03  0.74815465E+04                                 8.108166                            6.186201       0.065161       2.033277                    0.999567      26.721046      76.871456       0.645463       0.426640      -1.048611      -0.031856       0.042121       0.013633       0.054542      -0.003572      -0.026063      -0.019104      -0.044776      -0.079313      -0.048965       0.007622       0.041343              9.335908      11.045031      -0.403320       2.419214       5.286529       1.815929      11.676162           0.000000
          442              C       1.141793      10.963131      22.165185      -0.146209      34.569958 0.43424703E+03  0.10248511E+05                                 9.359002                            7.018593      -0.066985       1.956010                    0.999450      29.618425      86.473832       0.610081       0.425397      -1.054168       0.001123       0.016948      -0.009269       0.019350      -0.007450      -0.016344      -0.017034      -0.050489      -0.067889      -0.039504      -0.001783       0.041287             11.131410      13.436473       0.035099       4.371113       6.115300       2.571565      13.842457          -0.000000
          443              C      13.493171      11.212916      22.100028       0.067778      37.753199 0.39689917E+03  0.90941810E+04                                 9.984525                            6.710484      -0.053789       2.005718                    0.999206      26.150776      73.508607       0.628296       0.425460      -1.061623       0.015464       0.016014       0.012569       0.025565       0.009307      -0.008728      -0.022430      -0.033012      -0.041457      -0.025509      -0.011607       0.037117             13.299946      14.128956       0.679891       6.229505       7.216071       4.597684      18.554810          -0.000000
          444              C      12.726949      10.809416      20.892812       0.372635      33.604303 0.31807094E+03  0.69624729E+04                                 9.578098                            6.225546      -0.335433       1.928839                    0.998820      24.207591      68.641486       0.612357       0.456943      -1.032819      -0.010747      -0.001342      -0.025782       0.027964       0.030961      -0.012919      -0.046142      -0.097973      -0.068914      -0.046513      -0.043283       0.089796             13.177630      13.944783       0.467769       5.936403       7.373948       4.796816      18.214160          -0.000000
          445              C       1.673625       8.555853      16.688820       0.099508      28.726153 0.32083616E+03  0.70535203E+04                                 8.388605                            6.080876       0.048225       2.039904                    0.999279      26.091270      74.671177       0.644619       0.432195      -1.045024      -0.034679       0.001354      -0.030590       0.046262       0.010365       0.017515      -0.043078      -0.045752      -0.072491      -0.055992      -0.001666       0.057658             10.276091      11.786094      -1.220733      -1.490031       7.113785       4.406194      11.928394          -0.000001
          446              C       1.036249       9.121303      17.741741      -0.135328      35.272206 0.41212560E+03  0.96170619E+04                                 9.532301                            6.859692      -0.060788       1.965362                    0.999397      29.201917      85.266746       0.613031       0.428165      -1.050607      -0.004694       0.011816      -0.013939       0.018867       0.005772       0.015653      -0.038563      -0.058494      -0.042167      -0.046292      -0.010940       0.057232             11.877590      14.058774      -2.530608      -3.405019       8.162424       5.107729      13.411571          -0.000001
          447              C      13.426006       8.171567      15.624587       0.094803      29.456658 0.33659097E+03  0.74869597E+04                                 8.572243                            6.257216       0.045066       2.038517                    0.998919      26.323814      75.707783       0.631265       0.436205      -1.042913       0.044731      -0.001521       0.026086       0.051804       0.011496       0.014455      -0.028012      -0.043741      -0.039156      -0.040343      -0.002439       0.042782             10.538201      11.474475      -1.190447      -1.307658       7.157647       4.732598      12.982481          -0.000001
          448              C      12.721467       8.783680      16.627283      -0.137892      37.226234 0.43687399E+03  0.10363442E+05                                 9.970635                            7.126777      -0.165411       1.933375                    0.998558      29.670301      87.878375       0.592239       0.435975      -1.043937       0.011691       0.006348       0.002278       0.013497       0.017696      -0.001547      -0.034821      -0.060364      -0.071205      -0.040372      -0.020300       0.060672             12.556047      12.342718      -1.788249      -1.887668       9.186344       6.629345      16.139078          -0.000002
          449              C      13.388998       9.225609      17.729524       0.065953      39.309454 0.38275394E+03  0.86891153E+04                                10.246504                            6.576072      -0.025287       2.018389                    0.999280      25.844779      72.264879       0.636804       0.423687      -1.062946       0.010110       0.001895      -0.021186       0.023551       0.005910      -0.000652      -0.023169      -0.049915      -0.045967      -0.025047      -0.017487       0.042534             14.464038      14.542925      -3.649843      -4.827325      10.300648       8.090252      18.548542          -0.000000
          450              C      12.674863       9.840467      18.871583       0.377690      34.868062 0.32191069E+03  0.70588517E+04                                 9.809626                            6.255497      -0.317812       1.935965                    0.998723      24.088479      68.084462       0.612756       0.455847      -1.034734      -0.013379       0.020003       0.017909       0.029997       0.028165      -0.010348      -0.054908      -0.103524      -0.072644      -0.051923      -0.044837       0.096759             13.918418      13.894238      -4.197674      -4.358759      10.118348       7.466678      17.742669          -0.000001
          451              C       0.540056       6.299546      11.851809       0.103779      28.414260 0.33004822E+03  0.73181557E+04                                 8.357145                            6.182601      -0.006437       2.018667                    0.999403      26.440694      76.354237       0.636042       0.434306      -1.042244       0.004251       0.039511       0.008250       0.040587      -0.000012      -0.035629       0.011800       0.015280      -0.090572      -0.050050       0.008537       0.041514             10.176538       6.084002       0.770862       3.492750       9.006009      -0.956066      15.439604          -0.000004
          452              C       0.037009       6.417576      10.578077      -0.148826      35.563819 0.43484897E+03  0.10262022E+05                                 9.582631                            7.043552      -0.008997       1.974934                    0.999409      29.546889      86.145454       0.606646       0.427835      -1.053099      -0.002561       0.003318       0.010701       0.011493      -0.003053      -0.016754       0.005861      -0.000490      -0.116020      -0.043558       0.016963       0.026595             11.993890       6.714814       0.385717       4.317879       9.365032      -2.007183      19.901825          -0.000006
          453              C       0.999240       8.525659      11.953164       0.093964      27.095099 0.31667739E+03  0.69204228E+04                                 7.972824                            5.982384       0.198946       2.085909                    0.999698      25.919652      73.298440       0.661345       0.423802      -1.053043      -0.007865      -0.044405       0.006668       0.045586      -0.006086      -0.029008       0.015448      -0.010295      -0.068516      -0.042493       0.007809       0.034684              9.595972       5.775980       0.659120       3.523368       8.415134      -0.357692      14.596801          -0.000005
          454              C       0.496193       8.737017      10.705677      -0.148695      34.256973 0.41514578E+03  0.96518058E+04                                 9.231475                            6.827342       0.157454       2.030560                    0.999753      28.925971      82.798419       0.625697       0.421050      -1.060857      -0.005538      -0.011768       0.005431       0.014094       0.000824      -0.019292       0.006700      -0.015658      -0.084090      -0.037410       0.014381       0.023028             11.408327       6.699644       0.664487       4.744781       8.990902       0.009540      18.534436          -0.000009
          455              C       0.027414       7.658271       9.979446       0.050492      39.735213 0.40665878E+03  0.93526186E+04                                10.289539                            6.754708      -0.065893       1.994944                    0.999208      26.356512      73.659154       0.632978       0.420740      -1.067085       0.000166       0.002518       0.029446       0.029554      -0.008040      -0.006570       0.000838       0.034199      -0.027116      -0.014464      -0.010240       0.024704             14.677912       7.384451       0.491814       6.149493       9.788196      -1.338208      26.861088          -0.000004
          456              C      13.312238       7.776302       8.559112       0.382402      32.808661 0.30419071E+03  0.65509976E+04                                 9.347983                            6.019266      -0.170306       1.988531                    0.999200      23.425568      64.787391       0.636755       0.446655      -1.044071      -0.011870      -0.000479      -0.030544       0.032773       0.006485      -0.039089      -0.000164       0.142648      -0.114096      -0.053172      -0.048391       0.101563             13.349721       6.343999      -0.320408       5.020849      10.265570      -1.510545      23.439594          -0.000004
          457              C      12.558353      12.675948       6.060065       0.101381      27.315889 0.32213337E+03  0.70768836E+04                                 8.066769                            6.078611       0.134037       2.067026                    0.999561      25.978770      73.901634       0.648180       0.430134      -1.048093      -0.008070      -0.016269      -0.038485       0.042555       0.022082      -0.006773       0.021292       0.059726      -0.003679      -0.047350       0.009595       0.037755              9.481969       4.661255      -0.798629       1.075042      14.024222      -2.413144       9.760432          -0.000003
          458              C      12.766700      11.509366       6.751454      -0.142203      34.017298 0.41792895E+03  0.97398308E+04                                 9.218580                            6.874779       0.121182       2.021350                    0.999600      28.931923      83.111793       0.619742       0.424079      -1.058189      -0.000516       0.000887      -0.007083       0.007157       0.007811      -0.001549       0.025042       0.045500       0.023460      -0.040802       0.018082       0.022720             11.062600       5.148261      -1.068745       1.153626      17.617026      -3.477449      10.422513          -0.000008
          459              C      12.199230      11.577988       4.111233       0.100525      27.555603 0.32596865E+03  0.71956912E+04                                 8.166999                            6.149725       0.065358       2.043514                    0.999478      26.240224      75.279844       0.637738       0.435078      -1.043167       0.015952       0.024876       0.030245       0.042286       0.011237      -0.024126       0.024747       0.078889      -0.021611      -0.055141       0.002369       0.052772              9.628087       4.988467      -0.865972       1.472020      13.390797      -2.870072      10.504998           0.000000
          460              C      12.389757      10.361997       4.719366      -0.149220      35.446035 0.44086855E+03  0.10436987E+05                                 9.545381                            7.096566      -0.000043       1.976076                    0.999512      29.642179      86.481031       0.603978       0.428370      -1.053064       0.010529       0.010179       0.000759       0.014664       0.008546      -0.006893       0.025965       0.053881       0.024174      -0.045617       0.019883       0.025733             11.612580       5.560420      -1.284552       1.642452      16.611381      -5.303155      12.665940          -0.000001
          461              C      12.672121      10.307099       6.078164       0.050853      40.601637 0.41357413E+03  0.95681026E+04                                10.472496                            6.846013      -0.145895       1.969661                    0.999244      26.593111      74.955788       0.622989       0.424965      -1.062615       0.003334       0.022393      -0.013054       0.026134      -0.002714      -0.005396      -0.000683       0.027898      -0.022114      -0.011054      -0.007913       0.018967             14.516245       5.816328      -1.740030       1.725695      23.928280      -7.531596      13.804128          -0.000002
          462              C      12.833864       9.006017       6.745572       0.380908      33.529222 0.31013849E+03  0.67188442E+04                                 9.512942                            6.100835      -0.171099       1.988155                    0.999189      23.591381      65.674072       0.628222       0.450043      -1.040962       0.004254      -0.028458       0.015166       0.032526       0.000089      -0.037699       0.001256       0.135901      -0.115859      -0.050094      -0.047593       0.097687             13.333409       5.494860      -1.350131       2.066899      20.915501      -6.394369      13.589865          -0.000002
          463              C      11.892193       4.386350       3.898568       0.091473      27.071262 0.32190168E+03  0.70538798E+04                                 7.944110                            6.025345       0.168150       2.071962                    0.999673      25.998775      73.298427       0.660890       0.422933      -1.055009       0.009758      -0.029127       0.033304       0.045308      -0.011195      -0.016565      -0.023469       0.044811       0.028304      -0.043617       0.012194       0.031423              9.273882       4.712726       0.849493       1.686479      12.638688       3.462093      10.470234           0.000001
          464              C      12.119729       5.558423       4.547424      -0.151111      33.947714 0.41473447E+03  0.96276834E+04                                 9.131644                            6.798119       0.117664       2.015315                    0.999701      28.928704      82.402953       0.631416       0.417868      -1.064215      -0.000365      -0.005147       0.007184       0.008845      -0.010246      -0.007999      -0.027129       0.035613       0.010465      -0.040476       0.018678       0.021798             10.949256       5.514275       1.438425       2.363445      14.912898       5.021149      12.420594          -0.000000
          465              C      12.518603       3.148400       5.731112       0.098465      27.104338 0.32097722E+03  0.70370236E+04                                 7.964203                            6.021818       0.160468       2.072989                    0.999699      25.977893      73.545584       0.659446       0.423655      -1.053292      -0.016334       0.018345      -0.036533       0.044023      -0.004090      -0.014402      -0.025127       0.080615       0.012471      -0.054361       0.010542       0.043819              9.201861       4.783819       0.715406       1.835959      12.844809       2.687817       9.976955          -0.000004
          466              C      12.776295       4.284789       6.460962      -0.149260      33.277277 0.41670076E+03  0.96606940E+04                                 8.959880                            6.769970       0.173191       2.033103                    0.999742      28.720043      81.093016       0.640533       0.412459      -1.070349      -0.004360      -0.001232      -0.005395       0.007045      -0.008488      -0.006222      -0.026766       0.043218       0.005880      -0.041536       0.019010       0.022526             10.589736       5.309686       1.102664       1.860930      15.899511       4.023709      10.560011          -0.000006
          467              C      12.566578       5.530973       5.861426       0.053149      39.045675 0.41168205E+03  0.94740343E+04                                10.093279                            6.760085      -0.095975       1.982222                    0.999130      26.339518      73.048171       0.639380       0.416269      -1.072562      -0.006742      -0.021270      -0.016251       0.027604       0.001001      -0.010097      -0.001453       0.022956      -0.022355      -0.011566      -0.007563       0.019129             13.552942       6.032627       2.117483       2.806211      20.312617       7.442296      14.313583          -0.000001
          468              C      12.805079       6.768923       6.644216       0.374329      32.485451 0.30346848E+03  0.65307974E+04                                 9.240037                            5.998504      -0.160524       1.989642                    0.999222      23.504271      64.957131       0.640103       0.444635      -1.045378       0.005794       0.026521       0.015648       0.031334      -0.002166      -0.035836       0.002672       0.134561      -0.127909      -0.052440      -0.045359       0.097799             12.623870       5.491819       1.690681       2.474564      18.487748       5.309839      13.892043          -0.000002
          469              C       6.221607       2.267287      40.837677       0.094336      28.354915 0.33563561E+03  0.74606822E+04                                 8.320230                            6.230599       0.121406       2.061180                    0.999241      26.387850      75.875582       0.635291       0.433733      -1.044357       0.009631      -0.017533       0.042803       0.047247       0.025822       0.015636       0.012894      -0.063499       0.033177      -0.048397       0.003690       0.044707              9.874431      13.802013      -3.519002      -1.646570       7.072228      -1.490704       8.749052           0.000003
          470              C       4.964675       2.766859      41.007357      -0.135734      36.915839 0.45362656E+03  0.10866441E+05                                 9.951834                            7.293539      -0.207236       1.917970                    0.998318      29.963927      89.286730       0.581444       0.439754      -1.041314      -0.000733      -0.006530       0.009092       0.011218       0.030282       0.014392       0.018991      -0.050473      -0.000130      -0.040142      -0.010146       0.050289             12.192316      18.319024      -3.942220      -3.015118       7.986123      -1.637550      10.271800           0.000004
          471              C       6.251763       1.430093      42.980170       0.093148      29.312173 0.35061289E+03  0.78955390E+04                                 8.580184                            6.421433      -0.043581       2.001387                    0.999148      26.948590      78.524788       0.616715       0.441029      -1.037850       0.000466       0.006572      -0.043949       0.044441       0.032569       0.009944       0.009061      -0.069833       0.017124      -0.051237       0.002894       0.048343             10.242679      14.658609      -3.553129      -1.069367       6.602393      -1.146948       9.467035           0.000003
          472              C       4.982494       1.896726      43.215912      -0.140560      36.392044 0.44711488E+03  0.10681852E+05                                 9.832111                            7.219323      -0.222115       1.909664                    0.998534      30.178062      90.080955       0.586507       0.437124      -1.041896      -0.001242      -0.009472      -0.013266       0.016348       0.030060       0.010467       0.020529      -0.058303      -0.009678      -0.040348      -0.012556       0.052904             12.050150      18.222876      -4.751328      -0.539502       7.820281      -1.563063      10.107293           0.000004
          473              C       4.313593       2.577461      42.224076       0.060375      39.948285 0.40960084E+03  0.94793437E+04                                10.413604                            6.850053      -0.210820       1.952410                    0.998999      26.607540      75.685119       0.616071       0.429594      -1.056833       0.019424      -0.013148      -0.006038       0.024220       0.015477       0.000784       0.010382      -0.046173      -0.024599      -0.024063      -0.010264       0.034327             14.384285      24.683977      -5.630723      -1.904593       8.213951      -1.592297      10.254925           0.000003
          474              C       2.912737       2.997431      42.362535       0.375668      34.278461 0.32279443E+03  0.70995035E+04                                 9.720773                            6.283087      -0.389241       1.908503                    0.998734      24.419517      69.648568       0.607229       0.458618      -1.030778      -0.028914       0.001423       0.000806       0.028960       0.029009       0.012862       0.052148      -0.092350      -0.034958      -0.049092      -0.039897       0.088989             13.630124      23.158633      -4.638436      -1.777738       7.896954      -2.009292       9.834784           0.000004
          475              C       0.058940       1.515185       1.632548       0.088328      26.889915 0.33887884E+03  0.75532809E+04                                 8.007617                            6.246347       0.047641       2.033216                    0.999081      26.628889      76.751612       0.636467       0.431757      -1.045222      -0.041788       0.007842      -0.021557       0.047670       0.005136       0.022145       0.031986      -0.044686      -0.048487      -0.043651      -0.006563       0.050215              9.079143      10.386427      -0.851026      -2.329896       5.664821      -1.992202      11.186180           0.000001
          476              C       0.814196       1.855552       0.516280      -0.150186      34.882160 0.45144713E+03  0.10787376E+05                                 9.510617                            7.229227      -0.133141       1.936269                    0.998952      30.073980      89.129124       0.590458       0.434118      -1.046018      -0.012614      -0.006608      -0.009436       0.017083       0.010282       0.009780       0.032621      -0.050010      -0.056219      -0.035357      -0.017201       0.052558             11.124036      11.545541      -0.426199      -3.105730       6.808774      -3.389058      15.017792           0.000002
          477              C      11.888081       2.385318       0.676458       0.083433      27.602728 0.33637155E+03  0.74815697E+04                                 8.108176                            6.186208       0.065163       2.033277                    0.999567      26.721085      76.871568       0.645463       0.426639      -1.048611       0.031856      -0.042123       0.013631       0.054543      -0.003573       0.026064       0.019103      -0.044774      -0.079314      -0.048965       0.007624       0.041342              9.335920      11.045039      -0.403317      -2.419218       5.286535      -1.815939      11.676186           0.000002
          478              C      12.565207       2.761369      44.789185      -0.146208      34.569949 0.43424678E+03  0.10248506E+05                                 9.359008                            7.018595      -0.066995       1.956008                    0.999450      29.618416      86.473878       0.610080       0.425398      -1.054168      -0.001123      -0.016950      -0.009271       0.019352      -0.007449       0.016344       0.017034      -0.050489      -0.067888      -0.039503      -0.001783       0.041286             11.131419      13.436480       0.035098      -4.371112       6.115306      -2.571574      13.842472           0.000004
          479              C       0.213829       2.511583      44.724028       0.067778      37.753236 0.39689908E+03  0.90941811E+04                                 9.984544                            6.710490      -0.053795       2.005717                    0.999206      26.150777      73.508690       0.628294       0.425461      -1.061622      -0.015464      -0.016015       0.012568       0.025565       0.009307       0.008729       0.022430      -0.033012      -0.041459      -0.025510      -0.011607       0.037118             13.299979      14.128981       0.679896      -6.229522       7.216087      -4.597705      18.554870           0.000002
          480              C       0.980050       2.915084      43.516812       0.372633      33.604377 0.31807130E+03  0.69624856E+04                                 9.578125                            6.225557      -0.335437       1.928838                    0.998820      24.207616      68.641670       0.612355       0.456944      -1.032818       0.010746       0.001341      -0.025782       0.027964       0.030962       0.012918       0.046142      -0.097973      -0.068912      -0.046513      -0.043282       0.089795             13.177678      13.944821       0.467779      -5.936434       7.373973      -4.796843      18.214241           0.000004
          481              C      12.033375       5.168647      39.312820       0.099508      28.726122 0.32083569E+03  0.70535069E+04                                 8.388598                            6.080869       0.048233       2.039906                    0.999279      26.091246      74.671067       0.644620       0.432195      -1.045025       0.034679      -0.001355      -0.030590       0.046262       0.010365      -0.017515       0.043078      -0.045751      -0.072492      -0.055992      -0.001666       0.057658             10.276084      11.786080      -1.220733       1.490029       7.113782      -4.406194      11.928390           0.000004
          482              C      12.670751       4.603197      40.365741      -0.135328      35.272199 0.41212537E+03  0.96170572E+04                                 9.532307                            6.859693      -0.060792       1.965361                    0.999397      29.201905      85.266775       0.613030       0.428165      -1.050606       0.004694      -0.011817      -0.013939       0.018867       0.005772      -0.015653       0.038563      -0.058496      -0.042169      -0.046291      -0.010940       0.057232             11.877601      14.058781      -2.530610       3.405020       8.162434      -5.107739      13.411588           0.000005
          483              C       0.280993       5.552933      38.248587       0.094803      29.456683 0.33659124E+03  0.74869662E+04                                 8.572241                            6.257213       0.045077       2.038520                    0.998919      26.323837      75.707824       0.631267       0.436205      -1.042914      -0.044731       0.001521       0.026087       0.051805       0.011497      -0.014456       0.028012      -0.043740      -0.039156      -0.040343      -0.002438       0.042781             10.538200      11.474476      -1.190444       1.307652       7.157645      -4.732598      12.982479           0.000003
          484              C       0.985533       4.940820      39.251283      -0.137892      37.226226 0.43687384E+03  0.10363438E+05                                 9.970634                            7.126776      -0.165407       1.933376                    0.998558      29.670289      87.878318       0.592239       0.435975      -1.043937      -0.011691      -0.006348       0.002279       0.013497       0.017696       0.001547       0.034821      -0.060364      -0.071208      -0.040372      -0.020300       0.060672             12.556049      12.342714      -1.788250       1.887672       9.186349      -6.629351      16.139084           0.000004
          485              C       0.318002       4.498891      40.353524       0.065952      39.309445 0.38275353E+03  0.86891056E+04                                10.246514                            6.576075      -0.025288       2.018390                    0.999280      25.844761      72.264879       0.636802       0.423687      -1.062945      -0.010110      -0.001895      -0.021187       0.023552       0.005911       0.000652       0.023169      -0.049917      -0.045969      -0.025047      -0.017487       0.042535             14.464060      14.542944      -3.649853       4.827338      10.300667      -8.090270      18.548570           0.000004
          486              C       1.032137       3.884033      41.495583       0.377688      34.868114 0.32191084E+03  0.70588589E+04                                 9.809652                            6.255509      -0.317817       1.935965                    0.998723      24.088490      68.084611       0.612754       0.455849      -1.034732       0.013378      -0.020004       0.017908       0.029997       0.028165       0.010348       0.054908      -0.103525      -0.072644      -0.051922      -0.044837       0.096759             13.918466      13.894285      -4.197697       4.358785      10.118386      -7.466710      17.742726           0.000005
          487              C      13.166944       7.424955      34.475809       0.103779      28.414314 0.33004895E+03  0.73181779E+04                                 8.357165                            6.182615      -0.006449       2.018663                    0.999403      26.440734      76.354454       0.636040       0.434307      -1.042243      -0.004250      -0.039512       0.008250       0.040587      -0.000012       0.035629      -0.011800       0.015281      -0.090571      -0.050050       0.008536       0.041514             10.176565       6.084016       0.770859      -3.492756       9.006031       0.956080      15.439647           0.000001
          488              C      -0.037009       7.306924      33.202077      -0.148827      35.563965 0.43485094E+03  0.10262081E+05                                 9.582666                            7.043576      -0.009002       1.974932                    0.999409      29.546942      86.145690       0.606644       0.427836      -1.053099       0.002561      -0.003318       0.010702       0.011493      -0.003053       0.016754      -0.005860      -0.000491      -0.116022      -0.043559       0.016964       0.026595             11.993942       6.714838       0.385709      -4.317898       9.365058       2.007215      19.901930          -0.000001
          489              C      12.707760       5.198841      34.577164       0.093966      27.095050 0.31667650E+03  0.69203994E+04                                 7.972815                            5.982372       0.198944       2.085909                    0.999698      25.919629      73.298391       0.661346       0.423801      -1.053044       0.007865       0.044404       0.006668       0.045586      -0.006086       0.029008      -0.015448      -0.010294      -0.068514      -0.042493       0.007809       0.034684              9.595964       5.775974       0.659124      -3.523369       8.415130       0.357681      14.596789           0.000002
          490              C      13.210807       4.987483      33.329677      -0.148694      34.256955 0.41514519E+03  0.96517901E+04                                 9.231475                            6.827337       0.157456       2.030561                    0.999753      28.925965      82.798437       0.625697       0.421050      -1.060857       0.005538       0.011768       0.005432       0.014095       0.000825       0.019292      -0.006700      -0.015658      -0.084090      -0.037410       0.014382       0.023028             11.408333       6.699643       0.664488      -4.744786       8.990908      -0.009540      18.534448           0.000001
          491              C      -0.027414       6.066229      32.603446       0.050493      39.735229 0.40665852E+03  0.93526132E+04                                10.289552                            6.754711      -0.065890       1.994945                    0.999208      26.356499      73.659168       0.632977       0.420741      -1.067085      -0.000166      -0.002518       0.029445       0.029553      -0.008040       0.006570      -0.000837       0.034200      -0.027114      -0.014465      -0.010239       0.024704             14.677944       7.384465       0.491817      -6.149513       9.788207       1.338201      26.861160           0.000000
          492              C       0.394762       5.948198      31.183112       0.382400      32.808698 0.30419083E+03  0.65510026E+04                                 9.348000                            6.019273      -0.170311       1.988530                    0.999200      23.425575      64.787478       0.636753       0.446656      -1.044071       0.011871       0.000479      -0.030545       0.032774       0.006485       0.039090       0.000164       0.142647      -0.114098      -0.053172      -0.048391       0.101563             13.349756       6.344014      -0.320406      -5.020869      10.265579       1.510538      23.439675          -0.000001
          493              C       1.148647       1.048552      28.684065       0.101380      27.315929 0.32213407E+03  0.70769006E+04                                 8.066772                            6.078616       0.134038       2.067026                    0.999561      25.978788      73.901626       0.648180       0.430134      -1.048093       0.008070       0.016269      -0.038485       0.042555       0.022082       0.006773      -0.021293       0.059726      -0.003676      -0.047351       0.009596       0.037755              9.481971       4.661257      -0.798632      -1.075043      14.024218       2.413159       9.760438           0.000002
          494              C       0.940300       2.215134      29.375454      -0.142204      34.017231 0.41792786E+03  0.97397980E+04                                 9.218561                            6.874765       0.121178       2.021349                    0.999600      28.931906      83.111688       0.619743       0.424078      -1.058190       0.000516      -0.000887      -0.007082       0.007156       0.007810       0.001549      -0.025042       0.045500       0.023459      -0.040802       0.018082       0.022720             11.062572       5.148250      -1.068741      -1.153625      17.616964       3.477429      10.422503           0.000002
          495              C       1.507770       2.146512      26.735233       0.100524      27.555623 0.32596882E+03  0.71956952E+04                                 8.166997                            6.149721       0.065370       2.043517                    0.999478      26.240244      75.279883       0.637740       0.435077      -1.043168      -0.015953      -0.024876       0.030245       0.042286       0.011237       0.024125      -0.024747       0.078889      -0.021609      -0.055141       0.002369       0.052772              9.628088       4.988462      -0.865974      -1.472016      13.390813       2.870078      10.504989           0.000000
          496              C       1.317243       3.362502      27.343366      -0.149218      35.445974 0.44086717E+03  0.10436949E+05                                 9.545370                            7.096552      -0.000042       1.976077                    0.999512      29.642156      86.481005       0.603979       0.428369      -1.053064      -0.010530      -0.010178       0.000759       0.014665       0.008546       0.006893      -0.025964       0.053880       0.024170      -0.045616       0.019882       0.025734             11.612567       5.560408      -1.284547      -1.642449      16.611381       5.303126      12.665911          -0.000001
          497              C       1.034878       3.417400      28.702164       0.050852      40.601589 0.41357378E+03  0.95680927E+04                                10.472490                            6.846012      -0.145893       1.969662                    0.999244      26.593094      74.955738       0.622989       0.424965      -1.062615      -0.003334      -0.022393      -0.013054       0.026134      -0.002714       0.005397       0.000683       0.027899      -0.022114      -0.011054      -0.007914       0.018968             14.516229       5.816323      -1.740023      -1.725694      23.928240       7.531569      13.804125          -0.000000
          498              C       0.873136       4.718483      29.369572       0.380908      33.529205 0.31013842E+03  0.67188433E+04                                 9.512943                            6.100838      -0.171099       1.988155                    0.999189      23.591376      65.674090       0.628221       0.450044      -1.040961      -0.004254       0.028458       0.015165       0.032526       0.000089       0.037699      -0.001255       0.135900      -0.115860      -0.050094      -0.047593       0.097687             13.333405       5.494859      -1.350125      -2.066899      20.915487       6.394357      13.589870          -0.000000
          499              C       1.814807       9.338150      26.522568       0.091473      27.071248 0.32190058E+03  0.70538537E+04                                 7.944111                            6.025328       0.168159       2.071965                    0.999673      25.998791      73.298604       0.660892       0.422932      -1.055009      -0.009756       0.029128       0.033305       0.045308      -0.011195       0.016564       0.023469       0.044811       0.028304      -0.043617       0.012194       0.031422              9.273896       4.712724       0.849501      -1.686495      12.638691      -3.462116      10.470275          -0.000001
          500              C       1.587271       8.166078      27.171424      -0.151114      33.947972 0.41473670E+03  0.96277598E+04                                 9.131727                            6.798158       0.117653       2.015312                    0.999701      28.928789      82.403624       0.631411       0.417870      -1.064212       0.000366       0.005147       0.007185       0.008845      -0.010246       0.007998       0.027128       0.035612       0.010462      -0.040474       0.018678       0.021796             10.949380       5.514317       1.438451      -2.363479      14.913086      -5.021237      12.420736          -0.000002
          501              C       1.188397      10.576100      28.355112       0.098463      27.104454 0.32097941E+03  0.70370805E+04                                 7.964232                            6.021853       0.160468       2.072988                    0.999699      25.977926      73.545615       0.659442       0.423657      -1.053292       0.016335      -0.018345      -0.036533       0.044023      -0.004090       0.014402       0.025129       0.080614       0.012473      -0.054362       0.010543       0.043819              9.201887       4.783842       0.715421      -1.835970      12.844804      -2.687860       9.977015           0.000001
          502              C       0.930705       9.439711      29.084962      -0.149262      33.277296 0.41670169E+03  0.96607205E+04                                 8.959881                            6.769980       0.173184       2.033101                    0.999742      28.720055      81.093051       0.640532       0.412459      -1.070348       0.004361       0.001232      -0.005395       0.007046      -0.008487       0.006222       0.026766       0.043218       0.005880      -0.041536       0.019010       0.022526             10.589723       5.309691       1.102660      -1.860933      15.899452      -4.023694      10.560024          -0.000001
          503              C       1.140422       8.193526      28.485426       0.053148      39.045690 0.41168163E+03  0.94740248E+04                                10.093291                            6.760088      -0.095974       1.982223                    0.999130      26.339497      73.048173       0.639379       0.416269      -1.072561       0.006743       0.021271      -0.016251       0.027604       0.001001       0.010097       0.001454       0.022958      -0.022357      -0.011567      -0.007563       0.019130             13.552967       6.032639       2.117497      -2.806234      20.312602      -7.442337      14.313659          -0.000001
          504              C       0.901921       6.955577      29.268216       0.374329      32.485440 0.30346806E+03  0.65307875E+04                                 9.240043                            5.998504      -0.160522       1.989644                    0.999222      23.504257      64.957135       0.640102       0.444636      -1.045377      -0.005793      -0.026520       0.015648       0.031333      -0.002165       0.035836      -0.002672       0.134561      -0.127910      -0.052441      -0.045359       0.097800             12.623884       5.491826       1.690692      -2.474579      18.487730      -5.309871      13.892094          -0.000000
          505              I       4.696704       4.575199      37.459462      -0.458022     461.313488 0.18693180E+05  0.10302248E+07                                36.717495                           34.083191       1.524406       1.840761                    0.999912     169.582510     559.344348       0.476902       0.233039      -1.344043       0.013302      -0.197001       0.111350       0.226683       0.008098      -0.093160      -0.236133      -0.381479      -0.558192      -0.316100      -0.069788       0.385888             39.830778      33.605740       5.681702      -4.541473      49.451657     -13.898753      36.434936           0.000024
          506              I       2.532642       8.265168      36.523733      -0.468943     481.253689 0.20120415E+05  0.11285859E+07                                37.849421                           35.448887       1.386020       1.802952                    0.999983     171.361086     568.755654       0.466239       0.234207      -1.343414      -0.211937       0.140308       0.097228       0.272134      -0.188088       0.079212       0.026148       0.303369      -0.591239      -0.238362      -0.108550       0.346912             40.499303      57.579197      -1.404746       3.538932      30.181256       1.902019      33.737454           0.000031
          507              I       3.011428      11.528580      39.700595      -0.464313     509.526560 0.20426834E+05  0.11508799E+07                                39.480759                           35.802541       1.266981       1.773797                    0.999990     171.994270     573.378120       0.461976       0.235319      -1.340927       0.137354      -0.165983      -0.154095       0.264881      -0.182982      -0.146709       0.258807       0.022818       0.062692      -0.267622      -0.128351       0.395972             44.230520      49.969838     -17.852587     -10.138404      48.161553      13.282679      34.560170           0.000017
          508              I       2.901087      13.494752      43.700971      -0.442494     496.023333 0.19403414E+05  0.10724763E+07                                38.090379                           34.375214       1.811877       1.917595                    0.999781     165.512579     535.368302       0.485236       0.228373      -1.359557       0.100863      -0.027677       0.175394       0.204212       0.036167       0.214140       0.093956       0.179373       0.671218      -0.222178      -0.142993       0.365171             42.795093      51.379792       0.563415      19.836794      27.486615       0.877131      49.518873           0.000005
          509              I       2.131576      11.889534       3.109443      -0.465665     451.423340 0.19818248E+05  0.11071061E+07                                36.238765                           35.120036       1.381074       1.802738                    0.999972     170.770707     565.083744       0.469793       0.233387      -1.344998      -0.200164       0.106592      -0.058561       0.234215       0.025094       0.032901      -0.026583       0.595894      -0.551260      -0.226237      -0.166395       0.392632             38.256721      58.625373      -3.234583      -4.530156      29.910960      -3.702163      26.233831           0.000002
          510              I       5.734323      14.153802       4.723439      -0.435796     418.529431 0.18599341E+05  0.10231787E+07                                34.366890                           34.005581       1.439897       1.826567                    0.999858     167.918714     552.316728       0.477549       0.233149      -1.344653       0.090126       0.249209       0.086651       0.278812       0.180523       0.135844       0.199067      -0.340226      -0.299329      -0.246274      -0.162496       0.408770             35.214839      27.559306       3.131766       2.229101      50.818024       3.838846      27.267189          -0.000002
          511              I       9.010296       9.149301      14.835462      -0.458028     461.314643 0.18693244E+05  0.10302292E+07                                36.717554                           34.083248       1.524400       1.840759                    0.999912     169.582735     559.345340       0.476901       0.233039      -1.344043      -0.013304       0.196999       0.111336       0.226675       0.008097       0.093160       0.236130      -0.381475      -0.558178      -0.316096      -0.069787       0.385883             39.830832      33.605801       5.681697       4.541474      49.451709      13.898757      36.434985          -0.000009
          512              I      11.174358       5.459332      13.899733      -0.468948     481.254952 0.20120485E+05  0.11285909E+07                                37.849501                           35.448962       1.386023       1.802952                    0.999983     171.361220     568.756474       0.466238       0.234207      -1.343414       0.211937      -0.140308       0.097215       0.272130      -0.188089      -0.079213      -0.026150       0.303373      -0.591239      -0.238364      -0.108551       0.346915             40.499387      57.579325      -1.404762      -3.538946      30.181314      -1.902017      33.737524          -0.000002
          513              I      10.695572       2.195920      17.076595      -0.464308     509.523783 0.20426690E+05  0.11508697E+07                                39.480583                           35.802384       1.266983       1.773798                    0.999990     171.994062     573.376678       0.461977       0.235319      -1.340928      -0.137351       0.165985      -0.154103       0.264885      -0.182983       0.146713      -0.258806       0.022815       0.062713      -0.267619      -0.128357       0.395976             44.230314      49.969572     -17.852494      10.138364      48.161330     -13.282628      34.560041           0.000003
          514              I      10.805913       0.229748      21.076971      -0.442478     496.019091 0.19403202E+05  0.10724615E+07                                38.090140                           34.375005       1.811884       1.917599                    0.999781     165.512033     535.365565       0.485238       0.228372      -1.359557      -0.100863       0.027674       0.175404       0.204220       0.036170      -0.214142      -0.093959       0.179369       0.671238      -0.222180      -0.142998       0.365178             42.794815      51.379400       0.563419     -19.836658      27.486458      -0.877129      49.518588           0.000015
          515              I      11.575424       1.834966      25.733443      -0.465677     451.427493 0.19818492E+05  0.11071234E+07                                36.239040                           35.120301       1.381063       1.802735                    0.999972     170.771086     565.086257       0.469790       0.233387      -1.344997       0.200166      -0.106584      -0.058544       0.234210       0.025091      -0.032898       0.026596       0.595890      -0.551281      -0.226247      -0.166386       0.392633             38.257014      58.625828      -3.234627       4.530188      29.911208       3.702201      26.234005          -0.000008
          516              I       7.972677      27.019698      27.347439      -0.435792     418.527519 0.18599233E+05  0.10231712E+07                                34.366752                           34.005455       1.439904       1.826568                    0.999858     167.918607     552.315773       0.477551       0.233149      -1.344654      -0.090122      -0.249206       0.086655       0.278809       0.180524      -0.135844      -0.199062      -0.340224      -0.299317      -0.246273      -0.162493       0.408767             35.214687      27.559206       3.131765      -2.229098      50.817789      -3.838830      27.267067           0.000009
          517              I      11.550204      22.873801      30.412538      -0.458024     461.312964 0.18693154E+05  0.10302230E+07                                36.717445                           34.083148       1.524408       1.840761                    0.999912     169.582584     559.344338       0.476902       0.233039      -1.344043       0.013303       0.196997      -0.111337       0.226673      -0.008097       0.093159      -0.236125      -0.381477      -0.558168      -0.316090      -0.069789       0.385879             39.830715      33.605690      -5.681693       4.541465      49.451571     -13.898715      36.434886           0.000020
          518              I       9.386142      19.183832      31.348267      -0.468945     481.252261 0.20120340E+05  0.11285806E+07                                37.849327                           35.448803       1.386031       1.802954                    0.999983     171.360992     568.754931       0.466240       0.234207      -1.343415      -0.211937      -0.140307      -0.097213       0.272128       0.188090      -0.079212       0.026146       0.303369      -0.591228      -0.238359      -0.108553       0.346912             40.499195      57.579023       1.404739      -3.538926      30.181180       1.902007      33.737382           0.000028
          519              I       9.864928      15.920420      28.171405      -0.464311     509.524336 0.20426718E+05  0.11508717E+07                                39.480617                           35.802414       1.266981       1.773797                    0.999990     171.994117     573.377014       0.461977       0.235319      -1.340928       0.137350       0.165989       0.154103       0.264887       0.182984       0.146715       0.258804       0.022811       0.062717      -0.267616      -0.128360       0.395976             44.230358      49.969659      17.852528      10.138372      48.161370      13.282620      34.560043           0.000018
          520              I       9.754587      13.954248      24.171029      -0.442478     496.019758 0.19403237E+05  0.10724640E+07                                38.090172                           34.375035       1.811885       1.917599                    0.999781     165.512163     535.366121       0.485237       0.228372      -1.359557       0.100862       0.027677      -0.175400       0.204216      -0.036168      -0.214142       0.093957       0.179368       0.671232      -0.222178      -0.142998       0.365175             42.794853      51.379493      -0.563410     -19.836668      27.486480       0.877117      49.518585           0.000013
          521              I       8.985076      15.559466      19.514557      -0.465681     451.425769 0.19818389E+05  0.11071160E+07                                36.238912                           35.120175       1.381065       1.802734                    0.999972     170.771062     565.085568       0.469791       0.233387      -1.344998      -0.200166      -0.106588       0.058552       0.234213      -0.025094      -0.032900      -0.026587       0.595886      -0.551279      -0.226238      -0.166393       0.392631             38.256878      58.625605       3.234611       4.530172      29.911096      -3.702180      26.233933           0.000003
          522              I      12.587823      13.295198      17.900561      -0.435795     418.527571 0.18599232E+05  0.10231711E+07                                34.366755                           34.005452       1.439902       1.826568                    0.999858     167.918627     552.315830       0.477551       0.233149      -1.344654       0.090123      -0.249204      -0.086652       0.278807      -0.180523      -0.135844       0.199063      -0.340223      -0.299319      -0.246272      -0.162494       0.408766             35.214692      27.559212      -3.131760      -2.229096      50.817766       3.838861      27.267099          -0.000002
          523              I       2.156796      18.299699       7.788538      -0.458040     461.316673 0.18693350E+05  0.10302366E+07                                36.717692                           34.083374       1.524388       1.840756                    0.999912     169.582874     559.346423       0.476900       0.233039      -1.344042      -0.013301      -0.196999      -0.111340       0.226676      -0.008097      -0.093159       0.236133      -0.381465      -0.558180      -0.316097      -0.069784       0.385881             39.830987      33.605938      -5.681719      -4.541491      49.451912      13.898813      36.435111          -0.000005
          524              I       4.320858      21.989668       8.724267      -0.468954     481.255971 0.20120540E+05  0.11285948E+07                                37.849567                           35.449021       1.386016       1.802950                    0.999983     171.361306     568.757029       0.466238       0.234207      -1.343414       0.211938       0.140306      -0.097220       0.272131       0.188089       0.079212      -0.026152       0.303369      -0.591244      -0.238366      -0.108548       0.346914             40.499461      57.579426       1.404766       3.538946      30.181375      -1.902022      33.737582          -0.000008
          525              I       3.842072      25.253080       5.547405      -0.464304     509.524778 0.20426740E+05  0.11508733E+07                                39.480654                           35.802447       1.266983       1.773798                    0.999990     171.994060     573.376994       0.461977       0.235319      -1.340927      -0.137352      -0.165988       0.154101       0.264886       0.182983      -0.146712      -0.258809       0.022816       0.062706      -0.267623      -0.128354       0.395977             44.230398      49.969672      17.852533     -10.138380      48.161427     -13.282654      34.560096           0.000010
          526              I       3.952413      27.219252       1.547029      -0.442481     496.020641 0.19403278E+05  0.10724668E+07                                38.090235                           34.375087       1.811876       1.917597                    0.999781     165.512164     535.366392       0.485237       0.228372      -1.359557      -0.100864      -0.027676      -0.175412       0.204227      -0.036171       0.214143      -0.093960       0.179371       0.671249      -0.222183      -0.142999       0.365181             42.794925      51.379537      -0.563420      19.836716      27.486512      -0.877134      49.518727           0.000002
          527              I       4.721924      25.614034      42.138557      -0.465676     451.427670 0.19818504E+05  0.11071242E+07                                36.239050                           35.120312       1.381063       1.802734                    0.999972     170.771114     565.086403       0.469790       0.233387      -1.344997       0.200166       0.106590       0.058541       0.234212      -0.025090       0.032898       0.026595       0.595890      -0.551277      -0.226247      -0.166386       0.392632             38.257023      58.625847       3.234619      -4.530191      29.911208       3.702200      26.234015           0.000013
          528              I       1.119177       0.429302      40.524561      -0.435807     418.530471 0.18599407E+05  0.10231833E+07                                34.366953                           34.005648       1.439894       1.826565                    0.999858     167.918893     552.317635       0.477548       0.233149      -1.344653      -0.090123       0.249205      -0.086654       0.278809      -0.180525       0.135843      -0.199062      -0.340218      -0.299344      -0.246272      -0.162495       0.408767             35.214900      27.559370      -3.131785       2.229114      50.818116      -3.838838      27.267213           0.000011
          529              I       9.010296      22.873801       7.788538      -0.458039     461.316705 0.18693352E+05  0.10302368E+07                                36.717695                           34.083377       1.524388       1.840756                    0.999912     169.582875     559.346443       0.476900       0.233039      -1.344042      -0.013301       0.196999      -0.111340       0.226676       0.008097      -0.093159      -0.236134      -0.381464      -0.558181      -0.316097      -0.069784       0.385881             39.830989      33.605939       5.681719      -4.541490      49.451916     -13.898815      36.435113          -0.000005
          530              I      11.174358      19.183832       8.724267      -0.468955     481.256011 0.20120542E+05  0.11285949E+07                                37.849570                           35.449023       1.386016       1.802950                    0.999983     171.361303     568.757034       0.466238       0.234207      -1.343414       0.211938      -0.140306      -0.097220       0.272131      -0.188089       0.079212       0.026152       0.303369      -0.591244      -0.238366      -0.108548       0.346914             40.499465      57.579432      -1.404767       3.538946      30.181377       1.902021      33.737585          -0.000008
          531              I      10.695572      15.920420       5.547405      -0.464304     509.524754 0.20426739E+05  0.11508732E+07                                39.480653                           35.802445       1.266983       1.773798                    0.999990     171.994057     573.376977       0.461977       0.235319      -1.340927      -0.137352       0.165988       0.154101       0.264886      -0.182983      -0.146712       0.258809       0.022816       0.062706      -0.267623      -0.128354       0.395977             44.230396      49.969670     -17.852531     -10.138381      48.161423      13.282654      34.560097           0.000010
          532              I      10.805913      13.954248       1.547029      -0.442481     496.020637 0.19403279E+05  0.10724669E+07                                38.090235                           34.375088       1.811877       1.917597                    0.999781     165.512169     535.366412       0.485237       0.228372      -1.359557      -0.100864       0.027676      -0.175411       0.204227       0.036171       0.214143       0.093960       0.179371       0.671249      -0.222183      -0.142999       0.365181             42.794924      51.379535       0.563421      19.836713      27.486513       0.877135      49.518724           0.000002
          533              I      11.575424      15.559466      42.138557      -0.465676     451.427543 0.19818496E+05  0.11071236E+07                                36.239040                           35.120303       1.381064       1.802735                    0.999972     170.771105     565.086327       0.469790       0.233387      -1.344997       0.200166      -0.106590       0.058542       0.234212       0.025090       0.032898      -0.026595       0.595890      -0.551277      -0.226247      -0.166386       0.392632             38.257014      58.625834      -3.234620      -4.530188      29.911200      -3.702199      26.234009           0.000011
          534              I       7.972677      13.295198      40.524561      -0.435807     418.530447 0.18599405E+05  0.10231831E+07                                34.366951                           34.005646       1.439895       1.826565                    0.999858     167.918892     552.317619       0.477549       0.233149      -1.344653      -0.090123      -0.249205      -0.086654       0.278809       0.180525       0.135843       0.199062      -0.340218      -0.299344      -0.246272      -0.162495       0.408767             35.214898      27.559368       3.131785       2.229113      50.818116       3.838838      27.267211           0.000011
          535              I       4.696704      18.299699      30.412538      -0.458025     461.313090 0.18693161E+05  0.10302234E+07                                36.717453                           34.083155       1.524408       1.840761                    0.999912     169.582598     559.344416       0.476902       0.233039      -1.344043       0.013304      -0.196997      -0.111337       0.226673       0.008097       0.093159       0.236125      -0.381477      -0.558167      -0.316089      -0.069789       0.385879             39.830724      33.605697       5.681694       4.541466      49.451582      13.898717      36.434894           0.000020
          536              I       2.532642      21.989668      31.348267      -0.468945     481.252257 0.20120340E+05  0.11285806E+07                                37.849327                           35.448803       1.386031       1.802954                    0.999983     171.360993     568.754934       0.466240       0.234207      -1.343415      -0.211937       0.140307      -0.097213       0.272128      -0.188090      -0.079212      -0.026147       0.303369      -0.591228      -0.238359      -0.108553       0.346912             40.499195      57.579022      -1.404739      -3.538928      30.181180      -1.902009      33.737382           0.000028
          537              I       3.011428      25.253080      28.171405      -0.464311     509.524329 0.20426719E+05  0.11508717E+07                                39.480617                           35.802414       1.266981       1.773797                    0.999990     171.994118     573.377017       0.461977       0.235319      -1.340928       0.137350      -0.165989       0.154103       0.264887      -0.182984       0.146715      -0.258804       0.022811       0.062716      -0.267616      -0.128360       0.395975             44.230357      49.969657     -17.852528      10.138370      48.161372     -13.282620      34.560041           0.000018
          538              I       2.901087      27.219252      24.171029      -0.442478     496.019769 0.19403237E+05  0.10724639E+07                                38.090173                           34.375034       1.811885       1.917599                    0.999781     165.512161     535.366110       0.485237       0.228372      -1.359557       0.100862      -0.027677      -0.175400       0.204216       0.036168      -0.214142      -0.093957       0.179368       0.671231      -0.222178      -0.142997       0.365175             42.794854      51.379494       0.563409     -19.836671      27.486479      -0.877116      49.518588           0.000013
          539              I       2.131576      25.614034      19.514557      -0.465680     451.425740 0.19818387E+05  0.11071159E+07                                36.238911                           35.120174       1.381066       1.802735                    0.999972     170.771047     565.085516       0.469791       0.233387      -1.344998      -0.200166       0.106588       0.058552       0.234213       0.025094      -0.032900       0.026587       0.595886      -0.551279      -0.226238      -0.166393       0.392631             38.256877      58.625605      -3.234609       4.530173      29.911095       3.702180      26.233932           0.000003
          540              I       5.734323       0.429302      17.900561      -0.435795     418.527551 0.18599232E+05  0.10231711E+07                                34.366754                           34.005452       1.439902       1.826568                    0.999858     167.918622     552.315812       0.477551       0.233149      -1.344654       0.090124       0.249204      -0.086652       0.278807       0.180523      -0.135843      -0.199063      -0.340223      -0.299319      -0.246272      -0.162494       0.408766             35.214691      27.559211       3.131759      -2.229096      50.817764      -3.838862      27.267098          -0.000002
          541              I       2.156796       4.575199      14.835462      -0.458028     461.314607 0.18693242E+05  0.10302291E+07                                36.717552                           34.083246       1.524401       1.840759                    0.999912     169.582732     559.345321       0.476901       0.233039      -1.344043      -0.013303      -0.196999       0.111336       0.226675      -0.008097       0.093160      -0.236130      -0.381475      -0.558178      -0.316096      -0.069787       0.385883             39.830829      33.605800      -5.681696       4.541474      49.451705     -13.898757      36.434983          -0.000009
          542              I       4.320858       8.265168      13.899733      -0.468949     481.255119 0.20120494E+05  0.11285916E+07                                37.849512                           35.448972       1.386023       1.802952                    0.999983     171.361232     568.756563       0.466238       0.234207      -1.343414       0.211938       0.140308       0.097215       0.272130       0.188089      -0.079213       0.026150       0.303374      -0.591240      -0.238364      -0.108551       0.346915             40.499399      57.579341       1.404763      -3.538946      30.181323       1.902016      33.737534          -0.000004
          543              I       3.842072      11.528580      17.076595      -0.464308     509.523836 0.20426693E+05  0.11508699E+07                                39.480586                           35.802387       1.266982       1.773798                    0.999990     171.994066     573.376705       0.461977       0.235319      -1.340928      -0.137351      -0.165986      -0.154103       0.264885       0.182983       0.146713       0.258806       0.022815       0.062713      -0.267619      -0.128357       0.395976             44.230318      49.969575      17.852495      10.138366      48.161333      13.282631      34.560045           0.000003
          544              I       3.952413      13.494752      21.076971      -0.442478     496.019197 0.19403207E+05  0.10724619E+07                                38.090146                           34.375009       1.811883       1.917599                    0.999781     165.512046     535.365626       0.485237       0.228372      -1.359557      -0.100863      -0.027674       0.175404       0.204220      -0.036170      -0.214142       0.093959       0.179370       0.671238      -0.222180      -0.142998       0.365178             42.794822      51.379407      -0.563418     -19.836661      27.486463       0.877128      49.518597           0.000015
          545              I       4.721924      11.889534      25.733443      -0.465677     451.427734 0.19818506E+05  0.11071243E+07                                36.239054                           35.120314       1.381063       1.802734                    0.999972     170.771117     565.086425       0.469790       0.233387      -1.344997       0.200166       0.106584      -0.058544       0.234210      -0.025091      -0.032898      -0.026596       0.595890      -0.551282      -0.226247      -0.166386       0.392633             38.257030      58.625853       3.234628       4.530191      29.911221      -3.702203      26.234017          -0.000010
          546              I       1.119177      14.153802      27.347439      -0.435792     418.527504 0.18599232E+05  0.10231711E+07                                34.366751                           34.005453       1.439904       1.826568                    0.999858     167.918603     552.315753       0.477551       0.233149      -1.344654      -0.090122       0.249206       0.086655       0.278809      -0.180524      -0.135845       0.199062      -0.340224      -0.299317      -0.246273      -0.162493       0.408767             35.214687      27.559206      -3.131765      -2.229099      50.817790       3.838829      27.267066           0.000009
          547              I      11.550204       9.149301      37.459462      -0.458023     461.313639 0.18693188E+05  0.10302253E+07                                36.717505                           34.083199       1.524405       1.840761                    0.999912     169.582526     559.344439       0.476901       0.233039      -1.344043       0.013302       0.197001       0.111350       0.226683      -0.008098      -0.093160       0.236133      -0.381478      -0.558191      -0.316100      -0.069787       0.385888             39.830788      33.605748      -5.681704      -4.541475      49.451670      13.898757      36.434946           0.000024
          548              I       9.386142       5.459332      36.523733      -0.468943     481.253747 0.20120419E+05  0.11285862E+07                                37.849425                           35.448890       1.386020       1.802952                    0.999983     171.361092     568.755692       0.466239       0.234207      -1.343414      -0.211937      -0.140308       0.097228       0.272134       0.188088       0.079212      -0.026148       0.303369      -0.591239      -0.238362      -0.108550       0.346912             40.499306      57.579202       1.404745       3.538933      30.181260      -1.902020      33.737457           0.000031
          549              I       9.864928       2.195920      39.700595      -0.464313     509.526614 0.20426837E+05  0.11508801E+07                                39.480763                           35.802544       1.266981       1.773797                    0.999990     171.994274     573.378147       0.461976       0.235320      -1.340927       0.137355       0.165983      -0.154095       0.264881       0.182982      -0.146709      -0.258807       0.022818       0.062691      -0.267622      -0.128351       0.395972             44.230524      49.969843      17.852590     -10.138405      48.161557     -13.282681      34.560173           0.000017
          550              I       9.754587       0.229748      43.700971      -0.442494     496.023282 0.19403413E+05  0.10724762E+07                                38.090376                           34.375213       1.811877       1.917595                    0.999781     165.512577     535.368287       0.485236       0.228373      -1.359557       0.100863       0.027677       0.175394       0.204211      -0.036167       0.214140      -0.093956       0.179373       0.671217      -0.222178      -0.142992       0.365170             42.795089      51.379789      -0.563417      19.836791      27.486612      -0.877133      49.518866           0.000005
          551              I       8.985076       1.834966       3.109443      -0.465665     451.423270 0.19818245E+05  0.11071059E+07                                36.238761                           35.120033       1.381074       1.802738                    0.999972     170.770701     565.083710       0.469793       0.233387      -1.344998      -0.200164      -0.106592      -0.058561       0.234215      -0.025094       0.032901       0.026583       0.595894      -0.551260      -0.226237      -0.166395       0.392632             38.256715      58.625365       3.234581      -4.530155      29.910954       3.702161      26.233827           0.000002
          552              I      12.587823      27.019698       4.723439      -0.435796     418.529451 0.18599343E+05  0.10231788E+07                                34.366891                           34.005582       1.439897       1.826567                    0.999858     167.918714     552.316736       0.477549       0.233149      -1.344653       0.090126      -0.249209       0.086651       0.278812      -0.180523       0.135844      -0.199067      -0.340226      -0.299329      -0.246274      -0.162496       0.408770             35.214841      27.559308      -3.131766       2.229102      50.818025      -3.838846      27.267190          -0.000002
          553              N       0.024673      12.126968      41.801007      -0.173326      36.288382 0.50097724E+03  0.12058089E+05                                 9.387125                            7.377480      -0.251838       1.960451                    0.997600      27.477999      76.871266       0.624621       0.407408      -1.082891      -0.100982      -0.039817       0.015354       0.109628      -0.013031       0.004196       0.011242      -0.059489       0.101669      -0.049918       0.011138       0.038780             11.067289      14.495733       3.828664      -1.690206       8.053329       1.439136      10.652806           0.000003
[truncated: 64,867 more chars]
