# Supplementary material for: A collection of forcefield precursors for metal–organic frameworks
Source: RSC Adv. 2019 Nov 13;9(63):36492–507. doi: 10.1039/c9ra07327b (PMC9075174; doi:10.1039/c9ra07327b)
Supplement: RA-009-C9RA07327B-s3646 [file RA-009-C9RA07327B-s3646.xyz]

  648
jmolscript: load "" {1 1 1} spacegroup "x,y,z" unitcell [{     13.673000     0.000000     0.000000 }, {      0.000000    27.590000     0.000000 }, {      0.000000     0.000000    45.606000 }]
Zn     4.771330     7.065523    31.356861     0.463230
Zn     4.682456    12.233406    19.450959     0.446186
Zn     2.009521    12.954333    26.730589     0.455996
Zn     8.901670     6.729477     8.553861     0.463228
Zn     8.990544     1.561594    42.253959     0.446187
Zn    11.663479     0.840667     3.927589     0.455997
Zn    11.607830    20.524477    37.052139     0.463228
Zn    11.518956    15.356594     3.352041     0.446187
Zn     8.846021    14.635667    41.678411     0.455998
Zn     2.065170    20.860523    14.249139     0.463230
Zn     2.154044    26.028406    26.155041     0.446187
Zn     4.826979    26.749333    18.875411     0.455997
Zn     8.901670    20.524477    14.249139     0.463230
Zn     8.990544    15.356594    26.155041     0.446187
Zn    11.663479    14.635667    18.875411     0.455997
Zn     4.771330    20.860523    37.052139     0.463228
Zn     4.682456    26.028406     3.352041     0.446187
Zn     2.009521    26.749333    41.678411     0.455998
Zn     2.065170     7.065523     8.553861     0.463228
Zn     2.154044    12.233406    42.253959     0.446187
Zn     4.826979    12.954333     3.927589     0.455997
Zn    11.607830     6.729477    31.356861     0.463230
Zn    11.518956     1.561594    19.450959     0.446186
Zn     8.846021     0.840667    26.730589     0.455996
H      4.204447    10.994615    22.141713     0.084490
H      5.374856    10.365563    24.048044     0.135099
H      7.391624    12.732785    20.645836     0.085918
H      8.638601    12.172708    22.520243     0.123823
H     -0.017775    12.735544    24.508664     0.088594
H     11.490789    11.982337    24.152938     0.125179
H     13.615573    11.367080    28.198190     0.091727
H     11.463443    10.553175    27.933675     0.125365
H      7.630901     7.998341    30.820535     0.087718
H      8.828656     9.016412    29.110310     0.121986
H      4.286485     8.351493    28.795628     0.095461
H      5.403570     9.341974    27.016994     0.127294
H      5.421344     9.317143    33.219410     0.100873
H      6.293682     9.656500    35.340089     0.134243
H      6.390760     5.506964    33.328865     0.096445
H      7.190631     5.724925    35.490589     0.130978
H      7.993236     2.386535    39.522160     0.094158
H      7.613126     4.295763    38.281676     0.134334
H      8.881981     4.535796    42.700898     0.095687
H      8.478627     6.500204    41.556187     0.132646
H      8.399324    11.769894    42.390777     0.088167
H      8.053397     9.717198    41.405687     0.127662
H      8.299511    13.563244    38.906479     0.096122
H      7.942646    11.546415    37.825616     0.131728
H      9.468553     2.800385    44.944713     0.084489
H      8.298144     3.429437     1.245044     0.135097
H      6.281376     1.062215    43.448836     0.085918
H      5.034399     1.622292    45.323243     0.123823
H      0.017775     1.059456     1.705664     0.088594
H      2.182211     1.812663     1.349938     0.125180
H      0.057427     2.427920     5.395190     0.091725
H      2.209557     3.241825     5.130675     0.125364
H      6.042099     5.796659     8.017535     0.087715
H      4.844344     4.778588     6.307310     0.121986
H      9.386514     5.443507     5.992628     0.095462
H      8.269430     4.453026     4.213994     0.127296
H      8.251656     4.477857    10.416410     0.100875
H      7.379318     4.138500    12.537089     0.134243
H      7.282240     8.288036    10.525865     0.096444
H      6.482369     8.070075    12.687589     0.130975
H      5.679764    11.408465    16.719160     0.094159
H      6.059874     9.499237    15.478676     0.134335
H      4.791019     9.259204    19.897898     0.095686
H      5.194373     7.294796    18.753187     0.132644
H      5.273676     2.025106    19.587777     0.088164
H      5.619603     4.077802    18.602687     0.127659
H      5.373489     0.231756    16.103479     0.096125
H      5.730354     2.248585    15.022616     0.131734
H     11.040947    16.595385     0.661287     0.084489
H     12.211356    17.224437    44.360956     0.135097
H      0.555124    14.857215     2.157164     0.085918
H      1.802101    15.417292     0.282757     0.123823
H      6.818725    14.854456    43.900336     0.088594
H      4.654289    15.607663    44.256062     0.125179
H      6.779073    16.222920    40.210810     0.091725
H      4.626943    17.036825    40.475325     0.125364
H      0.794401    19.591659    37.588465     0.087715
H      1.992156    18.573588    39.298690     0.121986
H     11.122986    19.238507    39.613372     0.095461
H     12.240070    18.248026    41.392006     0.127296
H     12.257844    18.272857    35.189590     0.100875
H     13.130182    17.933500    33.068911     0.134243
H     13.227260    22.083036    35.080135     0.096445
H      0.354131    21.865075    32.918411     0.130976
H      1.156736    25.203465    28.886840     0.094160
H      0.776626    23.294237    30.127324     0.134335
H      2.045481    23.054204    25.708102     0.095685
H      1.642127    21.089796    26.852813     0.132644
H      1.562824    15.820106    26.018223     0.088166
H      1.216897    17.872802    27.003313     0.127661
H      1.463011    14.026756    29.502521     0.096126
H      1.106146    16.043585    30.583384     0.131734
H      2.632052    24.789615    23.464287     0.084490
H      1.461644    24.160563    21.557956     0.135098
H     13.117876    26.527785    24.960164     0.085918
H     11.870899    25.967708    23.085757     0.123823
H      6.854275    26.530544    21.097336     0.088594
H      9.018711    25.777337    21.453062     0.125179
H      6.893927    25.162080    17.407810     0.091727
H      9.046057    24.348175    17.672325     0.125365
H     12.878599    21.793341    14.785465     0.087717
H     11.680844    22.811412    16.495690     0.121986
H      2.550015    22.146493    16.810372     0.095461
H      1.432930    23.136974    18.589006     0.127295
H      1.415156    23.112143    12.386590     0.100874
H      0.542818    23.451500    10.265911     0.134244
H      0.445740    19.301964    12.277135     0.096446
H     13.318869    19.519925    10.115411     0.130979
H     12.516264    16.181535     6.083840     0.094158
H     12.896374    18.090763     7.324324     0.134335
H     11.627519    18.330796     2.905102     0.095688
H     12.030873    20.295204     4.049813     0.132647
H     12.110176    25.564894     3.215223     0.088167
H     12.456103    23.512198     4.200313     0.127662
H     12.209989    27.358244     6.699521     0.096123
H     12.566854    25.341415     7.780384     0.131729
H      9.468553    16.595385    23.464287     0.084490
H      8.298144    17.224437    21.557956     0.135098
H      6.281376    14.857215    24.960164     0.085918
H      5.034399    15.417292    23.085757     0.123823
H      0.017775    14.854456    21.097336     0.088594
H      2.182211    15.607663    21.453062     0.125179
H      0.057427    16.222920    17.407810     0.091727
H      2.209557    17.036825    17.672325     0.125365
H      6.042099    19.591659    14.785465     0.087717
H      4.844344    18.573588    16.495690     0.121986
H      9.386514    19.238507    16.810372     0.095461
H      8.269430    18.248026    18.589006     0.127295
H      8.251656    18.272857    12.386590     0.100874
H      7.379318    17.933500    10.265911     0.134244
H      7.282240    22.083036    12.277135     0.096446
H      6.482369    21.865075    10.115411     0.130979
H      5.679764    25.203465     6.083840     0.094158
H      6.059874    23.294237     7.324324     0.134335
H      4.791019    23.054204     2.905102     0.095688
H      5.194373    21.089796     4.049813     0.132647
H      5.273676    15.820106     3.215223     0.088167
H      5.619603    17.872802     4.200313     0.127662
H      5.373489    14.026756     6.699521     0.096123
H      5.730354    16.043585     7.780384     0.131729
H      4.204447    24.789615     0.661287     0.084489
H      5.374856    24.160563    44.360956     0.135097
H      7.391624    26.527785     2.157164     0.085917
H      8.638601    25.967708     0.282757     0.123823
H     -0.017775    26.530544    43.900336     0.088594
H     11.490789    25.777337    44.256062     0.125179
H     13.615573    25.162080    40.210810     0.091725
H     11.463443    24.348175    40.475325     0.125364
H      7.630901    21.793341    37.588465     0.087715
H      8.828656    22.811412    39.298690     0.121986
H      4.286485    22.146493    39.613372     0.095461
H      5.403570    23.136974    41.392006     0.127296
H      5.421344    23.112143    35.189590     0.100875
H      6.293682    23.451500    33.068911     0.134243
H      6.390760    19.301964    35.080135     0.096445
H      7.190631    19.519925    32.918411     0.130976
H      7.993236    16.181535    28.886840     0.094160
H      7.613126    18.090763    30.127324     0.134335
H      8.881981    18.330796    25.708102     0.095685
H      8.478627    20.295204    26.852813     0.132644
H      8.399324    25.564894    26.018223     0.088166
H      8.053397    23.512198    27.003313     0.127661
H      8.299511    27.358244    29.502521     0.096126
H      7.942646    25.341415    30.583384     0.131734
H      2.632052    10.994615    44.944713     0.084489
H      1.461644    10.365563     1.245044     0.135097
H     13.117876    12.732785    43.448836     0.085918
H     11.870899    12.172708    45.323243     0.123823
H      6.854275    12.735544     1.705664     0.088594
H      9.018711    11.982337     1.349938     0.125180
H      6.893927    11.367080     5.395190     0.091725
H      9.046057    10.553175     5.130675     0.125364
H     12.878599     7.998341     8.017535     0.087715
H     11.680844     9.016412     6.307310     0.121986
H      2.550015     8.351493     5.992628     0.095462
H      1.432930     9.341974     4.213994     0.127296
H      1.415156     9.317143    10.416410     0.100875
H      0.542818     9.656500    12.537089     0.134243
H      0.445740     5.506964    10.525865     0.096444
H     13.318869     5.724925    12.687589     0.130975
H     12.516264     2.386535    16.719160     0.094159
H     12.896374     4.295763    15.478676     0.134335
H     11.627519     4.535796    19.897898     0.095686
H     12.030873     6.500204    18.753187     0.132644
H     12.110176    11.769894    19.587777     0.088164
H     12.456103     9.717198    18.602687     0.127659
H     12.209989    13.563244    16.103479     0.096125
H     12.566854    11.546415    15.022616     0.131734
H     11.040947     2.800385    22.141713     0.084490
H     12.211356     3.429437    24.048044     0.135099
H      0.555124     1.062215    20.645836     0.085918
H      1.802101     1.622292    22.520243     0.123823
H      6.818725     1.059456    24.508664     0.088594
H      4.654289     1.812663    24.152938     0.125179
H      6.779073     2.427920    28.198190     0.091727
H      4.626943     3.241825    27.933675     0.125365
H      0.794401     5.796659    30.820535     0.087717
H      1.992156     4.778588    29.110310     0.121986
H     11.122986     5.443507    28.795628     0.095461
H     12.240070     4.453026    27.016994     0.127294
H     12.257844     4.477857    33.219410     0.100873
H     13.130182     4.138500    35.340089     0.134243
H     13.227260     8.288036    33.328865     0.096445
H      0.354131     8.070075    35.490589     0.130979
H      1.156736    11.408465    39.522160     0.094158
H      0.776626     9.499237    38.281676     0.134334
H      2.045481     9.259204    42.700898     0.095686
H      1.642127     7.294796    41.556187     0.132646
H      1.562824     2.025106    42.390777     0.088167
H      1.216897     4.077802    41.405687     0.127662
H      1.463011     0.231756    38.906479     0.096122
H      1.106146     2.248585    37.825616     0.131728
C      5.123273    11.222784    22.216507     0.083460
C      5.813760    10.845353    23.357113    -0.145312
C      6.980066    12.237820    21.346344     0.086181
C      7.729347    11.903705    22.455482    -0.145709
C      7.148244    11.175881    23.470216     0.066648
C      7.920769    10.790449    24.677863     0.370954
C     13.195812    12.300174    25.217382     0.091833
C     11.911918    11.847698    24.995736    -0.138669
C     13.173935    11.497857    27.369073     0.089085
C     11.891408    11.009514    27.218117    -0.133029
C     11.244675    11.194091    26.019135     0.058163
C      9.825418    10.775550    25.854041     0.373548
C      7.172856     8.268723    30.032919     0.089506
C      7.893423     8.874048    29.014537    -0.135737
C      5.228555     8.471234    28.850812     0.093474
C      5.886227     9.069385    27.790928    -0.137616
C      7.243955     9.265826    27.867090     0.061166
C      7.963155     9.887980    26.742446     0.382612
C      5.791883     8.578559    33.690064     0.094095
C      6.297784     8.787691    34.957455    -0.148893
C      6.344272     6.353425    33.756193     0.099118
C      6.835133     6.480063    35.035441    -0.143919
C      6.807787     7.716095    35.656139     0.051144
C      7.258996     7.841630    37.049858     0.380264
C      8.105354     3.234652    39.934438     0.104514
C      7.872913     4.366117    39.192884    -0.148357
C      8.616725     4.490824    41.789234     0.085327
C      8.387018     5.663399    41.115633    -0.152231
C      8.019215     5.607667    39.779377     0.056767
C      7.794977     6.849217    39.001339     0.374109
C      8.311817    11.724646    41.444452     0.101664
C      8.103987    10.496891    40.864344    -0.149813
C      8.251656    12.766721    39.423651     0.101866
C      8.038357    11.566556    38.770573    -0.146264
C      7.965890    10.401706    39.497532     0.054465
C      7.784039     9.091733    38.854944     0.382403
C      8.549727     2.572216    45.019507     0.083459
C      7.859240     2.949647     0.554113    -0.145312
C      6.692934     1.557180    44.149344     0.086181
C      5.943653     1.891294    45.258482    -0.145710
C      6.524756     2.619119     0.667216     0.066647
C      5.752231     3.004551     1.874863     0.370954
C      0.477188     1.494826     2.414382     0.091834
C      1.761082     1.947302     2.192736    -0.138669
C      0.499065     2.297143     4.566073     0.089082
C      1.781592     2.785486     4.415117    -0.133031
C      2.428325     2.600909     3.216135     0.058163
C      3.847582     3.019450     3.051041     0.373548
C      6.500144     5.526277     7.229919     0.089503
C      5.779577     4.920952     6.211537    -0.135737
C      8.444445     5.323766     6.047812     0.093474
C      7.786773     4.725615     4.987928    -0.137615
C      6.429045     4.529174     5.064090     0.061169
C      5.709845     3.907020     3.939446     0.382611
C      7.881117     5.216441    10.887064     0.094098
C      7.375216     5.007309    12.154455    -0.148893
C      7.328728     7.441575    10.953193     0.099119
C      6.837867     7.314937    12.232441    -0.143918
C      6.865213     6.078905    12.853139     0.051141
C      6.414004     5.953370    14.246858     0.380265
C      5.567646    10.560348    17.131438     0.104515
C      5.800087     9.428883    16.389884    -0.148355
C      5.056275     9.304176    18.986234     0.085327
C      5.285982     8.131601    18.312633    -0.152230
C      5.653785     8.187333    16.976377     0.056769
C      5.878023     6.945782    16.198339     0.374107
C      5.361183     2.070354    18.641453     0.101662
C      5.569013     3.298109    18.061344    -0.149813
C      5.421344     1.028279    16.620651     0.101866
C      5.634643     2.228444    15.967573    -0.146264
C      5.707110     3.393294    16.694532     0.054467
C      5.888961     4.703267    16.051944     0.382402
C     11.959773    16.367216     0.586493     0.083459
C     12.650260    16.744647    45.051887    -0.145312
C      0.143566    15.352180     1.456656     0.086180
C      0.892847    15.686294     0.347518    -0.145710
C      0.311744    16.414119    44.938784     0.066647
C      1.084269    16.799551    43.731137     0.370954
C      6.359312    15.289826    43.191618     0.091833
C      5.075418    15.742302    43.413264    -0.138669
C      6.337436    16.092143    41.039927     0.089082
C      5.054908    16.580486    41.190883    -0.133031
C      4.408175    16.395909    42.389865     0.058163
C      2.988918    16.814450    42.554959     0.373547
C      0.336356    19.321277    38.376081     0.089503
C      1.056923    18.715952    39.394463    -0.135737
C     12.065055    19.118766    39.558188     0.093474
C     12.722726    18.520615    40.618072    -0.137615
C      0.407455    18.324174    40.541910     0.061169
C      1.126655    17.702020    41.666554     0.382611
C     12.628383    19.011441    34.718936     0.094098
C     13.134284    18.802309    33.451545    -0.148893
C     13.180772    21.236575    34.652807     0.099119
C     -0.001367    21.109937    33.373559    -0.143918
C     -0.028713    19.873905    32.752861     0.051141
C      0.422496    19.748370    31.359142     0.380265
C      1.268854    24.355348    28.474562     0.104514
C      1.036413    23.223883    29.216116    -0.148355
C      1.780225    23.099176    26.619766     0.085327
C      1.550518    21.926601    27.293367    -0.152232
C      1.182714    21.982332    28.629623     0.056768
C      0.958477    20.740783    29.407661     0.374107
C      1.475317    15.865354    26.964548     0.101662
C      1.267487    17.093109    27.544656    -0.149813
C      1.415156    14.823279    28.985349     0.101867
C      1.201857    16.023444    29.638427    -0.146264
C      1.129390    17.188294    28.911468     0.054467
C      0.947539    18.498267    29.554056     0.382402
C      1.713227    25.017784    23.389493     0.083461
C      1.022740    24.640353    22.248887    -0.145311
C     13.529434    26.032820    24.259656     0.086180
C     12.780153    25.698705    23.150518    -0.145710
C     13.361256    24.970881    22.135784     0.066648
C     12.588731    24.585449    20.928137     0.370954
C      7.313688    26.095174    20.388618     0.091833
C      8.597582    25.642698    20.610264    -0.138670
C      7.335564    25.292857    18.236927     0.089084
C      8.618092    24.804514    18.387883    -0.133029
C      9.264825    24.989091    19.586865     0.058163
C     10.684082    24.570550    19.751959     0.373548
C     13.336644    22.063723    15.573081     0.089505
C     12.616077    22.669048    16.591463    -0.135736
C      1.607945    22.266234    16.755188     0.093474
C      0.950273    22.864385    17.815072    -0.137615
C     13.265545    23.060826    17.738910     0.061167
C     12.546345    23.682980    18.863554     0.382612
C      1.044617    22.373559    11.915936     0.094096
C      0.538716    22.582691    10.648545    -0.148892
C      0.492228    20.148425    11.849807     0.099119
C      0.001367    20.275063    10.570559    -0.143919
C      0.028713    21.511095     9.949861     0.051144
C     13.250504    21.636630     8.556142     0.380264
C     12.404146    17.029652     5.671562     0.104515
C     12.636587    18.161117     6.413116    -0.148357
C     11.892775    18.285824     3.816766     0.085328
C     12.122482    19.458399     4.490367    -0.152230
C     12.490285    19.402667     5.826623     0.056767
C     12.714523    20.644217     6.604661     0.374110
C     12.197683    25.519646     4.161548     0.101664
C     12.405513    24.291891     4.741656    -0.149813
C     12.257844    26.561721     6.182349     0.101867
C     12.471143    25.361556     6.835427    -0.146264
C     12.543610    24.196706     6.108468     0.054465
C     12.725461    22.886733     6.751056     0.382404
C      8.549727    16.367216    23.389493     0.083461
C      7.859240    16.744647    22.248887    -0.145311
C      6.692934    15.352180    24.259656     0.086180
C      5.943653    15.686294    23.150518    -0.145710
C      6.524756    16.414119    22.135784     0.066648
C      5.752231    16.799551    20.928137     0.370954
C      0.477188    15.289826    20.388618     0.091833
C      1.761082    15.742302    20.610264    -0.138670
C      0.499065    16.092143    18.236927     0.089084
C      1.781592    16.580486    18.387883    -0.133029
C      2.428325    16.395909    19.586865     0.058163
C      3.847582    16.814450    19.751959     0.373548
C      6.500144    19.321277    15.573081     0.089505
C      5.779577    18.715952    16.591463    -0.135736
C      8.444445    19.118766    16.755188     0.093474
C      7.786773    18.520615    17.815072    -0.137615
C      6.429045    18.324174    17.738910     0.061167
C      5.709845    17.702020    18.863554     0.382612
C      7.881117    19.011441    11.915936     0.094096
C      7.375216    18.802309    10.648545    -0.148892
C      7.328728    21.236575    11.849807     0.099119
C      6.837867    21.109937    10.570559    -0.143919
C      6.865213    19.873905     9.949861     0.051144
C      6.414004    19.748370     8.556142     0.380264
C      5.567646    24.355348     5.671562     0.104515
C      5.800087    23.223883     6.413116    -0.148357
C      5.056275    23.099176     3.816766     0.085328
C      5.285982    21.926601     4.490367    -0.152230
C      5.653785    21.982332     5.826623     0.056767
C      5.878023    20.740783     6.604661     0.374110
C      5.361183    15.865354     4.161548     0.101664
C      5.569013    17.093109     4.741656    -0.149813
C      5.421344    14.823279     6.182349     0.101867
C      5.634643    16.023444     6.835427    -0.146264
C      5.707110    17.188294     6.108468     0.054465
C      5.888961    18.498267     6.751056     0.382404
C      5.123273    25.017784     0.586493     0.083459
C      5.813760    24.640353    45.051887    -0.145312
C      6.980066    26.032820     1.456656     0.086180
C      7.729347    25.698705     0.347518    -0.145710
C      7.148244    24.970881    44.938784     0.066647
C      7.920769    24.585449    43.731137     0.370954
C     13.195812    26.095174    43.191618     0.091833
C     11.911918    25.642698    43.413264    -0.138669
C     13.173935    25.292857    41.039927     0.089082
C     11.891408    24.804514    41.190883    -0.133031
C     11.244675    24.989091    42.389865     0.058163
C      9.825418    24.570550    42.554959     0.373547
C      7.172856    22.063723    38.376081     0.089503
C      7.893423    22.669048    39.394463    -0.135737
C      5.228555    22.266234    39.558188     0.093474
C      5.886227    22.864385    40.618072    -0.137615
C      7.243955    23.060826    40.541910     0.061169
C      7.963155    23.682980    41.666554     0.382611
C      5.791883    22.373559    34.718936     0.094098
C      6.297784    22.582691    33.451545    -0.148893
C      6.344272    20.148425    34.652807     0.099119
C      6.835133    20.275063    33.373559    -0.143918
C      6.807787    21.511095    32.752861     0.051141
C      7.258996    21.636630    31.359142     0.380265
C      8.105354    17.029652    28.474562     0.104514
C      7.872913    18.161117    29.216116    -0.148355
C      8.616725    18.285824    26.619766     0.085327
C      8.387018    19.458399    27.293367    -0.152232
C      8.019215    19.402667    28.629623     0.056768
C      7.794977    20.644217    29.407661     0.374107
C      8.311817    25.519646    26.964548     0.101662
C      8.103987    24.291891    27.544656    -0.149813
C      8.251656    26.561721    28.985349     0.101867
C      8.038357    25.361556    29.638427    -0.146263
C      7.965890    24.196706    28.911468     0.054467
C      7.784039    22.886733    29.554056     0.382402
C      1.713227    11.222784    45.019507     0.083459
C      1.022740    10.845353     0.554113    -0.145312
C     13.529434    12.237820    44.149344     0.086181
C     12.780153    11.903705    45.258482    -0.145710
C     13.361256    11.175881     0.667216     0.066647
C     12.588731    10.790449     1.874863     0.370954
C      7.313688    12.300174     2.414382     0.091834
C      8.597582    11.847698     2.192736    -0.138669
C      7.335564    11.497857     4.566073     0.089082
C      8.618092    11.009514     4.415117    -0.133031
C      9.264825    11.194091     3.216135     0.058163
C     10.684082    10.775550     3.051041     0.373548
C     13.336644     8.268723     7.229919     0.089503
C     12.616077     8.874048     6.211537    -0.135737
C      1.607945     8.471234     6.047812     0.093474
C      0.950273     9.069385     4.987928    -0.137615
C     13.265545     9.265826     5.064090     0.061169
C     12.546345     9.887980     3.939446     0.382611
C      1.044617     8.578559    10.887064     0.094098
C      0.538716     8.787691    12.154455    -0.148893
C      0.492228     6.353425    10.953193     0.099119
C      0.001367     6.480063    12.232441    -0.143918
C      0.028713     7.716095    12.853139     0.051141
C     13.250504     7.841630    14.246858     0.380265
C     12.404146     3.234652    17.131438     0.104515
C     12.636587     4.366117    16.389884    -0.148355
C     11.892775     4.490824    18.986234     0.085327
C     12.122482     5.663399    18.312633    -0.152230
C     12.490285     5.607667    16.976377     0.056769
C     12.714523     6.849217    16.198339     0.374107
C     12.197683    11.724646    18.641453     0.101662
C     12.405513    10.496891    18.061344    -0.149813
C     12.257844    12.766721    16.620651     0.101866
C     12.471143    11.566556    15.967573    -0.146264
C     12.543610    10.401706    16.694532     0.054467
C     12.725461     9.091733    16.051944     0.382402
C     11.959773     2.572216    22.216507     0.083460
C     12.650260     2.949647    23.357113    -0.145312
C      0.143566     1.557180    21.346344     0.086181
C      0.892847     1.891294    22.455482    -0.145709
C      0.311744     2.619119    23.470216     0.066648
C      1.084269     3.004551    24.677863     0.370954
C      6.359312     1.494826    25.217382     0.091833
C      5.075418     1.947302    24.995736    -0.138669
C      6.337436     2.297143    27.369073     0.089085
C      5.054908     2.785486    27.218117    -0.133029
C      4.408175     2.600909    26.019135     0.058163
C      2.988918     3.019450    25.854041     0.373548
C      0.336356     5.526277    30.032919     0.089506
C      1.056923     4.920952    29.014537    -0.135737
C     12.065055     5.323766    28.850812     0.093474
C     12.722726     4.725615    27.790928    -0.137616
C      0.407455     4.529174    27.867090     0.061166
C      1.126655     3.907020    26.742446     0.382612
C     12.628383     5.216441    33.690064     0.094095
C     13.134284     5.007309    34.957455    -0.148893
C     13.180772     7.441575    33.756193     0.099118
C     -0.001367     7.314937    35.035441    -0.143919
C     -0.028713     6.078905    35.656139     0.051144
C      0.422496     5.953370    37.049858     0.380264
C      1.268854    10.560348    39.934438     0.104514
C      1.036413     9.428883    39.192884    -0.148357
C      1.780225     9.304176    41.789234     0.085327
C      1.550518     8.131601    41.115633    -0.152231
C      1.182714     8.187333    39.779377     0.056767
C      0.958477     6.945782    39.001339     0.374109
C      1.475317     2.070354    41.444452     0.101664
C      1.267487     3.298109    40.864344    -0.149813
C      1.415156     1.028279    39.423651     0.101866
C      1.201857     2.228444    38.770573    -0.146264
C      1.129390     3.393294    39.497532     0.054465
C      0.947539     4.703267    38.854944     0.382403
I      2.541947     8.308728    31.511010    -0.471340
I      4.703102     4.573594    30.854283    -0.459581
I      5.822921    14.124149    18.213668    -0.436059
I      2.196431    12.031447    19.949889    -0.465890
I      3.035269    13.477163    24.459410    -0.446267
I      3.167897    11.541725    28.475930    -0.458998
I     11.131053     5.486271     8.708010    -0.471335
I      8.969898     9.221406     8.051283    -0.459574
I      7.850079    27.260851    41.016668    -0.436094
I     11.476569     1.763553    42.752889    -0.465896
I     10.637731     0.317837     1.656410    -0.446279
I     10.505103     2.253275     5.672930    -0.459001
I      9.378447    19.281271    36.897990    -0.471334
I     11.539602    23.016406    37.554717    -0.459573
I     12.659421    13.465851     4.589332    -0.436093
I      9.032931    15.558553     2.853111    -0.465896
I      9.871769    14.112837    43.949590    -0.446281
I     10.004397    16.048275    39.933070    -0.459001
I      4.294553    22.103728    14.094990    -0.471339
I      2.133398    18.368594    14.751717    -0.459580
I      1.013579     0.329149    27.392332    -0.436057
I      4.640069    25.826447    25.656111    -0.465890
I      3.801231    27.272163    21.146590    -0.446285
I      3.668603    25.336725    17.130070    -0.459002
I     11.131053    19.281271    14.094990    -0.471339
I      8.969898    23.016406    14.751717    -0.459580
I      7.850079    13.465851    27.392332    -0.436057
I     11.476569    15.558553    25.656111    -0.465890
I     10.637731    14.112837    21.146590    -0.446285
I     10.505103    16.048275    17.130070    -0.459002
I      2.541947    22.103728    36.897990    -0.471334
I      4.703102    18.368594    37.554717    -0.459573
I      5.822921     0.329149     4.589332    -0.436093
I      2.196431    25.826447     2.853111    -0.465896
I      3.035269    27.272163    43.949590    -0.446281
I      3.167897    25.336725    39.933070    -0.459001
I      4.294553     8.308728     8.708010    -0.471335
I      2.133398     4.573594     8.051283    -0.459574
I      1.013579    14.124149    41.016668    -0.436094
I      4.640069    12.031447    42.752889    -0.465896
I      3.801231    13.477163     1.656410    -0.446279
I      3.668603    11.541725     5.672930    -0.459001
I      9.378447     5.486271    31.511010    -0.471340
I     11.539602     9.221406    30.854283    -0.459581
I     12.659421    27.260851    18.213668    -0.436059
I      9.032931     1.763553    19.949889    -0.465890
I      9.871769     0.317837    24.459410    -0.446266
I     10.004397     2.253275    28.475930    -0.458998
N      5.698906    11.891566    21.219560    -0.169167
N      0.147668    12.147877    26.393104    -0.170706
N      5.864350     8.055452    29.944900    -0.163392
N      9.207398    11.113252    24.717540    -0.385061
N      9.262090    10.147326    26.887929    -0.369707
N      7.242588    10.171053    25.647902    -0.386758
N      5.801454     7.383912    33.096730    -0.156187
N      8.484096     3.283762    41.216879    -0.160384
N      8.395222    12.851422    40.746225    -0.152572
N      7.443581     6.698852    37.723459    -0.393245
N      7.976828     8.013240    39.613828    -0.392717
N      7.429908     9.069109    37.562014    -0.389867
N      7.974094     1.903434    44.022560    -0.169167
N     13.525332     1.647123     3.590104    -0.170707
N      7.808650     5.739548     7.141900    -0.163395
N      4.465602     2.681748     1.914540    -0.385060
N      4.410910     3.647674     4.084929    -0.369710
N      6.430412     3.623946     2.844902    -0.386760
N      7.871546     6.411088    10.293730    -0.156183
N      5.188903    10.511238    18.413879    -0.160387
N      5.277778     0.943578    17.943225    -0.152574
N      6.229419     7.096148    14.920459    -0.393243
N      5.696172     5.781760    16.810828    -0.392720
N      6.243092     4.725891    14.759014    -0.389865
N     12.535406    15.698434     1.583440    -0.169168
N      6.984168    15.442123    42.015896    -0.170706
N     12.700850    19.534548    38.464100    -0.163395
N      2.370898    16.476748    43.691460    -0.385061
N      2.425590    17.442674    41.521071    -0.369710
N      0.406088    17.418946    42.761098    -0.386760
N     12.637954    20.206088    35.312270    -0.156183
N      1.647596    24.306238    27.192121    -0.160388
N      1.558722    14.738578    27.662775    -0.152574
N      0.607081    20.891148    30.685541    -0.393243
N      1.140328    19.576760    28.795172    -0.392720
N      0.593408    18.520891    30.846986    -0.389865
N      1.137594    25.686566    24.386440    -0.169167
N      6.688832    25.942877    19.212896    -0.170705
N      0.972150    21.850452    15.661100    -0.163392
N     11.302102    24.908252    20.888460    -0.385061
N     11.247410    23.942326    18.718071    -0.369707
N     13.266912    23.966054    19.958098    -0.386758
N      1.035046    21.178912    12.509270    -0.156186
N     12.025403    17.078762     4.389121    -0.160384
N     12.114278    26.646422     4.859775    -0.152571
N     13.065919    20.493852     7.882541    -0.393244
N     12.532672    21.808240     5.992172    -0.392717
N     13.079592    22.864109     8.043986    -0.389866
N      7.974094    15.698434    24.386440    -0.169167
N     13.525332    15.442123    19.212896    -0.170705
N      7.808650    19.534548    15.661100    -0.163392
N      4.465602    16.476748    20.888460    -0.385061
N      4.410910    17.442674    18.718071    -0.369707
N      6.430412    17.418946    19.958098    -0.386758
N      7.871546    20.206088    12.509270    -0.156186
N      5.188903    24.306238     4.389121    -0.160384
N      5.277778    14.738578     4.859775    -0.152571
N      6.229419    20.891148     7.882541    -0.393245
N      5.696172    19.576760     5.992172    -0.392717
N      6.243092    18.520891     8.043986    -0.389866
N      5.698906    25.686566     1.583440    -0.169168
N      0.147668    25.942877    42.015896    -0.170706
N      5.864350    21.850452    38.464100    -0.163395
N      9.207398    24.908252    43.691460    -0.385061
N      9.262090    23.942326    41.521071    -0.369710
N      7.242588    23.966054    42.761098    -0.386760
N      5.801454    21.178912    35.312270    -0.156183
N      8.484096    17.078762    27.192121    -0.160388
N      8.395222    26.646422    27.662775    -0.152574
N      7.443581    20.493852    30.685541    -0.393243
N      7.976828    21.808240    28.795172    -0.392720
N      7.429908    22.864109    30.846986    -0.389865
N      1.137594    11.891566    44.022560    -0.169167
N      6.688832    12.147877     3.590104    -0.170707
N      0.972150     8.055452     7.141900    -0.163395
N     11.302102    11.113252     1.914540    -0.385060
N     11.247410    10.147326     4.084929    -0.369710
N     13.266912    10.171053     2.844902    -0.386760
N      1.035046     7.383912    10.293730    -0.156183
N     12.025403     3.283762    18.413879    -0.160387
N     12.114278    12.851422    17.943225    -0.152574
N     13.065919     6.698852    14.920459    -0.393243
N     12.532672     8.013240    16.810828    -0.392720
N     13.079592     9.069109    14.759014    -0.389865
N     12.535406     1.903434    21.219560    -0.169167
N      6.984168     1.647123    26.393104    -0.170706
N     12.700850     5.739548    29.944900    -0.163392
N      2.370898     2.681748    24.717540    -0.385061
N      2.425590     3.647674    26.887929    -0.369707
N      0.406088     3.623946    25.647902    -0.386758
N     12.637954     6.411088    33.096730    -0.156187
N      1.647596    10.511238    41.216879    -0.160384
N      1.558722     0.943578    40.746225    -0.152572
N      0.607081     7.096148    37.723459    -0.393245
N      1.140328     5.781760    39.613828    -0.392717
N      0.593408     4.725891    37.562014    -0.389867

The following XYZ coordinates are in angstroms. Other properties are in atomic units.
The sperically averaged electron density of each atom fit to a function of the form exp(a - br)
eigen_1, eigen_2 and eigen_3 are the three eigenvalues of traceless quadrupole moment tensor
  atom number  atomic symbol              X              Y              Z     net charge C6 coefficient C8 coefficient C10 coefficient fluctuating dipole atomic polarizability isotropic forcefield polarizability              a              b squared Pearson coefficient          <r^3>          <r^4>         wp_QDO          m_QDO          q_QDO       dipole_x       dipole_y       dipole_z         dipole            Qxy            Qxz            Qyz     Q(x^2-y^2)  Q(3z^2 - R^2)        eigen_1        eigen_2        eigen_3 static polarizability      alpha(xx)      alpha(xy)      alpha(xz)      alpha(yy)      alpha(yz)      alpha(zz) atomic spin moment
            1             Zn       4.771330       7.065523      31.356861       0.463230     138.817285 0.32284976E+04  0.11835491E+06                                21.843449                           18.519708       0.303006       1.853508                    0.998347      59.422323     177.078313       0.419393       0.398381      -1.139168       0.000419      -0.010835      -0.010650       0.015198      -0.027222       0.034116      -0.000964       0.010978      -0.001530      -0.041687      -0.004313       0.046000             26.424971      24.953920       3.168125       0.800290      20.339455      -1.948928      33.981540           0.000000
            2             Zn       4.682456      12.233406      19.450959       0.446186     132.414910 0.33176421E+04  0.12253867E+06                                21.250337                           18.821977       0.317094       1.850370                    0.998591      60.292161     180.753712       0.414124       0.400435      -1.136918      -0.015501       0.015098       0.010345       0.023984      -0.004511      -0.016262       0.016016      -0.017234       0.031166      -0.022495      -0.006557       0.029052             24.182253      22.094817      -2.224598       2.643361      26.397287       4.675404      24.054655          -0.000000
            3             Zn       2.009521      12.954333      26.730589       0.455996     139.609818 0.32267989E+04  0.11837764E+06                                22.012932                           18.572350       0.305926       1.851755                    0.998302      59.811024     178.796366       0.416500       0.400860      -1.136437       0.004638       0.001943      -0.014167       0.015033      -0.007878      -0.010836      -0.013495      -0.008977       0.062417      -0.025328      -0.002345       0.027673             26.400182      31.558516       0.188727      -0.432385      27.232518       3.070933      20.409513           0.000001
            4             Zn       8.901670       6.729477       8.553861       0.463228     138.817732 0.32285113E+04  0.11835555E+06                                21.843491                           18.519745       0.303007       1.853507                    0.998347      59.422457     177.078855       0.419393       0.398381      -1.139168      -0.000420       0.010833      -0.010653       0.015199      -0.027223      -0.034123       0.000961       0.010982      -0.001526      -0.041694      -0.004312       0.046005             26.425024      24.953993       3.168125      -0.800302      20.339481       1.948937      33.981597           0.000001
            5             Zn       8.990544       1.561594      42.253959       0.446187     132.414476 0.33176273E+04  0.12253798E+06                                21.250295                           18.821937       0.317095       1.850372                    0.998591      60.292030     180.753219       0.414124       0.400435      -1.136918       0.015501      -0.015100       0.010346       0.023986      -0.004513       0.016262      -0.016018      -0.017233       0.031162      -0.022495      -0.006560       0.029054             24.182208      22.094772      -2.224595      -2.643355      26.397254      -4.675385      24.054598          -0.000001
            6             Zn      11.663479       0.840667       3.927589       0.455997     139.609376 0.32267872E+04  0.11837710E+06                                22.012883                           18.572314       0.305930       1.851757                    0.998302      59.810919     178.795924       0.416501       0.400860      -1.136437      -0.004640      -0.001942      -0.014166       0.015033      -0.007880       0.010834       0.013494      -0.008975       0.062407      -0.025327      -0.002342       0.027669             26.400117      31.558448       0.188739       0.432390      27.232429      -3.070924      20.409474           0.000001
            7             Zn      11.607830      20.524477      37.052139       0.463228     138.817764 0.32285119E+04  0.11835557E+06                                21.843496                           18.519748       0.303007       1.853507                    0.998347      59.422459     177.078867       0.419393       0.398381      -1.139168       0.000420       0.010833       0.010653       0.015199       0.027223      -0.034123      -0.000961       0.010982      -0.001526      -0.041694      -0.004311       0.046005             26.425033      24.953997      -3.168126      -0.800305      20.339485      -1.948937      33.981617           0.000001
            8             Zn      11.518956      15.356594       3.352041       0.446187     132.414505 0.33176278E+04  0.12253801E+06                                21.250299                           18.821939       0.317094       1.850371                    0.998591      60.292035     180.753253       0.414124       0.400435      -1.136917      -0.015501      -0.015100      -0.010346       0.023986       0.004514       0.016263       0.016019      -0.017235       0.031161      -0.022496      -0.006560       0.029056             24.182215      22.094778       2.224594      -2.643359      26.397250       4.675391      24.054617          -0.000000
            9             Zn       8.846021      14.635667      41.678411       0.455998     139.609234 0.32267831E+04  0.11837691E+06                                22.012869                           18.572302       0.305930       1.851757                    0.998302      59.810883     178.795777       0.416501       0.400860      -1.136437       0.004640      -0.001942       0.014166       0.015033       0.007879       0.010834      -0.013495      -0.008973       0.062408      -0.025326      -0.002343       0.027669             26.400101      31.558432      -0.188741       0.432387      27.232415       3.070924      20.409456           0.000001
           10             Zn       2.065170      20.860523      14.249139       0.463230     138.817436 0.32285025E+04  0.11835514E+06                                21.843464                           18.519722       0.303006       1.853507                    0.998347      59.422370     177.078509       0.419393       0.398381      -1.139168      -0.000419      -0.010834       0.010651       0.015198       0.027222       0.034118       0.000964       0.010978      -0.001530      -0.041688      -0.004313       0.046001             26.424987      24.953942      -3.168126       0.800291      20.339466       1.948925      33.981552           0.000000
           11             Zn       2.154044      26.028406      26.155041       0.446187     132.414838 0.33176395E+04  0.12253854E+06                                21.250330                           18.821970       0.317094       1.850371                    0.998591      60.292136     180.753609       0.414124       0.400435      -1.136918       0.015501       0.015098      -0.010345       0.023985       0.004511      -0.016262      -0.016016      -0.017235       0.031167      -0.022496      -0.006557       0.029052             24.182248      22.094812       2.224600       2.643357      26.397295      -4.675412      24.054636           0.000000
           12             Zn       4.826979      26.749333      18.875411       0.455997     139.609454 0.32267894E+04  0.11837720E+06                                22.012896                           18.572323       0.305926       1.851756                    0.998302      59.810937     178.796030       0.416500       0.400860      -1.136437      -0.004639       0.001943       0.014167       0.015033       0.007878      -0.010835       0.013495      -0.008976       0.062413      -0.025327      -0.002344       0.027671             26.400133      31.558454      -0.188731      -0.432387      27.232462      -3.070924      20.409482          -0.000000
           13             Zn       8.901670      20.524477      14.249139       0.463230     138.817436 0.32285027E+04  0.11835515E+06                                21.843464                           18.519723       0.303006       1.853507                    0.998347      59.422369     177.078507       0.419393       0.398381      -1.139168      -0.000419       0.010834       0.010651       0.015198      -0.027222       0.034118      -0.000964       0.010978      -0.001530      -0.041688      -0.004313       0.046001             26.424987      24.953939       3.168126       0.800292      20.339468      -1.948924      33.981553           0.000000
           14             Zn       8.990544      15.356594      26.155041       0.446187     132.414840 0.33176396E+04  0.12253855E+06                                21.250330                           18.821970       0.317094       1.850371                    0.998591      60.292137     180.753613       0.414124       0.400435      -1.136918       0.015501      -0.015098      -0.010346       0.023985      -0.004511      -0.016262       0.016016      -0.017235       0.031167      -0.022496      -0.006557       0.029052             24.182247      22.094813      -2.224600       2.643357      26.397292       4.675411      24.054637           0.000000
           15             Zn      11.663479      14.635667      18.875411       0.455997     139.609459 0.32267893E+04  0.11837720E+06                                22.012896                           18.572323       0.305926       1.851756                    0.998302      59.810936     178.796026       0.416500       0.400860      -1.136437      -0.004639      -0.001943       0.014167       0.015033      -0.007878      -0.010835      -0.013495      -0.008976       0.062413      -0.025327      -0.002344       0.027671             26.400134      31.558457       0.188731      -0.432386      27.232462       3.070924      20.409483          -0.000000
           16             Zn       4.771330      20.860523      37.052139       0.463228     138.817768 0.32285119E+04  0.11835557E+06                                21.843497                           18.519748       0.303007       1.853507                    0.998347      59.422461     177.078877       0.419393       0.398381      -1.139168       0.000420      -0.010833       0.010653       0.015199      -0.027223      -0.034123       0.000961       0.010982      -0.001526      -0.041694      -0.004311       0.046005             26.425034      24.954001       3.168127      -0.800305      20.339483       1.948937      33.981616           0.000001
           17             Zn       4.682456      26.028406       3.352041       0.446187     132.414506 0.33176279E+04  0.12253801E+06                                21.250300                           18.821939       0.317094       1.850371                    0.998591      60.292035     180.753254       0.414124       0.400435      -1.136917      -0.015501       0.015100      -0.010346       0.023986      -0.004514       0.016263      -0.016019      -0.017235       0.031161      -0.022496      -0.006560       0.029056             24.182216      22.094778      -2.224595      -2.643359      26.397252      -4.675391      24.054617          -0.000000
           18             Zn       2.009521      26.749333      41.678411       0.455998     139.609241 0.32267831E+04  0.11837691E+06                                22.012870                           18.572303       0.305930       1.851757                    0.998302      59.810882     178.795776       0.416501       0.400860      -1.136437       0.004640       0.001942       0.014166       0.015033      -0.007879       0.010834       0.013495      -0.008973       0.062408      -0.025326      -0.002343       0.027669             26.400103      31.558436       0.188741       0.432386      27.232416      -3.070924      20.409457           0.000001
           19             Zn       2.065170       7.065523       8.553861       0.463228     138.817729 0.32285110E+04  0.11835553E+06                                21.843491                           18.519744       0.303007       1.853507                    0.998347      59.422457     177.078853       0.419393       0.398381      -1.139168      -0.000420      -0.010833      -0.010653       0.015199       0.027223      -0.034123      -0.000961       0.010982      -0.001526      -0.041694      -0.004312       0.046005             26.425023      24.953995      -3.168126      -0.800301      20.339479      -1.948938      33.981596           0.000001
           20             Zn       2.154044      12.233406      42.253959       0.446187     132.414469 0.33176273E+04  0.12253798E+06                                21.250294                           18.821936       0.317095       1.850372                    0.998591      60.292030     180.753218       0.414124       0.400435      -1.136918       0.015501       0.015100       0.010346       0.023986       0.004513       0.016262       0.016018      -0.017233       0.031162      -0.022495      -0.006560       0.029054             24.182206      22.094771       2.224595      -2.643355      26.397251       4.675384      24.054595          -0.000001
           21             Zn       4.826979      12.954333       3.927589       0.455997     139.609367 0.32267872E+04  0.11837710E+06                                22.012883                           18.572314       0.305930       1.851757                    0.998302      59.810919     178.795926       0.416501       0.400860      -1.136437      -0.004640       0.001942      -0.014166       0.015033       0.007880       0.010834      -0.013494      -0.008975       0.062407      -0.025327      -0.002342       0.027669             26.400116      31.558445      -0.188738       0.432391      27.232429       3.070925      20.409473           0.000001
           22             Zn      11.607830       6.729477      31.356861       0.463230     138.817296 0.32284980E+04  0.11835493E+06                                21.843450                           18.519710       0.303006       1.853508                    0.998347      59.422324     177.078317       0.419393       0.398381      -1.139168       0.000419       0.010835      -0.010650       0.015198       0.027222       0.034116       0.000964       0.010978      -0.001530      -0.041687      -0.004313       0.046000             26.424973      24.953917      -3.168124       0.800291      20.339458       1.948929      33.981542           0.000000
           23             Zn      11.518956       1.561594      19.450959       0.446186     132.414917 0.33176421E+04  0.12253867E+06                                21.250337                           18.821977       0.317094       1.850370                    0.998591      60.292162     180.753714       0.414124       0.400435      -1.136918      -0.015501      -0.015098       0.010345       0.023984       0.004511      -0.016262      -0.016016      -0.017234       0.031166      -0.022495      -0.006557       0.029052             24.182254      22.094818       2.224598       2.643361      26.397289      -4.675405      24.054656          -0.000000
           24             Zn       8.846021       0.840667      26.730589       0.455996     139.609814 0.32267990E+04  0.11837765E+06                                22.012932                           18.572350       0.305926       1.851755                    0.998302      59.811025     178.796371       0.416500       0.400860      -1.136437       0.004638      -0.001943      -0.014167       0.015033       0.007878      -0.010836       0.013495      -0.008977       0.062417      -0.025328      -0.002345       0.027673             26.400182      31.558513      -0.188727      -0.432386      27.232519      -3.070933      20.409512           0.000001
           25              H       4.204447      10.994615      22.141713       0.084490       1.828209 0.14352205E+02  0.16321602E+03                                 2.483729                            2.224772      -1.443375       2.172865                    0.992087       4.196890      12.683552       0.416465       1.293253      -0.706420      -0.046048      -0.011446       0.007060       0.047972       0.011185      -0.006272      -0.014015      -0.000311       0.001807      -0.015174      -0.006142       0.021316              2.637818       3.776512       0.328522       0.349827       1.963099       0.092188       2.173841           0.000001
           26              H       5.374856      10.365563      24.048044       0.135099       1.294983 0.97337703E+01  0.99819067E+02                                 1.931769                            1.804450      -1.172090       2.331255                    0.996600       3.504478       9.851227       0.476139       1.254411      -0.716351      -0.023904      -0.018040       0.027724       0.040810       0.015300      -0.008189      -0.007006       0.009475      -0.020779      -0.012817      -0.010488       0.023304              1.979445       1.864671       0.201562      -0.207006       1.781358      -0.439379       2.292306           0.000001
           27              H       7.391624      12.732785      20.645836       0.085918       1.516182 0.11912704E+02  0.13047904E+03                                 2.238817                            2.058091      -1.563920       2.114238                    0.991223       4.339578      13.255214       0.419397       1.333369      -0.694757       0.022977       0.023500      -0.028383       0.043426       0.005727      -0.000661      -0.001911       0.009077       0.000211      -0.007614       0.000065       0.007549              2.308560       2.059026       0.301235      -0.363101       2.174956      -0.583389       2.691699           0.000000
           28              H       8.638601      12.172708      22.520243       0.123823       1.248802 0.94814476E+01  0.98224507E+02                                 1.974884                            1.842763      -1.584584       2.122235                    0.991730       4.042373      12.062539       0.440215       1.343061      -0.692545       0.034117       0.014538       0.003492       0.037250       0.008573      -0.001984       0.001148       0.004060      -0.019329      -0.008210      -0.003860       0.012070              2.041016       2.663537       0.275111       0.152857       1.678903      -0.062570       1.780607           0.000000
           29              H      -0.017775      12.735544      24.508664       0.088594       1.426598 0.10606113E+02  0.11278745E+03                                 2.159625                            1.948974      -1.404071       2.198839                    0.992113       4.098794      12.316539       0.428859       1.343034      -0.693843       0.013772       0.021004      -0.040166       0.047372       0.003491       0.005988      -0.006376       0.003464       0.046326      -0.014129      -0.003927       0.018056              2.286786       2.414535       0.463012      -0.602409       1.978261      -0.455537       2.467564           0.000001
           30              H      11.490789      11.982337      24.152938       0.125179       1.381551 0.10589449E+02  0.11235130E+03                                 2.099651                            1.940874      -1.526213       2.158539                    0.991789       3.950582      11.783810       0.432762       1.333989      -0.696344      -0.013588       0.008047      -0.033298       0.036853       0.001102      -0.000400      -0.003226      -0.002596       0.030873      -0.006886      -0.004129       0.011015              2.171489       2.242790       0.029329       0.477371       1.670149      -0.148686       2.601528           0.000001
           31              H      13.615573      11.367080      28.198190       0.091727       1.424399 0.10689516E+02  0.11379732E+03                                 2.152432                            1.953832      -1.406911       2.199964                    0.992336       4.060227      12.172319       0.429620       1.339207      -0.694947       0.014868      -0.010498       0.043120       0.046804       0.006259      -0.001249      -0.005519       0.000860       0.034056      -0.012408      -0.001046       0.013454              2.261955       2.322528      -0.011525       0.716246       1.797678      -0.193637       2.665658           0.000000
           32              H      11.463443      10.553175      27.933675       0.125365       1.198121 0.88634298E+01  0.90558654E+02                                 1.943769                            1.798220      -1.581862       2.125072                    0.992033       4.029966      12.059946       0.438190       1.368091      -0.687293      -0.014385      -0.015242       0.029681       0.036334       0.000320      -0.002062      -0.002320      -0.000452       0.037479      -0.006706      -0.006297       0.013003              2.017927       2.035378       0.333089      -0.271588       1.875409      -0.475771       2.142993           0.000000
           33              H       7.630901       7.998341      30.820535       0.087718       1.445183 0.10612275E+02  0.11302485E+03                                 2.185342                            1.953365      -1.456407       2.171372                    0.991465       4.167844      12.590050       0.426531       1.348310      -0.692209       0.025787      -0.011692       0.035622       0.045504       0.004988       0.003265      -0.005573       0.015615       0.016487      -0.014035       0.005444       0.008591              2.370271       2.108536      -0.220567       0.501992       1.838471      -0.586505       3.163807          -0.000000
           34              H       8.828656       9.016412      29.110310       0.121986       1.257429 0.94483697E+01  0.98342517E+02                                 2.023595                            1.868396      -1.644527       2.092546                    0.991292       4.186909      12.753108       0.424727       1.385518      -0.683361       0.033133       0.004864       0.004635       0.033807      -0.000598       0.004692       0.000303       0.009281      -0.008209      -0.004939      -0.003127       0.008066              2.107863       2.838560       0.172340       0.042802       1.661799      -0.176313       1.823230           0.000000
           35              H       4.286485       8.351493      28.795628       0.095461       1.577876 0.11801011E+02  0.12802982E+03                                 2.268658                            2.028229      -1.308187       2.248996                    0.993101       3.969422      11.787450       0.431885       1.307212      -0.703234      -0.048464      -0.001448      -0.008915       0.049299       0.005393       0.010612      -0.002359       0.018111       0.010496      -0.014185      -0.002264       0.016449              2.435646       3.549217       0.318937      -0.046283       1.866474      -0.118862       1.891245           0.000001
           36              H       5.403570       9.341974      27.016994       0.127294       1.378430 0.10441811E+02  0.10920403E+03                                 2.016945                            1.867798      -1.390908       2.218032                    0.994273       3.719286      10.630498       0.467442       1.252897      -0.715073      -0.024031       0.010953      -0.028805       0.039079       0.004277       0.016085       0.000748       0.015437       0.001896      -0.013337      -0.007617       0.020953              2.097289       2.030170      -0.106436       0.317440       1.762695      -0.436713       2.499003           0.000001
           37              H       5.421344       9.317143      33.219410       0.100873       1.625472 0.12420995E+02  0.13501882E+03                                 2.256713                            2.045080      -1.047495       2.379120                    0.996940       3.643906      10.454107       0.446245       1.262686      -0.717093      -0.014037       0.043822      -0.021830       0.050930      -0.003010       0.003753       0.000803      -0.044797       0.007255      -0.024348       0.002941       0.021407              2.372749       2.002074      -0.465933       0.442871       2.543471      -0.654838       2.572704          -0.000003
           38              H       6.293682       9.656500      35.340089       0.134243       1.200018 0.88058153E+01  0.86876114E+02                                 1.740678                            1.642562      -1.129117       2.349245                    0.997437       3.251715       8.574899       0.540343       1.148961      -0.742307      -0.001846       0.037770       0.009511       0.038992      -0.007569       0.000963      -0.002884      -0.033487      -0.025779      -0.014100      -0.008861       0.022961              1.762623       1.393954      -0.001647       0.099007       2.082463       0.358997       1.811453          -0.000003
           39              H       6.390760       5.506964      33.328865       0.096445       1.657923 0.12846122E+02  0.14288706E+03                                 2.379092                            2.143328      -1.456825       2.179972                    0.991907       4.108333      12.504044       0.410628       1.341024      -0.696164       0.010592      -0.045981      -0.015634       0.049707      -0.013325       0.003014      -0.006216      -0.028969       0.009603      -0.021295       0.000515       0.020780              2.502034       1.857965      -0.019977       0.070829       3.014896       0.806244       2.633242          -0.000002
           40              H       7.190631       5.724925      35.490589       0.130978       1.250954 0.93326109E+01  0.94336136E+02                                 1.861675                            1.746528      -1.100188       2.360311                    0.997878       3.411009       9.399555       0.494370       1.225686      -0.723318       0.014402      -0.034991       0.011201       0.039462      -0.005182       0.005726       0.000655      -0.031745      -0.041872      -0.017975      -0.005703       0.023677              1.903981       1.612315      -0.278072       0.276914       2.008569      -0.347235       2.091058          -0.000003
           41              H       7.993236       2.386535      39.522160       0.094158       1.728513 0.13517892E+02  0.15103544E+03                                 2.381776                            2.153433      -1.309882       2.243513                    0.994324       3.973202      11.797475       0.426139       1.286427      -0.709266      -0.007133      -0.036131      -0.030044       0.047528      -0.001259       0.009683       0.006647      -0.005345       0.060845      -0.016514      -0.007574       0.024088              2.459104       1.769830       0.119386       0.077834       3.516867       0.410775       2.090615          -0.000004
           42              H       7.613126       4.295763      38.281676       0.134334       1.124607 0.80921613E+01  0.78104531E+02                                 1.655360                            1.564076      -1.091427       2.365611                    0.997975       3.204883       8.337757       0.559773       1.133658      -0.745388      -0.010483      -0.010445      -0.036888       0.039746       0.004503       0.005850       0.015643      -0.011340       0.029058      -0.012136      -0.010998       0.023135              1.680191       1.365503      -0.026901       0.238993       1.503698      -0.106341       2.171371          -0.000003
           43              H       8.881981       4.535796      42.700898       0.095687       1.456532 0.10900159E+02  0.11470583E+03                                 2.079336                            1.897930      -1.062751       2.370514                    0.996081       3.635445      10.269445       0.469672       1.239250      -0.720301       0.012449       0.009533       0.046806       0.049363       0.002952       0.007691       0.010173      -0.032953       0.033345      -0.023746       0.001264       0.022483              2.166589       1.648577      -0.030334       0.325364       1.781556      -0.306180       3.069636          -0.000000
           44              H       8.478627       6.500204      41.556187       0.132646       1.150494 0.83878709E+01  0.81710346E+02                                 1.681876                            1.593794      -1.096169       2.360113                    0.997789       3.246735       8.493218       0.553652       1.135649      -0.744860       0.004784       0.031615       0.023798       0.039859       0.002526       0.006804       0.014838      -0.009109       0.037583      -0.013256      -0.010090       0.023346              1.694259       1.328704       0.034758       0.063139       2.183934       0.187258       1.570138          -0.000002
           45              H       8.399324      11.769894      42.390777       0.088167       1.593816 0.12147843E+02  0.13221919E+03                                 2.239809                            2.024803      -1.369038       2.211445                    0.992967       4.011380      11.776040       0.444645       1.265603      -0.711792      -0.001997      -0.006561       0.046843       0.047343      -0.001962      -0.004686      -0.013914      -0.027758       0.020028      -0.018994      -0.003727       0.022721              2.352919       1.787060       0.054326       0.241721       1.948582       0.374298       3.323114          -0.000000
           46              H       8.053397       9.717198      41.405687       0.127662       1.282631 0.97507720E+01  0.99726523E+02                                 1.898562                            1.790232      -1.135363       2.341722                    0.997338       3.469261       9.640802       0.485874       1.232569      -0.721745      -0.002499      -0.026563       0.028575       0.039094       0.002766       0.005079      -0.013199      -0.008015       0.054458      -0.016969      -0.007482       0.024451              1.918959       1.482834       0.064993      -0.005637       2.423050      -0.261081       1.850993          -0.000001
           47              H       8.299511      13.563244      38.906479       0.096122       1.619710 0.12303305E+02  0.13399149E+03                                 2.267213                            2.043751      -1.232781       2.282864                    0.995493       3.812657      11.102045       0.441759       1.273109      -0.712577      -0.002508       0.035876      -0.032562       0.048515      -0.005790       0.005041      -0.003863      -0.014469       0.061495      -0.019827      -0.002190       0.022017              2.381353       1.731817       0.143392      -0.068077       3.290976      -0.558850       2.121265          -0.000001
           48              H       7.942646      11.546415      37.825616       0.131728       1.206227 0.88458003E+01  0.87333407E+02                                 1.743432                            1.643850      -1.122118       2.350444                    0.997505       3.258134       8.583326       0.541557       1.145561      -0.743164      -0.002769       0.005289      -0.039152       0.039604      -0.002405      -0.000041      -0.014125      -0.012602       0.042479      -0.014287      -0.008422       0.022709              1.768079       1.369071       0.053013       0.100055       1.621230       0.142031       2.313935          -0.000003
           49              H       9.468553       2.800385      44.944713       0.084489       1.828210 0.14352216E+02  0.16321613E+03                                 2.483727                            2.224770      -1.443377       2.172864                    0.992087       4.196891      12.683544       0.416466       1.293251      -0.706420       0.046048       0.011445       0.007060       0.047972       0.011185       0.006272       0.014016      -0.000311       0.001807      -0.015174      -0.006142       0.021316              2.637816       3.776510       0.328522      -0.349826       1.963098      -0.092187       2.173840           0.000001
           50              H       8.298144       3.429437       1.245044       0.135097       1.294983 0.97337706E+01  0.99818958E+02                                 1.931759                            1.804442      -1.172096       2.331251                    0.996600       3.504479       9.851188       0.476144       1.254400      -0.716354       0.023904       0.018040       0.027724       0.040810       0.015300       0.008189       0.007006       0.009475      -0.020779      -0.012817      -0.010488       0.023304              1.979435       1.864662       0.201561       0.207004       1.781350       0.439375       2.292293           0.000001
           51              H       6.281376       1.062215      43.448836       0.085918       1.516173 0.11912615E+02  0.13047784E+03                                 2.238809                            2.058085      -1.563918       2.114240                    0.991223       4.339565      13.255167       0.419397       1.333370      -0.694757      -0.022977      -0.023501      -0.028383       0.043426       0.005727       0.000661       0.001911       0.009077       0.000211      -0.007614       0.000065       0.007550              2.308553       2.059020       0.301233       0.363100       2.174949       0.583386       2.691689           0.000000
           52              H       5.034399       1.622292      45.323243       0.123823       1.248802 0.94814444E+01  0.98224473E+02                                 1.974884                            1.842763      -1.584582       2.122236                    0.991730       4.042373      12.062542       0.440215       1.343061      -0.692545      -0.034117      -0.014539       0.003492       0.037250       0.008573       0.001984      -0.001147       0.004060      -0.019329      -0.008210      -0.003861       0.012070              2.041016       2.663538       0.275110      -0.152857       1.678903       0.062570       1.780608           0.000000
           53              H       0.017775       1.059456       1.705664       0.088594       1.426595 0.10606086E+02  0.11278709E+03                                 2.159623                            1.948972      -1.404073       2.198839                    0.992113       4.098790      12.316527       0.428859       1.343035      -0.693843      -0.013772      -0.021004      -0.040166       0.047372       0.003491      -0.005987       0.006376       0.003464       0.046327      -0.014129      -0.003927       0.018056              2.286784       2.414532       0.463011       0.602409       1.978259       0.455537       2.467562           0.000001
           54              H       2.182211       1.812663       1.349938       0.125180       1.381547 0.10589406E+02  0.11235073E+03                                 2.099646                            1.940869      -1.526212       2.158540                    0.991789       3.950573      11.783774       0.432762       1.333989      -0.696344       0.013588      -0.008048      -0.033298       0.036853       0.001102       0.000400       0.003226      -0.002596       0.030873      -0.006886      -0.004129       0.011015              2.171484       2.242785       0.029329      -0.477370       1.670146       0.148686       2.601521           0.000001
           55              H       0.057427       2.427920       5.395190       0.091725       1.424415 0.10689661E+02  0.11379924E+03                                 2.152446                            1.953843      -1.406915       2.199960                    0.992336       4.060254      12.172413       0.429619       1.339204      -0.694948      -0.014868       0.010498       0.043119       0.046803       0.006259       0.001249       0.005519       0.000860       0.034056      -0.012408      -0.001046       0.013454              2.261970       2.322544      -0.011525      -0.716253       1.797689       0.193639       2.665677           0.000001
           56              H       2.209557       3.241825       5.130675       0.125364       1.198120 0.88634163E+01  0.90558436E+02                                 1.943764                            1.798216      -1.581852       2.125075                    0.992034       4.029959      12.059900       0.438192       1.368087      -0.687294       0.014385       0.015241       0.029681       0.036334       0.000320       0.002062       0.002321      -0.000452       0.037480      -0.006706      -0.006297       0.013003              2.017921       2.035373       0.333088       0.271587       1.875404       0.475769       2.142987           0.000001
           57              H       6.042099       5.796659       8.017535       0.087715       1.445201 0.10612435E+02  0.11302696E+03                                 2.185357                            1.953377      -1.456410       2.171368                    0.991465       4.167875      12.590157       0.426531       1.348306      -0.692210      -0.025787       0.011692       0.035622       0.045503       0.004988      -0.003265       0.005573       0.015615       0.016487      -0.014035       0.005444       0.008591              2.370289       2.108551      -0.220569      -0.501998       1.838483       0.586512       3.163834           0.000000
           58              H       4.844344       4.778588       6.307310       0.121986       1.257426 0.94483408E+01  0.98342112E+02                                 2.023589                            1.868391      -1.644523       2.092548                    0.991292       4.186899      12.753058       0.424728       1.385515      -0.683361      -0.033133      -0.004865       0.004635       0.033808      -0.000598      -0.004692      -0.000303       0.009281      -0.008211      -0.004939      -0.003127       0.008066              2.107857       2.838551       0.172340      -0.042802       1.661795       0.176313       1.823225           0.000000
           59              H       9.386514       5.443507       5.992628       0.095462       1.577866 0.11800914E+02  0.12802842E+03                                 2.268642                            2.028216      -1.308176       2.249000                    0.993101       3.969406      11.787363       0.431888       1.307206      -0.703235       0.048464       0.001448      -0.008915       0.049299       0.005393      -0.010612       0.002359       0.018111       0.010496      -0.014185      -0.002264       0.016449              2.435627       3.549188       0.318933       0.046281       1.866462       0.118860       1.891233           0.000001
           60              H       8.269430       4.453026       4.213994       0.127296       1.378415 0.10441661E+02  0.10920200E+03                                 2.016925                            1.867781      -1.390901       2.218036                    0.994273       3.719258      10.630376       0.467446       1.252892      -0.715074       0.024030      -0.010953      -0.028806       0.039080       0.004277      -0.016086      -0.000748       0.015436       0.001896      -0.013337      -0.007616       0.020953              2.097268       2.030149      -0.106434      -0.317436       1.762678       0.436706       2.498976           0.000001
           61              H       8.251656       4.477857      10.416410       0.100875       1.625487 0.12421138E+02  0.13502096E+03                                 2.256744                            2.045104      -1.047492       2.379123                    0.996940       3.643911      10.454193       0.446237       1.262701      -0.717090       0.014037      -0.043822      -0.021831       0.050931      -0.003009      -0.003754      -0.000802      -0.044798       0.007255      -0.024349       0.002942       0.021407              2.372783       2.002099      -0.465943      -0.442881       2.543508       0.654852       2.572742          -0.000002
           62              H       7.379318       4.138500      12.537089       0.134243       1.200027 0.88059052E+01  0.86877281E+02                                 1.740693                            1.642575      -1.129115       2.349245                    0.997437       3.251727       8.574963       0.540339       1.148967      -0.742305       0.001845      -0.037770       0.009510       0.038992      -0.007568      -0.000963       0.002884      -0.033488      -0.025778      -0.014100      -0.008861       0.022961              1.762638       1.393964      -0.001647      -0.099009       2.082481      -0.359002       1.811468          -0.000002
           63              H       7.282240       8.288036      10.525865       0.096444       1.657957 0.12846456E+02  0.14289203E+03                                 2.379148                            2.143375      -1.456842       2.179964                    0.991907       4.108379      12.504332       0.410617       1.341047      -0.696159      -0.010592       0.045980      -0.015634       0.049707      -0.013325      -0.003014       0.006216      -0.028968       0.009606      -0.021295       0.000516       0.020779              2.502096       1.858004      -0.019978      -0.070833       3.014973      -0.806274       2.633312          -0.000001
           64              H       6.482369       8.070075      12.687589       0.130975       1.250992 0.93329880E+01  0.94341250E+02                                 1.861745                            1.746589      -1.100191       2.360310                    0.997878       3.411064       9.399885       0.494349       1.225722      -0.723310      -0.014402       0.034991       0.011201       0.039462      -0.005182      -0.005727      -0.000655      -0.031744      -0.041869      -0.017974      -0.005702       0.023676              1.904055       1.612371      -0.278089      -0.276932       2.008647       0.347256       2.091145          -0.000002
           65              H       5.679764      11.408465      16.719160       0.094159       1.728571 0.13518457E+02  0.15104381E+03                                 2.381870                            2.153509      -1.309869       2.243520                    0.994324       3.973232      11.797768       0.426121       1.286464      -0.709259       0.007133       0.036130      -0.030044       0.047528      -0.001259      -0.009683      -0.006646      -0.005345       0.060839      -0.016513      -0.007573       0.024086              2.459204       1.769887       0.119393      -0.077839       3.517034      -0.410798       2.090692          -0.000003
           66              H       6.059874       9.499237      15.478676       0.134335       1.124614 0.80922404E+01  0.78105684E+02                                 1.655388                            1.564100      -1.091420       2.365616                    0.997976       3.204888       8.337860       0.559758       1.133683      -0.745382       0.010482       0.010445      -0.036889       0.039746       0.004503      -0.005850      -0.015643      -0.011340       0.029058      -0.012136      -0.010998       0.023134              1.680219       1.365523      -0.026902      -0.239000       1.503722       0.106345       2.171413          -0.000002
           67              H       4.791019       9.259204      19.897898       0.095686       1.456540 0.10900230E+02  0.11470680E+03                                 2.079347                            1.897940      -1.062750       2.370514                    0.996081       3.635455      10.269499       0.469669       1.239254      -0.720300      -0.012449      -0.009533       0.046806       0.049362       0.002952      -0.007691      -0.010173      -0.032953       0.033346      -0.023747       0.001264       0.022483              2.166602       1.648585      -0.030335      -0.325367       1.781565       0.306183       3.069657          -0.000000
           68              H       5.194373       7.294796      18.753187       0.132644       1.150504 0.83879618E+01  0.81711494E+02                                 1.681890                            1.593806      -1.096178       2.360108                    0.997789       3.246749       8.493282       0.553648       1.135654      -0.744859      -0.004784      -0.031615       0.023798       0.039859       0.002526      -0.006804      -0.014838      -0.009109       0.037583      -0.013256      -0.010090       0.023346              1.694273       1.328713       0.034758      -0.063140       2.183955      -0.187261       1.570151          -0.000001
           69              H       5.273676       2.025106      19.587777       0.088164       1.593817 0.12147848E+02  0.13221925E+03                                 2.239810                            2.024803      -1.369036       2.211446                    0.992967       4.011383      11.776046       0.444645       1.265603      -0.711793       0.001997       0.006561       0.046843       0.047343      -0.001962       0.004686       0.013914      -0.027758       0.020029      -0.018994      -0.003727       0.022721              2.352919       1.787061       0.054326      -0.241721       1.948583      -0.374299       3.323114           0.000000
           70              H       5.619603       4.077802      18.602687       0.127659       1.282639 0.97508502E+01  0.99727540E+02                                 1.898572                            1.790241      -1.135373       2.341716                    0.997338       3.469273       9.640851       0.485872       1.232571      -0.721744       0.002499       0.026563       0.028574       0.039094       0.002766      -0.005079       0.013199      -0.008015       0.054458      -0.016969      -0.007482       0.024451              1.918969       1.482840       0.064994       0.005637       2.423064       0.261083       1.851002          -0.000001
           71              H       5.373489       0.231756      16.103479       0.096125       1.619680 0.12303028E+02  0.13398759E+03                                 2.267176                            2.043721      -1.232771       2.282870                    0.995493       3.812622      11.101874       0.441765       1.273100      -0.712579       0.002508      -0.035876      -0.032563       0.048515      -0.005790      -0.005041       0.003863      -0.014469       0.061497      -0.019827      -0.002191       0.022018              2.381312       1.731793       0.143387       0.068075       3.290911       0.558837       2.121232          -0.000001
           72              H       5.730354       2.248585      15.022616       0.131734       1.206194 0.88454901E+01  0.87329503E+02                                 1.743391                            1.643814      -1.122101       2.350455                    0.997505       3.258093       8.583152       0.541567       1.145552      -0.743166       0.002769      -0.005289      -0.039152       0.039605      -0.002405       0.000041       0.014125      -0.012602       0.042481      -0.014287      -0.008423       0.022710              1.768037       1.369045       0.053011      -0.100051       1.621193      -0.142025       2.313873          -0.000002
           73              H      11.040947      16.595385       0.661287       0.084489       1.828209 0.14352210E+02  0.16321602E+03                                 2.483725                            2.224769      -1.443377       2.172864                    0.992087       4.196891      12.683537       0.416466       1.293249      -0.706421      -0.046048       0.011445      -0.007060       0.047972      -0.011185       0.006272      -0.014016      -0.000311       0.001807      -0.015175      -0.006142       0.021316              2.637814       3.776506      -0.328521      -0.349826       1.963097       0.092187       2.173838           0.000002
           74              H      12.211356      17.224437      44.360956       0.135097       1.294984 0.97337799E+01  0.99819089E+02                                 1.931761                            1.804444      -1.172097       2.331250                    0.996600       3.504481       9.851199       0.476143       1.254401      -0.716354      -0.023904       0.018040      -0.027725       0.040810      -0.015300       0.008189      -0.007006       0.009475      -0.020779      -0.012817      -0.010488       0.023304              1.979437       1.864664      -0.201561       0.207005       1.781351      -0.439376       2.292295           0.000003
           75              H       0.555124      14.857215       2.157164       0.085918       1.516177 0.11912653E+02  0.13047835E+03                                 2.238812                            2.058088      -1.563919       2.114239                    0.991223       4.339572      13.255191       0.419397       1.333369      -0.694757       0.022977      -0.023501       0.028383       0.043426      -0.005727       0.000661      -0.001911       0.009077       0.000211      -0.007614       0.000065       0.007550              2.308556       2.059022      -0.301234       0.363100       2.174951      -0.583387       2.691694           0.000001
           76              H       1.802101      15.417292       0.282757       0.123823       1.248803 0.94814547E+01  0.98224612E+02                                 1.974886                            1.842765      -1.584581       2.122236                    0.991730       4.042376      12.062555       0.440215       1.343062      -0.692544       0.034117      -0.014539      -0.003492       0.037250      -0.008573       0.001984       0.001147       0.004060      -0.019329      -0.008210      -0.003861       0.012070              2.041017       2.663540      -0.275111      -0.152858       1.678904      -0.062570       1.780609           0.000001
           77              H       6.818725      14.854456      43.900336       0.088594       1.426598 0.10606113E+02  0.11278746E+03                                 2.159625                            1.948974      -1.404075       2.198837                    0.992113       4.098796      12.316548       0.428859       1.343034      -0.693843       0.013772      -0.021004       0.040166       0.047372      -0.003491      -0.005988      -0.006376       0.003465       0.046327      -0.014129      -0.003927       0.018056              2.286787       2.414535      -0.463012       0.602409       1.978261      -0.455537       2.467565           0.000001
           78              H       4.654289      15.607663      44.256062       0.125179       1.381551 0.10589450E+02  0.11235129E+03                                 2.099649                            1.940872      -1.526213       2.158539                    0.991789       3.950581      11.783798       0.432763       1.333987      -0.696344      -0.013588      -0.008048       0.033297       0.036853      -0.001102       0.000401      -0.003226      -0.002596       0.030873      -0.006886      -0.004129       0.011015              2.171487       2.242789      -0.029329      -0.477371       1.670148      -0.148686       2.601526           0.000001
           79              H       6.779073      16.222920      40.210810       0.091725       1.424413 0.10689643E+02  0.11379901E+03                                 2.152445                            1.953842      -1.406914       2.199961                    0.992336       4.060251      12.172404       0.429619       1.339205      -0.694948       0.014868       0.010498      -0.043119       0.046803      -0.006259       0.001249      -0.005519       0.000860       0.034056      -0.012408      -0.001046       0.013454              2.261968       2.322541       0.011525      -0.716252       1.797688      -0.193639       2.665676           0.000001
           80              H       4.626943      17.036825      40.475325       0.125364       1.198111 0.88633412E+01  0.90557554E+02                                 1.943762                            1.798215      -1.581851       2.125076                    0.992034       4.029946      12.059887       0.438190       1.368097      -0.687292      -0.014385       0.015241      -0.029681       0.036334      -0.000320       0.002062      -0.002321      -0.000452       0.037480      -0.006706      -0.006297       0.013003              2.017919       2.035371      -0.333087       0.271585       1.875402      -0.475767       2.142985           0.000001
           81              H       0.794401      19.591659      37.588465       0.087715       1.445201 0.10612435E+02  0.11302696E+03                                 2.185357                            1.953378      -1.456410       2.171368                    0.991465       4.167875      12.590159       0.426531       1.348307      -0.692210       0.025787       0.011692      -0.035622       0.045503      -0.004988      -0.003265      -0.005573       0.015615       0.016487      -0.014035       0.005444       0.008591              2.370290       2.108551       0.220569      -0.501998       1.838483      -0.586513       3.163835           0.000000
           82              H       1.992156      18.573588      39.298690       0.121986       1.257426 0.94483366E+01  0.98342057E+02                                 2.023589                            1.868391      -1.644522       2.092548                    0.991292       4.186898      12.753054       0.424728       1.385515      -0.683361       0.033133      -0.004865      -0.004635       0.033808       0.000598      -0.004692       0.000303       0.009281      -0.008211      -0.004939      -0.003127       0.008066              2.107856       2.838550      -0.172339      -0.042802       1.661794      -0.176313       1.823225           0.000001
           83              H      11.122986      19.238507      39.613372       0.095461       1.577866 0.11800915E+02  0.12802845E+03                                 2.268644                            2.028217      -1.308176       2.249001                    0.993101       3.969407      11.787371       0.431888       1.307208      -0.703235      -0.048464       0.001448       0.008915       0.049299      -0.005393      -0.010612      -0.002359       0.018111       0.010496      -0.014185      -0.002264       0.016449              2.435629       3.549190      -0.318933       0.046282       1.866463      -0.118861       1.891234           0.000001
           84              H      12.240070      18.248026      41.392006       0.127296       1.378418 0.10441689E+02  0.10920239E+03                                 2.016929                            1.867785      -1.390903       2.218036                    0.994273       3.719264      10.630405       0.467445       1.252894      -0.715074      -0.024030      -0.010953       0.028806       0.039079      -0.004277      -0.016086       0.000748       0.015436       0.001896      -0.013337      -0.007616       0.020953              2.097273       2.030153       0.106434      -0.317437       1.762682      -0.436708       2.498983           0.000002
           85              H      12.257844      18.272857      35.189590       0.100875       1.625484 0.12421113E+02  0.13502060E+03                                 2.256740                            2.045101      -1.047492       2.379123                    0.996940       3.643909      10.454181       0.446238       1.262700      -0.717090      -0.014037      -0.043822       0.021831       0.050931       0.003009      -0.003754       0.000802      -0.044798       0.007255      -0.024349       0.002942       0.021407              2.372779       2.002096       0.465942      -0.442880       2.543504      -0.654851       2.572737          -0.000001
           86              H      13.130182      17.933500      33.068911       0.134243       1.200028 0.88059164E+01  0.86877427E+02                                 1.740695                            1.642577      -1.129115       2.349245                    0.997437       3.251729       8.574973       0.540338       1.148968      -0.742305      -0.001845      -0.037770      -0.009510       0.038992       0.007568      -0.000963      -0.002884      -0.033488      -0.025778      -0.014100      -0.008861       0.022961              1.762640       1.393965       0.001647      -0.099009       2.082484       0.359002       1.811470          -0.000002
           87              H      13.227260      22.083036      35.080135       0.096445       1.657954 0.12846427E+02  0.14289158E+03                                 2.379141                            2.143369      -1.456843       2.179964                    0.991907       4.108377      12.504308       0.410619       1.341043      -0.696160       0.010592       0.045980       0.015634       0.049707       0.013325      -0.003014      -0.006216      -0.028968       0.009606      -0.021295       0.000516       0.020779              2.502089       1.858000       0.019978      -0.070833       3.014963       0.806270       2.633304          -0.000001
           88              H       0.354131      21.865075      32.918411       0.130976       1.250989 0.93329608E+01  0.94340873E+02                                 1.861739                            1.746583      -1.100191       2.360310                    0.997878       3.411061       9.399861       0.494351       1.225718      -0.723311       0.014402       0.034991      -0.011201       0.039462       0.005182      -0.005727       0.000655      -0.031744      -0.041869      -0.017974      -0.005702       0.023677              1.904048       1.612366       0.278087      -0.276930       2.008640      -0.347254       2.091138          -0.000001
           89              H       1.156736      25.203465      28.886840       0.094160       1.728558 0.13518332E+02  0.15104199E+03                                 2.381852                            2.153495      -1.309868       2.243520                    0.994324       3.973222      11.797703       0.426124       1.286458      -0.709260      -0.007133       0.036130       0.030044       0.047528       0.001259      -0.009683       0.006646      -0.005345       0.060839      -0.016514      -0.007573       0.024087              2.459185       1.769876      -0.119392      -0.077838       3.517002       0.410794       2.090677          -0.000001
           90              H       0.776626      23.294237      30.127324       0.134335       1.124613 0.80922297E+01  0.78105540E+02                                 1.655385                            1.564098      -1.091420       2.365616                    0.997976       3.204887       8.337850       0.559760       1.133681      -0.745382      -0.010482       0.010445       0.036889       0.039746      -0.004503      -0.005850       0.015643      -0.011340       0.029058      -0.012136      -0.010998       0.023134              1.680216       1.365521       0.026902      -0.238999       1.503719      -0.106345       2.171409          -0.000001
           91              H       2.045481      23.054204      25.708102       0.095685       1.456541 0.10900245E+02  0.11470702E+03                                 2.079351                            1.897942      -1.062750       2.370514                    0.996081       3.635458      10.269515       0.469668       1.239256      -0.720300       0.012449      -0.009533      -0.046806       0.049362      -0.002952      -0.007691       0.010173      -0.032953       0.033346      -0.023747       0.001264       0.022483              2.166606       1.648587       0.030335      -0.325368       1.781568      -0.306184       3.069662           0.000001
           92              H       1.642127      21.089796      26.852813       0.132644       1.150510 0.83880177E+01  0.81712221E+02                                 1.681899                            1.593815      -1.096179       2.360108                    0.997789       3.246758       8.493331       0.553644       1.135659      -0.744858       0.004784      -0.031615      -0.023798       0.039859      -0.002526      -0.006804       0.014838      -0.009109       0.037583      -0.013256      -0.010090       0.023346              1.694283       1.328720      -0.034759      -0.063141       2.183968       0.187262       1.570160           0.000000
           93              H       1.562824      15.820106      26.018223       0.088166       1.593818 0.12147861E+02  0.13221940E+03                                 2.239808                            2.024802      -1.369034       2.211446                    0.992967       4.011383      11.776039       0.444646       1.265600      -0.711793      -0.001997       0.006561      -0.046843       0.047343       0.001962       0.004686      -0.013914      -0.027758       0.020029      -0.018994      -0.003727       0.022721              2.352917       1.787060      -0.054326      -0.241721       1.948582       0.374299       3.323111           0.000001
           94              H       1.216897      17.872802      27.003313       0.127661       1.282638 0.97508447E+01  0.99727505E+02                                 1.898574                            1.790243      -1.135371       2.341717                    0.997338       3.469273       9.640863       0.485871       1.232573      -0.721744      -0.002499       0.026563      -0.028574       0.039094      -0.002767      -0.005079      -0.013199      -0.008015       0.054458      -0.016969      -0.007482       0.024450              1.918971       1.482841      -0.064994       0.005637       2.423067      -0.261083       1.851003           0.000000
           95              H       1.463011      14.026756      29.502521       0.096126       1.619674 0.12302974E+02  0.13398683E+03                                 2.267168                            2.043715      -1.232769       2.282871                    0.995493       3.812616      11.101842       0.441766       1.273098      -0.712580      -0.002508      -0.035876       0.032563       0.048515       0.005790      -0.005041      -0.003863      -0.014469       0.061497      -0.019827      -0.002191       0.022018              2.381303       1.731788      -0.143386       0.068075       3.290897      -0.558835       2.121225          -0.000001
           96              H       1.106146      16.043585      30.583384       0.131734       1.206193 0.88454782E+01  0.87329361E+02                                 1.743390                            1.643814      -1.122101       2.350455                    0.997505       3.258092       8.583150       0.541567       1.145553      -0.743166      -0.002769      -0.005289       0.039152       0.039605       0.002405       0.000041      -0.014125      -0.012602       0.042481      -0.014287      -0.008423       0.022710              1.768036       1.369044      -0.053011      -0.100051       1.621192       0.142025       2.313872          -0.000002
           97              H       2.632052      24.789615      23.464287       0.084490       1.828201 0.14352132E+02  0.16321496E+03                                 2.483722                            2.224766      -1.443374       2.172866                    0.992087       4.196880      12.683509       0.416466       1.293253      -0.706420       0.046048      -0.011445      -0.007060       0.047972      -0.011185      -0.006272       0.014015      -0.000311       0.001807      -0.015174      -0.006142       0.021316              2.637810       3.776500      -0.328521       0.349825       1.963094      -0.092187       2.173835           0.000001
           98              H       1.461644      24.160563      21.557956       0.135098       1.294977 0.97337102E+01  0.99818191E+02                                 1.931754                            1.804437      -1.172091       2.331254                    0.996600       3.504468       9.851152       0.476144       1.254401      -0.716354       0.023904      -0.018040      -0.027724       0.040810      -0.015300      -0.008189       0.007006       0.009475      -0.020779      -0.012817      -0.010488       0.023304              1.979429       1.864657      -0.201560      -0.207004       1.781345       0.439374       2.292286           0.000001
           99              H      13.117876      26.527785      24.960164       0.085918       1.516185 0.11912733E+02  0.13047944E+03                                 2.238819                            2.058094      -1.563921       2.114237                    0.991223       4.339583      13.255232       0.419397       1.333368      -0.694757      -0.022977       0.023500       0.028383       0.043426      -0.005727      -0.000661       0.001911       0.009077       0.000211      -0.007614       0.000065       0.007549              2.308563       2.059028      -0.301235      -0.363102       2.174958       0.583390       2.691702           0.000000
          100              H      11.870899      25.967708      23.085757       0.123823       1.248805 0.94814755E+01  0.98224865E+02                                 1.974887                            1.842765      -1.584583       2.122235                    0.991730       4.042378      12.062557       0.440215       1.343060      -0.692545      -0.034117       0.014538      -0.003492       0.037250      -0.008573      -0.001984      -0.001148       0.004060      -0.019329      -0.008210      -0.003860       0.012070              2.041018       2.663540      -0.275111       0.152858       1.678905       0.062570       1.780610           0.000000
          101              H       6.854275      26.530544      21.097336       0.088594       1.426596 0.10606091E+02  0.11278715E+03                                 2.159622                            1.948972      -1.404073       2.198839                    0.992113       4.098791      12.316527       0.428859       1.343034      -0.693843      -0.013772       0.021004       0.040166       0.047372      -0.003491       0.005988       0.006376       0.003464       0.046326      -0.014129      -0.003927       0.018056              2.286784       2.414531      -0.463011      -0.602408       1.978259       0.455536       2.467561           0.000000
          102              H       9.018711      25.777337      21.453062       0.125179       1.381552 0.10589456E+02  0.11235137E+03                                 2.099650                            1.940873      -1.526213       2.158539                    0.991789       3.950582      11.783802       0.432763       1.333987      -0.696344       0.013588       0.008047       0.033297       0.036853      -0.001102      -0.000401       0.003226      -0.002596       0.030874      -0.006886      -0.004129       0.011015              2.171488       2.242789      -0.029329       0.477371       1.670149       0.148686       2.601526           0.000001
          103              H       6.893927      25.162080      17.407810       0.091727       1.424401 0.10689530E+02  0.11379752E+03                                 2.152434                            1.953833      -1.406912       2.199963                    0.992336       4.060230      12.172331       0.429620       1.339207      -0.694947      -0.014868      -0.010498      -0.043120       0.046804      -0.006259      -0.001249       0.005519       0.000860       0.034056      -0.012408      -0.001046       0.013454              2.261957       2.322529       0.011525       0.716247       1.797679       0.193638       2.665662          -0.000000
          104              H       9.046057      24.348175      17.672325       0.125365       1.198113 0.88633632E+01  0.90557872E+02                                 1.943768                            1.798219      -1.581861       2.125072                    0.992033       4.029954      12.059933       0.438188       1.368100      -0.687291       0.014385      -0.015241      -0.029681       0.036334      -0.000320      -0.002062       0.002320      -0.000452       0.037479      -0.006706      -0.006297       0.013003              2.017925       2.035377      -0.333088      -0.271587       1.875407       0.475770       2.142992           0.000000
          105              H      12.878599      21.793341      14.785465       0.087717       1.445184 0.10612288E+02  0.11302503E+03                                 2.185344                            1.953367      -1.456408       2.171371                    0.991465       4.167847      12.590063       0.426531       1.348310      -0.692209      -0.025787      -0.011692      -0.035622       0.045504      -0.004988       0.003265       0.005573       0.015615       0.016487      -0.014035       0.005444       0.008591              2.370273       2.108538       0.220567       0.501993       1.838472       0.586506       3.163810          -0.000000
          106              H      11.680844      22.811412      16.495690       0.121986       1.257428 0.94483586E+01  0.98342371E+02                                 2.023593                            1.868395      -1.644527       2.092546                    0.991292       4.186906      12.753096       0.424727       1.385518      -0.683361      -0.033133       0.004865      -0.004635       0.033808       0.000598       0.004692      -0.000303       0.009280      -0.008210      -0.004939      -0.003127       0.008066              2.107861       2.838558      -0.172340       0.042802       1.661798       0.176313       1.823229          -0.000000
          107              H       2.550015      22.146493      16.810372       0.095461       1.577876 0.11801003E+02  0.12802968E+03                                 2.268655                            2.028226      -1.308187       2.248996                    0.993101       3.969419      11.787427       0.431886       1.307210      -0.703234       0.048464      -0.001448       0.008915       0.049299      -0.005393       0.010612       0.002359       0.018111       0.010496      -0.014185      -0.002264       0.016449              2.435642       3.549211      -0.318936      -0.046282       1.866471       0.118861       1.891242           0.000000
          108              H       1.432930      23.136974      18.589006       0.127295       1.378425 0.10441752E+02  0.10920318E+03                                 2.016932                            1.867787      -1.390908       2.218032                    0.994273       3.719274      10.630426       0.467446       1.252889      -0.715075       0.024031       0.010953       0.028805       0.039079      -0.004277       0.016086      -0.000748       0.015436       0.001896      -0.013337      -0.007616       0.020953              2.097276       2.030157       0.106435       0.317438       1.762684       0.436708       2.498986           0.000001
          109              H       1.415156      23.112143      12.386590       0.100874       1.625485 0.12421121E+02  0.13502066E+03                                 2.256736                            2.045098      -1.047493       2.379121                    0.996940       3.643912      10.454173       0.446239       1.262696      -0.717091       0.014037       0.043822       0.021830       0.050931       0.003010       0.003753      -0.000802      -0.044797       0.007256      -0.024348       0.002942       0.021407              2.372775       2.002093       0.465940       0.442878       2.543499       0.654848       2.572732          -0.000002
          110              H       0.542818      23.451500      10.265911       0.134244       1.200022 0.88058562E+01  0.86876679E+02                                 1.740688                            1.642571      -1.129113       2.349247                    0.997437       3.251716       8.574929       0.540339       1.148968      -0.742305       0.001845       0.037770      -0.009511       0.038992       0.007569       0.000963       0.002884      -0.033487      -0.025779      -0.014100      -0.008861       0.022961              1.762633       1.393961       0.001647       0.099008       2.082476      -0.359001       1.811463          -0.000002
          111              H       0.445740      19.301964      12.277135       0.096446       1.657926 0.12846155E+02  0.14288757E+03                                 2.379099                            2.143334      -1.456827       2.179971                    0.991907       4.108337      12.504078       0.410627       1.341028      -0.696163      -0.010592      -0.045981       0.015634       0.049707       0.013325       0.003014       0.006216      -0.028969       0.009603      -0.021295       0.000515       0.020780              2.502042       1.857970       0.019977       0.070830       3.014905      -0.806248       2.633250          -0.000001
          112              H      13.318869      19.519925      10.115411       0.130979       1.250957 0.93326411E+01  0.94336569E+02                                 1.861683                            1.746534      -1.100187       2.360312                    0.997878       3.411013       9.399589       0.494367       1.225691      -0.723317      -0.014402      -0.034991      -0.011201       0.039462       0.005182       0.005726      -0.000655      -0.031745      -0.041871      -0.017975      -0.005703       0.023677              1.903989       1.612321       0.278074       0.276916       2.008578       0.347237       2.091067          -0.000002
          113              H      12.516264      16.181535       6.083840       0.094158       1.728533 0.13518085E+02  0.15103825E+03                                 2.381804                            2.153456      -1.309885       2.243512                    0.994324       3.973219      11.797583       0.426134       1.286435      -0.709265       0.007133      -0.036131       0.030044       0.047528       0.001259       0.009683      -0.006646      -0.005344       0.060844      -0.016514      -0.007574       0.024088              2.459134       1.769847      -0.119388       0.077835       3.516916      -0.410782       2.090638          -0.000001
          114              H      12.896374      18.090763       7.324324       0.134335       1.124609 0.80921807E+01  0.78104789E+02                                 1.655364                            1.564079      -1.091426       2.365611                    0.997975       3.204886       8.337777       0.559772       1.133661      -0.745387       0.010483      -0.010445       0.036888       0.039746      -0.004503       0.005850      -0.015643      -0.011340       0.029058      -0.012136      -0.010998       0.023134              1.680195       1.365506       0.026901       0.238994       1.503701       0.106342       2.171376          -0.000001
          115              H      11.627519      18.330796       2.905102       0.095688       1.456525 0.10900094E+02  0.11470491E+03                                 2.079325                            1.897921      -1.062752       2.370514                    0.996081       3.635436      10.269395       0.469674       1.239246      -0.720302      -0.012449       0.009533      -0.046806       0.049363      -0.002952       0.007691      -0.010173      -0.032953       0.033345      -0.023746       0.001264       0.022483              2.166578       1.648570       0.030334       0.325361       1.781547       0.306177       3.069617           0.000002
          116              H      12.030873      20.295204       4.049813       0.132647       1.150487 0.83877994E+01  0.81709426E+02                                 1.681864                            1.593784      -1.096166       2.360114                    0.997789       3.246724       8.493161       0.553656       1.135644      -0.744862      -0.004784       0.031615      -0.023798       0.039859      -0.002526       0.006803      -0.014838      -0.009109       0.037583      -0.013256      -0.010090       0.023346              1.694247       1.328696      -0.034758       0.063139       2.183916      -0.187257       1.570128           0.000001
          117              H      12.110176      25.564894       3.215223       0.088167       1.593814 0.12147823E+02  0.13221891E+03                                 2.239807                            2.024801      -1.369039       2.211445                    0.992967       4.011376      11.776023       0.444645       1.265603      -0.711793       0.001997      -0.006561      -0.046843       0.047343       0.001962      -0.004686       0.013914      -0.027758       0.020029      -0.018994      -0.003727       0.022721              2.352916       1.787059      -0.054326       0.241721       1.948580      -0.374297       3.323111           0.000001
          118              H      12.456103      23.512198       4.200313       0.127662       1.282627 0.97507262E+01  0.99725894E+02                                 1.898554                            1.790225      -1.135360       2.341723                    0.997339       3.469254       9.640761       0.485876       1.232565      -0.721746       0.002499      -0.026563      -0.028575       0.039094      -0.002766       0.005079       0.013199      -0.008015       0.054459      -0.016969      -0.007482       0.024451              1.918950       1.482829      -0.064993      -0.005637       2.423037       0.261080       1.850985           0.000001
          119              H      12.209989      27.358244       6.699521       0.096123       1.619714 0.12303341E+02  0.13399204E+03                                 2.267221                            2.043758      -1.232782       2.282864                    0.995493       3.812660      11.102078       0.441757       1.273114      -0.712576       0.002508       0.035876       0.032562       0.048515       0.005790       0.005041       0.003863      -0.014469       0.061494      -0.019827      -0.002190       0.022017              2.381362       1.731822      -0.143393      -0.068077       3.290991       0.558853       2.121273          -0.000000
          120              H      12.566854      25.341415       7.780384       0.131729       1.206232 0.88458458E+01  0.87334025E+02                                 1.743442                            1.643859      -1.122114       2.350446                    0.997505       3.258135       8.583355       0.541553       1.145568      -0.743162       0.002769       0.005289       0.039152       0.039604       0.002405      -0.000041       0.014125      -0.012602       0.042478      -0.014286      -0.008422       0.022709              1.768089       1.369078      -0.053014       0.100056       1.621239      -0.142032       2.313950          -0.000002
          121              H       9.468553      16.595385      23.464287       0.084490       1.828203 0.14352146E+02  0.16321515E+03                                 2.483723                            2.224767      -1.443374       2.172866                    0.992087       4.196880      12.683509       0.416466       1.293253      -0.706420       0.046048       0.011445      -0.007060       0.047972       0.011185      -0.006272      -0.014015      -0.000311       0.001807      -0.015174      -0.006142       0.021316              2.637811       3.776502       0.328521       0.349825       1.963095       0.092187       2.173835           0.000001
          122              H       8.298144      17.224437      21.557956       0.135098       1.294977 0.97337083E+01  0.99818162E+02                                 1.931753                            1.804437      -1.172091       2.331254                    0.996600       3.504468       9.851150       0.476144       1.254401      -0.716354       0.023904       0.018040      -0.027724       0.040810       0.015300      -0.008189      -0.007006       0.009475      -0.020779      -0.012817      -0.010488       0.023304              1.979429       1.864656       0.201560      -0.207004       1.781344      -0.439373       2.292285           0.000001
          123              H       6.281376      14.857215      24.960164       0.085918       1.516185 0.11912732E+02  0.13047942E+03                                 2.238819                            2.058093      -1.563921       2.114237                    0.991223       4.339583      13.255231       0.419397       1.333368      -0.694757      -0.022977      -0.023500       0.028383       0.043426       0.005727      -0.000661      -0.001911       0.009077       0.000211      -0.007614       0.000065       0.007549              2.308562       2.059028       0.301235      -0.363101       2.174957      -0.583390       2.691702           0.000001
          124              H       5.034399      15.417292      23.085757       0.123823       1.248805 0.94814738E+01  0.98224842E+02                                 1.974886                            1.842765      -1.584583       2.122235                    0.991730       4.042378      12.062556       0.440215       1.343060      -0.692545      -0.034117      -0.014538      -0.003492       0.037250       0.008573      -0.001984       0.001148       0.004060      -0.019329      -0.008210      -0.003860       0.012070              2.041018       2.663540       0.275111       0.152858       1.678904      -0.062570       1.780609           0.000000
          125              H       0.017775      14.854456      21.097336       0.088594       1.426596 0.10606091E+02  0.11278715E+03                                 2.159622                            1.948972      -1.404073       2.198839                    0.992113       4.098791      12.316527       0.428859       1.343034      -0.693843      -0.013772      -0.021004       0.040166       0.047372       0.003491       0.005988      -0.006376       0.003464       0.046326      -0.014129      -0.003927       0.018056              2.286784       2.414531       0.463011      -0.602408       1.978259      -0.455536       2.467561           0.000001
          126              H       2.182211      15.607663      21.453062       0.125179       1.381552 0.10589456E+02  0.11235137E+03                                 2.099650                            1.940872      -1.526213       2.158539                    0.991789       3.950582      11.783801       0.432763       1.333987      -0.696344       0.013588      -0.008047       0.033297       0.036853       0.001102      -0.000401      -0.003226      -0.002596       0.030874      -0.006886      -0.004129       0.011015              2.171488       2.242789       0.029329       0.477371       1.670148      -0.148686       2.601526           0.000001
          127              H       0.057427      16.222920      17.407810       0.091727       1.424401 0.10689535E+02  0.11379758E+03                                 2.152434                            1.953834      -1.406912       2.199963                    0.992336       4.060230      12.172331       0.429620       1.339207      -0.694947      -0.014868       0.010498      -0.043120       0.046804       0.006259      -0.001249      -0.005519       0.000860       0.034056      -0.012408      -0.001046       0.013454              2.261957       2.322531      -0.011525       0.716248       1.797680      -0.193637       2.665662           0.000000
          128              H       2.209557      17.036825      17.672325       0.125365       1.198113 0.88633630E+01  0.90557867E+02                                 1.943768                            1.798219      -1.581860       2.125072                    0.992033       4.029954      12.059932       0.438188       1.368100      -0.687291       0.014385       0.015241      -0.029681       0.036334       0.000320      -0.002062      -0.002320      -0.000452       0.037479      -0.006706      -0.006297       0.013003              2.017925       2.035377       0.333089      -0.271587       1.875407      -0.475770       2.142992           0.000000
          129              H       6.042099      19.591659      14.785465       0.087717       1.445184 0.10612289E+02  0.11302504E+03                                 2.185343                            1.953367      -1.456408       2.171371                    0.991465       4.167847      12.590062       0.426531       1.348310      -0.692209      -0.025787       0.011692      -0.035622       0.045504       0.004988       0.003265      -0.005573       0.015615       0.016487      -0.014035       0.005444       0.008591              2.370273       2.108538      -0.220567       0.501993       1.838472      -0.586506       3.163810          -0.000000
          130              H       4.844344      18.573588      16.495690       0.121986       1.257428 0.94483571E+01  0.98342353E+02                                 2.023593                            1.868394      -1.644527       2.092546                    0.991292       4.186906      12.753096       0.424727       1.385518      -0.683361      -0.033133      -0.004865      -0.004635       0.033808      -0.000598       0.004692       0.000303       0.009280      -0.008210      -0.004939      -0.003127       0.008066              2.107861       2.838558       0.172340       0.042802       1.661798      -0.176313       1.823229           0.000000
          131              H       9.386514      19.238507      16.810372       0.095461       1.577875 0.11800992E+02  0.12802953E+03                                 2.268654                            2.028226      -1.308187       2.248996                    0.993101       3.969419      11.787427       0.431886       1.307210      -0.703234       0.048464       0.001448       0.008915       0.049299       0.005393       0.010612      -0.002359       0.018111       0.010496      -0.014185      -0.002264       0.016449              2.435641       3.549209       0.318936      -0.046282       1.866471      -0.118862       1.891242           0.000000
          132              H       8.269430      18.248026      18.589006       0.127295       1.378425 0.10441752E+02  0.10920317E+03                                 2.016932                            1.867787      -1.390908       2.218032                    0.994273       3.719274      10.630424       0.467446       1.252889      -0.715075       0.024031      -0.010953       0.028805       0.039079       0.004277       0.016086       0.000748       0.015436       0.001896      -0.013337      -0.007616       0.020953              2.097275       2.030156      -0.106435       0.317437       1.762684      -0.436708       2.498985           0.000001
          133              H       8.251656      18.272857      12.386590       0.100874       1.625485 0.12421121E+02  0.13502066E+03                                 2.256736                            2.045098      -1.047493       2.379121                    0.996940       3.643912      10.454173       0.446239       1.262696      -0.717091       0.014037      -0.043822       0.021830       0.050931      -0.003010       0.003753       0.000802      -0.044797       0.007256      -0.024348       0.002942       0.021407              2.372775       2.002093      -0.465940       0.442878       2.543499      -0.654848       2.572732          -0.000002
          134              H       7.379318      17.933500      10.265911       0.134244       1.200022 0.88058583E+01  0.86876706E+02                                 1.740689                            1.642572      -1.129113       2.349247                    0.997437       3.251716       8.574930       0.540339       1.148969      -0.742305       0.001845      -0.037770      -0.009511       0.038992      -0.007569       0.000963      -0.002884      -0.033487      -0.025779      -0.014100      -0.008861       0.022961              1.762634       1.393961      -0.001647       0.099008       2.082476       0.359001       1.811464          -0.000002
          135              H       7.282240      22.083036      12.277135       0.096446       1.657926 0.12846153E+02  0.14288755E+03                                 2.379098                            2.143334      -1.456827       2.179971                    0.991907       4.108337      12.504077       0.410627       1.341028      -0.696163      -0.010592       0.045981       0.015634       0.049707      -0.013325       0.003014      -0.006216      -0.028969       0.009603      -0.021295       0.000515       0.020780              2.502042       1.857970      -0.019977       0.070830       3.014905       0.806248       2.633250          -0.000001
          136              H       6.482369      21.865075      10.115411       0.130979       1.250957 0.93326411E+01  0.94336569E+02                                 1.861683                            1.746534      -1.100187       2.360312                    0.997878       3.411013       9.399589       0.494367       1.225691      -0.723317      -0.014402       0.034991      -0.011201       0.039462      -0.005182       0.005726       0.000655      -0.031745      -0.041871      -0.017975      -0.005703       0.023677              1.903989       1.612321      -0.278074       0.276916       2.008578      -0.347237       2.091067          -0.000002
          137              H       5.679764      25.203465       6.083840       0.094158       1.728533 0.13518085E+02  0.15103826E+03                                 2.381804                            2.153456      -1.309886       2.243512                    0.994324       3.973219      11.797584       0.426134       1.286436      -0.709265       0.007133       0.036131       0.030044       0.047528      -0.001259       0.009683       0.006646      -0.005344       0.060844      -0.016514      -0.007574       0.024088              2.459134       1.769847       0.119388       0.077835       3.516917       0.410782       2.090638          -0.000001
          138              H       6.059874      23.294237       7.324324       0.134335       1.124609 0.80921793E+01  0.78104773E+02                                 1.655364                            1.564079      -1.091426       2.365611                    0.997975       3.204886       8.337777       0.559772       1.133661      -0.745387       0.010483       0.010445       0.036888       0.039746       0.004503       0.005850       0.015643      -0.011340       0.029058      -0.012136      -0.010998       0.023134              1.680194       1.365506      -0.026901       0.238994       1.503701      -0.106342       2.171376          -0.000001
          139              H       4.791019      23.054204       2.905102       0.095688       1.456525 0.10900094E+02  0.11470491E+03                                 2.079325                            1.897921      -1.062752       2.370514                    0.996081       3.635436      10.269395       0.469674       1.239246      -0.720302      -0.012449      -0.009533      -0.046806       0.049363       0.002952       0.007691       0.010173      -0.032953       0.033345      -0.023746       0.001264       0.022483              2.166578       1.648570      -0.030334       0.325361       1.781547      -0.306177       3.069617           0.000002
          140              H       5.194373      21.089796       4.049813       0.132647       1.150487 0.83878000E+01  0.81709436E+02                                 1.681864                            1.593784      -1.096165       2.360114                    0.997789       3.246724       8.493162       0.553656       1.135644      -0.744862      -0.004784      -0.031615      -0.023798       0.039859       0.002526       0.006803       0.014838      -0.009109       0.037583      -0.013256      -0.010090       0.023346              1.694247       1.328697       0.034758       0.063139       2.183916       0.187257       1.570128           0.000001
          141              H       5.273676      15.820106       3.215223       0.088167       1.593814 0.12147828E+02  0.13221897E+03                                 2.239807                            2.024801      -1.369039       2.211445                    0.992967       4.011377      11.776025       0.444645       1.265602      -0.711793       0.001997       0.006561      -0.046843       0.047343      -0.001962      -0.004686      -0.013914      -0.027758       0.020029      -0.018994      -0.003727       0.022721              2.352917       1.787059       0.054326       0.241721       1.948580       0.374297       3.323111           0.000001
          142              H       5.619603      17.872802       4.200313       0.127662       1.282627 0.97507265E+01  0.99725901E+02                                 1.898554                            1.790226      -1.135360       2.341723                    0.997339       3.469254       9.640762       0.485876       1.232565      -0.721745       0.002499       0.026563      -0.028575       0.039094       0.002766       0.005079      -0.013199      -0.008015       0.054459      -0.016969      -0.007482       0.024451              1.918951       1.482829       0.064993      -0.005637       2.423038      -0.261080       1.850985           0.000001
          143              H       5.373489      14.026756       6.699521       0.096123       1.619714 0.12303343E+02  0.13399208E+03                                 2.267222                            2.043759      -1.232782       2.282864                    0.995493       3.812660      11.102080       0.441756       1.273114      -0.712576       0.002508      -0.035876       0.032562       0.048515      -0.005790       0.005041      -0.003863      -0.014469       0.061494      -0.019827      -0.002190       0.022017              2.381363       1.731823       0.143393      -0.068077       3.290992      -0.558853       2.121273          -0.000000
          144              H       5.730354      16.043585       7.780384       0.131729       1.206233 0.88458531E+01  0.87334117E+02                                 1.743443                            1.643860      -1.122115       2.350446                    0.997505       3.258136       8.583359       0.541553       1.145568      -0.743162       0.002769      -0.005289       0.039152       0.039604      -0.002405      -0.000041      -0.014125      -0.012602       0.042478      -0.014286      -0.008422       0.022709              1.768090       1.369079       0.053014       0.100056       1.621240       0.142033       2.313952          -0.000002
          145              H       4.204447      24.789615       0.661287       0.084489       1.828209 0.14352205E+02  0.16321596E+03                                 2.483725                            2.224769      -1.443377       2.172864                    0.992087       4.196890      12.683536       0.416466       1.293250      -0.706421      -0.046048      -0.011445      -0.007060       0.047972       0.011185       0.006272       0.014016      -0.000311       0.001807      -0.015175      -0.006142       0.021316              2.637814       3.776507       0.328521      -0.349826       1.963097      -0.092187       2.173838           0.000002
          146              H       5.374856      24.160563      44.360956       0.135097       1.294984 0.97337760E+01  0.99819045E+02                                 1.931761                            1.804444      -1.172097       2.331250                    0.996600       3.504480       9.851198       0.476143       1.254402      -0.716353      -0.023904      -0.018040      -0.027725       0.040810       0.015300       0.008189       0.007006       0.009475      -0.020779      -0.012817      -0.010488       0.023304              1.979437       1.864664       0.201561       0.207005       1.781352       0.439376       2.292296           0.000003
          147              H       7.391624      26.527785       2.157164       0.085917       1.516177 0.11912652E+02  0.13047834E+03                                 2.238812                            2.058088      -1.563919       2.114239                    0.991223       4.339572      13.255190       0.419397       1.333370      -0.694757       0.022977       0.023501       0.028383       0.043426       0.005727       0.000661       0.001911       0.009077       0.000211      -0.007614       0.000065       0.007550              2.308556       2.059022       0.301234       0.363100       2.174952       0.583388       2.691694           0.000001
          148              H       8.638601      25.967708       0.282757       0.123823       1.248803 0.94814586E+01  0.98224660E+02                                 1.974886                            1.842765      -1.584581       2.122236                    0.991730       4.042376      12.062555       0.440215       1.343062      -0.692545       0.034117       0.014539      -0.003492       0.037250       0.008573       0.001984      -0.001147       0.004060      -0.019329      -0.008210      -0.003861       0.012070              2.041018       2.663540       0.275111      -0.152857       1.678905       0.062570       1.780609           0.000001
          149              H      -0.017775      26.530544      43.900336       0.088594       1.426598 0.10606113E+02  0.11278746E+03                                 2.159625                            1.948974      -1.404075       2.198837                    0.992113       4.098796      12.316548       0.428859       1.343034      -0.693843       0.013772       0.021004       0.040166       0.047372       0.003491      -0.005988       0.006376       0.003465       0.046327      -0.014129      -0.003927       0.018056              2.286787       2.414535       0.463012       0.602410       1.978261       0.455537       2.467565           0.000001
          150              H      11.490789      25.777337      44.256062       0.125179       1.381551 0.10589450E+02  0.11235129E+03                                 2.099649                            1.940872      -1.526213       2.158539                    0.991789       3.950581      11.783798       0.432763       1.333987      -0.696344      -0.013588       0.008048       0.033297       0.036853       0.001102       0.000401       0.003226      -0.002596       0.030873      -0.006886      -0.004129       0.011015              2.171487       2.242788       0.029329      -0.477371       1.670148       0.148686       2.601526           0.000001
          151              H      13.615573      25.162080      40.210810       0.091725       1.424414 0.10689647E+02  0.11379906E+03                                 2.152445                            1.953842      -1.406914       2.199961                    0.992336       4.060251      12.172402       0.429620       1.339204      -0.694948       0.014868      -0.010498      -0.043119       0.046803       0.006259       0.001249       0.005519       0.000860       0.034056      -0.012408      -0.001046       0.013454              2.261969       2.322543      -0.011525      -0.716253       1.797688       0.193639       2.665676           0.000001
          152              H      11.463443      24.348175      40.475325       0.125364       1.198111 0.88633416E+01  0.90557558E+02                                 1.943763                            1.798215      -1.581851       2.125076                    0.992034       4.029946      12.059887       0.438190       1.368097      -0.687292      -0.014385      -0.015241      -0.029681       0.036334       0.000320       0.002062       0.002321      -0.000452       0.037480      -0.006706      -0.006297       0.013003              2.017920       2.035371       0.333087       0.271586       1.875402       0.475768       2.142985           0.000001
          153              H       7.630901      21.793341      37.588465       0.087715       1.445201 0.10612435E+02  0.11302696E+03                                 2.185357                            1.953378      -1.456410       2.171368                    0.991465       4.167875      12.590159       0.426531       1.348307      -0.692210       0.025787      -0.011692      -0.035622       0.045503       0.004988      -0.003265       0.005573       0.015615       0.016487      -0.014035       0.005444       0.008591              2.370290       2.108551      -0.220569      -0.501998       1.838483       0.586513       3.163835           0.000000
          154              H       8.828656      22.811412      39.298690       0.121986       1.257426 0.94483366E+01  0.98342057E+02                                 2.023589                            1.868391      -1.644522       2.092548                    0.991292       4.186898      12.753054       0.424728       1.385515      -0.683361       0.033133       0.004865      -0.004635       0.033808      -0.000598      -0.004692      -0.000303       0.009281      -0.008211      -0.004939      -0.003127       0.008066              2.107856       2.838550       0.172340      -0.042802       1.661794       0.176313       1.823225           0.000001
          155              H       4.286485      22.146493      39.613372       0.095461       1.577867 0.11800927E+02  0.12802860E+03                                 2.268645                            2.028218      -1.308176       2.249001                    0.993101       3.969407      11.787370       0.431888       1.307207      -0.703235      -0.048464      -0.001448       0.008915       0.049299       0.005393      -0.010612       0.002359       0.018111       0.010496      -0.014185      -0.002264       0.016449              2.435630       3.549192       0.318933       0.046281       1.866464       0.118860       1.891235           0.000001
          156              H       5.403570      23.136974      41.392006       0.127296       1.378418 0.10441692E+02  0.10920243E+03                                 2.016929                            1.867785      -1.390903       2.218036                    0.994273       3.719264      10.630403       0.467445       1.252893      -0.715074      -0.024030       0.010953       0.028806       0.039079       0.004277      -0.016086      -0.000748       0.015436       0.001896      -0.013337      -0.007616       0.020953              2.097273       2.030154      -0.106435      -0.317437       1.762682       0.436707       2.498982           0.000002
          157              H       5.421344      23.112143      35.189590       0.100875       1.625483 0.12421105E+02  0.13502049E+03                                 2.256739                            2.045100      -1.047492       2.379123                    0.996940       3.643909      10.454178       0.446238       1.262700      -0.717090      -0.014037       0.043822       0.021831       0.050931      -0.003009      -0.003754      -0.000802      -0.044798       0.007255      -0.024349       0.002942       0.021407              2.372778       2.002095      -0.465941      -0.442879       2.543502       0.654850       2.572736          -0.000002
          158              H       6.293682      23.451500      33.068911       0.134243       1.200029 0.88059188E+01  0.86877452E+02                                 1.740694                            1.642576      -1.129116       2.349245                    0.997437       3.251730       8.574974       0.540339       1.148968      -0.742305      -0.001845       0.037770      -0.009510       0.038992      -0.007568      -0.000963       0.002884      -0.033488      -0.025778      -0.014100      -0.008861       0.022961              1.762639       1.393965      -0.001647      -0.099009       2.082483      -0.359002       1.811470          -0.000002
          159              H       6.390760      19.301964      35.080135       0.096445       1.657954 0.12846430E+02  0.14289163E+03                                 2.379142                            2.143370      -1.456843       2.179964                    0.991907       4.108377      12.504310       0.410619       1.341044      -0.696160       0.010592      -0.045980       0.015634       0.049707      -0.013325      -0.003014       0.006216      -0.028968       0.009606      -0.021295       0.000516       0.020779              2.502090       1.858000      -0.019978      -0.070833       3.014964      -0.806270       2.633305          -0.000000
          160              H       7.190631      19.519925      32.918411       0.130976       1.250989 0.93329628E+01  0.94340904E+02                                 1.861740                            1.746584      -1.100191       2.360310                    0.997878       3.411061       9.399863       0.494350       1.225718      -0.723311       0.014402      -0.034991      -0.011201       0.039462      -0.005182      -0.005727      -0.000655      -0.031744      -0.041869      -0.017974      -0.005702       0.023676              1.904049       1.612366      -0.278087      -0.276930       2.008641       0.347254       2.091139          -0.000001
          161              H       7.993236      16.181535      28.886840       0.094160       1.728560 0.13518345E+02  0.15104218E+03                                 2.381854                            2.153496      -1.309868       2.243520                    0.994324       3.973223      11.797710       0.426123       1.286459      -0.709260      -0.007133      -0.036130       0.030044       0.047528      -0.001259      -0.009683      -0.006646      -0.005345       0.060839      -0.016514      -0.007573       0.024087              2.459187       1.769877       0.119392      -0.077838       3.517006      -0.410794       2.090679          -0.000001
          162              H       7.613126      18.090763      30.127324       0.134335       1.124614 0.80922351E+01  0.78105604E+02                                 1.655386                            1.564098      -1.091420       2.365616                    0.997976       3.204888       8.337853       0.559760       1.133681      -0.745382      -0.010482      -0.010445       0.036889       0.039746       0.004503      -0.005850      -0.015643      -0.011340       0.029058      -0.012136      -0.010998       0.023134              1.680217       1.365521      -0.026902      -0.238999       1.503720       0.106345       2.171410          -0.000001
          163              H       8.881981      18.330796      25.708102       0.095685       1.456542 0.10900249E+02  0.11470706E+03                                 2.079350                            1.897942      -1.062750       2.370514                    0.996081       3.635459      10.269516       0.469669       1.239255      -0.720300       0.012449       0.009533      -0.046806       0.049362       0.002952      -0.007691      -0.010173      -0.032953       0.033346      -0.023747       0.001264       0.022483              2.166605       1.648587      -0.030335      -0.325368       1.781568       0.306184       3.069661           0.000001
          164              H       8.478627      20.295204      26.852813       0.132644       1.150510 0.83880202E+01  0.81712256E+02                                 1.681900                            1.593816      -1.096179       2.360108                    0.997789       3.246758       8.493333       0.553644       1.135659      -0.744858       0.004784       0.031615      -0.023798       0.039859       0.002526      -0.006804      -0.014838      -0.009109       0.037583      -0.013256      -0.010090       0.023346              1.694284       1.328721       0.034759      -0.063141       2.183970      -0.187262       1.570160           0.000000
          165              H       8.399324      25.564894      26.018223       0.088166       1.593818 0.12147861E+02  0.13221941E+03                                 2.239809                            2.024802      -1.369034       2.211446                    0.992967       4.011383      11.776041       0.444646       1.265601      -0.711793      -0.001997      -0.006561      -0.046843       0.047343      -0.001962       0.004686       0.013914      -0.027758       0.020029      -0.018994      -0.003727       0.022721              2.352918       1.787060       0.054326      -0.241721       1.948582      -0.374299       3.323112           0.000000
          166              H       8.053397      23.512198      27.003313       0.127661       1.282639 0.97508486E+01  0.99727550E+02                                 1.898574                            1.790243      -1.135371       2.341717                    0.997338       3.469274       9.640865       0.485871       1.232573      -0.721744      -0.002499      -0.026563      -0.028574       0.039094       0.002767      -0.005079       0.013199      -0.008015       0.054458      -0.016969      -0.007482       0.024450              1.918971       1.482842       0.064994       0.005637       2.423067       0.261083       1.851003           0.000000
          167              H       8.299511      27.358244      29.502521       0.096126       1.619674 0.12302967E+02  0.13398674E+03                                 2.267168                            2.043714      -1.232769       2.282871                    0.995493       3.812615      11.101838       0.441766       1.273098      -0.712580      -0.002508       0.035876       0.032563       0.048515      -0.005790      -0.005041       0.003863      -0.014469       0.061497      -0.019827      -0.002191       0.022018              2.381302       1.731787       0.143386       0.068075       3.290896       0.558834       2.121224          -0.000001
          168              H       7.942646      25.341415      30.583384       0.131734       1.206192 0.88454713E+01  0.87329267E+02                                 1.743389                            1.643812      -1.122101       2.350455                    0.997505       3.258092       8.583146       0.541567       1.145552      -0.743166      -0.002769       0.005289       0.039152       0.039605      -0.002405       0.000041       0.014125      -0.012602       0.042481      -0.014287      -0.008423       0.022710              1.768034       1.369043       0.053011      -0.100051       1.621191      -0.142025       2.313869          -0.000002
          169              H       2.632052      10.994615      44.944713       0.084489       1.828209 0.14352204E+02  0.16321596E+03                                 2.483727                            2.224770      -1.443377       2.172864                    0.992087       4.196891      12.683545       0.416466       1.293251      -0.706420       0.046048      -0.011445       0.007060       0.047972      -0.011185       0.006272      -0.014016      -0.000311       0.001807      -0.015174      -0.006142       0.021316              2.637815       3.776509      -0.328522      -0.349827       1.963098       0.092187       2.173839           0.000000
          170              H       1.461644      10.365563       1.245044       0.135097       1.294984 0.97337749E+01  0.99819016E+02                                 1.931760                            1.804443      -1.172096       2.331251                    0.996600       3.504480       9.851192       0.476144       1.254400      -0.716354       0.023904      -0.018040       0.027724       0.040810      -0.015300       0.008189      -0.007006       0.009475      -0.020779      -0.012817      -0.010488       0.023304              1.979436       1.864663      -0.201561       0.207005       1.781350      -0.439376       2.292294           0.000001
          171              H      13.117876      12.732785      43.448836       0.085918       1.516173 0.11912615E+02  0.13047783E+03                                 2.238809                            2.058085      -1.563918       2.114240                    0.991223       4.339565      13.255167       0.419397       1.333370      -0.694757      -0.022977       0.023501      -0.028383       0.043426      -0.005727       0.000661      -0.001911       0.009077       0.000211      -0.007614       0.000065       0.007550              2.308553       2.059020      -0.301233       0.363100       2.174949      -0.583386       2.691689           0.000000
          172              H      11.870899      12.172708      45.323243       0.123823       1.248802 0.94814461E+01  0.98224496E+02                                 1.974885                            1.842764      -1.584582       2.122236                    0.991730       4.042373      12.062543       0.440215       1.343062      -0.692545      -0.034117       0.014539       0.003492       0.037250      -0.008573       0.001984       0.001147       0.004060      -0.019329      -0.008210      -0.003861       0.012070              2.041016       2.663538      -0.275111      -0.152857       1.678904      -0.062570       1.780608           0.000000
          173              H       6.854275      12.735544       1.705664       0.088594       1.426595 0.10606086E+02  0.11278709E+03                                 2.159623                            1.948972      -1.404073       2.198839                    0.992113       4.098790      12.316527       0.428859       1.343035      -0.693843      -0.013772       0.021004      -0.040166       0.047372      -0.003491      -0.005987      -0.006376       0.003464       0.046327      -0.014129      -0.003927       0.018056              2.286784       2.414532      -0.463011       0.602409       1.978259      -0.455537       2.467562           0.000001
          174              H       9.018711      11.982337       1.349938       0.125180       1.381546 0.10589405E+02  0.11235072E+03                                 2.099646                            1.940870      -1.526212       2.158540                    0.991789       3.950573      11.783776       0.432762       1.333989      -0.696344       0.013588       0.008048      -0.033298       0.036853      -0.001102       0.000400      -0.003226      -0.002596       0.030873      -0.006886      -0.004129       0.011015              2.171484       2.242785      -0.029329      -0.477370       1.670146      -0.148686       2.601522           0.000001
          175              H       6.893927      11.367080       5.395190       0.091725       1.424415 0.10689656E+02  0.11379917E+03                                 2.152445                            1.953843      -1.406915       2.199960                    0.992336       4.060254      12.172413       0.429620       1.339204      -0.694948      -0.014868      -0.010498       0.043119       0.046803      -0.006259       0.001249      -0.005519       0.000860       0.034056      -0.012408      -0.001046       0.013454              2.261969       2.322542       0.011525      -0.716252       1.797688      -0.193639       2.665677           0.000001
          176              H       9.046057      10.553175       5.130675       0.125364       1.198120 0.88634165E+01  0.90558441E+02                                 1.943764                            1.798216      -1.581852       2.125075                    0.992034       4.029959      12.059901       0.438192       1.368087      -0.687294       0.014385      -0.015241       0.029681       0.036334      -0.000320       0.002062      -0.002321      -0.000452       0.037480      -0.006706      -0.006297       0.013003              2.017921       2.035373      -0.333088       0.271586       1.875404      -0.475769       2.142987           0.000001
          177              H      12.878599       7.998341       8.017535       0.087715       1.445201 0.10612434E+02  0.11302695E+03                                 2.185357                            1.953377      -1.456410       2.171368                    0.991465       4.167875      12.590158       0.426531       1.348306      -0.692210      -0.025787      -0.011692       0.035622       0.045503      -0.004988      -0.003265      -0.005573       0.015615       0.016487      -0.014035       0.005444       0.008591              2.370289       2.108551       0.220569      -0.501998       1.838483      -0.586512       3.163834           0.000000
          178              H      11.680844       9.016412       6.307310       0.121986       1.257426 0.94483399E+01  0.98342103E+02                                 2.023589                            1.868391      -1.644523       2.092548                    0.991292       4.186899      12.753059       0.424728       1.385515      -0.683361      -0.033133       0.004865       0.004635       0.033808       0.000598      -0.004692       0.000303       0.009281      -0.008211      -0.004939      -0.003127       0.008066              2.107857       2.838551      -0.172340      -0.042802       1.661795      -0.176313       1.823225           0.000000
          179              H       2.550015       8.351493       5.992628       0.095462       1.577867 0.11800924E+02  0.12802856E+03                                 2.268643                            2.028217      -1.308176       2.249000                    0.993101       3.969406      11.787364       0.431888       1.307207      -0.703235       0.048464      -0.001448      -0.008915       0.049299      -0.005393      -0.010612      -0.002359       0.018111       0.010496      -0.014185      -0.002264       0.016449              2.435629       3.549190      -0.318933       0.046281       1.866463      -0.118860       1.891234           0.000001
          180              H       1.432930       9.341974       4.213994       0.127296       1.378415 0.10441664E+02  0.10920204E+03                                 2.016925                            1.867781      -1.390902       2.218036                    0.994273       3.719259      10.630378       0.467446       1.252892      -0.715074       0.024030       0.010953      -0.028806       0.039080      -0.004277      -0.016086       0.000748       0.015436       0.001896      -0.013337      -0.007616       0.020953              2.097268       2.030149       0.106434      -0.317436       1.762678      -0.436706       2.498976           0.000001
          181              H       1.415156       9.317143      10.416410       0.100875       1.625487 0.12421144E+02  0.13502103E+03                                 2.256745                            2.045105      -1.047492       2.379123                    0.996940       3.643911      10.454195       0.446237       1.262702      -0.717090       0.014037       0.043822      -0.021831       0.050931       0.003009      -0.003754       0.000802      -0.044798       0.007255      -0.024349       0.002942       0.021407              2.372784       2.002100       0.465943      -0.442881       2.543510      -0.654853       2.572743          -0.000002
          182              H       0.542818       9.656500      12.537089       0.134243       1.200027 0.88059053E+01  0.86877281E+02                                 1.740693                            1.642575      -1.129114       2.349246                    0.997437       3.251727       8.574963       0.540339       1.148967      -0.742305       0.001845       0.037770       0.009510       0.038992       0.007568      -0.000963      -0.002884      -0.033488      -0.025778      -0.014100      -0.008861       0.022961              1.762638       1.393964       0.001647      -0.099009       2.082481       0.359002       1.811468          -0.000002
          183              H       0.445740       5.506964      10.525865       0.096444       1.657957 0.12846456E+02  0.14289203E+03                                 2.379148                            2.143375      -1.456842       2.179964                    0.991907       4.108379      12.504332       0.410617       1.341047      -0.696159      -0.010592      -0.045980      -0.015634       0.049707       0.013325      -0.003014      -0.006216      -0.028968       0.009606      -0.021295       0.000516       0.020779              2.502096       1.858004       0.019978      -0.070833       3.014973       0.806274       2.633312          -0.000001
          184              H      13.318869       5.724925      12.687589       0.130975       1.250992 0.93329886E+01  0.94341262E+02                                 1.861746                            1.746589      -1.100191       2.360310                    0.997878       3.411064       9.399887       0.494348       1.225722      -0.723310      -0.014402      -0.034991       0.011201       0.039462       0.005182      -0.005727       0.000655      -0.031744      -0.041869      -0.017974      -0.005702       0.023676              1.904055       1.612371       0.278089      -0.276932       2.008648      -0.347256       2.091146          -0.000002
          185              H      12.516264       2.386535      16.719160       0.094159       1.728571 0.13518457E+02  0.15104381E+03                                 2.381869                            2.153509      -1.309869       2.243520                    0.994324       3.973232      11.797767       0.426121       1.286464      -0.709259       0.007133      -0.036130      -0.030044       0.047528       0.001259      -0.009683       0.006646      -0.005345       0.060839      -0.016513      -0.007573       0.024086              2.459204       1.769887      -0.119393      -0.077839       3.517034       0.410798       2.090692          -0.000003
          186              H      12.896374       4.295763      15.478676       0.134335       1.124614 0.80922404E+01  0.78105684E+02                                 1.655388                            1.564100      -1.091420       2.365616                    0.997976       3.204888       8.337860       0.559758       1.133683      -0.745382       0.010482      -0.010445      -0.036889       0.039746      -0.004503      -0.005850       0.015643      -0.011340       0.029058      -0.012136      -0.010998       0.023134              1.680219       1.365523       0.026902      -0.239000       1.503722      -0.106345       2.171413          -0.000002
          187              H      11.627519       4.535796      19.897898       0.095686       1.456540 0.10900232E+02  0.11470683E+03                                 2.079348                            1.897940      -1.062750       2.370514                    0.996081       3.635455      10.269500       0.469669       1.239255      -0.720300      -0.012449       0.009533       0.046806       0.049362      -0.002952      -0.007691       0.010173      -0.032953       0.033346      -0.023747       0.001264       0.022483              2.166603       1.648585       0.030335      -0.325367       1.781565      -0.306183       3.069658          -0.000000
          188              H      12.030873       6.500204      18.753187       0.132644       1.150504 0.83879600E+01  0.81711470E+02                                 1.681889                            1.593806      -1.096178       2.360108                    0.997789       3.246749       8.493281       0.553648       1.135654      -0.744859      -0.004784       0.031615       0.023798       0.039859      -0.002526      -0.006804       0.014838      -0.009109       0.037583      -0.013256      -0.010090       0.023346              1.694273       1.328713      -0.034758      -0.063140       2.183954       0.187261       1.570150          -0.000001
          189              H      12.110176      11.769894      19.587777       0.088164       1.593817 0.12147848E+02  0.13221925E+03                                 2.239810                            2.024803      -1.369036       2.211446                    0.992967       4.011383      11.776046       0.444645       1.265603      -0.711793       0.001997      -0.006561       0.046843       0.047343       0.001962       0.004686      -0.013914      -0.027758       0.020029      -0.018994      -0.003727       0.022721              2.352919       1.787061      -0.054326      -0.241721       1.948583       0.374299       3.323114           0.000000
          190              H      12.456103       9.717198      18.602687       0.127659       1.282639 0.97508484E+01  0.99727515E+02                                 1.898571                            1.790241      -1.135373       2.341716                    0.997338       3.469273       9.640850       0.485872       1.232570      -0.721744       0.002499      -0.026563       0.028574       0.039094      -0.002766      -0.005079      -0.013199      -0.008015       0.054458      -0.016969      -0.007482       0.024451              1.918968       1.482840      -0.064994       0.005637       2.423063      -0.261083       1.851001          -0.000001
          191              H      12.209989      13.563244      16.103479       0.096125       1.619680 0.12303029E+02  0.13398761E+03                                 2.267176                            2.043721      -1.232771       2.282870                    0.995493       3.812622      11.101874       0.441765       1.273100      -0.712579       0.002508       0.035876      -0.032563       0.048515       0.005790      -0.005041      -0.003863      -0.014469       0.061497      -0.019827      -0.002191       0.022018              2.381312       1.731793      -0.143387       0.068075       3.290911      -0.558837       2.121232          -0.000001
          192              H      12.566854      11.546415      15.022616       0.131734       1.206194 0.88454922E+01  0.87329530E+02                                 1.743392                            1.643815      -1.122101       2.350455                    0.997505       3.258093       8.583153       0.541567       1.145552      -0.743166       0.002769       0.005289      -0.039152       0.039605       0.002405       0.000041      -0.014125      -0.012602       0.042481      -0.014287      -0.008423       0.022710              1.768037       1.369045      -0.053011      -0.100051       1.621193       0.142025       2.313873          -0.000002
          193              H      11.040947       2.800385      22.141713       0.084490       1.828209 0.14352205E+02  0.16321603E+03                                 2.483729                            2.224772      -1.443375       2.172865                    0.992087       4.196890      12.683553       0.416465       1.293253      -0.706420      -0.046048       0.011446       0.007060       0.047972      -0.011185      -0.006272       0.014015      -0.000311       0.001807      -0.015174      -0.006142       0.021316              2.637818       3.776513      -0.328522       0.349827       1.963099      -0.092188       2.173841           0.000001
          194              H      12.211356       3.429437      24.048044       0.135099       1.294983 0.97337704E+01  0.99819071E+02                                 1.931769                            1.804450      -1.172090       2.331255                    0.996600       3.504478       9.851228       0.476139       1.254411      -0.716351      -0.023904       0.018040       0.027724       0.040810      -0.015300      -0.008189       0.007006       0.009475      -0.020779      -0.012817      -0.010488       0.023304              1.979445       1.864671      -0.201562      -0.207006       1.781358       0.439379       2.292306           0.000001
          195              H       0.555124       1.062215      20.645836       0.085918       1.516182 0.11912705E+02  0.13047905E+03                                 2.238817                            2.058091      -1.563920       2.114238                    0.991223       4.339578      13.255213       0.419397       1.333368      -0.694757       0.022977      -0.023500      -0.028383       0.043426      -0.005727      -0.000661       0.001911       0.009077       0.000211      -0.007614       0.000065       0.007549              2.308560       2.059026      -0.301235      -0.363101       2.174956       0.583389       2.691699           0.000000
          196              H       1.802101       1.622292      22.520243       0.123823       1.248802 0.94814437E+01  0.98224458E+02                                 1.974884                            1.842763      -1.584584       2.122235                    0.991730       4.042373      12.062539       0.440215       1.343061      -0.692545       0.034117      -0.014538       0.003492       0.037250      -0.008573      -0.001984      -0.001148       0.004060      -0.019329      -0.008210      -0.003860       0.012070              2.041015       2.663537      -0.275110       0.152858       1.678902       0.062570       1.780607           0.000000
          197              H       6.818725       1.059456      24.508664       0.088594       1.426599 0.10606118E+02  0.11278750E+03                                 2.159625                            1.948974      -1.404071       2.198839                    0.992113       4.098795      12.316540       0.428859       1.343033      -0.693843       0.013772      -0.021004      -0.040166       0.047372      -0.003491       0.005988       0.006376       0.003464       0.046327      -0.014129      -0.003927       0.018056              2.286786       2.414534      -0.463012      -0.602409       1.978261       0.455537       2.467564           0.000001
          198              H       4.654289       1.812663      24.152938       0.125179       1.381551 0.10589449E+02  0.11235130E+03                                 2.099651                            1.940874      -1.526213       2.158539                    0.991789       3.950582      11.783811       0.432762       1.333990      -0.696344      -0.013588      -0.008047      -0.033298       0.036853      -0.001102      -0.000400       0.003226      -0.002596       0.030873      -0.006886      -0.004129       0.011015              2.171489       2.242791      -0.029329       0.477371       1.670149       0.148686       2.601528           0.000001
          199              H       6.779073       2.427920      28.198190       0.091727       1.424399 0.10689511E+02  0.11379726E+03                                 2.152432                            1.953832      -1.406911       2.199964                    0.992336       4.060227      12.172319       0.429620       1.339207      -0.694947       0.014868       0.010498       0.043120       0.046804      -0.006259      -0.001249       0.005519       0.000860       0.034056      -0.012408      -0.001046       0.013454              2.261954       2.322526       0.011525       0.716245       1.797678       0.193637       2.665658           0.000000
          200              H       4.626943       3.241825      27.933675       0.125365       1.198121 0.88634287E+01  0.90558641E+02                                 1.943769                            1.798220      -1.581862       2.125072                    0.992033       4.029966      12.059947       0.438190       1.368092      -0.687293      -0.014385       0.015242       0.029681       0.036334      -0.000320      -0.002062       0.002320      -0.000452       0.037479      -0.006706      -0.006297       0.013003              2.017927       2.035378      -0.333089      -0.271588       1.875409       0.475771       2.142994           0.000000
          201              H       0.794401       5.796659      30.820535       0.087717       1.445183 0.10612273E+02  0.11302483E+03                                 2.185342                            1.953365      -1.456407       2.171372                    0.991465       4.167844      12.590051       0.426531       1.348310      -0.692209       0.025787       0.011692       0.035622       0.045504      -0.004988       0.003265       0.005573       0.015615       0.016487      -0.014035       0.005444       0.008591              2.370272       2.108536       0.220567       0.501993       1.838471       0.586506       3.163808          -0.000000
          202              H       1.992156       4.778588      29.110310       0.121986       1.257429 0.94483702E+01  0.98342527E+02                                 2.023595                            1.868396      -1.644527       2.092546                    0.991292       4.186909      12.753109       0.424727       1.385518      -0.683361       0.033133      -0.004864       0.004635       0.033807       0.000598       0.004692      -0.000303       0.009281      -0.008209      -0.004939      -0.003127       0.008066              2.107863       2.838561      -0.172340       0.042802       1.661799       0.176314       1.823230           0.000000
          203              H      11.122986       5.443507      28.795628       0.095461       1.577875 0.11801000E+02  0.12802968E+03                                 2.268658                            2.028229      -1.308187       2.248996                    0.993101       3.969422      11.787451       0.431885       1.307213      -0.703234      -0.048464       0.001448      -0.008915       0.049299      -0.005393       0.010612       0.002359       0.018111       0.010496      -0.014185      -0.002264       0.016449              2.435645       3.549216      -0.318937      -0.046283       1.866474       0.118862       1.891245           0.000001
          204              H      12.240070       4.453026      27.016994       0.127294       1.378430 0.10441806E+02  0.10920396E+03                                 2.016944                            1.867798      -1.390908       2.218032                    0.994273       3.719286      10.630498       0.467442       1.252897      -0.715073      -0.024031      -0.010953      -0.028805       0.039079      -0.004277       0.016085      -0.000748       0.015437       0.001896      -0.013337      -0.007617       0.020953              2.097289       2.030168       0.106435       0.317440       1.762694       0.436713       2.499004           0.000001
          205              H      12.257844       4.477857      33.219410       0.100873       1.625470 0.12420982E+02  0.13501863E+03                                 2.256711                            2.045078      -1.047495       2.379120                    0.996940       3.643905      10.454099       0.446245       1.262685      -0.717093      -0.014037      -0.043822      -0.021830       0.050930       0.003010       0.003753      -0.000803      -0.044797       0.007255      -0.024348       0.002941       0.021407              2.372747       2.002072       0.465932       0.442870       2.543468       0.654837       2.572701          -0.000003
          206              H      13.130182       4.138500      35.340089       0.134243       1.200017 0.88058065E+01  0.86875999E+02                                 1.740677                            1.642561      -1.129117       2.349245                    0.997437       3.251714       8.574893       0.540344       1.148961      -0.742307      -0.001846      -0.037770       0.009511       0.038992       0.007569       0.000963       0.002884      -0.033487      -0.025779      -0.014100      -0.008861       0.022961              1.762622       1.393953       0.001647       0.099007       2.082461      -0.358997       1.811451          -0.000003
          207              H      13.227260       8.288036      33.328865       0.096445       1.657923 0.12846125E+02  0.14288711E+03                                 2.379092                            2.143329      -1.456825       2.179972                    0.991907       4.108333      12.504046       0.410628       1.341025      -0.696163       0.010592       0.045981      -0.015634       0.049707       0.013325       0.003014       0.006216      -0.028969       0.009603      -0.021295       0.000515       0.020780              2.502035       1.857966       0.019977       0.070829       3.014897      -0.806245       2.633243          -0.000002
          208              H       0.354131       8.070075      35.490589       0.130979       1.250954 0.93326110E+01  0.94336141E+02                                 1.861675                            1.746528      -1.100188       2.360311                    0.997878       3.411009       9.399556       0.494370       1.225686      -0.723318       0.014402       0.034991       0.011201       0.039462       0.005182       0.005726      -0.000655      -0.031745      -0.041871      -0.017975      -0.005703       0.023677              1.903981       1.612315       0.278072       0.276914       2.008569       0.347235       2.091058          -0.000003
          209              H       1.156736      11.408465      39.522160       0.094158       1.728515 0.13517919E+02  0.15103584E+03                                 2.381780                            2.153436      -1.309882       2.243513                    0.994324       3.973204      11.797490       0.426138       1.286428      -0.709266      -0.007133       0.036131      -0.030044       0.047528       0.001259       0.009683      -0.006647      -0.005345       0.060845      -0.016514      -0.007574       0.024088              2.459108       1.769832      -0.119387       0.077834       3.516875      -0.410776       2.090618          -0.000004
          210              H       0.776626       9.499237      38.281676       0.134334       1.124608 0.80921654E+01  0.78104580E+02                                 1.655360                            1.564076      -1.091427       2.365611                    0.997975       3.204884       8.337760       0.559773       1.133658      -0.745388      -0.010483       0.010445      -0.036888       0.039746      -0.004503       0.005850      -0.015643      -0.011340       0.029058      -0.012136      -0.010998       0.023135              1.680191       1.365503       0.026901       0.238993       1.503698       0.106341       2.171371          -0.000003
          211              H       2.045481       9.259204      42.700898       0.095686       1.456533 0.10900164E+02  0.11470589E+03                                 2.079337                            1.897931      -1.062751       2.370514                    0.996081       3.635446      10.269449       0.469672       1.239250      -0.720301       0.012449      -0.009533       0.046806       0.049363      -0.002952       0.007691      -0.010173      -0.032953       0.033345      -0.023746       0.001264       0.022483              2.166590       1.648578       0.030334       0.325364       1.781556       0.306180       3.069637          -0.000001
          212              H       1.642127       7.294796      41.556187       0.132646       1.150495 0.83878732E+01  0.81710379E+02                                 1.681877                            1.593795      -1.096169       2.360112                    0.997789       3.246735       8.493220       0.553651       1.135650      -0.744860       0.004784      -0.031615       0.023798       0.039859      -0.002526       0.006804      -0.014838      -0.009109       0.037583      -0.013256      -0.010090       0.023346              1.694260       1.328705      -0.034758       0.063140       2.183935      -0.187258       1.570139          -0.000002
          213              H       1.562824       2.025106      42.390777       0.088167       1.593816 0.12147843E+02  0.13221919E+03                                 2.239809                            2.024803      -1.369038       2.211445                    0.992967       4.011380      11.776040       0.444645       1.265603      -0.711792      -0.001997       0.006561       0.046843       0.047343       0.001962      -0.004686       0.013914      -0.027758       0.020028      -0.018994      -0.003727       0.022721              2.352919       1.787060      -0.054326       0.241721       1.948582      -0.374298       3.323114          -0.000000
          214              H       1.216897       4.077802      41.405687       0.127662       1.282631 0.97507702E+01  0.99726498E+02                                 1.898562                            1.790232      -1.135363       2.341722                    0.997338       3.469261       9.640801       0.485874       1.232568      -0.721745      -0.002499       0.026563       0.028575       0.039094      -0.002766       0.005079       0.013199      -0.008015       0.054458      -0.016969      -0.007482       0.024451              1.918958       1.482834      -0.064993      -0.005637       2.423049       0.261081       1.850992          -0.000001
          215              H       1.463011       0.231756      38.906479       0.096122       1.619710 0.12303305E+02  0.13399149E+03                                 2.267213                            2.043751      -1.232781       2.282864                    0.995493       3.812657      11.102045       0.441759       1.273109      -0.712577      -0.002508      -0.035876      -0.032562       0.048515       0.005790       0.005041       0.003863      -0.014469       0.061495      -0.019827      -0.002190       0.022017              2.381353       1.731817      -0.143392      -0.068077       3.290976       0.558850       2.121265          -0.000001
          216              H       1.106146       2.248585      37.825616       0.131728       1.206227 0.88457962E+01  0.87333358E+02                                 1.743431                            1.643850      -1.122118       2.350444                    0.997505       3.258133       8.583323       0.541557       1.145562      -0.743164      -0.002769      -0.005289      -0.039152       0.039604       0.002405      -0.000041       0.014125      -0.012602       0.042479      -0.014287      -0.008422       0.022709              1.768078       1.369071      -0.053013       0.100055       1.621229      -0.142031       2.313934          -0.000003
          217              C       5.123273      11.222784      22.216507       0.083460      27.663761 0.33780622E+03  0.75185855E+04                                 8.115434                            6.197042       0.045043       2.026483                    0.999581      26.729920      76.826511       0.645513       0.426317      -1.049213       0.024655       0.044390      -0.009164       0.051598       0.003235      -0.026818       0.020330      -0.036576      -0.072608      -0.047886       0.009911       0.037976              9.341264      10.936600       0.718547       2.618642       5.531608      -1.829029      11.555585           0.000001
          218              C       5.813760      10.845353      23.357113      -0.145312      34.794662 0.43832825E+03  0.10363827E+05                                 9.397548                            7.052752      -0.060391       1.956753                    0.999470      29.655837      86.519960       0.608746       0.425548      -1.054606      -0.002716       0.022734       0.006419       0.023778       0.004568      -0.018177       0.015200      -0.042875      -0.066684      -0.038590       0.002103       0.036487             11.178100      13.247541       0.336619       4.620404       6.382820      -2.542429      13.903940           0.000002
          219              C       6.980066      12.237820      21.346344       0.086181      27.425552 0.34335398E+03  0.76843583E+04                                 8.140187                            6.310854       0.004556       2.017147                    0.999174      26.817581      77.657654       0.629180       0.434976      -1.042442      -0.044325      -0.011506       0.018349       0.049333      -0.007036      -0.022958       0.032858      -0.040712      -0.049754      -0.043973      -0.006765       0.050738              9.257103      10.419781       1.138080       2.496549       6.113395      -2.161457      11.238133           0.000000
          220              C       7.729347      11.903705      22.455482      -0.145709      34.888776 0.44938728E+03  0.10727001E+05                                 9.515492                            7.213721      -0.130172       1.939021                    0.998862      29.979025      88.831721       0.590907       0.434239      -1.045836      -0.010650       0.006577       0.009775       0.015882      -0.011145      -0.012399       0.035044      -0.044491      -0.057490      -0.038557      -0.014800       0.053357             11.155923      11.275780       0.568147       3.238059       7.162088      -3.603968      15.029902           0.000001
          221              C       7.148244      11.175881      23.470216       0.066648      38.464267 0.40236357E+03  0.92549268E+04                                10.125255                            6.768670      -0.096362       1.991092                    0.999288      26.291526      74.150398       0.623638       0.426992      -1.060215      -0.013428       0.017694      -0.012341       0.025410      -0.011893      -0.013756       0.021089      -0.028625      -0.032405      -0.025599      -0.011207       0.036805             13.540075      14.130126      -0.388327       6.598848       7.523977      -4.636884      18.966122           0.000001
          222              C       7.920769      10.790449      24.677863       0.370954      34.047323 0.32283202E+03  0.70923547E+04                                 9.661030                            6.270067      -0.356335       1.920152                    0.998778      24.329866      69.093167       0.610511       0.456666      -1.033068       0.011896       0.000159       0.025529       0.028165      -0.030803      -0.012503       0.043336      -0.099227      -0.071798      -0.046436      -0.042029       0.088464             13.314797      14.102975      -0.353901       6.066255       7.327474      -4.648736      18.513943           0.000000
          223              C      13.195812      12.300174      25.217382       0.091833      28.844898 0.34500596E+03  0.77245893E+04                                 8.436511                            6.331071       0.029376       2.025722                    0.999445      26.696617      77.127441       0.627911       0.435671      -1.042837       0.001730      -0.004399       0.044006       0.044259      -0.031880      -0.009369       0.006250      -0.072013       0.021729      -0.052441       0.005814       0.046627             10.046735      14.448023       3.414030       0.982595       6.398409      -1.099442       9.293772           0.000001
          224              C      11.911918      11.847698      24.995736      -0.138669      36.151546 0.44877640E+03  0.10717487E+05                                 9.757977                            7.210554      -0.151864       1.931345                    0.998829      30.061262      89.333404       0.590343       0.434449      -1.044860      -0.002684       0.013629       0.012945       0.018987      -0.025994      -0.010347       0.017081      -0.058062       0.002520      -0.039745      -0.007204       0.046949             11.920454      18.131659       4.580836       0.561795       7.653658      -1.500308       9.976045           0.000002
          225              C      13.173935      11.497857      27.369073       0.089085      28.436675 0.33814743E+03  0.75257323E+04                                 8.322520                            6.242606       0.143091       2.066198                    0.999421      26.440667      75.915513       0.636805       0.432172      -1.045967       0.008036       0.014145      -0.042767       0.045757      -0.025583      -0.012743       0.012890      -0.064423       0.030259      -0.047297       0.003176       0.044121              9.874072      13.890576       3.449037       1.595644       6.957638      -1.505040       8.774001           0.000001
          226              C      11.891408      11.009514      27.218117      -0.133029      36.599815 0.44869910E+03  0.10712404E+05                                 9.874099                            7.239565      -0.163771       1.932517                    0.998551      29.817433      88.520491       0.585697       0.438027      -1.042990       0.002112       0.007577      -0.007075       0.010579      -0.028221      -0.014587       0.018066      -0.048935      -0.009718      -0.036960      -0.011811       0.048771             12.086811      18.207492       3.848422       2.897118       7.788511      -1.631988      10.264430           0.000001
          227              C      11.244675      11.194091      26.019135       0.058163      39.846597 0.41322358E+03  0.95816647E+04                                10.397057                            6.879832      -0.205637       1.953041                    0.999025      26.679151      75.894930       0.614962       0.429538      -1.057154       0.019462       0.015376       0.007031       0.025780      -0.013598      -0.004571       0.008728      -0.046307      -0.028869      -0.022444      -0.011354       0.033799             14.318887      24.520239       5.434531       2.140731       8.061520      -1.532274      10.374902           0.000001
          228              C       9.825418      10.775550      25.854041       0.373548      34.568198 0.32840776E+03  0.72505576E+04                                 9.779617                            6.338522      -0.379253       1.911400                    0.998702      24.481165      69.844203       0.604720       0.458769      -1.031205      -0.029256      -0.001325      -0.001746       0.029338      -0.028352      -0.013289       0.048564      -0.100217      -0.061284      -0.047407      -0.043208       0.090615             13.712907      23.220153       4.597332       1.978955       7.788013      -1.922361      10.130556           0.000001
          229              C       7.172856       8.268723      30.032919       0.089506      29.669242 0.34137690E+03  0.76203657E+04                                 8.603415                            6.296630       0.038615       2.033151                    0.999052      26.523385      76.420299       0.630015       0.435525      -1.043306      -0.038804      -0.006725      -0.025557       0.046949      -0.016177       0.011499       0.024767      -0.044501      -0.042786      -0.038645      -0.003806       0.042450             10.551747      11.495962       1.529793      -1.134881       6.870730      -4.408379      13.288550          -0.000000
          230              C       7.893423       8.874048      29.014537      -0.135737      37.897029 0.45138413E+03  0.10789660E+05                                10.088922                            7.244052      -0.173680       1.928150                    0.998431      29.871519      88.656410       0.587755       0.435962      -1.044507      -0.014753       0.001985      -0.005500       0.015869      -0.017078      -0.001568       0.031108      -0.054011      -0.071476      -0.037921      -0.017623       0.055544             12.683543      12.392090       1.956561      -1.877207       8.997723      -6.478461      16.660816           0.000001
          231              C       5.228555       8.471234      28.850812       0.093474      29.390500 0.33625671E+03  0.74720020E+04                                 8.509539                            6.224521       0.024810       2.027903                    0.999234      26.399968      75.700985       0.637923       0.432088      -1.046181       0.032963       0.007435       0.032453       0.046851      -0.015784       0.017242       0.036055      -0.042486      -0.071731      -0.052950       0.001501       0.051448             10.391675      11.937074       1.764651      -1.291815       7.143128      -4.217402      12.094823           0.000001
          232              C       5.886227       9.069385      27.790928      -0.137616      36.064766 0.43266432E+03  0.10204087E+05                                 9.656470                            7.019042      -0.059194       1.960850                    0.999366      29.500452      86.161488       0.608201       0.427008      -1.052941       0.002922       0.013799       0.013559       0.019565      -0.010939       0.012486       0.037240      -0.053438      -0.042352      -0.044899      -0.009391       0.054290             12.004330      14.141481       3.004684      -3.286848       8.362190      -5.060309      13.509321           0.000002
          233              C       7.243955       9.265826      27.867090       0.061166      39.975341 0.39203199E+03  0.89504824E+04                                10.352926                            6.653162      -0.035845       2.013117                    0.999213      26.021595      72.894308       0.633600       0.423415      -1.063438      -0.012695       0.003143       0.021079       0.024806      -0.011689      -0.000583       0.019569      -0.044063      -0.047724      -0.024562      -0.014970       0.039533             14.607678      14.573478       4.022165      -4.772087      10.355673      -8.070002      18.893881           0.000001
          234              C       7.963155       9.887980      26.742446       0.382612      34.401634 0.31736339E+03  0.69386390E+04                                 9.734386                            6.217361      -0.314377       1.938403                    0.998777      24.017175      67.917314       0.613341       0.456758      -1.033590       0.009593       0.021814      -0.018276       0.030031      -0.034200      -0.010207       0.050757      -0.103070      -0.078551      -0.052833      -0.043774       0.096606             13.778492      13.953467       4.330130      -4.366154       9.915022      -7.202804      17.466988           0.000001
          235              C       5.791883       8.578559      33.690064       0.094095      27.214987 0.32127830E+03  0.70363844E+04                                 7.970374                            6.007201       0.236375       2.096925                    0.999722      25.905959      73.002474       0.663963       0.421206      -1.056153       0.010626      -0.043336      -0.006124       0.045038       0.005319      -0.028657      -0.015536      -0.012792      -0.064791      -0.041897       0.008101       0.033796              9.559892       5.878078      -0.864477       3.468102       8.331628       0.464776      14.469970          -0.000002
          236              C       6.297784       8.787691      34.957455      -0.148893      34.103839 0.41613577E+03  0.96718820E+04                                 9.182000                            6.817716       0.166022       2.032379                    0.999692      28.897120      82.460653       0.629153       0.418865      -1.063194       0.005674      -0.010148      -0.007602       0.013891      -0.000933      -0.020009      -0.006007      -0.014695      -0.076785      -0.035998       0.014718       0.021280             11.311715       6.808654      -0.845280       4.758168       8.893423       0.080647      18.233069          -0.000005
          237              C       6.344272       6.353425      33.756193       0.099118      28.838171 0.33674164E+03  0.75041756E+04                                 8.446382                            6.249224      -0.039425       2.005545                    0.999351      26.621760      77.071662       0.631994       0.434897      -1.041885      -0.009227       0.041379      -0.011176       0.043844       0.000866      -0.031305      -0.015746       0.009921      -0.079928      -0.046159       0.009380       0.036779             10.296572       6.181691      -0.888715       3.469155       8.996442       1.110560      15.711581          -0.000002
          238              C       6.835133       6.480063      35.035441      -0.143919      35.625889 0.43377958E+03  0.10227444E+05                                 9.596274                            7.034983       0.021220       1.986250                    0.999414      29.432510      85.689551       0.607183       0.427847      -1.053405       0.000887       0.007232      -0.007711       0.010609       0.004849      -0.014680      -0.005126      -0.002125      -0.117044      -0.042784       0.015460       0.027324             12.034600       6.739855      -0.433041       4.275194       9.356938       2.243701      20.007009          -0.000004
          239              C       6.807787       7.716095      35.656139       0.051144      39.577794 0.40224544E+03  0.92270577E+04                                10.249684                            6.713492      -0.088430       1.988319                    0.999144      26.300430      73.436476       0.635473       0.420182      -1.067308      -0.001870       0.000752      -0.028304       0.028375       0.010875      -0.009389      -0.001681       0.030155      -0.025768      -0.014735      -0.010773       0.025508             14.568181       7.571113      -0.561403       6.330349       9.749501       1.581158      26.383928          -0.000001
          240              C       7.258996       7.841630      37.049858       0.380264      33.622693 0.31073198E+03  0.67261918E+04                                 9.493973                            6.083399      -0.185600       1.981237                    0.999227      23.565151      65.297018       0.633556       0.446620      -1.044304       0.011238       0.001381       0.028248       0.030433      -0.009277      -0.041841       0.001419       0.133262      -0.106388      -0.050547      -0.047565       0.098112             13.580188       6.648614       0.462978       5.470148      10.294599       1.642037      23.797352          -0.000001
          241              C       8.105354       3.234652      39.934438       0.104514      26.770604 0.31450135E+03  0.68593803E+04                                 7.889193                            5.950177       0.172453       2.079456                    0.999695      25.783612      72.784885       0.665235       0.422152      -1.054325       0.012493       0.016473       0.035921       0.041446       0.001230      -0.013466       0.025288       0.078382       0.003537      -0.052378       0.008819       0.043559              9.128045       4.571698      -0.696163       1.550554      12.791010      -2.654341      10.021428          -0.000003
          242              C       7.872913       4.366117      39.192884      -0.148357      33.248957 0.41120773E+03  0.95094503E+04                                 8.973209                            6.738342       0.159686       2.029724                    0.999731      28.669489      81.062395       0.639640       0.414072      -1.068441       0.001770      -0.002133       0.006690       0.007242       0.008583      -0.006629       0.024927       0.047541       0.002647      -0.041369       0.016102       0.025268             10.641094       5.150976      -1.117781       1.613214      16.093953      -4.037423      10.678354          -0.000005
          243              C       8.616725       4.490824      41.789234       0.085327      27.420238 0.32967778E+03  0.72620288E+04                                 8.013098                            6.101230       0.182536       2.074587                    0.999651      26.129801      73.677989       0.656692       0.423425      -1.055500      -0.007161      -0.029829      -0.030809       0.043476       0.010659      -0.013286       0.023670       0.042709       0.028826      -0.042076       0.014121       0.027955              9.341867       4.635009      -0.820563       1.508633      12.588833      -3.452572      10.801758          -0.000001
          244              C       8.387018       5.663399      41.115633      -0.152231      33.929117 0.41924133E+03  0.97536006E+04                                 9.118604                            6.826530       0.119582       2.014333                    0.999715      28.994835      82.542273       0.631594       0.416838      -1.065422       0.000051      -0.006008      -0.006532       0.008875       0.008188      -0.006148       0.026503       0.036436       0.003885      -0.038992       0.019083       0.019909             10.900545       5.324466      -1.360326       2.073690      14.689116      -4.923339      12.688055          -0.000003
          245              C       8.019215       5.607667      39.779377       0.056767      38.361755 0.40315838E+03  0.92338665E+04                                 9.978034                            6.690940      -0.103451       1.981838                    0.999087      26.207676      72.622598       0.642197       0.416418      -1.071956       0.004842      -0.022559       0.014124       0.027053      -0.000675      -0.007216       0.001044       0.030152      -0.024477      -0.011491      -0.009479       0.020970             13.356948       5.766500      -1.963735       2.442068      20.107851      -7.180494      14.196492          -0.000002
          246              C       7.794977       6.849217      39.001339       0.374109      32.847420 0.30853250E+03  0.66658993E+04                                 9.309491                            6.050579      -0.173074       1.984270                    0.999166      23.600353      65.305815       0.637124       0.444963      -1.045405      -0.005390       0.026071      -0.016331       0.031232      -0.002734      -0.037359      -0.000809       0.131431      -0.109787      -0.048875      -0.045814       0.094688             12.716410       5.532702      -1.527083       2.471281      18.805980      -5.452467      13.810547          -0.000001
          247              C       8.311817      11.724646      41.444452       0.101664      27.755290 0.32934910E+03  0.72885911E+04                                 8.212180                            6.182563       0.054509       2.039452                    0.999389      26.284017      75.483317       0.635927       0.435223      -1.043151      -0.008757       0.024850      -0.032680       0.041978      -0.017406      -0.019425      -0.021127       0.069273      -0.018704      -0.050519       0.004251       0.046268              9.697437       4.867626       1.268801       0.888841      13.664244       2.883725      10.560440          -0.000001
          248              C       8.103987      10.496891      40.864344      -0.149813      35.405703 0.43668239E+03  0.10322779E+05                                 9.548036                            7.065300      -0.003717       1.975977                    0.999480      29.657344      86.723043       0.604433       0.428674      -1.051906      -0.005622       0.010295      -0.002399       0.011972      -0.007050      -0.001072      -0.022867       0.051208       0.020590      -0.040892       0.017206       0.023686             11.636954       5.417043       1.581045       1.083591      16.700788       5.234848      12.793033          -0.000002
          249              C       8.251656      12.766721      39.423651       0.101866      27.100808 0.32040818E+03  0.70169843E+04                                 7.973511                            6.021882       0.211577       2.091699                    0.999723      25.817653      72.901493       0.658972       0.424416      -1.053487       0.002865      -0.014678       0.041929       0.044516      -0.021386      -0.004148      -0.019149       0.061186      -0.000336      -0.045639       0.008157       0.037482              9.343038       4.520781       1.270302       0.533767      13.871307       2.080457       9.637026          -0.000001
          250              C       8.038357      11.566556      38.770573      -0.146264      33.760556 0.41484110E+03  0.96365317E+04                                 9.123037                            6.810683       0.175397       2.036230                    0.999715      28.856589      82.385306       0.628834       0.419306      -1.062667       0.000118       0.002721       0.010526       0.010872      -0.010146      -0.003954      -0.021844       0.044575       0.027380      -0.039232       0.018854       0.020378             10.933740       5.059705       1.720522       0.738187      17.494220       3.128235      10.247294          -0.000004
          251              C       7.965890      10.401706      39.497532       0.054465      39.787377 0.40342260E+03  0.92752571E+04                                10.324269                            6.756623      -0.114009       1.981777                    0.999309      26.389492      74.145727       0.627784       0.424356      -1.063017      -0.002486       0.023091       0.011059       0.025723      -0.001097      -0.000339       0.002059       0.034938      -0.037712      -0.014053      -0.009740       0.023793             14.261552       5.696903       2.358671       1.347638      23.408374       7.104355      13.679380          -0.000002
          252              C       7.784039       9.091733      38.854944       0.382403      33.535080 0.30954982E+03  0.67023861E+04                                 9.505510                            6.093909      -0.186487       1.982837                    0.999186      23.576910      65.599003       0.628803       0.449876      -1.041139      -0.004101      -0.029167      -0.013573       0.032431       0.000681      -0.043511      -0.001257       0.134428      -0.111812      -0.051440      -0.048241       0.099681             13.309315       5.592088       1.647723       2.247056      21.017977       6.101967      13.317879          -0.000000
          253              C       8.549727       2.572216      45.019507       0.083459      27.663762 0.33780625E+03  0.75185857E+04                                 8.115433                            6.197041       0.045045       2.026484                    0.999581      26.729920      76.826492       0.645513       0.426317      -1.049213      -0.024654      -0.044392      -0.009163       0.051599       0.003234       0.026818      -0.020330      -0.036575      -0.072609      -0.047886       0.009910       0.037976              9.341261      10.936601       0.718548      -2.618640       5.531607       1.829029      11.555576           0.000001
          254              C       7.859240       2.949647       0.554113      -0.145312      34.794667 0.43832840E+03  0.10363830E+05                                 9.397544                            7.052752      -0.060395       1.956751                    0.999470      29.655848      86.519948       0.608747       0.425548      -1.054606       0.002716      -0.022736       0.006420       0.023781       0.004568       0.018178      -0.015200      -0.042875      -0.066683      -0.038590       0.002104       0.036487             11.178095      13.247539       0.336618      -4.620405       6.382818       2.542425      13.903928           0.000002
          255              C       6.692934       1.557180      44.149344       0.086181      27.425548 0.34335394E+03  0.76843577E+04                                 8.140190                            6.310857       0.004552       2.017146                    0.999174      26.817569      77.657634       0.629180       0.434977      -1.042442       0.044325       0.011505       0.018349       0.049334      -0.007036       0.022957      -0.032858      -0.040712      -0.049753      -0.043972      -0.006765       0.050737              9.257108      10.419790       1.138080      -2.496555       6.113397       2.161455      11.238137           0.000000
          256              C       5.943653       1.891294      45.258482      -0.145710      34.888802 0.44938781E+03  0.10727017E+05                                 9.515498                            7.213726      -0.130173       1.939020                    0.998862      29.979045      88.831807       0.590907       0.434239      -1.045836       0.010651      -0.006579       0.009776       0.015884      -0.011144       0.012399      -0.035044      -0.044490      -0.057490      -0.038556      -0.014800       0.053356             11.155929      11.275790       0.568147      -3.238064       7.162092       3.603969      15.029906           0.000001
          257              C       6.524756       2.619119       0.667216       0.066647      38.464273 0.40236375E+03  0.92549320E+04                                10.125257                            6.768673      -0.096364       1.991092                    0.999288      26.291527      74.150407       0.623638       0.426992      -1.060214       0.013429      -0.017695      -0.012340       0.025411      -0.011893       0.013755      -0.021089      -0.028624      -0.032404      -0.025598      -0.011207       0.036805             13.540079      14.130129      -0.388329      -6.598852       7.523981       4.636887      18.966127           0.000001
          258              C       5.752231       3.004551       1.874863       0.370954      34.047260 0.32283137E+03  0.70923370E+04                                 9.661023                            6.270063      -0.356341       1.920151                    0.998778      24.329837      69.093078       0.610510       0.456667      -1.033068      -0.011895      -0.000160       0.025530       0.028166      -0.030803       0.012504      -0.043337      -0.099228      -0.071799      -0.046436      -0.042029       0.088465             13.314787      14.102963      -0.353902      -6.066250       7.327468       4.648732      18.513930           0.000002
          259              C       0.477188       1.494826       2.414382       0.091834      28.844874 0.34500568E+03  0.77245816E+04                                 8.436509                            6.331071       0.029370       2.025721                    0.999445      26.696599      77.127392       0.627911       0.435672      -1.042837      -0.001730       0.004398       0.044006       0.044260      -0.031880       0.009369      -0.006251      -0.072013       0.021729      -0.052442       0.005814       0.046627             10.046731      14.448012       3.414025      -0.982594       6.398406       1.099444       9.293774           0.000001
          260              C       1.761082       1.947302       2.192736      -0.138669      36.151486 0.44877567E+03  0.10717464E+05                                 9.757964                            7.210547      -0.151862       1.931347                    0.998829      30.061229      89.333250       0.590344       0.434449      -1.044860       0.002684      -0.013630       0.012946       0.018989      -0.025995       0.010348      -0.017082      -0.058062       0.002520      -0.039745      -0.007205       0.046950             11.920435      18.131624       4.580825      -0.561794       7.653647       1.500307       9.976034           0.000002
          261              C       0.499065       2.297143       4.566073       0.089082      28.436760 0.33814850E+03  0.75257621E+04                                 8.322531                            6.242612       0.143093       2.066197                    0.999421      26.440739      75.915755       0.636805       0.432172      -1.045967      -0.008036      -0.014146      -0.042768       0.045757      -0.025583       0.012742      -0.012890      -0.064422       0.030260      -0.047297       0.003176       0.044121              9.874086      13.890595       3.449040      -1.595653       6.957645       1.505043       8.774019           0.000002
          262              C       1.781592       2.785486       4.415117      -0.133031      36.599882 0.44869996E+03  0.10712429E+05                                 9.874109                            7.239571      -0.163765       1.932518                    0.998551      29.817468      88.520596       0.585697       0.438027      -1.042990      -0.002111      -0.007579      -0.007075       0.010580      -0.028220       0.014588      -0.018065      -0.048934      -0.009719      -0.036960      -0.011810       0.048770             12.086826      18.207523       3.848426      -2.897130       7.788516       1.631985      10.264438           0.000002
          263              C       2.428325       2.600909       3.216135       0.058163      39.846559 0.41322313E+03  0.95816516E+04                                10.397052                            6.879829      -0.205643       1.953040                    0.999025      26.679133      75.894871       0.614962       0.429538      -1.057154      -0.019461      -0.015378       0.007032       0.025781      -0.013598       0.004571      -0.008729      -0.046307      -0.028869      -0.022444      -0.011355       0.033799             14.318881      24.520229       5.434527      -2.140733       8.061515       1.532272      10.374898           0.000001
          264              C       3.847582       3.019450       3.051041       0.373548      34.568165 0.32840739E+03  0.72505478E+04                                 9.779615                            6.338521      -0.379260       1.911398                    0.998702      24.481148      69.844161       0.604720       0.458769      -1.031205       0.029257       0.001323      -0.001745       0.029339      -0.028352       0.013290      -0.048564      -0.100217      -0.061285      -0.047407      -0.043209       0.090616             13.712904      23.220143       4.597328      -1.978957       7.788011       1.922362      10.130557           0.000002
          265              C       6.500144       5.526277       7.229919       0.089503      29.669341 0.34137811E+03  0.76203987E+04                                 8.603423                            6.296633       0.038627       2.033153                    0.999052      26.523467      76.420540       0.630016       0.435524      -1.043307       0.038805       0.006726      -0.025558       0.046950      -0.016178      -0.011500      -0.024765      -0.044499      -0.042787      -0.038645      -0.003803       0.042449             10.551760      11.495970       1.529793       1.134879       6.870737       4.408389      13.288574           0.000001
          266              C       5.779577       4.920952       6.211537      -0.135737      37.897052 0.45138433E+03  0.10789665E+05                                10.088924                            7.244053      -0.173676       1.928151                    0.998431      29.871524      88.656400       0.587755       0.435961      -1.044507       0.014752      -0.001986      -0.005500       0.015869      -0.017078       0.001569      -0.031107      -0.054011      -0.071481      -0.037920      -0.017623       0.055544             12.683550      12.392082       1.956565       1.877217       8.997731       6.478473      16.660837           0.000002
          267              C       8.444445       5.323766       6.047812       0.093474      29.390457 0.33625633E+03  0.74719899E+04                                 8.509525                            6.224514       0.024821       2.027906                    0.999234      26.399957      75.700879       0.637924       0.432087      -1.046182      -0.032964      -0.007435       0.032453       0.046851      -0.015783      -0.017243      -0.036055      -0.042485      -0.071732      -0.052950       0.001503       0.051447             10.391653      11.937046       1.764643       1.291805       7.143114       4.217391      12.094799           0.000001
          268              C       7.786773       4.725615       4.987928      -0.137615      36.064647 0.43266291E+03  0.10204043E+05                                 9.656448                            7.019032      -0.059194       1.960851                    0.999366      29.500374      86.161161       0.608201       0.427008      -1.052941      -0.002922      -0.013801       0.013558       0.019566      -0.010938      -0.012485      -0.037240      -0.053441      -0.042353      -0.044899      -0.009393       0.054291             12.004299      14.141442       3.004675       3.286838       8.362170       5.060292      13.509284           0.000002
          269              C       6.429045       4.529174       5.064090       0.061169      39.975227 0.39203072E+03  0.89504467E+04                                10.352912                            6.653155      -0.035854       2.013115                    0.999213      26.021541      72.894140       0.633600       0.423415      -1.063438       0.012695      -0.003145       0.021079       0.024807      -0.011690       0.000582      -0.019570      -0.044065      -0.047727      -0.024564      -0.014971       0.039535             14.607659      14.573448       4.022159       4.772084      10.355664       8.069996      18.893866           0.000002
          270              C       5.709845       3.907020       3.939446       0.382611      34.401608 0.31736315E+03  0.69386318E+04                                 9.734380                            6.217358      -0.314378       1.938403                    0.998777      24.017160      67.917246       0.613341       0.456758      -1.033590      -0.009592      -0.021816      -0.018275       0.030032      -0.034199       0.010208      -0.050757      -0.103071      -0.078550      -0.052832      -0.043775       0.096606             13.778485      13.953451       4.330124       4.366148       9.915019       7.202805      17.466986           0.000003
          271              C       7.881117       5.216441      10.887064       0.094098      27.214910 0.32127704E+03  0.70363516E+04                                 7.970363                            6.007189       0.236371       2.096925                    0.999722      25.905913      73.002373       0.663963       0.421206      -1.056153      -0.010627       0.043335      -0.006125       0.045038       0.005321       0.028657       0.015536      -0.012791      -0.064788      -0.041896       0.008099       0.033798              9.559877       5.878070      -0.864486      -3.468097       8.331628      -0.464758      14.469931          -0.000001
          272              C       7.375216       5.007309      12.154455      -0.148893      34.103901 0.41613654E+03  0.96719061E+04                                 9.182014                            6.817723       0.166026       2.032379                    0.999692      28.897159      82.460836       0.629152       0.418865      -1.063194      -0.005675       0.010148      -0.007603       0.013892      -0.000932       0.020009       0.006008      -0.014698      -0.076786      -0.035998       0.014716       0.021282             11.311732       6.808663      -0.845286      -4.758175       8.893444      -0.080644      18.233088          -0.000004
          273              C       7.328728       7.441575      10.953193       0.099119      28.838242 0.33674206E+03  0.75041932E+04                                 8.446414                            6.249235      -0.039447       2.005539                    0.999351      26.621812      77.072060       0.631992       0.434898      -1.041883       0.009226      -0.041379      -0.011177       0.043844       0.000866       0.031305       0.015746       0.009923      -0.079922      -0.046158       0.009379       0.036780             10.296621       6.181713      -0.888723      -3.469180       8.996483      -1.110566      15.711667          -0.000002
          274              C       6.837867       7.314937      12.232441      -0.143918      35.625931 0.43377947E+03  0.10227448E+05                                 9.596287                            7.034978       0.021215       1.986248                    0.999414      29.432565      85.689909       0.607184       0.427846      -1.053405      -0.000888      -0.007232      -0.007712       0.010610       0.004848       0.014680       0.005126      -0.002126      -0.117045      -0.042784       0.015461       0.027323             12.034624       6.739863      -0.433057      -4.275213       9.356966      -2.243677      20.007042          -0.000003
          275              C       6.865213       6.078905      12.853139       0.051141      39.577914 0.40224688E+03  0.92270984E+04                                10.249699                            6.713500      -0.088421       1.988321                    0.999144      26.300488      73.436660       0.635473       0.420181      -1.067308       0.001870      -0.000753      -0.028305       0.028376       0.010875       0.009388       0.001681       0.030154      -0.025762      -0.014735      -0.010771       0.025506             14.568198       7.571118      -0.561408      -6.330348       9.749537      -1.581169      26.383938          -0.000002
          276              C       6.414004       5.953370      14.246858       0.380265      33.622691 0.31073204E+03  0.67261934E+04                                 9.493973                            6.083400      -0.185601       1.981236                    0.999227      23.565151      65.297025       0.633556       0.446620      -1.044304      -0.011239      -0.001382       0.028249       0.030434      -0.009277       0.041842      -0.001419       0.133260      -0.106392      -0.050547      -0.047565       0.098112             13.580188       6.648614       0.462981      -5.470148      10.294592      -1.642050      23.797359          -0.000002
          277              C       5.567646      10.560348      17.131438       0.104515      26.770530 0.31450006E+03  0.68593452E+04                                 7.889159                            5.950141       0.172471       2.079462                    0.999695      25.783611      72.784844       0.665241       0.422148      -1.054327      -0.012494      -0.016474       0.035920       0.041446       0.001231       0.013465      -0.025289       0.078380       0.003539      -0.052378       0.008821       0.043557              9.128008       4.571673      -0.696150      -1.550546      12.790982       2.654291      10.021368          -0.000002
          278              C       5.800087       9.428883      16.389884      -0.148355      33.248866 0.41120604E+03  0.95094026E+04                                 8.973197                            6.738326       0.159690       2.029726                    0.999731      28.669431      81.062229       0.639641       0.414072      -1.068441      -0.001772       0.002132       0.006690       0.007241       0.008583       0.006630      -0.024925       0.047541       0.002646      -0.041368       0.016100       0.025268             10.641084       5.150965      -1.117779      -1.613215      16.093942       4.037415      10.678346          -0.000004
          279              C       5.056275       9.304176      18.986234       0.085327      27.420259 0.32967791E+03  0.72620321E+04                                 8.013099                            6.101226       0.182540       2.074587                    0.999651      26.129822      73.678047       0.656693       0.423424      -1.055501       0.007161       0.029829      -0.030809       0.043477       0.010659       0.013286      -0.023670       0.042708       0.028829      -0.042076       0.014122       0.027955              9.341868       4.635008      -0.820563      -1.508634      12.588833       3.452566      10.801764          -0.000001
          280              C       5.285982       8.131601      18.312633      -0.152230      33.929134 0.41924136E+03  0.97536024E+04                                 9.118608                            6.826530       0.119578       2.014332                    0.999715      28.994848      82.542344       0.631594       0.416838      -1.065422      -0.000052       0.006008      -0.006533       0.008875       0.008188       0.006148      -0.026503       0.036435       0.003884      -0.038991       0.019082       0.019909             10.900551       5.324466      -1.360324      -2.073691      14.689128       4.923332      12.688057          -0.000002
          281              C       5.653785       8.187333      16.976377       0.056769      38.361729 0.40315829E+03  0.92338632E+04                                 9.978028                            6.690938      -0.103451       1.981838                    0.999087      26.207667      72.622548       0.642198       0.416418      -1.071956      -0.004843       0.022559       0.014124       0.027053      -0.000675       0.007216      -0.001045       0.030153      -0.024476      -0.011492      -0.009478       0.020971             13.356933       5.766494      -1.963727      -2.442065      20.107830       7.180462      14.196475          -0.000002
          282              C       5.878023       6.945782      16.198339       0.374107      32.847443 0.30853303E+03  0.66659126E+04                                 9.309487                            6.050579      -0.173068       1.984271                    0.999166      23.600384      65.305877       0.637125       0.444963      -1.045406       0.005389      -0.026071      -0.016331       0.031232      -0.002734       0.037359       0.000809       0.131428      -0.109786      -0.048874      -0.045812       0.094687             12.716398       5.532698      -1.527075      -2.471279      18.805959       5.452441      13.810537          -0.000002
          283              C       5.361183       2.070354      18.641453       0.101662      27.755291 0.32934926E+03  0.72885945E+04                                 8.212174                            6.182560       0.054518       2.039454                    0.999389      26.284033      75.483333       0.635928       0.435222      -1.043152       0.008756      -0.024850      -0.032680       0.041978      -0.017406       0.019425       0.021127       0.069272      -0.018701      -0.050519       0.004251       0.046267              9.697431       4.867624       1.268801      -0.888841      13.664234      -2.883731      10.560433          -0.000001
          284              C       5.569013       3.298109      18.061344      -0.149813      35.405700 0.43668234E+03  0.10322777E+05                                 9.548030                            7.065295      -0.003714       1.975978                    0.999480      29.657354      86.723051       0.604434       0.428673      -1.051907       0.005622      -0.010294      -0.002399       0.011972      -0.007050       0.001072       0.022866       0.051207       0.020589      -0.040891       0.017206       0.023685             11.636950       5.417040       1.581046      -1.083592      16.700782      -5.234851      12.793028          -0.000002
          285              C       5.421344       1.028279      16.620651       0.101866      27.100813 0.32040858E+03  0.70169938E+04                                 7.973512                            6.021889       0.211581       2.091700                    0.999723      25.817646      72.901430       0.658971       0.424417      -1.053487      -0.002866       0.014678       0.041928       0.044516      -0.021386       0.004148       0.019149       0.061185      -0.000333      -0.045640       0.008159       0.037481              9.343035       4.520785       1.270301      -0.533767      13.871296      -2.080465       9.637023          -0.000001
          286              C       5.634643       2.228444      15.967573      -0.146264      33.760555 0.41484152E+03  0.96365419E+04                                 9.123039                            6.810691       0.175400       2.036232                    0.999715      28.856555      82.385153       0.628833       0.419306      -1.062666      -0.000119      -0.002721       0.010525       0.010872      -0.010146       0.003955       0.021844       0.044575       0.027380      -0.039232       0.018854       0.020378             10.933739       5.059711       1.720524      -0.738185      17.494232      -3.128238      10.247274          -0.000004
          287              C       5.707110       3.393294      16.694532       0.054467      39.787365 0.40342241E+03  0.92752513E+04                                10.324265                            6.756620      -0.114011       1.981776                    0.999309      26.389487      74.145696       0.627784       0.424356      -1.063017       0.002486      -0.023091       0.011059       0.025723      -0.001098       0.000339      -0.002059       0.034939      -0.037711      -0.014053      -0.009740       0.023793             14.261548       5.696903       2.358672      -1.347640      23.408359      -7.104372      13.679382          -0.000002
          288              C       5.888961       4.703267      16.051944       0.382402      33.535126 0.30955026E+03  0.67023973E+04                                 9.505512                            6.093909      -0.186483       1.982838                    0.999186      23.576934      65.599053       0.628804       0.449875      -1.041140       0.004100       0.029167      -0.013572       0.032431       0.000682       0.043511       0.001257       0.134426      -0.111813      -0.051440      -0.048240       0.099680             13.309319       5.592090       1.647725      -2.247060      21.017970      -6.101981      13.317897          -0.000002
          289              C      11.959773      16.367216       0.586493       0.083459      27.663787 0.33780659E+03  0.75185954E+04                                 8.115438                            6.197045       0.045044       2.026483                    0.999581      26.729937      76.826556       0.645513       0.426317      -1.049213       0.024654      -0.044393       0.009162       0.051600      -0.003234       0.026818       0.020330      -0.036575      -0.072609      -0.047886       0.009911       0.037975              9.341269      10.936608      -0.718547      -2.618643       5.531611      -1.829031      11.555588           0.000002
          290              C      12.650260      16.744647      45.051887      -0.145312      34.794684 0.43832857E+03  0.10363836E+05                                 9.397550                            7.052755      -0.060400       1.956749                    0.999470      29.655855      86.519999       0.608746       0.425548      -1.054606      -0.002716      -0.022737      -0.006421       0.023781      -0.004568       0.018178       0.015200      -0.042875      -0.066683      -0.038590       0.002103       0.036487             11.178103      13.247548      -0.336618      -4.620409       6.382822      -2.542428      13.903940           0.000005
          291              C       0.143566      15.352180       1.456656       0.086180      27.425575 0.34335428E+03  0.76843675E+04                                 8.140196                            6.310860       0.004552       2.017146                    0.999174      26.817591      77.657717       0.629180       0.434977      -1.042442      -0.044326       0.011504      -0.018350       0.049334       0.007036       0.022957       0.032857      -0.040712      -0.049753      -0.043972      -0.006765       0.050737              9.257115      10.419796      -1.138080      -2.496557       6.113400      -2.161458      11.238148           0.000001
          292              C       0.892847      15.686294       0.347518      -0.145710      34.888824 0.44938805E+03  0.10727025E+05                                 9.515503                            7.213728      -0.130174       1.939020                    0.998862      29.979057      88.831863       0.590907       0.434239      -1.045836      -0.010651      -0.006579      -0.009777       0.015884       0.011144       0.012399       0.035044      -0.044490      -0.057490      -0.038556      -0.014800       0.053356             11.155937      11.275796      -0.568146      -3.238068       7.162095      -3.603972      15.029919           0.000002
          293              C       0.311744      16.414119      44.938784       0.066647      38.464298 0.40236389E+03  0.92549369E+04                                10.125264                            6.768676      -0.096368       1.991091                    0.999288      26.291533      74.150451       0.623637       0.426992      -1.060214      -0.013429      -0.017696       0.012340       0.025411       0.011893       0.013756       0.021089      -0.028624      -0.032404      -0.025599      -0.011207       0.036805             13.540093      14.130142       0.388331      -6.598862       7.523986      -4.636893      18.966149           0.000002
          294              C       1.084269      16.799551      43.731137       0.370954      34.047290 0.32283159E+03  0.70923435E+04                                 9.661030                            6.270066      -0.356343       1.920150                    0.998778      24.329850      69.093140       0.610510       0.456667      -1.033067       0.011895      -0.000161      -0.025530       0.028166       0.030803       0.012504       0.043337      -0.099228      -0.071798      -0.046436      -0.042029       0.088465             13.314800      14.102977       0.353903      -6.066260       7.327474      -4.648737      18.513950           0.000003
          295              C       6.359312      15.289826      43.191618       0.091833      28.844912 0.34500608E+03  0.77245936E+04                                 8.436518                            6.331076       0.029366       2.025720                    0.999445      26.696621      77.127490       0.627910       0.435672      -1.042836       0.001730       0.004398      -0.044007       0.044260       0.031880       0.009369       0.006251      -0.072013       0.021728      -0.052441       0.005814       0.046627             10.046743      14.448033      -3.414031      -0.982596       6.398413      -1.099445       9.293783           0.000002
          296              C       5.075418      15.742302      43.413264      -0.138669      36.151525 0.44877611E+03  0.10717477E+05                                 9.757970                            7.210550      -0.151863       1.931346                    0.998829      30.061253      89.333346       0.590344       0.434449      -1.044860      -0.002685      -0.013630      -0.012946       0.018989       0.025995       0.010348       0.017082      -0.058062       0.002520      -0.039745      -0.007204       0.046949             11.920445      18.131642      -4.580830      -0.561795       7.653652      -1.500309       9.976041           0.000004
          297              C       6.337436      16.092143      41.039927       0.089082      28.436719 0.33814815E+03  0.75257525E+04                                 8.322524                            6.242608       0.143092       2.066197                    0.999421      26.440722      75.915704       0.636806       0.432172      -1.045967       0.008035      -0.014146       0.042767       0.045757       0.025583       0.012742       0.012890      -0.064422       0.030260      -0.047297       0.003176       0.044121              9.874077      13.890573      -3.449032      -1.595651       6.957639      -1.505045       8.774019           0.000002
          298              C       5.054908      16.580486      41.190883      -0.133031      36.599755 0.44869801E+03  0.10712382E+05                                 9.874143                            7.239597      -0.163765       1.932518                    0.998551      29.817332      88.520482       0.585691       0.438032      -1.042986       0.002110      -0.007579       0.007075       0.010580       0.028220       0.014588       0.018065      -0.048934      -0.009719      -0.036960      -0.011810       0.048770             12.086871      18.207597      -3.848439      -2.897146       7.788542      -1.631991      10.264472           0.000003
          299              C       4.408175      16.395909      42.389865       0.058163      39.846534 0.41322279E+03  0.95816430E+04                                10.397052                            6.879828      -0.205645       1.953039                    0.999025      26.679119      75.894859       0.614962       0.429539      -1.057154       0.019461      -0.015378      -0.007032       0.025781       0.013598       0.004571       0.008729      -0.046307      -0.028869      -0.022444      -0.011355       0.033799             14.318882      24.520233      -5.434529      -2.140731       8.061516      -1.532273      10.374897           0.000002
          300              C       2.988918      16.814450      42.554959       0.373547      34.568182 0.32840749E+03  0.72505515E+04                                 9.779622                            6.338524      -0.379263       1.911397                    0.998702      24.481154      69.844207       0.604719       0.458769      -1.031205      -0.029257       0.001323       0.001745       0.029339       0.028352       0.013290       0.048564      -0.100217      -0.061285      -0.047407      -0.043209       0.090616             13.712918      23.220173      -4.597334      -1.978961       7.788017      -1.922362      10.130565           0.000003
          301              C       0.336356      19.321277      38.376081       0.089503      29.669341 0.34137807E+03  0.76203977E+04                                 8.603423                            6.296633       0.038628       2.033153                    0.999052      26.523465      76.420535       0.630016       0.435524      -1.043307      -0.038805       0.006726       0.025558       0.046950       0.016178      -0.011501       0.024765      -0.044500      -0.042787      -0.038646      -0.003803       0.042449             10.551761      11.495970      -1.529793       1.134879       6.870737      -4.408390      13.288576           0.000001
          302              C       1.056923      18.715952      39.394463      -0.135737      37.897046 0.45138426E+03  0.10789663E+05                                10.088923                            7.244052      -0.173675       1.928151                    0.998431      29.871521      88.656389       0.587755       0.435961      -1.044507      -0.014752      -0.001986       0.005500       0.015869       0.017078       0.001569       0.031107      -0.054012      -0.071481      -0.037921      -0.017623       0.055544             12.683550      12.392079      -1.956566       1.877219       8.997731      -6.478474      16.660839           0.000002
          303              C      12.065055      19.118766      39.558188       0.093474      29.390457 0.33625622E+03  0.74719871E+04                                 8.509525                            6.224513       0.024820       2.027905                    0.999234      26.399957      75.700886       0.637924       0.432087      -1.046182       0.032964      -0.007435      -0.032453       0.046852       0.015783      -0.017243       0.036055      -0.042485      -0.071732      -0.052950       0.001503       0.051447             10.391655      11.937042      -1.764642       1.291804       7.143116      -4.217395      12.094807           0.000002
          304              C      12.722726      18.520615      40.618072      -0.137615      36.064652 0.43266299E+03  0.10204046E+05                                 9.656451                            7.019033      -0.059196       1.960851                    0.999366      29.500381      86.161207       0.608201       0.427008      -1.052941       0.002922      -0.013801      -0.013558       0.019566       0.010938      -0.012485       0.037240      -0.053442      -0.042354      -0.044899      -0.009393       0.054291             12.004303      14.141435      -3.004673       3.286839       8.362175      -5.060299      13.509298           0.000004
          305              C       0.407455      18.324174      40.541910       0.061169      39.975249 0.39203099E+03  0.89504545E+04                                10.352918                            6.653159      -0.035854       2.013115                    0.999213      26.021541      72.894152       0.633599       0.423415      -1.063438      -0.012695      -0.003145      -0.021079       0.024807       0.011690       0.000582       0.019570      -0.044066      -0.047728      -0.024564      -0.014971       0.039535             14.607670      14.573455      -4.022163       4.772090      10.355671      -8.070005      18.893883           0.000003
          306              C       1.126655      17.702020      41.666554       0.382611      34.401618 0.31736322E+03  0.69386343E+04                                 9.734384                            6.217360      -0.314380       1.938402                    0.998777      24.017165      67.917279       0.613341       0.456759      -1.033590       0.009592      -0.021816       0.018275       0.030032       0.034199       0.010208       0.050757      -0.103071      -0.078550      -0.052832      -0.043775       0.096606             13.778493      13.953458      -4.330126       4.366151       9.915024      -7.202810      17.466996           0.000004
          307              C      12.628383      19.011441      34.718936       0.094098      27.214918 0.32127716E+03  0.70363549E+04                                 7.970365                            6.007190       0.236371       2.096925                    0.999722      25.905916      73.002386       0.663963       0.421206      -1.056153       0.010627       0.043335       0.006125       0.045038      -0.005320       0.028657      -0.015536      -0.012791      -0.064787      -0.041896       0.008099       0.033798              9.559880       5.878072       0.864485      -3.468098       8.331628       0.464761      14.469940          -0.000001
          308              C      13.134284      18.802309      33.451545      -0.148893      34.103909 0.41613663E+03  0.96719090E+04                                 9.182016                            6.817724       0.166027       2.032379                    0.999692      28.897163      82.460860       0.629152       0.418865      -1.063194       0.005675       0.010148       0.007603       0.013892       0.000932       0.020009      -0.006008      -0.014699      -0.076785      -0.035998       0.014716       0.021282             11.311736       6.808664       0.845285      -4.758177       8.893447       0.080646      18.233097          -0.000002
          309              C      13.180772      21.236575      34.652807       0.099119      28.838259 0.33674231E+03  0.75042002E+04                                 8.446419                            6.249239      -0.039449       2.005538                    0.999351      26.621821      77.072098       0.631992       0.434898      -1.041883      -0.009226      -0.041379       0.011177       0.043844      -0.000866       0.031305      -0.015746       0.009923      -0.079922      -0.046158       0.009379       0.036780             10.296628       6.181717       0.888723      -3.469183       8.996485       1.110566      15.711681          -0.000001
          310              C      -0.001367      21.109937      33.373559      -0.143918      35.625955 0.43377981E+03  0.10227458E+05                                 9.596292                            7.034981       0.021215       1.986248                    0.999414      29.432574      85.689938       0.607183       0.427846      -1.053405       0.000888      -0.007232       0.007712       0.010610      -0.004848       0.014680      -0.005126      -0.002127      -0.117045      -0.042784       0.015461       0.027323             12.034630       6.739867       0.433056      -4.275216       9.356967       2.243679      20.007058          -0.000002
          311              C      -0.028713      19.873905      32.752861       0.051141      39.577925 0.40224692E+03  0.92271000E+04                                10.249703                            6.713502      -0.088422       1.988320                    0.999144      26.300489      73.436676       0.635473       0.420181      -1.067308      -0.001869      -0.000753       0.028305       0.028376      -0.010875       0.009388      -0.001681       0.030154      -0.025763      -0.014735      -0.010772       0.025506             14.568207       7.571122       0.561408      -6.330355       9.749538       1.581167      26.383962          -0.000001
          312              C       0.422496      19.748370      31.359142       0.380265      33.622687 0.31073188E+03  0.67261893E+04                                 9.493974                            6.083400      -0.185603       1.981236                    0.999227      23.565144      65.297010       0.633556       0.446620      -1.044304       0.011239      -0.001382      -0.028249       0.030434       0.009277       0.041842       0.001419       0.133261      -0.106392      -0.050547      -0.047565       0.098112             13.580193       6.648615      -0.462980      -5.470151      10.294594       1.642044      23.797369          -0.000001
          313              C       1.268854      24.355348      28.474562       0.104514      26.770557 0.31450046E+03  0.68593562E+04                                 7.889167                            5.950148       0.172470       2.079461                    0.999695      25.783622      72.784885       0.665240       0.422149      -1.054327       0.012494      -0.016474      -0.035920       0.041446      -0.001231       0.013465       0.025289       0.078380       0.003539      -0.052378       0.008821       0.043557              9.128017       4.571678       0.696153      -1.550548      12.790989      -2.654302      10.021383          -0.000001
          314              C       1.036413      23.223883      29.216116      -0.148355      33.248898 0.41120657E+03  0.95094180E+04                                 8.973204                            6.738332       0.159688       2.029726                    0.999731      28.669439      81.062271       0.639641       0.414072      -1.068441       0.001772       0.002132      -0.006690       0.007241      -0.008583       0.006630       0.024925       0.047541       0.002646      -0.041368       0.016101       0.025268             10.641094       5.150970       1.117782      -1.613216      16.093956      -4.037423      10.678356          -0.000002
          315              C       1.780225      23.099176      26.619766       0.085327      27.420282 0.32967811E+03  0.72620386E+04                                 8.013107                            6.101230       0.182540       2.074587                    0.999651      26.129832      73.678116       0.656692       0.423424      -1.055500      -0.007161       0.029829       0.030809       0.043477      -0.010659       0.013286       0.023670       0.042708       0.028829      -0.042076       0.014122       0.027955              9.341881       4.635012       0.820564      -1.508637      12.588855      -3.452576      10.801774           0.000000
          316              C       1.550518      21.926601      27.293367      -0.152232      33.929224 0.41924235E+03  0.97536339E+04                                 9.118634                            6.826544       0.119574       2.014331                    0.999715      28.994878      82.542544       0.631592       0.416839      -1.065421       0.000052       0.006008       0.006533       0.008875      -0.008188       0.006148       0.026503       0.036435       0.003884      -0.038990       0.019082       0.019908             10.900588       5.324481       1.360332      -2.073700      14.689185      -4.923359      12.688098          -0.000000
          317              C       1.182714      21.982332      28.629623       0.056768      38.361762 0.40315809E+03  0.92338582E+04                                 9.978036                            6.690938      -0.103450       1.981839                    0.999087      26.207662      72.622553       0.642197       0.416418      -1.071956       0.004842       0.022559      -0.014124       0.027053       0.000675       0.007216       0.001045       0.030153      -0.024476      -0.011492      -0.009479       0.020971             13.356952       5.766499       1.963735      -2.442071      20.107854      -7.180491      14.196502          -0.000001
          318              C       0.958477      20.740783      29.407661       0.374107      32.847457 0.30853278E+03  0.66659062E+04                                 9.309491                            6.050577      -0.173068       1.984271                    0.999166      23.600377      65.305863       0.637125       0.444963      -1.045406      -0.005389      -0.026071       0.016331       0.031232       0.002734       0.037359      -0.000809       0.131428      -0.109786      -0.048874      -0.045812       0.094687             12.716410       5.532701       1.527081      -2.471283      18.805970      -5.452469      13.810559          -0.000001
          319              C       1.475317      15.865354      26.964548       0.101662      27.755345 0.32934988E+03  0.72886117E+04                                 8.212183                            6.182565       0.054520       2.039454                    0.999389      26.284062      75.483430       0.635928       0.435222      -1.043152      -0.008757      -0.024849       0.032680       0.041978       0.017406       0.019425      -0.021127       0.069272      -0.018700      -0.050519       0.004252       0.046267              9.697443       4.867628      -1.268804      -0.888841      13.664266       2.883736      10.560435           0.000000
          320              C       1.267487      17.093109      27.544656      -0.149813      35.405727 0.43668258E+03  0.10322785E+05                                 9.548037                            7.065299      -0.003717       1.975977                    0.999480      29.657365      86.723124       0.604434       0.428673      -1.051906      -0.005622      -0.010294       0.002400       0.011972       0.007050       0.001073      -0.022866       0.051207       0.020589      -0.040891       0.017206       0.023685             11.636961       5.417044      -1.581049      -1.083592      16.700810       5.234854      12.793030           0.000000
          321              C       1.415156      14.823279      28.985349       0.101867      27.100802 0.32040851E+03  0.70169916E+04                                 7.973510                            6.021889       0.211581       2.091700                    0.999723      25.817638      72.901399       0.658971       0.424417      -1.053487       0.002865       0.014678      -0.041929       0.044516       0.021386       0.004148      -0.019149       0.061185      -0.000332      -0.045640       0.008159       0.037481              9.343032       4.520785      -1.270300      -0.533767      13.871290       2.080466       9.637021          -0.000000
          322              C       1.201857      16.023444      29.638427      -0.146264      33.760541 0.41484138E+03  0.96365381E+04                                 9.123038                            6.810692       0.175401       2.036232                    0.999715      28.856544      82.385127       0.628833       0.419307      -1.062666       0.000119      -0.002721      -0.010525       0.010872       0.010146       0.003955      -0.021844       0.044575       0.027379      -0.039232       0.018854       0.020378             10.933737       5.059711      -1.720523      -0.738185      17.494227       3.128238      10.247275          -0.000001
          323              C       1.129390      17.188294      28.911468       0.054467      39.787348 0.40342218E+03  0.92752450E+04                                10.324265                            6.756620      -0.114012       1.981777                    0.999309      26.389477      74.145678       0.627784       0.424356      -1.063016      -0.002486      -0.023091      -0.011059       0.025723       0.001098       0.000339       0.002059       0.034939      -0.037711      -0.014053      -0.009741       0.023794             14.261550       5.696903      -2.358672      -1.347640      23.408365       7.104376      13.679382          -0.000001
          324              C       0.947539      18.498267      29.554056       0.382402      33.535119 0.30955016E+03  0.67023946E+04                                 9.505512                            6.093908      -0.186482       1.982838                    0.999186      23.576931      65.599047       0.628804       0.449875      -1.041140      -0.004100       0.029167       0.013572       0.032431      -0.000682       0.043511      -0.001257       0.134426      -0.111813      -0.051440      -0.048240       0.099680             13.309319       5.592090      -1.647724      -2.247060      21.017969       6.101979      13.317897          -0.000000
          325              C       1.713227      25.017784      23.389493       0.083461      27.663681 0.33780517E+03  0.75185560E+04                                 8.115418                            6.197033       0.045042       2.026483                    0.999581      26.729876      76.826339       0.645514       0.426317      -1.049213      -0.024655       0.044391       0.009163       0.051598      -0.003234      -0.026818      -0.020330      -0.036576      -0.072608      -0.047886       0.009910       0.037976              9.341243      10.936578      -0.718549       2.618631       5.531598       1.829021      11.555552           0.000001
          326              C       1.022740      24.640353      22.248887      -0.145311      34.794589 0.43832738E+03  0.10363799E+05                                 9.397531                            7.052744      -0.060393       1.956752                    0.999470      29.655796      86.519747       0.608747       0.425548      -1.054606       0.002716       0.022735      -0.006420       0.023780      -0.004568      -0.018178      -0.015200      -0.042875      -0.066684      -0.038591       0.002103       0.036487             11.178076      13.247516      -0.336620       4.620393       6.382808       2.542418      13.903903           0.000002
          327              C      13.529434      26.032820      24.259656       0.086180      27.425591 0.34335452E+03  0.76843742E+04                                 8.140197                            6.310860       0.004555       2.017146                    0.999174      26.817609      77.657776       0.629180       0.434976      -1.042442       0.044325      -0.011506      -0.018349       0.049333       0.007036      -0.022958      -0.032858      -0.040712      -0.049752      -0.043973      -0.006765       0.050738              9.257115      10.419795      -1.138081       2.496556       6.113401       2.161458      11.238148           0.000001
          328              C      12.780153      25.698705      23.150518      -0.145710      34.888823 0.44938795E+03  0.10727022E+05                                 9.515502                            7.213727      -0.130172       1.939021                    0.998862      29.979055      88.831848       0.590907       0.434239      -1.045836       0.010651       0.006577      -0.009776       0.015883       0.011145      -0.012399      -0.035044      -0.044490      -0.057490      -0.038557      -0.014800       0.053357             11.155935      11.275791      -0.568146       3.238067       7.162094       3.603971      15.029920           0.000001
          329              C      13.361256      24.970881      22.135784       0.066648      38.464251 0.40236344E+03  0.92549230E+04                                10.125251                            6.768670      -0.096363       1.991092                    0.999288      26.291520      74.150374       0.623638       0.426992      -1.060215       0.013428       0.017694       0.012341       0.025410       0.011893      -0.013756      -0.021089      -0.028624      -0.032404      -0.025598      -0.011207       0.036805             13.540069      14.130115       0.388327       6.598844       7.523975       4.636883      18.966117           0.000001
          330              C      12.588731      24.585449      20.928137       0.370954      34.047299 0.32283185E+03  0.70923492E+04                                 9.661022                            6.270063      -0.356335       1.920152                    0.998778      24.329860      69.093116       0.610511       0.456666      -1.033068      -0.011896       0.000159      -0.025529       0.028165       0.030803      -0.012504      -0.043336      -0.099227      -0.071799      -0.046436      -0.042029       0.088464             13.314783      14.102955       0.353900       6.066243       7.327467       4.648731      18.513927           0.000000
          331              C       7.313688      26.095174      20.388618       0.091833      28.844893 0.34500586E+03  0.77245866E+04                                 8.436512                            6.331073       0.029369       2.025721                    0.999445      26.696607      77.127419       0.627911       0.435672      -1.042837      -0.001731      -0.004399      -0.044006       0.044259       0.031880      -0.009369      -0.006251      -0.072013       0.021727      -0.052441       0.005814       0.046627             10.046735      14.448021      -3.414028       0.982596       6.398409       1.099442       9.293775           0.000001
          332              C       8.597582      25.642698      20.610264      -0.138670      36.151568 0.44877680E+03  0.10717498E+05                                 9.757976                            7.210555      -0.151864       1.931345                    0.998829      30.061280      89.333437       0.590344       0.434448      -1.044860       0.002684       0.013629      -0.012945       0.018988       0.025995      -0.010347      -0.017082      -0.058062       0.002521      -0.039745      -0.007204       0.046949             11.920451      18.131649      -4.580832       0.561795       7.653657       1.500309       9.976046           0.000001
          333              C       7.335564      25.292857      18.236927       0.089084      28.436647 0.33814727E+03  0.75257274E+04                                 8.322512                            6.242601       0.143091       2.066198                    0.999421      26.440663      75.915487       0.636806       0.432172      -1.045967      -0.008036       0.014145       0.042767       0.045757       0.025583      -0.012743      -0.012890      -0.064423       0.030259      -0.047297       0.003176       0.044121              9.874059      13.890547      -3.449027       1.595641       6.957630       1.505043       8.774002           0.000001
          334              C       8.618092      24.804514      18.387883      -0.133029      36.599710 0.44869750E+03  0.10712366E+05                                 9.874134                            7.239592      -0.163770       1.932517                    0.998551      29.817313      88.520414       0.585691       0.438032      -1.042986      -0.002112       0.007578       0.007075       0.010580       0.028221      -0.014587      -0.018066      -0.048935      -0.009717      -0.036960      -0.011811       0.048771             12.086855      18.207560      -3.848432       2.897134       7.788537       1.631994      10.264467           0.000000
          335              C       9.264825      24.989091      19.586865       0.058163      39.846526 0.41322302E+03  0.95816473E+04                                10.397038                            6.879823      -0.205639       1.953040                    0.999025      26.679131      75.894828       0.614963       0.429538      -1.057154      -0.019462       0.015377      -0.007031       0.025781       0.013597      -0.004571      -0.008728      -0.046306      -0.028869      -0.022444      -0.011355       0.033798             14.318854      24.520172      -5.434514       2.140725       8.061504       1.532273      10.374887           0.000001
          336              C      10.684082      24.570550      19.751959       0.373548      34.568179 0.32840770E+03  0.72505551E+04                                 9.779609                            6.338518      -0.379255       1.911399                    0.998702      24.481161      69.844154       0.604721       0.458768      -1.031206       0.029257      -0.001324       0.001746       0.029339       0.028352      -0.013289      -0.048564      -0.100217      -0.061284      -0.047407      -0.043208       0.090615             13.712892      23.220119      -4.597323       1.978955       7.788005       1.922360      10.130551           0.000000
          337              C      13.336644      22.063723      15.573081       0.089505      29.669254 0.34137707E+03  0.76203705E+04                                 8.603416                            6.296631       0.038616       2.033152                    0.999052      26.523395      76.420334       0.630015       0.435525      -1.043306       0.038804      -0.006725       0.025557       0.046949       0.016177       0.011499      -0.024766      -0.044501      -0.042786      -0.038645      -0.003805       0.042450             10.551749      11.495965      -1.529794      -1.134882       6.870730       4.408379      13.288551          -0.000000
          338              C      12.616077      22.669048      16.591463      -0.135736      37.897023 0.45138409E+03  0.10789658E+05                                10.088920                            7.244052      -0.173680       1.928150                    0.998431      29.871516      88.656390       0.587755       0.435961      -1.044507       0.014753       0.001985       0.005500       0.015869       0.017078      -0.001568      -0.031107      -0.054011      -0.071477      -0.037921      -0.017623       0.055544             12.683540      12.392087      -1.956562      -1.877210       8.997721       6.478459      16.660812          -0.000000
          339              C       1.607945      22.266234      16.755188       0.093474      29.390502 0.33625680E+03  0.74720044E+04                                 8.509539                            6.224522       0.024809       2.027902                    0.999234      26.399971      75.700989       0.637922       0.432088      -1.046181      -0.032963       0.007435      -0.032453       0.046851       0.015783       0.017242      -0.036055      -0.042486      -0.071731      -0.052949       0.001501       0.051448             10.391673      11.937073      -1.764649      -1.291812       7.143126       4.217399      12.094818           0.000000
          340              C       0.950273      22.864385      17.815072      -0.137615      36.064725 0.43266387E+03  0.10204072E+05                                 9.656459                            7.019037      -0.059194       1.960850                    0.999366      29.500430      86.161360       0.608201       0.427008      -1.052941      -0.002922       0.013800      -0.013559       0.019566       0.010939       0.012486      -0.037240      -0.053439      -0.042352      -0.044899      -0.009391       0.054291             12.004314      14.141464      -3.004680      -3.286844       8.362179       5.060298      13.509298           0.000001
          341              C      13.265545      23.060826      17.738910       0.061167      39.975311 0.39203179E+03  0.89504760E+04                                10.352917                            6.653159      -0.035847       2.013117                    0.999213      26.021587      72.894255       0.633600       0.423415      -1.063438       0.012695       0.003144      -0.021079       0.024807       0.011689      -0.000583      -0.019570      -0.044063      -0.047724      -0.024562      -0.014971       0.039533             14.607662      14.573461      -4.022161      -4.772083      10.355664       8.069993      18.893862          -0.000000
          342              C      12.546345      23.682980      18.863554       0.382612      34.401633 0.31736350E+03  0.69386406E+04                                 9.734379                            6.217358      -0.314376       1.938403                    0.998777      24.017173      67.917256       0.613342       0.456758      -1.033591      -0.009592       0.021814       0.018276       0.030032       0.034200      -0.010207      -0.050757      -0.103070      -0.078551      -0.052833      -0.043774       0.096607             13.778480      13.953449      -4.330123      -4.366149       9.915015       7.202800      17.466976           0.000000
          343              C       1.044617      22.373559      11.915936       0.094096      27.214947 0.32127763E+03  0.70363666E+04                                 7.970365                            6.007192       0.236376       2.096925                    0.999722      25.905941      73.002425       0.663964       0.421205      -1.056153      -0.010626      -0.043336       0.006124       0.045038      -0.005319      -0.028657       0.015536      -0.012791      -0.064790      -0.041897       0.008101       0.033796              9.559881       5.878072       0.864481       3.468099       8.331625      -0.464766      14.469946          -0.000002
          344              C       0.538716      22.582691      10.648545      -0.148892      34.103826 0.41613551E+03  0.96718751E+04                                 9.181997                            6.817712       0.166026       2.032380                    0.999692      28.897117      82.460650       0.629153       0.418865      -1.063194      -0.005674      -0.010148       0.007602       0.013891       0.000933      -0.020009       0.006007      -0.014696      -0.076784      -0.035997       0.014717       0.021280             11.311712       6.808652       0.845281       4.758168       8.893424      -0.080647      18.233061          -0.000003
          345              C       0.492228      20.148425      11.849807       0.099119      28.838188 0.33674180E+03  0.75041808E+04                                 8.446388                            6.249227      -0.039429       2.005544                    0.999351      26.621770      77.071730       0.631994       0.434897      -1.041884       0.009227       0.041379       0.011176       0.043844      -0.000866      -0.031305       0.015746       0.009921      -0.079927      -0.046159       0.009380       0.036779             10.296580       6.181695       0.888717       3.469159       8.996451      -1.110560      15.711593          -0.000002
          346              C       0.001367      20.275063      10.570559      -0.143919      35.625901 0.43377966E+03  0.10227448E+05                                 9.596277                            7.034983       0.021220       1.986250                    0.999414      29.432519      85.689600       0.607183       0.427847      -1.053405      -0.000887       0.007232       0.007712       0.010609      -0.004849      -0.014680       0.005126      -0.002125      -0.117044      -0.042784       0.015460       0.027324             12.034603       6.739856       0.433044       4.275196       9.356942      -2.243697      20.007011          -0.000003
          347              C       0.028713      21.511095       9.949861       0.051144      39.577823 0.40224580E+03  0.92270676E+04                                10.249686                            6.713493      -0.088429       1.988319                    0.999144      26.300445      73.436514       0.635473       0.420181      -1.067308       0.001870       0.000753       0.028304       0.028376      -0.010875      -0.009389       0.001681       0.030155      -0.025767      -0.014735      -0.010773       0.025508             14.568181       7.571113       0.561406       6.330348       9.749508      -1.581155      26.383922          -0.000002
          348              C      13.250504      21.636630       8.556142       0.380264      33.622706 0.31073214E+03  0.67261957E+04                                 9.493972                            6.083398      -0.185597       1.981237                    0.999227      23.565159      65.297029       0.633556       0.446619      -1.044304      -0.011238       0.001382      -0.028248       0.030433       0.009277      -0.041841      -0.001419       0.133261      -0.106388      -0.050546      -0.047565       0.098111             13.580186       6.648613      -0.462977       5.470147      10.294599      -1.642035      23.797345          -0.000001
          349              C      12.404146      17.029652       5.671562       0.104515      26.770587 0.31450098E+03  0.68593712E+04                                 7.889188                            5.950170       0.172453       2.079457                    0.999695      25.783610      72.784902       0.665236       0.422151      -1.054325      -0.012493       0.016473      -0.035921       0.041446      -0.001230      -0.013466      -0.025288       0.078382       0.003537      -0.052378       0.008819       0.043559              9.128042       4.571694       0.696161       1.550554      12.791016       2.654332      10.021416          -0.000001
          350              C      12.636587      18.161117       6.413116      -0.148357      33.248976 0.41120790E+03  0.95094552E+04                                 8.973213                            6.738342       0.159689       2.029724                    0.999731      28.669499      81.062432       0.639641       0.414072      -1.068441      -0.001770      -0.002133      -0.006690       0.007242      -0.008583      -0.006629      -0.024927       0.047541       0.002648      -0.041369       0.016102       0.025267             10.641103       5.150977       1.117783       1.613214      16.093975       4.037430      10.678355          -0.000002
          351              C      11.892775      18.285824       3.816766       0.085328      27.420232 0.32967776E+03  0.72620278E+04                                 8.013098                            6.101231       0.182533       2.074586                    0.999651      26.129793      73.677953       0.656691       0.423425      -1.055500       0.007162      -0.029829       0.030808       0.043476      -0.010659      -0.013287      -0.023670       0.042709       0.028826      -0.042076       0.014121       0.027955              9.341865       4.635009       0.820563       1.508631      12.588831       3.452569      10.801754           0.000002
          352              C      12.122482      19.458399       4.490367      -0.152230      33.929099 0.41924122E+03  0.97535954E+04                                 9.118595                            6.826526       0.119584       2.014334                    0.999715      28.994829      82.542193       0.631595       0.416837      -1.065422      -0.000051      -0.006008       0.006532       0.008875      -0.008188      -0.006148      -0.026504       0.036436       0.003887      -0.038992       0.019083       0.019909             10.900532       5.324462       1.360324       2.073688      14.689094       4.923334      12.688041           0.000002
          353              C      12.490285      19.402667       5.826623       0.056767      38.361802 0.40315889E+03  0.92338807E+04                                 9.978040                            6.690942      -0.103451       1.981838                    0.999087      26.207697      72.622658       0.642197       0.416418      -1.071956      -0.004842      -0.022560      -0.014125       0.027053       0.000675      -0.007216      -0.001044       0.030151      -0.024476      -0.011490      -0.009479       0.020969             13.356958       5.766503       1.963738       2.442068      20.107876       7.180501      14.196494          -0.000001
          354              C      12.714523      20.644217       6.604661       0.374110      32.847446 0.30853275E+03  0.66659058E+04                                 9.309494                            6.050580      -0.173073       1.984270                    0.999166      23.600365      65.305845       0.637124       0.444963      -1.045405       0.005390       0.026071       0.016332       0.031232       0.002733      -0.037359       0.000809       0.131430      -0.109786      -0.048874      -0.045814       0.094688             12.716414       5.532703       1.527083       2.471281      18.805994       5.452469      13.810547          -0.000000
          355              C      12.197683      25.519646       4.161548       0.101664      27.755278 0.32934893E+03  0.72885865E+04                                 8.212179                            6.182563       0.054506       2.039451                    0.999389      26.284007      75.483289       0.635927       0.435223      -1.043151       0.008757       0.024850       0.032680       0.041978       0.017406      -0.019425       0.021127       0.069273      -0.018705      -0.050519       0.004251       0.046268              9.697435       4.867626      -1.268800       0.888841      13.664238      -2.883725      10.560442           0.000001
          356              C      12.405513      24.291891       4.741656      -0.149813      35.405735 0.43668289E+03  0.10322793E+05                                 9.548042                            7.065305      -0.003718       1.975976                    0.999480      29.657357      86.723085       0.604433       0.428674      -1.051906       0.005622       0.010295       0.002399       0.011973       0.007050      -0.001072       0.022867       0.051208       0.020592      -0.040892       0.017207       0.023686             11.636962       5.417047      -1.581046       1.083593      16.700795      -5.234857      12.793046           0.000001
          357              C      12.257844      26.561721       6.182349       0.101867      27.100790 0.32040788E+03  0.70169763E+04                                 7.973508                            6.021879       0.211578       2.091700                    0.999723      25.817641      72.901463       0.658972       0.424416      -1.053487      -0.002865      -0.014678      -0.041929       0.044516       0.021387      -0.004148       0.019149       0.061186      -0.000337      -0.045639       0.008157       0.037482              9.343036       4.520779      -1.270302       0.533767      13.871304      -2.080455       9.637024           0.000000
          358              C      12.471143      25.361556       6.835427      -0.146264      33.760544 0.41484088E+03  0.96365259E+04                                 9.123035                            6.810680       0.175400       2.036231                    0.999715      28.856589      82.385318       0.628835       0.419306      -1.062667      -0.000118       0.002721      -0.010526       0.010873       0.010146      -0.003954       0.021844       0.044575       0.027381      -0.039232       0.018854       0.020378             10.933737       5.059703      -1.720522       0.738187      17.494211      -3.128235      10.247298          -0.000001
          359              C      12.543610      24.196706       6.108468       0.054465      39.787424 0.40342312E+03  0.92752720E+04                                10.324276                            6.756626      -0.114009       1.981777                    0.999309      26.389513      74.145799       0.627784       0.424356      -1.063017       0.002486       0.023092      -0.011060       0.025724       0.001097      -0.000338      -0.002059       0.034937      -0.037711      -0.014053      -0.009739       0.023793             14.261562       5.696907      -2.358673       1.347638      23.408393      -7.104359      13.679387          -0.000001
          360              C      12.725461      22.886733       6.751056       0.382404      33.535098 0.30955000E+03  0.67023908E+04                                 9.505511                            6.093909      -0.186486       1.982837                    0.999186      23.576918      65.599021       0.628803       0.449876      -1.041140       0.004101      -0.029168       0.013573       0.032431      -0.000681      -0.043511       0.001257       0.134428      -0.111812      -0.051440      -0.048241       0.099681             13.309317       5.592089      -1.647724       2.247056      21.017985      -6.101968      13.317878           0.000000
          361              C       8.549727      16.367216      23.389493       0.083461      27.663703 0.33780549E+03  0.75185647E+04                                 8.115423                            6.197036       0.045042       2.026483                    0.999581      26.729876      76.826340       0.645513       0.426317      -1.049213      -0.024655      -0.044391       0.009163       0.051598       0.003234      -0.026818       0.020330      -0.036576      -0.072608      -0.047886       0.009910       0.037976              9.341248      10.936586       0.718548       2.618633       5.531600      -1.829023      11.555559           0.000001
          362              C       7.859240      16.744647      22.248887      -0.145311      34.794587 0.43832735E+03  0.10363798E+05                                 9.397530                            7.052744      -0.060393       1.956752                    0.999470      29.655796      86.519744       0.608747       0.425548      -1.054606       0.002716      -0.022735      -0.006420       0.023780       0.004568      -0.018178       0.015200      -0.042875      -0.066684      -0.038591       0.002103       0.036487             11.178075      13.247515       0.336619       4.620393       6.382808      -2.542418      13.903902           0.000002
          363              C       6.692934      15.352180      24.259656       0.086180      27.425590 0.34335447E+03  0.76843728E+04                                 8.140196                            6.310860       0.004555       2.017146                    0.999174      26.817609      77.657777       0.629180       0.434976      -1.042442       0.044325       0.011506      -0.018349       0.049333      -0.007036      -0.022958       0.032858      -0.040712      -0.049752      -0.043973      -0.006765       0.050738              9.257115      10.419797       1.138082       2.496558       6.113400      -2.161456      11.238147           0.000001
          364              C       5.943653      15.686294      23.150518      -0.145710      34.888818 0.44938792E+03  0.10727021E+05                                 9.515500                            7.213727      -0.130172       1.939021                    0.998862      29.979055      88.831845       0.590907       0.434239      -1.045836       0.010651      -0.006577      -0.009776       0.015883      -0.011145      -0.012399       0.035044      -0.044490      -0.057490      -0.038557      -0.014800       0.053357             11.155933      11.275792       0.568146       3.238070       7.162092      -3.603968      15.029914           0.000001
          365              C       6.524756      16.414119      22.135784       0.066648      38.464256 0.40236357E+03  0.92549264E+04                                10.125252                            6.768671      -0.096363       1.991092                    0.999288      26.291519      74.150370       0.623638       0.426992      -1.060215       0.013428      -0.017694       0.012341       0.025411      -0.011893      -0.013756       0.021089      -0.028624      -0.032404      -0.025598      -0.011207       0.036805             13.540070      14.130117      -0.388328       6.598847       7.523976      -4.636883      18.966118           0.000001
          366              C       5.752231      16.799551      20.928137       0.370954      34.047297 0.32283185E+03  0.70923491E+04                                 9.661021                            6.270062      -0.356335       1.920152                    0.998778      24.329860      69.093113       0.610511       0.456666      -1.033068      -0.011896      -0.000159      -0.025529       0.028165      -0.030803      -0.012504       0.043336      -0.099227      -0.071799      -0.046436      -0.042029       0.088464             13.314782      14.102955      -0.353900       6.066243       7.327466      -4.648730      18.513923           0.000000
          367              C       0.477188      15.289826      20.388618       0.091833      28.844888 0.34500585E+03  0.77245863E+04                                 8.436511                            6.331072       0.029369       2.025721                    0.999445      26.696607      77.127417       0.627911       0.435672      -1.042837      -0.001731       0.004399      -0.044006       0.044259      -0.031880      -0.009369       0.006251      -0.072013       0.021727      -0.052441       0.005814       0.046627             10.046733      14.448018       3.414027       0.982595       6.398408      -1.099442       9.293773           0.000001
          368              C       1.761082      15.742302      20.610264      -0.138670      36.151565 0.44877679E+03  0.10717497E+05                                 9.757975                            7.210554      -0.151864       1.931345                    0.998829      30.061280      89.333433       0.590344       0.434448      -1.044861       0.002684      -0.013629      -0.012945       0.018988      -0.025995      -0.010347       0.017082      -0.058062       0.002522      -0.039745      -0.007204       0.046949             11.920449      18.131646       4.580831       0.561795       7.653656      -1.500309       9.976046           0.000001
          369              C       0.499065      16.092143      18.236927       0.089084      28.436662 0.33814734E+03  0.75257295E+04                                 8.322514                            6.242602       0.143091       2.066198                    0.999421      26.440664      75.915489       0.636806       0.432172      -1.045967      -0.008036      -0.014145       0.042767       0.045757      -0.025583      -0.012743       0.012890      -0.064423       0.030259      -0.047297       0.003176       0.044121              9.874065      13.890563       3.449033       1.595644       6.957632      -1.505040       8.773999           0.000001
          370              C       1.781592      16.580486      18.387883      -0.133029      36.599707 0.44869723E+03  0.10712359E+05                                 9.874133                            7.239589      -0.163770       1.932517                    0.998551      29.817314      88.520416       0.585691       0.438032      -1.042986      -0.002112      -0.007578       0.007075       0.010580      -0.028221      -0.014587       0.018066      -0.048935      -0.009717      -0.036960      -0.011811       0.048771             12.086854      18.207562       3.848434       2.897134       7.788536      -1.631993      10.264465           0.000000
          371              C       2.428325      16.395909      19.586865       0.058163      39.846532 0.41322303E+03  0.95816477E+04                                10.397039                            6.879823      -0.205639       1.953040                    0.999025      26.679131      75.894828       0.614963       0.429538      -1.057154      -0.019462      -0.015377      -0.007031       0.025781      -0.013597      -0.004571       0.008728      -0.046306      -0.028869      -0.022444      -0.011355       0.033798             14.318857      24.520178       5.434515       2.140728       8.061504      -1.532272      10.374888           0.000001
          372              C       3.847582      16.814450      19.751959       0.373548      34.568182 0.32840770E+03  0.72505551E+04                                 9.779609                            6.338519      -0.379255       1.911399                    0.998702      24.481161      69.844155       0.604721       0.458768      -1.031206       0.029257       0.001324       0.001746       0.029339      -0.028352      -0.013289       0.048564      -0.100217      -0.061284      -0.047407      -0.043208       0.090615             13.712893      23.220122       4.597324       1.978955       7.788006      -1.922360      10.130552           0.000000
          373              C       6.500144      19.321277      15.573081       0.089505      29.669255 0.34137709E+03  0.76203710E+04                                 8.603416                            6.296631       0.038616       2.033152                    0.999052      26.523396      76.420335       0.630015       0.435525      -1.043306       0.038804       0.006725       0.025557       0.046949      -0.016177       0.011499       0.024766      -0.044501      -0.042786      -0.038645      -0.003805       0.042450             10.551749      11.495965       1.529794      -1.134882       6.870730      -4.408379      13.288551          -0.000000
          374              C       5.779577      18.715952      16.591463      -0.135736      37.897023 0.45138410E+03  0.10789659E+05                                10.088920                            7.244052      -0.173680       1.928150                    0.998431      29.871516      88.656391       0.587755       0.435961      -1.044507       0.014753      -0.001985       0.005500       0.015869      -0.017078      -0.001568       0.031107      -0.054011      -0.071477      -0.037921      -0.017623       0.055544             12.683540      12.392086       1.956562      -1.877210       8.997721      -6.478459      16.660812           0.000000
          375              C       8.444445      19.118766      16.755188       0.093474      29.390480 0.33625651E+03  0.74719965E+04                                 8.509534                            6.224519       0.024809       2.027902                    0.999234      26.399972      75.700990       0.637923       0.432088      -1.046181      -0.032963      -0.007435      -0.032453       0.046851      -0.015783       0.017242       0.036055      -0.042486      -0.071731      -0.052949       0.001501       0.051448             10.391666      11.937066       1.764648      -1.291810       7.143122      -4.217396      12.094811           0.000000
          376              C       7.786773      18.520615      17.815072      -0.137615      36.064727 0.43266390E+03  0.10204073E+05                                 9.656460                            7.019038      -0.059194       1.960850                    0.999366      29.500430      86.161361       0.608201       0.427008      -1.052941      -0.002922      -0.013800      -0.013559       0.019566      -0.010939       0.012486       0.037240      -0.053439      -0.042352      -0.044899      -0.009391       0.054291             12.004315      14.141465       3.004681      -3.286845       8.362180      -5.060299      13.509299           0.000001
          377              C       6.429045      18.324174      17.738910       0.061167      39.975310 0.39203179E+03  0.89504759E+04                                10.352917                            6.653159      -0.035847       2.013117                    0.999213      26.021587      72.894254       0.633601       0.423415      -1.063438       0.012695      -0.003144      -0.021079       0.024807      -0.011689      -0.000583       0.019570      -0.044063      -0.047724      -0.024562      -0.014971       0.039533             14.607661      14.573461       4.022161      -4.772083      10.355663      -8.069992      18.893861           0.000000
          378              C       5.709845      17.702020      18.863554       0.382612      34.401633 0.31736350E+03  0.69386406E+04                                 9.734379                            6.217358      -0.314376       1.938403                    0.998777      24.017173      67.917256       0.613342       0.456758      -1.033591      -0.009592      -0.021814       0.018276       0.030032      -0.034200      -0.010207       0.050757      -0.103070      -0.078551      -0.052833      -0.043774       0.096607             13.778480      13.953450       4.330124      -4.366149       9.915015      -7.202800      17.466975           0.000000
          379              C       7.881117      19.011441      11.915936       0.094096      27.214947 0.32127764E+03  0.70363667E+04                                 7.970365                            6.007192       0.236376       2.096925                    0.999722      25.905941      73.002426       0.663964       0.421205      -1.056153      -0.010626       0.043336       0.006124       0.045038       0.005319      -0.028657      -0.015536      -0.012791      -0.064790      -0.041897       0.008101       0.033796              9.559882       5.878072      -0.864481       3.468099       8.331625       0.464766      14.469947          -0.000002
          380              C       7.375216      18.802309      10.648545      -0.148892      34.103824 0.41613547E+03  0.96718739E+04                                 9.181997                            6.817712       0.166026       2.032380                    0.999692      28.897115      82.460647       0.629153       0.418865      -1.063194      -0.005674       0.010148       0.007602       0.013891      -0.000933      -0.020009      -0.006007      -0.014696      -0.076784      -0.035997       0.014717       0.021280             11.311713       6.808652      -0.845281       4.758168       8.893425       0.080647      18.233062          -0.000003
          381              C       7.328728      21.236575      11.849807       0.099119      28.838186 0.33674178E+03  0.75041803E+04                                 8.446388                            6.249227      -0.039429       2.005544                    0.999351      26.621769      77.071726       0.631994       0.434897      -1.041884       0.009227      -0.041379       0.011176       0.043844       0.000866      -0.031305      -0.015746       0.009921      -0.079927      -0.046159       0.009380       0.036779             10.296579       6.181695      -0.888717       3.469159       8.996450       1.110560      15.711593          -0.000002
          382              C       6.837867      21.109937      10.570559      -0.143919      35.625901 0.43377966E+03  0.10227448E+05                                 9.596277                            7.034983       0.021220       1.986250                    0.999414      29.432519      85.689600       0.607183       0.427847      -1.053405      -0.000887      -0.007232       0.007712       0.010609       0.004849      -0.014680      -0.005126      -0.002125      -0.117044      -0.042784       0.015460       0.027324             12.034603       6.739856      -0.433044       4.275196       9.356942       2.243697      20.007011          -0.000003
          383              C       6.865213      19.873905       9.949861       0.051144      39.577824 0.40224580E+03  0.92270676E+04                                10.249686                            6.713493      -0.088429       1.988319                    0.999144      26.300445      73.436514       0.635473       0.420181      -1.067308       0.001870      -0.000753       0.028304       0.028376       0.010875      -0.009389      -0.001681       0.030155      -0.025767      -0.014735      -0.010773       0.025508             14.568182       7.571114      -0.561406       6.330349       9.749508       1.581154      26.383924          -0.000002
          384              C       6.414004      19.748370       8.556142       0.380264      33.622708 0.31073214E+03  0.67261957E+04                                 9.493973                            6.083398      -0.185597       1.981237                    0.999227      23.565159      65.297029       0.633556       0.446619      -1.044304      -0.011238      -0.001382      -0.028248       0.030433      -0.009277      -0.041841       0.001419       0.133261      -0.106388      -0.050546      -0.047565       0.098111             13.580187       6.648614       0.462977       5.470148      10.294600       1.642034      23.797348          -0.000001
          385              C       5.567646      24.355348       5.671562       0.104515      26.770585 0.31450095E+03  0.68593705E+04                                 7.889188                            5.950170       0.172453       2.079457                    0.999695      25.783609      72.784899       0.665236       0.422151      -1.054325      -0.012493      -0.016473      -0.035921       0.041446       0.001230      -0.013466       0.025288       0.078382       0.003537      -0.052378       0.008819       0.043559              9.128041       4.571694      -0.696161       1.550554      12.791014      -2.654331      10.021416          -0.000001
          386              C       5.800087      23.223883       6.413116      -0.148357      33.248988 0.41120814E+03  0.95094620E+04                                 8.973216                            6.738345       0.159689       2.029725                    0.999731      28.669498      81.062431       0.639640       0.414072      -1.068441      -0.001770       0.002133      -0.006690       0.007242       0.008583      -0.006629       0.024927       0.047541       0.002648      -0.041369       0.016102       0.025267             10.641107       5.150979      -1.117784       1.613214      16.093983      -4.037435      10.678358          -0.000002
          387              C       5.056275      23.099176       3.816766       0.085328      27.420237 0.32967776E+03  0.72620279E+04                                 8.013099                            6.101231       0.182533       2.074586                    0.999651      26.129793      73.677953       0.656691       0.423425      -1.055500       0.007162       0.029829       0.030808       0.043476       0.010659      -0.013287       0.023670       0.042709       0.028826      -0.042076       0.014121       0.027955              9.341867       4.635010      -0.820564       1.508631      12.588835      -3.452571      10.801756           0.000002
          388              C       5.285982      21.926601       4.490367      -0.152230      33.929106 0.41924118E+03  0.97535944E+04                                 9.118596                            6.826526       0.119584       2.014334                    0.999715      28.994828      82.542192       0.631595       0.416837      -1.065422      -0.000051       0.006008       0.006532       0.008875       0.008188      -0.006148       0.026504       0.036436       0.003887      -0.038992       0.019083       0.019909             10.900537       5.324464      -1.360327       2.073689      14.689100      -4.923342      12.688047           0.000002
          389              C       5.653785      21.982332       5.826623       0.056767      38.361831 0.40315896E+03  0.92338825E+04                                 9.978044                            6.690943      -0.103451       1.981838                    0.999087      26.207697      72.622657       0.642197       0.416418      -1.071956      -0.004842       0.022560      -0.014125       0.027053      -0.000675      -0.007216       0.001044       0.030151      -0.024476      -0.011490      -0.009479       0.020969             13.356968       5.766506      -1.963742       2.442071      20.107891      -7.180519      14.196508          -0.000000
          390              C       5.878023      20.740783       6.604661       0.374110      32.847450 0.30853263E+03  0.66659026E+04                                 9.309494                            6.050579      -0.173073       1.984270                    0.999166      23.600365      65.305845       0.637124       0.444963      -1.045405       0.005390      -0.026071       0.016332       0.031232      -0.002733      -0.037359      -0.000809       0.131430      -0.109786      -0.048874      -0.045814       0.094688             12.716417       5.532703      -1.527085       2.471282      18.805995      -5.452474      13.810552          -0.000000
          391              C       5.361183      15.865354       4.161548       0.101664      27.755277 0.32934892E+03  0.72885862E+04                                 8.212179                            6.182563       0.054506       2.039451                    0.999389      26.284007      75.483290       0.635927       0.435223      -1.043151       0.008757      -0.024850       0.032680       0.041978      -0.017406      -0.019425      -0.021127       0.069273      -0.018705      -0.050519       0.004251       0.046268              9.697435       4.867626       1.268801       0.888841      13.664238       2.883725      10.560442           0.000001
          392              C       5.569013      17.093109       4.741656      -0.149813      35.405736 0.43668290E+03  0.10322794E+05                                 9.548042                            7.065306      -0.003718       1.975976                    0.999480      29.657357      86.723087       0.604433       0.428674      -1.051906       0.005622      -0.010295       0.002399       0.011973      -0.007050      -0.001072      -0.022867       0.051208       0.020592      -0.040892       0.017207       0.023686             11.636963       5.417047       1.581047       1.083593      16.700796       5.234857      12.793045           0.000001
          393              C       5.421344      14.823279       6.182349       0.101867      27.100790 0.32040788E+03  0.70169764E+04                                 7.973509                            6.021879       0.211578       2.091700                    0.999723      25.817641      72.901467       0.658972       0.424416      -1.053487      -0.002865       0.014678      -0.041929       0.044516      -0.021387      -0.004148      -0.019149       0.061186      -0.000337      -0.045639       0.008157       0.037482              9.343036       4.520779       1.270302       0.533767      13.871306       2.080456       9.637024           0.000000
          394              C       5.634643      16.023444       6.835427      -0.146264      33.760543 0.41484085E+03  0.96365251E+04                                 9.123035                            6.810680       0.175400       2.036231                    0.999715      28.856589      82.385319       0.628835       0.419306      -1.062667      -0.000118      -0.002721      -0.010526       0.010873      -0.010146      -0.003954      -0.021844       0.044575       0.027381      -0.039232       0.018853       0.020378             10.933737       5.059702       1.720522       0.738187      17.494211       3.128235      10.247298          -0.000001
          395              C       5.707110      17.188294       6.108468       0.054465      39.787425 0.40342312E+03  0.92752720E+04                                10.324276                            6.756626      -0.114009       1.981777                    0.999309      26.389513      74.145799       0.627784       0.424356      -1.063017       0.002486      -0.023092      -0.011059       0.025724      -0.001097      -0.000338       0.002059       0.034937      -0.037711      -0.014053      -0.009739       0.023793             14.261563       5.696907       2.358673       1.347638      23.408395       7.104358      13.679387          -0.000001
          396              C       5.888961      18.498267       6.751056       0.382404      33.535099 0.30955000E+03  0.67023908E+04                                 9.505512                            6.093909      -0.186486       1.982837                    0.999186      23.576918      65.599021       0.628803       0.449876      -1.041140       0.004101       0.029168       0.013573       0.032431       0.000681      -0.043511      -0.001257       0.134428      -0.111812      -0.051440      -0.048241       0.099681             13.309318       5.592089       1.647724       2.247056      21.017988       6.101967      13.317877           0.000000
          397              C       5.123273      25.017784       0.586493       0.083459      27.663786 0.33780658E+03  0.75185952E+04                                 8.115438                            6.197045       0.045044       2.026483                    0.999581      26.729936      76.826554       0.645513       0.426317      -1.049213       0.024654       0.044393       0.009162       0.051600       0.003234       0.026818      -0.020330      -0.036575      -0.072609      -0.047886       0.009911       0.037975              9.341268      10.936608       0.718547      -2.618643       5.531610       1.829031      11.555587           0.000002
          398              C       5.813760      24.640353      45.051887      -0.145312      34.794685 0.43832861E+03  0.10363837E+05                                 9.397550                            7.052755      -0.060400       1.956749                    0.999470      29.655856      86.520000       0.608746       0.425548      -1.054606      -0.002716       0.022737      -0.006421       0.023781       0.004568       0.018178      -0.015200      -0.042875      -0.066683      -0.038590       0.002103       0.036487             11.178103      13.247549       0.336618      -4.620408       6.382821       2.542428      13.903939           0.000005
          399              C       6.980066      26.032820       1.456656       0.086180      27.425575 0.34335432E+03  0.76843686E+04                                 8.140196                            6.310860       0.004552       2.017146                    0.999174      26.817590      77.657714       0.629179       0.434977      -1.042442      -0.044326      -0.011504      -0.018350       0.049334      -0.007036       0.022957      -0.032857      -0.040712      -0.049753      -0.043972      -0.006765       0.050737              9.257115      10.419794       1.138079      -2.496556       6.113401       2.161460      11.238149           0.000001
          400              C       7.729347      25.698705       0.347518      -0.145710      34.888828 0.44938805E+03  0.10727025E+05                                 9.515503                            7.213728      -0.130174       1.939020                    0.998862      29.979057      88.831860       0.590907       0.434239      -1.045836      -0.010651       0.006579      -0.009777       0.015884      -0.011144       0.012399      -0.035044      -0.044490      -0.057490      -0.038556      -0.014800       0.053356             11.155938      11.275794       0.568147      -3.238065       7.162096       3.603975      15.029923           0.000003
          401              C       7.148244      24.970881      44.938784       0.066647      38.464291 0.40236375E+03  0.92549328E+04                                10.125263                            6.768675      -0.096368       1.991091                    0.999288      26.291533      74.150451       0.623637       0.426992      -1.060214      -0.013429       0.017696       0.012340       0.025411      -0.011893       0.013756      -0.021089      -0.028624      -0.032404      -0.025599      -0.011207       0.036805             13.540091      14.130140      -0.388330      -6.598859       7.523984       4.636892      18.966148           0.000002
          402              C       7.920769      24.585449      43.731137       0.370954      34.047292 0.32283159E+03  0.70923437E+04                                 9.661031                            6.270066      -0.356343       1.920150                    0.998778      24.329850      69.093139       0.610510       0.456667      -1.033067       0.011895       0.000161      -0.025530       0.028166      -0.030803       0.012504      -0.043337      -0.099227      -0.071798      -0.046436      -0.042029       0.088465             13.314801      14.102977      -0.353903      -6.066260       7.327474       4.648738      18.513953           0.000003
          403              C      13.195812      26.095174      43.191618       0.091833      28.844907 0.34500608E+03  0.77245934E+04                                 8.436517                            6.331076       0.029366       2.025720                    0.999445      26.696621      77.127489       0.627910       0.435672      -1.042836       0.001730      -0.004398      -0.044007       0.044260      -0.031880       0.009369      -0.006250      -0.072013       0.021728      -0.052441       0.005814       0.046627             10.046742      14.448031       3.414031      -0.982594       6.398413       1.099445       9.293781           0.000002
          404              C      11.911918      25.642698      43.413264      -0.138669      36.151522 0.44877610E+03  0.10717477E+05                                 9.757969                            7.210550      -0.151863       1.931346                    0.998829      30.061253      89.333343       0.590344       0.434448      -1.044860      -0.002685       0.013630      -0.012946       0.018989      -0.025995       0.010348      -0.017082      -0.058062       0.002520      -0.039745      -0.007204       0.046950             11.920444      18.131640       4.580829      -0.561795       7.653652       1.500309       9.976041           0.000004
          405              C      13.173935      25.292857      41.039927       0.089082      28.436734 0.33814821E+03  0.75257542E+04                                 8.322527                            6.242609       0.143092       2.066197                    0.999421      26.440722      75.915706       0.636805       0.432172      -1.045967       0.008035       0.014146       0.042767       0.045757      -0.025583       0.012742      -0.012890      -0.064422       0.030260      -0.047297       0.003176       0.044121              9.874083      13.890590       3.449038      -1.595653       6.957641       1.505042       8.774016           0.000002
          406              C      11.891408      24.804514      41.190883      -0.133031      36.599751 0.44869771E+03  0.10712373E+05                                 9.874142                            7.239594      -0.163765       1.932518                    0.998551      29.817332      88.520481       0.585691       0.438032      -1.042986       0.002111       0.007579       0.007075       0.010580      -0.028220       0.014588      -0.018065      -0.048934      -0.009719      -0.036960      -0.011810       0.048770             12.086870      18.207599       3.848441      -2.897145       7.788542       1.631990      10.264470           0.000003
          407              C      11.244675      24.989091      42.389865       0.058163      39.846539 0.41322280E+03  0.95816433E+04                                10.397053                            6.879828      -0.205645       1.953039                    0.999025      26.679119      75.894857       0.614962       0.429539      -1.057154       0.019461       0.015378      -0.007032       0.025781      -0.013598       0.004571      -0.008729      -0.046307      -0.028869      -0.022444      -0.011355       0.033799             14.318885      24.520239       5.434530      -2.140733       8.061517       1.532272      10.374899           0.000002
          408              C       9.825418      24.570550      42.554959       0.373547      34.568184 0.32840749E+03  0.72505514E+04                                 9.779622                            6.338524      -0.379263       1.911397                    0.998702      24.481154      69.844204       0.604719       0.458769      -1.031205      -0.029257      -0.001323       0.001745       0.029339      -0.028352       0.013290      -0.048564      -0.100217      -0.061285      -0.047407      -0.043209       0.090616             13.712919      23.220174       4.597334      -1.978961       7.788017       1.922362      10.130565           0.000003
          409              C       7.172856      22.063723      38.376081       0.089503      29.669341 0.34137810E+03  0.76203983E+04                                 8.603423                            6.296633       0.038628       2.033153                    0.999052      26.523466      76.420537       0.630016       0.435524      -1.043307      -0.038805      -0.006726       0.025558       0.046950      -0.016178      -0.011500      -0.024765      -0.044500      -0.042787      -0.038645      -0.003803       0.042449             10.551761      11.495969       1.529793       1.134879       6.870737       4.408390      13.288576           0.000001
          410              C       7.893423      22.669048      39.394463      -0.135737      37.897047 0.45138425E+03  0.10789662E+05                                10.088923                            7.244052      -0.173675       1.928151                    0.998431      29.871520      88.656386       0.587755       0.435961      -1.044507      -0.014752       0.001986       0.005500       0.015869      -0.017078       0.001569      -0.031107      -0.054012      -0.071481      -0.037921      -0.017623       0.055544             12.683550      12.392081       1.956565       1.877218       8.997731       6.478474      16.660839           0.000002
          411              C       5.228555      22.266234      39.558188       0.093474      29.390482 0.33625664E+03  0.74719983E+04                                 8.509530                            6.224517       0.024820       2.027906                    0.999234      26.399957      75.700883       0.637923       0.432087      -1.046182       0.032964       0.007435      -0.032453       0.046852      -0.015783      -0.017243      -0.036055      -0.042485      -0.071732      -0.052950       0.001503       0.051447             10.391661      11.937055       1.764645       1.291808       7.143119       4.217396      12.094810           0.000002
          412              C       5.886227      22.864385      40.618072      -0.137615      36.064657 0.43266298E+03  0.10204046E+05                                 9.656452                            7.019033      -0.059196       1.960851                    0.999366      29.500380      86.161202       0.608201       0.427008      -1.052941       0.002922       0.013801      -0.013558       0.019566      -0.010938      -0.012485      -0.037240      -0.053442      -0.042354      -0.044899      -0.009393       0.054291             12.004305      14.141449       3.004676       3.286840       8.362174       5.060296      13.509293           0.000004
          413              C       7.243955      23.060826      40.541910       0.061169      39.975235 0.39203073E+03  0.89504471E+04                                10.352915                            6.653156      -0.035854       2.013115                    0.999213      26.021541      72.894149       0.633600       0.423415      -1.063438      -0.012695       0.003145      -0.021079       0.024807      -0.011690       0.000582      -0.019570      -0.044065      -0.047728      -0.024564      -0.014971       0.039535             14.607666      14.573455       4.022162       4.772088      10.355668       8.070001      18.893875           0.000003
          414              C       7.963155      23.682980      41.666554       0.382611      34.401621 0.31736321E+03  0.69386340E+04                                 9.734385                            6.217360      -0.314380       1.938402                    0.998777      24.017164      67.917277       0.613341       0.456759      -1.033590       0.009592       0.021816       0.018275       0.030032      -0.034199       0.010208      -0.050757      -0.103071      -0.078550      -0.052832      -0.043775       0.096606             13.778495      13.953462       4.330128       4.366154       9.915026       7.202811      17.466998           0.000004
          415              C       5.791883      22.373559      34.718936       0.094098      27.214920 0.32127720E+03  0.70363559E+04                                 7.970365                            6.007191       0.236371       2.096925                    0.999722      25.905917      73.002388       0.663963       0.421206      -1.056153       0.010627      -0.043335       0.006125       0.045038       0.005320       0.028657       0.015536      -0.012791      -0.064787      -0.041896       0.008099       0.033798              9.559880       5.878072      -0.864485      -3.468098       8.331628      -0.464762      14.469941          -0.000001
          416              C       6.297784      22.582691      33.451545      -0.148893      34.103908 0.41613661E+03  0.96719085E+04                                 9.182016                            6.817724       0.166027       2.032379                    0.999692      28.897162      82.460859       0.629152       0.418865      -1.063194       0.005675      -0.010148       0.007603       0.013892      -0.000932       0.020009       0.006008      -0.014699      -0.076785      -0.035998       0.014716       0.021282             11.311736       6.808664      -0.845285      -4.758177       8.893447      -0.080646      18.233096          -0.000002
          417              C       6.344272      20.148425      34.652807       0.099119      28.838257 0.33674227E+03  0.75041994E+04                                 8.446419                            6.249239      -0.039448       2.005538                    0.999351      26.621820      77.072095       0.631992       0.434898      -1.041883      -0.009226       0.041379       0.011177       0.043844       0.000866       0.031305       0.015746       0.009922      -0.079922      -0.046158       0.009379       0.036780             10.296627       6.181717      -0.888723      -3.469183       8.996485      -1.110566      15.711679          -0.000001
          418              C       6.835133      20.275063      33.373559      -0.143918      35.625952 0.43377977E+03  0.10227456E+05                                 9.596291                            7.034981       0.021215       1.986248                    0.999414      29.432573      85.689934       0.607183       0.427846      -1.053405       0.000888       0.007232       0.007712       0.010610       0.004848       0.014680       0.005126      -0.002127      -0.117045      -0.042784       0.015461       0.027323             12.034629       6.739866      -0.433056      -4.275216       9.356966      -2.243679      20.007055          -0.000002
          419              C       6.807787      21.511095      32.752861       0.051141      39.577922 0.40224690E+03  0.92270995E+04                                10.249702                            6.713502      -0.088422       1.988320                    0.999144      26.300488      73.436675       0.635473       0.420181      -1.067308      -0.001869       0.000753       0.028305       0.028376       0.010875       0.009388       0.001681       0.030154      -0.025763      -0.014735      -0.010772       0.025506             14.568206       7.571122      -0.561408      -6.330354       9.749538      -1.581168      26.383959          -0.000001
          420              C       7.258996      21.636630      31.359142       0.380265      33.622682 0.31073185E+03  0.67261887E+04                                 9.493973                            6.083399      -0.185603       1.981236                    0.999227      23.565143      65.297007       0.633556       0.446620      -1.044304       0.011239       0.001382      -0.028249       0.030434      -0.009277       0.041842      -0.001419       0.133261      -0.106392      -0.050547      -0.047565       0.098112             13.580191       6.648615       0.462980      -5.470150      10.294593      -1.642046      23.797365          -0.000001
          421              C       8.105354      17.029652      28.474562       0.104514      26.770554 0.31450042E+03  0.68593550E+04                                 7.889166                            5.950148       0.172470       2.079461                    0.999695      25.783621      72.784881       0.665240       0.422149      -1.054327       0.012494       0.016474      -0.035920       0.041446       0.001231       0.013465      -0.025289       0.078380       0.003539      -0.052378       0.008821       0.043557              9.128015       4.571677      -0.696152      -1.550547      12.790989       2.654300      10.021380          -0.000001
          422              C       7.872913      18.161117      29.216116      -0.148355      33.248886 0.41120634E+03  0.95094117E+04                                 8.973202                            6.738330       0.159688       2.029726                    0.999731      28.669439      81.062273       0.639641       0.414072      -1.068441       0.001772      -0.002132      -0.006690       0.007241       0.008583       0.006630      -0.024925       0.047541       0.002646      -0.041368       0.016101       0.025268             10.641090       5.150968      -1.117779      -1.613216      16.093948       4.037418      10.678354          -0.000002
          423              C       8.616725      18.285824      26.619766       0.085327      27.420278 0.32967810E+03  0.72620383E+04                                 8.013106                            6.101230       0.182540       2.074587                    0.999651      26.129832      73.678115       0.656692       0.423424      -1.055500      -0.007161      -0.029829       0.030809       0.043477       0.010659       0.013286      -0.023670       0.042708       0.028829      -0.042076       0.014122       0.027955              9.341879       4.635012      -0.820563      -1.508636      12.588852       3.452574      10.801773           0.000000
          424              C       8.387018      19.458399      27.293367      -0.152232      33.929212 0.41924228E+03  0.97536320E+04                                 9.118632                            6.826543       0.119574       2.014331                    0.999715      28.994878      82.542545       0.631592       0.416839      -1.065421       0.000052      -0.006008       0.006533       0.008875       0.008188       0.006148      -0.026503       0.036435       0.003884      -0.038990       0.019082       0.019908             10.900583       5.324478      -1.360329      -2.073697      14.689178       4.923350      12.688092          -0.000000
          425              C       8.019215      19.402667      28.629623       0.056768      38.361729 0.40315801E+03  0.92338561E+04                                 9.978031                            6.690937      -0.103450       1.981839                    0.999087      26.207662      72.622554       0.642197       0.416418      -1.071956       0.004842      -0.022559      -0.014124       0.027053      -0.000675       0.007216      -0.001045       0.030153      -0.024476      -0.011492      -0.009479       0.020971             13.356939       5.766496      -1.963729      -2.442068      20.107833       7.180471      14.196489          -0.000001
          426              C       7.794977      20.644217      29.407661       0.374107      32.847452 0.30853291E+03  0.66659096E+04                                 9.309491                            6.050579      -0.173068       1.984271                    0.999166      23.600376      65.305862       0.637125       0.444963      -1.045406      -0.005389       0.026071       0.016331       0.031232      -0.002734       0.037359       0.000809       0.131428      -0.109786      -0.048874      -0.045812       0.094687             12.716408       5.532701      -1.527081      -2.471283      18.805967       5.452463      13.810555          -0.000001
          427              C       8.311817      25.519646      26.964548       0.101662      27.755345 0.32934988E+03  0.72886117E+04                                 8.212183                            6.182565       0.054520       2.039454                    0.999389      26.284062      75.483430       0.635928       0.435222      -1.043152      -0.008757       0.024849       0.032680       0.041978      -0.017406       0.019425       0.021127       0.069272      -0.018700      -0.050519       0.004252       0.046267              9.697443       4.867628       1.268804      -0.888841      13.664266      -2.883736      10.560435           0.000000
          428              C       8.103987      24.291891      27.544656      -0.149813      35.405726 0.43668257E+03  0.10322785E+05                                 9.548037                            7.065299      -0.003717       1.975977                    0.999480      29.657365      86.723124       0.604434       0.428673      -1.051906      -0.005622       0.010294       0.002400       0.011972      -0.007049       0.001073       0.022866       0.051207       0.020589      -0.040891       0.017206       0.023685             11.636961       5.417044       1.581049      -1.083592      16.700810      -5.234855      12.793030          -0.000000
          429              C       8.251656      26.561721      28.985349       0.101867      27.100802 0.32040852E+03  0.70169920E+04                                 7.973510                            6.021889       0.211581       2.091700                    0.999723      25.817638      72.901399       0.658971       0.424417      -1.053487       0.002865      -0.014678      -0.041929       0.044516      -0.021386       0.004148       0.019149       0.061185      -0.000332      -0.045640       0.008159       0.037481              9.343032       4.520785       1.270300      -0.533767      13.871290      -2.080466       9.637021          -0.000000
          430              C       8.038357      25.361556      29.638427      -0.146263      33.760540 0.41484139E+03  0.96365382E+04                                 9.123038                            6.810692       0.175401       2.036232                    0.999715      28.856543      82.385121       0.628833       0.419307      -1.062666       0.000119       0.002721      -0.010525       0.010872      -0.010146       0.003955       0.021844       0.044575       0.027379      -0.039232       0.018854       0.020378             10.933737       5.059711       1.720523      -0.738185      17.494226      -3.128238      10.247274          -0.000002
          431              C       7.965890      24.196706      28.911468       0.054467      39.787345 0.40342215E+03  0.92752443E+04                                10.324264                            6.756619      -0.114012       1.981777                    0.999309      26.389476      74.145675       0.627784       0.424356      -1.063016      -0.002486       0.023091      -0.011059       0.025723      -0.001098       0.000339      -0.002059       0.034939      -0.037711      -0.014053      -0.009741       0.023794             14.261549       5.696903       2.358672      -1.347640      23.408363      -7.104376      13.679382          -0.000001
          432              C       7.784039      22.886733      29.554056       0.382402      33.535116 0.30955016E+03  0.67023945E+04                                 9.505511                            6.093908      -0.186482       1.982838                    0.999186      23.576931      65.599045       0.628804       0.449875      -1.041140      -0.004100      -0.029167       0.013572       0.032431       0.000682       0.043511       0.001257       0.134426      -0.111813      -0.051440      -0.048240       0.099680             13.309317       5.592090       1.647724      -2.247060      21.017965      -6.101979      13.317897          -0.000000
          433              C       1.713227      11.222784      45.019507       0.083459      27.663739 0.33780592E+03  0.75185769E+04                                 8.115428                            6.197038       0.045045       2.026484                    0.999581      26.729920      76.826492       0.645514       0.426317      -1.049213      -0.024654       0.044392      -0.009163       0.051599      -0.003234       0.026818       0.020330      -0.036575      -0.072609      -0.047886       0.009910       0.037976              9.341256      10.936593      -0.718548      -2.618638       5.531605      -1.829027      11.555569           0.000001
          434              C       1.022740      10.845353       0.554113      -0.145312      34.794671 0.43832845E+03  0.10363831E+05                                 9.397546                            7.052753      -0.060395       1.956751                    0.999470      29.655849      86.519956       0.608747       0.425548      -1.054606       0.002716       0.022736       0.006420       0.023781      -0.004568       0.018178       0.015200      -0.042875      -0.066683      -0.038590       0.002104       0.036487             11.178097      13.247542      -0.336618      -4.620405       6.382818      -2.542426      13.903930           0.000002
          435              C      13.529434      12.237820      44.149344       0.086181      27.425551 0.34335402E+03  0.76843599E+04                                 8.140191                            6.310858       0.004552       2.017146                    0.999174      26.817570      77.657637       0.629180       0.434977      -1.042442       0.044325      -0.011505       0.018349       0.049334       0.007036       0.022957       0.032858      -0.040712      -0.049753      -0.043972      -0.006765       0.050737              9.257108      10.419788      -1.138079      -2.496554       6.113398      -2.161458      11.238138           0.000000
          436              C      12.780153      11.903705      45.258482      -0.145710      34.888807 0.44938785E+03  0.10727018E+05                                 9.515498                            7.213726      -0.130173       1.939020                    0.998862      29.979046      88.831809       0.590907       0.434239      -1.045836       0.010651       0.006579       0.009776       0.015884       0.011144       0.012399       0.035044      -0.044490      -0.057490      -0.038556      -0.014800       0.053356             11.155930      11.275788      -0.568147      -3.238061       7.162093      -3.603972      15.029910           0.000001
          437              C      13.361256      11.175881       0.667216       0.066647      38.464266 0.40236362E+03  0.92549284E+04                                10.125255                            6.768671      -0.096364       1.991092                    0.999288      26.291528      74.150410       0.623638       0.426992      -1.060214       0.013429       0.017695      -0.012340       0.025411       0.011893       0.013755       0.021089      -0.028624      -0.032404      -0.025598      -0.011207       0.036805             13.540076      14.130126       0.388328      -6.598849       7.523979      -4.636886      18.966123           0.000001
          438              C      12.588731      10.790449       1.874863       0.370954      34.047272 0.32283150E+03  0.70923406E+04                                 9.661025                            6.270064      -0.356341       1.920151                    0.998778      24.329838      69.093081       0.610510       0.456667      -1.033068      -0.011895       0.000160       0.025530       0.028166       0.030803       0.012504       0.043337      -0.099227      -0.071799      -0.046436      -0.042029       0.088465             13.314790      14.102965       0.353902      -6.066253       7.327471      -4.648735      18.513935           0.000002
          439              C       7.313688      12.300174       2.414382       0.091834      28.844880 0.34500571E+03  0.77245824E+04                                 8.436510                            6.331071       0.029370       2.025721                    0.999445      26.696600      77.127396       0.627911       0.435672      -1.042837      -0.001730      -0.004398       0.044006       0.044260       0.031880       0.009369       0.006251      -0.072013       0.021729      -0.052442       0.005814       0.046627             10.046733      14.448015      -3.414026      -0.982596       6.398407      -1.099444       9.293776           0.000001
          440              C       8.597582      11.847698       2.192736      -0.138669      36.151489 0.44877570E+03  0.10717465E+05                                 9.757964                            7.210547      -0.151862       1.931347                    0.998829      30.061230      89.333255       0.590344       0.434449      -1.044860       0.002684       0.013630       0.012946       0.018989       0.025995       0.010348       0.017082      -0.058062       0.002520      -0.039745      -0.007205       0.046950             11.920436      18.131626      -4.580826      -0.561795       7.653648      -1.500307       9.976035           0.000002
          441              C       7.335564      11.497857       4.566073       0.089082      28.436746 0.33814844E+03  0.75257605E+04                                 8.322528                            6.242611       0.143093       2.066197                    0.999421      26.440739      75.915755       0.636805       0.432172      -1.045967      -0.008036       0.014146      -0.042768       0.045757       0.025583       0.012742       0.012890      -0.064422       0.030260      -0.047297       0.003176       0.044121              9.874081      13.890579      -3.449034      -1.595650       6.957643      -1.505046       8.774022           0.000002
          442              C       8.618092      11.009514       4.415117      -0.133031      36.599889 0.44870028E+03  0.10712438E+05                                 9.874111                            7.239574      -0.163765       1.932518                    0.998551      29.817469      88.520601       0.585697       0.438027      -1.042990      -0.002111       0.007579      -0.007075       0.010580       0.028220       0.014588       0.018065      -0.048934      -0.009719      -0.036960      -0.011810       0.048770             12.086827      18.207523      -3.848424      -2.897130       7.788517      -1.631986      10.264440           0.000002
          443              C       9.264825      11.194091       3.216135       0.058163      39.846555 0.41322312E+03  0.95816514E+04                                10.397052                            6.879830      -0.205643       1.953040                    0.999025      26.679133      75.894875       0.614962       0.429538      -1.057154      -0.019461       0.015378       0.007032       0.025781       0.013598       0.004571       0.008729      -0.046307      -0.028869      -0.022444      -0.011355       0.033799             14.318879      24.520226      -5.434527      -2.140730       8.061516      -1.532273      10.374897           0.000001
          444              C      10.684082      10.775550       3.051041       0.373548      34.568163 0.32840738E+03  0.72505478E+04                                 9.779615                            6.338521      -0.379260       1.911398                    0.998702      24.481148      69.844163       0.604719       0.458769      -1.031205       0.029257      -0.001323      -0.001745       0.029339       0.028352       0.013290       0.048564      -0.100217      -0.061285      -0.047407      -0.043209       0.090616             13.712904      23.220142      -4.597328      -1.978957       7.788011      -1.922362      10.130558           0.000002
          445              C      13.336644       8.268723       7.229919       0.089503      29.669342 0.34137811E+03  0.76203988E+04                                 8.603423                            6.296633       0.038627       2.033153                    0.999052      26.523467      76.420543       0.630016       0.435524      -1.043307       0.038805      -0.006726      -0.025558       0.046950       0.016178      -0.011500       0.024765      -0.044499      -0.042787      -0.038645      -0.003803       0.042449             10.551761      11.495970      -1.529793       1.134880       6.870737      -4.408389      13.288575           0.000001
          446              C      12.616077       8.874048       6.211537      -0.135737      37.897054 0.45138436E+03  0.10789666E+05                                10.088924                            7.244053      -0.173676       1.928151                    0.998431      29.871525      88.656405       0.587755       0.435961      -1.044507       0.014752       0.001986      -0.005500       0.015869       0.017078       0.001569       0.031107      -0.054011      -0.071481      -0.037920      -0.017623       0.055544             12.683551      12.392083      -1.956565       1.877218       8.997731      -6.478473      16.660838           0.000002
          447              C       1.607945       8.471234       6.047812       0.093474      29.390481 0.33625666E+03  0.74719988E+04                                 8.509529                            6.224517       0.024821       2.027906                    0.999234      26.399958      75.700881       0.637923       0.432087      -1.046182      -0.032964       0.007435       0.032453       0.046852       0.015783      -0.017243       0.036055      -0.042485      -0.071732      -0.052950       0.001503       0.051447             10.391659      11.937053      -1.764644       1.291807       7.143118      -4.217394      12.094806           0.000001
          448              C       0.950273       9.069385       4.987928      -0.137615      36.064648 0.43266292E+03  0.10204044E+05                                 9.656449                            7.019032      -0.059195       1.960851                    0.999366      29.500375      86.161168       0.608201       0.427008      -1.052941      -0.002922       0.013801       0.013558       0.019566       0.010938      -0.012485       0.037240      -0.053441      -0.042353      -0.044899      -0.009393       0.054291             12.004300      14.141443      -3.004675       3.286839       8.362171      -5.060293      13.509286           0.000002
          449              C      13.265545       9.265826       5.064090       0.061169      39.975229 0.39203075E+03  0.89504473E+04                                10.352912                            6.653155      -0.035854       2.013115                    0.999213      26.021542      72.894142       0.633600       0.423415      -1.063438       0.012695       0.003145       0.021079       0.024807       0.011690       0.000582       0.019570      -0.044065      -0.047727      -0.024564      -0.014971       0.039535             14.607659      14.573448      -4.022159       4.772085      10.355663      -8.069996      18.893868           0.000002
          450              C      12.546345       9.887980       3.939446       0.382611      34.401601 0.31736311E+03  0.69386308E+04                                 9.734379                            6.217358      -0.314378       1.938403                    0.998777      24.017161      67.917248       0.613341       0.456758      -1.033590      -0.009592       0.021816      -0.018275       0.030032       0.034199       0.010208       0.050757      -0.103071      -0.078550      -0.052832      -0.043775       0.096606             13.778482      13.953450      -4.330123       4.366147       9.915015      -7.202801      17.466982           0.000003
          451              C       1.044617       8.578559      10.887064       0.094098      27.214908 0.32127701E+03  0.70363507E+04                                 7.970362                            6.007188       0.236371       2.096925                    0.999722      25.905912      73.002369       0.663963       0.421206      -1.056153      -0.010627      -0.043335      -0.006125       0.045038      -0.005321       0.028657      -0.015536      -0.012791      -0.064788      -0.041896       0.008099       0.033798              9.559876       5.878070       0.864487      -3.468097       8.331628       0.464758      14.469930          -0.000001
          452              C       0.538716       8.787691      12.154455      -0.148893      34.103899 0.41613649E+03  0.96719046E+04                                 9.182013                            6.817723       0.166027       2.032379                    0.999692      28.897157      82.460829       0.629152       0.418865      -1.063194      -0.005675      -0.010148      -0.007603       0.013892       0.000932       0.020009      -0.006008      -0.014698      -0.076786      -0.035998       0.014716       0.021282             11.311732       6.808663       0.845286      -4.758176       8.893444       0.080644      18.233089          -0.000004
          453              C       0.492228       6.353425      10.953193       0.099119      28.838242 0.33674206E+03  0.75041933E+04                                 8.446415                            6.249235      -0.039447       2.005539                    0.999351      26.621812      77.072062       0.631992       0.434898      -1.041883       0.009226       0.041379      -0.011177       0.043844      -0.000866       0.031305      -0.015746       0.009923      -0.079922      -0.046158       0.009379       0.036780             10.296622       6.181713       0.888723      -3.469180       8.996483       1.110566      15.711668          -0.000002
          454              C       0.001367       6.480063      12.232441      -0.143918      35.625932 0.43377948E+03  0.10227448E+05                                 9.596287                            7.034977       0.021215       1.986248                    0.999414      29.432566      85.689909       0.607184       0.427846      -1.053405      -0.000888       0.007232      -0.007712       0.010610      -0.004848       0.014680      -0.005126      -0.002126      -0.117045      -0.042784       0.015461       0.027323             12.034623       6.739863       0.433057      -4.275213       9.356965       2.243676      20.007041          -0.000003
          455              C       0.028713       7.716095      12.853139       0.051141      39.577916 0.40224688E+03  0.92270985E+04                                10.249699                            6.713500      -0.088421       1.988321                    0.999144      26.300488      73.436660       0.635473       0.420181      -1.067308       0.001870       0.000753      -0.028305       0.028376      -0.010875       0.009388      -0.001681       0.030154      -0.025762      -0.014735      -0.010771       0.025506             14.568199       7.571118       0.561408      -6.330349       9.749538       1.581168      26.383941          -0.000002
          456              C      13.250504       7.841630      14.246858       0.380265      33.622696 0.31073204E+03  0.67261935E+04                                 9.493974                            6.083400      -0.185601       1.981236                    0.999227      23.565151      65.297025       0.633556       0.446620      -1.044304      -0.011239       0.001382       0.028249       0.030434       0.009277       0.041842       0.001419       0.133260      -0.106392      -0.050547      -0.047565       0.098112             13.580190       6.648614      -0.462981      -5.470149      10.294595       1.642048      23.797362          -0.000002
          457              C      12.404146       3.234652      17.131438       0.104515      26.770530 0.31450003E+03  0.68593445E+04                                 7.889159                            5.950141       0.172471       2.079462                    0.999695      25.783610      72.784839       0.665241       0.422148      -1.054327      -0.012494       0.016474       0.035920       0.041446      -0.001231       0.013465       0.025289       0.078380       0.003539      -0.052378       0.008821       0.043557              9.128008       4.571673       0.696150      -1.550546      12.790983      -2.654292      10.021368          -0.000002
          458              C      12.636587       4.366117      16.389884      -0.148355      33.248867 0.41120603E+03  0.95094023E+04                                 8.973197                            6.738326       0.159690       2.029726                    0.999731      28.669430      81.062226       0.639641       0.414072      -1.068441      -0.001772      -0.002132       0.006690       0.007241      -0.008583       0.006630       0.024925       0.047541       0.002646      -0.041368       0.016100       0.025268             10.641086       5.150965       1.117780      -1.613215      16.093946      -4.037417      10.678346          -0.000004
          459              C      11.892775       4.490824      18.986234       0.085327      27.420259 0.32967788E+03  0.72620315E+04                                 8.013099                            6.101226       0.182540       2.074587                    0.999651      26.129821      73.678045       0.656693       0.423424      -1.055501       0.007161      -0.029829      -0.030809       0.043477      -0.010659       0.013286       0.023670       0.042708       0.028829      -0.042076       0.014122       0.027955              9.341869       4.635008       0.820563      -1.508634      12.588833      -3.452567      10.801766          -0.000001
          460              C      12.122482       5.663399      18.312633      -0.152230      33.929140 0.41924137E+03  0.97536027E+04                                 9.118609                            6.826530       0.119578       2.014332                    0.999715      28.994848      82.542342       0.631594       0.416838      -1.065422      -0.000052      -0.006008      -0.006533       0.008875      -0.008188       0.006148       0.026503       0.036435       0.003884      -0.038991       0.019082       0.019909             10.900553       5.324467       1.360325      -2.073692      14.689130      -4.923335      12.688062          -0.000002
          461              C      12.490285       5.607667      16.976377       0.056769      38.361733 0.40315811E+03  0.92338582E+04                                 9.978029                            6.690936      -0.103451       1.981838                    0.999087      26.207666      72.622546       0.642198       0.416418      -1.071956      -0.004843      -0.022559       0.014124       0.027053       0.000675       0.007216       0.001045       0.030153      -0.024476      -0.011492      -0.009478       0.020971             13.356936       5.766494       1.963728      -2.442066      20.107832      -7.180468      14.196481          -0.000002
          462              C      12.714523       6.849217      16.198339       0.374107      32.847466 0.30853309E+03  0.66659142E+04                                 9.309491                            6.050580      -0.173068       1.984271                    0.999166      23.600384      65.305878       0.637125       0.444963      -1.045406       0.005389       0.026071      -0.016331       0.031232       0.002734       0.037359      -0.000809       0.131428      -0.109786      -0.048874      -0.045812       0.094687             12.716407       5.532701       1.527080      -2.471282      18.805970      -5.452459      13.810551          -0.000002
          463              C      12.197683      11.724646      18.641453       0.101662      27.755291 0.32934926E+03  0.72885945E+04                                 8.212174                            6.182560       0.054518       2.039454                    0.999389      26.284033      75.483333       0.635928       0.435222      -1.043152       0.008756       0.024850      -0.032680       0.041978       0.017406       0.019425      -0.021127       0.069272      -0.018701      -0.050519       0.004251       0.046267              9.697430       4.867624      -1.268801      -0.888841      13.664233       2.883731      10.560434          -0.000000
          464              C      12.405513      10.496891      18.061344      -0.149813      35.405700 0.43668236E+03  0.10322777E+05                                 9.548030                            7.065296      -0.003714       1.975978                    0.999480      29.657354      86.723054       0.604434       0.428673      -1.051907       0.005622       0.010294      -0.002399       0.011972       0.007050       0.001072      -0.022866       0.051207       0.020589      -0.040891       0.017206       0.023685             11.636950       5.417040      -1.581046      -1.083592      16.700783       5.234851      12.793028          -0.000002
          465              C      12.257844      12.766721      16.620651       0.101866      27.100813 0.32040858E+03  0.70169936E+04                                 7.973511                            6.021888       0.211581       2.091700                    0.999723      25.817646      72.901429       0.658971       0.424417      -1.053487      -0.002866      -0.014678       0.041928       0.044516       0.021386       0.004148      -0.019149       0.061185      -0.000333      -0.045640       0.008159       0.037481              9.343035       4.520785      -1.270301      -0.533767      13.871296       2.080465       9.637023          -0.000001
          466              C      12.471143      11.566556      15.967573      -0.146264      33.760555 0.41484152E+03  0.96365420E+04                                 9.123039                            6.810691       0.175400       2.036231                    0.999715      28.856555      82.385156       0.628833       0.419306      -1.062666      -0.000119       0.002721       0.010525       0.010872       0.010146       0.003955      -0.021844       0.044575       0.027380      -0.039232       0.018854       0.020378             10.933739       5.059711      -1.720524      -0.738185      17.494233       3.128238      10.247274          -0.000003
          467              C      12.543610      10.401706      16.694532       0.054467      39.787366 0.40342244E+03  0.92752521E+04                                10.324265                            6.756620      -0.114011       1.981776                    0.999309      26.389488      74.145701       0.627784       0.424356      -1.063017       0.002486       0.023091       0.011059       0.025723       0.001098       0.000339       0.002059       0.034939      -0.037711      -0.014053      -0.009740       0.023793             14.261549       5.696903      -2.358672      -1.347640      23.408360       7.104372      13.679382          -0.000002
          468              C      12.725461       9.091733      16.051944       0.382402      33.535124 0.30955025E+03  0.67023971E+04                                 9.505512                            6.093909      -0.186483       1.982838                    0.999186      23.576934      65.599054       0.628804       0.449875      -1.041140       0.004100      -0.029167      -0.013572       0.032431      -0.000682       0.043511      -0.001257       0.134426      -0.111813      -0.051440      -0.048240       0.099680             13.309319       5.592090      -1.647725      -2.247060      21.017968       6.101980      13.317898          -0.000002
          469              C      11.959773       2.572216      22.216507       0.083460      27.663761 0.33780622E+03  0.75185855E+04                                 8.115435                            6.197042       0.045043       2.026483                    0.999581      26.729920      76.826513       0.645513       0.426317      -1.049213       0.024655      -0.044390      -0.009164       0.051598      -0.003235      -0.026818      -0.020330      -0.036576      -0.072608      -0.047886       0.009911       0.037976              9.341265      10.936601      -0.718547       2.618642       5.531608       1.829030      11.555586           0.000001
          470              C      12.650260       2.949647      23.357113      -0.145312      34.794662 0.43832825E+03  0.10363827E+05                                 9.397548                            7.052752      -0.060391       1.956753                    0.999470      29.655837      86.519961       0.608746       0.425548      -1.054606      -0.002716      -0.022734       0.006419       0.023778      -0.004568      -0.018177      -0.015200      -0.042875      -0.066684      -0.038590       0.002103       0.036487             11.178100      13.247540      -0.336619       4.620405       6.382820       2.542429      13.903941           0.000002
          471              C       0.143566       1.557180      21.346344       0.086181      27.425551 0.34335392E+03  0.76843567E+04                                 8.140187                            6.310853       0.004556       2.017147                    0.999174      26.817581      77.657655       0.629180       0.434976      -1.042442      -0.044325       0.011506       0.018349       0.049333       0.007036      -0.022958      -0.032858      -0.040712      -0.049754      -0.043973      -0.006765       0.050738              9.257103      10.419783      -1.138081       2.496550       6.113394       2.161455      11.238133           0.000000
          472              C       0.892847       1.891294      22.455482      -0.145709      34.888774 0.44938729E+03  0.10727001E+05                                 9.515492                            7.213721      -0.130172       1.939021                    0.998862      29.979026      88.831723       0.590907       0.434239      -1.045836      -0.010650      -0.006577       0.009775       0.015882       0.011145      -0.012399      -0.035044      -0.044491      -0.057490      -0.038557      -0.014800       0.053357             11.155922      11.275781      -0.568147       3.238062       7.162087       3.603965      15.029898           0.000001
          473              C       0.311744       2.619119      23.470216       0.066648      38.464275 0.40236370E+03  0.92549304E+04                                10.125257                            6.768672      -0.096362       1.991092                    0.999288      26.291525      74.150398       0.623638       0.426992      -1.060215      -0.013428      -0.017694      -0.012341       0.025410       0.011893      -0.013756      -0.021089      -0.028625      -0.032405      -0.025599      -0.011207       0.036805             13.540079      14.130130       0.388327       6.598852       7.523980       4.636886      18.966127           0.000000
          474              C       1.084269       3.004551      24.677863       0.370954      34.047313 0.32283190E+03  0.70923516E+04                                 9.661029                            6.270066      -0.356335       1.920152                    0.998778      24.329866      69.093168       0.610511       0.456666      -1.033068       0.011896      -0.000159       0.025529       0.028165       0.030803      -0.012503      -0.043336      -0.099227      -0.071798      -0.046436      -0.042029       0.088464             13.314794      14.102973       0.353900       6.066253       7.327471       4.648733      18.513938           0.000000
          475              C       6.359312       1.494826      25.217382       0.091833      28.844903 0.34500598E+03  0.77245897E+04                                 8.436512                            6.331072       0.029376       2.025722                    0.999445      26.696618      77.127445       0.627911       0.435671      -1.042837       0.001730       0.004399       0.044006       0.044259       0.031880      -0.009369      -0.006250      -0.072013       0.021729      -0.052441       0.005814       0.046627             10.046737      14.448026      -3.414030       0.982596       6.398409       1.099442       9.293774           0.000001
          476              C       5.075418       1.947302      24.995736      -0.138669      36.151549 0.44877643E+03  0.10717488E+05                                 9.757977                            7.210555      -0.151864       1.931345                    0.998829      30.061263      89.333408       0.590343       0.434449      -1.044860      -0.002684      -0.013629       0.012945       0.018987       0.025994      -0.010347      -0.017081      -0.058062       0.002520      -0.039745      -0.007204       0.046949             11.920455      18.131660      -4.580836       0.561795       7.653659       1.500308       9.976045           0.000002
          477              C       6.337436       2.297143      27.369073       0.089085      28.436660 0.33814737E+03  0.75257307E+04                                 8.322517                            6.242605       0.143091       2.066198                    0.999421      26.440667      75.915512       0.636805       0.432172      -1.045967       0.008036      -0.014145      -0.042767       0.045757       0.025583      -0.012743      -0.012890      -0.064423       0.030259      -0.047297       0.003176       0.044121              9.874066      13.890559      -3.449032       1.595641       6.957636       1.505043       8.774004           0.000001
          478              C       5.054908       2.785486      27.218117      -0.133029      36.599818 0.44869938E+03  0.10712412E+05                                 9.874101                            7.239568      -0.163771       1.932517                    0.998551      29.817432      88.520490       0.585697       0.438027      -1.042990       0.002112      -0.007577      -0.007075       0.010580       0.028221      -0.014587      -0.018066      -0.048935      -0.009718      -0.036960      -0.011811       0.048771             12.086811      18.207490      -3.848419       2.897118       7.788511       1.631989      10.264432           0.000001
          479              C       4.408175       2.600909      26.019135       0.058163      39.846591 0.41322357E+03  0.95816643E+04                                10.397056                            6.879832      -0.205637       1.953041                    0.999025      26.679151      75.894930       0.614962       0.429538      -1.057154       0.019462      -0.015376       0.007031       0.025780       0.013598      -0.004571      -0.008728      -0.046307      -0.028869      -0.022444      -0.011354       0.033799             14.318884      24.520232      -5.434530       2.140728       8.061519       1.532275      10.374900           0.000001
          480              C       2.988918       3.019450      25.854041       0.373548      34.568194 0.32840774E+03  0.72505571E+04                                 9.779617                            6.338522      -0.379253       1.911400                    0.998702      24.481164      69.844203       0.604720       0.458769      -1.031205      -0.029256       0.001325      -0.001746       0.029338       0.028352      -0.013289      -0.048564      -0.100217      -0.061284      -0.047407      -0.043208       0.090615             13.712906      23.220151      -4.597332       1.978954       7.788013       1.922361      10.130555           0.000000
          481              C       0.336356       5.526277      30.032919       0.089506      29.669243 0.34137690E+03  0.76203658E+04                                 8.603415                            6.296630       0.038615       2.033151                    0.999052      26.523385      76.420301       0.630015       0.435525      -1.043306      -0.038804       0.006725      -0.025557       0.046949       0.016177       0.011499      -0.024767      -0.044501      -0.042786      -0.038645      -0.003806       0.042450             10.551748      11.495964      -1.529793      -1.134881       6.870730       4.408380      13.288551          -0.000000
          482              C       1.056923       4.920952      29.014537      -0.135737      37.897028 0.45138413E+03  0.10789660E+05                                10.088922                            7.244052      -0.173680       1.928150                    0.998431      29.871520      88.656412       0.587755       0.435961      -1.044507      -0.014753      -0.001985      -0.005500       0.015869       0.017078      -0.001568      -0.031108      -0.054011      -0.071476      -0.037921      -0.017623       0.055544             12.683543      12.392088      -1.956562      -1.877209       8.997724       6.478461      16.660816           0.000001
          483              C      12.065055       5.323766      28.850812       0.093474      29.390472 0.33625627E+03  0.74719902E+04                                 8.509534                            6.224516       0.024810       2.027903                    0.999234      26.399967      75.700985       0.637923       0.432088      -1.046181       0.032963      -0.007435       0.032453       0.046851       0.015784       0.017242      -0.036055      -0.042486      -0.071731      -0.052950       0.001501       0.051448             10.391668      11.937061      -1.764648      -1.291811       7.143124       4.217401      12.094819           0.000001
          484              C      12.722726       4.725615      27.790928      -0.137616      36.064761 0.43266433E+03  0.10204087E+05                                 9.656469                            7.019042      -0.059194       1.960850                    0.999366      29.500453      86.161491       0.608201       0.427008      -1.052941       0.002922      -0.013799       0.013559       0.019565       0.010939       0.012486      -0.037240      -0.053438      -0.042352      -0.044899      -0.009391       0.054290             12.004328      14.141467      -3.004681      -3.286847       8.362191       5.060312      13.509326           0.000002
          485              C       0.407455       4.529174      27.867090       0.061166      39.975355 0.39203226E+03  0.89504898E+04                                10.352929                            6.653165      -0.035844       2.013117                    0.999213      26.021595      72.894309       0.633600       0.423415      -1.063438      -0.012695      -0.003143       0.021079       0.024806       0.011689      -0.000583      -0.019569      -0.044063      -0.047724      -0.024562      -0.014970       0.039533             14.607682      14.573478      -4.022165      -4.772089      10.355678       8.070006      18.893889           0.000001
          486              C       1.126655       3.907020      26.742446       0.382612      34.401638 0.31736342E+03  0.69386398E+04                                 9.734387                            6.217362      -0.314377       1.938403                    0.998777      24.017174      67.917313       0.613341       0.456759      -1.033590       0.009593      -0.021814      -0.018276       0.030031       0.034200      -0.010207      -0.050757      -0.103070      -0.078551      -0.052833      -0.043774       0.096607             13.778494      13.953464      -4.330128      -4.366153       9.915025       7.202808      17.466992           0.000001
          487              C      12.628383       5.216441      33.690064       0.094095      27.214988 0.32127832E+03  0.70363848E+04                                 7.970375                            6.007202       0.236375       2.096924                    0.999722      25.905958      73.002472       0.663963       0.421206      -1.056153       0.010626       0.043336      -0.006124       0.045038      -0.005319      -0.028657       0.015536      -0.012792      -0.064791      -0.041897       0.008101       0.033796              9.559893       5.878079       0.864477       3.468101       8.331628      -0.464777      14.469971          -0.000002
          488              C      13.134284       5.007309      34.957455      -0.148893      34.103840 0.41613580E+03  0.96718830E+04                                 9.182000                            6.817717       0.166022       2.032378                    0.999692      28.897120      82.460652       0.629153       0.418865      -1.063194       0.005674       0.010148      -0.007602       0.013891       0.000933      -0.020009       0.006007      -0.014695      -0.076785      -0.035998       0.014718       0.021280             11.311715       6.808654       0.845280       4.758168       8.893422      -0.080647      18.233069          -0.000005
          489              C      13.180772       7.441575      33.756193       0.099118      28.838170 0.33674164E+03  0.75041754E+04                                 8.446381                            6.249224      -0.039425       2.005545                    0.999351      26.621760      77.071662       0.631995       0.434897      -1.041885      -0.009227      -0.041379      -0.011176       0.043844      -0.000866      -0.031305       0.015746       0.009921      -0.079928      -0.046159       0.009380       0.036779             10.296571       6.181691       0.888715       3.469155       8.996442      -1.110560      15.711580          -0.000002
          490              C      -0.001367       7.314937      35.035441      -0.143919      35.625889 0.43377958E+03  0.10227444E+05                                 9.596274                            7.034983       0.021220       1.986250                    0.999414      29.432510      85.689551       0.607183       0.427847      -1.053405       0.000887      -0.007232      -0.007711       0.010609      -0.004849      -0.014680       0.005126      -0.002125      -0.117044      -0.042784       0.015460       0.027324             12.034600       6.739854       0.433041       4.275193       9.356938      -2.243701      20.007009          -0.000004
          491              C      -0.028713       6.078905      35.656139       0.051144      39.577794 0.40224547E+03  0.92270582E+04                                10.249684                            6.713492      -0.088430       1.988319                    0.999144      26.300431      73.436478       0.635473       0.420182      -1.067308      -0.001870      -0.000752      -0.028304       0.028375      -0.010875      -0.009389       0.001681       0.030155      -0.025768      -0.014735      -0.010773       0.025508             14.568180       7.571112       0.561402       6.330348       9.749500      -1.581160      26.383926          -0.000001
          492              C       0.422496       5.953370      37.049858       0.380264      33.622689 0.31073198E+03  0.67261917E+04                                 9.493973                            6.083399      -0.185600       1.981237                    0.999227      23.565151      65.297019       0.633556       0.446620      -1.044304       0.011238      -0.001381       0.028248       0.030433       0.009277      -0.041841      -0.001419       0.133262      -0.106388      -0.050547      -0.047565       0.098111             13.580187       6.648614      -0.462979       5.470147      10.294597      -1.642039      23.797350          -0.000001
          493              C       1.268854      10.560348      39.934438       0.104514      26.770599 0.31450126E+03  0.68593780E+04                                 7.889192                            5.950176       0.172453       2.079457                    0.999695      25.783610      72.784882       0.665235       0.422152      -1.054325       0.012493      -0.016473       0.035921       0.041446      -0.001230      -0.013466      -0.025288       0.078382       0.003537      -0.052378       0.008819       0.043559              9.128044       4.571697       0.696163       1.550554      12.791010       2.654338      10.021426          -0.000003
          494              C       1.036413       9.428883      39.192884      -0.148357      33.248955 0.41120767E+03  0.95094486E+04                                 8.973209                            6.738342       0.159687       2.029724                    0.999731      28.669488      81.062394       0.639640       0.414072      -1.068441       0.001770       0.002133       0.006690       0.007242      -0.008583      -0.006629      -0.024927       0.047541       0.002647      -0.041369       0.016102       0.025268             10.641094       5.150976       1.117782       1.613213      16.093954       4.037422      10.678354          -0.000005
          495              C       1.780225       9.304176      41.789234       0.085327      27.420235 0.32967777E+03  0.72620283E+04                                 8.013098                            6.101229       0.182536       2.074587                    0.999651      26.129801      73.677988       0.656692       0.423425      -1.055500      -0.007161       0.029829      -0.030809       0.043476      -0.010659      -0.013286      -0.023670       0.042709       0.028826      -0.042076       0.014121       0.027955              9.341865       4.635009       0.820563       1.508633      12.588830       3.452569      10.801756          -0.000002
          496              C       1.550518       8.131601      41.115633      -0.152231      33.929116 0.41924142E+03  0.97536030E+04                                 9.118603                            6.826530       0.119582       2.014333                    0.999715      28.994836      82.542278       0.631594       0.416838      -1.065422       0.000051       0.006008      -0.006532       0.008875      -0.008188      -0.006148      -0.026503       0.036436       0.003885      -0.038992       0.019083       0.019909             10.900544       5.324467       1.360326       2.073691      14.689116       4.923337      12.688050          -0.000003
          497              C       1.182714       8.187333      39.779377       0.056767      38.361755 0.40315857E+03  0.92338717E+04                                 9.978034                            6.690941      -0.103451       1.981838                    0.999087      26.207677      72.622598       0.642197       0.416418      -1.071956       0.004842       0.022559       0.014124       0.027053       0.000675      -0.007216      -0.001044       0.030152      -0.024477      -0.011491      -0.009479       0.020970             13.356946       5.766499       1.963734       2.442066      20.107855       7.180489      14.196483          -0.000002
          498              C       0.958477       6.945782      39.001339       0.374109      32.847398 0.30853242E+03  0.66658971E+04                                 9.309487                            6.050578      -0.173074       1.984270                    0.999166      23.600353      65.305814       0.637124       0.444963      -1.045405      -0.005390      -0.026071      -0.016331       0.031232       0.002734      -0.037359       0.000809       0.131431      -0.109787      -0.048875      -0.045814       0.094688             12.716401       5.532698       1.527076       2.471277      18.805971       5.452450      13.810533          -0.000001
          499              C       1.475317       2.070354      41.444452       0.101664      27.755290 0.32934910E+03  0.72885911E+04                                 8.212180                            6.182563       0.054509       2.039452                    0.999389      26.284017      75.483317       0.635927       0.435223      -1.043151      -0.008757      -0.024850      -0.032680       0.041978       0.017406      -0.019425       0.021127       0.069273      -0.018704      -0.050519       0.004251       0.046268              9.697437       4.867626      -1.268801       0.888841      13.664244      -2.883725      10.560441          -0.000001
          500              C       1.267487       3.298109      40.864344      -0.149813      35.405706 0.43668242E+03  0.10322780E+05                                 9.548036                            7.065300      -0.003717       1.975977                    0.999480      29.657345      86.723045       0.604433       0.428674      -1.051906      -0.005622      -0.010295      -0.002399       0.011972       0.007050      -0.001072       0.022867       0.051208       0.020590      -0.040892       0.017206       0.023686             11.636955       5.417043      -1.581046       1.083592      16.700789      -5.234849      12.793034          -0.000002
          501              C       1.415156       1.028279      39.423651       0.101866      27.100808 0.32040818E+03  0.70169842E+04                                 7.973511                            6.021882       0.211577       2.091699                    0.999723      25.817653      72.901491       0.658972       0.424416      -1.053487       0.002865       0.014678       0.041929       0.044516       0.021386      -0.004148       0.019149       0.061186      -0.000336      -0.045639       0.008157       0.037482              9.343038       4.520781      -1.270302       0.533766      13.871307      -2.080456       9.637026          -0.000001
          502              C       1.201857       2.228444      38.770573      -0.146264      33.760553 0.41484107E+03  0.96365306E+04                                 9.123036                            6.810682       0.175397       2.036230                    0.999715      28.856588      82.385297       0.628835       0.419306      -1.062667       0.000118      -0.002721       0.010526       0.010872       0.010146      -0.003954       0.021844       0.044575       0.027380      -0.039232       0.018854       0.020378             10.933738       5.059704      -1.720522       0.738187      17.494218      -3.128235      10.247293          -0.000004
          503              C       1.129390       3.393294      39.497532       0.054465      39.787379 0.40342260E+03  0.92752572E+04                                10.324270                            6.756623      -0.114009       1.981777                    0.999309      26.389492      74.145727       0.627784       0.424356      -1.063016      -0.002486      -0.023091       0.011059       0.025723       0.001097      -0.000339      -0.002059       0.034938      -0.037712      -0.014053      -0.009740       0.023793             14.261553       5.696904      -2.358671       1.347638      23.408376      -7.104356      13.679381          -0.000002
          504              C       0.947539       4.703267      38.854944       0.382403      33.535083 0.30954983E+03  0.67023863E+04                                 9.505510                            6.093909      -0.186487       1.982837                    0.999186      23.576910      65.599002       0.628803       0.449876      -1.041139      -0.004101       0.029167      -0.013573       0.032431      -0.000681      -0.043511       0.001257       0.134428      -0.111812      -0.051440      -0.048241       0.099681             13.309316       5.592088      -1.647723       2.247056      21.017981      -6.101968      13.317879          -0.000000
          505              I       2.541947       8.308728      31.511010      -0.471340     485.561674 0.20388501E+05  0.11472435E+07                                38.088139                           35.700715       1.371860       1.798475                    0.999978     171.755779     570.690338       0.464340       0.234423      -1.343304      -0.213187       0.144767      -0.126940       0.287263      -0.184864      -0.049305      -0.048819       0.297243      -0.641505      -0.250313      -0.094797       0.345109             40.849998      58.143071      -1.351977      -2.357222      31.111804      -2.590004      33.295120          -0.000001
          506              I       4.703102       4.573594      30.854283      -0.459581     456.960233 0.18687181E+05  0.10298680E+07                                36.467315                           34.079551       1.535718       1.843136                    0.999900     169.689786     559.791215       0.476862       0.233064      -1.343933       0.011570      -0.198254      -0.113714       0.228843       0.019838       0.095438       0.213592      -0.372351      -0.610656      -0.313584      -0.060253       0.373838             39.206023      33.967827       5.552827       4.478879      48.067463      12.216197      35.582780          -0.000002
          507              I       5.822921      14.124149      18.213668      -0.436059     421.071664 0.18790048E+05  0.10363252E+07                                34.519113                           34.200527       1.419129       1.820738                    0.999860     168.221054     554.049281       0.475739       0.233437      -1.344218       0.104760       0.248718      -0.077461       0.280777       0.192595      -0.138537      -0.205232      -0.322315      -0.292382      -0.243694      -0.173045       0.416739             35.309453      28.258816       3.092285      -2.346151      50.461590      -4.091711      27.207953           0.000019
          508              I       2.196431      12.031447      19.949889      -0.465890     451.554921 0.19826318E+05  0.11077678E+07                                36.221891                           35.127336       1.403365       1.807189                    0.999969     170.940079     565.861834       0.469699       0.233389      -1.344876      -0.193671       0.130767       0.085197       0.248731      -0.006637      -0.060363       0.020132       0.618702      -0.489286      -0.233736      -0.163786       0.397522             38.081878      57.378687      -4.502163       3.485238      30.017299       2.959164      26.849646          -0.000001
          509              I       3.035269      13.477163      24.459410      -0.446267     497.513784 0.19685953E+05  0.10925631E+07                                38.232385                           34.677880       1.733744       1.896061                    0.999806     166.435537     540.314958       0.481766       0.229076      -1.357852       0.112906      -0.032812      -0.178425       0.213681       0.047344      -0.219284      -0.088167       0.190961       0.698807      -0.229064      -0.147304       0.376368             42.798912      51.310092       1.000403     -20.027925      27.743330      -0.807928      49.343314           0.000019
          510              I       3.167897      11.541725      28.475930      -0.458998     502.660672 0.20232131E+05  0.11368392E+07                                39.081523                           35.596569       1.317847       1.786920                    0.999994     171.399663     570.060911       0.464133       0.234858      -1.341992       0.146486      -0.170682       0.145530       0.267898      -0.173068       0.135741      -0.268536       0.027468       0.046786      -0.277980      -0.111822       0.389801             43.629586      48.591553     -17.138815       9.505321      48.013720     -13.435691      34.283485           0.000002
          511              I      11.131053       5.486271       8.708010      -0.471335     485.565026 0.20388682E+05  0.11472565E+07                                38.088375                           35.700928       1.371840       1.798471                    0.999978     171.755898     570.691816       0.464337       0.234423      -1.343303       0.213186      -0.144769      -0.126964       0.287274      -0.184862       0.049302       0.048824       0.297246      -0.641520      -0.250318      -0.094793       0.345110             40.850264      58.143502      -1.351991       2.357237      31.111983       2.590035      33.295308           0.000003
          512              I       8.969898       9.221406       8.051283      -0.459574     456.959067 0.18687117E+05  0.10298635E+07                                36.467261                           34.079498       1.535716       1.843137                    0.999900     169.689508     559.790091       0.476863       0.233064      -1.343933      -0.011569       0.198259      -0.113741       0.228861       0.019841      -0.095440      -0.213602      -0.372362      -0.610695      -0.313599      -0.060254       0.373853             39.205972      33.967786       5.552831      -4.478888      48.067387     -12.216211      35.582743           0.000003
          513              I       7.850079      27.260851      41.016668      -0.436094     421.077653 0.18790410E+05  0.10363504E+07                                34.519489                           34.200903       1.419098       1.820728                    0.999860     168.221932     554.053974       0.475736       0.233437      -1.344217      -0.104760      -0.248721      -0.077453       0.280777       0.192595       0.138538       0.205230      -0.322315      -0.292406      -0.243697      -0.173043       0.416740             35.309834      28.259148       3.092326       2.346186      50.462111       4.091779      27.208243          -0.000010
          514              I      11.476569       1.763553      42.752889      -0.465896     451.556837 0.19826430E+05  0.11077757E+07                                36.222005                           35.127446       1.403354       1.807186                    0.999969     170.940363     565.863280       0.469698       0.233389      -1.344876       0.193664      -0.130776       0.085199       0.248731      -0.006637       0.060362      -0.020131       0.618698      -0.489276      -0.233734      -0.163784       0.397519             38.081996      57.378858      -4.502167      -3.485252      30.017396      -2.959164      26.849733          -0.000003
          515              I      10.637731       0.317837       1.656410      -0.446279     497.515160 0.19686022E+05  0.10925680E+07                                38.232482                           34.677963       1.733737       1.896059                    0.999806     166.435604     540.315598       0.481765       0.229076      -1.357851      -0.112914       0.032812      -0.178432       0.213691       0.047343       0.219282       0.088170       0.190972       0.698821      -0.229073      -0.147298       0.376371             42.799026      51.310226       1.000416      20.027982      27.743391       0.807951      49.343460          -0.000000
          516              I      10.505103       2.253275       5.672930      -0.459001     502.660683 0.20232132E+05  0.11368393E+07                                39.081530                           35.596575       1.317849       1.786921                    0.999994     171.399596     570.060688       0.464133       0.234858      -1.341991      -0.146494       0.170671       0.145510       0.267885      -0.173059      -0.135732       0.268539       0.027482       0.046755      -0.277986      -0.111805       0.389791             43.629598      48.591564     -17.138807      -9.505322      48.013726      13.435707      34.283503           0.000003
          517              I       9.378447      19.281271      36.897990      -0.471334     485.564656 0.20388662E+05  0.11472550E+07                                38.088351                           35.700906       1.371840       1.798471                    0.999978     171.755871     570.691616       0.464338       0.234423      -1.343303      -0.213186      -0.144770       0.126966       0.287274       0.184862       0.049302      -0.048823       0.297244      -0.641522      -0.250318      -0.094792       0.345110             40.850237      58.143459       1.351987       2.357235      31.111961      -2.590034      33.295292           0.000005
          518              I      11.539602      23.016406      37.554717      -0.459573     456.958572 0.18687091E+05  0.10298618E+07                                36.467229                           34.079469       1.535717       1.843137                    0.999900     169.689471     559.789818       0.476863       0.233064      -1.343933       0.011569       0.198259       0.113742       0.228862      -0.019840      -0.095440       0.213602      -0.372364      -0.610699      -0.313600      -0.060254       0.373855             39.205936      33.967750      -5.552828      -4.478883      48.067341      12.216202      35.582717           0.000004
          519              I      12.659421      13.465851       4.589332      -0.436093     421.077489 0.18790398E+05  0.10363496E+07                                34.519482                           34.200893       1.419097       1.820728                    0.999860     168.221875     554.053738       0.475736       0.233437      -1.344217       0.104760      -0.248723       0.077451       0.280778      -0.192596       0.138537      -0.205232      -0.322313      -0.292405      -0.243695      -0.173046       0.416741             35.309830      28.259138      -3.092327       2.346184      50.462111      -4.091779      27.208240          -0.000004
          520              I       9.032931      15.558553       2.853111      -0.465896     451.557094 0.19826443E+05  0.11077767E+07                                36.222020                           35.127459       1.403349       1.807185                    0.999969     170.940407     565.863491       0.469698       0.233389      -1.344876      -0.193663      -0.130780      -0.085206       0.248734       0.006637       0.060364       0.020128       0.618701      -0.489274      -0.233734      -0.163786       0.397520             38.082014      57.378892       4.502169      -3.485257      30.017401       2.959165      26.849749           0.000004
          521              I       9.871769      14.112837      43.949590      -0.446281     497.515991 0.19686065E+05  0.10925710E+07                                38.232527                           34.678004       1.733737       1.896058                    0.999806     166.435728     540.316185       0.481765       0.229076      -1.357851       0.112913       0.032810       0.178427       0.213687      -0.047342       0.219281      -0.088168       0.190971       0.698814      -0.229070      -0.147298       0.376369             42.799077      51.310299      -1.000415      20.028006      27.743422      -0.807949      49.343510          -0.000006
          522              I      10.004397      16.048275      39.933070      -0.459001     502.660645 0.20232131E+05  0.11368392E+07                                39.081527                           35.596574       1.317849       1.786921                    0.999994     171.399602     570.060695       0.464133       0.234858      -1.341991       0.146494       0.170669      -0.145511       0.267884       0.173059      -0.135731      -0.268538       0.027482       0.046750      -0.277985      -0.111804       0.389789             43.629594      48.591567      17.138806      -9.505322      48.013716     -13.435703      34.283500           0.000002
          523              I       4.294553      22.103728      14.094990      -0.471339     485.562350 0.20388537E+05  0.11472460E+07                                38.088184                           35.700755       1.371857       1.798474                    0.999978     171.755822     570.690683       0.464339       0.234423      -1.343304       0.213187       0.144769       0.126945       0.287266       0.184865      -0.049304       0.048819       0.297243      -0.641512      -0.250313      -0.094797       0.345110             40.850049      58.143159       1.351981      -2.357222      31.111835       2.590009      33.295153          -0.000000
          524              I       2.133398      18.368594      14.751717      -0.459580     456.960210 0.18687180E+05  0.10298679E+07                                36.467319                           34.079555       1.535719       1.843136                    0.999900     169.689746     559.791117       0.476862       0.233064      -1.343933      -0.011570      -0.198257       0.113718       0.228848      -0.019837       0.095439      -0.213595      -0.372356      -0.610666      -0.313589      -0.060254       0.373842             39.206029      33.967830      -5.552827       4.478878      48.067471     -12.216207      35.582786          -0.000002
          525              I       1.013579       0.329149      27.392332      -0.436057     421.071591 0.18790044E+05  0.10363250E+07                                34.519105                           34.200520       1.419129       1.820738                    0.999860     168.221074     554.049308       0.475739       0.233437      -1.344218      -0.104756       0.248719       0.077463       0.280777      -0.192595      -0.138537       0.205233      -0.322319      -0.292372      -0.243694      -0.173046       0.416739             35.309444      28.258806      -3.092284      -2.346149      50.461587       4.091702      27.207941           0.000020
          526              I       4.640069      25.826447      25.656111      -0.465890     451.554894 0.19826318E+05  0.11077678E+07                                36.221889                           35.127336       1.403365       1.807189                    0.999969     170.940076     565.861814       0.469699       0.233389      -1.344876       0.193668       0.130767      -0.085201       0.248730       0.006636      -0.060362      -0.020134       0.618698      -0.489276      -0.233736      -0.163782       0.397518             38.081873      57.378668       4.502161       3.485233      30.017303      -2.959169      26.849647           0.000001
          527              I       3.801231      27.272163      21.146590      -0.446285     497.517303 0.19686132E+05  0.10925756E+07                                38.232597                           34.678066       1.733726       1.896055                    0.999806     166.435915     540.317083       0.481764       0.229077      -1.357851      -0.112907      -0.032809       0.178425       0.213682      -0.047342      -0.219283       0.088167       0.190962       0.698811      -0.229065      -0.147303       0.376369             42.799153      51.310375      -1.000414     -20.028042      27.743475       0.807943      49.343611           0.000001
          528              I       3.668603      25.336725      17.130070      -0.459002     502.661169 0.20232158E+05  0.11368411E+07                                39.081547                           35.596592       1.317847       1.786920                    0.999994     171.399754     570.061297       0.464133       0.234858      -1.341992      -0.146487      -0.170677      -0.145524       0.267892       0.173067       0.135738       0.268536       0.027468       0.046785      -0.277980      -0.111819       0.389799             43.629612      48.591565      17.138813       9.505328      48.013746      13.435712      34.283523           0.000002
          529              I      11.131053      19.281271      14.094990      -0.471339     485.562342 0.20388538E+05  0.11472461E+07                                38.088184                           35.700756       1.371857       1.798474                    0.999978     171.755821     570.690679       0.464339       0.234423      -1.343304       0.213187      -0.144769       0.126945       0.287266      -0.184865      -0.049304      -0.048819       0.297243      -0.641512      -0.250314      -0.094797       0.345110             40.850047      58.143147      -1.351986      -2.357220      31.111840      -2.590013      33.295154          -0.000000
          530              I       8.969898      23.016406      14.751717      -0.459580     456.960239 0.18687181E+05  0.10298680E+07                                36.467321                           34.079555       1.535718       1.843136                    0.999900     169.689750     559.791133       0.476862       0.233064      -1.343933      -0.011570       0.198257       0.113718       0.228848       0.019837       0.095439       0.213595      -0.372356      -0.610665      -0.313589      -0.060253       0.373842             39.206031      33.967832       5.552829       4.478880      48.067472      12.216208      35.582788          -0.000002
          531              I       7.850079      13.465851      27.392332      -0.436057     421.071563 0.18790043E+05  0.10363249E+07                                34.519103                           34.200518       1.419130       1.820738                    0.999860     168.221070     554.049286       0.475739       0.233437      -1.344218      -0.104756      -0.248719       0.077463       0.280777       0.192595      -0.138537      -0.205233      -0.322319      -0.292372      -0.243694      -0.173046       0.416739             35.309442      28.258805       3.092284      -2.346150      50.461582      -4.091703      27.207940           0.000021
          532              I      11.476569      15.558553      25.656111      -0.465890     451.554875 0.19826317E+05  0.11077678E+07                                36.221888                           35.127336       1.403365       1.807189                    0.999969     170.940074     565.861805       0.469699       0.233389      -1.344876       0.193668      -0.130767      -0.085201       0.248730      -0.006636      -0.060362       0.020134       0.618698      -0.489276      -0.233736      -0.163782       0.397518             38.081871      57.378667      -4.502160       3.485235      30.017301       2.959169      26.849646           0.000002
          533              I      10.637731      14.112837      21.146590      -0.446285     497.517312 0.19686132E+05  0.10925756E+07                                38.232598                           34.678067       1.733726       1.896055                    0.999806     166.435916     540.317090       0.481764       0.229077      -1.357851      -0.112907       0.032809       0.178425       0.213682       0.047342      -0.219283      -0.088167       0.190962       0.698811      -0.229065      -0.147303       0.376369             42.799154      51.310376       1.000413     -20.028043      27.743475      -0.807942      49.343612           0.000002
          534              I      10.505103      16.048275      17.130070      -0.459002     502.661168 0.20232157E+05  0.11368411E+07                                39.081547                           35.596591       1.317847       1.786920                    0.999994     171.399753     570.061290       0.464133       0.234858      -1.341992      -0.146487       0.170676      -0.145524       0.267892      -0.173067       0.135738      -0.268536       0.027468       0.046785      -0.277980      -0.111819       0.389799             43.629612      48.591566     -17.138811       9.505328      48.013745     -13.435713      34.283525           0.000002
          535              I       2.541947      22.103728      36.897990      -0.471334     485.564648 0.20388660E+05  0.11472549E+07                                38.088350                           35.700904       1.371840       1.798471                    0.999978     171.755868     570.691604       0.464338       0.234423      -1.343303      -0.213186       0.144770       0.126966       0.287275      -0.184862       0.049302       0.048823       0.297244      -0.641522      -0.250318      -0.094793       0.345110             40.850239      58.143472      -1.351983       2.357236      31.111955       2.590029      33.295289           0.000005
          536              I       4.703102      18.368594      37.554717      -0.459573     456.958434 0.18687084E+05  0.10298613E+07                                36.467220                           34.079461       1.535718       1.843137                    0.999900     169.689455     559.789730       0.476863       0.233064      -1.343933       0.011569      -0.198260       0.113742       0.228862       0.019840      -0.095440      -0.213601      -0.372365      -0.610700      -0.313600      -0.060255       0.373855             39.205926      33.967741       5.552824      -4.478882      48.067329     -12.216199      35.582710           0.000004
          537              I       5.822921       0.329149       4.589332      -0.436093     421.077484 0.18790398E+05  0.10363496E+07                                34.519482                           34.200893       1.419097       1.820728                    0.999860     168.221875     554.053735       0.475736       0.233437      -1.344217       0.104760       0.248723       0.077451       0.280778       0.192596       0.138537       0.205232      -0.322313      -0.292405      -0.243695      -0.173046       0.416741             35.309830      28.259137       3.092327       2.346184      50.462112       4.091778      27.208239          -0.000004
          538              I       2.196431      25.826447       2.853111      -0.465896     451.557082 0.19826443E+05  0.11077766E+07                                36.222019                           35.127458       1.403349       1.807185                    0.999969     170.940407     565.863488       0.469698       0.233389      -1.344876      -0.193663       0.130780      -0.085206       0.248734      -0.006637       0.060364      -0.020128       0.618701      -0.489274      -0.233734      -0.163786       0.397520             38.082013      57.378889      -4.502171      -3.485256      30.017401      -2.959165      26.849749           0.000004
          539              I       3.035269      27.272163      43.949590      -0.446281     497.515995 0.19686066E+05  0.10925710E+07                                38.232527                           34.678004       1.733737       1.896058                    0.999806     166.435730     540.316191       0.481765       0.229076      -1.357851       0.112913      -0.032810       0.178427       0.213687       0.047342       0.219281       0.088168       0.190971       0.698814      -0.229070      -0.147298       0.376369             42.799077      51.310302       1.000415      20.028007      27.743422       0.807948      49.343509          -0.000006
          540              I       3.167897      25.336725      39.933070      -0.459001     502.660623 0.20232129E+05  0.11368391E+07                                39.081525                           35.596572       1.317849       1.786921                    0.999994     171.399600     570.060678       0.464133       0.234858      -1.341991       0.146494      -0.170669      -0.145511       0.267884      -0.173059      -0.135731       0.268538       0.027482       0.046750      -0.277985      -0.111804       0.389789             43.629593      48.591567     -17.138805      -9.505322      48.013714      13.435701      34.283498           0.000002
          541              I       4.294553       8.308728       8.708010      -0.471335     485.565016 0.20388680E+05  0.11472563E+07                                38.088375                           35.700926       1.371840       1.798471                    0.999978     171.755896     570.691805       0.464337       0.234423      -1.343303       0.213186       0.144770      -0.126964       0.287274       0.184862       0.049302      -0.048824       0.297246      -0.641520      -0.250317      -0.094793       0.345110             40.850265      58.143513       1.351986       2.357238      31.111977      -2.590031      33.295306           0.000003
          542              I       2.133398       4.573594       8.051283      -0.459574     456.959061 0.18687117E+05  0.10298636E+07                                36.467261                           34.079499       1.535716       1.843137                    0.999900     169.689510     559.790099       0.476863       0.233064      -1.343933      -0.011569      -0.198259      -0.113741       0.228861      -0.019841      -0.095440       0.213602      -0.372362      -0.610696      -0.313599      -0.060254       0.373853             39.205970      33.967784      -5.552828      -4.478887      48.067386      12.216210      35.582741           0.000003
          543              I       1.013579      14.124149      41.016668      -0.436094     421.077687 0.18790412E+05  0.10363506E+07                                34.519491                           34.200905       1.419098       1.820728                    0.999860     168.221933     554.053988       0.475735       0.233437      -1.344217      -0.104760       0.248721      -0.077453       0.280777      -0.192595       0.138538      -0.205230      -0.322315      -0.292406      -0.243697      -0.173043       0.416740             35.309836      28.259149      -3.092327       2.346186      50.462116      -4.091779      27.208244          -0.000010
          544              I       4.640069      12.031447      42.752889      -0.465896     451.556863 0.19826432E+05  0.11077758E+07                                36.222007                           35.127448       1.403354       1.807186                    0.999969     170.940365     565.863295       0.469698       0.233389      -1.344876       0.193664       0.130776       0.085199       0.248731       0.006637       0.060362       0.020131       0.618698      -0.489276      -0.233734      -0.163784       0.397519             38.081997      57.378861       4.502166      -3.485252      30.017397       2.959164      26.849733          -0.000003
          545              I       3.801231      13.477163       1.656410      -0.446279     497.515209 0.19686025E+05  0.10925681E+07                                38.232485                           34.677966       1.733737       1.896059                    0.999806     166.435609     540.315627       0.481765       0.229076      -1.357851      -0.112914      -0.032812      -0.178432       0.213691      -0.047343       0.219282      -0.088170       0.190972       0.698821      -0.229073      -0.147298       0.376371             42.799028      51.310230      -1.000416      20.027983      27.743392      -0.807951      49.343464          -0.000001
          546              I       3.668603      11.541725       5.672930      -0.459001     502.660680 0.20232132E+05  0.11368393E+07                                39.081530                           35.596576       1.317849       1.786921                    0.999994     171.399595     570.060688       0.464133       0.234858      -1.341991      -0.146494      -0.170671       0.145510       0.267885       0.173059      -0.135732      -0.268539       0.027483       0.046755      -0.277986      -0.111804       0.389791             43.629598      48.591564      17.138809      -9.505322      48.013728     -13.435706      34.283501           0.000003
          547              I       9.378447       5.486271      31.511010      -0.471340     485.561615 0.20388499E+05  0.11472434E+07                                38.088136                           35.700713       1.371861       1.798475                    0.999978     171.755775     570.690310       0.464340       0.234423      -1.343304      -0.213187      -0.144767      -0.126940       0.287263       0.184864      -0.049305       0.048819       0.297243      -0.641505      -0.250312      -0.094797       0.345109             40.849992      58.143052       1.351982      -2.357221      31.111807       2.590008      33.295119          -0.000001
          548              I      11.539602       9.221406      30.854283      -0.459581     456.960173 0.18687177E+05  0.10298677E+07                                36.467311                           34.079547       1.535718       1.843136                    0.999900     169.689779     559.791172       0.476862       0.233064      -1.343933       0.011570       0.198254      -0.113714       0.228843      -0.019838       0.095438      -0.213592      -0.372351      -0.610656      -0.313584      -0.060253       0.373838             39.206020      33.967824      -5.552829       4.478879      48.067459     -12.216195      35.582776          -0.000001
          549              I      12.659421      27.260851      18.213668      -0.436059     421.071643 0.18790047E+05  0.10363252E+07                                34.519112                           34.200526       1.419129       1.820738                    0.999860     168.221052     554.049267       0.475739       0.233437      -1.344218       0.104760      -0.248718      -0.077461       0.280777      -0.192595      -0.138537       0.205232      -0.322315      -0.292382      -0.243693      -0.173045       0.416738             35.309452      28.258814      -3.092285      -2.346151      50.461588       4.091710      27.207952           0.000018
          550              I       9.032931       1.763553      19.949889      -0.465890     451.554927 0.19826317E+05  0.11077678E+07                                36.221892                           35.127336       1.403366       1.807189                    0.999969     170.940078     565.861830       0.469699       0.233389      -1.344876      -0.193671      -0.130767       0.085197       0.248731       0.006637      -0.060363      -0.020132       0.618702      -0.489286      -0.233736      -0.163786       0.397522             38.081879      57.378689       4.502163       3.485239      30.017301      -2.959164      26.849647          -0.000002
          551              I       9.871769       0.317837      24.459410      -0.446266     497.513725 0.19685950E+05  0.10925628E+07                                38.232382                           34.677876       1.733744       1.896061                    0.999806     166.435530     540.314920       0.481766       0.229076      -1.357852       0.112906       0.032812      -0.178424       0.213681      -0.047344      -0.219284       0.088167       0.190961       0.698807      -0.229064      -0.147304       0.376368             42.798908      51.310085      -1.000403     -20.027923      27.743329       0.807928      49.343312           0.000019
          552              I      10.004397       2.253275      28.475930      -0.458998     502.660597 0.20232128E+05  0.11368390E+07                                39.081518                           35.596565       1.317847       1.786920                    0.999994     171.399658     570.060879       0.464133       0.234858      -1.341992       0.146486       0.170682       0.145530       0.267898       0.173068       0.135741       0.268536       0.027468       0.046787      -0.277979      -0.111822       0.389802             43.629581      48.591545      17.138812       9.505319      48.013714      13.435690      34.283482           0.000002
          553              N       5.698906      11.891566      21.219560      -0.169167      33.904771 0.48756656E+03  0.11639671E+05                                 8.903880                            7.245969      -0.172387       1.990856                    0.997486      27.087989      75.126628       0.635344       0.403822      -1.086807       0.054514      -0.014006       0.095992       0.111276       0.015990      -0.038515       0.018786       0.004719      -0.058139      -0.054926       0.016665       0.038261              9.990261      11.549493       1.914574       1.937309       6.557813      -1.286129      11.863478          -0.000000
[truncated: 64,866 more chars]
