# Supplementary material for: A collection of forcefield precursors for metal–organic frameworks
Source: RSC Adv. 2019 Nov 13;9(63):36492–507. doi: 10.1039/c9ra07327b (PMC9075174; doi:10.1039/c9ra07327b)
Supplement: RA-009-C9RA07327B-s3647 [file RA-009-C9RA07327B-s3647.xyz]

   70
jmolscript: load "" {1 1 1} spacegroup "x,y,z" unitcell [{     11.138900     0.000000     0.000000 }, {      2.156449    11.056874     0.000000 }, {      4.575202     1.846089    10.292550 }]
Co     7.492843     5.278635     2.982884     1.164140
Co     9.881377     5.243646     5.142055     0.724020
Co     6.332560     3.986033     0.095103     1.113850
Co    10.377708     7.624328     7.309666     1.164141
Co     7.989174     7.659317     5.150495     0.724085
Co    11.537991     8.916930    10.197447     1.113878
H      2.037832     4.869352     1.435811     0.157501
H      3.879909     4.871979     5.056730     0.137319
H     12.927434     4.832860     6.053049     0.103209
H      8.180064    10.707009     6.057166     0.104619
H      6.433345     1.714137     5.062905     0.138469
H      8.624546    10.932030     1.467718     0.152380
H     15.832719     8.033611     8.856739     0.157499
H     13.990642     8.030984     5.235820     0.137319
H      4.943117     8.070103     4.239501     0.103206
H      9.690487     2.195954     4.235384     0.104623
H     11.437206    11.188826     5.229645     0.138471
H      9.246005     1.970933     8.824832     0.152383
C     10.622205     4.995498     2.324058     0.556099
C     11.938243     4.912252     3.055858     0.105718
C      2.010042     4.875919     2.384784    -0.145122
C      3.191406     4.849253     3.136140     0.045629
C      3.096036     4.865173     4.519459    -0.150278
C     12.984816     4.870889     5.106134     0.097513
C      4.533532     4.871520     2.458890     0.596236
C      8.271490    10.755359     5.112310     0.098971
C      6.370525     0.931693     4.528722    -0.143977
C      6.532761     1.004232     3.157754     0.031874
C      6.882232     2.326055     2.494914     0.601496
C      8.543459    10.905979     2.413603    -0.138244
C      8.275816     9.695460     3.068209     0.105037
C      8.049586     8.423131     2.330233     0.573347
C      7.248346     7.907465     7.968492     0.556104
C      5.932308     7.990711     7.236692     0.105717
C     15.860509     8.027044     7.907766    -0.145124
C     14.679145     8.053710     7.156410     0.045628
C     14.774515     8.037790     5.773091    -0.150281
C      4.885735     8.032074     5.186416     0.097512
C     13.337019     8.031443     7.833660     0.596236
C      9.599061     2.147604     5.180240     0.098970
C     11.500026    11.971270     5.763828    -0.143975
C     11.337790    11.898731     7.134796     0.031876
C     10.988319    10.576908     7.797636     0.601494
C      9.327092     1.996984     7.878947    -0.138240
C      9.594735     3.207503     7.224341     0.105035
C      9.820965     4.479832     7.962317     0.573348
N     11.850855     4.925580     4.400065    -0.211748
N      8.151719     9.640046     4.399036    -0.202375
N      6.019696     7.977383     5.892485    -0.211761
N      9.718832     3.262917     5.893514    -0.202363
O      9.597733     5.035182     3.100116    -0.513122
O     10.578771     4.999349     1.106449    -0.431169
O      4.658050     4.235962     1.387436    -0.510793
O      5.414352     5.557233     3.045566    -0.580790
O      6.861246     2.347771     1.247457    -0.559629
O      7.135320     3.268531     3.267885    -0.552722
O      8.124655     8.402647     1.081747    -0.482039
O      7.771822     7.437463     3.073355    -0.504437
O      7.809748     5.599511     5.025852    -0.651719
O      7.567593     5.377084     0.974704    -0.829294
O      8.272818     7.867781     7.192434    -0.513155
O      7.291780     7.903614     9.186101    -0.431174
O     13.212501     8.667001     8.905114    -0.510806
O     12.456199     7.345730     7.246984    -0.580794
O     11.009305    10.555192     9.045093    -0.559633
O     10.735231     9.634432     7.024665    -0.552725
O      9.745896     4.500316     9.210803    -0.482030
O     10.098729     5.465500     7.219195    -0.504406
O     10.060803     7.303452     5.266698    -0.651726
O     10.302958     7.525879     9.317846    -0.829302

The following XYZ coordinates are in angstroms. Other properties are in atomic units.
The sperically averaged electron density of each atom fit to a function of the form exp(a - br)
eigen_1, eigen_2 and eigen_3 are the three eigenvalues of traceless quadrupole moment tensor
  atom number  atomic symbol              X              Y              Z     net charge C6 coefficient C8 coefficient C10 coefficient fluctuating dipole atomic polarizability isotropic forcefield polarizability              a              b squared Pearson coefficient          <r^3>          <r^4>         wp_QDO          m_QDO          q_QDO       dipole_x       dipole_y       dipole_z         dipole            Qxy            Qxz            Qyz     Q(x^2-y^2)  Q(3z^2 - R^2)        eigen_1        eigen_2        eigen_3 static polarizability      alpha(xx)      alpha(xy)      alpha(xz)      alpha(yy)      alpha(yz)      alpha(zz) atomic spin moment
            1             Co       7.492843       5.278635       2.982884       1.164140      91.626460 0.16368776E+04  0.49997027E+05                                16.764321                           13.337981       0.586351       2.092631                    0.995877      42.702801     111.439495       0.492020       0.407563      -1.147164       0.010435       0.005827       0.019632       0.022984       0.014005      -0.052602      -0.023379       0.029912       0.236844      -0.060063      -0.045482       0.105545             21.064522      23.807201       3.715580       5.284374      21.030520       1.745019      18.355845           3.087088
            2             Co       9.881377       5.243646       5.142055       0.724020      99.273278 0.20526281E+04  0.66722814E+05                                17.755244                           15.020586       0.612030       2.018274                    0.995386      51.544560     141.360386       0.457138       0.412187      -1.137465      -0.068791       0.094704       0.007633       0.117300       0.034467       0.014954       0.018299       0.023131       0.208210      -0.071338      -0.005269       0.076608             20.985484      20.010686      -2.457651      -0.382315      21.099270      -0.566552      21.846497           0.062239
            3             Co       6.332560       3.986033       0.095103       1.113850      93.903184 0.19216120E+04  0.60827634E+05                                15.832584                           13.426555       0.581166       2.077292                    0.996899      43.474194     113.853117       0.550017       0.351799      -1.195379      -0.002074       0.000853      -0.032069       0.032147       0.016580       0.014798      -0.017467       0.025850      -0.257968      -0.090569       0.026323       0.064246             18.582717      12.728460       1.404471       3.265488      18.352371      -1.448685      24.667321           3.080657
            4             Co      10.377708       7.624328       7.309666       1.164141      91.624823 0.16368407E+04  0.49995714E+05                                16.764289                           13.337956       0.586334       2.092626                    0.995877      42.702346     111.438794       0.492013       0.407571      -1.147157      -0.010435      -0.005823      -0.019632       0.022983       0.013975      -0.052591      -0.023377       0.029965       0.236852      -0.060068      -0.045470       0.105538             21.064486      23.807259       3.715553       5.284378      21.030382       1.745017      18.355818           3.087026
            5             Co       7.989174       7.659317       5.150495       0.724085      99.271406 0.20525754E+04  0.66720543E+05                                17.754914                           15.020308       0.612095       2.018304                    0.995385      51.543320     141.355476       0.457147       0.412183      -1.137471       0.068794      -0.094696      -0.007625       0.117295       0.034502       0.014957       0.018295       0.023102       0.208272      -0.071376      -0.005253       0.076629             20.985100      20.010303      -2.457594      -0.382328      21.098852      -0.566554      21.846145           0.060779
            6             Co      11.537991       8.916930      10.197447       1.113878      93.900143 0.19215320E+04  0.60824734E+05                                15.832688                           13.426638       0.581082       2.077273                    0.996899      43.472296     113.849424       0.549991       0.351818      -1.195358       0.002074      -0.000840       0.032071       0.032148       0.016537       0.014836      -0.017429       0.025713      -0.257893      -0.090541       0.026380       0.064161             18.582856      12.728549       1.404488       3.265523      18.352474      -1.448671      24.667546           3.080860
            7              H       2.037832       4.869352       1.435811       0.157501       1.161747 0.86131762E+01  0.86461945E+02                                 1.852338                            1.737334      -1.418315       2.237552                    0.993177       3.532717      10.125926       0.464312       1.314119      -0.701566       0.007293       0.000060      -0.040493       0.041145       0.002493      -0.005240       0.004246      -0.002888       0.028113      -0.009887      -0.001863       0.011751              1.891375       1.718666      -0.025746      -0.111814       1.379357      -0.019735       2.576101           0.000109
            8              H       3.879909       4.871979       5.056730       0.137319       1.130077 0.83949428E+01  0.82547611E+02                                 1.736714                            1.654899      -0.917247       2.457987                    0.998878       3.245394       8.788026       0.509170       1.223366      -0.724481       0.037363       0.001595       0.023234       0.044027      -0.003427       0.008307       0.000130       0.029253       0.032479      -0.020476       0.001982       0.018494              1.763457       2.204295       0.009395       0.336708       1.420494       0.048243       1.665584           0.000029
            9              H      12.927434       4.832860       6.053049       0.103209       1.290182 0.96409242E+01  0.97875868E+02                                 1.879870                            1.759104      -0.934996       2.435347                    0.998000       3.401678       9.278532       0.501249       1.203638      -0.729369      -0.000608       0.000464       0.051787       0.051792      -0.000602       0.003653      -0.006490       0.027703       0.052111      -0.023566       0.004201       0.019365              1.919620       1.639499       0.032118      -0.190538       1.506310       0.030554       2.613051          -0.000022
           10              H       8.180064      10.707009       6.057166       0.104619       1.277368 0.96357726E+01  0.97929955E+02                                 1.880383                            1.769326      -0.844249       2.482201                    0.998785       3.386389       9.278771       0.494671       1.218318      -0.726274      -0.002222      -0.000200       0.052603       0.052650       0.002414      -0.005120       0.005418      -0.022609       0.057547      -0.021948       0.000784       0.021165              1.910755       1.543711       0.076510      -0.055255       1.631426      -0.180617       2.557130          -0.000076
           11              H       6.433345       1.714137       5.062905       0.138469       1.134948 0.84603107E+01  0.83434087E+02                                 1.746461                            1.664595      -0.967451       2.433491                    0.998479       3.275570       8.911381       0.505693       1.228180      -0.723056       0.000940       0.037046       0.023452       0.043855      -0.000314      -0.002502       0.011638      -0.023296       0.030743      -0.017032      -0.003260       0.020292              1.779069       1.452779       0.100077       0.077003       2.222397       0.317987       1.662032           0.000049
           12              H       8.624546      10.932030       1.467718       0.152380       1.100833 0.80922257E+01  0.78940328E+02                                 1.704815                            1.622116      -1.164932       2.350142                    0.997023       3.259859       8.827369       0.514930       1.219346      -0.724190       0.003525       0.004042      -0.042326       0.042664      -0.001422      -0.002508      -0.000083       0.006116       0.046866      -0.011198      -0.004728       0.015927              1.719667       1.304954       0.048958      -0.018019       1.620582      -0.039158       2.233464           0.000040
           13              H      15.832719       8.033611       8.856739       0.157499       1.161752 0.86132236E+01  0.86462582E+02                                 1.852347                            1.737342      -1.418316       2.237550                    0.993177       3.532730      10.125989       0.464309       1.314124      -0.701565      -0.007293      -0.000059       0.040493       0.041145       0.002493      -0.005240       0.004246      -0.002888       0.028114      -0.009887      -0.001864       0.011751              1.891384       1.718675      -0.025746      -0.111816       1.379362      -0.019735       2.576114           0.000108
           14              H      13.990642       8.030984       5.235820       0.137319       1.130081 0.83949742E+01  0.82548000E+02                                 1.736717                            1.654902      -0.917249       2.457985                    0.998878       3.245401       8.788050       0.509170       1.223366      -0.724481      -0.037363      -0.001595      -0.023234       0.044027      -0.003427       0.008307       0.000130       0.029253       0.032479      -0.020476       0.001982       0.018494              1.763461       2.204300       0.009395       0.336709       1.420496       0.048243       1.665586           0.000028
           15              H       4.943117       8.070103       4.239501       0.103206       1.290191 0.96410045E+01  0.97876931E+02                                 1.879882                            1.759115      -0.935000       2.435344                    0.998000       3.401691       9.278593       0.501246       1.203642      -0.729368       0.000608      -0.000464      -0.051787       0.051792      -0.000602       0.003653      -0.006490       0.027703       0.052112      -0.023566       0.004200       0.019365              1.919633       1.639509       0.032118      -0.190539       1.506319       0.030555       2.613071          -0.000023
           16              H       9.690487       2.195954       4.235384       0.104623       1.277354 0.96356338E+01  0.97928136E+02                                 1.880364                            1.769309      -0.844244       2.482204                    0.998785       3.386368       9.278677       0.494676       1.218312      -0.726276       0.002222       0.000200      -0.052603       0.052650       0.002414      -0.005120       0.005418      -0.022609       0.057547      -0.021948       0.000783       0.021165              1.910735       1.543697       0.076509      -0.055254       1.631410      -0.180614       2.557098          -0.000075
           17              H      11.437206      11.188826       5.229645       0.138471       1.134940 0.84602391E+01  0.83433201E+02                                 1.746453                            1.664588      -0.967446       2.433495                    0.998479       3.275556       8.911332       0.505694       1.228180      -0.723056      -0.000940      -0.037046      -0.023452       0.043856      -0.000314      -0.002502       0.011638      -0.023296       0.030742      -0.017032      -0.003260       0.020292              1.779061       1.452773       0.100076       0.077002       2.222385       0.317985       1.662025           0.000050
           18              H       9.246005       1.970933       8.824832       0.152383       1.100825 0.80921529E+01  0.78939418E+02                                 1.704805                            1.622107      -1.164924       2.350146                    0.997023       3.259844       8.827309       0.514932       1.219344      -0.724191      -0.003524      -0.004042       0.042326       0.042664      -0.001423      -0.002508      -0.000083       0.006116       0.046866      -0.011199      -0.004728       0.015927              1.719656       1.304948       0.048957      -0.018019       1.620572      -0.039157       2.233450           0.000041
           19              C      10.622205       4.995498       2.324058       0.556099      24.474297 0.25184266E+03  0.52058435E+04                                 7.692537                            5.603658       0.085002       2.092791                    0.999517      22.071296      61.032680       0.633722       0.467568      -1.025788      -0.094386       0.016049      -0.006439       0.095957       0.006990       0.000250       0.002444      -0.144047      -0.216844      -0.072315      -0.036221       0.108536              9.124545      12.497802      -0.492652       0.497258       4.047957      -0.170106      10.827875          -0.000289
           20              C      11.938243       4.912252       3.055858       0.105718      35.091000 0.38907687E+03  0.88539227E+04                                 9.380969                            6.619492       0.044264       2.031137                    0.999442      25.938616      72.214460       0.637324       0.422323      -1.065603       0.043996       0.008412       0.059167       0.074210       0.002064      -0.001555       0.004363      -0.091022      -0.030484      -0.040568      -0.010377       0.050945             11.751358      19.753043      -0.710009      -0.440439       4.623926       0.072446      10.877103           0.003596
           21              C       2.010042       4.875919       2.384784      -0.145122      36.344632 0.43864855E+03  0.10355902E+05                                 9.602238                            7.039788      -0.041877       1.967533                    0.999131      29.427694      85.321250       0.612352       0.423676      -1.057542       0.014480       0.005959       0.006294       0.016876       0.006637      -0.013426       0.002720      -0.115249      -0.045428      -0.055045      -0.010579       0.065625             11.593356      19.407996      -0.599760      -1.706712       4.711222       0.163909      10.660850           0.001268
           22              C       3.191406       4.849253       3.136140       0.045629      36.434058 0.41107876E+03  0.94448290E+04                                 9.553413                            6.730653       0.070636       2.038944                    0.999073      26.090533      72.003421       0.645084       0.413257      -1.075859      -0.034272       0.004626       0.011377       0.036406       0.003954       0.016417       0.009094      -0.071992      -0.027817      -0.040109      -0.002780       0.042890             12.140138      20.242372      -0.481535      -3.543203       4.806449       0.492371      11.371593           0.008069
           23              C       3.096036       4.865173       4.519459      -0.150278      32.030182 0.42664612E+03  0.99643421E+04                                 8.707690                            6.862102       0.179447       2.033560                    0.999754      29.016412      82.626183       0.633647       0.413883      -1.067861       0.000831       0.014453      -0.009650       0.017399      -0.011791       0.020846      -0.000296       0.003385      -0.013894      -0.023904      -0.000856       0.024760              9.892713      14.457933      -0.194110      -2.532699       4.686103       0.572770      10.534103           0.000550
           24              C      12.984816       4.870889       5.106134       0.097513      26.898778 0.32485852E+03  0.71149200E+04                                 7.842075                            6.050836       0.194777       2.080520                    0.999711      25.817856      72.103514       0.661702       0.422637      -1.058167      -0.032664       0.022168      -0.040015       0.056209      -0.002177       0.014524       0.001000      -0.068414       0.041947      -0.044864       0.017551       0.027313              8.941430      13.193955      -0.061513      -1.099974       4.254707       0.234857       9.375628           0.000366
           25              C       4.533532       4.871520       2.458890       0.596236      24.272285 0.24929228E+03  0.51647997E+04                                 7.794951                            5.640747      -0.110477       2.029406                    0.999207      22.221542      62.491429       0.617683       0.478625      -1.014920       0.051241       0.018311      -0.029333       0.061817      -0.038029       0.040136      -0.077126      -0.104487       0.023962      -0.075541      -0.048849       0.124390              9.564907      13.588860       0.592977      -2.571484       5.783527       2.341918       9.322333          -0.002167
           26              C       8.271490      10.755359       5.112310       0.098971      26.677220 0.32274353E+03  0.70563909E+04                                 7.805015                            6.029032       0.201069       2.085610                    0.999677      25.694601      71.674933       0.663303       0.422346      -1.058450       0.013135      -0.035463      -0.036606       0.052632      -0.018145       0.002752       0.012250       0.063405       0.037443      -0.045484       0.015181       0.030303              8.932698       4.655660       1.805271      -0.119065      13.021116      -0.784074       9.121319          -0.000202
           27              C       6.370525       0.931693       4.528722      -0.143977      31.749713 0.42963558E+03  0.10057491E+05                                 8.688514                            6.904770       0.127690       2.015845                    0.999702      29.073364      83.040831       0.628763       0.416130      -1.065802       0.000562      -0.000350      -0.014419       0.014434      -0.019446       0.005893       0.018316       0.006961      -0.034491      -0.031060       0.003867       0.027194              9.868636       5.077760       1.783879      -0.220484      14.518803      -2.199296      10.009344          -0.003407
           28              C       6.532761       1.004232       3.157754       0.031874      36.085289 0.40846361E+03  0.93640607E+04                                 9.475272                            6.695750       0.120106       2.055351                    0.999293      26.101125      71.809800       0.649111       0.411601      -1.077598      -0.016444      -0.034784       0.011061       0.040033      -0.017717       0.014270       0.014592       0.052188      -0.002699      -0.039819       0.004984       0.034835             12.123061       5.248431       2.736375      -0.369966      20.355588      -2.660281      10.765164           0.005996
           29              C       6.882232       2.326055       2.494914       0.601496      23.708922 0.24551869E+03  0.50602037E+04                                 7.648095                            5.579672      -0.046610       2.049636                    0.999332      22.049726      61.566181       0.624969       0.475515      -1.017993       0.017523       0.053088      -0.031867       0.064350      -0.035059      -0.014204       0.016143       0.153244      -0.141714      -0.068817      -0.040984       0.109802              9.353748       4.708226       1.770551       0.570126      13.559971      -1.817858       9.793048          -0.003112
           30              C       8.543459      10.905979       2.413603      -0.138244      35.224473 0.42130037E+03  0.98102888E+04                                 9.305031                            6.832360       0.055632       1.996116                    0.999499      28.879874      82.163505       0.633046       0.415509      -1.066623      -0.000132       0.010453       0.006899       0.012525      -0.023412       0.004400      -0.012891       0.103725      -0.012494      -0.057401      -0.002367       0.059769             11.315445       5.042050       2.514756      -0.091065      19.261709      -0.450007       9.642576          -0.001276
           31              C       8.275816       9.695460       3.068209       0.105037      35.297853 0.38002738E+03  0.85885226E+04                                 9.405908                            6.527873       0.083805       2.049959                    0.999416      25.611235      70.821816       0.644530       0.420494      -1.067846       0.012345       0.036554       0.058428       0.070017      -0.020797       0.004642      -0.003336       0.080032      -0.032655      -0.039815      -0.011179       0.050994             12.017063       5.162227       2.812154       0.178777      19.617126       1.347315      11.271835           0.004028
           32              C       8.049586       8.423131       2.330233       0.573347      25.497299 0.24702347E+03  0.50905778E+04                                 7.942467                            5.559177       0.131746       2.108272                    0.999547      22.016077      61.137315       0.633524       0.469153      -1.023117       0.008322      -0.080180      -0.029578       0.085866      -0.045864      -0.008022      -0.014111       0.150932      -0.192950      -0.076554      -0.043997       0.120552              9.815481       4.470889       1.590264       0.322399      12.370891       1.666623      12.604663           0.000050
           33              C       7.248346       7.907465       7.968492       0.556104      24.474302 0.25184250E+03  0.52058415E+04                                 7.692542                            5.603658       0.084993       2.092787                    0.999517      22.071333      61.032870       0.633722       0.467569      -1.025787       0.094386      -0.016045       0.006439       0.095957       0.006990       0.000251       0.002444      -0.144047      -0.216845      -0.072315      -0.036221       0.108536              9.124555      12.497822      -0.492652       0.497272       4.047961      -0.170108      10.827884          -0.000288
           34              C       5.932308       7.990711       7.236692       0.105717      35.091155 0.38907813E+03  0.88539620E+04                                 9.381008                            6.619509       0.044248       2.031131                    0.999442      25.938677      72.214766       0.637323       0.422324      -1.065602      -0.043996      -0.008409      -0.059168       0.074211       0.002064      -0.001555       0.004363      -0.091024      -0.030487      -0.040568      -0.010378       0.050947             11.751422      19.753177      -0.710013      -0.440436       4.623943       0.072445      10.877145           0.003603
           35              C      15.860509       8.027044       7.907766      -0.145124      36.344808 0.43865059E+03  0.10355966E+05                                 9.602280                            7.039811      -0.041884       1.967530                    0.999131      29.427769      85.321631       0.612350       0.423677      -1.057541      -0.014481      -0.005956      -0.006295       0.016876       0.006638      -0.013426       0.002720      -0.115247      -0.045425      -0.055045      -0.010578       0.065623             11.593417      19.408118      -0.599764      -1.706732       4.711239       0.163910      10.660894           0.001265
           36              C      14.679145       8.053710       7.156410       0.045628      36.434139 0.41107934E+03  0.94448474E+04                                 9.553434                            6.730661       0.070632       2.038942                    0.999073      26.090556      72.003543       0.645083       0.413258      -1.075858       0.034272      -0.004625      -0.011377       0.036406       0.003954       0.016416       0.009094      -0.071990      -0.027815      -0.040109      -0.002781       0.042889             12.140180      20.242462      -0.481538      -3.543225       4.806459       0.492373      11.371618           0.008074
           37              C      14.774515       8.037790       5.773091      -0.150281      32.030286 0.42664746E+03  0.99643824E+04                                 8.707710                            6.862113       0.179449       2.033560                    0.999754      29.016471      82.626415       0.633646       0.413883      -1.067861      -0.000830      -0.014452       0.009651       0.017398      -0.011790       0.020846      -0.000296       0.003388      -0.013895      -0.023904      -0.000857       0.024761              9.892743      14.457991      -0.194110      -2.532711       4.686111       0.572770      10.534127           0.000545
           38              C       4.885735       8.032074       5.186416       0.097512      26.898852 0.32485933E+03  0.71149450E+04                                 7.842097                            6.050848       0.194760       2.080513                    0.999711      25.817913      72.103805       0.661701       0.422638      -1.058166       0.032664      -0.022165       0.040015       0.056209      -0.002176       0.014524       0.001001      -0.068415       0.041950      -0.044865       0.017552       0.027313              8.941459      13.193997      -0.061512      -1.099980       4.254717       0.234858       9.375664           0.000365
           39              C      13.337019       8.031443       7.833660       0.596236      24.272274 0.24929201E+03  0.51647931E+04                                 7.794952                            5.640745      -0.110486       2.029403                    0.999207      22.221537      62.491423       0.617683       0.478625      -1.014920      -0.051241      -0.018310       0.029332       0.061817      -0.038028       0.040137      -0.077125      -0.104485       0.023963      -0.075540      -0.048848       0.124389              9.564915      13.588884       0.592974      -2.571494       5.783525       2.341917       9.322335          -0.002170
           40              C       9.599061       2.147604       5.180240       0.098970      26.677230 0.32274400E+03  0.70564015E+04                                 7.805013                            6.029035       0.201076       2.085612                    0.999677      25.694595      71.674843       0.663304       0.422346      -1.058450      -0.013136       0.035463       0.036605       0.052632      -0.018146       0.002752       0.012250       0.063405       0.037443      -0.045484       0.015181       0.030303              8.932693       4.655661       1.805270      -0.119063      13.021117      -0.784073       9.121301          -0.000199
           41              C      11.500026      11.971270       5.763828      -0.143975      31.749613 0.42963437E+03  0.10057454E+05                                 8.688494                            6.904760       0.127689       2.015845                    0.999702      29.073309      83.040608       0.628764       0.416130      -1.065802      -0.000562       0.000350       0.014419       0.014434      -0.019446       0.005893       0.018315       0.006964      -0.034494      -0.031060       0.003866       0.027194              9.868606       5.077751       1.783869      -0.220482      14.518745      -2.199288      10.009321          -0.003389
           42              C      11.337790      11.898731       7.134796       0.031876      36.085229 0.40846322E+03  0.93640504E+04                                 9.475267                            6.695752       0.120097       2.055348                    0.999293      26.101102      71.809753       0.649110       0.411602      -1.077597       0.016444       0.034783      -0.011061       0.040033      -0.017718       0.014271       0.014593       0.052192      -0.002703      -0.039821       0.004984       0.034838             12.123043       5.248428       2.736368      -0.369964      20.355543      -2.660278      10.765159           0.005990
           43              C      10.988319      10.576908       7.797636       0.601494      23.708907 0.24551870E+03  0.50602033E+04                                 7.648088                            5.579670      -0.046604       2.049637                    0.999332      22.049719      61.566129       0.624970       0.475514      -1.017994      -0.017523      -0.053089       0.031866       0.064350      -0.035058      -0.014203       0.016141       0.153239      -0.141713      -0.068814      -0.040985       0.109799              9.353735       4.708223       1.770546       0.570129      13.559937      -1.817852       9.793046          -0.003113
           44              C       9.327092       1.996984       7.878947      -0.138240      35.224308 0.42129856E+03  0.98102329E+04                                 9.304993                            6.832340       0.055638       1.996119                    0.999499      28.879805      82.163166       0.633048       0.415509      -1.066624       0.000132      -0.010453      -0.006899       0.012525      -0.023412       0.004401      -0.012891       0.103726      -0.012496      -0.057401      -0.002368       0.059769             11.315389       5.042031       2.514739      -0.091062      19.261602      -0.449998       9.642533          -0.001267
           45              C       9.594735       3.207503       7.224341       0.105035      35.297748 0.38002682E+03  0.85885021E+04                                 9.405871                            6.527856       0.083837       2.049969                    0.999416      25.611211      70.821587       0.644532       0.420492      -1.067847      -0.012346      -0.036554      -0.058427       0.070017      -0.020797       0.004642      -0.003336       0.080028      -0.032649      -0.039814      -0.011178       0.050992             12.017001       5.162206       2.812133       0.178776      19.617006       1.347304      11.271790           0.004017
           46              C       9.820965       4.479832       7.962317       0.573348      25.497335 0.24702403E+03  0.50905908E+04                                 7.942470                            5.559182       0.131740       2.108271                    0.999547      22.016071      61.137251       0.633524       0.469152      -1.023118      -0.008322       0.080179       0.029579       0.085865      -0.045864      -0.008022      -0.014112       0.150933      -0.192950      -0.076556      -0.043996       0.120552              9.815479       4.470889       1.590263       0.322398      12.370887       1.666608      12.604661           0.000057
           47              N      11.850855       4.925580       4.400065      -0.211748      37.389643 0.51700949E+03  0.12456639E+05                                 9.288941                            7.337505       0.165806       2.069876                    0.999623      27.853888      76.235492       0.650990       0.390508      -1.101953       0.114788       0.017133      -0.054349       0.128155      -0.005169       0.052297       0.007570      -0.084522       0.035495      -0.079059       0.034805       0.044254             10.683259      15.507197      -0.329761       0.707780       5.018187       0.193130      11.524394          -0.001025
           48              N       8.151719       9.640046       4.399036      -0.202375      37.164661 0.50561042E+03  0.12121794E+05                                 9.272567                            7.267831       0.116667       2.055877                    0.999618      27.697917      75.774313       0.652124       0.391764      -1.100386       0.038717       0.114381      -0.057561       0.133773      -0.024436       0.020240       0.049962       0.079449       0.034604      -0.082901       0.036319       0.046582             10.761177       5.320299       1.796876       0.143259      15.167280       1.350283      11.795954          -0.010387
           49              N       6.019696       7.977383       5.892485      -0.211761      37.390198 0.51701827E+03  0.12456906E+05                                 9.289033                            7.337567       0.165821       2.069876                    0.999623      27.854147      76.236420       0.650987       0.390508      -1.101953      -0.114791      -0.017128       0.054350       0.128157      -0.005168       0.052299       0.007569      -0.084527       0.035493      -0.079062       0.034807       0.044254             10.683379      15.507400      -0.329764       0.707783       5.018228       0.193131      11.524509          -0.001084
           50              N       9.718832       3.262917       5.893514      -0.202363      37.164190 0.50560322E+03  0.12121572E+05                                 9.272472                            7.267767       0.116703       2.055891                    0.999618      27.697719      75.773493       0.652129       0.391763      -1.100388      -0.038718      -0.114378       0.057560       0.133770      -0.024435       0.020239       0.049961       0.079445       0.034598      -0.082899       0.036318       0.046580             10.761053       5.320250       1.796846       0.143258      15.167083       1.350270      11.795828          -0.010225
           51              O       9.597733       5.035182       3.100116      -0.513122      45.452387 0.64535733E+03  0.16283829E+05                                10.271143                            7.953047       0.033729       2.047378                    0.998663      28.407633      77.196436       0.660468       0.367535      -1.129191       0.040349       0.012835      -0.043971       0.061043       0.008636      -0.028596       0.007676      -0.047669       0.122531      -0.054871       0.004801       0.050070             12.421278      19.534797      -0.801267      -2.524954       6.308792       0.189198      11.420244           0.024153
           52              O      10.578771       4.999349       1.106449      -0.431169      25.333085 0.34642859E+03  0.74425775E+04                                 6.698655                            5.653181       1.152667       2.460702                    0.999461      24.842098      61.222955       0.824125       0.345942      -1.152501      -0.044104       0.021060       0.019234       0.052523       0.002599      -0.003923      -0.012820      -0.093794       0.067208      -0.058331       0.014663       0.043668              7.278309       5.760091      -0.151686       0.578474       4.058558      -0.381145      12.016277           0.009142
           53              O       4.658050       4.235962       1.387436      -0.510793      35.137417 0.52092740E+03  0.12447822E+05                                 8.599885                            7.130328       0.378342       2.179016                    0.997201      27.281702      71.937976       0.700353       0.365993      -1.131379      -0.005305       0.037593      -0.000830       0.037975      -0.040788       0.009184      -0.008045      -0.112894       0.118471      -0.089692       0.033222       0.056470              9.823171       8.576329      -1.508251      -3.485718       7.029206       3.372944      13.863979           0.049557
           54              O       5.414352       5.557233       3.045566      -0.580790      40.323000 0.60418304E+03  0.14962734E+05                                 9.389130                            7.643146       0.294586       2.126140                    0.997763      28.587202      76.410756       0.682113       0.362583      -1.135524      -0.023187      -0.008356      -0.016400       0.029604       0.022150       0.063287      -0.022493      -0.044315      -0.032156      -0.085897       0.036226       0.049672             10.956941      16.954826       3.567126       1.963461       8.153565       2.164420       7.762432           0.041158
           55              O       6.861246       2.347771       1.247457      -0.559629      33.542203 0.48036233E+03  0.11240486E+05                                 8.211962                            6.732911       0.371873       2.157425                    0.998954      27.646829      71.979489       0.739643       0.353890      -1.141714       0.006517      -0.011686       0.035504       0.037942      -0.019086       0.013796      -0.000909       0.109594       0.047999      -0.066050       0.011158       0.054892              9.308730       5.137598      -0.434188       1.187129       8.679890      -3.278916      14.108703           0.036072
           56              O       7.135320       3.268531       3.267885      -0.552722      40.526453 0.59230241E+03  0.14593766E+05                                 9.451789                            7.586382       0.225045       2.118217                    0.996891      27.962447      74.515254       0.682221       0.364382      -1.134282      -0.008405      -0.019593      -0.016852       0.027175      -0.007998      -0.001869       0.058637       0.063034      -0.074472      -0.080811       0.032437       0.048373             11.213202       7.421704       3.136395       1.710748      18.224462       2.152122       7.993439           0.042092
           57              O       8.124655       8.402647       1.081747      -0.482039      34.014356 0.43429012E+03  0.98817248E+04                                 8.316702                            6.399599       0.493075       2.233552                    0.998146      25.957814      66.035513       0.761196       0.353636      -1.145121       0.045327      -0.016425       0.015718       0.050708      -0.033970       0.001832       0.000313       0.075424       0.128416      -0.072166       0.029166       0.043000              9.903617       5.160253       0.728241       1.159564       7.475236       2.923915      17.075361           0.028746
           58              O       7.771822       7.437463       3.073355      -0.504437      45.698920 0.64767277E+03  0.16381418E+05                                10.348512                            8.015785      -0.137747       1.990732                    0.998698      28.530558      78.004181       0.650942       0.372021      -1.124086       0.025235       0.024596      -0.017068       0.039154      -0.013628      -0.018459      -0.038093       0.088100       0.021459      -0.070980       0.022158       0.048822             12.456033       6.712756       2.313137      -0.244906      18.013347      -2.866082      12.641996           0.023418
           59              O       7.809748       5.599511       5.025852      -0.651719      44.538983 0.85281974E+03  0.22933133E+05                                10.035006                            9.071573       0.209827       2.055092                    0.997650      31.860571      87.639701       0.629449       0.361859      -1.140438      -0.031362      -0.021844       0.052222       0.064714       0.009066       0.012127       0.011117       0.007109      -0.209645      -0.072207       0.025253       0.046953             11.261187      11.310004      -0.985876       1.808512      11.891615       1.479015      10.581942           0.113223
           60              O       7.567593       5.377084       0.974704      -0.829294      60.037892 0.12230178E+04  0.35903275E+05                                12.150799                           10.751730       0.102324       1.963601                    0.999037      35.867155     102.274206       0.588640       0.354450      -1.149123       0.130147       0.000838      -0.040637       0.136346      -0.008913      -0.006050       0.006971       0.115764      -0.085977      -0.046626      -0.026692       0.073318             13.821106      11.315557       1.333528       3.482884      11.840859      -1.682847      18.306901           0.357969
           61              O       8.272818       7.867781       7.192434      -0.513155      45.453664 0.64537810E+03  0.16284492E+05                                10.271346                            7.953185       0.033658       2.047351                    0.998663      28.408069      77.198080       0.660461       0.367535      -1.129190      -0.040348      -0.012834       0.043973       0.061043       0.008635      -0.028600       0.007675      -0.047673       0.122521      -0.054873       0.004804       0.050070             12.421550      19.535267      -0.801289      -2.524977       6.308899       0.189201      11.420484           0.024170
           62              O       7.291780       7.903614       9.186101      -0.431174      25.333383 0.34643332E+03  0.74427056E+04                                 6.698709                            5.653221       1.152665       2.460698                    0.999461      24.842234      61.223423       0.824122       0.345942      -1.152501       0.044107      -0.021056      -0.019236       0.052524       0.002601      -0.003922      -0.012819      -0.093799       0.067204      -0.058333       0.014664       0.043669              7.278370       5.760138      -0.151688       0.578482       4.058584      -0.381148      12.016389           0.009151
           63              O      13.212501       8.667001       8.905114      -0.510806      35.137522 0.52092915E+03  0.12447874E+05                                 8.599902                            7.130339       0.378361       2.179022                    0.997201      27.281736      71.938091       0.700352       0.365993      -1.131379       0.005311      -0.037592       0.000827       0.037974      -0.040786       0.009189      -0.008048      -0.112897       0.118464      -0.089692       0.033217       0.056474              9.823196       8.576358      -1.508258      -3.485739       7.029216       3.372955      13.864014           0.049547
           64              O      12.456199       7.345730       7.246984      -0.580794      40.323105 0.60418467E+03  0.14962787E+05                                 9.389154                            7.643161       0.294559       2.126131                    0.997763      28.587223      76.410881       0.682112       0.362583      -1.135523       0.023189       0.008358       0.016399       0.029606       0.022151       0.063287      -0.022492      -0.044310      -0.032149      -0.085895       0.036222       0.049673             10.956978      16.954908       3.567133       1.963464       8.153576       2.164422       7.762450           0.041164
           65              O      11.009305      10.555192       9.045093      -0.559633      33.542075 0.48036021E+03  0.11240427E+05                                 8.211960                            6.732910       0.371820       2.157412                    0.998953      27.646699      71.979188       0.739640       0.353891      -1.141713      -0.006517       0.011685      -0.035503       0.037941      -0.019086       0.013797      -0.000912       0.109583       0.048018      -0.066048       0.011162       0.054887              9.308728       5.137599      -0.434189       1.187132       8.679880      -3.278912      14.108706           0.036076
           66              O      10.735231       9.634432       7.024665      -0.552725      40.526294 0.59230019E+03  0.14593694E+05                                 9.451755                            7.586361       0.225081       2.118229                    0.996891      27.962411      74.515061       0.682223       0.364382      -1.134283       0.008403       0.019593       0.016854       0.027177      -0.007998      -0.001867       0.058636       0.063037      -0.074471      -0.080810       0.032437       0.048373             11.213150       7.421686       3.136379       1.710746      18.224349       2.152117       7.993416           0.042086
           67              O       9.745896       4.500316       9.210803      -0.482030      34.014310 0.43428974E+03  0.98817125E+04                                 8.316682                            6.399589       0.493106       2.233559                    0.998146      25.957856      66.035573       0.761198       0.353636      -1.145121      -0.045328       0.016424      -0.015714       0.050709      -0.033972       0.001828       0.000312       0.075424       0.128418      -0.072168       0.029168       0.043000              9.903585       5.160243       0.728238       1.159561       7.475217       2.923901      17.075297           0.028742
           68              O      10.098729       5.465500       7.219195      -0.504406      45.697637 0.64765197E+03  0.16380755E+05                                10.348316                            8.015653      -0.137723       1.990746                    0.998698      28.530104      78.002524       0.650948       0.372021      -1.124086      -0.025233      -0.024598       0.017067       0.039155      -0.013624      -0.018458      -0.038091       0.088098       0.021480      -0.070977       0.022159       0.048819             12.455774       6.712642       2.313079      -0.244912      18.012951      -2.866054      12.641729           0.023375
           69              O      10.060803       7.303452       5.266698      -0.651726      44.539171 0.85282428E+03  0.22933286E+05                                10.035035                            9.071596       0.209844       2.055096                    0.997650      31.860638      87.639952       0.629449       0.361859      -1.140438       0.031367       0.021835      -0.052220       0.064712       0.009068       0.012119       0.011150       0.007088      -0.209686      -0.072225       0.025263       0.046961             11.261221      11.310044      -0.985882       1.808515      11.891645       1.479026      10.581974           0.113141
           70              O      10.302958       7.525879       9.317846      -0.829302      60.038187 0.12230251E+04  0.35903536E+05                                12.150829                           10.751753       0.102337       1.963603                    0.999037      35.867263     102.274549       0.588640       0.354450      -1.149123      -0.130146      -0.000840       0.040632       0.136344      -0.008916      -0.006049       0.006958       0.115768      -0.085974      -0.046621      -0.026699       0.073320             13.821143      11.315599       1.333530       3.482912      11.840880      -1.682854      18.306951           0.357953

******************************************************
Auxiliary information for the entire system
The total spin magnetic moment of the unit cell is   13.914083
The total net atomic charge of the unit cell is   -0.000001
Accuracy of reproducing the electrostatic potential in the unit cell:
  The inner radius (bohr) =    5.0000
  The outer radius (bohr) =   12.0000
  Valid grid points have density less than (e/(bohr^3)) =    0.0001
  The number of valid grid points were=        86096
  The rms potential error without charges in kcal/mol is=      6.01541
  The rms potential error with partial charges in kcal/mol is=      1.79651
  The RRMSE value at monopole order=      0.29865
  The rms potential error with partial charges and cloud penetration in kcal/mol is=      1.79819
  The RRMSE value at monopole order with cloud penetration is=      0.29893
  The rms potential error with partial charges and atomic dipoles in kcal/mol is=      0.34670
  The RRMSE value at dipole order=      0.05764
  The rms potential error with partial charges, atomic dipoles and cloud penetration in kcal/mol is=      0.34017
  The RRMSE value at dipole order with cloud penetration=      0.05655

******************************************************
The electron densities and ab initio electrostatic potential were computed in VASP using the PBE functional and
projector augmented wave method. See the main text of the journal article for a description of computational details.
The atomic charges, dipoles, and quadrupoles were computed with the DDEC6 method as described in
(a) T. A. Manz and N. Gabaldon Limas, RSC Adv. 6 (2016) 47771-47801 DOI: 10.1039/c6ra04656h
(b) N. Gabaldon Limas and T. A. Manz, RSC Adv. 8 (2018) 2678-2707 DOI: 10.1039/c7ra11829e.
For each atom in the material, the electron cloud parameters were fit to the spherically averaged atom-in-material
electron density using radial positions for which this density was between 10^-4 and 10^-2 electrons per cubic bohr.
The polarizabilities, dispersion coefficients, and quantum Drude oscillator (QDO) parameters were fit using the MCLF method.
The magnetic structure of the system was optimized in VASP from the default ferromagnetic initial guess using spin polarization.
The atomic spin moments (ASMs) were computed on this optimized magnetic structure using the DDEC6 partition as inputs
to the method of T. A. Manz and D. S. Sholl, J. Chem. Theory Comput. 7 (2011) 4146-4164 DOI: 10.1021/ct200539n.
The RMSE and RRMSE were computed using a uniform grid with Ewald summation.
