# Supplementary material for: A collection of forcefield precursors for metal–organic frameworks
Source: RSC Adv. 2019 Nov 13;9(63):36492–507. doi: 10.1039/c9ra07327b (PMC9075174; doi:10.1039/c9ra07327b)
Supplement: RA-009-C9RA07327B-s3648 [file RA-009-C9RA07327B-s3648.xyz]

  648
jmolscript: load "" {1 1 1} spacegroup "x,y,z" unitcell [{     13.675000     0.000000     0.000000 }, {      0.000000    27.881000     0.000000 }, {      0.000000     0.000000    45.714000 }]
Zn     1.980140    20.744579     8.637203     0.462539
Zn     2.200171    15.536687    42.492534     0.449891
Zn     4.790489    14.714755     3.986261     0.456901
Zn    11.694860    21.076921    31.494203     0.462569
Zn    11.474829    26.284813    19.635534     0.449872
Zn     8.884511    27.106745    26.843261     0.456886
Zn     8.817640     7.136421    14.219797     0.462567
Zn     9.037671    12.344313    26.078466     0.449877
Zn    11.627989    13.166245    18.870739     0.456874
Zn     4.857360     6.804079    37.076797     0.462543
Zn     4.637329     1.596187     3.221008     0.449911
Zn     2.047011     0.774255    41.727739     0.456911
Zn    11.694860     7.136421    37.076797     0.462543
Zn    11.474829    12.344313     3.221008     0.449911
Zn     8.884511    13.166245    41.727739     0.456911
Zn     1.980140     6.804079    14.219797     0.462567
Zn     2.200171     1.596187    26.078466     0.449877
Zn     4.790489     0.774255    18.870739     0.456874
Zn     4.857360    20.744579    31.494203     0.462568
Zn     4.637329    15.536687    19.635534     0.449871
Zn     2.047011    14.714755    26.843261     0.456885
Zn     8.817640    21.076921     8.637203     0.462539
Zn     9.037671    26.284813    42.492534     0.449891
Zn    11.627989    27.106745     3.986261     0.456901
H      2.494320    19.207221     6.207961     0.093135
H      1.378440    18.220233     4.411401     0.127373
H     12.760143    20.035287     7.977093     0.086879
H     11.555375    19.039935     6.258247     0.123743
H      6.826560    16.366147     5.458252     0.091890
H      8.957125    17.205365     5.193110     0.127348
H      6.837500    14.935852     1.778275     0.090785
H      8.976270    15.749977     1.412563     0.127416
H     13.149880    14.986038    43.675156     0.085401
H     11.858960    15.552022    45.503716     0.126828
H      2.609190    16.834548    45.174575     0.088430
H      1.392115    17.486963     1.325706     0.133834
H     11.566315    23.300152    20.045589     0.095339
H     11.988872    21.342905    18.884453     0.134818
H     12.477070    25.480446    16.900466     0.095062
H     12.847662    23.590114    15.620474     0.136771
H      0.403412    22.394019    10.610219     0.097382
H     13.260647    22.187700    12.781634     0.131905
H      1.141863    18.521348    10.441078     0.104144
H      0.291277    18.214657    12.585064     0.133277
H     12.211775    14.294589    16.132471     0.096647
H     12.597410    16.332690    15.085620     0.133116
H     12.068188    16.039939    19.657020     0.092729
H     12.396387    18.114286    18.687883     0.127520
H     11.180680    22.614279    29.064961     0.093134
H     12.296560    23.601267    27.268401     0.127353
H      0.914857    21.786213    30.834093     0.086904
H      2.119625    22.781565    29.115247     0.123741
H      6.848440    25.455353    28.315252     0.091913
H      4.717875    24.616135    28.050110     0.127361
H      6.837500    26.885648    24.635275     0.090771
H      4.698730    26.071523    24.269563     0.127404
H      0.525120    26.835463    20.818156     0.085393
H      1.816040    26.269478    22.646716     0.126828
H     11.065810    24.986952    22.317575     0.088430
H     12.282885    24.334537    24.182706     0.133844
H      2.108685    18.521348    42.902589     0.095342
H      1.686128    20.478594    41.741453     0.134816
H      1.197930    16.341054    39.757466     0.095038
H      0.827337    18.231386    38.477474     0.136733
H     13.271587    19.427481    33.467219     0.097374
H      0.414353    19.633800    35.638634     0.131916
H     12.533138    23.300152    33.298078     0.104129
H     13.383723    23.606843    35.442064     0.133283
H      1.463225    27.526911    38.989471     0.096625
H      1.077590    25.488810    37.942620     0.133078
H      1.606812    25.781561    42.514020     0.092736
H      1.278612    23.707214    41.544883     0.127513
H      9.331820     8.673779    16.649039     0.093133
H      8.215940     9.660766    18.445599     0.127355
H      5.922642     7.845713    14.879907     0.086903
H      4.717875     8.841065    16.598753     0.123741
H     -0.010940    11.514853    17.398748     0.091915
H      2.119625    10.675635    17.663890     0.127362
H      0.000000    12.945148    21.078725     0.090776
H      2.138770    12.131023    21.444437     0.127410
H      6.312380    12.894963    24.895844     0.085398
H      5.021460    12.328978    23.067284     0.126826
H      9.446690    11.046452    23.396425     0.088431
H      8.229615    10.394037    21.531294     0.133841
H      4.728815     4.580848     2.811411     0.095346
H      5.151372     6.538094     3.972547     0.134825
H      5.639570     2.400554     5.956534     0.095036
H      6.010162     4.290886     7.236526     0.136729
H      7.240913     5.486981    12.246781     0.097372
H      6.423147     5.693300    10.075366     0.131915
H      7.979363     9.359652    12.415922     0.104132
H      7.128777     9.666343    10.271936     0.133286
H      5.374275    13.586411     6.724529     0.096622
H      5.759910    11.548310     7.771380     0.133076
H      5.230688    11.841061     3.199980     0.092743
H      5.558887     9.766714     4.169117     0.127526
H      4.343180     5.266721    39.506039     0.093135
H      5.459060     4.279733    41.302599     0.127368
H      7.752357     6.094787    37.736907     0.086878
H      8.957125     5.099435    39.455753     0.123741
H      0.010940     2.425647    40.255748     0.091891
H     11.555375     3.264865    40.520890     0.127346
H      0.000000     0.995352    43.935725     0.090779
H     11.536230     1.809477    44.301437     0.127406
H      7.362620     1.045538     2.038844     0.085402
H      8.653540     1.611522     0.210284     0.126831
H      4.228310     2.894048     0.539425     0.088436
H      5.445385     3.546463    44.388294     0.133839
H      8.946185     9.359652    25.668411     0.095332
H      8.523627     7.402405    26.829547     0.134816
H      8.035430    11.539946    28.813534     0.095061
H      7.664837     9.649614    30.093526     0.136766
H      6.434088     8.453519    35.103781     0.097379
H      7.251852     8.247200    32.932366     0.131898
H      5.695637     4.580848    35.272922     0.104139
H      6.546222     4.274157    33.128936     0.133273
H      8.300725     0.354089    29.581529     0.096650
H      7.915090     2.392190    30.628380     0.133120
H      8.444313     2.099439    26.056980     0.092721
H      8.116112     4.173786    27.026117     0.127510
H     11.180680     8.673779    39.506039     0.093135
H     12.296560     9.660766    41.302599     0.127368
H      0.914857     7.845713    37.736907     0.086878
H      2.119625     8.841065    39.455753     0.123740
H      6.848440    11.514853    40.255748     0.091891
H      4.717875    10.675635    40.520890     0.127346
H      6.837500    12.945148    43.935725     0.090779
H      4.698730    12.131023    44.301437     0.127406
H      0.525120    12.894963     2.038844     0.085402
H      1.816040    12.328978     0.210284     0.126831
H     11.065810    11.046452     0.539425     0.088437
H     12.282885    10.394037    44.388294     0.133840
H      2.108685     4.580848    25.668411     0.095331
H      1.686128     6.538094    26.829547     0.134813
H      1.197930     2.400554    28.813534     0.095062
H      0.827337     4.290886    30.093526     0.136766
H     13.271587     5.486981    35.103781     0.097379
H      0.414353     5.693300    32.932366     0.131898
H     12.533138     9.359652    35.272922     0.104140
H     13.383723     9.666343    33.128936     0.133272
H      1.463225    13.586411    29.581529     0.096651
H      1.077590    11.548310    30.628380     0.133120
H      1.606812    11.841061    26.056980     0.092723
H      1.278612     9.766714    27.026117     0.127510
H      2.494320     5.266721    16.649039     0.093133
H      1.378440     4.279733    18.445599     0.127356
H     12.760143     6.094787    14.879907     0.086903
H     11.555375     5.099435    16.598753     0.123741
H      6.826560     2.425647    17.398748     0.091914
H      8.957125     3.264865    17.663890     0.127362
H      6.837500     0.995352    21.078725     0.090775
H      8.976270     1.809477    21.444437     0.127408
H     13.149880     1.045538    24.895844     0.085397
H     11.858960     1.611522    23.067284     0.126826
H      2.609190     2.894048    23.396425     0.088431
H      1.392115     3.546463    21.531294     0.133842
H     11.566315     9.359652     2.811411     0.095346
H     11.988872     7.402405     3.972547     0.134825
H     12.477070    11.539946     5.956534     0.095036
H     12.847662     9.649614     7.236526     0.136730
H      0.403412     8.453519    12.246781     0.097373
H     13.260647     8.247200    10.075366     0.131915
H      1.141863     4.580848    12.415922     0.104133
H      0.291277     4.274157    10.271936     0.133285
H     12.211775     0.354089     6.724529     0.096621
H     12.597410     2.392190     7.771380     0.133074
H     12.068188     2.099439     3.199980     0.092743
H     12.396387     4.173786     4.169117     0.127526
H      4.343180    19.207221    29.064961     0.093133
H      5.459060    18.220233    27.268401     0.127353
H      7.752357    20.035287    30.834093     0.086904
H      8.957125    19.039935    29.115247     0.123742
H      0.010940    16.366147    28.315252     0.091915
H     11.555375    17.205365    28.050110     0.127361
H      0.000000    14.935852    24.635275     0.090772
H     11.536230    15.749977    24.269563     0.127404
H      7.362620    14.986038    20.818156     0.085394
H      8.653540    15.552022    22.646716     0.126828
H      4.228310    16.834548    22.317575     0.088430
H      5.445385    17.486963    24.182706     0.133843
H      8.946185    23.300152    42.902589     0.095342
H      8.523627    21.342905    41.741453     0.134816
H      8.035430    25.480446    39.757466     0.095038
H      7.664837    23.590114    38.477474     0.136733
H      6.434088    22.394019    33.467219     0.097374
H      7.251852    22.187700    35.638634     0.131915
H      5.695637    18.521348    33.298078     0.104127
H      6.546222    18.214657    35.442064     0.133284
H      8.300725    14.294589    38.989471     0.096625
H      7.915090    16.332690    37.942620     0.133080
H      8.444313    16.039939    42.514020     0.092736
H      8.116112    18.114286    41.544883     0.127513
H      9.331820    22.614279     6.207961     0.093135
H      8.215940    23.601267     4.411401     0.127373
H      5.922642    21.786213     7.977093     0.086879
H      4.717875    22.781565     6.258247     0.123743
H     -0.010940    25.455353     5.458252     0.091891
H      2.119625    24.616135     5.193110     0.127348
H      0.000000    26.885648     1.778275     0.090784
H      2.138770    26.071523     1.412563     0.127416
H      6.312380    26.835463    43.675156     0.085401
H      5.021460    26.269478    45.503716     0.126828
H      9.446690    24.986952    45.174575     0.088430
H      8.229615    24.334537     1.325706     0.133833
H      4.728815    18.521348    20.045589     0.095338
H      5.151372    20.478594    18.884453     0.134817
H      5.639570    16.341054    16.900466     0.095061
H      6.010162    18.231386    15.620474     0.136770
H      7.240913    19.427481    10.610219     0.097382
H      6.423147    19.633800    12.781634     0.131904
H      7.979363    23.300152    10.441078     0.104144
H      7.128777    23.606843    12.585064     0.133277
H      5.374275    27.526911    16.132471     0.096647
H      5.759910    25.488810    15.085620     0.133116
H      5.230688    25.781561    19.657020     0.092730
H      5.558887    23.707214    18.687883     0.127519
C      1.545275    19.190492     6.203390     0.099524
C      0.886140    18.590214     5.133225    -0.139437
C     13.229195    19.667257     7.236526     0.093596
C     12.503052    19.077017     6.217561    -0.140604
C     13.186802    18.541144     5.139625     0.062989
C     12.466130    17.905178     4.005461     0.381271
C      7.276467    16.232318     4.630828     0.091592
C      8.542772    16.734176     4.483172    -0.136366
C      7.283305    15.397282     2.478156     0.092399
C      8.553712    15.875441     2.253243    -0.139244
C      9.211480    16.546258     3.280437     0.057960
C     10.620005    16.990124     3.121352     0.375395
C     13.538250    15.508806    44.364980     0.086901
C     12.761510    15.843936    45.448402    -0.144643
C      1.691597    16.591983    45.234917     0.082985
C      0.973660    16.979529     0.639539    -0.145466
C     13.319450    16.620979     0.750624     0.065484
C     12.529035    17.002113     1.951074     0.371378
C     11.839815    23.353126    19.134966     0.087658
C     12.072290    22.182402    18.448799    -0.154270
C     12.360832    24.626451    17.297720     0.099192
C     12.587837    23.507029    16.528811    -0.146078
C     12.430575    22.254057    17.109379     0.055110
C     12.634333    21.021159    16.309841     0.372665
C      0.402045    21.539745    11.029417     0.102345
C     13.582010    21.423203    12.318094    -0.145566
C      0.827337    19.273578    10.927475     0.091315
C      0.328200    19.085381    12.206095    -0.149482
C     13.562865    20.179989    12.922434     0.052223
C     13.134837    20.046718    14.341396     0.377661
C     12.252800    15.082227    16.660924     0.099640
C     12.471600    16.297002    16.025957    -0.144991
C     12.161177    16.097653    18.715312     0.099652
C     12.359465    17.338636    18.139772    -0.148825
C     12.501685    17.451833    16.783895     0.054413
C     12.671255    18.771998    16.145271     0.379872
C     12.129725    22.631008    29.060390     0.099526
C     12.788860    23.231286    27.990225    -0.139456
C      0.445805    22.154243    30.093526     0.093634
C      1.171948    22.744483    29.074561    -0.140593
C      0.488198    23.280356    27.996625     0.062955
C      1.208870    23.916322    26.862461     0.381284
C      6.398532    25.589182    27.487828     0.091618
C      5.132227    25.087324    27.340172    -0.136347
C      6.391695    26.424218    25.335156     0.092376
C      5.121288    25.946059    25.110243    -0.139261
C      4.463520    25.275242    26.137437     0.057953
C      3.054995    24.831376    25.978352     0.375387
C      0.136750    26.312694    21.507980     0.086898
C      0.913490    25.977564    22.591402    -0.144642
C     11.983402    25.229517    22.377917     0.082978
C     12.701340    24.841971    23.496539    -0.145459
C      0.355550    25.200521    23.607624     0.065498
C      1.145965    24.819387    24.808074     0.371360
C      1.835185    18.468374    41.991966     0.087676
C      1.602710    19.639098    41.305799    -0.154263
C      1.314167    17.195049    40.154720     0.099199
C      1.087163    18.314471    39.385811    -0.146098
C      1.244425    19.567443    39.966379     0.055087
C      1.040667    20.800341    39.166841     0.372686
C     13.272955    20.281755    33.886417     0.102329
C      0.092990    20.398297    35.175094    -0.145563
C     12.847662    22.547922    33.784475     0.091282
C     13.346800    22.736119    35.063095    -0.149476
C      0.112135    21.641511    35.779434     0.052273
C      0.540162    21.774782    37.198396     0.377627
C      1.422200    26.739273    39.517924     0.099629
C      1.203400    25.524498    38.882957    -0.145025
C      1.513823    25.723847    41.572312     0.099683
C      1.315535    24.482864    40.996772    -0.148811
C      1.173315    24.369667    39.640895     0.054391
C      1.003745    23.049502    39.002271     0.379887
C      8.382775     8.690508    16.653610     0.099528
C      7.723640     9.290786    17.723775    -0.139456
C      6.391695     8.213743    15.620474     0.093633
C      5.665552     8.803983    16.639439    -0.140594
C      6.349302     9.339856    17.717375     0.062955
C      5.628630     9.975822    18.851539     0.381283
C      0.438967    11.648682    18.226172     0.091622
C      1.705272    11.146824    18.373828    -0.136345
C      0.445805    12.483718    20.378844     0.092383
C      1.716212    12.005559    20.603757    -0.139259
C      2.373980    11.334742    19.576563     0.057957
C      3.782505    10.890876    19.735648     0.375388
C      6.700750    12.372194    24.206020     0.086901
C      5.924010    12.037064    23.122598    -0.144643
C      8.529098    11.289017    23.336083     0.082990
C      7.811160    10.901471    22.217461    -0.145458
C      6.481950    11.260021    22.106376     0.065492
C      5.691535    10.878887    20.905926     0.371370
C      5.002315     4.527874     3.722034     0.087633
C      5.234790     5.698598     4.408201    -0.154258
C      5.523332     3.254549     5.559280     0.099186
C      5.750337     4.373971     6.328189    -0.146100
C      5.593075     5.626943     5.747621     0.055075
C      5.796832     6.859841     6.547159     0.372692
C      7.239545     6.341255    11.827583     0.102331
C      6.744510     6.457797    10.538906    -0.145560
C      7.664837     8.607422    11.929525     0.091282
C      7.165700     8.795619    10.650905    -0.149473
C      6.725365     7.701011     9.934566     0.052273
C      6.297338     7.834282     8.515604     0.377628
C      5.415300    12.798773     6.196076     0.099632
C      5.634100    11.583998     6.831043    -0.145018
C      5.323677    11.783347     4.141688     0.099686
C      5.521965    10.542364     4.717228    -0.148805
C      5.664185    10.429167     6.073105     0.054395
C      5.833755     9.109002     6.711729     0.379889
C      5.292225     5.249992    39.510610     0.099523
C      5.951360     4.649714    40.580775    -0.139441
C      7.283305     5.726757    38.477474     0.093594
C      8.009448     5.136517    39.496439    -0.140607
C      7.325697     4.600644    40.574375     0.062978
C      8.046370     3.964678    41.708539     0.381269
C     13.236033     2.291818    41.083172     0.091589
C     11.969727     2.793676    41.230828    -0.136371
C     13.229195     1.456782    43.235844     0.092390
C     11.958788     1.934941    43.460757    -0.139257
C     11.301020     2.605758    42.433563     0.057953
C      9.892495     3.049624    42.592648     0.375389
C      6.974250     1.568306     1.349020     0.086886
C      7.750990     1.903436     0.265598    -0.144645
C      5.145903     2.651483     0.479083     0.082966
C      5.863840     3.039029    45.074461    -0.145456
C      7.193050     2.680479    44.963376     0.065498
C      7.983465     3.061613    43.762926     0.371364
C      8.672685     9.412626    26.579034     0.087659
C      8.440210     8.241902    27.265201    -0.154270
C      8.151667    10.685951    28.416280     0.099193
C      7.924663     9.566529    29.185189    -0.146074
C      8.081925     8.313557    28.604621     0.055113
C      7.878167     7.080659    29.404159     0.372666
C      6.435455     7.599245    34.684583     0.102342
C      6.930490     7.482703    33.395906    -0.145568
C      6.010162     5.333078    34.786525     0.091313
C      6.509300     5.144881    33.507905    -0.149485
C      6.949635     6.239489    32.791566     0.052218
C      7.377662     6.106218    31.372604     0.377658
C      8.259700     1.141727    29.053076     0.099636
C      8.040900     2.356502    29.688043    -0.144992
C      8.351323     2.157153    26.998688     0.099652
C      8.153035     3.398136    27.574228    -0.148822
C      8.010815     3.511333    28.930105     0.054416
C      7.841245     4.831498    29.568729     0.379870
C     12.129725     8.690508    39.510610     0.099523
C     12.788860     9.290786    40.580775    -0.139441
C      0.445805     8.213743    38.477474     0.093594
C      1.171948     8.803983    39.496439    -0.140607
C      0.488198     9.339856    40.574375     0.062978
C      1.208870     9.975822    41.708539     0.381269
C      6.398532    11.648682    41.083172     0.091589
C      5.132227    11.146824    41.230828    -0.136371
C      6.391695    12.483718    43.235844     0.092390
C      5.121288    12.005559    43.460757    -0.139257
C      4.463520    11.334742    42.433563     0.057953
C      3.054995    10.890876    42.592648     0.375389
C      0.136750    12.372194     1.349020     0.086886
C      0.913490    12.037064     0.265598    -0.144644
C     11.983402    11.289017     0.479083     0.082966
C     12.701340    10.901471    45.074461    -0.145456
C      0.355550    11.260021    44.963376     0.065498
C      1.145965    10.878887    43.762926     0.371364
C      1.835185     4.527874    26.579034     0.087658
C      1.602710     5.698598    27.265201    -0.154270
C      1.314167     3.254549    28.416280     0.099193
C      1.087163     4.373971    29.185189    -0.146074
C      1.244425     5.626943    28.604621     0.055113
C      1.040667     6.859841    29.404159     0.372665
C     13.272955     6.341255    34.684583     0.102341
C      0.092990     6.457797    33.395906    -0.145568
C     12.847662     8.607422    34.786525     0.091312
C     13.346800     8.795619    33.507905    -0.149485
C      0.112135     7.701011    32.791566     0.052218
C      0.540162     7.834282    31.372604     0.377658
C      1.422200    12.798773    29.053076     0.099636
C      1.203400    11.583998    29.688043    -0.144991
C      1.513823    11.783347    26.998688     0.099652
C      1.315535    10.542364    27.574228    -0.148821
C      1.173315    10.429167    28.930105     0.054416
C      1.003745     9.109002    29.568729     0.379870
C      1.545275     5.249992    16.653610     0.099527
C      0.886140     4.649714    17.723775    -0.139456
C     13.229195     5.726757    15.620474     0.093633
C     12.503052     5.136517    16.639439    -0.140595
C     13.186802     4.600644    17.717375     0.062955
C     12.466130     3.964678    18.851539     0.381283
C      7.276467     2.291818    18.226172     0.091621
C      8.542772     2.793676    18.373828    -0.136346
C      7.283305     1.456782    20.378844     0.092383
C      8.553712     1.934941    20.603757    -0.139258
C      9.211480     2.605758    19.576563     0.057956
C     10.620005     3.049624    19.735648     0.375388
C     13.538250     1.568306    24.206020     0.086900
C     12.761510     1.903436    23.122598    -0.144644
C      1.691597     2.651483    23.336083     0.082989
C      0.973660     3.039029    22.217461    -0.145459
C     13.319450     2.680479    22.106376     0.065492
C     12.529035     3.061613    20.905926     0.371370
C     11.839815     9.412626     3.722034     0.087633
C     12.072290     8.241902     4.408201    -0.154258
C     12.360832    10.685951     5.559280     0.099185
C     12.587837     9.566529     6.328189    -0.146100
C     12.430575     8.313557     5.747621     0.055075
C     12.634333     7.080659     6.547159     0.372692
C      0.402045     7.599245    11.827583     0.102331
C     13.582010     7.482703    10.538906    -0.145560
C      0.827337     5.333078    11.929525     0.091282
C      0.328200     5.144881    10.650905    -0.149473
C     13.562865     6.239489     9.934566     0.052273
C     13.134837     6.106218     8.515604     0.377628
C     12.252800     1.141727     6.196076     0.099632
C     12.471600     2.356502     6.831043    -0.145018
C     12.161177     2.157153     4.141688     0.099686
C     12.359465     3.398136     4.717228    -0.148805
C     12.501685     3.511333     6.073105     0.054395
C     12.671255     4.831498     6.711729     0.379888
C      5.292225    19.190492    29.060390     0.099526
C      5.951360    18.590214    27.990225    -0.139456
C      7.283305    19.667257    30.093526     0.093634
C      8.009448    19.077017    29.074561    -0.140592
C      7.325697    18.541144    27.996625     0.062955
C      8.046370    17.905178    26.862461     0.381285
C     13.236033    16.232318    27.487828     0.091619
C     11.969727    16.734176    27.340172    -0.136346
C     13.229195    15.397282    25.335156     0.092377
C     11.958788    15.875441    25.110243    -0.139262
C     11.301020    16.546258    26.137437     0.057953
C      9.892495    16.990124    25.978352     0.375387
C      6.974250    15.508806    21.507980     0.086899
C      7.750990    15.843936    22.591402    -0.144642
C      5.145903    16.591983    22.377917     0.082979
C      5.863840    16.979529    23.496539    -0.145459
C      7.193050    16.620979    23.607624     0.065497
C      7.983465    17.002113    24.808074     0.371361
C      8.672685    23.353126    41.991966     0.087676
C      8.440210    22.182402    41.305799    -0.154263
C      8.151667    24.626451    40.154720     0.099199
C      7.924663    23.507029    39.385811    -0.146098
C      8.081925    22.254057    39.966379     0.055087
C      7.878167    21.021159    39.166841     0.372686
C      6.435455    21.539745    33.886417     0.102329
C      6.930490    21.423203    35.175094    -0.145563
C      6.010162    19.273578    33.784475     0.091282
C      6.509300    19.085381    35.063095    -0.149477
C      6.949635    20.179989    35.779434     0.052273
C      7.377662    20.046718    37.198396     0.377627
C      8.259700    15.082227    39.517924     0.099629
C      8.040900    16.297002    38.882957    -0.145025
C      8.351323    16.097653    41.572312     0.099683
C      8.153035    17.338636    40.996772    -0.148811
C      8.010815    17.451833    39.640895     0.054391
C      7.841245    18.771998    39.002271     0.379888
C      8.382775    22.631008     6.203390     0.099524
C      7.723640    23.231286     5.133225    -0.139437
C      6.391695    22.154243     7.236526     0.093596
C      5.665552    22.744483     6.217561    -0.140604
C      6.349302    23.280356     5.139625     0.062989
C      5.628630    23.916322     4.005461     0.381271
C      0.438967    25.589182     4.630828     0.091592
C      1.705272    25.087324     4.483172    -0.136366
C      0.445805    26.424218     2.478156     0.092399
C      1.716212    25.946059     2.253243    -0.139244
C      2.373980    25.275242     3.280437     0.057960
C      3.782505    24.831376     3.121352     0.375395
C      6.700750    26.312694    44.364980     0.086901
C      5.924010    25.977564    45.448402    -0.144643
C      8.529098    25.229517    45.234917     0.082984
C      7.811160    24.841971     0.639539    -0.145466
C      6.481950    25.200521     0.750624     0.065484
C      5.691535    24.819387     1.951074     0.371378
C      5.002315    18.468374    19.134966     0.087659
C      5.234790    19.639098    18.448799    -0.154269
C      5.523332    17.195049    17.297720     0.099193
C      5.750337    18.314471    16.528811    -0.146078
C      5.593075    19.567443    17.109379     0.055110
C      5.796832    20.800341    16.309841     0.372665
C      7.239545    20.281755    11.029417     0.102345
C      6.744510    20.398297    12.318094    -0.145566
C      7.664837    22.547922    10.927475     0.091315
C      7.165700    22.736119    12.206095    -0.149482
C      6.725365    21.641511    12.922434     0.052223
C      6.297338    21.774782    14.341396     0.377661
C      5.415300    26.739273    16.660924     0.099639
C      5.634100    25.524498    16.025957    -0.144992
C      5.323677    25.723847    18.715312     0.099652
C      5.521965    24.482864    18.139772    -0.148825
C      5.664185    24.369667    16.783895     0.054413
C      5.833755    23.049502    16.145271     0.379871
I      4.144619    19.419674     8.934344    -0.468626
I      2.091454    23.225431     8.084064    -0.458870
I      4.675346    15.795423    43.035160    -0.466235
I      1.080598    13.642173    41.235857    -0.433174
I      3.747223    14.239384     1.713361    -0.446379
I      3.637824    16.073118     5.801564    -0.464492
I      9.530381    22.401826    31.791344    -0.468646
I     11.583546    18.596069    30.941064    -0.458896
I      8.999654    26.026077    20.178160    -0.465969
I     12.594402     0.298327    18.378857    -0.432931
I      9.927777    27.582116    24.570361    -0.446250
I     10.037177    25.748382    28.658564    -0.464454
I     10.982119     8.461326    13.922656    -0.468655
I      8.928954     4.655569    14.772936    -0.458900
I     11.512846    12.085577    25.535840    -0.466100
I      7.918099    14.238827    27.335143    -0.432955
I     10.584724    13.641616    21.143639    -0.446287
I     10.475323    11.807882    17.055436    -0.464464
I      2.692881     5.479174    36.779656    -0.468618
I      4.746046     9.284931    37.629936    -0.458862
I      2.162154     1.854923     2.678840    -0.466243
I      5.756901    27.582673     4.478143    -0.433309
I      3.090276     0.298884    44.000639    -0.446444
I      3.199677     2.132618    39.912436    -0.464549
I      9.530381     8.461326    36.779656    -0.468618
I     11.583546     4.655569    37.629936    -0.458862
I      8.999654    12.085577     2.678840    -0.466243
I     12.594402    14.238827     4.478143    -0.433309
I      9.927777    13.641616    44.000639    -0.446444
I     10.037177    11.807882    39.912436    -0.464549
I      4.144619     5.479174    13.922656    -0.468655
I      2.091454     9.284931    14.772936    -0.458902
I      4.675346     1.854923    25.535840    -0.466096
I      1.080598    27.582673    27.335143    -0.432959
I      3.747223     0.298884    21.143639    -0.446283
I      3.637824     2.132618    17.055436    -0.464463
I      2.692881    19.419674    31.791344    -0.468648
I      4.746046    23.225431    30.941064    -0.458893
I      2.162154    15.795423    20.178160    -0.465971
I      5.756901    13.642173    18.378857    -0.432936
I      3.090276    14.239384    24.570361    -0.446261
I      3.199677    16.073118    28.658564    -0.464450
I     10.982119    22.401826     8.934344    -0.468625
I      8.928954    18.596069     8.084064    -0.458869
I     11.512846    26.026077    43.035160    -0.466235
I      7.918099     0.298327    41.235857    -0.433173
I     10.584724    27.582116     1.713361    -0.446378
I     10.475323    25.748382     5.801564    -0.464491
N      0.887507    19.740027     7.220069    -0.173852
N      6.644682    15.556204     3.653006    -0.174941
N      1.144597    15.887988    44.238809    -0.173849
N     11.169740    17.629156     4.154488    -0.369924
N     11.239482    16.670329     1.984445    -0.386710
N     13.195007    17.623022     2.925239    -0.384730
N     11.980667    24.562882    18.582741    -0.161211
N      0.877935    20.486401    10.356964    -0.160030
N     12.095537    14.972655    17.986630    -0.153974
N     12.961165    21.184541    15.017963    -0.390421
N     13.007660    18.811868    14.849279    -0.388055
N     12.481172    19.849042    16.921951    -0.394028
N     12.787493    22.081473    30.077069    -0.173819
N      7.030317    26.265296    26.510006    -0.174933
N     12.530403    25.933512    21.381809    -0.173855
N      2.505260    24.192344    27.011488    -0.369885
N      2.435518    25.151171    24.841445    -0.386731
N      0.479992    24.198478    25.782239    -0.384723
N      1.694332    17.258618    41.439741    -0.161185
N     12.797065    21.335099    33.213964    -0.160090
N      1.579462    26.848845    40.843630    -0.153958
N      0.713835    20.636959    37.874963    -0.390454
N      0.667340    23.009632    37.706279    -0.388085
N      1.193828    21.972458    39.778951    -0.393992
N      7.725008     8.140973    15.636931    -0.173819
N     13.482182    12.324796    19.203994    -0.174930
N      7.982098    11.993012    24.332191    -0.173844
N      4.332240    10.251844    18.702512    -0.369886
N      4.401982    11.210671    20.872555    -0.386726
N      6.357507    10.257978    19.931761    -0.384717
N      5.143167     3.318118     4.274259    -0.161133
N      7.715435     7.394599    12.500036    -0.160086
N      5.258037    12.908345     4.870370    -0.153956
N      6.123665     6.696459     7.839037    -0.390446
N      6.170160     9.069132     8.007721    -0.388083
N      5.643673     8.031958     5.935049    -0.393988
N      5.949993     5.799527    38.493931    -0.173856
N      0.192818     1.615704    42.060994    -0.174941
N      5.692903     1.947488     1.475191    -0.173759
N      9.342760     3.688656    41.559512    -0.369921
N      9.273018     2.729829    43.729555    -0.386728
N      7.317493     3.682522    42.788761    -0.384736
N      8.531832    10.622382    27.131259    -0.161212
N      5.959565     6.545901    35.357036    -0.160036
N      8.416963     1.032155    27.727370    -0.153980
N      7.551335     7.244041    30.696037    -0.390421
N      7.504840     4.871368    30.864721    -0.388054
N      8.031328     5.908542    28.792049    -0.394033
N     12.787493     8.140973    38.493931    -0.173857
N      7.030317    12.324796    42.060994    -0.174941
N     12.530403    11.993012     1.475191    -0.173759
N      2.505260    10.251844    41.559512    -0.369921
N      2.435518    11.210671    43.729555    -0.386728
N      0.479992    10.257978    42.788761    -0.384736
N      1.694332     3.318118    27.131259    -0.161211
N     12.797065     7.394599    35.357036    -0.160036
N      1.579462    12.908345    27.727370    -0.153979
N      0.713835     6.696459    30.696037    -0.390421
N      0.667340     9.069132    30.864721    -0.388055
N      1.193828     8.031958    28.792049    -0.394033
N      0.887507     5.799527    15.636931    -0.173819
N      6.644682     1.615704    19.203994    -0.174930
N      1.144597     1.947488    24.332191    -0.173844
N     11.169740     3.688656    18.702512    -0.369887
N     11.239482     2.729829    20.872555    -0.386726
N     13.195007     3.682522    19.931761    -0.384718
N     11.980667    10.622382     4.274259    -0.161133
N      0.877935     6.545901    12.500036    -0.160086
N     12.095537     1.032155     4.870370    -0.153956
N     12.961165     7.244041     7.839037    -0.390446
N     13.007660     4.871368     8.007721    -0.388082
N     12.481172     5.908542     5.935049    -0.393988
N      5.949993    19.740027    30.077069    -0.173818
N      0.192818    15.556204    26.510006    -0.174932
N      5.692903    15.887988    21.381809    -0.173854
N      9.342760    17.629156    27.011488    -0.369884
N      9.273018    16.670329    24.841445    -0.386731
N      7.317493    17.623022    25.782239    -0.384722
N      8.531832    24.562882    41.439741    -0.161185
N      5.959565    20.486401    33.213964    -0.160090
N      8.416963    14.972655    40.843630    -0.153958
N      7.551335    21.184541    37.874963    -0.390454
N      7.504840    18.811868    37.706279    -0.388086
N      8.031328    19.849042    39.778951    -0.393992
N      7.725008    22.081473     7.220069    -0.173852
N     13.482182    26.265296     3.653006    -0.174941
N      7.982098    25.933512    44.238809    -0.173849
N      4.332240    24.192344     4.154488    -0.369924
N      4.401982    25.151171     1.984445    -0.386710
N      6.357507    24.198478     2.925239    -0.384730
N      5.143167    17.258618    18.582741    -0.161212
N      7.715435    21.335099    10.356964    -0.160030
N      5.258037    26.848845    17.986630    -0.153974
N      6.123665    20.636959    15.017963    -0.390421
N      6.170160    23.009632    14.849279    -0.388054
N      5.643673    21.972458    16.921951    -0.394028

The following XYZ coordinates are in angstroms. Other properties are in atomic units.
The sperically averaged electron density of each atom fit to a function of the form exp(a - br)
eigen_1, eigen_2 and eigen_3 are the three eigenvalues of traceless quadrupole moment tensor
  atom number  atomic symbol              X              Y              Z     net charge C6 coefficient C8 coefficient C10 coefficient fluctuating dipole atomic polarizability isotropic forcefield polarizability              a              b squared Pearson coefficient          <r^3>          <r^4>         wp_QDO          m_QDO          q_QDO       dipole_x       dipole_y       dipole_z         dipole            Qxy            Qxz            Qyz     Q(x^2-y^2)  Q(3z^2 - R^2)        eigen_1        eigen_2        eigen_3 static polarizability      alpha(xx)      alpha(xy)      alpha(xz)      alpha(yy)      alpha(yz)      alpha(zz) atomic spin moment
            1             Zn       1.980140      20.744579       8.637203       0.462539     138.663169 0.32535185E+04  0.11950690E+06                                21.848306                           18.603403       0.308624       1.853568                    0.998391      59.560179     177.684624       0.418026       0.398899      -1.138757       0.000319       0.008849      -0.011337       0.014385      -0.027805      -0.029626       0.003865       0.008627       0.006949      -0.037998      -0.005608       0.043606             26.330486      25.006296       3.204281      -0.806770      20.368366       1.758900      33.616796           0.000001
            2             Zn       2.200171      15.536687      42.492534       0.449891     132.082887 0.33132646E+04  0.12233481E+06                                21.231501                           18.824323       0.327920       1.853339                    0.998607      60.219589     180.496463       0.413617       0.401064      -1.136488       0.015368      -0.015038       0.011024       0.024163      -0.003477       0.016838      -0.018411      -0.017703       0.037084      -0.024206      -0.007597       0.031803             24.157197      22.238883      -2.099839      -2.733938      26.195874      -4.567873      24.036833          -0.000004
            3             Zn       4.790489      14.714755       3.986261       0.456901     139.891243 0.32480699E+04  0.11936180E+06                                22.060193                           18.650151       0.308656       1.851378                    0.998342      59.909230     179.281921       0.415045       0.401579      -1.135853      -0.006032       0.001345      -0.012310       0.013774      -0.009256       0.008282       0.014274      -0.005459       0.061643      -0.025161      -0.001817       0.026979             26.408468      31.194291       0.489748       0.442808      27.510414      -3.156803      20.520698          -0.000005
            4             Zn      11.694860      21.076921      31.494203       0.462569     138.658735 0.32533834E+04  0.11950059E+06                                21.847870                           18.603042       0.308612       1.853574                    0.998391      59.558861     177.679220       0.418030       0.398900      -1.138758      -0.000325      -0.008877      -0.011284       0.014361      -0.027780       0.029515      -0.003910       0.008530       0.006896      -0.037891      -0.005621       0.043512             26.329943      25.005575       3.204316       0.806565      20.368037      -1.758939      33.616218           0.000001
            5             Zn      11.474829      26.284813      19.635534       0.449872     132.087859 0.33134096E+04  0.12234148E+06                                21.232077                           18.824768       0.327899       1.853325                    0.998607      60.220709     180.500648       0.413611       0.401066      -1.136487      -0.015365       0.015020       0.011022       0.024149      -0.003458      -0.016842       0.018397      -0.017664       0.037093      -0.024201      -0.007583       0.031784             24.157903      22.239518      -2.099899       2.734108      26.196803       4.567876      24.037389           0.000003
            6             Zn       8.884511      27.106745      26.843261       0.456886     139.896101 0.32482072E+04  0.11936817E+06                                22.060733                           18.650572       0.308615       1.851359                    0.998343      59.910364     179.286600       0.415040       0.401580      -1.135851       0.006019      -0.001319      -0.012342       0.013795      -0.009217      -0.008321      -0.014286      -0.005458       0.061757      -0.025162      -0.001866       0.027028             26.409118      31.195028       0.489714      -0.442691      27.511206       3.156684      20.521120           0.000002
            7             Zn       8.817640       7.136421      14.219797       0.462567     138.659061 0.32533940E+04  0.11950108E+06                                21.847894                           18.603065       0.308613       1.853574                    0.998391      59.558978     177.679663       0.418030       0.398900      -1.138758       0.000324      -0.008876       0.011289       0.014364       0.027782       0.029524       0.003906       0.008537       0.006900      -0.037899      -0.005620       0.043519             26.329959      25.005621      -3.204298       0.806574      20.368064       1.758951      33.616192           0.000002
            8             Zn       9.037671      12.344313      26.078466       0.449877     132.086538 0.33133736E+04  0.12233979E+06                                21.231896                           18.824637       0.327909       1.853329                    0.998607      60.220457     180.499475       0.413614       0.401064      -1.136489       0.015370       0.015019      -0.011014       0.024148       0.003460      -0.016825      -0.018389      -0.017669       0.037123      -0.024187      -0.007587       0.031774             24.157664      22.239296       2.099884       2.734038      26.196588      -4.567841      24.037108           0.000003
            9             Zn      11.627989      13.166245      18.870739       0.456874     139.897535 0.32482497E+04  0.11937015E+06                                22.060875                           18.650690       0.308615       1.851355                    0.998343      59.910777     179.288279       0.415038       0.401580      -1.135851      -0.006019      -0.001327       0.012335       0.013789       0.009221      -0.008315       0.014277      -0.005473       0.061738      -0.025158      -0.001859       0.027016             26.409281      31.195123      -0.489689      -0.442749      27.511406      -3.156715      20.521314           0.000004
           10             Zn       4.857360       6.804079      37.076797       0.462543     138.662409 0.32534941E+04  0.11950578E+06                                21.848240                           18.603344       0.308624       1.853570                    0.998391      59.559950     177.683777       0.418027       0.398899      -1.138757      -0.000319       0.008851       0.011336       0.014386       0.027806      -0.029624      -0.003865       0.008622       0.006948      -0.037998      -0.005606       0.043604             26.330428      25.006212      -3.204295      -0.806778      20.368343      -1.758914      33.616729          -0.000000
           11             Zn       4.637329       1.596187       3.221008       0.449911     132.084963 0.33132900E+04  0.12233613E+06                                21.231816                           18.824493       0.327947       1.853351                    0.998607      60.219505     180.497147       0.413611       0.401068      -1.136484      -0.015442      -0.015114      -0.010933       0.024216       0.003303       0.016907       0.018193      -0.017781       0.036559      -0.024283      -0.007247       0.031530             24.157557      22.242748       2.099743      -2.738765      26.188937       4.565178      24.040986          -0.000004
           12             Zn       2.047011       0.774255      41.727739       0.456911     139.888779 0.32479945E+04  0.11935831E+06                                22.059940                           18.649932       0.308656       1.851383                    0.998342      59.908562     179.279255       0.415048       0.401579      -1.135853       0.006035       0.001341       0.012321       0.013785       0.009250       0.008290      -0.014280      -0.005455       0.061667      -0.025165      -0.001826       0.026991             26.408178      31.193891      -0.489788       0.442801      27.510159       3.156800      20.520484          -0.000006
           13             Zn      11.694860       7.136421      37.076797       0.462543     138.662430 0.32534944E+04  0.11950579E+06                                21.848240                           18.603342       0.308624       1.853570                    0.998391      59.559955     177.683779       0.418027       0.398899      -1.138757      -0.000319      -0.008851       0.011336       0.014386      -0.027806      -0.029624       0.003865       0.008621       0.006948      -0.037998      -0.005606       0.043604             26.330430      25.006213       3.204294      -0.806781      20.368342       1.758916      33.616734          -0.000000
           14             Zn      11.474829      12.344313       3.221008       0.449911     132.084967 0.33132903E+04  0.12233614E+06                                21.231817                           18.824494       0.327947       1.853351                    0.998607      60.219505     180.497146       0.413611       0.401068      -1.136484      -0.015442       0.015114      -0.010933       0.024216      -0.003303       0.016907      -0.018193      -0.017781       0.036559      -0.024283      -0.007247       0.031530             24.157558      22.242750      -2.099742      -2.738764      26.188939      -4.565181      24.040984          -0.000005
           15             Zn       8.884511      13.166245      41.727739       0.456911     139.888789 0.32479950E+04  0.11935833E+06                                22.059942                           18.649934       0.308656       1.851383                    0.998342      59.908560     179.279247       0.415048       0.401579      -1.135853       0.006035      -0.001340       0.012321       0.013785      -0.009250       0.008290       0.014280      -0.005454       0.061667      -0.025165      -0.001826       0.026991             26.408179      31.193890       0.489785       0.442802      27.510166      -3.156800      20.520483          -0.000006
           16             Zn       1.980140       6.804079      14.219797       0.462567     138.659035 0.32533934E+04  0.11950106E+06                                21.847891                           18.603063       0.308613       1.853574                    0.998391      59.558970     177.679627       0.418030       0.398900      -1.138758       0.000324       0.008876       0.011289       0.014364      -0.027782       0.029524      -0.003906       0.008537       0.006899      -0.037900      -0.005620       0.043520             26.329954      25.005622       3.204300       0.806573      20.368061      -1.758941      33.616180           0.000002
           17             Zn       2.200171       1.596187      26.078466       0.449877     132.086579 0.33133748E+04  0.12233984E+06                                21.231902                           18.824641       0.327909       1.853329                    0.998607      60.220460     180.499495       0.413613       0.401064      -1.136488       0.015370      -0.015019      -0.011014       0.024148      -0.003461      -0.016825       0.018389      -0.017669       0.037123      -0.024187      -0.007588       0.031774             24.157672      22.239307      -2.099882       2.734038      26.196602       4.567845      24.037106           0.000003
           18             Zn       4.790489       0.774255      18.870739       0.456874     139.897549 0.32482502E+04  0.11937017E+06                                22.060875                           18.650691       0.308615       1.851355                    0.998343      59.910781     179.288287       0.415038       0.401580      -1.135851      -0.006018       0.001327       0.012335       0.013789      -0.009221      -0.008315      -0.014277      -0.005474       0.061739      -0.025158      -0.001858       0.027016             26.409281      31.195119       0.489691      -0.442755      27.511410       3.156711      20.521313           0.000004
           19             Zn       4.857360      20.744579      31.494203       0.462568     138.658758 0.32533844E+04  0.11950064E+06                                21.847875                           18.603047       0.308611       1.853574                    0.998391      59.558867     177.679267       0.418030       0.398900      -1.138757      -0.000325       0.008877      -0.011284       0.014360       0.027780       0.029515       0.003910       0.008531       0.006897      -0.037891      -0.005621       0.043512             26.329949      25.005580      -3.204314       0.806569      20.368041       1.758945      33.616226           0.000001
           20             Zn       4.637329      15.536687      19.635534       0.449871     132.087861 0.33134101E+04  0.12234150E+06                                21.232074                           18.824768       0.327899       1.853325                    0.998607      60.220719     180.500675       0.413611       0.401066      -1.136487      -0.015366      -0.015020       0.011022       0.024149       0.003458      -0.016842      -0.018397      -0.017663       0.037093      -0.024201      -0.007583       0.031784             24.157898      22.239509       2.099901       2.734105      26.196800      -4.567870      24.037385           0.000003
           21             Zn       2.047011      14.714755      26.843261       0.456885     139.896157 0.32482077E+04  0.11936819E+06                                22.060739                           18.650573       0.308615       1.851359                    0.998343      59.910380     179.286673       0.415040       0.401580      -1.135851       0.006019       0.001319      -0.012343       0.013795       0.009217      -0.008321       0.014286      -0.005458       0.061759      -0.025163      -0.001866       0.027028             26.409131      31.195050      -0.489718      -0.442689      27.511214      -3.156690      20.521131           0.000003
           22             Zn       8.817640      21.076921       8.637203       0.462539     138.663180 0.32535186E+04  0.11950690E+06                                21.848307                           18.603403       0.308624       1.853568                    0.998391      59.560182     177.684635       0.418026       0.398899      -1.138757       0.000319      -0.008849      -0.011337       0.014385       0.027805      -0.029626      -0.003865       0.008627       0.006949      -0.037998      -0.005608       0.043606             26.330488      25.006292      -3.204281      -0.806768      20.368368      -1.758904      33.616803           0.000001
           23             Zn       9.037671      26.284813      42.492534       0.449891     132.082884 0.33132644E+04  0.12233481E+06                                21.231500                           18.824322       0.327920       1.853339                    0.998607      60.219593     180.496479       0.413617       0.401064      -1.136488       0.015368       0.015038       0.011024       0.024163       0.003477       0.016838       0.018411      -0.017703       0.037083      -0.024206      -0.007597       0.031803             24.157196      22.238878       2.099840      -2.733938      26.195872       4.567871      24.036838          -0.000004
           24             Zn      11.627989      27.106745       3.986261       0.456901     139.891259 0.32480706E+04  0.11936183E+06                                22.060195                           18.650153       0.308656       1.851378                    0.998342      59.909236     179.281947       0.415045       0.401579      -1.135853      -0.006032      -0.001345      -0.012310       0.013774       0.009256       0.008282      -0.014274      -0.005460       0.061644      -0.025161      -0.001817       0.026979             26.408469      31.194292      -0.489747       0.442807      27.510412       3.156807      20.520703          -0.000004
           25              H       2.494320      19.207221       6.207961       0.093135       1.590054 0.11898037E+02  0.12956688E+03                                 2.288930                            2.042115      -1.423450       2.193430                    0.992120       4.049637      12.115236       0.427929       1.314365      -0.701083       0.048328      -0.003728      -0.005307       0.048762       0.002184      -0.008728       0.003546       0.016908       0.002404      -0.011521      -0.002359       0.013880              2.457617       3.624390       0.127710       0.139179       1.839297       0.140316       1.909163          -0.000001
           26              H       1.378440      18.220233       4.411401       0.127373       1.380756 0.10456536E+02  0.10984948E+03                                 2.048905                            1.891144      -1.455485       2.190227                    0.993207       3.798109      11.027985       0.454573       1.282603      -0.707965       0.023735      -0.015369      -0.026741       0.038918       0.003171      -0.014797       0.003032       0.013143      -0.005389      -0.014734      -0.003633       0.018367              2.139125       2.086939      -0.197550      -0.308262       1.865296       0.518867       2.465138          -0.000002
           27              H      12.760143      20.035287       7.977093       0.086879       1.378665 0.10054003E+02  0.10596367E+03                                 2.137262                            1.914520      -1.497600       2.151712                    0.991083       4.217562      12.800150       0.425085       1.367137      -0.687721      -0.025842       0.015725       0.033135       0.044867       0.002198      -0.001480       0.007700       0.016464       0.011027      -0.013855       0.006437       0.007417              2.314524       2.093908      -0.291671      -0.477556       1.906527       0.651858       2.943137           0.000000
           28              H      11.555375      19.039935       6.258247       0.123743       1.312627 0.98918793E+01  0.10380195E+03                                 2.059958                            1.895730      -1.625663       2.103609                    0.991309       4.127498      12.487704       0.428424       1.362402      -0.688517      -0.034922       0.000498       0.002360       0.035005      -0.005231      -0.001764      -0.000458       0.010787      -0.005737      -0.006806      -0.001868       0.008673              2.152491       2.944733       0.045359       0.001982       1.683514       0.197651       1.829226          -0.000000
           29              H       6.826560      16.366147       5.458252       0.091890       1.455530 0.10947929E+02  0.11720387E+03                                 2.181325                            1.975362      -1.416048       2.194945                    0.992264       4.078641      12.247344       0.428059       1.336572      -0.695542      -0.014511       0.011047       0.043444       0.047117       0.006049       0.001738       0.006287       0.000436       0.033613      -0.012182      -0.001785       0.013967              2.295726       2.371878      -0.015413      -0.744026       1.817657       0.200518       2.697642          -0.000002
           30              H       8.957125      17.205365       5.193110       0.127348       1.186847 0.87656867E+01  0.89349456E+02                                 1.935659                            1.791614      -1.596689       2.121456                    0.991813       4.008621      11.998355       0.437588       1.373202      -0.686365       0.013016       0.015340       0.029246       0.035497       0.000053       0.001553       0.002341      -0.000655       0.037688      -0.006768      -0.006208       0.012977              2.009518       2.013059       0.337604       0.258692       1.886968       0.482174       2.128527          -0.000001
           31              H       6.837500      14.935852       1.778275       0.090785       1.395968 0.10363904E+02  0.10970261E+03                                 2.138351                            1.933844      -1.427077       2.191822                    0.991876       4.085352      12.293654       0.427624       1.353165      -0.691748      -0.012882      -0.022312      -0.040022       0.047598       0.004068      -0.006691       0.006757       0.001734       0.045789      -0.014779      -0.003503       0.018282              2.261457       2.362254       0.468681       0.566344       2.004822       0.465316       2.417294          -0.000004
           32              H       8.976270      15.749977       1.412563       0.127416       1.353936 0.10337342E+02  0.10899695E+03                                 2.072658                            1.918858      -1.493039       2.176742                    0.992138       3.894674      11.573763       0.434903       1.335698      -0.696254       0.013427      -0.007025      -0.033791       0.037033       0.001071       0.000479       0.003566      -0.002310       0.031765      -0.006923      -0.004511       0.011434              2.142664       2.212925       0.038696      -0.470318       1.655333       0.133346       2.559734          -0.000005
           33              H      13.149880      14.986038      43.675156       0.085401       1.481723 0.11610210E+02  0.12651364E+03                                 2.213368                            2.037890      -1.575799       2.108705                    0.991141       4.352817      13.317431       0.419040       1.341383      -0.692824      -0.021816      -0.025104      -0.027532       0.043176       0.006717      -0.000437       0.002032       0.007323      -0.001824      -0.007882      -0.000125       0.008006              2.282390       2.011342       0.290977       0.318463       2.205733       0.598891       2.630095          -0.000003
           34              H      11.858960      15.552022      45.503716       0.126828       1.234759 0.93767545E+01  0.97112173E+02                                 1.980958                            1.848898      -1.595382       2.122192                    0.991433       4.049549      12.180903       0.432594       1.367113      -0.687764      -0.033992      -0.015294       0.002927       0.037389       0.009445       0.001085      -0.000257       0.003723      -0.019912      -0.007389      -0.005580       0.012969              2.047591       2.660437       0.293493      -0.146237       1.704533       0.062266       1.777804          -0.000003
           35              H       2.609190      16.834548      45.174575       0.088430       1.822900 0.14307506E+02  0.16262483E+03                                 2.484693                            2.225759      -1.465080       2.167096                    0.991960       4.171330      12.614234       0.415011       1.298445      -0.705522       0.044589       0.011958       0.008366       0.046917       0.011307       0.006132       0.014638      -0.000610       0.000948      -0.015731      -0.006073       0.021804              2.639909       3.771492       0.357088      -0.333595       1.979768      -0.091745       2.168468          -0.000007
           36              H       1.392115      17.486963       1.325706       0.133834       1.283825 0.96327282E+01  0.98363930E+02                                 1.910457                            1.787406      -1.144561       2.344170                    0.997090       3.463976       9.664742       0.482271       1.243736      -0.719063       0.023471       0.020058       0.028409       0.041956       0.014741       0.008489       0.006900       0.009229      -0.022292      -0.012077      -0.011000       0.023077              1.956739       1.824271       0.202719       0.175608       1.793110       0.446872       2.252836          -0.000006
           37              H      11.566315      23.300152      20.045589       0.095339       1.489926 0.11214560E+02  0.11890231E+03                                 2.114352                            1.927644      -1.165255       2.322888                    0.994892       3.671658      10.423857       0.464938       1.242519      -0.719548      -0.012972      -0.009730       0.045672       0.048465       0.003150      -0.007925      -0.010246      -0.033927       0.033051      -0.024274       0.001432       0.022841              2.203200       1.681183      -0.025841      -0.340309       1.804483       0.296436       3.123935           0.000005
           38              H      11.988872      21.342905      18.884453       0.134818       1.156267 0.84537619E+01  0.82615056E+02                                 1.697868                            1.608495      -1.142732       2.342896                    0.997519       3.248561       8.545819       0.546105       1.147680      -0.741987      -0.004025      -0.031220       0.023894       0.039520       0.002271      -0.006392      -0.014918      -0.009011       0.037878      -0.013154      -0.010115       0.023269              1.710684       1.339152       0.030724      -0.060173       2.209488      -0.185427       1.583411           0.000005
           39              H      12.477070      25.480446      16.900466       0.095062       1.696782 0.13245275E+02  0.14733247E+03                                 2.356215                            2.133865      -1.309015       2.244125                    0.994278       3.968920      11.783327       0.427134       1.289153      -0.708435       0.006528       0.036119      -0.028848       0.046684      -0.000373      -0.009891      -0.006677      -0.004798       0.060298      -0.015868      -0.008266       0.024134              2.433168       1.757493       0.126648      -0.077156       3.487922      -0.375195       2.054090           0.000005
           40              H      12.847662      23.590114      15.620474       0.136771       1.119335 0.80454321E+01  0.77579961E+02                                 1.654731                            1.563405      -1.094386       2.366934                    0.998029       3.190021       8.308728       0.557546       1.139266      -0.744096       0.011115       0.011301      -0.036866       0.040129       0.004066      -0.006356      -0.015605      -0.011252       0.027499      -0.012259      -0.010675       0.022934              1.678734       1.365600      -0.020498      -0.237777       1.500094       0.096982       2.170508           0.000003
           41              H       0.403412      22.394019      10.610219       0.097382       1.670368 0.12968353E+02  0.14439897E+03                                 2.382422                            2.147776      -1.433408       2.191330                    0.992139       4.075099      12.356371       0.412385       1.333903      -0.698006      -0.008426       0.047045      -0.015627       0.050283      -0.012234      -0.002847       0.006751      -0.030628       0.004864      -0.020421      -0.001062       0.021483              2.501767       1.861411       0.050710      -0.112617       3.041258      -0.790175       2.602632           0.000002
           42              H      13.260647      22.187700      12.781634       0.131905       1.251689 0.93431192E+01  0.94466446E+02                                 1.863014                            1.748300      -1.103391       2.360283                    0.997670       3.403795       9.380066       0.493797       1.226794      -0.723174      -0.013525       0.035314       0.011738       0.039595      -0.004012      -0.005097       0.000026      -0.033040      -0.040398      -0.017177      -0.006567       0.023744              1.903780       1.589323      -0.254376      -0.258368       2.030621       0.359549       2.091395           0.000002
           43              H       1.141863      18.521348      10.441078       0.104144       1.601974 0.12213319E+02  0.13229081E+03                                 2.242900                            2.034456      -1.047638       2.382938                    0.996775       3.612870      10.369175       0.444955       1.270850      -0.715463       0.010882      -0.045227      -0.022496       0.051672      -0.000367      -0.003721       0.000366      -0.046024       0.008417      -0.024916       0.003296       0.021621              2.359123       1.919282      -0.397203      -0.397657       2.550968       0.684772       2.607120           0.000002
           44              H       0.291277      18.214657      12.585064       0.133277       1.193971 0.87555363E+01  0.86330369E+02                                 1.739498                            1.641200      -1.134570       2.345319                    0.997448       3.264448       8.630095       0.538461       1.153643      -0.740918       0.000015      -0.038278       0.009151       0.039357      -0.005376      -0.001155       0.003720      -0.034130      -0.029520      -0.013089      -0.010171       0.023260              1.762954       1.389321       0.035560      -0.114530       2.073916      -0.354267       1.825624           0.000003
           45              H      12.211775      14.294589      16.132471       0.096647       1.611697 0.12265930E+02  0.13347721E+03                                 2.259398                            2.040501      -1.239851       2.280353                    0.995434       3.806068      11.076873       0.442176       1.272930      -0.712632       0.002375      -0.035467      -0.033406       0.048780      -0.005600      -0.005877       0.003331      -0.013845       0.060544      -0.019507      -0.002287       0.021795              2.368840       1.724650       0.128990       0.060095       3.252256       0.563458       2.129613           0.000004
           46              H      12.597410      16.332690      15.085620       0.133116       1.185455 0.86433785E+01  0.84873543E+02                                 1.724842                            1.625858      -1.118027       2.352860                    0.997535       3.242324       8.528742       0.543881       1.146867      -0.742681       0.005228      -0.005447      -0.039308       0.040027      -0.002411      -0.001615       0.014053      -0.011267       0.044327      -0.013639      -0.009362       0.023002              1.750864       1.361101       0.052325      -0.125982       1.613014      -0.159963       2.278478           0.000004
           47              H      12.068188      16.039939      19.657020       0.092729       1.587816 0.12093681E+02  0.13160607E+03                                 2.244183                            2.028329      -1.419438       2.194279                    0.992362       3.994430      11.761199       0.441204       1.275703      -0.709714       0.001653       0.006849       0.047054       0.047578      -0.002418       0.004257       0.014050      -0.027321       0.022831      -0.019144      -0.003714       0.022859              2.358120       1.792629       0.057277      -0.246010       1.962753      -0.394214       3.318977           0.000003
           48              H      12.396387      18.114286      18.687883       0.127520       1.269690 0.96279979E+01  0.98093423E+02                                 1.880000                            1.774301      -1.109958       2.352263                    0.997645       3.453580       9.557800       0.490289       1.226168      -0.723171       0.002735       0.026745       0.028282       0.039021       0.002203      -0.005100       0.012724      -0.007565       0.055339      -0.016380      -0.007966       0.024347              1.899381       1.468956       0.051201      -0.000371       2.386872       0.264777       1.842315           0.000004
           49              H      11.180680      22.614279      29.064961       0.093134       1.590257 0.11899906E+02  0.12959325E+03                                 2.289182                            2.042318      -1.423621       2.193343                    0.992118       4.049968      12.116795       0.427891       1.314421      -0.701070      -0.048325       0.003729      -0.005305       0.048758       0.002180       0.008734      -0.003544       0.016896       0.002405      -0.011516      -0.002365       0.013881              2.457905       3.624870       0.127738      -0.139211       1.839481      -0.140344       1.909363           0.000003
           50              H      12.296560      23.601267      27.268401       0.127353       1.380958 0.10458434E+02  0.10987446E+03                                 2.049098                            1.891308      -1.455598       2.190153                    0.993206       3.798444      11.029231       0.454555       1.282594      -0.707966      -0.023735       0.015366      -0.026737       0.038915       0.003174       0.014794      -0.003032       0.013150      -0.005381      -0.014731      -0.003635       0.018366              2.139334       2.087142      -0.197574       0.308299       1.865468      -0.518945       2.465394           0.000003
           51              H       0.914857      21.786213      30.834093       0.086904       1.378548 0.10052992E+02  0.10595059E+03                                 2.137168                            1.914445      -1.497628       2.151720                    0.991083       4.217353      12.799462       0.425086       1.367167      -0.687715       0.025841      -0.015721       0.033144       0.044871       0.002202       0.001486      -0.007699       0.016459       0.011036      -0.013854       0.006433       0.007421              2.314414       2.093815      -0.291652       0.477523       1.906446      -0.651810       2.942980           0.000001
           52              H       2.119625      22.781565      29.115247       0.123741       1.312732 0.98928802E+01  0.10381577E+03                                 2.060117                            1.895862      -1.625752       2.103562                    0.991308       4.127773      12.489007       0.428394       1.362454      -0.688506       0.034920      -0.000500       0.002364       0.035003      -0.005231       0.001760       0.000456       0.010783      -0.005719      -0.006806      -0.001862       0.008668              2.152666       2.945010       0.045362      -0.001978       1.683629      -0.197676       1.829359           0.000002
           53              H       6.848440      25.455353      28.315252       0.091913       1.455378 0.10946542E+02  0.11718540E+03                                 2.181191                            1.975252      -1.416008       2.194988                    0.992264       4.078361      12.246341       0.428066       1.336593      -0.695539       0.014513      -0.011049       0.043450       0.047123       0.006045      -0.001733      -0.006282       0.000436       0.033618      -0.012179      -0.001784       0.013963              2.295577       2.371720      -0.015417       0.743957       1.817552      -0.200502       2.697461           0.000002
           54              H       4.717875      24.616135      28.050110       0.127361       1.186925 0.87663986E+01  0.89358940E+02                                 1.935771                            1.791707      -1.596882       2.121372                    0.991811       4.008811      11.999254       0.437568       1.373233      -0.686358      -0.013015      -0.015340       0.029245       0.035496       0.000053      -0.001555      -0.002333      -0.000652       0.037671      -0.006764      -0.006206       0.012969              2.009639       2.013175       0.337635      -0.258719       1.887078      -0.482224       2.128665           0.000002
           55              H       6.837500      26.885648      24.635275       0.090771       1.396081 0.10364923E+02  0.10971603E+03                                 2.138455                            1.933930      -1.427126       2.191786                    0.991876       4.085542      12.294349       0.427618       1.353152      -0.691750       0.012881       0.022311      -0.040018       0.047594       0.004070       0.006695      -0.006756       0.001735       0.045787      -0.014781      -0.003501       0.018282              2.261573       2.362385       0.468720      -0.566386       2.004918      -0.465348       2.417416           0.000001
           56              H       4.698730      26.071523      24.269563       0.127404       1.354027 0.10338204E+02  0.10900825E+03                                 2.072738                            1.918928      -1.493075       2.176713                    0.992138       3.894841      11.574352       0.434899       1.335683      -0.696257      -0.013426       0.007023      -0.033789       0.037031       0.001073      -0.000480      -0.003567      -0.002309       0.031770      -0.006925      -0.004512       0.011436              2.142751       2.213022       0.038702       0.470343       1.655391      -0.133352       2.559839           0.000002
           57              H       0.525120      26.835463      20.818156       0.085393       1.481809 0.11611019E+02  0.12652448E+03                                 2.213438                            2.037949      -1.575807       2.108692                    0.991141       4.352927      13.317815       0.419039       1.341367      -0.692827       0.021817       0.025101      -0.027531       0.043174       0.006717       0.000437      -0.002030       0.007325      -0.001822      -0.007881      -0.000125       0.008006              2.282467       2.011404       0.290990      -0.318477       2.205808      -0.598925       2.630188           0.000001
           58              H       1.816040      26.269478      22.646716       0.126828       1.234770 0.93768627E+01  0.97113594E+02                                 1.980971                            1.848909      -1.595387       2.122188                    0.991433       4.049569      12.180990       0.432592       1.367114      -0.687763       0.033992       0.015292       0.002928       0.037388       0.009444      -0.001086       0.000258       0.003723      -0.019914      -0.007390      -0.005578       0.012968              2.047605       2.660457       0.293493       0.146241       1.704542      -0.062268       1.777817           0.000002
           59              H      11.065810      24.986952      22.317575       0.088430       1.822850 0.14306997E+02  0.16261664E+03                                 2.484584                            2.225671      -1.465055       2.167105                    0.991960       4.171249      12.613654       0.415035       1.298388      -0.705534      -0.044589      -0.011963       0.008367       0.046918       0.011313      -0.006132      -0.014640      -0.000608       0.000944      -0.015736      -0.006073       0.021809              2.639787       3.771291       0.357066       0.333567       1.979694       0.091738       2.168374           0.000004
           60              H      12.282885      24.334537      24.182706       0.133844       1.283734 0.96318655E+01  0.98352960E+02                                 1.910377                            1.787334      -1.144496       2.344214                    0.997091       3.463825       9.664228       0.482277       1.243748      -0.719061      -0.023471      -0.020062       0.028411       0.041959       0.014742      -0.008490      -0.006900       0.009227      -0.022294      -0.012076      -0.011001       0.023078              1.956656       1.824194       0.202708      -0.175599       1.793039      -0.446845       2.252734           0.000006
           61              H       2.108685      18.521348      42.902589       0.095342       1.490032 0.11215529E+02  0.11891606E+03                                 2.114524                            1.927783      -1.165306       2.322870                    0.994891       3.671780      10.424612       0.464898       1.242590      -0.719533       0.012973       0.009728       0.045672       0.048465       0.003150       0.007922       0.010245      -0.033929       0.033054      -0.024274       0.001433       0.022841              2.203388       1.681299      -0.025844       0.340355       1.804617      -0.296469       3.124248          -0.000007
           62              H       1.686128      20.478594      41.741453       0.134816       1.156232 0.84534444E+01  0.82611266E+02                                 1.697846                            1.608474      -1.142663       2.342930                    0.997519       3.248510       8.545679       0.546103       1.147693      -0.741984       0.004026       0.031219       0.023897       0.039521       0.002271       0.006392       0.014917      -0.009012       0.037874      -0.013154      -0.010114       0.023268              1.710661       1.339136       0.030724       0.060171       2.209459       0.185426       1.583388          -0.000008
           63              H       1.197930      16.341054      39.757466       0.095038       1.697603 0.13253165E+02  0.14744676E+03                                 2.357305                            2.134755      -1.309221       2.244021                    0.994275       3.969813      11.788229       0.426956       1.289460      -0.708371      -0.006527      -0.036115      -0.028840       0.046676      -0.000374       0.009892       0.006664      -0.004791       0.060290      -0.015863      -0.008264       0.024127              2.434338       1.758164       0.126730       0.077213       3.489875       0.375428       2.054976          -0.000003
           64              H       0.827337      18.231386      38.477474       0.136733       1.119577 0.80477007E+01  0.77607955E+02                                 1.655025                            1.563671      -1.094553       2.366828                    0.998028       3.190428       8.310343       0.557470       1.139332      -0.744079      -0.011116      -0.011302      -0.036859       0.040123       0.004066       0.006356       0.015604      -0.011256       0.027491      -0.012259      -0.010674       0.022933              1.679036       1.365814      -0.020508       0.237840       1.500361      -0.097025       2.170933          -0.000001
           65              H      13.271587      19.427481      33.467219       0.097374       1.670198 0.12966663E+02  0.14437432E+03                                 2.382203                            2.147593      -1.433173       2.191440                    0.992141       4.074774      12.354826       0.412418       1.333850      -0.698018       0.008422      -0.047048      -0.015623       0.050285      -0.012227       0.002851      -0.006746      -0.030624       0.004842      -0.020412      -0.001066       0.021478              2.501525       1.861254       0.050703       0.112595       3.040962       0.790070       2.602359           0.000002
           66              H       0.414353      19.633800      35.638634       0.131916       1.251543 0.93416909E+01  0.94447753E+02                                 1.862815                            1.748125      -1.103412       2.360282                    0.997671       3.403561       9.379002       0.493843       1.226735      -0.723187       0.013524      -0.035312       0.011744       0.039595      -0.004014       0.005093      -0.000026      -0.033031      -0.040406      -0.017173      -0.006568       0.023741              1.903572       1.589167      -0.254339       0.258323       2.030403      -0.359499       2.091146           0.000000
           67              H      12.533138      23.300152      33.298078       0.104129       1.601868 0.12212301E+02  0.13227519E+03                                 2.242642                            2.034247      -1.047633       2.382913                    0.996774       3.612861      10.368501       0.445025       1.270694      -0.715495      -0.010887       0.045224      -0.022484       0.051665      -0.000368       0.003721      -0.000363      -0.046022       0.008406      -0.024914       0.003292       0.021621              2.358835       1.919075      -0.397127       0.397579       2.550642      -0.684643       2.606787           0.000004
           68              H      13.383723      23.606843      35.442064       0.133283       1.193980 0.87556188E+01  0.86331631E+02                                 1.739531                            1.641227      -1.134625       2.345303                    0.997448       3.264441       8.630179       0.538445       1.153670      -0.740912      -0.000017       0.038276       0.009160       0.039357      -0.005375       0.001151      -0.003719      -0.034126      -0.029526      -0.013084      -0.010174       0.023258              1.762990       1.389342       0.035562       0.114534       2.073964       0.354283       1.825663           0.000001
           69              H       1.463225      27.526911      38.989471       0.096625       1.612147 0.12270154E+02  0.13353662E+03                                 2.259954                            2.040955      -1.240013       2.280260                    0.995432       3.806654      11.079666       0.442087       1.273057      -0.712604      -0.002378       0.035464      -0.033397       0.048772      -0.005601       0.005880      -0.003325      -0.013845       0.060535      -0.019508      -0.002283       0.021791              2.369452       1.725010       0.129048      -0.060115       3.253231      -0.563649       2.130114          -0.000002
           70              H       1.077590      25.488810      37.942620       0.133078       1.185779 0.86464243E+01  0.84911675E+02                                 1.725213                            1.626190      -1.118231       2.352730                    0.997532       3.242842       8.530762       0.543798       1.146931      -0.742664      -0.005229       0.005447      -0.039300       0.040019      -0.002410       0.001616      -0.014054      -0.011274       0.044321      -0.013641      -0.009362       0.023002              1.751248       1.361353       0.052346       0.126022       1.613372       0.160025       2.279018          -0.000001
           71              H       1.606812      25.781561      42.514020       0.092736       1.587804 0.12093572E+02  0.13160530E+03                                 2.244227                            2.028362      -1.419457       2.194281                    0.992362       3.994432      11.761434       0.441184       1.275756      -0.709702      -0.001655      -0.006847       0.047056       0.047580      -0.002418      -0.004258      -0.014048      -0.027319       0.022829      -0.019144      -0.003712       0.022856              2.358168       1.792657       0.057278       0.246020       1.962783       0.394224       3.319063          -0.000006
           72              H       1.278612      23.707214      41.544883       0.127513       1.269720 0.96283145E+01  0.98097997E+02                                 1.880081                            1.774372      -1.109894       2.352297                    0.997646       3.453620       9.558149       0.490259       1.226225      -0.723158      -0.002736      -0.026744       0.028285       0.039023       0.002202       0.005101      -0.012724      -0.007569       0.055334      -0.016380      -0.007966       0.024346              1.899464       1.469008       0.051205       0.000371       2.386989      -0.264801       1.842395          -0.000007
           73              H       9.331820       8.673779      16.649039       0.093133       1.590232 0.11899678E+02  0.12959009E+03                                 2.289155                            2.042296      -1.423602       2.193353                    0.992119       4.049929      12.116626       0.427894       1.314418      -0.701071       0.048325       0.003729       0.005305       0.048759      -0.002180       0.008734       0.003545       0.016897       0.002405      -0.011516      -0.002365       0.013881              2.457874       3.624820      -0.127735      -0.139207       1.839461       0.140341       1.909342           0.000004
           74              H       8.215940       9.660766      18.445599       0.127355       1.380933 0.10458199E+02  0.10987142E+03                                 2.049079                            1.891292      -1.455581       2.190163                    0.993206       3.798405      11.029105       0.454555       1.282601      -0.707965       0.023736       0.015365       0.026738       0.038915      -0.003173       0.014794       0.003032       0.013150      -0.005381      -0.014731      -0.003635       0.018366              2.139314       2.087122       0.197571       0.308296       1.865450       0.518937       2.465369           0.000004
           75              H       5.922642       7.845713      14.879907       0.086903       1.378561 0.10053107E+02  0.10595207E+03                                 2.137178                            1.914453      -1.497630       2.151718                    0.991083       4.217375      12.799537       0.425086       1.367164      -0.687716      -0.025841      -0.015722      -0.033143       0.044871      -0.002202       0.001485       0.007699       0.016460       0.011035      -0.013854       0.006434       0.007421              2.314426       2.093826       0.291654       0.477527       1.906455       0.651815       2.942996           0.000001
           76              H       4.717875       8.841065      16.598753       0.123741       1.312727 0.98928263E+01  0.10381502E+03                                 2.060108                            1.895854      -1.625747       2.103565                    0.991308       4.127758      12.488934       0.428396       1.362451      -0.688507      -0.034920      -0.000500      -0.002364       0.035004       0.005231       0.001760      -0.000457       0.010784      -0.005719      -0.006806      -0.001862       0.008669              2.152656       2.944994      -0.045362      -0.001978       1.683623       0.197675       1.829351           0.000002
           77              H      -0.010940      11.514853      17.398748       0.091915       1.455385 0.10946614E+02  0.11718637E+03                                 2.181198                            1.975257      -1.416017       2.194982                    0.992264       4.078378      12.246408       0.428065       1.336592      -0.695539      -0.014513      -0.011049      -0.043450       0.047123      -0.006045      -0.001733       0.006283       0.000436       0.033618      -0.012179      -0.001784       0.013963              2.295585       2.371727       0.015416       0.743959       1.817557       0.200502       2.697471           0.000002
           78              H       2.119625      10.675635      17.663890       0.127362       1.186924 0.87663939E+01  0.89358849E+02                                 1.935767                            1.791704      -1.596881       2.121372                    0.991811       4.008806      11.999223       0.437569       1.373229      -0.686359       0.013015      -0.015341      -0.029245       0.035496      -0.000053      -0.001555       0.002333      -0.000652       0.037672      -0.006764      -0.006206       0.012970              2.009635       2.013172      -0.337635      -0.258718       1.887075       0.482222       2.128660           0.000002
           79              H       0.000000      12.945148      21.078725       0.090776       1.396039 0.10364537E+02  0.10971093E+03                                 2.138415                            1.933896      -1.427097       2.191804                    0.991876       4.085465      12.294059       0.427621       1.353155      -0.691750      -0.012883       0.022309       0.040020       0.047595      -0.004069       0.006694       0.006756       0.001733       0.045787      -0.014780      -0.003502       0.018282              2.261528       2.362334      -0.468705      -0.566370       2.004881       0.465336       2.417369           0.000002
           80              H       2.138770      12.131023      21.444437       0.127410       1.354001 0.10337956E+02  0.10900502E+03                                 2.072717                            1.918909      -1.493072       2.176719                    0.992138       3.894790      11.574183       0.434899       1.335689      -0.696256       0.013425       0.007020       0.033791       0.037032      -0.001073      -0.000480       0.003566      -0.002310       0.031767      -0.006924      -0.004511       0.011435              2.142728       2.212996      -0.038701       0.470337       1.655376       0.133350       2.559813           0.000003
           81              H       6.312380      12.894963      24.895844       0.085398       1.481792 0.11610862E+02  0.12652239E+03                                 2.213424                            2.037938      -1.575813       2.108692                    0.991141       4.352897      13.317714       0.419039       1.341370      -0.692826      -0.021817       0.025100       0.027532       0.043174      -0.006716       0.000435       0.002029       0.007326      -0.001825      -0.007880      -0.000127       0.008007              2.282451       2.011392      -0.290988      -0.318474       2.205793       0.598918       2.630169           0.000001
           82              H       5.021460      12.328978      23.067284       0.126826       1.234790 0.93770360E+01  0.97115698E+02                                 1.980978                            1.848915      -1.595406       2.122175                    0.991433       4.049592      12.181021       0.432596       1.367098      -0.687766      -0.033991       0.015291      -0.002926       0.037387      -0.009443      -0.001086      -0.000258       0.003722      -0.019911      -0.007389      -0.005577       0.012966              2.047614       2.660470      -0.293495       0.146242       1.704548       0.062268       1.777822           0.000002
           83              H       9.446690      11.046452      23.396425       0.088431       1.822880 0.14307294E+02  0.16262141E+03                                 2.484649                            2.225723      -1.465068       2.167102                    0.991960       4.171281      12.613941       0.415021       1.298422      -0.705527       0.044588      -0.011962      -0.008365       0.046917      -0.011310      -0.006133       0.014638      -0.000610       0.000949      -0.015733      -0.006074       0.021807              2.639860       3.771412      -0.357081       0.333582       1.979739      -0.091742       2.168429           0.000006
           84              H       8.229615      10.394037      21.531294       0.133841       1.283761 0.96321304E+01  0.98356422E+02                                 1.910411                            1.787364      -1.144499       2.344209                    0.997091       3.463865       9.664403       0.482271       1.243755      -0.719059       0.023471      -0.020062      -0.028410       0.041958      -0.014741      -0.008490       0.006900       0.009228      -0.022292      -0.012077      -0.011000       0.023077              1.956692       1.824226      -0.202714      -0.175604       1.793070       0.446858       2.252779           0.000008
           85              H       4.728815       4.580848       2.811411       0.095346       1.490000 0.11215203E+02  0.11891110E+03                                 2.114438                            1.927711      -1.165405       2.322825                    0.994889       3.671752      10.424283       0.464925       1.242533      -0.719545      -0.012973       0.009731      -0.045672       0.048466      -0.003151       0.007923      -0.010246      -0.033924       0.033053      -0.024272       0.001431       0.022841              2.203298       1.681243       0.025846       0.340342       1.804558       0.296467       3.124091          -0.000011
           86              H       5.151372       6.538094       3.972547       0.134825       1.156169 0.84528589E+01  0.82603749E+02                                 1.697749                            1.608390      -1.142615       2.342953                    0.997520       3.248421       8.545229       0.546135       1.147652      -0.741994      -0.004025       0.031218      -0.023898       0.039521      -0.002271       0.006392      -0.014917      -0.009012       0.037876      -0.013155      -0.010114       0.023268              1.710560       1.339072      -0.030723       0.060167       2.209304      -0.185412       1.583302          -0.000012
           87              H       5.639570       2.400554       5.956534       0.095036       1.697756 0.13254549E+02  0.14746694E+03                                 2.357512                            2.134918      -1.309205       2.244033                    0.994275       3.969976      11.789150       0.426921       1.289522      -0.708358       0.006526      -0.036116       0.028837       0.046674       0.000375       0.009892      -0.006659      -0.004795       0.060293      -0.015865      -0.008262       0.024127              2.434564       1.758293      -0.126753       0.077217       3.490259      -0.375491       2.055139          -0.000004
           88              H       6.010162       4.290886       7.236526       0.136729       1.119595 0.80478849E+01  0.77610308E+02                                 1.655055                            1.563699      -1.094556       2.366826                    0.998028       3.190464       8.310514       0.557459       1.139347      -0.744076       0.011116      -0.011303       0.036859       0.040124      -0.004066       0.006357      -0.015603      -0.011257       0.027491      -0.012260      -0.010673       0.022933              1.679066       1.365835       0.020507       0.237844       1.500388       0.097025       2.170975          -0.000002
           89              H       7.240913       5.486981      12.246781       0.097372       1.670222 0.12966900E+02  0.14437794E+03                                 2.382250                            2.147632      -1.433190       2.191435                    0.992141       4.074800      12.355033       0.412407       1.333874      -0.698014      -0.008423      -0.047048       0.015624       0.050285       0.012228       0.002850       0.006746      -0.030623       0.004845      -0.020413      -0.001065       0.021477              2.501576       1.861286      -0.050705       0.112599       3.041028      -0.790093       2.602415           0.000001
           90              H       6.423147       5.693300      10.075366       0.131915       1.251546 0.93417322E+01  0.94448521E+02                                 1.862843                            1.748149      -1.103395       2.360293                    0.997671       3.403558       9.379091       0.493830       1.226763      -0.723181      -0.013525      -0.035313      -0.011744       0.039596       0.004014       0.005093       0.000027      -0.033030      -0.040404      -0.017173      -0.006568       0.023741              1.903601       1.589188       0.254345       0.258330       2.030434       0.359508       2.091180          -0.000000
           91              H       7.979363       9.359652      12.415922       0.104132       1.601830 0.12211951E+02  0.13227039E+03                                 2.242603                            2.034215      -1.047628       2.382919                    0.996775       3.612817      10.368320       0.445029       1.270691      -0.715496       0.010887       0.045225       0.022485       0.051666       0.000367       0.003720       0.000363      -0.046023       0.008404      -0.024914       0.003292       0.021622              2.358792       1.919046       0.397118       0.397568       2.550596       0.684623       2.606733           0.000005
           92              H       7.128777       9.666343      10.271936       0.133286       1.193945 0.87552898E+01  0.86327469E+02                                 1.739488                            1.641189      -1.134603       2.345316                    0.997448       3.264390       8.629963       0.538455       1.153660      -0.740914       0.000017       0.038277      -0.009160       0.039358       0.005375       0.001151       0.003719      -0.034126      -0.029525      -0.013084      -0.010174       0.023258              1.762946       1.389312      -0.035561       0.114529       2.073910      -0.354271       1.825615           0.000000
           93              H       5.374275      13.586411       6.724529       0.096622       1.612168 0.12270345E+02  0.13353932E+03                                 2.259982                            2.040977      -1.240020       2.280257                    0.995432       3.806671      11.079766       0.442082       1.273066      -0.712603       0.002378       0.035464       0.033398       0.048773       0.005601       0.005881       0.003325      -0.013844       0.060535      -0.019508      -0.002283       0.021791              2.369482       1.725028      -0.129051      -0.060117       3.253279       0.563658       2.130140          -0.000001
           94              H       5.759910      11.548310       7.771380       0.133076       1.185784 0.86464691E+01  0.84912282E+02                                 1.725225                            1.626200      -1.118225       2.352734                    0.997532       3.242840       8.530784       0.543793       1.146940      -0.742662       0.005230       0.005448       0.039301       0.040020       0.002410       0.001616       0.014054      -0.011274       0.044321      -0.013641      -0.009361       0.023002              1.751260       1.361361      -0.052346       0.126024       1.613382      -0.160028       2.279038          -0.000001
           95              H       5.230688      11.841061       3.199980       0.092743       1.587778 0.12093311E+02  0.13160157E+03                                 2.244189                            2.028330      -1.419462       2.194282                    0.992362       3.994375      11.761172       0.441191       1.275744      -0.709705       0.001655      -0.006848      -0.047057       0.047581       0.002420      -0.004258       0.014049      -0.027318       0.022831      -0.019145      -0.003713       0.022858              2.358127       1.792633      -0.057277       0.246012       1.962749      -0.394211       3.319000          -0.000007
           96              H       5.558887       9.766714       4.169117       0.127526       1.269638 0.96275083E+01  0.98087408E+02                                 1.879974                            1.774277      -1.109835       2.352331                    0.997646       3.453482       9.557549       0.490283       1.226197      -0.723165       0.002736      -0.026745      -0.028286       0.039024      -0.002202       0.005101       0.012725      -0.007569       0.055334      -0.016381      -0.007966       0.024346              1.899354       1.468938      -0.051200       0.000371       2.386832       0.264780       1.842291          -0.000010
           97              H       4.343180       5.266721      39.506039       0.093135       1.590054 0.11898039E+02  0.12956699E+03                                 2.288935                            2.042119      -1.423446       2.193432                    0.992120       4.049644      12.115287       0.427926       1.314371      -0.701082      -0.048328      -0.003729       0.005306       0.048761      -0.002184      -0.008728      -0.003546       0.016908       0.002403      -0.011521      -0.002359       0.013879              2.457624       3.624399      -0.127711       0.139180       1.839303      -0.140317       1.909169          -0.000002
           98              H       5.459060       4.279733      41.302599       0.127368       1.380793 0.10456871E+02  0.10985384E+03                                 2.048937                            1.891170      -1.455508       2.190212                    0.993207       3.798166      11.028181       0.454571       1.282598      -0.707966      -0.023735      -0.015369       0.026740       0.038918      -0.003171      -0.014797      -0.003032       0.013144      -0.005389      -0.014733      -0.003633       0.018367              2.139161       2.086974       0.197554      -0.308270       1.865327      -0.518881       2.465182          -0.000004
           99              H       7.752357       6.094787      37.736907       0.086878       1.378663 0.10053992E+02  0.10596352E+03                                 2.137261                            1.914519      -1.497596       2.151713                    0.991083       4.217562      12.800150       0.425085       1.367138      -0.687721       0.025842       0.015725      -0.033135       0.044867      -0.002198      -0.001481      -0.007700       0.016464       0.011028      -0.013855       0.006437       0.007418              2.314523       2.093907       0.291671      -0.477555       1.906527      -0.651858       2.943135          -0.000000
          100              H       8.957125       5.099435      39.455753       0.123741       1.312640 0.98919921E+01  0.10380342E+03                                 2.059969                            1.895739      -1.625664       2.103607                    0.991309       4.127522      12.487789       0.428424       1.362400      -0.688518       0.034922       0.000499      -0.002361       0.035005       0.005231      -0.001764       0.000457       0.010788      -0.005736      -0.006806      -0.001868       0.008674              2.152504       2.944751      -0.045359       0.001981       1.683524      -0.197653       1.829236          -0.000001
          101              H       0.010940       2.425647      40.255748       0.091891       1.455499 0.10947652E+02  0.11720017E+03                                 2.181297                            1.975339      -1.416033       2.194955                    0.992264       4.078594      12.247167       0.428061       1.336576      -0.695541       0.014512       0.011048      -0.043444       0.047117      -0.006049       0.001737      -0.006287       0.000436       0.033612      -0.012182      -0.001785       0.013967              2.295695       2.371844       0.015414      -0.744010       1.817637      -0.200514       2.697603          -0.000002
          102              H      11.555375       3.264865      40.520890       0.127346       1.186852 0.87657219E+01  0.89349818E+02                                 1.935656                            1.791612      -1.596699       2.121450                    0.991813       4.008620      11.998314       0.437591       1.373192      -0.686367      -0.013015       0.015341      -0.029246       0.035497      -0.000053       0.001553      -0.002341      -0.000656       0.037686      -0.006768      -0.006208       0.012976              2.009515       2.013053      -0.337602       0.258691       1.886967      -0.482174       2.128526          -0.000002
          103              H       0.000000       0.995352      43.935725       0.090779       1.395995 0.10364152E+02  0.10970591E+03                                 2.138378                            1.933867      -1.427088       2.191813                    0.991876       4.085409      12.293869       0.427621       1.353165      -0.691748       0.012882      -0.022313       0.040020       0.047596      -0.004068      -0.006693      -0.006757       0.001736       0.045785      -0.014779      -0.003502       0.018281              2.261486       2.362289      -0.468691       0.566354       2.004846      -0.465321       2.417323          -0.000005
          104              H      11.536230       1.809477      44.301437       0.127406       1.353981 0.10337765E+02  0.10900254E+03                                 2.072703                            1.918897      -1.493036       2.176737                    0.992138       3.894760      11.574083       0.434899       1.335697      -0.696254      -0.013427      -0.007026       0.033789       0.037032      -0.001072       0.000479      -0.003569      -0.002310       0.031769      -0.006924      -0.004513       0.011437              2.142713       2.212980      -0.038699      -0.470334       1.655365      -0.133348       2.559795          -0.000006
          105              H       7.362620       1.045538       2.038844       0.085402       1.481730 0.11610359E+02  0.12651577E+03                                 2.213380                            2.037907      -1.575818       2.108696                    0.991141       4.352854      13.317604       0.419037       1.341388      -0.692823       0.021816      -0.025104       0.027529       0.043174      -0.006719      -0.000439      -0.002030       0.007329      -0.001834      -0.007883      -0.000128       0.008010              2.282401       2.011373      -0.290978       0.318460       2.205743      -0.598881       2.630085          -0.000002
          106              H       8.653540       1.611522       0.210284       0.126831       1.234730 0.93764731E+01  0.97108744E+02                                 1.980949                            1.848887      -1.595359       2.122208                    0.991433       4.049506      12.180829       0.432588       1.367139      -0.687759       0.033992      -0.015295      -0.002929       0.037390      -0.009446       0.001086       0.000257       0.003723      -0.019916      -0.007390      -0.005580       0.012970              2.047586       2.660434      -0.293486      -0.146247       1.704524      -0.062265       1.777800          -0.000003
          107              H       4.228310       2.894048       0.539425       0.088436       1.822773 0.14306422E+02  0.16260854E+03                                 2.484516                            2.225627      -1.465077       2.167100                    0.991961       4.171201      12.613464       0.415039       1.298389      -0.705533      -0.044590       0.011958      -0.008369       0.046918      -0.011310       0.006131      -0.014643      -0.000613       0.000943      -0.015736      -0.006073       0.021809              2.639706       3.771131      -0.357043      -0.333546       1.979650       0.091724       2.168337          -0.000010
          108              H       5.445385       3.546463      44.388294       0.133839       1.283777 0.96322492E+01  0.98357787E+02                                 1.910411                            1.787363      -1.144545       2.344187                    0.997090       3.463886       9.664420       0.482276       1.243739      -0.719063      -0.023472       0.020059      -0.028411       0.041958      -0.014742       0.008490      -0.006900       0.009227      -0.022294      -0.012076      -0.011001       0.023077              1.956694       1.824225      -0.202711       0.175600       1.793072      -0.446860       2.252786          -0.000010
          109              H       8.946185       9.359652      25.668411       0.095332       1.490007 0.11215313E+02  0.11891264E+03                                 2.114456                            1.927730      -1.165280       2.322873                    0.994892       3.671764      10.424361       0.464919       1.242546      -0.719542       0.012973      -0.009730      -0.045670       0.048464      -0.003150      -0.007923       0.010245      -0.033930       0.033053      -0.024274       0.001434       0.022841              2.203314       1.681254       0.025844      -0.340336       1.804567      -0.296462       3.124121           0.000007
          110              H       8.523627       7.402405      26.829547       0.134816       1.156289 0.84539793E+01  0.82617818E+02                                 1.697900                            1.608523      -1.142751       2.342885                    0.997518       3.248599       8.545988       0.546096       1.147690      -0.741985       0.004026      -0.031220      -0.023894       0.039519      -0.002271      -0.006392       0.014918      -0.009010       0.037877      -0.013155      -0.010115       0.023269              1.710716       1.339173      -0.030724      -0.060174       2.209535       0.185430       1.583439           0.000006
          111              H       8.035430      11.539946      28.813534       0.095061       1.696836 0.13245788E+02  0.14734016E+03                                 2.356310                            2.133942      -1.308999       2.244134                    0.994278       3.968949      11.783635       0.427114       1.289196      -0.708426      -0.006527       0.036119       0.028848       0.046684       0.000373      -0.009891       0.006676      -0.004799       0.060291      -0.015867      -0.008265       0.024132              2.433270       1.757550      -0.126654      -0.077161       3.488093       0.375218       2.054167           0.000005
          112              H       7.664837       9.649614      30.093526       0.136766       1.119351 0.80455945E+01  0.77582100E+02                                 1.654767                            1.563437      -1.094391       2.366933                    0.998029       3.190040       8.308872       0.557530       1.139289      -0.744091      -0.011115       0.011301       0.036866       0.040129      -0.004066      -0.006356       0.015604      -0.011251       0.027499      -0.012258      -0.010675       0.022933              1.678772       1.365626       0.020499      -0.237787       1.500125      -0.096987       2.170565           0.000003
          113              H       6.434088       8.453519      35.103781       0.097379       1.670388 0.12968551E+02  0.14440189E+03                                 2.382455                            2.147803      -1.433406       2.191329                    0.992139       4.075127      12.356537       0.412378       1.333917      -0.698003       0.008426       0.047044       0.015627       0.050283       0.012234      -0.002847      -0.006750      -0.030626       0.004866      -0.020421      -0.001061       0.021481              2.501802       1.861433      -0.050711      -0.112620       3.041303       0.790191       2.602672           0.000001
          114              H       7.251852       8.247200      32.932366       0.131898       1.251739 0.93436027E+01  0.94472877E+02                                 1.863093                            1.748369      -1.103402       2.360276                    0.997670       3.403867       9.380445       0.493776       1.226827      -0.723166       0.013525       0.035314      -0.011738       0.039595       0.004012      -0.005097      -0.000026      -0.033039      -0.040395      -0.017177      -0.006566       0.023743              1.903863       1.589383       0.254394      -0.258386       2.030713      -0.359575       2.091494           0.000002
          115              H       5.695637       4.580848      35.272922       0.104139       1.602030 0.12213834E+02  0.13229796E+03                                 2.242967                            2.034511      -1.047648       2.382931                    0.996774       3.612928      10.369453       0.444944       1.270864      -0.715460      -0.010882      -0.045227       0.022495       0.051671       0.000367      -0.003722      -0.000366      -0.046024       0.008418      -0.024917       0.003296       0.021620              2.359198       1.919334       0.397221      -0.397676       2.551050      -0.684805       2.607208           0.000001
          116              H       6.546222       4.274157      33.128936       0.133273       1.193998 0.87557941E+01  0.86333630E+02                                 1.739531                            1.641230      -1.134579       2.345312                    0.997448       3.264488       8.630264       0.538452       1.153651      -0.740916      -0.000015      -0.038278      -0.009151       0.039356       0.005376      -0.001155      -0.003720      -0.034131      -0.029519      -0.013089      -0.010171       0.023260              1.762988       1.389344      -0.035560      -0.114534       2.073959       0.354277       1.825662           0.000002
          117              H       8.300725       0.354089      29.581529       0.096650       1.611611 0.12265134E+02  0.13346595E+03                                 2.259286                            2.040410      -1.239817       2.280369                    0.995434       3.805970      11.076360       0.442195       1.272898      -0.712639      -0.002376      -0.035467       0.033407       0.048780       0.005599      -0.005876      -0.003333      -0.013845       0.060547      -0.019507      -0.002288       0.021795              2.368716       1.724578      -0.128978       0.060090       3.252060      -0.563416       2.129510           0.000004
          118              H       7.915090       2.392190      30.628380       0.133120       1.185422 0.86430712E+01  0.84869624E+02                                 1.724797                            1.625818      -1.118014       2.352867                    0.997535       3.242282       8.528538       0.543895       1.146851      -0.742685      -0.005228      -0.005446       0.039308       0.040027       0.002411      -0.001615      -0.014054      -0.011266       0.044327      -0.013639      -0.009363       0.023002              1.750817       1.361071      -0.052323      -0.125977       1.612970       0.159954       2.278410           0.000004
          119              H       8.444313       2.099439      26.056980       0.092721       1.587822 0.12093739E+02  0.13160695E+03                                 2.244198                            2.028342      -1.419422       2.194287                    0.992362       3.994440      11.761269       0.441199       1.275713      -0.709712      -0.001654       0.006849      -0.047054       0.047578       0.002417       0.004256      -0.014048      -0.027320       0.022830      -0.019143      -0.003714       0.022857              2.358136       1.792640      -0.057278      -0.246014       1.962766       0.394220       3.319002           0.000002
          120              H       8.116112       4.173786      27.026117       0.127510       1.269741 0.96284935E+01  0.98099933E+02                                 1.880068                            1.774361      -1.109987       2.352248                    0.997645       3.453655       9.558142       0.490274       1.226188      -0.723166      -0.002736       0.026745      -0.028282       0.039021      -0.002202      -0.005100      -0.012724      -0.007565       0.055338      -0.016380      -0.007966       0.024346              1.899451       1.469000      -0.051205      -0.000371       2.386971      -0.264791       1.842381           0.000005
          121              H      11.180680       8.673779      39.506039       0.093135       1.590053 0.11898034E+02  0.12956693E+03                                 2.288935                            2.042119      -1.423446       2.193432                    0.992120       4.049643      12.115285       0.427926       1.314372      -0.701082      -0.048328       0.003729       0.005306       0.048761       0.002184      -0.008728       0.003546       0.016908       0.002403      -0.011521      -0.002359       0.013879              2.457623       3.624399       0.127711       0.139180       1.839303       0.140317       1.909169          -0.000002
          122              H      12.296560       9.660766      41.302599       0.127368       1.380793 0.10456867E+02  0.10985379E+03                                 2.048936                            1.891169      -1.455508       2.190212                    0.993207       3.798166      11.028180       0.454571       1.282598      -0.707966      -0.023735       0.015369       0.026740       0.038918       0.003171      -0.014797       0.003032       0.013144      -0.005389      -0.014733      -0.003633       0.018367              2.139160       2.086973      -0.197553      -0.308270       1.865326       0.518880       2.465181          -0.000004
          123              H       0.914857       7.845713      37.736907       0.086878       1.378664 0.10053997E+02  0.10596359E+03                                 2.137262                            1.914520      -1.497597       2.151713                    0.991083       4.217563      12.800153       0.425085       1.367138      -0.687721       0.025842      -0.015725      -0.033135       0.044867       0.002198      -0.001481       0.007700       0.016464       0.011028      -0.013855       0.006437       0.007418              2.314523       2.093907      -0.291671      -0.477555       1.906528       0.651858       2.943135          -0.000000
          124              H       2.119625       8.841065      39.455753       0.123740       1.312639 0.98919903E+01  0.10380340E+03                                 2.059970                            1.895739      -1.625664       2.103606                    0.991309       4.127522      12.487790       0.428424       1.362401      -0.688518       0.034922      -0.000499      -0.002361       0.035005      -0.005231      -0.001764      -0.000457       0.010788      -0.005736      -0.006806      -0.001868       0.008674              2.152504       2.944752       0.045359       0.001981       1.683524       0.197653       1.829236          -0.000001
          125              H       6.848440      11.514853      40.255748       0.091891       1.455500 0.10947658E+02  0.11720025E+03                                 2.181297                            1.975339      -1.416033       2.194955                    0.992264       4.078594      12.247166       0.428061       1.336575      -0.695541       0.014512      -0.011048      -0.043444       0.047118       0.006049       0.001737       0.006287       0.000436       0.033612      -0.012182      -0.001785       0.013967              2.295695       2.371846      -0.015414      -0.744012       1.817637       0.200514       2.697603          -0.000002
          126              H       4.717875      10.675635      40.520890       0.127346       1.186852 0.87657166E+01  0.89349755E+02                                 1.935656                            1.791612      -1.596699       2.121450                    0.991813       4.008619      11.998312       0.437591       1.373193      -0.686367      -0.013015      -0.015341      -0.029246       0.035497       0.000053       0.001553       0.002341      -0.000656       0.037686      -0.006768      -0.006208       0.012976              2.009515       2.013053       0.337603       0.258691       1.886967       0.482174       2.128526          -0.000001
          127              H       6.837500      12.945148      43.935725       0.090779       1.395995 0.10364158E+02  0.10970598E+03                                 2.138378                            1.933867      -1.427088       2.191813                    0.991876       4.085410      12.293872       0.427621       1.353164      -0.691748       0.012882       0.022313       0.040020       0.047596       0.004068      -0.006693       0.006757       0.001736       0.045785      -0.014779      -0.003502       0.018281              2.261487       2.362289       0.468691       0.566354       2.004847       0.465322       2.417324          -0.000005
          128              H       4.698730      12.131023      44.301437       0.127406       1.353981 0.10337765E+02  0.10900254E+03                                 2.072703                            1.918897      -1.493036       2.176737                    0.992138       3.894760      11.574083       0.434899       1.335697      -0.696254      -0.013427       0.007026       0.033789       0.037032       0.001072       0.000479       0.003569      -0.002310       0.031769      -0.006924      -0.004513       0.011437              2.142713       2.212979       0.038699      -0.470334       1.655365       0.133348       2.559795          -0.000006
          129              H       0.525120      12.894963       2.038844       0.085402       1.481731 0.11610365E+02  0.12651584E+03                                 2.213380                            2.037908      -1.575818       2.108696                    0.991141       4.352854      13.317602       0.419037       1.341388      -0.692823       0.021816       0.025104       0.027529       0.043174       0.006719      -0.000439       0.002030       0.007329      -0.001834      -0.007883      -0.000128       0.008010              2.282401       2.011373       0.290978       0.318460       2.205744       0.598882       2.630084          -0.000003
          130              H       1.816040      12.328978       0.210284       0.126831       1.234730 0.93764738E+01  0.97108751E+02                                 1.980949                            1.848887      -1.595359       2.122208                    0.991433       4.049506      12.180828       0.432588       1.367138      -0.687759       0.033992       0.015295      -0.002929       0.037390       0.009446       0.001086      -0.000257       0.003723      -0.019916      -0.007390      -0.005580       0.012970              2.047586       2.660434       0.293486      -0.146247       1.704523       0.062265       1.777800          -0.000003
          131              H      11.065810      11.046452       0.539425       0.088437       1.822772 0.14306408E+02  0.16260835E+03                                 2.484515                            2.225626      -1.465077       2.167100                    0.991961       4.171201      12.613465       0.415039       1.298389      -0.705533      -0.044590      -0.011958      -0.008369       0.046918       0.011310       0.006131       0.014643      -0.000613       0.000943      -0.015736      -0.006073       0.021809              2.639705       3.771128       0.357043      -0.333545       1.979649      -0.091724       2.168336          -0.000010
          132              H      12.282885      10.394037      44.388294       0.133840       1.283777 0.96322469E+01  0.98357752E+02                                 1.910410                            1.787362      -1.144545       2.344187                    0.997090       3.463886       9.664418       0.482277       1.243738      -0.719063      -0.023472      -0.020059      -0.028411       0.041958       0.014742       0.008490       0.006900       0.009227      -0.022294      -0.012076      -0.011001       0.023077              1.956693       1.824224       0.202711       0.175600       1.793071       0.446859       2.252784          -0.000010
          133              H       2.108685       4.580848      25.668411       0.095331       1.490004 0.11215281E+02  0.11891218E+03                                 2.114450                            1.927725      -1.165283       2.322872                    0.994892       3.671760      10.424334       0.464920       1.242543      -0.719543       0.012973       0.009730      -0.045670       0.048464       0.003150      -0.007923      -0.010245      -0.033930       0.033053      -0.024274       0.001433       0.022841              2.203307       1.681250      -0.025844      -0.340334       1.804563       0.296461       3.124109           0.000007
          134              H       1.686128       6.538094      26.829547       0.134813       1.156299 0.84540750E+01  0.82619020E+02                                 1.697913                            1.608535      -1.142758       2.342881                    0.997518       3.248615       8.546055       0.546092       1.147694      -0.741984       0.004026       0.031220      -0.023894       0.039519       0.002271      -0.006393      -0.014917      -0.009010       0.037877      -0.013155      -0.010115       0.023269              1.710729       1.339182       0.030725      -0.060175       2.209555      -0.185433       1.583451           0.000007
          135              H       1.197930       2.400554      28.813534       0.095062       1.696827 0.13245708E+02  0.14733901E+03                                 2.356300                            2.133933      -1.308999       2.244135                    0.994278       3.968941      11.783591       0.427116       1.289193      -0.708427      -0.006527      -0.036119       0.028848       0.046684      -0.000373      -0.009891      -0.006676      -0.004798       0.060291      -0.015867      -0.008265       0.024132              2.433258       1.757544       0.126653      -0.077161       3.488074      -0.375215       2.054158           0.000005
          136              H       0.827337       4.290886      30.093526       0.136766       1.119353 0.80456054E+01  0.77582233E+02                                 1.654769                            1.563438      -1.094391       2.366933                    0.998029       3.190042       8.308879       0.557530       1.139289      -0.744091      -0.011115      -0.011301       0.036866       0.040129       0.004066      -0.006356      -0.015604      -0.011251       0.027499      -0.012258      -0.010675       0.022933              1.678773       1.365627      -0.020499      -0.237788       1.500126       0.096987       2.170567           0.000002
          137              H      13.271587       5.486981      35.103781       0.097379       1.670390 0.12968571E+02  0.14440220E+03                                 2.382458                            2.147806      -1.433406       2.191330                    0.992139       4.075130      12.356556       0.412378       1.333918      -0.698003       0.008426      -0.047044       0.015627       0.050283      -0.012234      -0.002847       0.006750      -0.030626       0.004866      -0.020421      -0.001061       0.021481              2.501806       1.861436       0.050713      -0.112622       3.041307      -0.790193       2.602676           0.000001
          138              H       0.414353       5.693300      32.932366       0.131898       1.251744 0.93436495E+01  0.94473510E+02                                 1.863101                            1.748377      -1.103402       2.360276                    0.997670       3.403873       9.380483       0.493773       1.226831      -0.723165       0.013525      -0.035314      -0.011738       0.039595      -0.004012      -0.005097       0.000026      -0.033039      -0.040395      -0.017177      -0.006566       0.023743              1.903872       1.589391      -0.254396      -0.258389       2.030722       0.359577       2.091504           0.000002
          139              H      12.533138       9.359652      35.272922       0.104140       1.602020 0.12213740E+02  0.13229664E+03                                 2.242953                            2.034499      -1.047647       2.382932                    0.996775       3.612921      10.369408       0.444947       1.270860      -0.715461      -0.010882       0.045227       0.022495       0.051671      -0.000367      -0.003722       0.000366      -0.046024       0.008418      -0.024917       0.003296       0.021620              2.359182       1.919322      -0.397217      -0.397672       2.551033       0.684798       2.607190           0.000001
          140              H      13.383723       9.666343      33.128936       0.133272       1.194001 0.87558122E+01  0.86333841E+02                                 1.739532                            1.641230      -1.134582       2.345311                    0.997448       3.264493       8.630275       0.538453       1.153650      -0.740916      -0.000015       0.038278      -0.009151       0.039356      -0.005376      -0.001155       0.003720      -0.034131      -0.029519      -0.013089      -0.010171       0.023260              1.762989       1.389345       0.035561      -0.114534       2.073960      -0.354277       1.825663           0.000003
          141              H       1.463225      13.586411      29.581529       0.096651       1.611617 0.12265191E+02  0.13346677E+03                                 2.259295                            2.040417      -1.239818       2.280369                    0.995434       3.805978      11.076406       0.442194       1.272902      -0.712639      -0.002376       0.035467       0.033407       0.048780      -0.005599      -0.005876       0.003333      -0.013845       0.060547      -0.019507      -0.002288       0.021795              2.368726       1.724584       0.128980       0.060091       3.252075       0.563419       2.129518           0.000005
          142              H       1.077590      11.548310      30.628380       0.133120       1.185426 0.86431089E+01  0.84870117E+02                                 1.724803                            1.625824      -1.118015       2.352866                    0.997535       3.242287       8.528567       0.543893       1.146854      -0.742684      -0.005228       0.005446       0.039308       0.040027      -0.002411      -0.001615       0.014053      -0.011266       0.044328      -0.013640      -0.009363       0.023002              1.750824       1.361075       0.052323      -0.125978       1.612977      -0.159956       2.278420           0.000004
          143              H       1.606812      11.841061      26.056980       0.092723       1.587818 0.12093706E+02  0.13160652E+03                                 2.244195                            2.028339      -1.419417       2.194289                    0.992362       3.994438      11.761263       0.441200       1.275713      -0.709712      -0.001654      -0.006849      -0.047054       0.047578      -0.002417       0.004256       0.014048      -0.027320       0.022830      -0.019143      -0.003714       0.022857              2.358132       1.792637       0.057278      -0.246013       1.962763      -0.394219       3.318996           0.000003
          144              H       1.278612       9.766714      27.026117       0.127510       1.269746 0.96285398E+01  0.98100572E+02                                 1.880077                            1.774369      -1.109989       2.352247                    0.997645       3.453662       9.558185       0.490271       1.226193      -0.723165      -0.002736      -0.026745      -0.028282       0.039021       0.002202      -0.005100       0.012724      -0.007565       0.055337      -0.016380      -0.007966       0.024346              1.899460       1.469006       0.051206      -0.000371       2.386984       0.264793       1.842390           0.000005
          145              H       2.494320       5.266721      16.649039       0.093133       1.590234 0.11899693E+02  0.12959028E+03                                 2.289156                            2.042297      -1.423603       2.193353                    0.992119       4.049931      12.116630       0.427894       1.314417      -0.701071       0.048325      -0.003729       0.005305       0.048759       0.002180       0.008734      -0.003545       0.016897       0.002405      -0.011517      -0.002365       0.013881              2.457875       3.624822       0.127735      -0.139208       1.839462      -0.140341       1.909342           0.000004
          146              H       1.378440       4.279733      18.445599       0.127356       1.380931 0.10458182E+02  0.10987116E+03                                 2.049074                            1.891288      -1.455582       2.190163                    0.993206       3.798399      11.029069       0.454557       1.282597      -0.707966       0.023736      -0.015365       0.026738       0.038915       0.003173       0.014794      -0.003032       0.013150      -0.005381      -0.014731      -0.003635       0.018367              2.139308       2.087116      -0.197571       0.308295       1.865446      -0.518935       2.465361           0.000004
          147              H      12.760143       6.094787      14.879907       0.086903       1.378562 0.10053108E+02  0.10595209E+03                                 2.137179                            1.914453      -1.497630       2.151717                    0.991083       4.217376      12.799541       0.425086       1.367164      -0.687716      -0.025841       0.015722      -0.033143       0.044871       0.002202       0.001485      -0.007699       0.016460       0.011035      -0.013854       0.006434       0.007421              2.314426       2.093826      -0.291654       0.477527       1.906455      -0.651816       2.942997           0.000001
          148              H      11.555375       5.099435      16.598753       0.123741       1.312728 0.98928370E+01  0.10381515E+03                                 2.060109                            1.895855      -1.625748       2.103565                    0.991308       4.127760      12.488939       0.428396       1.362450      -0.688507      -0.034920       0.000500      -0.002364       0.035004      -0.005231       0.001760       0.000457       0.010784      -0.005719      -0.006806      -0.001862       0.008669              2.152657       2.944995       0.045362      -0.001978       1.683623      -0.197675       1.829352           0.000002
          149              H       6.826560       2.425647      17.398748       0.091914       1.455386 0.10946619E+02  0.11718644E+03                                 2.181198                            1.975258      -1.416017       2.194983                    0.992264       4.078379      12.246412       0.428065       1.336592      -0.695539      -0.014513       0.011049      -0.043449       0.047123       0.006046      -0.001733      -0.006283       0.000436       0.033618      -0.012179      -0.001784       0.013963              2.295586       2.371728      -0.015416       0.743960       1.817558      -0.200502       2.697472           0.000002
          150              H       8.957125       3.264865      17.663890       0.127362       1.186924 0.87663967E+01  0.89358883E+02                                 1.935767                            1.791704      -1.596879       2.121372                    0.991811       4.008807      11.999225       0.437569       1.373229      -0.686359       0.013015       0.015341      -0.029245       0.035496       0.000053      -0.001554      -0.002333      -0.000652       0.037673      -0.006764      -0.006206       0.012970              2.009635       2.013173       0.337635      -0.258718       1.887075      -0.482222       2.128659           0.000002
          151              H       6.837500       0.995352      21.078725       0.090775       1.396038 0.10364530E+02  0.10971082E+03                                 2.138414                            1.933895      -1.427097       2.191804                    0.991876       4.085462      12.294047       0.427621       1.353155      -0.691750      -0.012883      -0.022309       0.040020       0.047595       0.004069       0.006694      -0.006756       0.001733       0.045787      -0.014780      -0.003502       0.018282              2.261528       2.362333       0.468705      -0.566370       2.004881      -0.465336       2.417369           0.000001
          152              H       8.976270       1.809477      21.444437       0.127408       1.354002 0.10337963E+02  0.10900508E+03                                 2.072716                            1.918908      -1.493075       2.176718                    0.992138       3.894788      11.574165       0.434900       1.335687      -0.696256       0.013425      -0.007020       0.033791       0.037032       0.001073      -0.000480      -0.003566      -0.002310       0.031767      -0.006924      -0.004511       0.011435              2.142727       2.212994       0.038700       0.470337       1.655375      -0.133351       2.559813           0.000002
          153              H      13.149880       1.045538      24.895844       0.085397       1.481791 0.11610845E+02  0.12652215E+03                                 2.213423                            2.037937      -1.575814       2.108692                    0.991141       4.352895      13.317706       0.419039       1.341370      -0.692826      -0.021817      -0.025100       0.027532       0.043174       0.006716       0.000435      -0.002029       0.007326      -0.001825      -0.007880      -0.000127       0.008007              2.282450       2.011391       0.290988      -0.318474       2.205791      -0.598918       2.630168           0.000001
          154              H      11.858960       1.611522      23.067284       0.126826       1.234791 0.93770439E+01  0.97115795E+02                                 1.980979                            1.848916      -1.595407       2.122175                    0.991433       4.049592      12.181020       0.432596       1.367097      -0.687766      -0.033992      -0.015291      -0.002926       0.037387       0.009443      -0.001086       0.000258       0.003722      -0.019911      -0.007389      -0.005577       0.012966              2.047614       2.660471       0.293496       0.146242       1.704549      -0.062268       1.777823           0.000001
          155              H       2.609190       2.894048      23.396425       0.088431       1.822877 0.14307256E+02  0.16262075E+03                                 2.484638                            2.225714      -1.465070       2.167100                    0.991960       4.171275      12.613885       0.415024       1.298415      -0.705528       0.044588       0.011963      -0.008366       0.046917       0.011310      -0.006133      -0.014638      -0.000610       0.000949      -0.015733      -0.006074       0.021807              2.639847       3.771391       0.357078       0.333579       1.979731       0.091741       2.168419           0.000006
          156              H       1.392115       3.546463      21.531294       0.133842       1.283751 0.96320225E+01  0.98354935E+02                                 1.910390                            1.787346      -1.144498       2.344209                    0.997091       3.463850       9.664307       0.482277       1.243744      -0.719062       0.023471       0.020062      -0.028409       0.041958       0.014741      -0.008490      -0.006900       0.009228      -0.022293      -0.012077      -0.011000       0.023077              1.956670       1.824206       0.202710      -0.175602       1.793051      -0.446851       2.252753           0.000008
          157              H      11.566315       9.359652       2.811411       0.095346       1.490000 0.11215206E+02  0.11891112E+03                                 2.114437                            1.927711      -1.165405       2.322825                    0.994889       3.671753      10.424285       0.464925       1.242532      -0.719545      -0.012973      -0.009731      -0.045672       0.048466       0.003151       0.007923       0.010246      -0.033924       0.033053      -0.024272       0.001431       0.022841              2.203297       1.681243      -0.025846       0.340342       1.804558      -0.296467       3.124091          -0.000012
          158              H      11.988872       7.402405       3.972547       0.134825       1.156170 0.84528615E+01  0.82603782E+02                                 1.697750                            1.608390      -1.142615       2.342953                    0.997520       3.248420       8.545227       0.546134       1.147652      -0.741994      -0.004025      -0.031218      -0.023898       0.039521       0.002271       0.006392       0.014917      -0.009012       0.037876      -0.013155      -0.010114       0.023268              1.710560       1.339073       0.030723       0.060166       2.209305       0.185411       1.583303          -0.000012
          159              H      12.477070      11.539946       5.956534       0.095036       1.697746 0.13254452E+02  0.14746553E+03                                 2.357498                            2.134906      -1.309204       2.244033                    0.994275       3.969968      11.789097       0.426924       1.289517      -0.708359       0.006526       0.036116       0.028837       0.046674      -0.000375       0.009892       0.006659      -0.004795       0.060294      -0.015865      -0.008262       0.024127              2.434548       1.758284       0.126752       0.077216       3.490233       0.375487       2.055128          -0.000003
          160              H      12.847662       9.649614       7.236526       0.136730       1.119592 0.80478580E+01  0.77609965E+02                                 1.655050                            1.563695      -1.094555       2.366826                    0.998028       3.190460       8.310492       0.557460       1.139344      -0.744076       0.011116       0.011303       0.036859       0.040123       0.004066       0.006357       0.015603      -0.011257       0.027491      -0.012260      -0.010673       0.022933              1.679061       1.365831      -0.020507       0.237843       1.500383      -0.097024       2.170967          -0.000002
          161              H       0.403412       8.453519      12.246781       0.097373       1.670216 0.12966839E+02  0.14437703E+03                                 2.382240                            2.147624      -1.433188       2.191435                    0.992141       4.074793      12.354987       0.412409       1.333870      -0.698014      -0.008423       0.047048       0.015624       0.050285      -0.012228       0.002850      -0.006746      -0.030623       0.004845      -0.020413      -0.001065       0.021478              2.501565       1.861279       0.050703       0.112598       3.041013       0.790088       2.602402           0.000001
          162              H      13.260647       8.247200      10.075366       0.131915       1.251541 0.93416845E+01  0.94447871E+02                                 1.862834                            1.748141      -1.103394       2.360294                    0.997671       3.403552       9.379051       0.493833       1.226758      -0.723182      -0.013525       0.035313      -0.011744       0.039596      -0.004014       0.005093      -0.000027      -0.033031      -0.040404      -0.017173      -0.006568       0.023741              1.903591       1.589181      -0.254343       0.258328       2.030424      -0.359505       2.091169          -0.000000
          163              H       1.141863       4.580848      12.415922       0.104133       1.601822 0.12211881E+02  0.13226944E+03                                 2.242595                            2.034208      -1.047625       2.382921                    0.996775       3.612809      10.368287       0.445030       1.270690      -0.715496       0.010887      -0.045225       0.022485       0.051666      -0.000367       0.003720      -0.000363      -0.046024       0.008404      -0.024914       0.003292       0.021622              2.358783       1.919039      -0.397116       0.397566       2.550586      -0.684619       2.606722           0.000004
          164              H       0.291277       4.274157      10.271936       0.133285       1.193949 0.87553314E+01  0.86328010E+02                                 1.739496                            1.641195      -1.134604       2.345315                    0.997448       3.264395       8.629992       0.538453       1.153664      -0.740913       0.000017      -0.038277      -0.009160       0.039358      -0.005375       0.001151      -0.003719      -0.034126      -0.029525      -0.013084      -0.010174       0.023258              1.762953       1.389317       0.035561       0.114530       2.073920       0.354274       1.825623          -0.000000
          165              H      12.211775       0.354089       6.724529       0.096621       1.612176 0.12270421E+02  0.13354041E+03                                 2.259994                            2.040988      -1.240021       2.280257                    0.995432       3.806679      11.079818       0.442079       1.273071      -0.712601       0.002378      -0.035464       0.033398       0.048773      -0.005601       0.005881      -0.003325      -0.013844       0.060534      -0.019508      -0.002283       0.021791              2.369496       1.725036       0.129052      -0.060117       3.253301      -0.563663       2.130152          -0.000002
          166              H      12.597410       2.392190       7.771380       0.133074       1.185794 0.86465645E+01  0.84913516E+02                                 1.725242                            1.626215      -1.118228       2.352733                    0.997532       3.242850       8.530846       0.543788       1.146947      -0.742660       0.005230      -0.005448       0.039301       0.040020      -0.002410       0.001616      -0.014054      -0.011274       0.044321      -0.013641      -0.009361       0.023002              1.751278       1.361372       0.052347       0.126026       1.613398       0.160031       2.279064          -0.000001
          167              H      12.068188       2.099439       3.199980       0.092743       1.587778 0.12093311E+02  0.13160157E+03                                 2.244190                            2.028330      -1.419462       2.194281                    0.992362       3.994375      11.761173       0.441191       1.275744      -0.709705       0.001655       0.006848      -0.047057       0.047581      -0.002420      -0.004258      -0.014050      -0.027318       0.022831      -0.019145      -0.003713       0.022858              2.358128       1.792633       0.057277       0.246012       1.962750       0.394211       3.319001          -0.000007
          168              H      12.396387       4.173786       4.169117       0.127526       1.269638 0.96275026E+01  0.98087337E+02                                 1.879974                            1.774277      -1.109835       2.352331                    0.997646       3.453481       9.557546       0.490283       1.226197      -0.723165       0.002736       0.026745      -0.028286       0.039024       0.002202       0.005101      -0.012725      -0.007569       0.055334      -0.016381      -0.007966       0.024346              1.899353       1.468938       0.051200       0.000371       2.386832      -0.264780       1.842291          -0.000010
          169              H       4.343180      19.207221      29.064961       0.093133       1.590256 0.11899900E+02  0.12959321E+03                                 2.289184                            2.042320      -1.423620       2.193344                    0.992118       4.049969      12.116810       0.427890       1.314424      -0.701070      -0.048325      -0.003729      -0.005305       0.048758      -0.002180       0.008734       0.003544       0.016896       0.002405      -0.011516      -0.002365       0.013881              2.457907       3.624875      -0.127738      -0.139212       1.839483       0.140345       1.909365           0.000003
          170              H       5.459060      18.220233      27.268401       0.127353       1.380964 0.10458488E+02  0.10987523E+03                                 2.049109                            1.891317      -1.455599       2.190152                    0.993206       3.798456      11.029298       0.454552       1.282600      -0.707965      -0.023735      -0.015365      -0.026737       0.038914      -0.003174       0.014794       0.003032       0.013150      -0.005381      -0.014731      -0.003635       0.018366              2.139346       2.087153       0.197575       0.308302       1.865477       0.518950       2.465408           0.000003
          171              H       7.752357      20.035287      30.834093       0.086904       1.378548 0.10052992E+02  0.10595058E+03                                 2.137167                            1.914444      -1.497629       2.151720                    0.991083       4.217353      12.799461       0.425086       1.367167      -0.687715       0.025841       0.015721       0.033144       0.044871      -0.002202       0.001486       0.007699       0.016459       0.011036      -0.013854       0.006433       0.007421              2.314413       2.093815       0.291652       0.477523       1.906446       0.651810       2.942980           0.000001
          172              H       8.957125      19.039935      29.115247       0.123742       1.312732 0.98928792E+01  0.10381575E+03                                 2.060116                            1.895861      -1.625752       2.103563                    0.991308       4.127772      12.489000       0.428395       1.362453      -0.688507       0.034920       0.000500       0.002364       0.035003       0.005231       0.001760      -0.000456       0.010783      -0.005719      -0.006806      -0.001862       0.008668              2.152665       2.945009      -0.045362      -0.001978       1.683629       0.197676       1.829358           0.000002
          173              H       0.010940      16.366147      28.315252       0.091915       1.455374 0.10946516E+02  0.11718505E+03                                 2.181188                            1.975249      -1.416007       2.194988                    0.992264       4.078358      12.246332       0.428066       1.336593      -0.695538       0.014513       0.011049       0.043450       0.047123      -0.006045      -0.001733       0.006282       0.000436       0.033618      -0.012179      -0.001784       0.013963              2.295574       2.371715       0.015417       0.743954       1.817550       0.200501       2.697457           0.000002
          174              H      11.555375      17.205365      28.050110       0.127361       1.186924 0.87663986E+01  0.89358948E+02                                 1.935771                            1.791708      -1.596883       2.121371                    0.991811       4.008812      11.999261       0.437567       1.373234      -0.686358      -0.013015       0.015340       0.029245       0.035496      -0.000053      -0.001555       0.002333      -0.000652       0.037671      -0.006764      -0.006205       0.012969              2.009640       2.013175      -0.337635      -0.258719       1.887079       0.482224       2.128666           0.000002
          175              H       0.000000      14.935852      24.635275       0.090772       1.396080 0.10364911E+02  0.10971588E+03                                 2.138454                            1.933928      -1.427123       2.191787                    0.991876       4.085541      12.294346       0.427618       1.353152      -0.691750       0.012881      -0.022311      -0.040018       0.047594      -0.004070       0.006695       0.006756       0.001735       0.045787      -0.014781      -0.003501       0.018282              2.261572       2.362384      -0.468719      -0.566385       2.004917       0.465347       2.417414           0.000001
          176              H      11.536230      15.749977      24.269563       0.127404       1.354029 0.10338225E+02  0.10900860E+03                                 2.072746                            1.918934      -1.493075       2.176713                    0.992138       3.894849      11.574407       0.434896       1.335690      -0.696255      -0.013426      -0.007023      -0.033789       0.037031      -0.001073      -0.000480       0.003567      -0.002309       0.031770      -0.006925      -0.004512       0.011437              2.142759       2.213031      -0.038703       0.470345       1.655397       0.133352       2.559849           0.000002
          177              H       7.362620      14.986038      20.818156       0.085394       1.481809 0.11611010E+02  0.12652435E+03                                 2.213437                            2.037948      -1.575806       2.108692                    0.991141       4.352926      13.317808       0.419039       1.341366      -0.692827       0.021817      -0.025101      -0.027531       0.043174      -0.006717       0.000437       0.002030       0.007325      -0.001822      -0.007881      -0.000125       0.008006              2.282465       2.011402      -0.290990      -0.318477       2.205805       0.598924       2.630187           0.000001
          178              H       8.653540      15.552022      22.646716       0.126828       1.234769 0.93768561E+01  0.97113517E+02                                 1.980971                            1.848909      -1.595387       2.122188                    0.991433       4.049569      12.180993       0.432592       1.367115      -0.687763       0.033992      -0.015292       0.002928       0.037388      -0.009444      -0.001086      -0.000258       0.003723      -0.019914      -0.007390      -0.005578       0.012968              2.047605       2.660457      -0.293493       0.146241       1.704542       0.062268       1.777817           0.000002
          179              H       4.228310      16.834548      22.317575       0.088430       1.822860 0.14307099E+02  0.16261822E+03                                 2.484602                            2.225686      -1.465053       2.167106                    0.991960       4.171259      12.613735       0.415031       1.298397      -0.705532      -0.044589       0.011963       0.008367       0.046918      -0.011313      -0.006132       0.014639      -0.000608       0.000944      -0.015736      -0.006073       0.021808              2.639808       3.771326      -0.357069       0.333572       1.979707      -0.091739       2.168391           0.000005
          180              H       5.445385      17.486963      24.182706       0.133843       1.283747 0.96319956E+01  0.98354749E+02                                 1.910401                            1.787355      -1.144497       2.344214                    0.997091       3.463844       9.664345       0.482270       1.243761      -0.719058      -0.023471       0.020062       0.028411       0.041959      -0.014741      -0.008490       0.006900       0.009227      -0.022293      -0.012076      -0.011001       0.023077              1.956682       1.824217      -0.202712      -0.175602       1.793061       0.446854       2.252766           0.000006
          181              H       8.946185      23.300152      42.902589       0.095342       1.490032 0.11215533E+02  0.11891612E+03                                 2.114525                            1.927784      -1.165306       2.322870                    0.994891       3.671780      10.424614       0.464898       1.242590      -0.719533       0.012973      -0.009728       0.045672       0.048465      -0.003150       0.007922      -0.010245      -0.033929       0.033054      -0.024274       0.001433       0.022841              2.203389       1.681300       0.025844       0.340355       1.804618       0.296469       3.124250          -0.000007
          182              H       8.523627      21.342905      41.741453       0.134816       1.156232 0.84534475E+01  0.82611297E+02                                 1.697846                            1.608474      -1.142663       2.342930                    0.997519       3.248510       8.545677       0.546104       1.147692      -0.741984       0.004026      -0.031219       0.023897       0.039521      -0.002271       0.006392      -0.014917      -0.009012       0.037874      -0.013154      -0.010114       0.023268              1.710661       1.339136      -0.030724       0.060171       2.209459      -0.185426       1.583388          -0.000008
          183              H       8.035430      25.480446      39.757466       0.095038       1.697609 0.13253223E+02  0.14744759E+03                                 2.357313                            2.134762      -1.309221       2.244021                    0.994275       3.969818      11.788260       0.426954       1.289462      -0.708370      -0.006527       0.036115      -0.028840       0.046676       0.000374       0.009892      -0.006664      -0.004791       0.060289      -0.015863      -0.008264       0.024127              2.434347       1.758169      -0.126730       0.077214       3.489889      -0.375429       2.054983          -0.000004
          184              H       7.664837      23.590114      38.477474       0.136733       1.119580 0.80477237E+01  0.77608249E+02                                 1.655029                            1.563674      -1.094554       2.366828                    0.998028       3.190432       8.310363       0.557469       1.139333      -0.744079      -0.011116       0.011302      -0.036859       0.040123      -0.004066       0.006356      -0.015604      -0.011256       0.027491      -0.012259      -0.010674       0.022933              1.679040       1.365817       0.020508       0.237841       1.500364       0.097025       2.170939          -0.000002
          185              H       6.434088      22.394019      33.467219       0.097374       1.670205 0.12966732E+02  0.14437534E+03                                 2.382213                            2.147601      -1.433175       2.191440                    0.992141       4.074783      12.354876       0.412416       1.333853      -0.698018       0.008422       0.047048      -0.015623       0.050284       0.012227       0.002851       0.006746      -0.030623       0.004842      -0.020412      -0.001066       0.021478              2.501536       1.861261      -0.050702       0.112596       3.040975      -0.790074       2.602371           0.000001
          186              H       7.251852      22.187700      35.638634       0.131915       1.251549 0.93417450E+01  0.94448487E+02                                 1.862826                            1.748134      -1.103412       2.360282                    0.997671       3.403569       9.379050       0.493840       1.226740      -0.723186       0.013524       0.035312       0.011744       0.039595       0.004014       0.005093       0.000026      -0.033031      -0.040405      -0.017173      -0.006568       0.023741              1.903583       1.589174       0.254341       0.258325       2.030415       0.359502       2.091159          -0.000000
          187              H       5.695637      18.521348      33.298078       0.104127       1.601872 0.12212342E+02  0.13227573E+03                                 2.242645                            2.034250      -1.047637       2.382911                    0.996774       3.612866      10.368516       0.445025       1.270694      -0.715495      -0.010887      -0.045224      -0.022484       0.051665       0.000368       0.003721       0.000362      -0.046022       0.008406      -0.024914       0.003292       0.021621              2.358839       1.919079       0.397129       0.397581       2.550647       0.684644       2.606791           0.000005
          188              H       6.546222      18.214657      35.442064       0.133284       1.193972 0.87555457E+01  0.86330685E+02                                 1.739519                            1.641217      -1.134624       2.345304                    0.997448       3.264432       8.630129       0.538449       1.153665      -0.740913      -0.000017      -0.038276       0.009160       0.039357       0.005375       0.001151       0.003719      -0.034125      -0.029526      -0.013084      -0.010174       0.023258              1.762977       1.389334      -0.035561       0.114533       2.073948      -0.354279       1.825650           0.000001
          189              H       8.300725      14.294589      38.989471       0.096625       1.612143 0.12270113E+02  0.13353602E+03                                 2.259946                            2.040949      -1.240013       2.280260                    0.995432       3.806650      11.079636       0.442089       1.273054      -0.712605      -0.002378      -0.035464      -0.033397       0.048772       0.005601       0.005880       0.003325      -0.013845       0.060536      -0.019508      -0.002283       0.021791              2.369443       1.725005      -0.129047      -0.060115       3.253218       0.563646       2.130108          -0.000001
          190              H       7.915090      16.332690      37.942620       0.133080       1.185771 0.86463490E+01  0.84910704E+02                                 1.725200                            1.626179      -1.118230       2.352731                    0.997532       3.242834       8.530714       0.543803       1.146925      -0.742665      -0.005229      -0.005447      -0.039300       0.040019       0.002410       0.001615       0.014054      -0.011274       0.044321      -0.013641      -0.009362       0.023002              1.751234       1.361344      -0.052345       0.126020       1.613360      -0.160023       2.278999          -0.000000
          191              H       8.444313      16.039939      42.514020       0.092736       1.587804 0.12093570E+02  0.13160528E+03                                 2.244227                            2.028362      -1.419457       2.194281                    0.992362       3.994431      11.761432       0.441184       1.275756      -0.709702      -0.001655       0.006847       0.047056       0.047580       0.002418      -0.004258       0.014048      -0.027319       0.022829      -0.019144      -0.003712       0.022856              2.358168       1.792658      -0.057279       0.246021       1.962783      -0.394224       3.319063          -0.000006
          192              H       8.116112      18.114286      41.544883       0.127513       1.269720 0.96283124E+01  0.98097965E+02                                 1.880080                            1.774371      -1.109894       2.352297                    0.997646       3.453620       9.558147       0.490260       1.226225      -0.723158      -0.002736       0.026744       0.028285       0.039023      -0.002202       0.005101       0.012724      -0.007569       0.055334      -0.016380      -0.007966       0.024346              1.899463       1.469008      -0.051205       0.000371       2.386988       0.264801       1.842394          -0.000007
          193              H       9.331820      22.614279       6.207961       0.093135       1.590054 0.11898035E+02  0.12956686E+03                                 2.288929                            2.042114      -1.423450       2.193430                    0.992120       4.049637      12.115236       0.427929       1.314366      -0.701083       0.048328       0.003728      -0.005307       0.048762      -0.002184      -0.008728      -0.003546       0.016908       0.002404      -0.011521      -0.002359       0.013880              2.457617       3.624389      -0.127709       0.139179       1.839297      -0.140316       1.909163          -0.000001
          194              H       8.215940      23.601267       4.411401       0.127373       1.380756 0.10456536E+02  0.10984948E+03                                 2.048905                            1.891144      -1.455485       2.190227                    0.993207       3.798109      11.027986       0.454573       1.282604      -0.707965       0.023735       0.015369      -0.026741       0.038918      -0.003171      -0.014797      -0.003032       0.013143      -0.005389      -0.014734      -0.003633       0.018367              2.139125       2.086940       0.197550      -0.308262       1.865297      -0.518867       2.465138          -0.000002
          195              H       5.922642      21.786213       7.977093       0.086879       1.378665 0.10054008E+02  0.10596373E+03                                 2.137262                            1.914520      -1.497600       2.151712                    0.991083       4.217562      12.800149       0.425085       1.367137      -0.687721      -0.025842      -0.015725       0.033135       0.044867      -0.002198      -0.001480      -0.007700       0.016464       0.011027      -0.013855       0.006437       0.007417              2.314524       2.093908       0.291672      -0.477556       1.906527      -0.651858       2.943136           0.000000
          196              H       4.717875      22.781565       6.258247       0.123743       1.312627 0.98918786E+01  0.10380194E+03                                 2.059958                            1.895730      -1.625663       2.103609                    0.991309       4.127498      12.487703       0.428424       1.362402      -0.688517      -0.034922      -0.000498       0.002360       0.035005       0.005231      -0.001764       0.000458       0.010787      -0.005737      -0.006806      -0.001868       0.008673              2.152490       2.944732      -0.045359       0.001982       1.683514      -0.197651       1.829226          -0.000000
          197              H      -0.010940      25.455353       5.458252       0.091891       1.455530 0.10947930E+02  0.11720388E+03                                 2.181325                            1.975361      -1.416048       2.194945                    0.992264       4.078641      12.247344       0.428059       1.336572      -0.695542      -0.014511      -0.011047       0.043444       0.047117      -0.006049       0.001738      -0.006287       0.000436       0.033613      -0.012182      -0.001785       0.013967              2.295725       2.371878       0.015413      -0.744026       1.817656      -0.200518       2.697642          -0.000001
          198              H       2.119625      24.616135       5.193110       0.127348       1.186848 0.87656925E+01  0.89349523E+02                                 1.935659                            1.791614      -1.596689       2.121456                    0.991813       4.008622      11.998355       0.437589       1.373201      -0.686365       0.013016      -0.015340       0.029246       0.035497      -0.000053       0.001553      -0.002341      -0.000655       0.037688      -0.006768      -0.006208       0.012977              2.009518       2.013058      -0.337604       0.258692       1.886967      -0.482174       2.128527          -0.000001
          199              H       0.000000      26.885648       1.778275       0.090784       1.395968 0.10363904E+02  0.10970260E+03                                 2.138351                            1.933844      -1.427077       2.191822                    0.991876       4.085352      12.293653       0.427624       1.353165      -0.691748      -0.012882       0.022312      -0.040022       0.047598      -0.004068      -0.006691      -0.006757       0.001734       0.045789      -0.014779      -0.003503       0.018282              2.261457       2.362254      -0.468681       0.566344       2.004822      -0.465316       2.417294          -0.000004
          200              H       2.138770      26.071523       1.412563       0.127416       1.353936 0.10337338E+02  0.10899691E+03                                 2.072658                            1.918858      -1.493039       2.176742                    0.992138       3.894673      11.573761       0.434903       1.335698      -0.696254       0.013427       0.007025      -0.033791       0.037033      -0.001071       0.000479      -0.003566      -0.002310       0.031765      -0.006923      -0.004511       0.011434              2.142664       2.212925      -0.038696      -0.470318       1.655333      -0.133346       2.559735          -0.000005
          201              H       6.312380      26.835463      43.675156       0.085401       1.481723 0.11610215E+02  0.12651371E+03                                 2.213368                            2.037891      -1.575799       2.108705                    0.991141       4.352817      13.317432       0.419040       1.341383      -0.692824      -0.021816       0.025104      -0.027532       0.043176      -0.006717      -0.000437      -0.002032       0.007323      -0.001824      -0.007882      -0.000125       0.008006              2.282391       2.011342      -0.290977       0.318462       2.205734      -0.598891       2.630095          -0.000003
          202              H       5.021460      26.269478      45.503716       0.126828       1.234759 0.93767545E+01  0.97112174E+02                                 1.980958                            1.848898      -1.595382       2.122192                    0.991433       4.049549      12.180903       0.432594       1.367113      -0.687764      -0.033992       0.015294       0.002927       0.037389      -0.009445       0.001085       0.000257       0.003723      -0.019912      -0.007389      -0.005580       0.012969              2.047591       2.660437      -0.293493      -0.146237       1.704533      -0.062266       1.777804          -0.000003
          203              H       9.446690      24.986952      45.174575       0.088430       1.822898 0.14307485E+02  0.16262454E+03                                 2.484691                            2.225757      -1.465080       2.167096                    0.991960       4.171329      12.614230       0.415011       1.298445      -0.705522       0.044589      -0.011958       0.008366       0.046917      -0.011307       0.006132      -0.014638      -0.000610       0.000948      -0.015731      -0.006073       0.021804              2.639907       3.771489      -0.357088      -0.333594       1.979766       0.091745       2.168467          -0.000006
          204              H       8.229615      24.334537       1.325706       0.133833       1.283825 0.96327284E+01  0.98363935E+02                                 1.910458                            1.787406      -1.144561       2.344170                    0.997090       3.463976       9.664743       0.482271       1.243737      -0.719063       0.023471      -0.020058       0.028409       0.041956      -0.014741       0.008489      -0.006900       0.009229      -0.022292      -0.012077      -0.011000       0.023077              1.956740       1.824272      -0.202719       0.175607       1.793110      -0.446872       2.252837          -0.000006
          205              H       4.728815      18.521348      20.045589       0.095338       1.489940 0.11214684E+02  0.11890404E+03                                 2.114371                            1.927660      -1.165257       2.322887                    0.994892       3.671675      10.423946       0.464934       1.242525      -0.719547      -0.012972       0.009730       0.045672       0.048465      -0.003150      -0.007925       0.010246      -0.033927       0.033051      -0.024274       0.001433       0.022841              2.203221       1.681195       0.025842      -0.340314       1.804498      -0.296440       3.123969           0.000006
          206              H       5.151372      20.478594      18.884453       0.134817       1.156268 0.84537779E+01  0.82615274E+02                                 1.697872                            1.608498      -1.142732       2.342896                    0.997519       3.248564       8.545838       0.546103       1.147682      -0.741987      -0.004025       0.031220       0.023894       0.039520      -0.002271      -0.006392       0.014918      -0.009011       0.037878      -0.013154      -0.010115       0.023269              1.710688       1.339155      -0.030724      -0.060173       2.209493       0.185427       1.583415           0.000005
          207              H       5.639570      16.341054      16.900466       0.095061       1.696791 0.13245353E+02  0.14733361E+03                                 2.356227                            2.133875      -1.309015       2.244125                    0.994278       3.968927      11.783372       0.427132       1.289157      -0.708434       0.006528      -0.036119      -0.028848       0.046684       0.000373      -0.009891       0.006677      -0.004798       0.060298      -0.015868      -0.008266       0.024134              2.433181       1.757500      -0.126649      -0.077157       3.487944       0.375198       2.054100           0.000005
          208              H       6.010162      18.231386      15.620474       0.136770       1.119337 0.80454559E+01  0.77580261E+02                                 1.654735                            1.563409      -1.094388       2.366933                    0.998029       3.190025       8.308747       0.557545       1.139267      -0.744096       0.011115      -0.011301      -0.036866       0.040129      -0.004066      -0.006356       0.015605      -0.011252       0.027499      -0.012259      -0.010675       0.022934              1.678738       1.365603       0.020498      -0.237778       1.500097      -0.096983       2.170514           0.000003
          209              H       7.240913      19.427481      10.610219       0.097382       1.670366 0.12968333E+02  0.14439867E+03                                 2.382419                            2.147773      -1.433408       2.191329                    0.992139       4.075097      12.356358       0.412385       1.333902      -0.698006      -0.008426      -0.047045      -0.015627       0.050283       0.012234      -0.002847      -0.006751      -0.030628       0.004864      -0.020421      -0.001062       0.021483              2.501763       1.861409      -0.050711      -0.112618       3.041253       0.790173       2.602628           0.000002
          210              H       6.423147      19.633800      12.781634       0.131904       1.251690 0.93431291E+01  0.94466569E+02                                 1.863015                            1.748301      -1.103393       2.360283                    0.997670       3.403797       9.380072       0.493797       1.226794      -0.723174      -0.013525      -0.035314       0.011738       0.039596       0.004012      -0.005097      -0.000026      -0.033040      -0.040398      -0.017177      -0.006567       0.023744              1.903781       1.589324       0.254377      -0.258368       2.030623      -0.359550       2.091397           0.000003
          211              H       7.979363      23.300152      10.441078       0.104144       1.601984 0.12213408E+02  0.13229206E+03                                 2.242913                            2.034467      -1.047638       2.382938                    0.996775       3.612877      10.369219       0.444952       1.270854      -0.715462       0.010882       0.045227      -0.022496       0.051672       0.000367      -0.003721      -0.000366      -0.046024       0.008417      -0.024916       0.003296       0.021620              2.359138       1.919292       0.397207      -0.397661       2.550984      -0.684778       2.607137           0.000002
          212              H       7.128777      23.606843      12.585064       0.133277       1.193971 0.87555309E+01  0.86330308E+02                                 1.739498                            1.641200      -1.134568       2.345320                    0.997448       3.264446       8.630091       0.538460       1.153644      -0.740918       0.000015       0.038278       0.009151       0.039357       0.005376      -0.001155      -0.003719      -0.034130      -0.029520      -0.013089      -0.010171       0.023260              1.762954       1.389321      -0.035560      -0.114530       2.073916       0.354267       1.825624           0.000003
          213              H       5.374275      27.526911      16.132471       0.096647       1.611695 0.12265913E+02  0.13347697E+03                                 2.259397                            2.040500      -1.239850       2.280353                    0.995434       3.806065      11.076861       0.442176       1.272930      -0.712633       0.002376       0.035467      -0.033406       0.048780       0.005600      -0.005877      -0.003331      -0.013845       0.060544      -0.019507      -0.002287       0.021794              2.368838       1.724649      -0.128990       0.060094       3.252253      -0.563457       2.129611           0.000004
          214              H       5.759910      25.488810      15.085620       0.133116       1.185455 0.86433842E+01  0.84873614E+02                                 1.724843                            1.625859      -1.118027       2.352860                    0.997535       3.242324       8.528743       0.543881       1.146868      -0.742681       0.005228       0.005447      -0.039308       0.040027       0.002411      -0.001615      -0.014053      -0.011267       0.044326      -0.013639      -0.009362       0.023002              1.750865       1.361102      -0.052325      -0.125982       1.613014       0.159963       2.278479           0.000004
          215              H       5.230688      25.781561      19.657020       0.092730       1.587812 0.12093640E+02  0.13160548E+03                                 2.244177                            2.028324      -1.419436       2.194281                    0.992362       3.994423      11.761164       0.441205       1.275701      -0.709714       0.001653      -0.006849       0.047054       0.047578       0.002418       0.004257      -0.014050      -0.027321       0.022831      -0.019144      -0.003714       0.022859              2.358112       1.792625      -0.057277      -0.246009       1.962747       0.394212       3.318965           0.000003
          216              H       5.558887      23.707214      18.687883       0.127519       1.269690 0.96279928E+01  0.98093351E+02                                 1.879999                            1.774301      -1.109956       2.352264                    0.997645       3.453580       9.557797       0.490289       1.226168      -0.723171       0.002735      -0.026745       0.028282       0.039021      -0.002203      -0.005100      -0.012724      -0.007565       0.055339      -0.016380      -0.007966       0.024347              1.899380       1.468955      -0.051201      -0.000371       2.386871      -0.264777       1.842314           0.000005
          217              C       1.545275      19.190492       6.203390       0.099524      29.209515 0.33289448E+03  0.73763900E+04                                 8.466593                            6.183761       0.059780       2.041019                    0.999297      26.257762      75.108968       0.641710       0.430755      -1.047322      -0.033693       0.000451       0.029394       0.044715      -0.008219      -0.018505      -0.038360      -0.041978      -0.064818      -0.051525      -0.000333       0.051858             10.342327      12.005729       1.036581       1.487535       7.267025       4.442696      11.754228          -0.000000
          218              C       0.886140      18.590214       5.133225      -0.139437      36.335331 0.43733675E+03  0.10342710E+05                                 9.705669                            7.055142      -0.064737       1.958191                    0.999363      29.605606      86.606610       0.606821       0.426802      -1.052997      -0.001852      -0.010900       0.013575       0.017508      -0.001373      -0.016728      -0.034632      -0.053433      -0.032897      -0.041833      -0.010270       0.052103             12.058235      14.235776       2.216831       3.442454       8.444827       5.287240      13.494102          -0.000002
          219              C      13.229195      19.667257       7.236526       0.093596      29.987213 0.34574486E+03  0.77460485E+04                                 8.693411                            6.359616       0.004495       2.023026                    0.998696      26.587659      76.862132       0.623224       0.438669      -1.040946       0.045918      -0.000927      -0.022101       0.050968      -0.012054      -0.012977      -0.026035      -0.040759      -0.043883      -0.038434      -0.002218       0.040652             10.667675      11.879859       0.986665       1.422961       7.130754       4.667697      12.992411           0.000001
          220              C      12.503052      19.077017       6.217561      -0.140604      37.996404 0.45199924E+03  0.10805839E+05                                10.087576                            7.236039      -0.172421       1.926610                    0.998554      29.978862      88.921829       0.589780       0.434406      -1.045654       0.010277      -0.006120      -0.003936       0.012592      -0.013915       0.002126      -0.035721      -0.050299      -0.057237      -0.037821      -0.017239       0.055060             12.693446      12.664981       1.305654       1.928721       9.324541       6.727926      16.090816           0.000001
          221              C      13.186802      18.541144       5.139625       0.062989      40.103882 0.39708826E+03  0.90850394E+04                                10.353308                            6.680427      -0.020410       2.016130                    0.999245      26.043465      72.771150       0.635205       0.421456      -1.065840       0.011279      -0.001810       0.023239       0.025895      -0.002284      -0.001905      -0.022160      -0.042651      -0.030719      -0.021938      -0.014961       0.036899             14.590046      14.545742       3.282165       4.716667      10.621228       8.374635      18.603169          -0.000000
          222              C      12.466130      17.905178       4.005461       0.381271      34.226437 0.31788081E+03  0.69506368E+04                                 9.699632                            6.220841      -0.308569       1.940204                    0.998821      24.005303      67.818673       0.613593       0.456526      -1.034041      -0.011204      -0.022132      -0.018574       0.030990      -0.039803       0.012173      -0.050157      -0.102787      -0.083104      -0.054388      -0.045238       0.099626             13.705912      13.789419       4.286391       4.144114       9.967995       7.224780      17.360323           0.000004
          223              C       7.276467      16.232318       4.630828       0.091592      28.276923 0.33420416E+03  0.74107095E+04                                 8.260606                            6.182931       0.177218       2.077455                    0.999529      26.305222      75.206194       0.643947       0.428952      -1.048700      -0.008897      -0.016301      -0.043573       0.047365      -0.026932       0.013885      -0.012239      -0.062474       0.033642      -0.048213       0.004242       0.043972              9.802801      13.690785       3.490423      -1.622131       7.031302       1.534029       8.686316          -0.000003
          224              C       8.542772      16.734176       4.483172      -0.136366      36.691742 0.44901370E+03  0.10719168E+05                                 9.882401                            7.237366      -0.147268       1.937321                    0.998607      29.825231      88.469747       0.586505       0.437454      -1.043587      -0.000830      -0.007651      -0.008531       0.011489      -0.029051       0.013225      -0.018531      -0.047158      -0.000777      -0.037798      -0.010201       0.047999             12.103849      18.182112       3.988259      -2.951997       7.920114       1.618272      10.209322          -0.000001
          225              C       7.283305      15.397282       2.478156       0.092399      28.959331 0.34718056E+03  0.77835625E+04                                 8.453746                            6.348118       0.037143       2.027007                    0.999475      26.728330      77.207393       0.627650       0.435277      -1.043332      -0.001534       0.005773       0.044510       0.044909      -0.032153       0.008117      -0.006740      -0.066769       0.027767      -0.051398       0.007189       0.044209             10.067534      14.379166       3.570235      -1.088142       6.620684       1.128391       9.202752          -0.000006
          226              C       8.553712      15.875441       2.253243      -0.139244      36.035973 0.44751779E+03  0.10677099E+05                                 9.733612                            7.198353      -0.145371       1.934419                    0.998783      30.000632      89.033039       0.591256       0.434197      -1.045288       0.002140      -0.011779       0.010508       0.015929      -0.027295       0.011199      -0.015372      -0.056267       0.005213      -0.040624      -0.005432       0.046056             11.889474      17.952688       4.769278      -0.601535       7.829715       1.478704       9.886018          -0.000009
          227              C       9.211480      16.546258       3.280437       0.057960      40.506907 0.41969338E+03  0.97636252E+04                                10.502831                            6.929632      -0.189918       1.957074                    0.999092      26.727398      76.005986       0.613632       0.429061      -1.058090      -0.020142      -0.017077       0.007535       0.027461      -0.012767       0.003263      -0.007294      -0.043851      -0.023526      -0.021576      -0.009326       0.030902             14.505427      24.801102       5.759275      -2.207354       8.327025       1.530340      10.388153           0.000001
          228              C      10.620005      16.990124       3.121352       0.375395      34.431742 0.32659598E+03  0.72034650E+04                                 9.760502                            6.324621      -0.388003       1.908124                    0.998757      24.483769      69.908306       0.604625       0.459293      -1.030500       0.029418       0.002647      -0.001377       0.029569      -0.031423       0.014216      -0.047765      -0.096152      -0.061131      -0.047246      -0.042857       0.090103             13.684189      23.041850       4.838870      -1.963089       7.931057       1.902030      10.079660           0.000006
          229              C      13.538250      15.508806      44.364980       0.086901      27.494234 0.34489277E+03  0.77292984E+04                                 8.162795                            6.332213      -0.022351       2.008584                    0.999083      26.860615      77.896631       0.626891       0.435972      -1.041595       0.046777       0.014474       0.016807       0.051770      -0.004611       0.024532      -0.033288      -0.036864      -0.047669      -0.045660      -0.003564       0.049224              9.292085      10.526435       1.185446      -2.646516       6.326381       2.196805      11.023439          -0.000004
          230              C      12.761510      15.843936      45.448402      -0.144643      35.064889 0.45504472E+03  0.10893683E+05                                 9.541977                            7.254083      -0.126177       1.939996                    0.998803      30.039813      89.077553       0.589988       0.433653      -1.046419       0.010801      -0.004709       0.011216       0.016268      -0.009445       0.013763      -0.031835      -0.042409      -0.050610      -0.036122      -0.013190       0.049312             11.175935      11.379722       0.575320      -3.351495       7.395588       3.675344      14.752495          -0.000005
          231              C       1.691597      16.591983      45.234917       0.082985      27.767289 0.33943767E+03  0.75608493E+04                                 8.123170                            6.202549       0.050308       2.027701                    0.999555      26.738321      76.776303       0.646970       0.425022      -1.050449      -0.025699      -0.045674      -0.007714       0.052973       0.003451       0.026928      -0.019673      -0.038861      -0.062787      -0.046620       0.009166       0.037454              9.362363      11.000993       0.741947      -2.746109       5.677858       1.901158      11.408239          -0.000004
          232              C       0.973660      16.979529       0.639539      -0.145466      34.892630 0.43846803E+03  0.10364932E+05                                 9.409109                            7.050075      -0.057300       1.957761                    0.999423      29.651319      86.415140       0.609532       0.425090      -1.055198       0.005110      -0.021060       0.008128       0.023146       0.004002       0.022648      -0.014303      -0.039689      -0.059598      -0.040747       0.007029       0.033718             11.222549      13.358470       0.368508      -4.854130       6.544704       2.583906      13.764473          -0.000007
          233              C      13.319450      16.620979       0.750624       0.065484      39.276127 0.41195586E+03  0.95292044E+04                                10.269580                            6.852514      -0.121163       1.980940                    0.999201      26.457246      74.768841       0.619469       0.427445      -1.060193       0.015793      -0.018355      -0.012096       0.027067      -0.013123       0.014268      -0.019093      -0.024167      -0.027664      -0.023689      -0.011161       0.034850             13.780387      14.452168      -0.384673      -6.955423       7.784325       4.722217      19.104669           0.000001
          234              C      12.529035      17.002113       1.951074       0.371378      34.310264 0.32536765E+03  0.71630526E+04                                 9.714907                            6.297296      -0.363295       1.916659                    0.998776      24.407380      69.417517       0.608719       0.457052      -1.032706      -0.013442       0.000465       0.026119       0.029378      -0.030287       0.012293      -0.042648      -0.097160      -0.073437      -0.045011      -0.042126       0.087137             13.415926      14.367847      -0.332242      -6.238104       7.382676       4.607027      18.497256           0.000007
          235              C      11.839815      23.353126      19.134966       0.087658      27.343524 0.32843743E+03  0.72274987E+04                                 7.991217                            6.082199       0.184817       2.075533                    0.999655      26.098202      73.539143       0.658978       0.422377      -1.056212       0.006408       0.029329      -0.031805       0.043736       0.010376       0.015079      -0.022856       0.044329       0.023774      -0.041969       0.012337       0.029632              9.317314       4.639171      -0.761210      -1.522168      12.522712       3.436486      10.790059           0.000006
          236              C      12.072290      22.182402      18.448799      -0.154270      34.044119 0.42203130E+03  0.98339654E+04                                 9.134762                            6.843895       0.125480       2.015163                    0.999729      29.069833      82.797847       0.631581       0.416192      -1.065926       0.002178       0.007177      -0.007165       0.010373       0.008945       0.006291      -0.025223       0.034651       0.002215      -0.037527       0.018375       0.019152             10.918992       5.312998      -1.324414      -2.033486      14.648944       4.939697      12.795033           0.000008
          237              C      12.360832      24.626451      17.297720       0.099192      27.086804 0.32031195E+03  0.70185535E+04                                 7.959408                            6.012331       0.156651       2.071811                    0.999688      25.957857      73.460209       0.660523       0.423198      -1.053613      -0.012725      -0.017931       0.037083       0.043111       0.002712       0.013337      -0.026241       0.079942       0.006471      -0.054162       0.010503       0.043659              9.211388       4.609176      -0.630708      -1.561031      12.834292       2.759671      10.190696           0.000005
          238              C      12.587837      23.507029      16.528811      -0.146078      33.128464 0.41228507E+03  0.95369177E+04                                 8.944273                            6.741245       0.175524       2.035374                    0.999674      28.636718      80.878440       0.640593       0.413346      -1.069323      -0.001903       0.001002       0.005699       0.006091       0.007413       0.005968      -0.026285       0.042099       0.001439      -0.040324       0.017887       0.022438             10.588365       5.133262      -0.993677      -1.595599      15.858910       4.076795      10.772924           0.000003
          239              C      12.430575      22.254057      17.109379       0.055110      38.582880 0.40838650E+03  0.93830774E+04                                10.017924                            6.735924      -0.102933       1.980550                    0.999180      26.312803      73.010601       0.639850       0.416634      -1.071898      -0.005344       0.022746       0.014081       0.027280      -0.002164       0.006085      -0.000934       0.027043      -0.024151      -0.010006      -0.009101       0.019107             13.398540       5.737656      -1.783131      -2.364753      20.007948       7.301346      14.450016           0.000001
          240              C      12.634333      21.021159      16.309841       0.372665      33.017710 0.31299696E+03  0.67855705E+04                                 9.343226                            6.094647      -0.176387       1.981816                    0.999176      23.688665      65.627365       0.634851       0.445029      -1.045538       0.004102      -0.026594      -0.017726       0.032222      -0.000896       0.032787       0.001051       0.133658      -0.116174      -0.048416      -0.045860       0.094277             12.746231       5.463186      -1.471899      -2.323156      18.712990       5.599249      14.062518          -0.000005
          241              C       0.402045      21.539745      11.029417       0.102345      28.646092 0.33709451E+03  0.75090835E+04                                 8.390652                            6.240919       0.000609       2.018604                    0.999324      26.565285      76.728603       0.634591       0.433288      -1.043534       0.004166      -0.041242      -0.011257       0.042953      -0.001754       0.031306       0.011917       0.013103      -0.088293      -0.046782       0.010114       0.036668             10.169522       6.026331      -0.663673      -3.415510       9.076770      -0.962674      15.405464           0.000002
          242              C      13.582010      21.423203      12.318094      -0.145566      35.602457 0.43892192E+03  0.10378320E+05                                 9.586517                            7.076639       0.005478       1.979725                    0.999364      29.557588      86.152338       0.605436       0.427856      -1.053491      -0.002644      -0.005476      -0.009520       0.011296       0.004002       0.015314       0.005428      -0.004599      -0.116096      -0.042912       0.016220       0.026691             11.929330       6.641922      -0.307890      -4.188120       9.455344      -2.075328      19.690725           0.000004
          243              C       0.827337      19.273578      10.927475       0.091315      27.477003 0.32726136E+03  0.72025952E+04                                 8.036138                            6.072803       0.223240       2.091269                    0.999695      26.069622      73.711761       0.658562       0.422586      -1.054991      -0.007362       0.043750      -0.007055       0.044922       0.005967       0.027017       0.012887      -0.012877      -0.062369      -0.039214       0.007612       0.031602              9.640413       5.760397      -0.634709      -3.463118       8.451157      -0.233225      14.709686           0.000003
          244              C       0.328200      19.085381      12.206095      -0.149482      34.520084 0.42393168E+03  0.99038180E+04                                 9.279171                            6.896523       0.149106       2.025428                    0.999674      29.087061      83.351185       0.623166       0.420722      -1.061492      -0.004427       0.009981      -0.006369       0.012640       0.000053       0.019301       0.005579      -0.014736      -0.084252      -0.037118       0.014539       0.022579             11.447138       6.657291      -0.634357      -4.663770       9.004849       0.059375      18.679274           0.000005
          245              C      13.562865      20.179989      12.922434       0.052223      39.472226 0.40852368E+03  0.94085356E+04                                10.246048                            6.774409      -0.088089       1.987175                    0.999206      26.415937      73.934728       0.631313       0.421266      -1.066494       0.001769      -0.001423      -0.026849       0.026945       0.007031       0.007007       0.001041       0.031633      -0.024217      -0.013323      -0.009634       0.022957             14.471356       7.239751      -0.386590      -5.905113       9.887615      -1.528157      26.286701           0.000001
          246              C      13.134837      20.046718      14.341396       0.377661      33.401495 0.31335717E+03  0.67953896E+04                                 9.448685                            6.105433      -0.178055       1.983036                    0.999169      23.628436      65.471963       0.633150       0.446092      -1.044906      -0.011575      -0.003706       0.030347       0.032691      -0.005821       0.038285      -0.001537       0.136046      -0.120774      -0.050807      -0.048139       0.098947             13.431764       6.374011       0.356010      -4.986489      10.345636      -1.539789      23.575644           0.000002
          247              C      12.252800      15.082227      16.660924       0.099640      27.244082 0.32383822E+03  0.71084976E+04                                 7.992729                            6.048306       0.216137       2.091069                    0.999716      25.906135      73.151439       0.658697       0.423614      -1.054358      -0.005570       0.012779       0.041726       0.043993      -0.021796       0.001353       0.018878       0.060621       0.003787      -0.045267       0.007923       0.037344              9.359675       4.531463       1.247548      -0.576195      13.962322      -2.084649       9.585239           0.000005
          248              C      12.471600      16.297002      16.025957      -0.144991      33.825566 0.41849793E+03  0.97377908E+04                                 9.129166                            6.837652       0.166756       2.033111                    0.999699      28.871725      82.358319       0.628329       0.418940      -1.063449       0.001152      -0.001221       0.009193       0.009345      -0.008375       0.003811       0.022090       0.041890       0.029023      -0.037944       0.017661       0.020283             10.917273       5.056109       1.586014      -0.826972      17.509319      -3.044333      10.186389           0.000006
          249              C      12.161177      16.097653      18.715312       0.099652      28.003964 0.33529175E+03  0.74470131E+04                                 8.243092                            6.223861       0.068688       2.042167                    0.999389      26.370830      75.659305       0.636530       0.433240      -1.045232       0.007593      -0.024793      -0.034103       0.042842      -0.015578       0.018727       0.022263       0.063207      -0.014400      -0.048837       0.006633       0.042204              9.723648       4.869057       1.186999      -0.893331      13.686892      -2.898938      10.614995           0.000003
          250              C      12.359465      17.338636      18.139772      -0.148825      35.358216 0.43561041E+03  0.10289982E+05                                 9.539609                            7.058434      -0.004514       1.976099                    0.999425      29.624954      86.565890       0.604561       0.428894      -1.051887       0.004846      -0.009437      -0.002327       0.010861      -0.006997       0.001287       0.024470       0.052040       0.021882      -0.042572       0.018623       0.023949             11.620480       5.383957       1.480875      -1.071056      16.704660      -5.221795      12.772823           0.000004
          251              C      12.501685      17.451833      16.783895       0.054413      39.424821 0.40345691E+03  0.92744666E+04                                10.253943                            6.752694      -0.104938       1.984032                    0.999261      26.393545      74.104422       0.628675       0.423827      -1.063552       0.001500      -0.021864       0.011908       0.024942      -0.000267       0.001316      -0.002359       0.032177      -0.040881      -0.014693      -0.008261       0.022953             14.074378       5.592983       2.043502      -1.276395      23.034003      -6.896305      13.596149           0.000001
          252              C      12.671255      18.771998      16.145271       0.379872      33.555281 0.31258771E+03  0.67806243E+04                                 9.497236                            6.116085      -0.180975       1.983574                    0.999241      23.611335      65.626064       0.629219       0.448752      -1.042418       0.004338       0.028967      -0.012902       0.032006       0.000837       0.040037       0.001466       0.135698      -0.114239      -0.050584      -0.048042       0.098625             13.243120       5.498769       1.459567      -2.070640      20.962146      -5.985327      13.268445          -0.000005
          253              C      12.129725      22.631008      29.060390       0.099526      29.210319 0.33290180E+03  0.73766287E+04                                 8.466858                            6.183892       0.059610       2.040965                    0.999297      26.258298      75.112086       0.641690       0.430764      -1.047311       0.033689      -0.000443       0.029398       0.044715      -0.008220       0.018502       0.038368      -0.042003      -0.064805      -0.051527      -0.000347       0.051874             10.342699      12.006252       1.036663      -1.487640       7.267245      -4.442865      11.754602           0.000004
          254              C      12.788860      23.231286      27.990225      -0.139456      36.336885 0.43735441E+03  0.10343247E+05                                 9.705924                            7.055255      -0.064723       1.958179                    0.999363      29.606623      86.610510       0.606820       0.426799      -1.052998       0.001853       0.010897       0.013585       0.017514      -0.001380       0.016733       0.034630      -0.053400      -0.032882      -0.041833      -0.010254       0.052087             12.058616      14.236240       2.216933      -3.442582       8.445077      -5.287458      13.494530           0.000006
          255              C       0.445805      22.154243      30.093526       0.093634      29.986349 0.34573292E+03  0.77457400E+04                                 8.693426                            6.359634       0.004265       2.022977                    0.998695      26.586944      76.860691       0.623202       0.438687      -1.040933      -0.045914       0.000941      -0.022086       0.050959      -0.012041       0.012963       0.026057      -0.040783      -0.043863      -0.038429      -0.002246       0.040675             10.667683      11.879985       0.986691      -1.423000       7.130740      -4.667649      12.992323           0.000002
          256              C       1.171948      22.744483      29.074561      -0.140593      37.996619 0.45200205E+03  0.10805945E+05                                10.087649                            7.236076      -0.172524       1.926578                    0.998553      29.979081      88.923234       0.589775       0.434407      -1.045651      -0.010284       0.006120      -0.003924       0.012594      -0.013920      -0.002119       0.035729      -0.050297      -0.057192      -0.037822      -0.017241       0.055063             12.693513      12.665307       1.305636      -1.928671       9.324529      -6.727856      16.090702           0.000005
          257              C       0.488198      23.280356      27.996625       0.062955      40.104876 0.39710070E+03  0.90853769E+04                                10.353355                            6.680449      -0.020268       2.016164                    0.999245      26.044011      72.772412       0.635217       0.421446      -1.065849      -0.011284       0.001803       0.023242       0.025899      -0.002277       0.001893       0.022143      -0.042621      -0.030677      -0.021909      -0.014962       0.036870             14.590106      14.545956       3.282158      -4.716620      10.621241      -8.374614      18.603120          -0.000001
          258              C       1.208870      23.916322      26.862461       0.381284      34.226159 0.31787806E+03  0.69505575E+04                                 9.699571                            6.220810      -0.308521       1.940220                    0.998821      24.005134      67.817972       0.613596       0.456525      -1.034042       0.011208       0.022124      -0.018587       0.030993      -0.039812      -0.012159       0.050167      -0.102779      -0.083121      -0.054409      -0.045225       0.099634             13.705831      13.789363       4.286400      -4.144126       9.967958      -7.224733      17.360174          -0.000004
          259              C       6.398532      25.589182      27.487828       0.091618      28.275847 0.33419029E+03  0.74103246E+04                                 8.260467                            6.182855       0.177178       2.077462                    0.999529      26.304350      75.203296       0.643943       0.428959      -1.048696       0.008897       0.016294      -0.043569       0.047359      -0.026934      -0.013895       0.012248      -0.062495       0.033621      -0.048221       0.004231       0.043990              9.802615      13.690505       3.490361       1.622009       7.031203      -1.534036       8.686137           0.000004
          260              C       5.132227      25.087324      27.340172      -0.136347      36.690656 0.44899887E+03  0.10718739E+05                                 9.882255                            7.237274      -0.147377       1.937298                    0.998607      29.824725      88.468300       0.586505       0.437458      -1.043583       0.000841       0.007640      -0.008531       0.011483      -0.029062      -0.013222       0.018556      -0.047171      -0.000799      -0.037803      -0.010224       0.048027             12.103624      18.181592       3.988155       2.951797       7.920034      -1.618357      10.209246           0.000005
          261              C       6.391695      26.424218      25.335156       0.092376      28.960438 0.34719429E+03  0.77839540E+04                                 8.453940                            6.348225       0.037125       2.026988                    0.999475      26.729125      77.210332       0.627647       0.435275      -1.043333       0.001537      -0.005774       0.044511       0.044911      -0.032142      -0.008118       0.006736      -0.066769       0.027762      -0.051390       0.007190       0.044200             10.067803      14.379615       3.570377       1.088150       6.620851      -1.128424       9.202944           0.000004
          262              C       5.121288      25.946059      25.110243      -0.139261      36.037649 0.44753897E+03  0.10677743E+05                                 9.733909                            7.198518      -0.145428       1.934387                    0.998783      30.001608      89.036866       0.591250       0.434197      -1.045287      -0.002138       0.011768       0.010509       0.015922      -0.027288      -0.011191       0.015368      -0.056259       0.005232      -0.040618      -0.005425       0.046043             11.889897      17.953427       4.769502       0.601548       7.829966      -1.478739       9.886299           0.000006
          263              C       4.463520      25.275242      26.137437       0.057953      40.507048 0.41969517E+03  0.97636732E+04                                10.502825                            6.929627      -0.189840       1.957096                    0.999092      26.727494      76.006179       0.613635       0.429059      -1.058092       0.020146       0.017065       0.007529       0.027455      -0.012763      -0.003263       0.007291      -0.043851      -0.023528      -0.021573      -0.009325       0.030899             14.505411      24.801001       5.759242       2.207316       8.327031      -1.530377      10.388201           0.000003
          264              C       3.054995      24.831376      25.978352       0.375387      34.431966 0.32659851E+03  0.72035281E+04                                 9.760496                            6.324614      -0.387925       1.908145                    0.998757      24.483893      69.908485       0.604630       0.459288      -1.030504      -0.029412      -0.002659      -0.001389       0.029565      -0.031424      -0.014213       0.047763      -0.096151      -0.061123      -0.047247      -0.042853       0.090100             13.684189      23.041832       4.838873       1.963080       7.931071      -1.902031      10.079663           0.000000
          265              C       0.136750      26.312694      21.507980       0.086898      27.494471 0.34489523E+03  0.77293686E+04                                 8.162822                            6.332217      -0.022328       2.008587                    0.999084      26.860857      77.897456       0.626893       0.435969      -1.041596      -0.046777      -0.014483       0.016805       0.051771      -0.004606      -0.024537       0.033288      -0.036861      -0.047661      -0.045664      -0.003558       0.049222              9.292132      10.526461       1.185442       2.646524       6.326425      -2.196852      11.023512           0.000003
          266              C       0.913490      25.977564      22.591402      -0.144642      35.064963 0.45504434E+03  0.10893673E+05                                 9.541997                            7.254081      -0.126169       1.939999                    0.998803      30.039816      89.077612       0.589988       0.433653      -1.046419      -0.010797       0.004703       0.011217       0.016264      -0.009449      -0.013759       0.031838      -0.042409      -0.050611      -0.036121      -0.013194       0.049315             11.175991      11.379751       0.575274       3.351572       7.395608      -3.675389      14.752615           0.000005
          267              C      11.983402      25.229517      22.377917       0.082978      27.767657 0.33944385E+03  0.75610171E+04                                 8.123230                            6.202610       0.050307       2.027694                    0.999555      26.738573      76.777033       0.646966       0.425023      -1.050449       0.025704       0.045662      -0.007717       0.052965       0.003465      -0.026932       0.019669      -0.038857      -0.062790      -0.046625       0.009179       0.037446              9.362431      11.001036       0.741942       2.746118       5.677918      -1.901183      11.408338           0.000004
          268              C      12.701340      24.841971      23.496539      -0.145459      34.892025 0.43845960E+03  0.10364673E+05                                 9.408989                            7.050003      -0.057288       1.957772                    0.999423      29.650886      86.413377       0.609537       0.425089      -1.055200      -0.005108       0.021050       0.008127       0.023135       0.004002      -0.022647       0.014305      -0.039696      -0.059599      -0.040748       0.007026       0.033723             11.222405      13.358282       0.368497       4.854060       6.544641      -2.583871      13.764291           0.000009
          269              C       0.355550      25.200521      23.607624       0.065498      39.276073 0.41195290E+03  0.95291258E+04                                10.269610                            6.852518      -0.121193       1.980932                    0.999201      26.457114      74.768609       0.619465       0.427449      -1.060190      -0.015790       0.018347      -0.012099       0.027062      -0.013123      -0.014274       0.019097      -0.024176      -0.027683      -0.023700      -0.011158       0.034858             13.780477      14.452219      -0.384712       6.955521       7.784361      -4.722264      19.104851           0.000004
          270              C       1.145965      24.819387      24.808074       0.371360      34.310957 0.32537415E+03  0.71632254E+04                                 9.714974                            6.297318      -0.363216       1.916677                    0.998776      24.407724      69.418455       0.608725       0.457046      -1.032710       0.013446      -0.000473       0.026109       0.029371      -0.030290      -0.012285       0.042643      -0.097154      -0.073422      -0.045012      -0.042118       0.087130             13.416054      14.367969      -0.332233       6.238154       7.382747      -4.607078      18.497445           0.000004
          271              C       1.835185      18.468374      41.991966       0.087676      27.343001 0.32842858E+03  0.72272686E+04                                 7.991171                            6.082136       0.184758       2.075526                    0.999655      26.097841      73.538390       0.658977       0.422379      -1.056208      -0.006401      -0.029325      -0.031802       0.043730       0.010373      -0.015087       0.022851       0.044339       0.023735      -0.041966       0.012326       0.029640              9.317235       4.639135      -0.761172       1.522204      12.522462      -3.436314      10.790108          -0.000008
          272              C       1.602710      19.639098      41.305799      -0.154263      34.043724 0.42202633E+03  0.98338217E+04                                 9.134716                            6.843868       0.125537       2.015185                    0.999729      29.069564      82.796990       0.631580       0.416193      -1.065925      -0.002178      -0.007182      -0.007160       0.010372       0.008945      -0.006290       0.025227       0.034665       0.002217      -0.037535       0.018377       0.019158             10.918894       5.312960      -1.324385       2.033473      14.648807      -4.939570      12.794914          -0.000014
          273              C       1.314167      17.195049      40.154720       0.099199      27.086849 0.32030409E+03  0.70183946E+04                                 7.959481                            6.012213       0.156498       2.071769                    0.999687      25.958200      73.463183       0.660531       0.423192      -1.053608       0.012722       0.017928       0.037087       0.043113       0.002708      -0.013338       0.026224       0.079962       0.006428      -0.054153       0.010480       0.043673              9.211547       4.609132      -0.630630       1.561024      12.834925      -2.759403      10.190582          -0.000005
          274              C       1.087163      18.314471      39.385811      -0.146098      33.130634 0.41230859E+03  0.95376425E+04                                 8.944794                            6.741486       0.175481       2.035348                    0.999675      28.637795      80.883488       0.640571       0.413352      -1.069314       0.001893      -0.001006       0.005707       0.006096       0.007416      -0.005961       0.026286       0.042098       0.001434      -0.040324       0.017889       0.022435             10.589137       5.133484      -0.993779       1.595699      15.860442      -4.077228      10.773486          -0.000005
          275              C       1.244425      19.567443      39.966379       0.055087      38.583394 0.40839123E+03  0.93832139E+04                                10.018019                            6.735949      -0.102910       1.980556                    0.999180      26.313008      73.011299       0.639850       0.416632      -1.071899       0.005339      -0.022745       0.014084       0.027280      -0.002167      -0.006081       0.000924       0.027031      -0.024160      -0.009992      -0.009109       0.019101             13.398696       5.737682      -1.783114       2.364734      20.008460      -7.301289      14.449947          -0.000002
          276              C       1.040667      20.800341      39.166841       0.372686      33.017130 0.31298970E+03  0.67853858E+04                                 9.343224                            6.094639      -0.176481       1.981792                    0.999176      23.688283      65.626561       0.634840       0.445038      -1.045531      -0.004110       0.026587      -0.017731       0.032220      -0.000894      -0.032791      -0.001043       0.133695      -0.116182      -0.048421      -0.045876       0.094297             12.746258       5.463168      -1.471905       2.323087      18.713382      -5.599271      14.062223          -0.000006
          277              C      13.272955      20.281755      33.886417       0.102329      28.644714 0.33707994E+03  0.75086042E+04                                 8.390084                            6.240585       0.001011       2.018726                    0.999326      26.564474      76.723012       0.634645       0.433260      -1.043561      -0.004178       0.041242      -0.011249       0.042952      -0.001759      -0.031299      -0.011901       0.013086      -0.088363      -0.046789       0.010131       0.036658             10.168736       6.025917      -0.663619       3.415172       9.076164       0.962580      15.404127          -0.000000
          278              C       0.092990      20.398297      35.175094      -0.145563      35.600294 0.43889525E+03  0.10377474E+05                                 9.585995                            7.076350       0.005617       1.979779                    0.999364      29.556380      86.146341       0.605461       0.427847      -1.053502       0.002630       0.005470      -0.009502       0.011275       0.003996      -0.015323      -0.005424      -0.004546      -0.116053      -0.042901       0.016223       0.026678             11.928570       6.641560      -0.307869       4.187777       9.454844       2.075190      19.689306          -0.000002
          279              C      12.847662      22.547922      33.784475       0.091282      27.477875 0.32727520E+03  0.72029429E+04                                 8.036177                            6.072863       0.223378       2.091289                    0.999696      26.070240      73.712619       0.658573       0.422576      -1.055002       0.007332      -0.043762      -0.007035       0.044926       0.005948      -0.027007      -0.012884      -0.012896      -0.062419      -0.039219       0.007636       0.031584              9.640462       5.760420      -0.634617       3.463123       8.451082       0.233427      14.709885           0.000002
          280              C      13.346800      22.736119      35.063095      -0.149476      34.519344 0.42392017E+03  0.99034742E+04                                 9.279013                            6.896412       0.149037       2.025412                    0.999674      29.086635      83.349440       0.623174       0.420720      -1.061494       0.004400      -0.009978      -0.006345       0.012616       0.000054      -0.019306      -0.005569      -0.014684      -0.084230      -0.037110       0.014559       0.022551             11.446932       6.657165      -0.634304       4.663651       9.004715      -0.059253      18.678916          -0.000001
          281              C       0.112135      21.641511      35.779434       0.052273      39.469912 0.40849810E+03  0.94077958E+04                                10.245703                            6.774240      -0.088225       1.987145                    0.999206      26.414900      73.931149       0.631315       0.421272      -1.066491      -0.001784       0.001420      -0.026825       0.026922       0.007031      -0.007030      -0.001045       0.031666      -0.024318      -0.013322      -0.009674       0.022996             14.470764       7.239502      -0.386595       5.904837       9.887272       1.528018      26.285518          -0.000005
          282              C       0.540162      21.774782      37.198396       0.377627      33.401404 0.31335783E+03  0.67954016E+04                                 9.448616                            6.105408      -0.178015       1.983047                    0.999169      23.628541      65.472059       0.633157       0.446088      -1.044910       0.011556       0.003702       0.030335       0.032672      -0.005820      -0.038273       0.001543       0.136067      -0.120703      -0.050779      -0.048162       0.098941             13.431573       6.373937       0.355980       4.986363      10.345694       1.539672      23.575088          -0.000010
          283              C       1.422200      26.739273      39.517924       0.099629      27.244989 0.32384408E+03  0.71087024E+04                                 7.993002                            6.048382       0.216050       2.091038                    0.999715      25.906818      73.155248       0.658685       0.423617      -1.054349       0.005560      -0.012777       0.041734       0.043998      -0.021796      -0.001352      -0.018871       0.060621       0.003736      -0.045257       0.007905       0.037351              9.360091       4.531561       1.247633       0.576212      13.963153       2.084670       9.585558          -0.000004
          284              C       1.203400      25.524498      38.882957      -0.145025      33.828915 0.41853810E+03  0.97390346E+04                                 9.129962                            6.838093       0.166628       2.033052                    0.999699      28.873471      82.366696       0.628288       0.418954      -1.063432      -0.001164       0.001221       0.009204       0.009358      -0.008373      -0.003804      -0.022088       0.041875       0.029045      -0.037937       0.017648       0.020289             10.918379       5.056481       1.586222       0.827072      17.511311       3.044768      10.187343          -0.000006
          285              C       1.513823      25.723847      41.572312       0.099683      28.002928 0.33527711E+03  0.74466174E+04                                 8.242972                            6.223775       0.068600       2.042156                    0.999389      26.370073      75.657126       0.636526       0.433247      -1.045226      -0.007606       0.024795      -0.034100       0.042842      -0.015582      -0.018732      -0.022260       0.063221      -0.014449      -0.048839       0.006620       0.042219              9.723474       4.868975       1.186950       0.893318      13.686525       2.898807      10.614921          -0.000007
          286              C       1.315535      24.482864      40.996772      -0.148811      35.357441 0.43560089E+03  0.10289715E+05                                 9.539514                            7.058382      -0.004535       1.976101                    0.999424      29.624569      86.564972       0.604559       0.428897      -1.051884      -0.004860       0.009443      -0.002321       0.010871      -0.007001      -0.001284      -0.024471       0.052052       0.021889      -0.042578       0.018622       0.023956             11.620289       5.383884       1.480819       1.071018      16.704315       5.221513      12.772669          -0.000011
          287              C       1.173315      24.369667      39.640895       0.054391      39.425409 0.40346232E+03  0.92746402E+04                                10.254104                            6.752770      -0.104910       1.984042                    0.999261      26.393774      74.105738       0.628666       0.423830      -1.063547      -0.001511       0.021868       0.011911       0.024947      -0.000265      -0.001314       0.002366       0.032161      -0.040895      -0.014700      -0.008247       0.022947             14.074610       5.593041       2.043521       1.276387      23.034515       6.896200      13.596273          -0.000003
          288              C       1.003745      23.049502      39.002271       0.379887      33.554774 0.31258109E+03  0.67804625E+04                                 9.497268                            6.116099      -0.181052       1.983557                    0.999241      23.610996      65.625593       0.629205       0.448763      -1.042409      -0.004349      -0.028966      -0.012907       0.032008       0.000833      -0.040039      -0.001473       0.135731      -0.114232      -0.050595      -0.048046       0.098641             13.243187       5.498772       1.459564       2.070595      20.962548       5.985259      13.268239          -0.000006
          289              C       8.382775       8.690508      16.653610       0.099528      29.210134 0.33289971E+03  0.73765670E+04                                 8.466811                            6.183866       0.059629       2.040972                    0.999297      26.258181      75.111543       0.641693       0.430763      -1.047312      -0.033689      -0.000445      -0.029397       0.044714       0.008220       0.018502      -0.038368      -0.042001      -0.064804      -0.051527      -0.000346       0.051873             10.342634      12.006167      -1.036648      -1.487621       7.267205       4.442834      11.754529           0.000003
          290              C       7.723640       9.290786      17.723775      -0.139456      36.336734 0.43735298E+03  0.10343203E+05                                 9.705896                            7.055244      -0.064719       1.958182                    0.999363      29.606533      86.610150       0.606820       0.426799      -1.052998      -0.001853       0.010893      -0.013583       0.017509       0.001380       0.016733      -0.034631      -0.053400      -0.032881      -0.041833      -0.010255       0.052088             12.058568      14.236191      -2.216913      -3.442551       8.445043       5.287424      13.494468           0.000007
          291              C       6.391695       8.213743      15.620474       0.093633      29.986401 0.34573379E+03  0.77457615E+04                                 8.693420                            6.359631       0.004281       2.022981                    0.998695      26.586981      76.860725       0.623204       0.438686      -1.040934       0.045914       0.000938       0.022088       0.050960       0.012042       0.012964      -0.026056      -0.040781      -0.043863      -0.038430      -0.002244       0.040674             10.667673      11.879972      -0.986687      -1.422991       7.130737       4.667646      12.992310           0.000003
          292              C       5.665552       8.803983      16.639439      -0.140594      37.996638 0.45200253E+03  0.10805958E+05                                10.087649                            7.236078      -0.172522       1.926578                    0.998553      29.979094      88.923243       0.589776       0.434407      -1.045651       0.010284       0.006117       0.003926       0.012593       0.013920      -0.002119      -0.035729      -0.050296      -0.057192      -0.037822      -0.017241       0.055063             12.693508      12.665290      -1.305634      -1.928667       9.324532       6.727857      16.090703           0.000005
          293              C       6.349302       9.339856      17.717375       0.062955      40.104788 0.39710009E+03  0.90853594E+04                                10.353339                            6.680446      -0.020271       2.016163                    0.999245      26.043986      72.772323       0.635217       0.421446      -1.065849       0.011283       0.001800      -0.023240       0.025897       0.002277       0.001894      -0.022144      -0.042621      -0.030678      -0.021910      -0.014961       0.036872             14.590067      14.545919      -3.282141      -4.716594      10.621215       8.374585      18.603066          -0.000001
          294              C       5.628630       9.975822      18.851539       0.381283      34.226115 0.31787798E+03  0.69505525E+04                                 9.699546                            6.220801      -0.308500       1.940227                    0.998822      24.005125      67.817840       0.613598       0.456524      -1.034043      -0.011210       0.022119       0.018587       0.030990       0.039812      -0.012160      -0.050167      -0.102778      -0.083121      -0.054407      -0.045226       0.099633             13.705780      13.789313      -4.286373      -4.144089       9.967918       7.224695      17.360107          -0.000001
          295              C       0.438967      11.648682      18.226172       0.091622      28.275835 0.33419018E+03  0.74103192E+04                                 8.260448                            6.182842       0.177190       2.077465                    0.999529      26.304366      75.203248       0.643945       0.428957      -1.048697      -0.008900       0.016288       0.043571       0.047359       0.026933      -0.013895      -0.012249      -0.062493       0.033622      -0.048220       0.004231       0.043989              9.802590      13.690464      -3.490356       1.622000       7.031189       1.534030       8.686117           0.000005
          296              C       1.705272      11.146824      18.373828      -0.136345      36.690791 0.44900097E+03  0.10718799E+05                                 9.882268                            7.237285      -0.147367       1.937300                    0.998607      29.824792      88.468470       0.586505       0.437457      -1.043584      -0.000843       0.007634       0.008534       0.011481       0.029060      -0.013221      -0.018556      -0.047169      -0.000795      -0.037801      -0.010223       0.048025             12.103639      18.181624      -3.988166       2.951802       7.920045       1.618351      10.209248           0.000006
          297              C       0.445805      12.483718      20.378844       0.092383      28.960070 0.34718992E+03  0.77838222E+04                                 8.453841                            6.348167       0.037176       2.027007                    0.999475      26.728866      77.209114       0.627653       0.435272      -1.043336      -0.001542      -0.005786      -0.044505       0.044906       0.032143      -0.008118      -0.006739      -0.066769       0.027769      -0.051391       0.007190       0.044201             10.067668      14.379391      -3.570312       1.088141       6.620770       1.128407       9.202844           0.000005
          298              C       1.716212      12.005559      20.603757      -0.139259      36.037265 0.44753450E+03  0.10677602E+05                                 9.733821                            7.198471      -0.145391       1.934401                    0.998783      30.001397      89.035878       0.591253       0.434195      -1.045289       0.002132       0.011755      -0.010503       0.015907       0.027288      -0.011194      -0.015372      -0.056260       0.005230      -0.040619      -0.005428       0.046047             11.889764      17.953174      -4.769424       0.601541       7.829889       1.478731       9.886230           0.000007
          299              C       2.373980      11.334742      19.576563       0.057957      40.506884 0.41969448E+03  0.97636467E+04                                10.502770                            6.929606      -0.189827       1.957099                    0.999092      26.727462      76.005889       0.613638       0.429057      -1.058093      -0.020149       0.017057      -0.007525       0.027451       0.012764      -0.003263      -0.007293      -0.043849      -0.023520      -0.021574      -0.009324       0.030898             14.505304      24.800781      -5.759184       2.207299       8.326981       1.530370      10.388150           0.000003
          300              C       3.782505      10.890876      19.735648       0.375388      34.431844 0.32659816E+03  0.72035116E+04                                 9.760439                            6.324592      -0.387897       1.908153                    0.998757      24.483856      69.908127       0.604635       0.459285      -1.030506       0.029410      -0.002665       0.001390       0.029563       0.031424      -0.014214      -0.047763      -0.096147      -0.061123      -0.047246      -0.042854       0.090099             13.684080      23.041608      -4.838821       1.963059       7.931021       1.902025      10.079612          -0.000001
          301              C       6.700750      12.372194      24.206020       0.086901      27.494308 0.34489312E+03  0.77293086E+04                                 8.162798                            6.332205      -0.022344       2.008585                    0.999083      26.860709      77.896935       0.626893       0.435970      -1.041596       0.046774      -0.014486      -0.016801       0.051768       0.004612      -0.024537      -0.033292      -0.036864      -0.047665      -0.045665      -0.003564       0.049229              9.292097      10.526437      -1.185443       2.646509       6.326405       2.196833      11.023451           0.000003
          302              C       5.924010      12.037064      23.122598      -0.144643      35.064896 0.45504368E+03  0.10893649E+05                                 9.541967                            7.254066      -0.126154       1.940002                    0.998803      30.039825      89.077488       0.589990       0.433652      -1.046420       0.010796       0.004697      -0.011211       0.016258       0.009451      -0.013763      -0.031838      -0.042410      -0.050611      -0.036123      -0.013194       0.049316             11.175943      11.379724      -0.575288       3.351532       7.395587       3.675362      14.752517           0.000004
          303              C       8.529098      11.289017      23.336083       0.082990      27.767143 0.33943616E+03  0.75608030E+04                                 8.123131                            6.202533       0.050311       2.027703                    0.999555      26.738231      76.775837       0.646971       0.425022      -1.050449      -0.025703       0.045658       0.007721       0.052962      -0.003457      -0.026930      -0.019672      -0.038865      -0.062786      -0.046623       0.009170       0.037454              9.362311      11.000923      -0.741948       2.746069       5.677850       1.901150      11.408160           0.000006
          304              C       7.811160      10.901471      22.217461      -0.145458      34.891917 0.43845835E+03  0.10364631E+05                                 9.408947                            7.049973      -0.057240       1.957786                    0.999423      29.650877      86.413174       0.609541       0.425087      -1.055201       0.005106       0.021045      -0.008121       0.023129      -0.004002      -0.022649      -0.014304      -0.039691      -0.059601      -0.040749       0.007029       0.033720             11.222344      13.358209      -0.368510       4.854005       6.544614       2.583860      13.764207           0.000011
          305              C       6.481950      11.260021      22.106376       0.065492      39.275929 0.41195315E+03  0.95291203E+04                                10.269528                            6.852484      -0.121140       1.980947                    0.999202      26.457132      74.768283       0.619472       0.427444      -1.060194       0.015789       0.018343       0.012103       0.027060       0.013123      -0.014270      -0.019094      -0.024170      -0.027673      -0.023693      -0.011160       0.034852             13.780328      14.452081       0.384678       6.955389       7.784301       4.722204      19.104602           0.000005
          306              C       5.691535      10.878887      20.905926       0.371370      34.310534 0.32537069E+03  0.71631248E+04                                 9.714878                            6.297276      -0.363195       1.916686                    0.998776      24.407536      69.417622       0.608729       0.457044      -1.032712      -0.013449      -0.000479      -0.026107       0.029372       0.030290      -0.012289      -0.042645      -0.097156      -0.073430      -0.045011      -0.042122       0.087133             13.415889      14.367790       0.332220       6.238045       7.382674       4.607017      18.497204           0.000001
          307              C       5.002315       4.527874       3.722034       0.087633      27.344141 0.32845082E+03  0.72278814E+04                                 7.991401                            6.082368       0.184808       2.075527                    0.999655      26.098743      73.541589       0.658960       0.422383      -1.056206       0.006404      -0.029305       0.031795       0.043711      -0.010376      -0.015089      -0.022858       0.044354       0.023755      -0.041980       0.012332       0.029648              9.317458       4.639283       0.761177       1.522311      12.522538       3.436544      10.790553          -0.000012
          308              C       5.234790       5.698598       4.408201      -0.154258      34.043431 0.42202622E+03  0.98338099E+04                                 9.134628                            6.843854       0.125545       2.015185                    0.999729      29.069584      82.796769       0.631583       0.416192      -1.065927       0.002181      -0.007187       0.007156       0.010374      -0.008946      -0.006289      -0.025232       0.034669       0.002239      -0.037541       0.018384       0.019157             10.918708       5.312924       1.324334       2.033481      14.648304       4.939483      12.794896          -0.000019
          309              C       5.523332       3.254549       5.559280       0.099186      27.087325 0.32031078E+03  0.70185906E+04                                 7.959600                            6.012292       0.156427       2.071743                    0.999688      25.958541      73.464840       0.660523       0.423194      -1.053605      -0.012720       0.017926      -0.037081       0.043106      -0.002707      -0.013338      -0.026215       0.079944       0.006432      -0.054139       0.010475       0.043664              9.211612       4.609152       0.630473       1.560981      12.835000       2.759052      10.190683          -0.000004
          310              C       5.750337       4.373971       6.328189      -0.146100      33.130756 0.41231456E+03  0.95378207E+04                                 8.944815                            6.741533       0.175469       2.035340                    0.999675      28.638079      80.884615       0.640569       0.413352      -1.069313      -0.001893      -0.001007      -0.005708       0.006098      -0.007417      -0.005959      -0.026290       0.042093       0.001445      -0.040327       0.017897       0.022430             10.589087       5.133466       0.993701       1.595658      15.860364       4.077076      10.773430          -0.000005
          311              C       5.593075       5.626943       5.747621       0.055075      38.583771 0.40839796E+03  0.93834022E+04                                10.018038                            6.735978      -0.102895       1.980555                    0.999180      26.313298      73.012104       0.639853       0.416628      -1.071902      -0.005338      -0.022749      -0.014087       0.027284       0.002168      -0.006077      -0.000919       0.027013      -0.024147      -0.009982      -0.009108       0.019089             13.398631       5.737671       1.783055       2.364725      20.008275       7.301178      14.449947           0.000001
          312              C       5.796832       6.859841       6.547159       0.372692      33.017122 0.31299061E+03  0.67854066E+04                                 9.343197                            6.094634      -0.176469       1.981795                    0.999176      23.688319      65.626541       0.634843       0.445036      -1.045533       0.004111       0.026590       0.017733       0.032224       0.000893      -0.032790       0.001038       0.133694      -0.116174      -0.048416      -0.045879       0.094296             12.746164       5.463139       1.471871       2.323064      18.713223       5.599176      14.062130           0.000001
          313              C       7.239545       6.341255      11.827583       0.102331      28.644696 0.33707958E+03  0.75085986E+04                                 8.390093                            6.240586       0.000990       2.018721                    0.999325      26.564474      76.723171       0.634644       0.433261      -1.043560       0.004178       0.041241       0.011250       0.042952       0.001759      -0.031299       0.011903       0.013086      -0.088355      -0.046788       0.010130       0.036658             10.168748       6.025919       0.663619       3.415174       9.076186      -0.962591      15.404139           0.000002
          314              C       6.744510       6.457797      10.538906      -0.145560      35.600118 0.43889277E+03  0.10377400E+05                                 9.585956                            7.076319       0.005626       1.979783                    0.999364      29.556304      86.146047       0.605464       0.427846      -1.053503      -0.002630       0.005469       0.009502       0.011274      -0.003997      -0.015323       0.005424      -0.004550      -0.116055      -0.042902       0.016223       0.026679             11.928517       6.641530       0.307869       4.187759       9.454815      -2.075180      19.689206           0.000001
          315              C       7.664837       8.607422      11.929525       0.091282      27.477842 0.32727521E+03  0.72029421E+04                                 8.036176                            6.072870       0.223372       2.091288                    0.999696      26.070187      73.712428       0.658572       0.422577      -1.055002      -0.007333      -0.043760       0.007037       0.044925      -0.005950      -0.027008       0.012884      -0.012896      -0.062416      -0.039219       0.007634       0.031585              9.640449       5.760418       0.634614       3.463109       8.451080      -0.233440      14.709850           0.000004
          316              C       7.165700       8.795619      10.650905      -0.149473      34.519091 0.42391735E+03  0.99033842E+04                                 9.278947                            6.896377       0.149064       2.025422                    0.999674      29.086510      83.348771       0.623177       0.420719      -1.061495      -0.004400      -0.009978       0.006345       0.012617      -0.000054      -0.019306       0.005570      -0.014687      -0.084231      -0.037112       0.014558       0.022553             11.446829       6.657116       0.634296       4.663594       9.004649       0.059249      18.678723           0.000003
          317              C       6.725365       7.701011       9.934566       0.052273      39.469970 0.40849952E+03  0.94078319E+04                                10.245688                            6.774237      -0.088208       1.987149                    0.999206      26.414957      73.931196       0.631317       0.421270      -1.066493       0.001783       0.001420       0.026826       0.026923      -0.007031      -0.007029       0.001045       0.031662      -0.024313      -0.013320      -0.009672       0.022992             14.470720       7.239481       0.386582       5.904805       9.887260      -1.528056      26.285418           0.000002
          318              C       6.297338       7.834282       8.515604       0.377628      33.401443 0.31335898E+03  0.67954270E+04                                 9.448586                            6.105398      -0.177982       1.983056                    0.999169      23.628591      65.472019       0.633161       0.446084      -1.044913      -0.011557       0.003703      -0.030336       0.032673       0.005820      -0.038272      -0.001543       0.136063      -0.120702      -0.050779      -0.048160       0.098939             13.431506       6.373909      -0.355991       4.986324      10.345668      -1.539704      23.574942           0.000006
          319              C       5.415300      12.798773       6.196076       0.099632      27.244786 0.32384089E+03  0.71086137E+04                                 7.992956                            6.048345       0.216075       2.091048                    0.999715      25.906686      73.154733       0.658689       0.423616      -1.054350      -0.005558      -0.012776      -0.041733       0.043997       0.021797      -0.001350       0.018870       0.060624       0.003731      -0.045257       0.007902       0.037354              9.360040       4.531538      -1.247629       0.576210      13.963070      -2.084658       9.585510          -0.000002
          320              C       5.634100      11.583998       6.831043      -0.145018      33.828606 0.41853337E+03  0.97388943E+04                                 9.129900                            6.838047       0.166655       2.033063                    0.999699      28.873299      82.366001       0.628291       0.418953      -1.063432       0.001166       0.001221      -0.009205       0.009359       0.008373      -0.003802       0.022088       0.041875       0.029043      -0.037937       0.017648       0.020289             10.918306       5.056452      -1.586215       0.827069      17.511178      -3.044762      10.187288          -0.000003
          321              C       5.323677      11.783347       4.141688       0.099686      28.002768 0.33527505E+03  0.74465573E+04                                 8.242940                            6.223760       0.068604       2.042160                    0.999389      26.369938      75.656570       0.636526       0.433247      -1.045226       0.007605       0.024793       0.034100       0.042841       0.015585      -0.018734       0.022263       0.063221      -0.014458      -0.048844       0.006621       0.042222              9.723429       4.868973      -1.186946       0.893309      13.686427      -2.898786      10.614887          -0.000007
          322              C       5.521965      10.542364       4.717228      -0.148805      35.357077 0.43559647E+03  0.10289569E+05                                 9.539423                            7.058334      -0.004503       1.976113                    0.999424      29.624296      86.563577       0.604564       0.428895      -1.051886       0.004858       0.009443       0.002320       0.010870       0.007002      -0.001282       0.024473       0.052054       0.021896      -0.042581       0.018622       0.023958             11.620172       5.383854      -1.480802       1.071011      16.704090      -5.221501      12.772572          -0.000012
          323              C       5.664185      10.429167       6.073105       0.054395      39.425375 0.40346237E+03  0.92746354E+04                                10.254073                            6.752756      -0.104889       1.984048                    0.999261      26.393770      74.105542       0.628669       0.423829      -1.063549       0.001512       0.021869      -0.011911       0.024948       0.000265      -0.001312      -0.002367       0.032157      -0.040891      -0.014699      -0.008246       0.022945             14.074565       5.593033      -2.043521       1.276382      23.034447      -6.896192      13.596214           0.000000
          324              C       5.833755       9.109002       6.711729       0.379889      33.554792 0.31258197E+03  0.67804802E+04                                 9.497235                            6.116085      -0.181015       1.983567                    0.999241      23.611031      65.625489       0.629209       0.448760      -1.042411       0.004351      -0.028967       0.012908       0.032010      -0.000833      -0.040038       0.001473       0.135729      -0.114227      -0.050594      -0.048044       0.098638             13.243123       5.498755      -1.459564       2.070584      20.962442      -5.985226      13.268173           0.000000
          325              C       5.292225       5.249992      39.510610       0.099523      29.209572 0.33289485E+03  0.73764047E+04                                 8.466625                            6.183779       0.059762       2.041013                    0.999297      26.257779      75.109197       0.641706       0.430757      -1.047320       0.033693       0.000449      -0.029394       0.044715       0.008221      -0.018504       0.038360      -0.041980      -0.064821      -0.051526      -0.000333       0.051859             10.342378      12.005766      -1.036590       1.487534       7.267077      -4.442736      11.754291          -0.000003
          326              C       5.951360       4.649714      40.580775      -0.139441      36.335494 0.43733812E+03  0.10342754E+05                                 9.705703                            7.055155      -0.064749       1.958185                    0.999363      29.605718      86.607097       0.606820       0.426803      -1.052997       0.001850      -0.010900      -0.013578       0.017510       0.001375      -0.016727       0.034630      -0.053430      -0.032902      -0.041832      -0.010268       0.052099             12.058292      14.235813      -2.216839       3.442435       8.444895      -5.287289      13.494168          -0.000009
          327              C       7.283305       5.726757      38.477474       0.093594      29.987282 0.34574570E+03  0.77460758E+04                                 8.693441                            6.359636       0.004478       2.023020                    0.998696      26.587699      76.862414       0.623221       0.438671      -1.040945      -0.045917      -0.000927       0.022101       0.050968       0.012055      -0.012976       0.026036      -0.040759      -0.043881      -0.038434      -0.002219       0.040652             10.667719      11.879906      -0.986673       1.422964       7.130795      -4.667725      12.992456          -0.000001
          328              C       8.009448       5.136517      39.496439      -0.140607      37.996597 0.45200178E+03  0.10805917E+05                                10.087615                            7.236062      -0.172435       1.926603                    0.998554      29.978970      88.922295       0.589778       0.434406      -1.045654      -0.010278      -0.006117       0.003936       0.012592       0.013916       0.002125       0.035720      -0.050294      -0.057237      -0.037821      -0.017237       0.055058             12.693507      12.665049      -1.305659       1.928716       9.324607      -6.727967      16.090864          -0.000004
          329              C       7.325697       4.600644      40.574375       0.062978      40.103882 0.39708864E+03  0.90850478E+04                                10.353297                            6.680422      -0.020380       2.016138                    0.999245      26.043488      72.771145       0.635206       0.421455      -1.065841      -0.011279      -0.001808      -0.023239       0.025894       0.002284      -0.001902       0.022156      -0.042649      -0.030716      -0.021933      -0.014963       0.036895             14.590041      14.545736      -3.282161       4.716629      10.621259      -8.374640      18.603127          -0.000004
          330              C       8.046370       3.964678      41.708539       0.381269      34.226068 0.31787672E+03  0.69505243E+04                                 9.699581                            6.220812      -0.308553       1.940212                    0.998821      24.005088      67.817927       0.613593       0.456527      -1.034040       0.011203      -0.022130       0.018577       0.030990       0.039807       0.012171       0.050160      -0.102791      -0.083113      -0.054394      -0.045238       0.099632             13.705859      13.789339      -4.286379       4.144073       9.967996      -7.224761      17.360241          -0.000007
          331              C      13.236033       2.291818      41.083172       0.091589      28.276874 0.33420406E+03  0.74107091E+04                                 8.260619                            6.182948       0.177194       2.077449                    0.999529      26.305160      75.206101       0.643943       0.428954      -1.048698       0.008898      -0.016299       0.043573       0.047365       0.026933       0.013885       0.012239      -0.062477       0.033634      -0.048213       0.004240       0.043973              9.802815      13.690803      -3.490421      -1.622127       7.031321      -1.534036       8.686321          -0.000006
          332              C      11.969727       2.793676      41.230828      -0.136371      36.691643 0.44901295E+03  0.10719145E+05                                 9.882381                            7.237358      -0.147265       1.937321                    0.998607      29.825220      88.469684       0.586506       0.437454      -1.043587       0.000832      -0.007648       0.008533       0.011489       0.029053       0.013224       0.018530      -0.047161      -0.000781      -0.037799      -0.010201       0.048000             12.103823      18.182037      -3.988220      -2.951991       7.920112      -1.618286      10.209321          -0.000005
          333              C      13.229195       1.456782      43.235844       0.092390      28.959757 0.34718597E+03  0.77837227E+04                                 8.453854                            6.348185       0.037095       2.026988                    0.999475      26.728615      77.208690       0.627643       0.435279      -1.043330       0.001535       0.005770      -0.044513       0.044911       0.032149       0.008118       0.006737      -0.066767       0.027756      -0.051393       0.007188       0.044206             10.067680      14.379417      -3.570306      -1.088166       6.620771      -1.128390       9.202852          -0.000008
          334              C      11.958788       1.934941      43.460757      -0.139257      36.036768 0.44752812E+03  0.10677417E+05                                 9.733765                            7.198442      -0.145411       1.934400                    0.998783      30.001098      89.034994       0.591252       0.434198      -1.045287      -0.002141      -0.011782      -0.010511       0.015933       0.027293       0.011195       0.015366      -0.056262       0.005221      -0.040622      -0.005426       0.046048             11.889692      17.953072      -4.769377      -0.601581       7.829834      -1.478696       9.886170          -0.000014
          335              C      11.301020       2.605758      42.433563       0.057953      40.507056 0.41969435E+03  0.97636599E+04                                10.502882                            6.929655      -0.189891       1.957083                    0.999092      26.727449      76.006347       0.613628       0.429063      -1.058088       0.020143      -0.017076      -0.007535       0.027461       0.012766       0.003262       0.007293      -0.043850      -0.023537      -0.021573      -0.009329       0.030902             14.505526      24.801287      -5.759295      -2.207405       8.327073      -1.530334      10.388218          -0.000003
          336              C       9.892495       3.049624      42.592648       0.375389      34.431693 0.32659447E+03  0.72034276E+04                                 9.760522                            6.324623      -0.388002       1.908126                    0.998757      24.483716      69.908273       0.604622       0.459295      -1.030498      -0.029417       0.002649       0.001380       0.029569       0.031424       0.014215       0.047765      -0.096157      -0.061135      -0.047248      -0.042857       0.090106             13.684254      23.041958      -4.838876      -1.963157       7.931094      -1.902019      10.079709          -0.000002
          337              C       6.974250       1.568306       1.349020       0.086886      27.495300 0.34490156E+03  0.77295463E+04                                 8.163034                            6.332312      -0.022367       2.008577                    0.999083      26.860860      77.897655       0.626883       0.435974      -1.041593      -0.046785       0.014471      -0.016808       0.051776       0.004610       0.024525       0.033289      -0.036854      -0.047676      -0.045655      -0.003564       0.049219              9.292476      10.527168      -1.185420      -2.646965       6.326482      -2.196797      11.023777          -0.000004
          338              C       7.750990       1.903436       0.265598      -0.144645      35.065387 0.45504643E+03  0.10893738E+05                                 9.542087                            7.254109      -0.126187       1.939994                    0.998803      30.039820      89.077751       0.589985       0.433654      -1.046418      -0.010800      -0.004716      -0.011220       0.016272       0.009447       0.013757       0.031835      -0.042411      -0.050604      -0.036116      -0.013195       0.049311             11.176159      11.380001      -0.575223      -3.351776       7.395657      -3.675407      14.752820          -0.000007
          339              C       5.145903       2.651483       0.479083       0.082966      27.767799 0.33944288E+03  0.75609802E+04                                 8.123270                            6.202608       0.050384       2.027728                    0.999554      26.738262      76.775742       0.646966       0.425024      -1.050450       0.025696      -0.045680       0.007710       0.052976      -0.003449       0.026928       0.019660      -0.038869      -0.062790      -0.046616       0.009167       0.037449              9.362541      11.000821      -0.741795      -2.746317       5.677964      -1.901377      11.408838          -0.000008
          340              C       5.863840       3.039029      45.074461      -0.145456      34.892538 0.43846181E+03  0.10364745E+05                                 9.409100                            7.050037      -0.057347       1.957752                    0.999423      29.650995      86.413954       0.609533       0.425091      -1.055198      -0.005118      -0.021065      -0.008130       0.023152      -0.003999       0.022643       0.014305      -0.039692      -0.059599      -0.040743       0.007022       0.033721             11.222607      13.358438      -0.368439      -4.854240       6.544736      -2.583966      13.764648          -0.000014
          341              C       7.193050       2.680479      44.963376       0.065498      39.276004 0.41195047E+03  0.95290558E+04                                10.269603                            6.852501      -0.121188       1.980936                    0.999201      26.457018      74.768289       0.619465       0.427449      -1.060190      -0.015791      -0.018358       0.012092       0.027066       0.013125       0.014275       0.019100      -0.024179      -0.027683      -0.023701      -0.011161       0.034862             13.780533      14.452300       0.384765      -6.955661       7.784359      -4.722264      19.104940          -0.000004
          342              C       7.983465       3.061613      43.762926       0.371364      34.310405 0.32536712E+03  0.71630367E+04                                 9.714929                            6.297286      -0.363246       1.916675                    0.998776      24.407373      69.417443       0.608721       0.457051      -1.032707       0.013440       0.000463      -0.026116       0.029375       0.030290       0.012287       0.042646      -0.097161      -0.073429      -0.045014      -0.042122       0.087135             13.416045      14.367976       0.332272      -6.238250       7.382718      -4.607053      18.497441           0.000001
          343              C       8.672685       9.412626      26.579034       0.087659      27.343585 0.32843732E+03  0.72274986E+04                                 7.991221                            6.082182       0.184816       2.075532                    0.999655      26.098286      73.539486       0.658981       0.422374      -1.056213      -0.006399       0.029329       0.031808       0.043737      -0.010374       0.015078       0.022855       0.044328       0.023772      -0.041967       0.012336       0.029631              9.317325       4.639170       0.761213      -1.522192      12.522683      -3.436481      10.790123           0.000006
          344              C       8.440210       8.241902      27.265201      -0.154270      34.044321 0.42203330E+03  0.98340281E+04                                 9.134811                            6.843916       0.125476       2.015161                    0.999729      29.069925      82.798293       0.631579       0.416192      -1.065925      -0.002174       0.007176       0.007167       0.010373      -0.008943       0.006290       0.025222       0.034652       0.002207      -0.037526       0.018373       0.019154             10.919063       5.313021       1.324433      -2.033509      14.649039      -4.939747      12.795130           0.000009
          345              C       8.151667      10.685951      28.416280       0.099193      27.086659 0.32030959E+03  0.70184890E+04                                 7.959364                            6.012288       0.156662       2.071815                    0.999688      25.957797      73.459974       0.660529       0.423195      -1.053615       0.012730      -0.017930      -0.037082       0.043111      -0.002711       0.013335       0.026240       0.079941       0.006467      -0.054161       0.010503       0.043658              9.211335       4.609144       0.630692      -1.561021      12.834240      -2.759603      10.190620           0.000004
          346              C       7.924663       9.566529      29.185189      -0.146074      33.128236 0.41228140E+03  0.95368117E+04                                 8.944232                            6.741208       0.175537       2.035381                    0.999675      28.636595      80.878003       0.640595       0.413345      -1.069323       0.001905       0.001002      -0.005697       0.006090      -0.007413       0.005968       0.026284       0.042102       0.001434      -0.040324       0.017884       0.022440             10.588312       5.133234       0.993668      -1.595599      15.858816      -4.076757      10.772886           0.000002
          347              C       8.081925       8.313557      28.604621       0.055113      38.582764 0.40838523E+03  0.93830398E+04                                10.017905                            6.735913      -0.102933       1.980551                    0.999180      26.312753      73.010407       0.639850       0.416633      -1.071899       0.005346       0.022745      -0.014080       0.027279       0.002165       0.006085       0.000935       0.027048      -0.024155      -0.010009      -0.009102       0.019110             13.398503       5.737644       1.783121      -2.364755      20.007864      -7.301297      14.450002          -0.000001
          348              C       7.878167       7.080659      29.404159       0.372666      33.017594 0.31299601E+03  0.67855440E+04                                 9.343201                            6.094636      -0.176383       1.981817                    0.999176      23.688626      65.627202       0.634852       0.445029      -1.045539      -0.004101      -0.026593       0.017724       0.032221       0.000897       0.032787      -0.001052       0.133659      -0.116178      -0.048418      -0.045860       0.094278             12.746187       5.463173       1.471894      -2.323155      18.712893      -5.599221      14.062495          -0.000008
          349              C       6.435455       7.599245      34.684583       0.102342      28.646141 0.33709475E+03  0.75090934E+04                                 8.390671                            6.240924       0.000609       2.018604                    0.999324      26.565317      76.728821       0.634590       0.433288      -1.043534      -0.004165      -0.041242       0.011257       0.042953       0.001754       0.031305      -0.011915       0.013105      -0.088293      -0.046781       0.010113       0.036668             10.169551       6.026343       0.663682      -3.415529       9.076798       0.962661      15.405511           0.000003
          350              C       6.930490       7.482703      33.395906      -0.145568      35.602439 0.43892099E+03  0.10378301E+05                                 9.586524                            7.076632       0.005468       1.979722                    0.999364      29.557625      86.152671       0.605436       0.427857      -1.053490       0.002644      -0.005477       0.009521       0.011297      -0.004000       0.015314      -0.005428      -0.004597      -0.116093      -0.042911       0.016221       0.026689             11.929336       6.641922       0.307914      -4.188130       9.455374       2.075275      19.690711           0.000001
          351              C       6.010162       5.333078      34.786525       0.091313      27.477047 0.32726139E+03  0.72026012E+04                                 8.036157                            6.072805       0.223228       2.091265                    0.999695      26.069682      73.712124       0.658561       0.422586      -1.054991       0.007361       0.043750       0.007054       0.044923      -0.005967       0.027016      -0.012887      -0.012876      -0.062367      -0.039213       0.007612       0.031601              9.640440       5.760409       0.634725      -3.463134       8.451196       0.233193      14.709715           0.000003
          352              C       6.509300       5.144881      33.507905      -0.149485      34.520284 0.42393390E+03  0.99038888E+04                                 9.279224                            6.896550       0.149092       2.025422                    0.999674      29.087161      83.351719       0.623163       0.420724      -1.061490       0.004426       0.009982       0.006369       0.012640      -0.000053       0.019301      -0.005579      -0.014737      -0.084252      -0.037118       0.014538       0.022579             11.447211       6.657327       0.634370      -4.663808       9.004910      -0.059391      18.679396           0.000002
          353              C       6.949635       6.239489      32.791566       0.052218      39.472213 0.40852347E+03  0.94085314E+04                                10.246054                            6.774412      -0.088089       1.987176                    0.999206      26.415929      73.934757       0.631312       0.421267      -1.066494      -0.001769      -0.001423       0.026848       0.026944      -0.007031       0.007007      -0.001040       0.031636      -0.024214      -0.013324      -0.009632       0.022957             14.471354       7.239749       0.386604      -5.905105       9.887648       1.528136      26.286665           0.000005
          354              C       7.377662       6.106218      31.372604       0.377658      33.401391 0.31335611E+03  0.67953628E+04                                 9.448681                            6.105433      -0.178067       1.983033                    0.999169      23.628377      65.471842       0.633148       0.446094      -1.044905       0.011575      -0.003705      -0.030347       0.032691       0.005821       0.038286       0.001537       0.136048      -0.120782      -0.050811      -0.048139       0.098949             13.431754       6.374009      -0.356007      -4.986491      10.345612       1.539777      23.575640          -0.000003
          355              C       8.259700       1.141727      29.053076       0.099636      27.244099 0.32383943E+03  0.71085254E+04                                 7.992731                            6.048327       0.216145       2.091071                    0.999716      25.906103      73.151177       0.658695       0.423616      -1.054358       0.005567       0.012780      -0.041727       0.043994       0.021796       0.001355      -0.018879       0.060622       0.003791      -0.045268       0.007925       0.037343              9.359663       4.531473      -1.247543      -0.576195      13.962274       2.084685       9.585244           0.000004
          356              C       8.040900       2.356502      29.688043      -0.144992      33.825364 0.41849590E+03  0.97377262E+04                                 9.129120                            6.837633       0.166759       2.033113                    0.999699      28.871610      82.357767       0.628330       0.418940      -1.063449      -0.001155      -0.001221      -0.009193       0.009345       0.008375       0.003813      -0.022090       0.041892       0.029020      -0.037945       0.017663       0.020282             10.917195       5.056090      -1.585995      -0.826962      17.509165       3.044296      10.186328           0.000003
          357              C       8.351323       2.157153      26.998688       0.099652      28.003741 0.33528866E+03  0.74469236E+04                                 8.243034                            6.223819       0.068720       2.042179                    0.999389      26.370686      75.658658       0.636534       0.433238      -1.045234      -0.007601      -0.024795       0.034103       0.042843       0.015576       0.018727      -0.022262       0.063209      -0.014397      -0.048835       0.006631       0.042204              9.723576       4.869023      -1.186990      -0.893324      13.686804       2.898915      10.614901           0.000002
          358              C       8.153035       3.398136      27.574228      -0.148822      35.357956 0.43560642E+03  0.10289868E+05                                 9.539566                            7.058400      -0.004520       1.976100                    0.999425      29.624855      86.565618       0.604562       0.428894      -1.051887      -0.004854      -0.009437       0.002327       0.010864       0.006998       0.001289      -0.024468       0.052041       0.021875      -0.042570       0.018622       0.023948             11.620420       5.383928      -1.480866      -1.071044      16.704588       5.221726      12.772745           0.000003
          359              C       8.010815       3.511333      28.930105       0.054416      39.424552 0.40345451E+03  0.92743966E+04                                10.253900                            6.752677      -0.104934       1.984035                    0.999261      26.393438      74.104041       0.628675       0.423827      -1.063552      -0.001503      -0.021863      -0.011907       0.024941       0.000268       0.001318       0.002359       0.032180      -0.040884      -0.014693      -0.008262       0.022955             14.074293       5.592958      -2.043482      -1.276388      23.033813       6.896256      13.596106          -0.000001
          360              C       7.841245       4.831498      29.568729       0.379870      33.555151 0.31258680E+03  0.67805997E+04                                 9.497213                            6.116078      -0.180972       1.983576                    0.999241      23.611294      65.625923       0.629219       0.448752      -1.042418      -0.004338       0.028967       0.012900       0.032005      -0.000836       0.040038      -0.001465       0.135698      -0.114241      -0.050584      -0.048042       0.098627             13.243067       5.498756      -1.459557      -2.070640      20.962011       5.985301      13.268434          -0.000008
          361              C      12.129725       8.690508      39.510610       0.099523      29.209569 0.33289486E+03  0.73764048E+04                                 8.466625                            6.183779       0.059761       2.041013                    0.999297      26.257779      75.109197       0.641706       0.430757      -1.047320       0.033693      -0.000449      -0.029394       0.044715      -0.008221      -0.018504      -0.038360      -0.041980      -0.064821      -0.051526      -0.000333       0.051859             10.342376      12.005763       1.036588       1.487532       7.267076       4.442735      11.754290          -0.000003
          362              C      12.788860       9.290786      40.580775      -0.139441      36.335494 0.43733828E+03  0.10342759E+05                                 9.705703                            7.055157      -0.064749       1.958185                    0.999363      29.605718      86.607097       0.606820       0.426803      -1.052997       0.001850       0.010900      -0.013578       0.017510      -0.001375      -0.016727      -0.034630      -0.053430      -0.032902      -0.041832      -0.010268       0.052099             12.058291      14.235811       2.216839       3.442434       8.444893       5.287288      13.494170          -0.000009
          363              C       0.445805       8.213743      38.477474       0.093594      29.987290 0.34574573E+03  0.77460767E+04                                 8.693443                            6.359636       0.004478       2.023020                    0.998696      26.587701      76.862421       0.623221       0.438671      -1.040945      -0.045917       0.000927       0.022101       0.050968      -0.012055      -0.012976      -0.026036      -0.040759      -0.043881      -0.038434      -0.002219       0.040652             10.667722      11.879908       0.986673       1.422966       7.130797       4.667727      12.992460          -0.000001
          364              C       1.171948       8.803983      39.496439      -0.140607      37.996599 0.45200162E+03  0.10805913E+05                                10.087615                            7.236061      -0.172435       1.926603                    0.998554      29.978970      88.922296       0.589778       0.434406      -1.045654      -0.010278       0.006117       0.003936       0.012592      -0.013916       0.002125      -0.035720      -0.050294      -0.057237      -0.037821      -0.017237       0.055058             12.693509      12.665045       1.305660       1.928719       9.324609       6.727971      16.090871          -0.000004
          365              C       0.488198       9.339856      40.574375       0.062978      40.103894 0.39708869E+03  0.90850489E+04                                10.353298                            6.680422      -0.020380       2.016138                    0.999245      26.043488      72.771141       0.635206       0.421455      -1.065841      -0.011279       0.001808      -0.023239       0.025894      -0.002284      -0.001902      -0.022156      -0.042649      -0.030716      -0.021933      -0.014963       0.036895             14.590044      14.545726       3.282161       4.716628      10.621265       8.374648      18.603140          -0.000004
          366              C       1.208870       9.975822      41.708539       0.381269      34.226068 0.31787675E+03  0.69505248E+04                                 9.699580                            6.220812      -0.308553       1.940212                    0.998821      24.005087      67.817921       0.613593       0.456527      -1.034040       0.011203       0.022130       0.018577       0.030990      -0.039807       0.012171      -0.050160      -0.102791      -0.083113      -0.054394      -0.045238       0.099632             13.705857      13.789336       4.286377       4.144070       9.967996       7.224761      17.360239          -0.000007
          367              C       6.398532      11.648682      41.083172       0.091589      28.276879 0.33420396E+03  0.74107062E+04                                 8.260620                            6.182947       0.177194       2.077449                    0.999529      26.305158      75.206093       0.643943       0.428954      -1.048698       0.008898       0.016299       0.043573       0.047365      -0.026933       0.013885      -0.012239      -0.062477       0.033634      -0.048213       0.004240       0.043973              9.802817      13.690809       3.490423      -1.622130       7.031322       1.534035       8.686321          -0.000006
          368              C       5.132227      11.146824      41.230828      -0.136371      36.691633 0.44901263E+03  0.10719136E+05                                 9.882379                            7.237356      -0.147265       1.937321                    0.998607      29.825218      88.469676       0.586506       0.437454      -1.043587       0.000832       0.007648       0.008533       0.011489      -0.029053       0.013224      -0.018530      -0.047161      -0.000781      -0.037799      -0.010201       0.048000             12.103821      18.182033       3.988222      -2.951988       7.920112       1.618285      10.209317          -0.000005
          369              C       6.391695      12.483718      43.235844       0.092390      28.959747 0.34718586E+03  0.77837196E+04                                 8.453851                            6.348183       0.037095       2.026988                    0.999475      26.728616      77.208693       0.627643       0.435279      -1.043330       0.001535      -0.005769      -0.044513       0.044911      -0.032149       0.008118      -0.006737      -0.066767       0.027756      -0.051393       0.007188       0.044206             10.067676      14.379406       3.570304      -1.088162       6.620770       1.128392       9.202853          -0.000009
          370              C       5.121288      12.005559      43.460757      -0.139257      36.036765 0.44752814E+03  0.10677417E+05                                 9.733765                            7.198442      -0.145411       1.934400                    0.998783      30.001099      89.034996       0.591252       0.434198      -1.045287      -0.002142       0.011782      -0.010511       0.015933      -0.027293       0.011195      -0.015366      -0.056262       0.005221      -0.040622      -0.005426       0.046048             11.889690      17.953068       4.769376      -0.601581       7.829833       1.478696       9.886170          -0.000014
          371              C       4.463520      11.334742      42.433563       0.057953      40.507058 0.41969436E+03  0.97636599E+04                                10.502882                            6.929654      -0.189891       1.957083                    0.999092      26.727449      76.006341       0.613628       0.429063      -1.058088       0.020143       0.017076      -0.007535       0.027461      -0.012766       0.003262      -0.007293      -0.043850      -0.023537      -0.021573      -0.009329       0.030902             14.505526      24.801287       5.759296      -2.207406       8.327072       1.530334      10.388218          -0.000003
          372              C       3.054995      10.890876      42.592648       0.375389      34.431692 0.32659443E+03  0.72034264E+04                                 9.760521                            6.324622      -0.388002       1.908126                    0.998757      24.483714      69.908264       0.604622       0.459295      -1.030498      -0.029417      -0.002649       0.001380       0.029569      -0.031424       0.014215      -0.047765      -0.096157      -0.061135      -0.047248      -0.042857       0.090106             13.684253      23.041955       4.838876      -1.963156       7.931094       1.902020      10.079709          -0.000002
          373              C       0.136750      12.372194       1.349020       0.086886      27.495311 0.34490169E+03  0.77295499E+04                                 8.163036                            6.332313      -0.022367       2.008577                    0.999083      26.860858      77.897645       0.626883       0.435974      -1.041593      -0.046785      -0.014471      -0.016808       0.051776      -0.004610       0.024525      -0.033289      -0.036854      -0.047676      -0.045655      -0.003564       0.049219              9.292478      10.527171       1.185420      -2.646967       6.326486       2.196798      11.023778          -0.000005
          374              C       0.913490      12.037064       0.265598      -0.144644      35.065387 0.45504642E+03  0.10893738E+05                                 9.542086                            7.254108      -0.126187       1.939994                    0.998803      30.039820      89.077749       0.589985       0.433654      -1.046418      -0.010800       0.004716      -0.011220       0.016272      -0.009447       0.013757      -0.031835      -0.042411      -0.050603      -0.036116      -0.013195       0.049311             11.176159      11.380000       0.575223      -3.351775       7.395657       3.675407      14.752819          -0.000007
          375              C      11.983402      11.289017       0.479083       0.082966      27.767787 0.33944283E+03  0.75609790E+04                                 8.123268                            6.202608       0.050383       2.027728                    0.999554      26.738264      76.775752       0.646966       0.425024      -1.050450       0.025696       0.045681       0.007710       0.052976       0.003449       0.026928      -0.019660      -0.038869      -0.062790      -0.046616       0.009167       0.037449              9.362537      11.000822       0.741796      -2.746314       5.677962       1.901373      11.408827          -0.000008
          376              C      12.701340      10.901471      45.074461      -0.145456      34.892546 0.43846203E+03  0.10364751E+05                                 9.409101                            7.050038      -0.057347       1.957752                    0.999423      29.650997      86.413959       0.609533       0.425091      -1.055198      -0.005118       0.021065      -0.008130       0.023152       0.003999       0.022643      -0.014305      -0.039692      -0.059599      -0.040743       0.007022       0.033721             11.222609      13.358445       0.368439      -4.854243       6.544736       2.583964      13.764646          -0.000014
          377              C       0.355550      11.260021      44.963376       0.065498      39.275998 0.41195045E+03  0.95290553E+04                                10.269602                            6.852500      -0.121188       1.980936                    0.999201      26.457018      74.768287       0.619465       0.427449      -1.060190      -0.015791       0.018358       0.012092       0.027066      -0.013125       0.014275      -0.019100      -0.024179      -0.027683      -0.023701      -0.011161       0.034862             13.780529      14.452296      -0.384764      -6.955656       7.784358       4.722264      19.104934          -0.000004
          378              C       1.145965      10.878887      43.762926       0.371364      34.310403 0.32536723E+03  0.71630396E+04                                 9.714928                            6.297287      -0.363246       1.916675                    0.998776      24.407373      69.417438       0.608721       0.457051      -1.032707       0.013440      -0.000463      -0.026116       0.029375      -0.030290       0.012287      -0.042646      -0.097161      -0.073429      -0.045014      -0.042122       0.087135             13.416043      14.367979      -0.332271      -6.238247       7.382717       4.607050      18.497432           0.000001
          379              C       1.835185       4.527874      26.579034       0.087658      27.343592 0.32843741E+03  0.72275012E+04                                 7.991224                            6.082185       0.184814       2.075531                    0.999655      26.098284      73.539486       0.658981       0.422375      -1.056213      -0.006399      -0.029329       0.031808       0.043737       0.010374       0.015078      -0.022855       0.044328       0.023772      -0.041967       0.012336       0.029631              9.317330       4.639171      -0.761213      -1.522190      12.522702       3.436484      10.790118           0.000006
          380              C       1.602710       5.698598      27.265201      -0.154270      34.044286 0.42203269E+03  0.98340116E+04                                 9.134805                            6.843910       0.125475       2.015161                    0.999729      29.069927      82.798323       0.631579       0.416192      -1.065925      -0.002174      -0.007176       0.007167       0.010373       0.008944       0.006290      -0.025222       0.034652       0.002208      -0.037526       0.018373       0.019153             10.919055       5.313017      -1.324427      -2.033507      14.649034       4.939732      12.795115           0.000008
          381              C       1.314167       3.254549      28.416280       0.099193      27.086654 0.32030957E+03  0.70184881E+04                                 7.959365                            6.012290       0.156661       2.071815                    0.999688      25.957786      73.459936       0.660528       0.423196      -1.053615       0.012730       0.017930      -0.037082       0.043111       0.002711       0.013335      -0.026240       0.079942       0.006466      -0.054161       0.010502       0.043658              9.211335       4.609146      -0.630693      -1.561022      12.834238       2.759607      10.190623           0.000004
          382              C       1.087163       4.373971      29.185189      -0.146074      33.128218 0.41228115E+03  0.95368039E+04                                 8.944227                            6.741205       0.175539       2.035381                    0.999675      28.636589      80.877971       0.640595       0.413345      -1.069323       0.001905      -0.001002      -0.005697       0.006090       0.007413       0.005968      -0.026284       0.042102       0.001433      -0.040324       0.017884       0.022440             10.588305       5.133232      -0.993666      -1.595599      15.858801       4.076750      10.772882           0.000001
          383              C       1.244425       5.626943      28.604621       0.055113      38.582778 0.40838542E+03  0.93830453E+04                                10.017907                            6.735914      -0.102931       1.980551                    0.999180      26.312759      73.010426       0.639850       0.416633      -1.071899       0.005346      -0.022745      -0.014080       0.027279      -0.002165       0.006085      -0.000935       0.027047      -0.024155      -0.010008      -0.009102       0.019110             13.398504       5.737645      -1.783120      -2.364756      20.007862       7.301293      14.450006          -0.000001
          384              C       1.040667       6.859841      29.404159       0.372665      33.017599 0.31299607E+03  0.67855459E+04                                 9.343204                            6.094637      -0.176385       1.981817                    0.999176      23.688629      65.627223       0.634851       0.445029      -1.045539      -0.004101       0.026593       0.017724       0.032221      -0.000897       0.032787       0.001051       0.133659      -0.116178      -0.048418      -0.045860       0.094278             12.746189       5.463174      -1.471894      -2.323156      18.712895       5.599221      14.062499          -0.000008
          385              C      13.272955       6.341255      34.684583       0.102341      28.646141 0.33709471E+03  0.75090924E+04                                 8.390673                            6.240924       0.000610       2.018604                    0.999324      26.565317      76.728832       0.634590       0.433289      -1.043534      -0.004166       0.041242       0.011257       0.042953      -0.001754       0.031305       0.011915       0.013105      -0.088293      -0.046781       0.010113       0.036668             10.169554       6.026345      -0.663679      -3.415533       9.076799      -0.962664      15.405519           0.000003
          386              C       0.092990       6.457797      33.395906      -0.145568      35.602444 0.43892097E+03  0.10378301E+05                                 9.586525                            7.076631       0.005468       1.979722                    0.999364      29.557626      86.152689       0.605436       0.427856      -1.053490       0.002644       0.005477       0.009520       0.011297       0.004000       0.015314       0.005428      -0.004597      -0.116093      -0.042911       0.016221       0.026689             11.929339       6.641925      -0.307916      -4.188134       9.455377      -2.075274      19.690714           0.000001
          387              C      12.847662       8.607422      34.786525       0.091312      27.477059 0.32726161E+03  0.72026068E+04                                 8.036161                            6.072810       0.223228       2.091265                    0.999695      26.069686      73.712133       0.658561       0.422586      -1.054990       0.007361      -0.043750       0.007054       0.044923       0.005967       0.027016       0.012887      -0.012876      -0.062367      -0.039213       0.007612       0.031601              9.640444       5.760410      -0.634721      -3.463134       8.451197      -0.233201      14.709725           0.000003
          388              C      13.346800       8.795619      33.507905      -0.149485      34.520283 0.42393388E+03  0.99038882E+04                                 9.279224                            6.896550       0.149091       2.025422                    0.999674      29.087162      83.351725       0.623163       0.420724      -1.061490       0.004425      -0.009982       0.006369       0.012640       0.000053       0.019301       0.005579      -0.014737      -0.084252      -0.037118       0.014538       0.022580             11.447210       6.657326      -0.634367      -4.663806       9.004911       0.059384      18.679391           0.000002
          389              C       0.112135       7.701011      32.791566       0.052218      39.472215 0.40852351E+03  0.94085326E+04                                10.246054                            6.774413      -0.088089       1.987176                    0.999206      26.415930      73.934764       0.631312       0.421267      -1.066494      -0.001769       0.001423       0.026848       0.026944       0.007031       0.007007       0.001040       0.031636      -0.024214      -0.013325      -0.009632       0.022957             14.471354       7.239747      -0.386603      -5.905103       9.887651      -1.528142      26.286665           0.000005
          390              C       0.540162       7.834282      31.372604       0.377658      33.401395 0.31335615E+03  0.67953640E+04                                 9.448683                            6.105434      -0.178068       1.983033                    0.999169      23.628379      65.471854       0.633148       0.446094      -1.044905       0.011575       0.003706      -0.030347       0.032691      -0.005821       0.038286      -0.001537       0.136048      -0.120782      -0.050811      -0.048139       0.098949             13.431756       6.374009       0.356008      -4.986490      10.345614      -1.539783      23.575644          -0.000003
          391              C       1.422200      12.798773      29.053076       0.099636      27.244135 0.32383985E+03  0.71085378E+04                                 7.992739                            6.048331       0.216144       2.091070                    0.999716      25.906130      73.151299       0.658695       0.423616      -1.054357       0.005567      -0.012780      -0.041727       0.043994      -0.021796       0.001355       0.018879       0.060621       0.003792      -0.045268       0.007925       0.037343              9.359675       4.531476       1.247545      -0.576194      13.962295      -2.084688       9.585255           0.000004
          392              C       1.203400      11.583998      29.688043      -0.144991      33.825398 0.41849622E+03  0.97377370E+04                                 9.129130                            6.837638       0.166758       2.033112                    0.999699      28.871623      82.357857       0.628330       0.418940      -1.063449      -0.001155       0.001221      -0.009193       0.009345      -0.008375       0.003813       0.022090       0.041892       0.029020      -0.037944       0.017663       0.020282             10.917210       5.056094       1.585998      -0.826963      17.509191      -3.044303      10.186343           0.000004
          393              C       1.513823      11.783347      26.998688       0.099652      28.003762 0.33528898E+03  0.74469320E+04                                 8.243036                            6.223820       0.068724       2.042180                    0.999389      26.370700      75.658696       0.636534       0.433238      -1.045234      -0.007601       0.024795       0.034103       0.042844      -0.015576       0.018727       0.022261       0.063209      -0.014396      -0.048835       0.006631       0.042204              9.723579       4.869023       1.186988      -0.893322      13.686813      -2.898915      10.614901           0.000003
          394              C       1.315535      10.542364      27.574228      -0.148821      35.357962 0.43560646E+03  0.10289870E+05                                 9.539566                            7.058400      -0.004521       1.976099                    0.999425      29.624864      86.565669       0.604562       0.428893      -1.051887      -0.004854       0.009437       0.002327       0.010864      -0.006998       0.001289       0.024468       0.052040       0.021874      -0.042570       0.018622       0.023948             11.620421       5.383927       1.480864      -1.071042      16.704593      -5.221719      12.772743           0.000004
          395              C       1.173315      10.429167      28.930105       0.054416      39.424555 0.40345449E+03  0.92743962E+04                                10.253901                            6.752677      -0.104935       1.984034                    0.999261      26.393438      74.104047       0.628675       0.423827      -1.063552      -0.001503       0.021863      -0.011907       0.024941      -0.000268       0.001318      -0.002359       0.032181      -0.040884      -0.014693      -0.008262       0.022956             14.074295       5.592958       2.043481      -1.276387      23.033818      -6.896255      13.596110          -0.000001
          396              C       1.003745       9.109002      29.568729       0.379870      33.555155 0.31258684E+03  0.67806006E+04                                 9.497212                            6.116077      -0.180971       1.983576                    0.999241      23.611298      65.625932       0.629219       0.448752      -1.042418      -0.004338      -0.028967       0.012900       0.032005       0.000836       0.040038       0.001465       0.135698      -0.114242      -0.050584      -0.048042       0.098626             13.243067       5.498756       1.459556      -2.070639      20.962012      -5.985302      13.268433          -0.000008
          397              C       1.545275       5.249992      16.653610       0.099527      29.210165 0.33290019E+03  0.73765803E+04                                 8.466817                            6.183871       0.059627       2.040971                    0.999297      26.258199      75.111610       0.641693       0.430763      -1.047312      -0.033689       0.000445      -0.029397       0.044714      -0.008220       0.018502       0.038368      -0.042001      -0.064804      -0.051527      -0.000346       0.051873             10.342640      12.006183       1.036649      -1.487620       7.267208      -4.442832      11.754529           0.000003
          398              C       0.886140       4.649714      17.723775      -0.139456      36.336740 0.43735314E+03  0.10343207E+05                                 9.705895                            7.055245      -0.064720       1.958182                    0.999363      29.606534      86.610135       0.606820       0.426799      -1.052998      -0.001853      -0.010893      -0.013583       0.017510      -0.001380       0.016733       0.034632      -0.053400      -0.032881      -0.041833      -0.010255       0.052089             12.058566      14.236193       2.216914      -3.442553       8.445044      -5.287423      13.494462           0.000007
          399              C      13.229195       5.726757      15.620474       0.093633      29.986394 0.34573355E+03  0.77457552E+04                                 8.693418                            6.359628       0.004281       2.022981                    0.998695      26.586991      76.860757       0.623205       0.438685      -1.040934       0.045914      -0.000938       0.022088       0.050960      -0.012042       0.012964       0.026056      -0.040781      -0.043864      -0.038430      -0.002244       0.040674             10.667670      11.879968       0.986688      -1.422992       7.130735      -4.667645      12.992307           0.000002
          400              C      12.503052       5.136517      16.639439      -0.140595      37.996655 0.45200269E+03  0.10805963E+05                                10.087651                            7.236079      -0.172522       1.926578                    0.998553      29.979102      88.923270       0.589776       0.434407      -1.045651       0.010284      -0.006117       0.003927       0.012593      -0.013920      -0.002120       0.035729      -0.050296      -0.057192      -0.037822      -0.017241       0.055063             12.693512      12.665296       1.305637      -1.928672       9.324533      -6.727858      16.090705           0.000005
          401              C      13.186802       4.600644      17.717375       0.062955      40.104793 0.39710013E+03  0.90853606E+04                                10.353341                            6.680446      -0.020274       2.016162                    0.999245      26.043988      72.772334       0.635216       0.421446      -1.065849       0.011283      -0.001800      -0.023240       0.025897      -0.002277       0.001894       0.022144      -0.042621      -0.030678      -0.021910      -0.014961       0.036872             14.590069      14.545922       3.282143      -4.716599      10.621217      -8.374586      18.603068          -0.000001
          402              C      12.466130       3.964678      18.851539       0.381283      34.226125 0.31787808E+03  0.69505553E+04                                 9.699548                            6.220802      -0.308501       1.940226                    0.998822      24.005131      67.817862       0.613598       0.456524      -1.034043      -0.011210      -0.022119       0.018587       0.030990      -0.039812      -0.012161       0.050167      -0.102778      -0.083121      -0.054407      -0.045226       0.099633             13.705782      13.789316       4.286374      -4.144090       9.967919      -7.224695      17.360109          -0.000001
          403              C       7.276467       2.291818      18.226172       0.091621      28.275863 0.33419052E+03  0.74103291E+04                                 8.260455                            6.182846       0.177187       2.077464                    0.999529      26.304383      75.203321       0.643945       0.428957      -1.048697      -0.008900      -0.016289       0.043571       0.047359      -0.026933      -0.013895       0.012249      -0.062493       0.033623      -0.048220       0.004231       0.043988              9.802599      13.690479       3.490361       1.622000       7.031196      -1.534031       8.686122           0.000005
          404              C       8.542772       2.793676      18.373828      -0.136346      36.690830 0.44900144E+03  0.10718813E+05                                 9.882277                            7.237290      -0.147369       1.937299                    0.998607      29.824810      88.468552       0.586505       0.437457      -1.043584      -0.000843      -0.007634       0.008533       0.011481      -0.029060      -0.013221       0.018556      -0.047169      -0.000794      -0.037801      -0.010223       0.048025             12.103651      18.181647       3.988173       2.951806       7.920052      -1.618351      10.209254           0.000005
          405              C       7.283305       1.456782      20.378844       0.092383      28.960018 0.34718925E+03  0.77838024E+04                                 8.453827                            6.348158       0.037179       2.027009                    0.999475      26.728834      77.208960       0.627654       0.435272      -1.043336      -0.001542       0.005786      -0.044505       0.044906      -0.032143      -0.008118       0.006740      -0.066769       0.027770      -0.051392       0.007190       0.044201             10.067648      14.379356       3.570303       1.088137       6.620759      -1.128407       9.202830           0.000004
          406              C       8.553712       1.934941      20.603757      -0.139258      36.037159 0.44753303E+03  0.10677556E+05                                 9.733797                            7.198456      -0.145388       1.934402                    0.998783      30.001345      89.035633       0.591254       0.434195      -1.045289       0.002132      -0.011755      -0.010502       0.015907      -0.027288      -0.011194       0.015373      -0.056261       0.005231      -0.040619      -0.005428       0.046048             11.889731      17.953113       4.769406       0.601539       7.829869      -1.478729       9.886210           0.000006
          407              C       9.211480       2.605758      19.576563       0.057956      40.506879 0.41969451E+03  0.97636469E+04                                10.502767                            6.929605      -0.189827       1.957099                    0.999092      26.727462      76.005871       0.613638       0.429057      -1.058094      -0.020149      -0.017057      -0.007525       0.027451      -0.012764      -0.003264       0.007293      -0.043849      -0.023520      -0.021574      -0.009324       0.030898             14.505297      24.800765       5.759181       2.207297       8.326978      -1.530370      10.388147           0.000003
          408              C      10.620005       3.049624      19.735648       0.375388      34.431837 0.32659813E+03  0.72035107E+04                                 9.760437                            6.324591      -0.387897       1.908153                    0.998757      24.483854      69.908112       0.604635       0.459285      -1.030506       0.029410       0.002665       0.001390       0.029563      -0.031424      -0.014214       0.047763      -0.096147      -0.061122      -0.047246      -0.042853       0.090099             13.684074      23.041594       4.838818       1.963058       7.931019      -1.902025      10.079610          -0.000001
          409              C      13.538250       1.568306      24.206020       0.086900      27.494275 0.34489255E+03  0.77292933E+04                                 8.162793                            6.332201      -0.022347       2.008584                    0.999083      26.860700      77.896914       0.626893       0.435970      -1.041595       0.046774       0.014486      -0.016801       0.051768      -0.004612      -0.024537       0.033293      -0.036864      -0.047665      -0.045665      -0.003564       0.049230              9.292091      10.526432       1.185444       2.646506       6.326399      -2.196829      11.023442           0.000003
          410              C      12.761510       1.903436      23.122598      -0.144644      35.064878 0.45504347E+03  0.10893642E+05                                 9.541962                            7.254063      -0.126155       1.940002                    0.998803      30.039818      89.077444       0.589990       0.433652      -1.046420       0.010796      -0.004697      -0.011211       0.016257      -0.009451      -0.013764       0.031838      -0.042410      -0.050611      -0.036123      -0.013194       0.049317             11.175936      11.379719       0.575288       3.351532       7.395581      -3.675357      14.752507           0.000004
          411              C       1.691597       2.651483      23.336083       0.082989      27.767193 0.33943689E+03  0.75608228E+04                                 8.123141                            6.202542       0.050309       2.027702                    0.999555      26.738249      76.775892       0.646970       0.425022      -1.050449      -0.025703      -0.045659       0.007721       0.052962       0.003457      -0.026930       0.019672      -0.038865      -0.062786      -0.046624       0.009170       0.037454              9.362321      11.000930       0.741949       2.746070       5.677857      -1.901152      11.408175           0.000006
          412              C       0.973660       3.039029      22.217461      -0.145459      34.891917 0.43845850E+03  0.10364634E+05                                 9.408941                            7.049973      -0.057241       1.957785                    0.999423      29.650879      86.413110       0.609541       0.425087      -1.055202       0.005106      -0.021045      -0.008121       0.023129       0.004002      -0.022649       0.014304      -0.039692      -0.059602      -0.040749       0.007029       0.033721             11.222334      13.358195       0.368506       4.854004       6.544609      -2.583854      13.764197           0.000011
          413              C      13.319450       2.680479      22.106376       0.065492      39.275883 0.41195278E+03  0.95291082E+04                                10.269515                            6.852477      -0.121139       1.980947                    0.999202      26.457119      74.768198       0.619473       0.427444      -1.060195       0.015789      -0.018343       0.012103       0.027060      -0.013123      -0.014270       0.019094      -0.024170      -0.027673      -0.023693      -0.011160       0.034853             13.780308      14.452052      -0.384681       6.955380       7.784292      -4.722199      19.104581           0.000005
          414              C      12.529035       3.061613      20.905926       0.371370      34.310512 0.32537055E+03  0.71631198E+04                                 9.714871                            6.297273      -0.363194       1.916686                    0.998776      24.407526      69.417557       0.608729       0.457044      -1.032712      -0.013448       0.000479      -0.026108       0.029372      -0.030289      -0.012290       0.042645      -0.097155      -0.073430      -0.045011      -0.042122       0.087133             13.415876      14.367769      -0.332221       6.238035       7.382669      -4.607016      18.497190           0.000001
          415              C      11.839815       9.412626       3.722034       0.087633      27.344142 0.32845083E+03  0.72278818E+04                                 7.991401                            6.082368       0.184808       2.075527                    0.999655      26.098744      73.541594       0.658960       0.422383      -1.056206       0.006404       0.029305       0.031795       0.043711       0.010376      -0.015089       0.022858       0.044354       0.023755      -0.041980       0.012332       0.029648              9.317458       4.639283      -0.761177       1.522311      12.522539      -3.436546      10.790553          -0.000012
          416              C      12.072290       8.241902       4.408201      -0.154258      34.043458 0.42202661E+03  0.98338210E+04                                 9.134632                            6.843857       0.125545       2.015185                    0.999729      29.069586      82.796778       0.631583       0.416192      -1.065927       0.002181       0.007187       0.007156       0.010374       0.008946      -0.006289       0.025232       0.034669       0.002239      -0.037541       0.018384       0.019157             10.918714       5.312926      -1.324336       2.033482      14.648315      -4.939489      12.794901          -0.000019
          417              C      12.360832      10.685951       5.559280       0.099185      27.087341 0.32031108E+03  0.70185988E+04                                 7.959606                            6.012298       0.156426       2.071743                    0.999688      25.958545      73.464856       0.660522       0.423195      -1.053605      -0.012720      -0.017926      -0.037081       0.043106       0.002707      -0.013338       0.026215       0.079944       0.006432      -0.054139       0.010475       0.043664              9.211618       4.609156      -0.630475       1.560982      12.835004      -2.759059      10.190693          -0.000004
          418              C      12.587837       9.566529       6.328189      -0.146100      33.130764 0.41231479E+03  0.95378271E+04                                 8.944817                            6.741535       0.175468       2.035340                    0.999675      28.638084      80.884631       0.640569       0.413352      -1.069313      -0.001893       0.001007      -0.005708       0.006098       0.007417      -0.005959       0.026291       0.042093       0.001445      -0.040327       0.017897       0.022430             10.589087       5.133467      -0.993701       1.595658      15.860364      -4.077076      10.773431          -0.000005
          419              C      12.430575       8.313557       5.747621       0.055075      38.583764 0.40839794E+03  0.93834015E+04                                10.018037                            6.735978      -0.102895       1.980555                    0.999180      26.313297      73.012102       0.639853       0.416629      -1.071902      -0.005338       0.022749      -0.014087       0.027284      -0.002168      -0.006077       0.000919       0.027013      -0.024147      -0.009982      -0.009108       0.019089             13.398629       5.737671      -1.783056       2.364725      20.008270      -7.301180      14.449947           0.000001
          420              C      12.634333       7.080659       6.547159       0.372692      33.017119 0.31299063E+03  0.67854073E+04                                 9.343197                            6.094634      -0.176469       1.981795                    0.999176      23.688319      65.626544       0.634843       0.445036      -1.045533       0.004111      -0.026590       0.017733       0.032224      -0.000893      -0.032790      -0.001038       0.133694      -0.116175      -0.048416      -0.045879       0.094296             12.746163       5.463139      -1.471868       2.323064      18.713217      -5.599178      14.062134           0.000001
          421              C       0.402045       7.599245      11.827583       0.102331      28.644691 0.33707961E+03  0.75085987E+04                                 8.390091                            6.240587       0.000991       2.018721                    0.999325      26.564469      76.723131       0.634644       0.433261      -1.043560       0.004178      -0.041241       0.011250       0.042952      -0.001759      -0.031299      -0.011903       0.013086      -0.088355      -0.046788       0.010130       0.036658             10.168743       6.025918      -0.663621       3.415170       9.076181       0.962589      15.404131           0.000002
          422              C      13.582010       7.482703      10.538906      -0.145560      35.600125 0.43889300E+03  0.10377406E+05                                 9.585956                            7.076321       0.005626       1.979783                    0.999364      29.556306      86.146035       0.605464       0.427846      -1.053503      -0.002630      -0.005469       0.009502       0.011275       0.003997      -0.015323      -0.005424      -0.004550      -0.116055      -0.042902       0.016223       0.026679             11.928516       6.641530      -0.307867       4.187756       9.454814       2.075184      19.689204           0.000001
          423              C       0.827337       5.333078      11.929525       0.091282      27.477858 0.32727550E+03  0.72029498E+04                                 8.036179                            6.072874       0.223372       2.091289                    0.999696      26.070192      73.712442       0.658572       0.422577      -1.055002      -0.007334       0.043760       0.007037       0.044925       0.005950      -0.027008      -0.012884      -0.012896      -0.062416      -0.039220       0.007634       0.031585              9.640454       5.760420      -0.634610       3.463111       8.451079       0.233448      14.709861           0.000004
          424              C       0.328200       5.144881      10.650905      -0.149473      34.519074 0.42391709E+03  0.99033773E+04                                 9.278944                            6.896375       0.149064       2.025422                    0.999674      29.086506      83.348773       0.623177       0.420719      -1.061495      -0.004400       0.009978       0.006345       0.012617       0.000054      -0.019306      -0.005570      -0.014687      -0.084231      -0.037111       0.014558       0.022553             11.446825       6.657112      -0.634294       4.663590       9.004650      -0.059240      18.678711           0.000002
          425              C      13.562865       6.239489       9.934566       0.052273      39.469965 0.40849956E+03  0.94078330E+04                                10.245687                            6.774238      -0.088208       1.987149                    0.999206      26.414956      73.931196       0.631317       0.421270      -1.066493       0.001783      -0.001420       0.026826       0.026923       0.007031      -0.007029      -0.001045       0.031662      -0.024313      -0.013320      -0.009672       0.022992             14.470718       7.239482      -0.386582       5.904805       9.887259       1.528055      26.285413           0.000002
          426              C      13.134837       6.106218       8.515604       0.377628      33.401439 0.31335900E+03  0.67954278E+04                                 9.448586                            6.105398      -0.177982       1.983056                    0.999169      23.628593      65.472027       0.633161       0.446084      -1.044913      -0.011557      -0.003703      -0.030336       0.032673      -0.005820      -0.038272       0.001543       0.136063      -0.120702      -0.050779      -0.048160       0.098939             13.431503       6.373907       0.355991       4.986320      10.345670       1.539700      23.574932           0.000006
          427              C      12.252800       1.141727       6.196076       0.099632      27.244774 0.32384063E+03  0.71086068E+04                                 7.992952                            6.048340       0.216077       2.091049                    0.999715      25.906682      73.154724       0.658689       0.423616      -1.054350      -0.005558       0.012776      -0.041733       0.043997      -0.021797      -0.001350      -0.018870       0.060624       0.003731      -0.045257       0.007902       0.037354              9.360037       4.531535       1.247629       0.576210      13.963067       2.084655       9.585508          -0.000002
          428              C      12.471600       2.356502       6.831043      -0.145018      33.828587 0.41853294E+03  0.97388831E+04                                 9.129899                            6.838044       0.166656       2.033064                    0.999699      28.873294      82.366018       0.628292       0.418953      -1.063432       0.001166      -0.001221      -0.009205       0.009359      -0.008373      -0.003802      -0.022088       0.041875       0.029043      -0.037936       0.017648       0.020289             10.918305       5.056449       1.586215       0.827070      17.511169       3.044763      10.187298          -0.000004
          429              C      12.161177       2.157153       4.141688       0.099686      28.002772 0.33527509E+03  0.74465583E+04                                 8.242940                            6.223760       0.068604       2.042160                    0.999389      26.369940      75.656577       0.636526       0.433247      -1.045226       0.007605      -0.024793       0.034100       0.042841      -0.015585      -0.018734      -0.022263       0.063221      -0.014458      -0.048844       0.006621       0.042222              9.723429       4.868973       1.186945       0.893309      13.686426       2.898786      10.614890          -0.000007
          430              C      12.359465       3.398136       4.717228      -0.148805      35.357082 0.43559653E+03  0.10289571E+05                                 9.539423                            7.058334      -0.004502       1.976113                    0.999424      29.624298      86.563581       0.604564       0.428895      -1.051886       0.004858      -0.009443       0.002320       0.010870      -0.007002      -0.001282      -0.024473       0.052054       0.021896      -0.042581       0.018622       0.023958             11.620172       5.383854       1.480801       1.071011      16.704087       5.221499      12.772574          -0.000012
          431              C      12.501685       3.511333       6.073105       0.054395      39.425374 0.40346238E+03  0.92746358E+04                                10.254074                            6.752756      -0.104888       1.984049                    0.999261      26.393770      74.105545       0.628669       0.423829      -1.063549       0.001512      -0.021869      -0.011911       0.024948      -0.000265      -0.001312       0.002367       0.032157      -0.040891      -0.014699      -0.008246       0.022945             14.074563       5.593032       2.043520       1.276381      23.034443       6.896184      13.596214           0.000000
          432              C      12.671255       4.831498       6.711729       0.379888      33.554790 0.31258201E+03  0.67804814E+04                                 9.497235                            6.116086      -0.181014       1.983568                    0.999241      23.611032      65.625494       0.629209       0.448760      -1.042411       0.004351       0.028967       0.012908       0.032010       0.000833      -0.040038      -0.001473       0.135729      -0.114227      -0.050594      -0.048044       0.098638             13.243121       5.498755       1.459562       2.070583      20.962440       5.985223      13.268170           0.000000
          433              C       5.292225      19.190492      29.060390       0.099526      29.210290 0.33290136E+03  0.73766163E+04                                 8.466853                            6.183887       0.059612       2.040966                    0.999297      26.258276      75.112009       0.641691       0.430763      -1.047311       0.033689       0.000443       0.029398       0.044715       0.008219       0.018501      -0.038368      -0.042004      -0.064805      -0.051527      -0.000348       0.051874             10.342694      12.006244      -1.036663      -1.487640       7.267241       4.442865      11.754598           0.000004
          434              C       5.951360      18.590214      27.990225      -0.139456      36.336897 0.43735438E+03  0.10343247E+05                                 9.705926                            7.055254      -0.064723       1.958179                    0.999363      29.606638      86.610587       0.606820       0.426799      -1.052998       0.001853      -0.010896       0.013585       0.017513       0.001380       0.016733      -0.034630      -0.053400      -0.032882      -0.041833      -0.010254       0.052087             12.058620      14.236245      -2.216931      -3.442577       8.445078       5.287462      13.494537           0.000006
          435              C       7.283305      19.667257      30.093526       0.093634      29.986328 0.34573271E+03  0.77457342E+04                                 8.693424                            6.359634       0.004263       2.022977                    0.998695      26.586933      76.860661       0.623202       0.438687      -1.040932      -0.045914      -0.000941      -0.022086       0.050959       0.012041       0.012963      -0.026058      -0.040784      -0.043862      -0.038429      -0.002246       0.040675             10.667679      11.879981      -0.986689      -1.422996       7.130738       4.667647      12.992318           0.000002
          436              C       8.009448      19.077017      29.074561      -0.140592      37.996599 0.45200196E+03  0.10805942E+05                                10.087646                            7.236075      -0.172523       1.926578                    0.998553      29.979071      88.923189       0.589776       0.434407      -1.045651      -0.010284      -0.006120      -0.003924       0.012594       0.013920      -0.002119      -0.035730      -0.050297      -0.057191      -0.037822      -0.017241       0.055063             12.693506      12.665306      -1.305632      -1.928665       9.324523       6.727849      16.090688           0.000004
          437              C       7.325697      18.541144      27.996625       0.062955      40.104850 0.39710061E+03  0.90853737E+04                                10.353348                            6.680446      -0.020266       2.016165                    0.999245      26.044010      72.772387       0.635217       0.421446      -1.065849      -0.011284      -0.001803       0.023242       0.025899       0.002277       0.001893      -0.022143      -0.042621      -0.030676      -0.021908      -0.014962       0.036870             14.590091      14.545959      -3.282153      -4.716611      10.621226       8.374597      18.603088          -0.000002
          438              C       8.046370      17.905178      26.862461       0.381285      34.226135 0.31787785E+03  0.69505514E+04                                 9.699564                            6.220807      -0.308520       1.940220                    0.998821      24.005125      67.817924       0.613596       0.456525      -1.034042       0.011209      -0.022123      -0.018587       0.030993       0.039812      -0.012159      -0.050168      -0.102778      -0.083121      -0.054409      -0.045225       0.099634             13.705821      13.789358      -4.286399      -4.144124       9.967949       7.224724      17.360157          -0.000004
          439              C      13.236033      16.232318      27.487828       0.091619      28.275844 0.33419046E+03  0.74103296E+04                                 8.260468                            6.182857       0.177179       2.077463                    0.999529      26.304352      75.203312       0.643942       0.428959      -1.048696       0.008897      -0.016293      -0.043569       0.047359       0.026934      -0.013895      -0.012248      -0.062495       0.033621      -0.048221       0.004231       0.043990              9.802615      13.690504      -3.490360       1.622007       7.031204       1.534037       8.686139           0.000004
          440              C      11.969727      16.734176      27.340172      -0.136346      36.690648 0.44899893E+03  0.10718741E+05                                 9.882255                            7.237275      -0.147376       1.937299                    0.998607      29.824717      88.468284       0.586505       0.437458      -1.043583       0.000841      -0.007640      -0.008532       0.011483       0.029062      -0.013221      -0.018556      -0.047172      -0.000799      -0.037802      -0.010224       0.048027             12.103624      18.181590      -3.988151       2.951799       7.920033       1.618358      10.209250           0.000005
          441              C      13.229195      15.397282      25.335156       0.092377      28.960458 0.34719450E+03  0.77839604E+04                                 8.453946                            6.348228       0.037127       2.026989                    0.999475      26.729130      77.210366       0.627646       0.435275      -1.043333       0.001537       0.005774       0.044511       0.044911       0.032142      -0.008118      -0.006736      -0.066769       0.027762      -0.051389       0.007190       0.044200             10.067814      14.379640      -3.570383       1.088157       6.620855       1.128421       9.202945           0.000005
          442              C      11.958788      15.875441      25.110243      -0.139262      36.037739 0.44754015E+03  0.10677781E+05                                 9.733932                            7.198532      -0.145433       1.934385                    0.998783      30.001650      89.037105       0.591248       0.434197      -1.045287      -0.002138      -0.011768       0.010509       0.015922       0.027288      -0.011191      -0.015368      -0.056258       0.005232      -0.040618      -0.005424       0.046042             11.889931      17.953484      -4.769517       0.601552       7.829985       1.478742       9.886323           0.000006
          443              C      11.301020      16.546258      26.137437       0.057953      40.507094 0.41969558E+03  0.97636868E+04                                10.502839                            6.929634      -0.189839       1.957096                    0.999092      26.727510      76.006284       0.613634       0.429059      -1.058091       0.020146      -0.017064       0.007528       0.027454       0.012763      -0.003262      -0.007291      -0.043851      -0.023527      -0.021573      -0.009325       0.030899             14.505434      24.801043      -5.759252       2.207319       8.327043       1.530380      10.388215           0.000003
          444              C       9.892495      16.990124      25.978352       0.375387      34.431976 0.32659859E+03  0.72035305E+04                                 9.760500                            6.324616      -0.387923       1.908146                    0.998757      24.483897      69.908511       0.604630       0.459288      -1.030503      -0.029412       0.002659      -0.001389       0.029565       0.031424      -0.014213      -0.047763      -0.096151      -0.061123      -0.047247      -0.042853       0.090100             13.684197      23.041852      -4.838878       1.963082       7.931074       1.902030      10.079664          -0.000000
          445              C       6.974250      15.508806      21.507980       0.086899      27.494434 0.34489470E+03  0.77293533E+04                                 8.162813                            6.332210      -0.022325       2.008588                    0.999084      26.860840      77.897374       0.626894       0.435969      -1.041596      -0.046777       0.014483       0.016805       0.051771       0.004606      -0.024537      -0.033288      -0.036861      -0.047661      -0.045664      -0.003558       0.049222              9.292121      10.526448      -1.185442       2.646516       6.326417       2.196849      11.023498           0.000003
          446              C       7.750990      15.843936      22.591402      -0.144642      35.064963 0.45504438E+03  0.10893675E+05                                 9.541997                            7.254082      -0.126169       1.939999                    0.998803      30.039815      89.077611       0.589988       0.433653      -1.046419      -0.010796      -0.004703       0.011217       0.016263       0.009449      -0.013759      -0.031838      -0.042409      -0.050611      -0.036120      -0.013194       0.049315             11.175991      11.379754      -0.575276       3.351569       7.395608       3.675388      14.752611           0.000005
          447              C       5.145903      16.591983      22.377917       0.082979      27.767654 0.33944357E+03  0.75610094E+04                                 8.123228                            6.202604       0.050311       2.027696                    0.999555      26.738564      76.777010       0.646967       0.425022      -1.050449       0.025704      -0.045662      -0.007717       0.052965      -0.003465      -0.026931      -0.019669      -0.038857      -0.062789      -0.046625       0.009179       0.037446              9.362432      11.001035      -0.741941       2.746122       5.677916       1.901187      11.408346           0.000004
          448              C       5.863840      16.979529      23.496539      -0.145459      34.892038 0.43845946E+03  0.10364672E+05                                 9.408997                            7.050003      -0.057287       1.957773                    0.999423      29.650900      86.413506       0.609536       0.425090      -1.055199      -0.005108      -0.021050       0.008126       0.023135      -0.004001      -0.022647      -0.014305      -0.039696      -0.059598      -0.040748       0.007026       0.033722             11.222417      13.358290      -0.368502       4.854058       6.544647       2.583881      13.764313           0.000009
          449              C       7.193050      16.620979      23.607624       0.065497      39.276101 0.41195314E+03  0.95291335E+04                                10.269617                            6.852521      -0.121190       1.980933                    0.999201      26.457123      74.768655       0.619464       0.427449      -1.060190      -0.015790      -0.018347      -0.012099       0.027061       0.013123      -0.014274      -0.019097      -0.024175      -0.027683      -0.023700      -0.011158       0.034858             13.780487      14.452243       0.384707       6.955528       7.784364       4.722262      19.104855           0.000004
          450              C       7.983465      17.002113      24.808074       0.371361      34.310960 0.32537406E+03  0.71632235E+04                                 9.714976                            6.297318      -0.363215       1.916678                    0.998776      24.407726      69.418473       0.608725       0.457046      -1.032710       0.013446       0.000474       0.026108       0.029371       0.030290      -0.012284      -0.042643      -0.097154      -0.073422      -0.045012      -0.042118       0.087129             13.416057      14.367978       0.332233       6.238161       7.382747       4.607076      18.497447           0.000003
          451              C       8.672685      23.353126      41.991966       0.087676      27.342994 0.32842846E+03  0.72272652E+04                                 7.991169                            6.082135       0.184759       2.075526                    0.999655      26.097837      73.538373       0.658977       0.422379      -1.056208      -0.006401       0.029325      -0.031802       0.043730      -0.010373      -0.015087      -0.022851       0.044339       0.023735      -0.041966       0.012326       0.029640              9.317233       4.639134       0.761172       1.522205      12.522457       3.436312      10.790107          -0.000008
          452              C       8.440210      22.182402      41.305799      -0.154263      34.043749 0.42202667E+03  0.98338313E+04                                 9.134721                            6.843871       0.125537       2.015185                    0.999729      29.069565      82.796994       0.631580       0.416193      -1.065925      -0.002178       0.007182      -0.007160       0.010372      -0.008945      -0.006290      -0.025227       0.034666       0.002217      -0.037535       0.018377       0.019158             10.918900       5.312962       1.324388       2.033473      14.648818       4.939574      12.794920          -0.000014
          453              C       8.151667      24.626451      40.154720       0.099199      27.086838 0.32030389E+03  0.70183893E+04                                 7.959477                            6.012209       0.156499       2.071769                    0.999687      25.958197      73.463172       0.660532       0.423192      -1.053609       0.012722      -0.017928       0.037087       0.043113      -0.002708      -0.013338      -0.026224       0.079962       0.006428      -0.054153       0.010480       0.043673              9.211543       4.609130       0.630629       1.561023      12.834923       2.759399      10.190577          -0.000006
          454              C       7.924663      23.507029      39.385811      -0.146098      33.130628 0.41230846E+03  0.95376390E+04                                 8.944793                            6.741485       0.175481       2.035348                    0.999675      28.637792      80.883485       0.640571       0.413352      -1.069314       0.001894       0.001006       0.005707       0.006096      -0.007416      -0.005961      -0.026286       0.042098       0.001434      -0.040324       0.017889       0.022435             10.589138       5.133483       0.993780       1.595700      15.860442       4.077228      10.773488          -0.000006
          455              C       8.081925      22.254057      39.966379       0.055087      38.583391 0.40839121E+03  0.93832135E+04                                10.018018                            6.735949      -0.102910       1.980556                    0.999180      26.313008      73.011299       0.639850       0.416632      -1.071899       0.005339       0.022745       0.014084       0.027280       0.002167      -0.006081      -0.000924       0.027031      -0.024160      -0.009992      -0.009109       0.019101             13.398695       5.737681       1.783113       2.364733      20.008459       7.301286      14.449944          -0.000002
          456              C       7.878167      21.021159      39.166841       0.372686      33.017132 0.31298972E+03  0.67853864E+04                                 9.343224                            6.094639      -0.176481       1.981792                    0.999176      23.688284      65.626563       0.634840       0.445038      -1.045531      -0.004110      -0.026587      -0.017731       0.032220       0.000894      -0.032791       0.001043       0.133695      -0.116182      -0.048421      -0.045876       0.094297             12.746258       5.463168       1.471904       2.323087      18.713382       5.599269      14.062224          -0.000006
          457              C       6.435455      21.539745      33.886417       0.102329      28.644730 0.33708008E+03  0.75086089E+04                                 8.390089                            6.240587       0.001009       2.018725                    0.999326      26.564487      76.723086       0.634645       0.433260      -1.043561      -0.004178      -0.041242      -0.011249       0.042952       0.001759      -0.031299       0.011901       0.013086      -0.088363      -0.046789       0.010131       0.036658             10.168744       6.025920       0.663623       3.415174       9.076171      -0.962578      15.404140          -0.000000
          458              C       6.930490      21.423203      35.175094      -0.145563      35.600272 0.43889484E+03  0.10377463E+05                                 9.585991                            7.076345       0.005617       1.979779                    0.999364      29.556379      86.146354       0.605462       0.427847      -1.053502       0.002630      -0.005470      -0.009502       0.011275      -0.003996      -0.015323       0.005424      -0.004546      -0.116053      -0.042901       0.016223       0.026678             11.928566       6.641555       0.307870       4.187776       9.454843      -2.075184      19.689301          -0.000003
          459              C       6.010162      19.273578      33.784475       0.091282      27.477869 0.32727510E+03  0.72029400E+04                                 8.036175                            6.072861       0.223377       2.091289                    0.999696      26.070236      73.712598       0.658574       0.422576      -1.055002       0.007332       0.043762      -0.007035       0.044926      -0.005948      -0.027007       0.012884      -0.012896      -0.062419      -0.039219       0.007636       0.031583              9.640458       5.760419       0.634622       3.463123       8.451081      -0.233420      14.709874           0.000002
          460              C       6.509300      19.085381      35.063095      -0.149477      34.519355 0.42392043E+03  0.99034805E+04                                 9.279013                            6.896414       0.149038       2.025412                    0.999674      29.086637      83.349415       0.623174       0.420720      -1.061494       0.004399       0.009978      -0.006345       0.012616      -0.000054      -0.019306       0.005569      -0.014684      -0.084231      -0.037111       0.014559       0.022552             11.446932       6.657168       0.634308       4.663652       9.004710       0.059263      18.678919          -0.000001
          461              C       6.949635      20.179989      35.779434       0.052273      39.469918 0.40849812E+03  0.94077963E+04                                10.245704                            6.774240      -0.088225       1.987145                    0.999206      26.414901      73.931148       0.631315       0.421272      -1.066491      -0.001784      -0.001420      -0.026825       0.026922      -0.007031      -0.007030       0.001045       0.031666      -0.024318      -0.013322      -0.009674       0.022996             14.470765       7.239503       0.386594       5.904838       9.887273      -1.528021      26.285521          -0.000006
          462              C       7.377662      20.046718      37.198396       0.377627      33.401406 0.31335784E+03  0.67954018E+04                                 9.448616                            6.105408      -0.178016       1.983047                    0.999169      23.628541      65.472058       0.633157       0.446088      -1.044910       0.011556      -0.003702       0.030335       0.032672       0.005820      -0.038273      -0.001543       0.136067      -0.120703      -0.050779      -0.048162       0.098941             13.431574       6.373937      -0.355982       4.986364      10.345695      -1.539676      23.575091          -0.000010
          463              C       8.259700      15.082227      39.517924       0.099629      27.244996 0.32384424E+03  0.71087069E+04                                 7.993004                            6.048385       0.216049       2.091037                    0.999715      25.906820      73.155256       0.658685       0.423618      -1.054349       0.005560       0.012777       0.041734       0.043998       0.021796      -0.001352       0.018871       0.060621       0.003736      -0.045257       0.007905       0.037352              9.360093       4.531564      -1.247633       0.576214      13.963156      -2.084671       9.585558          -0.000004
          464              C       8.040900      16.297002      38.882957      -0.145025      33.828934 0.41853849E+03  0.97390453E+04                                 9.129965                            6.838097       0.166628       2.033052                    0.999699      28.873476      82.366692       0.628288       0.418954      -1.063432      -0.001164      -0.001221       0.009204       0.009358       0.008373      -0.003805       0.022088       0.041876       0.029045      -0.037937       0.017648       0.020289             10.918381       5.056484      -1.586223       0.827071      17.511323      -3.044768      10.187336          -0.000005
          465              C       8.351323      16.097653      41.572312       0.099683      28.002931 0.33527716E+03  0.74466188E+04                                 8.242972                            6.223775       0.068600       2.042156                    0.999389      26.370073      75.657124       0.636526       0.433246      -1.045226      -0.007606      -0.024795      -0.034100       0.042842       0.015582      -0.018732       0.022260       0.063221      -0.014449      -0.048839       0.006620       0.042219              9.723474       4.868977      -1.186953       0.893320      13.686527      -2.898809      10.614919          -0.000007
          466              C       8.153035      17.338636      40.996772      -0.148811      35.357441 0.43560091E+03  0.10289716E+05                                 9.539515                            7.058383      -0.004535       1.976101                    0.999424      29.624569      86.564974       0.604559       0.428897      -1.051884      -0.004860      -0.009443      -0.002321       0.010871       0.007001      -0.001284       0.024471       0.052052       0.021889      -0.042578       0.018622       0.023956             11.620290       5.383885      -1.480822       1.071019      16.704318      -5.221516      12.772668          -0.000011
          467              C       8.010815      17.451833      39.640895       0.054391      39.425410 0.40346231E+03  0.92746399E+04                                10.254104                            6.752770      -0.104911       1.984042                    0.999261      26.393774      74.105739       0.628666       0.423830      -1.063547      -0.001511      -0.021868       0.011911       0.024947       0.000265      -0.001314      -0.002366       0.032161      -0.040895      -0.014700      -0.008247       0.022947             14.074612       5.593042      -2.043522       1.276388      23.034521      -6.896206      13.596273          -0.000003
          468              C       7.841245      18.771998      39.002271       0.379888      33.554777 0.31258110E+03  0.67804627E+04                                 9.497269                            6.116098      -0.181052       1.983557                    0.999241      23.610996      65.625591       0.629205       0.448763      -1.042409      -0.004349       0.028966      -0.012907       0.032008      -0.000833      -0.040039       0.001473       0.135731      -0.114232      -0.050595      -0.048046       0.098641             13.243188       5.498773      -1.459565       2.070596      20.962550      -5.985262      13.268242          -0.000006
          469              C       8.382775      22.631008       6.203390       0.099524      29.209510 0.33289435E+03  0.73763864E+04                                 8.466592                            6.183760       0.059780       2.041019                    0.999297      26.257762      75.108966       0.641710       0.430755      -1.047322      -0.033693      -0.000451       0.029394       0.044715       0.008219      -0.018505       0.038360      -0.041978      -0.064818      -0.051525      -0.000333       0.051858             10.342327      12.005723      -1.036582       1.487537       7.267025      -4.442698      11.754232          -0.000000
          470              C       7.723640      23.231286       5.133225      -0.139437      36.335341 0.43733682E+03  0.10342711E+05                                 9.705671                            7.055142      -0.064737       1.958191                    0.999363      29.605608      86.606618       0.606821       0.426802      -1.052997      -0.001852       0.010900       0.013575       0.017508       0.001373      -0.016728       0.034632      -0.053433      -0.032897      -0.041833      -0.010270       0.052103             12.058238      14.235780      -2.216832       3.442457       8.444829      -5.287242      13.494106          -0.000002
          471              C       6.391695      22.154243       7.236526       0.093596      29.987229 0.34574521E+03  0.77460581E+04                                 8.693414                            6.359619       0.004495       2.023026                    0.998696      26.587656      76.862119       0.623224       0.438669      -1.040947       0.045918       0.000927      -0.022101       0.050968       0.012054      -0.012977       0.026035      -0.040759      -0.043883      -0.038434      -0.002218       0.040652             10.667678      11.879865      -0.986665       1.422960       7.130757      -4.667698      12.992414           0.000001
          472              C       5.665552      22.744483       6.217561      -0.140604      37.996396 0.45199920E+03  0.10805838E+05                                10.087576                            7.236039      -0.172420       1.926610                    0.998554      29.978861      88.921828       0.589780       0.434406      -1.045654       0.010277       0.006120      -0.003936       0.012592       0.013914       0.002126       0.035721      -0.050299      -0.057237      -0.037821      -0.017239       0.055060             12.693444      12.664978      -1.305653       1.928718       9.324541      -6.727926      16.090815           0.000001
          473              C       6.349302      23.280356       5.139625       0.062989      40.103884 0.39708826E+03  0.90850396E+04                                10.353309                            6.680427      -0.020410       2.016130                    0.999245      26.043465      72.771154       0.635205       0.421456      -1.065840       0.011279       0.001810       0.023239       0.025895       0.002284      -0.001905       0.022160      -0.042651      -0.030718      -0.021938      -0.014961       0.036899             14.590048      14.545744      -3.282166       4.716668      10.621229      -8.374636      18.603171           0.000000
          474              C       5.628630      23.916322       4.005461       0.381271      34.226440 0.31788083E+03  0.69506374E+04                                 9.699632                            6.220842      -0.308569       1.940204                    0.998821      24.005304      67.818679       0.613593       0.456526      -1.034041      -0.011204       0.022132      -0.018574       0.030990       0.039803       0.012173       0.050157      -0.102787      -0.083104      -0.054388      -0.045238       0.099626             13.705914      13.789420      -4.286392       4.144115       9.967996      -7.224781      17.360325           0.000004
          475              C       0.438967      25.589182       4.630828       0.091592      28.276923 0.33420416E+03  0.74107093E+04                                 8.260606                            6.182931       0.177218       2.077455                    0.999529      26.305222      75.206192       0.643947       0.428951      -1.048700      -0.008897       0.016301      -0.043573       0.047365       0.026932       0.013885       0.012239      -0.062474       0.033642      -0.048213       0.004242       0.043972              9.802800      13.690784      -3.490423      -1.622131       7.031301      -1.534029       8.686316          -0.000002
          476              C       1.705272      25.087324       4.483172      -0.136366      36.691744 0.44901371E+03  0.10719168E+05                                 9.882402                            7.237366      -0.147268       1.937321                    0.998607      29.825232      88.469752       0.586505       0.437454      -1.043587      -0.000830       0.007651      -0.008531       0.011489       0.029051       0.013225       0.018531      -0.047158      -0.000777      -0.037798      -0.010201       0.047999             12.103850      18.182113      -3.988260      -2.951998       7.920115      -1.618272      10.209322          -0.000001
          477              C       0.445805      26.424218       2.478156       0.092399      28.959326 0.34718050E+03  0.77835606E+04                                 8.453745                            6.348117       0.037143       2.027007                    0.999475      26.728327      77.207382       0.627650       0.435277      -1.043332      -0.001534      -0.005773       0.044510       0.044909       0.032153       0.008117       0.006740      -0.066769       0.027767      -0.051398       0.007189       0.044209             10.067533      14.379165      -3.570235      -1.088141       6.620683      -1.128391       9.202751          -0.000006
          478              C       1.716212      25.946059       2.253243      -0.139244      36.035968 0.44751772E+03  0.10677097E+05                                 9.733611                            7.198352      -0.145371       1.934419                    0.998783      30.000629      89.033025       0.591257       0.434197      -1.045288       0.002140       0.011779       0.010508       0.015929       0.027295       0.011199       0.015372      -0.056267       0.005213      -0.040624      -0.005432       0.046056             11.889472      17.952686      -4.769277      -0.601535       7.829714      -1.478704       9.886017          -0.000008
          479              C       2.373980      25.275242       3.280437       0.057960      40.506906 0.41969338E+03  0.97636251E+04                                10.502831                            6.929631      -0.189918       1.957074                    0.999092      26.727398      76.005983       0.613632       0.429061      -1.058090      -0.020142       0.017077       0.007535       0.027461       0.012767       0.003263       0.007294      -0.043851      -0.023526      -0.021576      -0.009326       0.030902             14.505426      24.801100      -5.759275      -2.207354       8.327024      -1.530340      10.388153           0.000001
          480              C       3.782505      24.831376       3.121352       0.375395      34.431743 0.32659601E+03  0.72034655E+04                                 9.760502                            6.324621      -0.388003       1.908124                    0.998757      24.483770      69.908307       0.604625       0.459292      -1.030500       0.029418      -0.002648      -0.001377       0.029569       0.031423       0.014216       0.047765      -0.096152      -0.061131      -0.047246      -0.042857       0.090103             13.684188      23.041849      -4.838870      -1.963088       7.931057      -1.902030      10.079659           0.000006
          481              C       6.700750      26.312694      44.364980       0.086901      27.494261 0.34489327E+03  0.77293121E+04                                 8.162800                            6.332218      -0.022351       2.008584                    0.999083      26.860618      77.896643       0.626891       0.435972      -1.041595       0.046777      -0.014474       0.016807       0.051770       0.004611       0.024532       0.033288      -0.036864      -0.047669      -0.045660      -0.003564       0.049224              9.292091      10.526441      -1.185445      -2.646521       6.326386      -2.196808      11.023447          -0.000004
          482              C       5.924010      25.977564      45.448402      -0.144643      35.064887 0.45504468E+03  0.10893682E+05                                 9.541978                            7.254084      -0.126177       1.939996                    0.998803      30.039812      89.077555       0.589988       0.433653      -1.046419       0.010801       0.004709       0.011216       0.016268       0.009445       0.013763       0.031835      -0.042409      -0.050610      -0.036122      -0.013190       0.049312             11.175936      11.379721      -0.575319      -3.351494       7.395590      -3.675345      14.752497          -0.000004
          483              C       8.529098      25.229517      45.234917       0.082984      27.767268 0.33943745E+03  0.75608432E+04                                 8.123166                            6.202547       0.050309       2.027701                    0.999555      26.738320      76.776297       0.646970       0.425022      -1.050449      -0.025699       0.045674      -0.007714       0.052973      -0.003451       0.026928       0.019673      -0.038861      -0.062787      -0.046620       0.009166       0.037454              9.362358      11.000989      -0.741947      -2.746107       5.677855      -1.901155      11.408230          -0.000004
          484              C       7.811160      24.841971       0.639539      -0.145466      34.892637 0.43846818E+03  0.10364936E+05                                 9.409111                            7.050077      -0.057300       1.957761                    0.999423      29.651318      86.415139       0.609532       0.425090      -1.055198       0.005110       0.021060       0.008128       0.023145      -0.004002       0.022648       0.014303      -0.039689      -0.059598      -0.040747       0.007029       0.033718             11.222552      13.358477      -0.368509      -4.854133       6.544704      -2.583905      13.764473          -0.000006
          485              C       6.481950      25.200521       0.750624       0.065484      39.276126 0.41195583E+03  0.95292037E+04                                10.269580                            6.852515      -0.121163       1.980940                    0.999201      26.457245      74.768841       0.619469       0.427445      -1.060193       0.015793       0.018355      -0.012096       0.027067       0.013123       0.014268       0.019093      -0.024167      -0.027665      -0.023689      -0.011161       0.034850             13.780387      14.452167       0.384672      -6.955421       7.784325      -4.722218      19.104669           0.000001
          486              C       5.691535      24.819387       1.951074       0.371378      34.310264 0.32536765E+03  0.71630527E+04                                 9.714907                            6.297296      -0.363295       1.916659                    0.998776      24.407380      69.417519       0.608719       0.457052      -1.032706      -0.013442      -0.000465       0.026119       0.029378       0.030287       0.012293       0.042648      -0.097160      -0.073437      -0.045011      -0.042126       0.087137             13.415927      14.367848       0.332242      -6.238103       7.382676      -4.607027      18.497257           0.000007
          487              C       5.002315      18.468374      19.134966       0.087659      27.343509 0.32843709E+03  0.72274894E+04                                 7.991210                            6.082191       0.184820       2.075534                    0.999655      26.098202      73.539137       0.658979       0.422376      -1.056212       0.006408      -0.029329      -0.031805       0.043736      -0.010376       0.015079       0.022856       0.044329       0.023774      -0.041968       0.012337       0.029632              9.317308       4.639167       0.761209      -1.522171      12.522692      -3.436483      10.790064           0.000006
          488              C       5.234790      19.639098      18.448799      -0.154269      34.044102 0.42203095E+03  0.98339561E+04                                 9.134762                            6.843893       0.125480       2.015163                    0.999729      29.069832      82.797860       0.631581       0.416192      -1.065926       0.002178      -0.007177      -0.007165       0.010372      -0.008945       0.006291       0.025223       0.034651       0.002215      -0.037527       0.018374       0.019152             10.918993       5.312997       1.324415      -2.033489      14.648940      -4.939699      12.795041           0.000007
          489              C       5.523332      17.195049      17.297720       0.099193      27.086788 0.32031164E+03  0.70185448E+04                                 7.959401                            6.012325       0.156653       2.071812                    0.999688      25.957852      73.460181       0.660524       0.423198      -1.053613      -0.012725       0.017931       0.037083       0.043111      -0.002712       0.013337       0.026241       0.079941       0.006471      -0.054162       0.010504       0.043658              9.211382       4.609172       0.630706      -1.561030      12.834285      -2.759663      10.190687           0.000005
          490              C       5.750337      18.314471      16.528811      -0.146078      33.128481 0.41228523E+03  0.95369227E+04                                 8.944278                            6.741246       0.175523       2.035374                    0.999674      28.636725      80.878479       0.640592       0.413346      -1.069323      -0.001903      -0.001002       0.005699       0.006091      -0.007414       0.005968       0.026284       0.042099       0.001439      -0.040324       0.017887       0.022438             10.588372       5.133264       0.993678      -1.595601      15.858921      -4.076798      10.772932           0.000004
          491              C       5.593075      19.567443      17.109379       0.055110      38.582887 0.40838650E+03  0.93830774E+04                                10.017926                            6.735924      -0.102933       1.980550                    0.999180      26.312804      73.010603       0.639850       0.416634      -1.071898      -0.005344      -0.022746       0.014081       0.027280       0.002164       0.006085       0.000934       0.027044      -0.024151      -0.010007      -0.009101       0.019108             13.398543       5.737656       1.783130      -2.364754      20.007950      -7.301347      14.450023           0.000000
          492              C       5.796832      20.800341      16.309841       0.372665      33.017708 0.31299689E+03  0.67855684E+04                                 9.343225                            6.094646      -0.176385       1.981816                    0.999176      23.688663      65.627348       0.634851       0.445029      -1.045539       0.004102       0.026594      -0.017726       0.032222       0.000896       0.032787      -0.001051       0.133658      -0.116174      -0.048416      -0.045860       0.094276             12.746231       5.463186       1.471902      -2.323156      18.712992      -5.599250      14.062514          -0.000005
          493              C       7.239545      20.281755      11.029417       0.102345      28.646101 0.33709460E+03  0.75090862E+04                                 8.390655                            6.240921       0.000608       2.018603                    0.999324      26.565287      76.728612       0.634591       0.433288      -1.043534       0.004166       0.041242      -0.011257       0.042953       0.001754       0.031306      -0.011917       0.013103      -0.088293      -0.046782       0.010114       0.036668             10.169525       6.026333       0.663672      -3.415514       9.076772       0.962672      15.405471           0.000002
          494              C       6.744510      20.398297      12.318094      -0.145566      35.602458 0.43892190E+03  0.10378320E+05                                 9.586518                            7.076639       0.005477       1.979725                    0.999364      29.557588      86.152344       0.605436       0.427857      -1.053491      -0.002644       0.005476      -0.009520       0.011296      -0.004002       0.015314      -0.005428      -0.004599      -0.116096      -0.042912       0.016220       0.026691             11.929331       6.641923       0.307892      -4.188122       9.455345       2.075324      19.690725           0.000004
          495              C       7.664837      22.547922      10.927475       0.091315      27.476989 0.32726109E+03  0.72025881E+04                                 8.036134                            6.072799       0.223240       2.091270                    0.999695      26.069620      73.711757       0.658563       0.422586      -1.054992      -0.007362      -0.043750      -0.007055       0.044922      -0.005967       0.027016      -0.012887      -0.012877      -0.062368      -0.039214       0.007612       0.031602              9.640409       5.760394       0.634712      -3.463118       8.451156       0.233217      14.709676           0.000002
          496              C       7.165700      22.736119      12.206095      -0.149482      34.520081 0.42393160E+03  0.99038153E+04                                 9.279170                            6.896521       0.149108       2.025428                    0.999674      29.087058      83.351166       0.623166       0.420722      -1.061492      -0.004427      -0.009981      -0.006369       0.012640      -0.000053       0.019301      -0.005579      -0.014736      -0.084252      -0.037118       0.014539       0.022579             11.447138       6.657292       0.634359      -4.663772       9.004847      -0.059381      18.679276           0.000005
          497              C       6.725365      21.641511      12.922434       0.052223      39.472229 0.40852365E+03  0.94085346E+04                                10.246048                            6.774408      -0.088089       1.987175                    0.999206      26.415938      73.934728       0.631313       0.421266      -1.066494       0.001769       0.001423      -0.026849       0.026945      -0.007031       0.007007      -0.001041       0.031633      -0.024217      -0.013323      -0.009634       0.022957             14.471356       7.239751       0.386592      -5.905113       9.887614       1.528152      26.286702           0.000001
          498              C       6.297338      21.774782      14.341396       0.377661      33.401499 0.31335717E+03  0.67953895E+04                                 9.448686                            6.105432      -0.178054       1.983036                    0.999169      23.628435      65.471955       0.633150       0.446092      -1.044906      -0.011575       0.003706       0.030347       0.032691       0.005821       0.038285       0.001537       0.136046      -0.120773      -0.050807      -0.048139       0.098947             13.431765       6.374012      -0.356010      -4.986492      10.345634       1.539787      23.575649           0.000002
          499              C       5.415300      26.739273      16.660924       0.099639      27.244071 0.32383811E+03  0.71084943E+04                                 7.992727                            6.048306       0.216137       2.091069                    0.999716      25.906127      73.151408       0.658697       0.423614      -1.054358      -0.005569      -0.012779       0.041726       0.043993       0.021796       0.001353      -0.018878       0.060622       0.003786      -0.045267       0.007922       0.037344              9.359672       4.531462      -1.247548      -0.576195      13.962319       2.084649       9.585236           0.000004
          500              C       5.634100      25.524498      16.025957      -0.144992      33.825544 0.41849763E+03  0.97377816E+04                                 9.129161                            6.837648       0.166757       2.033111                    0.999699      28.871716      82.358275       0.628329       0.418940      -1.063449       0.001153       0.001221       0.009193       0.009345       0.008375       0.003811      -0.022090       0.041890       0.029023      -0.037944       0.017661       0.020283             10.917265       5.056107      -1.586013      -0.826971      17.509305       3.044329      10.186384           0.000005
          501              C       5.323677      25.723847      18.715312       0.099652      28.003968 0.33529184E+03  0.74470157E+04                                 8.243095                            6.223864       0.068686       2.042166                    0.999389      26.370828      75.659306       0.636529       0.433240      -1.045232       0.007593       0.024793      -0.034103       0.042842       0.015578       0.018727      -0.022263       0.063207      -0.014401      -0.048837       0.006633       0.042204              9.723651       4.869059      -1.187000      -0.893331      13.686901       2.898938      10.614993           0.000003
          502              C       5.521965      24.482864      18.139772      -0.148825      35.358212 0.43561037E+03  0.10289981E+05                                 9.539610                            7.058435      -0.004515       1.976099                    0.999425      29.624950      86.565888       0.604561       0.428894      -1.051887       0.004847       0.009437      -0.002327       0.010861       0.006997       0.001287      -0.024470       0.052041       0.021883      -0.042572       0.018623       0.023949             11.620480       5.383958      -1.480875      -1.071056      16.704662       5.221793      12.772821           0.000005
          503              C       5.664185      24.369667      16.783895       0.054413      39.424805 0.40345676E+03  0.92744623E+04                                10.253941                            6.752693      -0.104936       1.984032                    0.999261      26.393538      74.104400       0.628675       0.423827      -1.063552       0.001500       0.021864       0.011908       0.024942       0.000267       0.001316       0.002359       0.032177      -0.040882      -0.014693      -0.008260       0.022953             14.074374       5.592982      -2.043502      -1.276395      23.033997       6.896299      13.596142           0.000001
          504              C       5.833755      23.049502      16.145271       0.379871      33.555273 0.31258761E+03  0.67806215E+04                                 9.497235                            6.116085      -0.180975       1.983574                    0.999241      23.611330      65.626048       0.629219       0.448752      -1.042418       0.004338      -0.028968      -0.012902       0.032006      -0.000837       0.040037      -0.001466       0.135698      -0.114238      -0.050584      -0.048042       0.098626             13.243118       5.498769      -1.459568      -2.070640      20.962144       5.985323      13.268442          -0.000005
          505              I       4.144619      19.419674       8.934344      -0.468626     478.565085 0.20083452E+05  0.11260230E+07                                37.704463                           35.417927       1.387402       1.803273                    0.999979     171.355975     568.661502       0.466399       0.234228      -1.343350       0.210436      -0.150711      -0.096405       0.276208      -0.203260       0.074289       0.023863       0.265335      -0.625178      -0.243563      -0.108614       0.352177             40.281823      56.567365      -1.844739       3.391037      30.588639       2.045614      33.689466           0.000023
          506              I       2.091454      23.225431       8.084064      -0.458870     458.164990 0.18754347E+05  0.10345530E+07                                36.547457                           34.152406       1.512898       1.837281                    0.999925     169.829254     560.616798       0.476084       0.233223      -1.343631      -0.004776       0.204855      -0.108147       0.231699       0.021797      -0.100710      -0.218439      -0.394826      -0.582506      -0.313321      -0.071274       0.384594             39.331917      34.031595       5.847023      -4.757285      47.844700     -12.782505      36.119455           0.000024
          507              I       4.675346      15.795423      43.035160      -0.466235     450.800730 0.19752678E+05  0.11027291E+07                                36.168171                           35.056901       1.408134       1.807790                    0.999964     170.999844     565.993577       0.470231       0.233320      -1.344850       0.197975      -0.120615       0.090543       0.248877       0.005194       0.072734      -0.017308       0.611928      -0.465731      -0.233027      -0.160218       0.393245             38.005668      56.960008      -4.136534      -3.054861      29.779044      -2.884538      27.277953          -0.000162
          508              I       1.080598      13.642173      41.235857      -0.433174     419.000564 0.18651882E+05  0.10266978E+07                                34.388008                           34.060317       1.434255       1.825321                    0.999852     167.844360     552.074257       0.477068       0.233242      -1.344644      -0.109022      -0.242111      -0.079793       0.277255       0.186626       0.143161       0.207045      -0.332041      -0.274643      -0.249777      -0.167086       0.416863             35.214305      28.088271       2.640534       2.144034      50.401753       4.109317      27.152892          -0.000092
          509              I       3.747223      14.239384       1.713361      -0.446379     499.752062 0.19804227E+05  0.11008726E+07                                38.371538                           34.797664       1.704198       1.888332                    0.999832     166.678661     541.691503       0.480566       0.229284      -1.357423      -0.112240       0.037606      -0.179081       0.214667       0.046556       0.223640       0.076733       0.194681       0.708179      -0.228957      -0.150138       0.379096             43.003970      51.517426       0.756669      20.269528      27.944387       0.204033      49.550096          -0.000101
          510              I       3.637824      16.073118       5.801564      -0.464492     503.724173 0.20328343E+05  0.11439270E+07                                39.168323                           35.715330       1.291082       1.779955                    0.999988     171.867017     572.568817       0.462563       0.235309      -1.340966      -0.150844       0.162683       0.151106       0.268427      -0.176019      -0.147115       0.259344       0.029375       0.104874      -0.267450      -0.125832       0.393282             43.561198      48.077520     -16.633827      -9.750296      47.640949      13.176535      34.965126          -0.000012
          511              I       9.530381      22.401826      31.791344      -0.468646     478.525544 0.20081327E+05  0.11258720E+07                                37.701859                           35.415579       1.387749       1.803359                    0.999979     171.353198     568.640656       0.466425       0.234222      -1.343362      -0.210436       0.150684      -0.095911       0.276021      -0.203278      -0.074336      -0.023820       0.265300      -0.624923      -0.243506      -0.108646       0.352152             40.278926      56.562885      -1.844485      -3.390885      30.586484      -2.045288      33.687409           0.000032
          512              I      11.583546      18.596069      30.941064      -0.458896     458.161394 0.18754180E+05  0.10345403E+07                                36.546930                           34.151966       1.512988       1.837294                    0.999925     169.831091     560.619971       0.476093       0.233219      -1.343638       0.004786      -0.204801      -0.107668       0.231428       0.021799       0.100667       0.218274      -0.394764      -0.582029      -0.313100      -0.071305       0.384406             39.331254      34.031060       5.846909       4.757134      47.843848      12.781941      36.118855           0.000046
          513              I       8.999654      26.026077      20.178160      -0.465969     450.727561 0.19748418E+05  0.11024287E+07                                36.163551                           35.052459       1.408427       1.807884                    0.999964     170.991209     565.943717       0.470275       0.233311      -1.344867      -0.197983       0.120519       0.090507       0.248825       0.005215      -0.072729       0.017281       0.611875      -0.465759      -0.232986      -0.160236       0.393222             38.000766      56.952267      -4.136056       3.054461      29.775471       2.884166      27.274560           0.000129
          514              I      12.594402       0.298327      18.378857      -0.432931     418.926715 0.18647523E+05  0.10263952E+07                                34.383300                           34.055738       1.434568       1.825421                    0.999852     167.834756     552.021103       0.477114       0.233233      -1.344660       0.109055       0.242095      -0.079946       0.277299       0.186621      -0.143158      -0.207076      -0.332110      -0.274062      -0.249759      -0.167099       0.416857             35.209358      28.084221       2.639911      -2.143674      50.394340      -4.108984      27.149512           0.000165
          515              I       9.927777      27.582116      24.570361      -0.446250     499.737900 0.19803499E+05  0.11008209E+07                                38.370508                           34.796743       1.704247       1.888349                    0.999832     166.678422     541.686172       0.480579       0.229280      -1.357430       0.112209      -0.037573      -0.178877       0.214475       0.046563      -0.223666      -0.076693       0.194594       0.707855      -0.228855      -0.150180       0.379035             43.002800      51.515856       0.756709     -20.269029      27.943825      -0.204082      49.548718           0.000156
          516              I      10.037177      25.748382      28.658564      -0.464454     503.687484 0.20326435E+05  0.11437915E+07                                39.166086                           35.713333       1.291175       1.779981                    0.999988     171.863797     572.548935       0.462583       0.235305      -1.340974       0.150784      -0.162784       0.151446       0.268646      -0.176098       0.147239      -0.259305       0.029291       0.105457      -0.267386      -0.126016       0.393402             43.558623      48.074672     -16.632838       9.749883      47.637962     -13.175670      34.963236           0.000020
          517              I      10.982119       8.461326      13.922656      -0.468655     478.530525 0.20081595E+05  0.11258910E+07                                37.702172                           35.415862       1.387726       1.803353                    0.999979     171.353680     568.643642       0.466422       0.234223      -1.343360       0.210441       0.150692       0.095950       0.276043       0.203284      -0.074331       0.023813       0.265311      -0.624933      -0.243503      -0.108659       0.352162             40.279268      56.563383       1.844528      -3.390908      30.586782       2.045326      33.687640           0.000033
          518              I       8.928954       4.655569      14.772936      -0.458900     458.163021 0.18754267E+05  0.10345464E+07                                36.547033                           34.152062       1.512979       1.837291                    0.999925     169.831249     560.620983       0.476092       0.233220      -1.343638      -0.004789      -0.204802       0.107701       0.231444      -0.021798       0.100674      -0.218279      -0.394774      -0.582058      -0.313114      -0.071302       0.384416             39.331367      34.031170      -5.846895       4.757133      47.844012     -12.781972      36.118920           0.000044
          519              I      11.512846      12.085577      25.535840      -0.466100     450.752993 0.19749911E+05  0.11025339E+07                                36.165161                           35.054021       1.408347       1.807856                    0.999964     170.994217     565.961137       0.470259       0.233315      -1.344861       0.197994       0.120515      -0.090441       0.248808      -0.005208      -0.072711      -0.017314       0.611863      -0.465754      -0.232997      -0.160213       0.393210             38.002459      56.954835       4.136255       3.054591      29.776808      -2.884325      27.275734           0.000098
          520              I       7.918099      14.238827      27.335143      -0.432955     418.932023 0.18647847E+05  0.10264177E+07                                34.383624                           34.056067       1.434578       1.825421                    0.999852     167.835597     552.025382       0.477111       0.233234      -1.344659      -0.109020       0.242087       0.079984       0.277288      -0.186622      -0.143163       0.207066      -0.332094      -0.274089      -0.249761      -0.167090       0.416851             35.209676      28.084516      -2.639980      -2.143730      50.394805       4.108944      27.149707           0.000163
          521              I      10.584724      13.641616      21.143639      -0.446287     499.737530 0.19803474E+05  0.11008193E+07                                38.370543                           34.796768       1.704218       1.888343                    0.999832     166.677937     541.684806       0.480578       0.229281      -1.357429      -0.112213      -0.037598       0.178966       0.214555      -0.046579      -0.223673       0.076705       0.194573       0.708019      -0.228877      -0.150200       0.379077             43.002824      51.515619      -0.756717     -20.269043      27.943835       0.204087      49.549018           0.000198
          522              I      10.475323      11.807882      17.055436      -0.464464     503.693701 0.20326748E+05  0.11438136E+07                                39.166429                           35.713627       1.291163       1.779977                    0.999988     171.864609     572.553031       0.462581       0.235305      -1.340973      -0.150778      -0.162793      -0.151415       0.268630       0.176103       0.147238       0.259307       0.029272       0.105463      -0.267385      -0.126023       0.393407             43.559024      48.074995      16.633014       9.749962      47.638505      13.175856      34.963570           0.000025
          523              I       2.692881       5.479174      36.779656      -0.468618     478.562762 0.20083324E+05  0.11260141E+07                                37.704359                           35.417831       1.387422       1.803279                    0.999979     171.355401     568.659155       0.466400       0.234228      -1.343350      -0.210433      -0.150711       0.096398       0.276203       0.203252       0.074291      -0.023881       0.265331      -0.625170      -0.243572      -0.108595       0.352167             40.281727      56.567199       1.844695       3.391007      30.588599      -2.045637      33.689382           0.000015
          524              I       4.746046       9.284931      37.629936      -0.458862     458.164860 0.18754331E+05  0.10345519E+07                                36.547445                           34.152386       1.512893       1.837280                    0.999925     169.829238     560.616625       0.476084       0.233223      -1.343631       0.004784       0.204836       0.108137       0.231677      -0.021786      -0.100704       0.218435      -0.394793      -0.582484      -0.313311      -0.071261       0.384572             39.331952      34.031589      -5.847049      -4.757292      47.844845      12.782536      36.119423           0.000018
          525              I       2.162154       1.854923       2.678840      -0.466243     450.788762 0.19751421E+05  0.11026410E+07                                36.167249                           35.055476       1.408329       1.807840                    0.999964     170.998825     565.985059       0.470247       0.233316      -1.344856      -0.198088      -0.120627      -0.090594       0.248992      -0.005221       0.072569       0.017300       0.611597      -0.465646      -0.232879      -0.160147       0.393026             38.005278      56.960979       4.135976      -3.057314      29.778514       2.884516      27.276341          -0.000164
          526              I       5.756901      27.582673       4.478143      -0.433309     419.022496 0.18653930E+05  0.10268378E+07                                34.389302                           34.062325       1.434215       1.825303                    0.999852     167.849339     552.096334       0.477051       0.233243      -1.344643       0.109035      -0.242113       0.079826       0.277271      -0.186501       0.143186      -0.206991      -0.332083      -0.274393      -0.249799      -0.166948       0.416746             35.215040      28.089113      -2.638612       2.144686      50.400498      -4.109515      27.155507          -0.000095
          527              I       3.090276       0.298884      44.000639      -0.446444     499.769997 0.19805114E+05  0.11009347E+07                                38.372511                           34.798490       1.704151       1.888313                    0.999832     166.681307     541.703908       0.480560       0.229285      -1.357422       0.112216       0.037597       0.178983       0.214571      -0.046554       0.223627      -0.076714       0.194665       0.708010      -0.228918      -0.150127       0.379044             43.005119      51.518354      -0.756772      20.270324      27.945053      -0.204016      49.551949          -0.000150
          528              I       3.199677       2.132618      39.912436      -0.464549     503.733289 0.20328797E+05  0.11439593E+07                                39.168882                           35.715806       1.291059       1.779946                    0.999988     171.867930     572.574119       0.462559       0.235310      -1.340964       0.150821       0.162698      -0.151131       0.268437       0.176024      -0.147094      -0.259352       0.029376       0.104877      -0.267465      -0.125813       0.393277             43.561881      48.078185      16.634037      -9.750487      47.641767     -13.176838      34.965690          -0.000108
          529              I       9.530381       8.461326      36.779656      -0.468618     478.562455 0.20083307E+05  0.11260129E+07                                37.704338                           35.417812       1.387422       1.803279                    0.999979     171.355385     568.659006       0.466400       0.234228      -1.343350      -0.210433       0.150711       0.096398       0.276204      -0.203252       0.074290       0.023881       0.265331      -0.625170      -0.243572      -0.108595       0.352167             40.281704      56.567165      -1.844695       3.391006      30.588584       2.045634      33.689363           0.000016
          530              I      11.583546       4.655569      37.629936      -0.458862     458.165144 0.18754345E+05  0.10345528E+07                                36.547464                           34.152403       1.512893       1.837279                    0.999925     169.829255     560.616766       0.476084       0.233223      -1.343631       0.004784      -0.204836       0.108137       0.231677       0.021786      -0.100704      -0.218435      -0.394792      -0.582483      -0.313311      -0.071261       0.384572             39.331976      34.031611       5.847054      -4.757298      47.844871     -12.782548      36.119446           0.000015
          531              I       8.999654      12.085577       2.678840      -0.466243     450.788849 0.19751425E+05  0.11026413E+07                                36.167255                           35.055481       1.408329       1.807840                    0.999964     170.998834     565.985110       0.470247       0.233316      -1.344856      -0.198088       0.120627      -0.090593       0.248992       0.005221       0.072569      -0.017300       0.611597      -0.465646      -0.232879      -0.160147       0.393026             38.005284      56.960988      -4.135977      -3.057316      29.778520      -2.884516      27.276343          -0.000165
          532              I      12.594402      14.238827       4.478143      -0.433309     419.022448 0.18653929E+05  0.10268377E+07                                34.389298                           34.062324       1.434214       1.825303                    0.999852     167.849342     552.096332       0.477051       0.233243      -1.344643       0.109035       0.242113       0.079825       0.277271       0.186501       0.143186       0.206991      -0.332083      -0.274394      -0.249799      -0.166948       0.416747             35.215034      28.089115       2.638614       2.144686      50.400480       4.109515      27.155507          -0.000096
          533              I       9.927777      13.641616      44.000639      -0.446444     499.770024 0.19805117E+05  0.11009349E+07                                38.372512                           34.798493       1.704151       1.888313                    0.999832     166.681315     541.703939       0.480559       0.229285      -1.357422       0.112216      -0.037597       0.178982       0.214571       0.046554       0.223627       0.076713       0.194665       0.708011      -0.228918      -0.150127       0.379044             43.005118      51.518357       0.756768      20.270322      27.945057       0.204014      49.551942          -0.000151
          534              I      10.037177      11.807882      39.912436      -0.464549     503.733150 0.20328790E+05  0.11439588E+07                                39.168872                           35.715798       1.291059       1.779946                    0.999988     171.867926     572.574068       0.462559       0.235310      -1.340964       0.150821      -0.162698      -0.151131       0.268437      -0.176024      -0.147094       0.259352       0.029377       0.104876      -0.267465      -0.125813       0.393277             43.561868      48.078167     -16.634028      -9.750480      47.641757      13.176835      34.965681          -0.000106
          535              I       4.144619       5.479174      13.922656      -0.468655     478.530585 0.20081598E+05  0.11258912E+07                                37.702177                           35.415866       1.387726       1.803353                    0.999979     171.353681     568.643666       0.466422       0.234223      -1.343360       0.210440      -0.150694       0.095951       0.276044      -0.203284      -0.074331      -0.023814       0.265311      -0.624932      -0.243503      -0.108659       0.352162             40.279273      56.563391      -1.844527      -3.390911      30.586786      -2.045324      33.687644           0.000032
          536              I       2.091454       9.284931      14.772936      -0.458902     458.163287 0.18754281E+05  0.10345474E+07                                36.547045                           34.152074       1.512977       1.837291                    0.999925     169.831314     560.621241       0.476092       0.233220      -1.343638      -0.004790       0.204801       0.107699       0.231442       0.021798       0.100674       0.218276      -0.394772      -0.582056      -0.313112      -0.071301       0.384413             39.331381      34.031181       5.846896       4.757133      47.844030      12.781979      36.118931           0.000046
          537              I       4.675346       1.854923      25.535840      -0.466096     450.752794 0.19749899E+05  0.11025331E+07                                36.165145                           35.054004       1.408346       1.807856                    0.999964     170.994234     565.961119       0.470260       0.233314      -1.344861       0.197995      -0.120518      -0.090441       0.248809       0.005208      -0.072713       0.017312       0.611866      -0.465752      -0.232997      -0.160215       0.393212             38.002439      56.954799      -4.136248       3.054582      29.776798       2.884322      27.275719           0.000082
          538              I       1.080598      27.582673      27.335143      -0.432959     418.932624 0.18647883E+05  0.10264202E+07                                34.383664                           34.056106       1.434574       1.825419                    0.999852     167.835675     552.025830       0.477110       0.233234      -1.344659      -0.109021      -0.242088       0.079983       0.277289       0.186622      -0.143164      -0.207066      -0.332092      -0.274093      -0.249761      -0.167089       0.416850             35.209718      28.084549       2.639989      -2.143733      50.394866      -4.108953      27.149738           0.000155
          539              I       3.747223       0.298884      21.143639      -0.446283     499.736675 0.19803432E+05  0.11008164E+07                                38.370494                           34.796727       1.704222       1.888344                    0.999832     166.677852     541.684344       0.480578       0.229281      -1.357429      -0.112212       0.037598       0.178968       0.214557       0.046578      -0.223673      -0.076706       0.194577       0.708019      -0.228878      -0.150198       0.379077             43.002765      51.515546       0.756721     -20.269013      27.943804      -0.204090      49.548944           0.000197
          540              I       3.637824       2.132618      17.055436      -0.464463     503.693489 0.20326736E+05  0.11438128E+07                                39.166412                           35.713612       1.291163       1.779977                    0.999988     171.864612     572.552973       0.462581       0.235305      -1.340973      -0.150777       0.162793      -0.151414       0.268629      -0.176103       0.147239      -0.259307       0.029273       0.105461      -0.267384      -0.126022       0.393407             43.559004      48.074971     -16.633002       9.749957      47.638487     -13.175850      34.963553           0.000024
          541              I       2.692881      19.419674      31.791344      -0.468648     478.525485 0.20081324E+05  0.11258718E+07                                37.701853                           35.415574       1.387749       1.803359                    0.999979     171.353206     568.640652       0.466425       0.234222      -1.343362      -0.210437      -0.150681      -0.095910       0.276020       0.203278      -0.074336       0.023818       0.265301      -0.624922      -0.243505      -0.108648       0.352153             40.278919      56.562869       1.844488      -3.390877      30.586483       2.045292      33.687405           0.000032
          542              I       4.746046      23.225431      30.941064      -0.458893     458.160899 0.18754155E+05  0.10345386E+07                                36.546906                           34.151946       1.512992       1.837295                    0.999925     169.830983     560.619535       0.476093       0.233219      -1.343638       0.004785       0.204804      -0.107671       0.231431      -0.021797       0.100668      -0.218278      -0.394767      -0.582034      -0.313105      -0.071305       0.384410             39.331226      34.031038      -5.846907       4.757134      47.843811     -12.781927      36.118830           0.000045
          543              I       2.162154      15.795423      20.178160      -0.465971     450.727717 0.19748429E+05  0.11024294E+07                                36.163562                           35.052471       1.408431       1.807885                    0.999964     170.991212     565.943775       0.470275       0.233311      -1.344866      -0.197982      -0.120519       0.090505       0.248823      -0.005215      -0.072727      -0.017281       0.611873      -0.465762      -0.232985      -0.160236       0.393221             38.000778      56.952286       4.136062       3.054464      29.775480      -2.884169      27.274570           0.000127
          544              I       5.756901      13.642173      18.378857      -0.432936     418.926954 0.18647536E+05  0.10263962E+07                                34.383317                           34.055754       1.434567       1.825421                    0.999852     167.834772     552.021237       0.477114       0.233233      -1.344660       0.109056      -0.242095      -0.079948       0.277300      -0.186621      -0.143159       0.207077      -0.332110      -0.274062      -0.249760      -0.167098       0.416858             35.209376      28.084232      -2.639913      -2.143678      50.394372       4.108983      27.149523           0.000167
          545              I       3.090276      14.239384      24.570361      -0.446261     499.739589 0.19803582E+05  0.11008267E+07                                38.370604                           34.796825       1.704244       1.888347                    0.999832     166.678610     541.687158       0.480578       0.229280      -1.357430       0.112210       0.037573      -0.178877       0.214475      -0.046563      -0.223667       0.076693       0.194593       0.707857      -0.228855      -0.150181       0.379036             43.002915      51.516000      -0.756711     -20.269094      27.943888       0.204085      49.548859           0.000164
          546              I       3.199677      16.073118      28.658564      -0.464450     503.688181 0.20326469E+05  0.11437939E+07                                39.166131                           35.713369       1.291176       1.779982                    0.999988     171.863842     572.549270       0.462583       0.235305      -1.340973       0.150782       0.162787       0.151448       0.268647       0.176100       0.147239       0.259307       0.029289       0.105460      -0.267388      -0.126017       0.393404             43.558681      48.074737      16.632872       9.749902      47.638023      13.175691      34.963282           0.000021
          547              I      10.982119      22.401826       8.934344      -0.468625     478.565355 0.20083467E+05  0.11260241E+07                                37.704481                           35.417944       1.387402       1.803272                    0.999979     171.355992     568.661643       0.466399       0.234228      -1.343350       0.210436       0.150711      -0.096405       0.276208       0.203260       0.074289      -0.023864       0.265335      -0.625179      -0.243563      -0.108614       0.352177             40.281844      56.567399       1.844738       3.391040      30.588651      -2.045616      33.689482           0.000022
          548              I       8.928954      18.596069       8.084064      -0.458869     458.164631 0.18754328E+05  0.10345516E+07                                36.547432                           34.152383       1.512899       1.837281                    0.999925     169.829231     560.616604       0.476084       0.233223      -1.343631      -0.004776      -0.204855      -0.108147       0.231699      -0.021797      -0.100710       0.218438      -0.394827      -0.582507      -0.313320      -0.071274       0.384594             39.331889      34.031569      -5.847018      -4.757280      47.844668      12.782494      36.119429           0.000025
          549              I      11.512846      26.026077      43.035160      -0.466235     450.800675 0.19752675E+05  0.11027288E+07                                36.168168                           35.056897       1.408134       1.807790                    0.999964     170.999835     565.993532       0.470231       0.233320      -1.344850       0.197975       0.120614       0.090543       0.248877      -0.005194       0.072734       0.017308       0.611929      -0.465732      -0.233027      -0.160218       0.393245             38.005665      56.960005       4.136534      -3.054862      29.779039       2.884538      27.277952          -0.000162
          550              I       7.918099       0.298327      41.235857      -0.433173     419.000496 0.18651877E+05  0.10266975E+07                                34.388004                           34.060311       1.434256       1.825321                    0.999852     167.844347     552.074193       0.477068       0.233242      -1.344644      -0.109021       0.242111      -0.079793       0.277255      -0.186626       0.143161      -0.207044      -0.332042      -0.274642      -0.249777      -0.167086       0.416862             35.214302      28.088263      -2.640530       2.144033      50.401756      -4.109315      27.152887          -0.000094
          551              I      10.584724      27.582116       1.713361      -0.446378     499.752008 0.19804222E+05  0.11008723E+07                                38.371535                           34.797659       1.704198       1.888332                    0.999832     166.678653     541.691465       0.480566       0.229284      -1.357423      -0.112240      -0.037606      -0.179081       0.214667      -0.046556       0.223640      -0.076733       0.194682       0.708179      -0.228958      -0.150138       0.379096             43.003967      51.517413      -0.756667      20.269527      27.944382      -0.204031      49.550106          -0.000099
          552              I      10.475323      25.748382       5.801564      -0.464491     503.724371 0.20328355E+05  0.11439278E+07                                39.168337                           35.715343       1.291082       1.779955                    0.999988     171.867019     572.568883       0.462563       0.235309      -1.340966      -0.150844      -0.162683       0.151106       0.268427       0.176019      -0.147115      -0.259344       0.029374       0.104874      -0.267450      -0.125832       0.393282             43.561215      48.077543      16.633840      -9.750299      47.640968     -13.176536      34.965134          -0.000011
          553              N       0.887507      19.740027       7.220069      -0.173852      36.836482 0.48291977E+03  0.11493218E+05                                 9.402869                            7.183114      -0.103388       2.010487                    0.998116      27.077247      74.811826       0.642329       0.400665      -1.089695      -0.055894      -0.044511      -0.085378       0.111332      -0.019483      -0.034663      -0.014856       0.008701      -0.070835      -0.052385       0.012749       0.039637             11.400135      13.373104       0.687111       0.436066       7.637301       4.549884      13.190000           0.000003
[truncated: 64,867 more chars]
