# Supplementary material for: A collection of forcefield precursors for metal–organic frameworks
Source: RSC Adv. 2019 Nov 13;9(63):36492–507. doi: 10.1039/c9ra07327b (PMC9075174; doi:10.1039/c9ra07327b)
Supplement: RA-009-C9RA07327B-s3649 [file RA-009-C9RA07327B-s3649.xyz]

   56
jmolscript: load "" {1 1 1} spacegroup "x,y,z" unitcell [{      7.953900     0.000000     0.000000 }, {      0.000000     7.953900     0.000000 }, {      0.000000     0.000000    13.189000 }]
Mn     4.256132     1.076799    11.108171     1.106117
Mn     3.697768     6.877101     4.513671     1.106117
Mn     6.877101     4.256132     1.216421     1.106116
Mn     1.076799     3.697768     7.810921     1.106119
H      4.859833     0.672105     8.582082     0.391054
H      5.634543     6.728999     8.375015     0.075204
H      3.094067     5.982924     9.356277     0.155238
H      4.161480     4.899602     8.989622     0.163033
H      3.094067     7.281795     1.987582     0.391054
H      2.319357     1.224901     1.780515     0.075204
H      4.859833     1.970976     2.761777     0.155237
H      3.792420     3.054298     2.395122     0.163033
H      7.281795     4.859833    11.879332     0.391053
H      1.224901     5.634543    11.672265     0.075205
H      1.970976     3.094067    12.653527     0.155239
H      3.054298     4.161480    12.286872     0.163033
H      0.672105     3.094067     5.284832     0.391054
H      6.728999     2.319357     5.077765     0.075205
H      5.982924     4.859833     6.059027     0.155239
H      4.899602     3.792420     5.692372     0.163033
C      5.626589     6.443454    10.424586     0.573956
C      4.960052     6.784677     9.083264     0.127918
C      3.847301     5.792030     8.775961    -0.424415
C      3.370067     5.805552     7.348911     0.720286
C      2.327311     1.510446     3.830086     0.573956
C      2.993848     1.169223     2.488764     0.127919
C      4.106599     2.161870     2.181461    -0.424415
C      4.583833     2.148348     0.754411     0.720285
C      1.510446     5.626589     0.532836     0.573956
C      1.169223     4.960052    12.380514     0.127918
C      2.161870     3.847301    12.073211    -0.424415
C      2.148348     3.370067    10.646161     0.720286
C      6.443454     2.327311     7.127336     0.573957
C      6.784677     2.993848     5.786014     0.127918
C      5.792030     4.106599     5.478711    -0.424415
C      5.805552     4.583833     4.051661     0.720285
O      6.298693     5.411038    10.440412    -0.563506
O      5.429332     7.192712    11.399516    -0.597724
O      2.557974     4.938577     6.982388    -0.621005
O      3.847301     6.656619     6.586587    -0.556511
O      4.446230     0.162260     9.122040    -0.549646
O      1.655207     2.542862     3.845912    -0.563506
O      2.524568     0.761188     4.805016    -0.597725
O      5.395926     3.015323     0.387888    -0.621005
O      4.106599     1.297281    -0.007913    -0.556511
O      3.507670     7.791640     2.527540    -0.549646
O      2.542862     6.298693     0.548662    -0.563505
O      0.761188     5.429332     1.507766    -0.597724
O      3.015323     2.557974    10.279638    -0.621005
O      1.297281     3.847301     9.883837    -0.556511
O      7.791640     4.446230    12.419290    -0.549646
O      5.411038     1.655207     7.143162    -0.563505
O      7.192712     2.524568     8.102266    -0.597724
O      4.938577     5.395926     3.685138    -0.621005
O      6.656619     4.106599     3.289337    -0.556510
O      0.162260     3.507670     5.824790    -0.549646

The following XYZ coordinates are in angstroms. Other properties are in atomic units.
The sperically averaged electron density of each atom fit to a function of the form exp(a - br)
eigen_1, eigen_2 and eigen_3 are the three eigenvalues of traceless quadrupole moment tensor
  atom number  atomic symbol              X              Y              Z     net charge C6 coefficient C8 coefficient C10 coefficient fluctuating dipole atomic polarizability isotropic forcefield polarizability              a              b squared Pearson coefficient          <r^3>          <r^4>         wp_QDO          m_QDO          q_QDO       dipole_x       dipole_y       dipole_z         dipole            Qxy            Qxz            Qyz     Q(x^2-y^2)  Q(3z^2 - R^2)        eigen_1        eigen_2        eigen_3 static polarizability      alpha(xx)      alpha(xy)      alpha(xz)      alpha(yy)      alpha(yz)      alpha(zz) atomic spin moment
            1             Mn       4.256132       1.076799      11.108171       1.106117     139.808451 0.31188285E+04  0.11200791E+06                                21.125005                           17.725403       0.153999       1.879050                    0.999069      49.891365     141.536469       0.451458       0.377774      -1.168237      -0.011197       0.007241       0.005089       0.014273       0.182546      -0.014669      -0.097941       0.135555      -0.250795      -0.201333      -0.049548       0.250882             23.912956      16.913312      -8.620767      -1.350217      28.453314       6.162531      26.372242           4.799621
            2             Mn       3.697768       6.877101       4.513671       1.106117     139.808488 0.31188294E+04  0.11200795E+06                                21.125008                           17.725405       0.153998       1.879050                    0.999069      49.891373     141.536497       0.451458       0.377774      -1.168237       0.011197      -0.007241       0.005089       0.014273       0.182546       0.014669       0.097941       0.135555      -0.250794      -0.201334      -0.049548       0.250882             23.912960      16.913314      -8.620769       1.350217      28.453322      -6.162533      26.372244           4.799620
            3             Mn       6.877101       4.256132       1.216421       1.106116     139.808391 0.31188273E+04  0.11200785E+06                                21.124999                           17.725399       0.153999       1.879051                    0.999069      49.891356     141.536430       0.451458       0.377774      -1.168237      -0.007241      -0.011197       0.005089       0.014273      -0.182547       0.097941      -0.014669      -0.135556      -0.250796      -0.201334      -0.049549       0.250883             23.912947      28.453302       8.620760      -6.162530      16.913305      -1.350217      26.372236           4.799621
            4             Mn       1.076799       3.697768       7.810921       1.106119     139.808403 0.31188268E+04  0.11200783E+06                                21.124998                           17.725396       0.153999       1.879051                    0.999069      49.891359     141.536434       0.451458       0.377774      -1.168237       0.007241       0.011197       0.005089       0.014273      -0.182546      -0.097941       0.014669      -0.135555      -0.250796      -0.201334      -0.049548       0.250882             23.912950      28.453307       8.620765       6.162531      16.913307       1.350216      26.372235           4.799621
            5              H       4.859833       0.672105       8.582082       0.391054       0.442748 0.26130806E+01  0.20167170E+02                                 1.109207                            1.060222      -1.200678       2.442622                    0.999504       2.586275       7.294592       0.491974       1.613140      -0.643393       0.003167       0.007537      -0.012125       0.014623      -0.007640      -0.000845       0.004092      -0.006003      -0.020476      -0.008307      -0.004094       0.012401              1.140053       0.981359       0.136392      -0.145407       1.300063      -0.242097       1.138737           0.001155
            6              H       5.634543       6.728999       8.375015       0.075204       1.366104 0.11543040E+02  0.12366444E+03                                 2.010879                            1.964497      -1.144798       2.321863                    0.994266       3.871962      11.165294       0.456003       1.253758      -0.715649       0.031996      -0.003596      -0.038969       0.050549       0.002306      -0.013555       0.003383       0.002155      -0.029029      -0.018274       0.004508       0.013766              2.026203       2.079913      -0.035211      -0.395393       1.772266       0.072719       2.226431           0.000172
            7              H       3.094067       5.982924       9.356277       0.155238       0.985095 0.76535848E+01  0.74620487E+02                                 1.676133                            1.648296      -0.850825       2.489948                    0.998564       3.384235       9.571106       0.471928       1.331181      -0.699056      -0.013964       0.012085       0.016778       0.024950      -0.006093      -0.003110       0.001925       0.007439       0.007675      -0.008420       0.000201       0.008218              1.687439       1.852341      -0.005537      -0.376151       1.469551       0.049384       1.740426           0.000476
            8              H       4.161480       4.899602       8.989622       0.163033       0.919951 0.71461668E+01  0.69451397E+02                                 1.675851                            1.651519      -1.298583       2.285228                    0.993983       3.640513      10.759072       0.440325       1.431282      -0.676982       0.013039      -0.021674       0.006148       0.026030      -0.004209      -0.003092       0.001966      -0.014777      -0.000860      -0.009095      -0.000325       0.009420              1.684477       1.505012      -0.138717       0.049116       2.038114      -0.146291       1.510306           0.000208
            9              H       3.094067       7.281795       1.987582       0.391054       0.442749 0.26130813E+01  0.20167173E+02                                 1.109206                            1.060221      -1.200677       2.442622                    0.999504       2.586274       7.294585       0.491974       1.613138      -0.643393      -0.003166      -0.007537      -0.012125       0.014623      -0.007640       0.000845      -0.004092      -0.006003      -0.020476      -0.008307      -0.004094       0.012401              1.140053       0.981359       0.136392       0.145407       1.300062       0.242097       1.138737           0.001155
           10              H       2.319357       1.224901       1.780515       0.075204       1.366103 0.11543024E+02  0.12366423E+03                                 2.010878                            1.964496      -1.144797       2.321864                    0.994266       3.871959      11.165284       0.456003       1.253759      -0.715649      -0.031996       0.003596      -0.038969       0.050549       0.002306       0.013555      -0.003383       0.002155      -0.029029      -0.018274       0.004508       0.013766              2.026202       2.079911      -0.035211       0.395393       1.772265      -0.072719       2.226430           0.000172
           11              H       4.859833       1.970976       2.761777       0.155237       0.985095 0.76535914E+01  0.74620572E+02                                 1.676134                            1.648298      -0.850826       2.489948                    0.998564       3.384236       9.571112       0.471928       1.331182      -0.699056       0.013964      -0.012085       0.016778       0.024950      -0.006093       0.003110      -0.001925       0.007439       0.007675      -0.008420       0.000201       0.008218              1.687441       1.852343      -0.005537       0.376152       1.469552      -0.049384       1.740427           0.000476
           12              H       3.792420       3.054298       2.395122       0.163033       0.919952 0.71461760E+01  0.69451511E+02                                 1.675853                            1.651520      -1.298583       2.285228                    0.993983       3.640515      10.759081       0.440324       1.431283      -0.676982      -0.013039       0.021674       0.006147       0.026030      -0.004209       0.003092      -0.001966      -0.014777      -0.000860      -0.009095      -0.000325       0.009420              1.684479       1.505013      -0.138717      -0.049116       2.038116       0.146291       1.510307           0.000208
           13              H       7.281795       4.859833      11.879332       0.391053       0.442748 0.26130766E+01  0.20167131E+02                                 1.109206                            1.060221      -1.200677       2.442622                    0.999504       2.586273       7.294585       0.491974       1.613141      -0.643393      -0.007537       0.003167      -0.012125       0.014623       0.007640      -0.004092      -0.000845       0.006003      -0.020476      -0.008307      -0.004094       0.012401              1.140053       1.300062      -0.136392       0.242097       0.981359      -0.145407       1.138737           0.001155
           14              H       1.224901       5.634543      11.672265       0.075205       1.366103 0.11543027E+02  0.12366427E+03                                 2.010877                            1.964496      -1.144796       2.321864                    0.994266       3.871960      11.165285       0.456003       1.253758      -0.715649       0.003596       0.031996      -0.038969       0.050549      -0.002306      -0.003383      -0.013555      -0.002155      -0.029029      -0.018274       0.004508       0.013766              2.026202       1.772265       0.035211      -0.072719       2.079911      -0.395393       2.226429           0.000172
           15              H       1.970976       3.094067      12.653527       0.155239       0.985094 0.76535769E+01  0.74620393E+02                                 1.676132                            1.648296      -0.850824       2.489949                    0.998564       3.384233       9.571100       0.471928       1.331181      -0.699056      -0.012085      -0.013964       0.016778       0.024950       0.006093      -0.001925      -0.003110      -0.007439       0.007675      -0.008420       0.000201       0.008218              1.687438       1.469550       0.005537      -0.049384       1.852340      -0.376151       1.740425           0.000476
           16              H       3.054298       4.161480      12.286872       0.163033       0.919951 0.71461673E+01  0.69451404E+02                                 1.675852                            1.651519      -1.298583       2.285228                    0.993983       3.640513      10.759073       0.440324       1.431283      -0.676982       0.021674       0.013038       0.006148       0.026030       0.004209      -0.001966      -0.003092       0.014777      -0.000860      -0.009095      -0.000325       0.009420              1.684478       2.038115       0.138717       0.146291       1.505012       0.049116       1.510306           0.000208
           17              H       0.672105       3.094067       5.284832       0.391054       0.442748 0.26130800E+01  0.20167165E+02                                 1.109207                            1.060222      -1.200679       2.442621                    0.999504       2.586275       7.294593       0.491974       1.613140      -0.643393       0.007537      -0.003166      -0.012125       0.014623       0.007640       0.004092       0.000845       0.006003      -0.020476      -0.008307      -0.004094       0.012401              1.140053       1.300063      -0.136392      -0.242097       0.981359       0.145407       1.138737           0.001155
           18              H       6.728999       2.319357       5.077765       0.075205       1.366102 0.11543014E+02  0.12366411E+03                                 2.010877                            1.964495      -1.144797       2.321864                    0.994266       3.871958      11.165281       0.456003       1.253759      -0.715649      -0.003596      -0.031996      -0.038969       0.050549      -0.002306       0.003383       0.013555      -0.002155      -0.029030      -0.018274       0.004508       0.013766              2.026201       1.772265       0.035211       0.072719       2.079910       0.395393       2.226429           0.000172
           19              H       5.982924       4.859833       6.059027       0.155239       0.985095 0.76535854E+01  0.74620493E+02                                 1.676133                            1.648296      -0.850825       2.489948                    0.998564       3.384235       9.571106       0.471928       1.331180      -0.699056       0.012085       0.013964       0.016778       0.024950       0.006093       0.001925       0.003110      -0.007439       0.007675      -0.008420       0.000201       0.008218              1.687439       1.469551       0.005537       0.049384       1.852341       0.376151       1.740426           0.000476
           20              H       4.899602       3.792420       5.692372       0.163033       0.919952 0.71461712E+01  0.69451449E+02                                 1.675852                            1.651519      -1.298583       2.285228                    0.993983       3.640514      10.759075       0.440325       1.431282      -0.676982      -0.021674      -0.013039       0.006147       0.026030       0.004209       0.001966       0.003092       0.014777      -0.000860      -0.009095      -0.000325       0.009420              1.684478       2.038115       0.138717      -0.146291       1.505012      -0.049116       1.510306           0.000208
           21              C       5.626589       6.443454      10.424586       0.573956      21.851259 0.25032606E+03  0.51688779E+04                                 7.114512                            5.584988       0.027972       2.065501                    0.999425      22.192547      61.419701       0.634813       0.467272      -1.025515       0.027389      -0.016593       0.081245       0.087328       0.093695      -0.032442      -0.026790       0.079832      -0.135542      -0.080010      -0.054185       0.134196              7.918615       6.491014      -2.942038       1.364846       8.587337       0.622365       8.677495           0.003681
           22              C       4.960052       6.784677       9.083264       0.127918      24.407148 0.35105872E+03  0.78300759E+04                                 7.388844                            6.244091      -0.240167       1.957159                    0.998628      25.495019      71.577723       0.659371       0.416476      -1.063309      -0.122827       0.067275      -0.046297       0.147498      -0.016921      -0.025841       0.013431      -0.067946      -0.216294      -0.080623       0.004088       0.076535              8.151112       7.058309       0.504376       1.489964       9.070439       0.355254       8.324587           0.003329
           23              C       3.847301       5.792030       8.775961      -0.424415      31.659071 0.51176669E+03  0.12561796E+05                                 8.714460                            7.472811      -0.312701       1.880368                    0.997870      31.963235      94.615007       0.609816       0.409192      -1.066362       0.053103       0.059657       0.009712       0.080457      -0.005549      -0.013795       0.003426      -0.022914      -0.062125      -0.027834       0.003686       0.024148              9.578454       8.753982       2.287114       2.062148       8.881439       1.042128      11.099940           0.002279
           24              C       3.370067       5.805552       7.348911       0.720286      19.858160 0.21589902E+03  0.43190124E+04                                 6.842162                            5.291938      -0.044459       2.066544                    0.999269      20.729326      57.457225       0.629451       0.486419      -1.009891      -0.013095       0.010127      -0.034934       0.038658      -0.075348      -0.012108       0.032731       0.004335      -0.155590      -0.069155      -0.038432       0.107588              7.694224       6.530595       2.879991       0.913578       7.325879      -0.574962       9.226197           0.016075
           25              C       2.327311       1.510446       3.830086       0.573956      21.851260 0.25032606E+03  0.51688782E+04                                 7.114513                            5.584989       0.027969       2.065501                    0.999425      22.192550      61.419720       0.634813       0.467272      -1.025515      -0.027389       0.016593       0.081245       0.087328       0.093695       0.032442       0.026789       0.079832      -0.135543      -0.080010      -0.054186       0.134196              7.918617       6.491015      -2.942038      -1.364846       8.587339      -0.622366       8.677496           0.003680
           26              C       2.993848       1.169223       2.488764       0.127919      24.407139 0.35105858E+03  0.78300715E+04                                 7.388841                            6.244089      -0.240166       1.957160                    0.998628      25.495008      71.577676       0.659371       0.416476      -1.063309       0.122827      -0.067275      -0.046297       0.147498      -0.016921       0.025841      -0.013431      -0.067945      -0.216294      -0.080623       0.004088       0.076535              8.151108       7.058306       0.504376      -1.489963       9.070434      -0.355254       8.324584           0.003330
           27              C       4.106599       2.161870       2.181461      -0.424415      31.659058 0.51176647E+03  0.12561789E+05                                 8.714456                            7.472808      -0.312700       1.880368                    0.997870      31.963229      94.614979       0.609817       0.409192      -1.066362      -0.053103      -0.059658       0.009711       0.080457      -0.005550       0.013795      -0.003426      -0.022914      -0.062127      -0.027835       0.003686       0.024149              9.578449       8.753978       2.287111      -2.062145       8.881435      -1.042127      11.099936           0.002278
           28              C       4.583833       2.148348       0.754411       0.720285      19.858154 0.21589895E+03  0.43190106E+04                                 6.842160                            5.291937      -0.044457       2.066544                    0.999269      20.729318      57.457189       0.629452       0.486418      -1.009891       0.013095      -0.010127      -0.034934       0.038658      -0.075348       0.012108      -0.032731       0.004335      -0.155590      -0.069155      -0.038432       0.107588              7.694221       6.530592       2.879989      -0.913578       7.325876       0.574962       9.226196           0.016075
           29              C       1.510446       5.626589       0.532836       0.573956      21.851263 0.25032611E+03  0.51688794E+04                                 7.114513                            5.584989       0.027971       2.065501                    0.999425      22.192549      61.419707       0.634813       0.467272      -1.025515       0.016593       0.027389       0.081245       0.087328      -0.093695       0.026789      -0.032442      -0.079832      -0.135542      -0.080010      -0.054186       0.134196              7.918616       8.587338       2.942038      -0.622366       6.491014       1.364846       8.677496           0.003680
           30              C       1.169223       4.960052      12.380514       0.127918      24.407147 0.35105871E+03  0.78300754E+04                                 7.388843                            6.244091      -0.240166       1.957160                    0.998628      25.495015      71.577702       0.659371       0.416476      -1.063309      -0.067275      -0.122827      -0.046297       0.147498       0.016921      -0.013431      -0.025841       0.067946      -0.216294      -0.080623       0.004088       0.076535              8.151111       9.070437      -0.504376      -0.355255       7.058308       1.489964       8.324587           0.003330
           31              C       2.161870       3.847301      12.073211      -0.424415      31.659072 0.51176672E+03  0.12561797E+05                                 8.714460                            7.472811      -0.312700       1.880368                    0.997870      31.963234      94.615001       0.609817       0.409192      -1.066362      -0.059657       0.053103       0.009711       0.080457       0.005549      -0.003426      -0.013795       0.022914      -0.062126      -0.027834       0.003686       0.024148              9.578454       8.881438      -2.287114      -1.042128       8.753981       2.062148      11.099942           0.002278
           32              C       2.148348       3.370067      10.646161       0.720286      19.858157 0.21589897E+03  0.43190114E+04                                 6.842162                            5.291938      -0.044459       2.066543                    0.999269      20.729324      57.457221       0.629451       0.486419      -1.009891      -0.010127      -0.013095      -0.034934       0.038658       0.075348      -0.032731      -0.012108      -0.004335      -0.155591      -0.069155      -0.038433       0.107588              7.694223       7.325878      -2.879991       0.574962       6.530594       0.913578       9.226198           0.016075
           33              C       6.443454       2.327311       7.127336       0.573957      21.851261 0.25032608E+03  0.51688786E+04                                 7.114512                            5.584989       0.027972       2.065502                    0.999425      22.192549      61.419711       0.634813       0.467272      -1.025515      -0.016593      -0.027389       0.081245       0.087328      -0.093694      -0.026789       0.032442      -0.079832      -0.135542      -0.080010      -0.054186       0.134196              7.918616       8.587338       2.942039       0.622365       6.491015      -1.364846       8.677495           0.003680
           34              C       6.784677       2.993848       5.786014       0.127918      24.407150 0.35105875E+03  0.78300767E+04                                 7.388844                            6.244091      -0.240167       1.957160                    0.998628      25.495018      71.577717       0.659371       0.416476      -1.063309       0.067275       0.122827      -0.046298       0.147498       0.016921       0.013431       0.025841       0.067945      -0.216295      -0.080623       0.004088       0.076535              8.151112       9.070440      -0.504376       0.355254       7.058309      -1.489964       8.324586           0.003330
           35              C       5.792030       4.106599       5.478711      -0.424415      31.659082 0.51176693E+03  0.12561803E+05                                 8.714462                            7.472813      -0.312699       1.880368                    0.997870      31.963244      94.615043       0.609816       0.409192      -1.066362       0.059658      -0.053103       0.009711       0.080457       0.005550       0.003426       0.013795       0.022914      -0.062127      -0.027835       0.003686       0.024149              9.578456       8.881442      -2.287115       1.042129       8.753984      -2.062149      11.099943           0.002277
           36              C       5.805552       4.583833       4.051661       0.720285      19.858157 0.21589898E+03  0.43190114E+04                                 6.842161                            5.291938      -0.044458       2.066544                    0.999269      20.729321      57.457205       0.629451       0.486419      -1.009891       0.010127       0.013095      -0.034934       0.038658       0.075348       0.032731       0.012107      -0.004335      -0.155590      -0.069155      -0.038432       0.107588              7.694223       7.325878      -2.879990      -0.574962       6.530594      -0.913578       9.226197           0.016076
           37              O       6.298693       5.411038      10.440412      -0.563506      33.682228 0.48778110E+03  0.11394321E+05                                 8.153290                            6.750169       0.867693       2.332362                    0.999226      26.957491      68.860883       0.748526       0.350296      -1.151018      -0.010161       0.017324       0.034495       0.039916      -0.020858       0.000038      -0.025416       0.003516      -0.260704      -0.091854       0.025429       0.066425              9.056331       9.928542      -4.918464       1.821211      10.604456      -1.260468       6.635994           0.007264
           38              O       5.429332       7.192712      11.399516      -0.597724      32.618300 0.49803922E+03  0.11724215E+05                                 7.905277                            6.780810       0.662240       2.240953                    0.999371      27.974114      72.328844       0.751545       0.346203      -1.151493       0.020474      -0.060185      -0.000724       0.063576       0.016346      -0.055028       0.056076      -0.014704      -0.048106      -0.091016       0.023746       0.067271              8.499065       5.975625      -2.127371      -0.861754      10.044692       3.343652       9.476878           0.039232
           39              O       2.557974       4.938577       6.982388      -0.621005      37.375143 0.53253483E+03  0.12728078E+05                                 8.681547                            7.007740       0.675079       2.258912                    0.998414      27.801184      72.061923       0.741058       0.345811      -1.153614       0.031335       0.013527      -0.016876       0.038075       0.008374      -0.001892       0.047079      -0.000675      -0.246076      -0.098082       0.038031       0.060051              9.753475      11.837567       5.991348       0.768745      10.736028       0.934586       6.686830           0.047257
           40              O       3.847301       6.656619       6.586587      -0.556511      35.823675 0.52128538E+03  0.12412702E+05                                 8.562416                            7.032944       0.378123       2.197762                    0.993787      26.801217      69.703135       0.722912       0.355820      -1.143586      -0.021531       0.024407       0.041239       0.052535      -0.030018      -0.034462      -0.026602      -0.038535      -0.036748      -0.064931       0.021598       0.043333              9.501519       6.225945       1.851043      -1.297791       9.501096      -3.875818      12.777515           0.043960
           41              O       4.446230       0.162260       9.122040      -0.549646      31.868673 0.50369900E+03  0.12021612E+05                                 8.202619                            7.044363      -0.273734       1.973754                    0.997305      27.348932      73.786862       0.694658       0.369440      -1.120633       0.027251      -0.133698      -0.033066       0.140396      -0.032137      -0.022962      -0.019457      -0.201069      -0.146687      -0.095571      -0.035811       0.131383              9.041785       5.663161      -0.859759      -0.932182      13.645082       0.132831       7.817113           0.035351
           42              O       1.655207       2.542862       3.845912      -0.563506      33.682238 0.48778124E+03  0.11394325E+05                                 8.153292                            6.750170       0.867692       2.332362                    0.999226      26.957492      68.860892       0.748526       0.350296      -1.151018       0.010160      -0.017325       0.034494       0.039915      -0.020858      -0.000038       0.025416       0.003515      -0.260704      -0.091854       0.025429       0.066425              9.056333       9.928545      -4.918466      -1.821211      10.604460       1.260468       6.635996           0.007264
           43              O       2.524568       0.761188       4.805016      -0.597725      32.618369 0.49804051E+03  0.11724254E+05                                 7.905290                            6.780820       0.662237       2.240951                    0.999371      27.974141      72.328949       0.751544       0.346203      -1.151493      -0.020474       0.060184      -0.000725       0.063576       0.016346       0.055028      -0.056076      -0.014703      -0.048107      -0.091017       0.023746       0.067271              8.499078       5.975634      -2.127376       0.861756      10.044710      -3.343659       9.476891           0.039231
           44              O       5.395926       3.015323       0.387888      -0.621005      37.375068 0.53253362E+03  0.12728041E+05                                 8.681533                            7.007730       0.675083       2.258914                    0.998414      27.801161      72.061827       0.741059       0.345811      -1.153615      -0.031335      -0.013527      -0.016876       0.038075       0.008374       0.001892      -0.047079      -0.000675      -0.246076      -0.098082       0.038031       0.060052              9.753458      11.837545       5.991335      -0.768745      10.736008      -0.934586       6.686821           0.047257
           45              O       4.106599       1.297281      -0.007913      -0.556511      35.823634 0.52128470E+03  0.12412681E+05                                 8.562408                            7.032938       0.378126       2.197764                    0.993787      26.801205      69.703081       0.722912       0.355820      -1.143586       0.021531      -0.024407       0.041239       0.052535      -0.030018       0.034462       0.026602      -0.038535      -0.036748      -0.064931       0.021598       0.043333              9.501510       6.225939       1.851040       1.297790       9.501086       3.875813      12.777504           0.043960
           46              O       3.507670       7.791640       2.527540      -0.549646      31.868631 0.50369819E+03  0.12021588E+05                                 8.202611                            7.044357      -0.273732       1.973755                    0.997305      27.348913      73.786787       0.694658       0.369440      -1.120633      -0.027251       0.133698      -0.033066       0.140396      -0.032137       0.022962       0.019457      -0.201068      -0.146687      -0.095571      -0.035811       0.131383              9.041776       5.663156      -0.859758       0.932181      13.645067      -0.132829       7.817106           0.035351
           47              O       2.542862       6.298693       0.548662      -0.563505      33.682190 0.48778043E+03  0.11394301E+05                                 8.153283                            6.750164       0.867695       2.332363                    0.999226      26.957477      68.860830       0.748527       0.350296      -1.151018      -0.017324      -0.010160       0.034494       0.039915       0.020858       0.025416       0.000038      -0.003515      -0.260704      -0.091854       0.025429       0.066425              9.056323      10.604446       4.918458       1.260466       9.928533       1.821209       6.635989           0.007264
           48              O       0.761188       5.429332       1.507766      -0.597724      32.618313 0.49803948E+03  0.11724223E+05                                 7.905279                            6.780812       0.662239       2.240952                    0.999371      27.974122      72.328870       0.751545       0.346203      -1.151493       0.060185       0.020474      -0.000725       0.063576      -0.016346      -0.056076      -0.055027       0.014704      -0.048107      -0.091017       0.023746       0.067271              8.499067      10.044694       2.127371      -3.343653       5.975626      -0.861754       9.476880           0.039231
           49              O       3.015323       2.557974      10.279638      -0.621005      37.375141 0.53253480E+03  0.12728077E+05                                 8.681546                            7.007739       0.675079       2.258913                    0.998414      27.801184      72.061921       0.741058       0.345811      -1.153614      -0.013527       0.031335      -0.016876       0.038074      -0.008374      -0.047079      -0.001892       0.000675      -0.246077      -0.098082       0.038031       0.060052              9.753474      10.736026      -5.991347      -0.934586      11.837566       0.768745       6.686830           0.047257
           50              O       1.297281       3.847301       9.883837      -0.556511      35.823685 0.52128557E+03  0.12412708E+05                                 8.562418                            7.032945       0.378124       2.197763                    0.993787      26.801222      69.703152       0.722912       0.355820      -1.143586      -0.024407      -0.021531       0.041240       0.052536       0.030018       0.026602      -0.034462       0.038535      -0.036747      -0.064931       0.021597       0.043333              9.501521       9.501098      -1.851043       3.875818       6.225946      -1.297792      12.777519           0.043960
           51              O       7.791640       4.446230      12.419290      -0.549646      31.868633 0.50369827E+03  0.12021590E+05                                 8.202611                            7.044357      -0.273732       1.973755                    0.997305      27.348914      73.786787       0.694658       0.369440      -1.120633       0.133698       0.027251      -0.033066       0.140396       0.032137       0.019457      -0.022962       0.201069      -0.146687      -0.095571      -0.035811       0.131383              9.041776      13.645066       0.859757      -0.132829       5.663156      -0.932181       7.817106           0.035351
           52              O       5.411038       1.655207       7.143162      -0.563505      33.682218 0.48778088E+03  0.11394315E+05                                 8.153289                            6.750167       0.867693       2.332362                    0.999226      26.957484      68.860861       0.748526       0.350296      -1.151018       0.017325       0.010160       0.034494       0.039915       0.020858      -0.025416      -0.000038      -0.003516      -0.260703      -0.091853       0.025429       0.066425              9.056329      10.604455       4.918463      -1.260467       9.928541      -1.821210       6.635993           0.007264
           53              O       7.192712       2.524568       8.102266      -0.597724      32.618332 0.49803982E+03  0.11724233E+05                                 7.905283                            6.780815       0.662238       2.240952                    0.999371      27.974126      72.328892       0.751545       0.346203      -1.151493      -0.060185      -0.020474      -0.000724       0.063576      -0.016346       0.056076       0.055028       0.014703      -0.048106      -0.091016       0.023746       0.067271              8.499071      10.044701       2.127373       3.343655       5.975629       0.861755       9.476884           0.039232
           54              O       4.938577       5.395926       3.685138      -0.621005      37.375092 0.53253399E+03  0.12728053E+05                                 8.681538                            7.007734       0.675081       2.258914                    0.998414      27.801167      72.061856       0.741058       0.345811      -1.153615       0.013527      -0.031335      -0.016876       0.038075      -0.008374       0.047078       0.001892       0.000675      -0.246076      -0.098082       0.038031       0.060051              9.753464      10.736016      -5.991339       0.934586      11.837553      -0.768745       6.686824           0.047257
           55              O       6.656619       4.106599       3.289337      -0.556510      35.823632 0.52128466E+03  0.12412680E+05                                 8.562408                            7.032938       0.378126       2.197763                    0.993787      26.801202      69.703075       0.722912       0.355820      -1.143586       0.024407       0.021531       0.041239       0.052535       0.030017      -0.026602       0.034462       0.038535      -0.036747      -0.064931       0.021598       0.043333              9.501510       9.501087      -1.851041      -3.875813       6.225940       1.297790      12.777503           0.043960
           56              O       0.162260       3.507670       5.824790      -0.549646      31.868680 0.50369914E+03  0.12021617E+05                                 8.202621                            7.044365      -0.273735       1.973754                    0.997305      27.348934      73.786875       0.694657       0.369440      -1.120633      -0.133698      -0.027251      -0.033066       0.140396       0.032137      -0.019457       0.022962       0.201069      -0.146687      -0.095571      -0.035811       0.131383              9.041788      13.645086       0.859759       0.132831       5.663163       0.932182       7.817115           0.035351

******************************************************
Auxiliary information for the entire system
The total spin magnetic moment of the unit cell is   20.000235
The total net atomic charge of the unit cell is   0.000001
Accuracy of reproducing the electrostatic potential in the unit cell:
  The inner radius (bohr) =    5.0000
  The outer radius (bohr) =   12.0000
  Valid grid points have density less than (e/(bohr^3)) =    0.0001
  The number of valid grid points were=         9648
  The rms potential error without charges in kcal/mol is=      3.63662
  The rms potential error with partial charges in kcal/mol is=      0.49249
  The RRMSE value at monopole order=      0.13543
  The rms potential error with partial charges and cloud penetration in kcal/mol is=      0.50491
  The RRMSE value at monopole order with cloud penetration is=      0.13884
  The rms potential error with partial charges and atomic dipoles in kcal/mol is=      0.35877
  The RRMSE value at dipole order=      0.09865
  The rms potential error with partial charges, atomic dipoles and cloud penetration in kcal/mol is=      0.36371
  The RRMSE value at dipole order with cloud penetration=      0.10001

******************************************************
The electron densities and ab initio electrostatic potential were computed in VASP using the PBE functional and
projector augmented wave method. See the main text of the journal article for a description of computational details.
The atomic charges, dipoles, and quadrupoles were computed with the DDEC6 method as described in
(a) T. A. Manz and N. Gabaldon Limas, RSC Adv. 6 (2016) 47771-47801 DOI: 10.1039/c6ra04656h
(b) N. Gabaldon Limas and T. A. Manz, RSC Adv. 8 (2018) 2678-2707 DOI: 10.1039/c7ra11829e.
For each atom in the material, the electron cloud parameters were fit to the spherically averaged atom-in-material
electron density using radial positions for which this density was between 10^-4 and 10^-2 electrons per cubic bohr.
The polarizabilities, dispersion coefficients, and quantum Drude oscillator (QDO) parameters were fit using the MCLF method.
The magnetic structure of the system was optimized in VASP from the default ferromagnetic initial guess using spin polarization.
The atomic spin moments (ASMs) were computed on this optimized magnetic structure using the DDEC6 partition as inputs
to the method of T. A. Manz and D. S. Sholl, J. Chem. Theory Comput. 7 (2011) 4146-4164 DOI: 10.1021/ct200539n.
The RMSE and RRMSE were computed using a uniform grid with Ewald summation.
