# Supplementary material for: A collection of forcefield precursors for metal–organic frameworks
Source: RSC Adv. 2019 Nov 13;9(63):36492–507. doi: 10.1039/c9ra07327b (PMC9075174; doi:10.1039/c9ra07327b)
Supplement: RA-009-C9RA07327B-s3650 [file RA-009-C9RA07327B-s3650.xyz]

   56
jmolscript: load "" {1 1 1} spacegroup "x,y,z" unitcell [{      9.143200     0.000000     0.000000 }, {     -3.950934     8.245497     0.000000 }, {     -2.596277    -4.122696    13.946478 }]
Pr     2.285725     0.000027     7.229575     2.087133
Pr     2.285659     0.000052    13.690142     2.087157
Pr     0.310264     4.122774     6.716903     2.087132
Pr     0.310330     4.122749     0.256336     2.087157
H      5.587207     0.799836     5.996986     0.130262
H     -1.015731    -0.799791     5.996986     0.130393
H      5.587259     0.799817     0.976253     0.130259
H      4.176587     7.445687     0.976253     0.130399
H     -2.991218     3.322965     7.949492     0.130262
H      3.611720     4.922592     7.949492     0.130393
H     -2.991270     3.322984    12.970225     0.130259
H     -1.580598    -3.322886    12.970225     0.130399
C      5.463104    -1.322555     6.158486     0.672560
C      6.199411    -0.031310     6.068949    -0.158723
C     -0.891632     1.322601     6.158486     0.670906
C     -1.627937     0.031356     6.068949    -0.156685
C      7.447644     1.828854     0.814753     0.672550
C      6.601346     0.606872     0.904290    -0.158706
C      2.316205     6.416649     0.814753     0.670907
C      3.162501     7.638632     0.904290    -0.156702
C     -2.867115     5.445356     7.787992     0.672560
C     -3.603422     4.154111     7.877529    -0.158723
C      3.487621     2.800200     7.787992     0.670906
C      4.223926     4.091445     7.877529    -0.156685
C     -4.851655     2.293947    13.131725     0.672550
C     -4.005357     3.515929    13.042188    -0.158705
C      0.279784    -2.293848    13.131725     0.670907
C     -0.566512    -3.515831    13.042188    -0.156703
C      2.946946    -0.416358    10.459859     0.529613
C      1.624438     0.416437    10.459859     0.528972
C     -0.350957     4.539159     3.486619     0.529613
C      0.971551     3.706364     3.486619     0.528973
O      3.360441    -0.802252     9.349998    -0.603949
O      4.259705    -1.251065     6.510774    -0.737648
O      2.060548     5.815324     5.915538    -0.611642
O      1.210966     0.802322     9.349998    -0.603629
O      0.311760     1.251114     6.510774    -0.737364
O     -1.440004     2.430218     5.915538    -0.610908
O      3.473609    -0.622491    11.569719    -0.603944
O      6.863170     2.883205     0.462465    -0.737671
O     -0.459727     1.812941     1.057701    -0.611632
O      1.097752     0.622579    11.569719    -0.603631
O      2.900687     5.362296     0.462465    -0.737370
O      1.080372     6.432564     1.057701    -0.610906
O     -0.764452     4.925053     4.596480    -0.603949
O     -1.663716     5.373866     7.435704    -0.737648
O      0.535441    -1.692523     8.030940    -0.611642
O      1.385023     3.320479     4.596480    -0.603629
O      2.284229     2.871687     7.435704    -0.737364
O      4.035993     1.692583     8.030940    -0.610908
O     -0.877620     4.745292     2.376759    -0.603944
O     -4.267181     1.239596    13.484013    -0.737672
O      3.055716     2.309860    12.888777    -0.611632
O      1.498237     3.500222     2.376759    -0.603631
O     -0.304698    -1.239495    13.484013    -0.737371
O      1.515617    -2.309763    12.888777    -0.610906

The following XYZ coordinates are in angstroms. Other properties are in atomic units.
The sperically averaged electron density of each atom fit to a function of the form exp(a - br)
eigen_1, eigen_2 and eigen_3 are the three eigenvalues of traceless quadrupole moment tensor
  atom number  atomic symbol              X              Y              Z     net charge C6 coefficient C8 coefficient C10 coefficient fluctuating dipole atomic polarizability isotropic forcefield polarizability              a              b squared Pearson coefficient          <r^3>          <r^4>         wp_QDO          m_QDO          q_QDO       dipole_x       dipole_y       dipole_z         dipole            Qxy            Qxz            Qyz     Q(x^2-y^2)  Q(3z^2 - R^2)        eigen_1        eigen_2        eigen_3 static polarizability      alpha(xx)      alpha(xy)      alpha(xz)      alpha(yy)      alpha(yz)      alpha(zz) atomic spin moment
            1             Pr       2.285725       0.000027       7.229575       2.087133     143.105327 0.36252825E+04  0.12936001E+06                                17.754700                           16.022937       2.731696       2.485735                    0.999611      87.865704     215.156137       0.646360       0.265567      -1.333313       0.000370       0.000710       0.020025       0.020041      -0.055668      -0.000681       0.000052      -0.120215       0.027561      -0.086523       0.009190       0.077334             19.312430      19.846192      -1.248005      -0.000446      20.708047      -0.000327      17.383051          -0.000013
            2             Pr       2.285659       0.000052      13.690142       2.087157     143.097371 0.36250190E+04  0.12934808E+06                                17.753933                           16.022251       2.731910       2.485814                    0.999612      87.863984     215.148905       0.646381       0.265563      -1.333319      -0.000477      -0.000631      -0.020028       0.020043       0.011962       0.000366      -0.000605       0.162097       0.027505      -0.086515       0.009171       0.077344             19.311598      21.518827      -0.446054      -0.000056      19.033708      -0.000566      17.382260          -0.000005
            3             Pr       0.310264       4.122774       6.716903       2.087132     143.105598 0.36252912E+04  0.12936040E+06                                17.754727                           16.022960       2.731696       2.485735                    0.999611      87.865729     215.156287       0.646359       0.265567      -1.333313      -0.000370      -0.000710      -0.020025       0.020041      -0.055668      -0.000681       0.000052      -0.120215       0.027561      -0.086523       0.009190       0.077334             19.312460      19.846223      -1.248008      -0.000447      20.708081      -0.000327      17.383075          -0.000020
            4             Pr       0.310330       4.122749       0.256336       2.087157     143.097472 0.36250221E+04  0.12934823E+06                                17.753943                           16.022259       2.731910       2.485814                    0.999612      87.863992     215.148954       0.646380       0.265563      -1.333319       0.000477       0.000631       0.020027       0.020043       0.011961       0.000366      -0.000604       0.162096       0.027506      -0.086514       0.009171       0.077343             19.311609      21.518841      -0.446056      -0.000055      19.033721      -0.000566      17.382266          -0.000016
            5              H       5.587207       0.799836       5.996986       0.130262       1.552242 0.12959731E+02  0.14252848E+03                                 2.155465                            2.055245      -1.531242       2.137605                    0.992748       3.935822      11.396844       0.455657       1.222257      -0.722189      -0.020541       0.033461      -0.008365       0.040144      -0.008942       0.009216      -0.005612      -0.008493      -0.023438      -0.014028      -0.003598       0.017627              2.182906       2.321961      -0.481712      -0.048077       2.536903       0.011013       1.689854           0.000009
            6              H      -1.015731      -0.799791       5.996986       0.130393       1.556832 0.13007140E+02  0.14318852E+03                                 2.160024                            2.059200      -1.531511       2.136978                    0.992731       3.941807      11.421790       0.455128       1.222493      -0.722114       0.020345      -0.033399      -0.008277       0.039974      -0.008985      -0.009273       0.005719      -0.008417      -0.023831      -0.014135      -0.003638       0.017774              2.187641       2.327222      -0.483742       0.048223       2.543048      -0.011020       1.692654           0.000009
            7              H       5.587259       0.799817       0.976253       0.130259       1.552319 0.12960523E+02  0.14253941E+03                                 2.155542                            2.055312      -1.531290       2.137584                    0.992748       3.935896      11.397158       0.455648       1.222261      -0.722188      -0.039044       0.004064       0.008373       0.040138      -0.002293      -0.009042       0.005884       0.019277      -0.023452      -0.014030      -0.003603       0.017633              2.182985       2.872331      -0.218068       0.030712       1.986720      -0.038601       1.689903           0.000009
            8              H       4.176587       7.445687       0.976253       0.130399       1.556798 0.13006760E+02  0.14318288E+03                                 2.159958                            2.059140      -1.531588       2.136939                    0.992731       3.941792      11.421582       0.455145       1.222458      -0.722121       0.038911      -0.003915       0.008270       0.039972      -0.002347       0.009170      -0.005890       0.019281      -0.023818      -0.014135      -0.003640       0.017775              2.187573       2.879662      -0.218973      -0.030771       1.990449       0.038723       1.692609           0.000009
            9              H      -2.991218       3.322965       7.949492       0.130262       1.552241 0.12959723E+02  0.14252837E+03                                 2.155465                            2.055245      -1.531242       2.137605                    0.992748       3.935821      11.396843       0.455656       1.222258      -0.722189       0.020541      -0.033461       0.008365       0.040144      -0.008942       0.009216      -0.005612      -0.008493      -0.023438      -0.014028      -0.003598       0.017627              2.182906       2.321961      -0.481712      -0.048077       2.536903       0.011013       1.689853           0.000009
           10              H       3.611720       4.922592       7.949492       0.130393       1.556832 0.13007142E+02  0.14318856E+03                                 2.160025                            2.059200      -1.531510       2.136979                    0.992731       3.941808      11.421796       0.455128       1.222493      -0.722114      -0.020345       0.033399       0.008277       0.039974      -0.008985      -0.009273       0.005719      -0.008417      -0.023832      -0.014135      -0.003638       0.017774              2.187642       2.327223      -0.483743       0.048223       2.543049      -0.011020       1.692654           0.000009
           11              H      -2.991270       3.322984      12.970225       0.130259       1.552322 0.12960552E+02  0.14253981E+03                                 2.155545                            2.055314      -1.531292       2.137583                    0.992748       3.935900      11.397175       0.455648       1.222262      -0.722188       0.039044      -0.004064      -0.008373       0.040138      -0.002293      -0.009042       0.005884       0.019277      -0.023452      -0.014030      -0.003603       0.017633              2.182988       2.872336      -0.218068       0.030712       1.986723      -0.038601       1.689905           0.000009
           12              H      -1.580598      -3.322886      12.970225       0.130399       1.556802 0.13006808E+02  0.14318357E+03                                 2.159963                            2.059146      -1.531591       2.136938                    0.992731       3.941799      11.421616       0.455144       1.222460      -0.722121      -0.038911       0.003915      -0.008270       0.039972      -0.002347       0.009170      -0.005890       0.019281      -0.023818      -0.014135      -0.003640       0.017775              2.187579       2.879671      -0.218974      -0.030771       1.990454       0.038724       1.692612           0.000009
           13              C       5.463104      -1.322555       6.158486       0.672560      21.942706 0.23143713E+03  0.47160748E+04                                 7.305127                            5.455535      -0.092090       2.038896                    0.999367      21.618981      60.691965       0.623283       0.482251      -1.010976      -0.032547      -0.032088      -0.005094       0.045988      -0.013136       0.045381       0.004728       0.051235       0.352043      -0.088793      -0.041191       0.129984              8.457874      10.198269       1.623881      -1.493800      10.613956       0.602121       4.561397           0.000006
           14              C       6.199411      -0.031310       6.068949      -0.158723      37.861291 0.45896501E+03  0.10894459E+05                                 9.674971                            7.060206       0.137129       2.021838                    0.999491      29.306297      83.574585       0.633568       0.407274      -1.074349       0.015166       0.017777       0.012659       0.026576      -0.008200       0.002544       0.008012      -0.016274       0.240805      -0.051912      -0.028955       0.080867             11.480829      17.091612       4.615023      -0.458301      12.269570      -0.283273       5.081304           0.000009
           15              C      -0.891632       1.322601       6.158486       0.670906      21.972700 0.23180562E+03  0.47254105E+04                                 7.311544                            5.459843      -0.097897       2.036684                    0.999397      21.635755      60.748607       0.623050       0.482245      -1.010990       0.032299       0.031514      -0.004413       0.045341      -0.013760      -0.045504      -0.004697       0.053530       0.353007      -0.090241      -0.040175       0.130416              8.465754      10.206961       1.626412       1.495188      10.625481      -0.602815       4.564820           0.000006
           16              C      -1.627937       0.031356       6.068949      -0.156685      37.750412 0.45735207E+03  0.10846100E+05                                 9.653919                            7.045623       0.143924       2.024523                    0.999489      29.258372      83.386093       0.634547       0.407023      -1.074566      -0.016223      -0.016898       0.012412       0.026510      -0.007740      -0.002644      -0.008216      -0.014347       0.239852      -0.050781      -0.029799       0.080580             11.454582      17.048728       4.597681       0.456241      12.244212       0.282670       5.070807           0.000008
           17              C       7.447644       1.828854       0.814753       0.672550      21.942911 0.23143902E+03  0.47161328E+04                                 7.305201                            5.455577      -0.091898       2.038951                    0.999369      21.619309      60.693423       0.623276       0.482254      -1.010972       0.014850       0.043238       0.005109       0.046001      -0.028210      -0.015356       0.042987      -0.011637       0.352042      -0.088809      -0.041187       0.129996              8.457970       9.270807       1.179497       1.188521      11.541649      -1.086969       4.561454           0.000006
           18              C       6.601346       0.606872       0.904290      -0.158706      37.859763 0.45894224E+03  0.10893757E+05                                 9.674599                            7.059938       0.137037       2.021813                    0.999491      29.305710      83.571651       0.633594       0.407263      -1.074359      -0.009494      -0.021334      -0.012679       0.026572       0.001235       0.006123       0.005762       0.022990       0.240829      -0.051925      -0.028950       0.080875             11.480380       9.572866       1.012414      -0.057418      19.787156      -0.535700       5.081116           0.000008
           19              C       2.316205       6.416649       0.814753       0.670907      21.972604 0.23180497E+03  0.47253875E+04                                 7.311471                            5.459798      -0.097900       2.036685                    0.999397      21.635685      60.748083       0.623060       0.482238      -1.010995      -0.014456      -0.042751       0.004418       0.045344      -0.029496       0.015430      -0.043081      -0.012112       0.353055      -0.090265      -0.040174       0.130439              8.465666       9.279672       1.182065      -1.189704      11.552557       1.087873       4.564768           0.000006
           20              C       3.162501       7.638632       0.904290      -0.156702      37.751777 0.45737108E+03  0.10846662E+05                                 9.654152                            7.045779       0.143768       2.024481                    0.999490      29.258980      83.388207       0.634539       0.407025      -1.074566       0.008239       0.021926      -0.012396       0.026501       0.000748      -0.006252      -0.005923       0.021077       0.239929      -0.050805      -0.029798       0.080603             11.454885       9.558156       1.008443       0.057770      19.735585       0.533594       5.070913           0.000009
           21              C      -2.867115       5.445356       7.787992       0.672560      21.942705 0.23143711E+03  0.47160742E+04                                 7.305126                            5.455535      -0.092090       2.038896                    0.999367      21.618980      60.691958       0.623283       0.482251      -1.010976       0.032547       0.032088       0.005094       0.045988      -0.013136       0.045381       0.004728       0.051235       0.352043      -0.088793      -0.041191       0.129984              8.457873      10.198267       1.623880      -1.493799      10.613954       0.602121       4.561396           0.000006
           22              C      -3.603422       4.154111       7.877529      -0.158723      37.861292 0.45896505E+03  0.10894460E+05                                 9.674971                            7.060207       0.137129       2.021838                    0.999491      29.306297      83.574585       0.633568       0.407274      -1.074349      -0.015166      -0.017777      -0.012659       0.026576      -0.008200       0.002544       0.008012      -0.016274       0.240805      -0.051912      -0.028955       0.080867             11.480829      17.091613       4.615022      -0.458301      12.269570      -0.283273       5.081304           0.000008
           23              C       3.487621       2.800200       7.787992       0.670906      21.972700 0.23180562E+03  0.47254105E+04                                 7.311544                            5.459843      -0.097898       2.036684                    0.999397      21.635755      60.748609       0.623050       0.482245      -1.010990      -0.032300      -0.031514       0.004413       0.045341      -0.013760      -0.045504      -0.004697       0.053530       0.353007      -0.090241      -0.040175       0.130416              8.465754      10.206961       1.626412       1.495188      10.625481      -0.602815       4.564820           0.000006
           24              C       4.223926       4.091445       7.877529      -0.156685      37.750392 0.45735180E+03  0.10846091E+05                                 9.653915                            7.045620       0.143925       2.024523                    0.999489      29.258363      83.386055       0.634547       0.407023      -1.074566       0.016223       0.016898      -0.012412       0.026510      -0.007740      -0.002643      -0.008216      -0.014347       0.239852      -0.050781      -0.029799       0.080580             11.454577      17.048719       4.597677       0.456240      12.244207       0.282670       5.070804           0.000009
           25              C      -4.851655       2.293947      13.131725       0.672550      21.942910 0.23143903E+03  0.47161330E+04                                 7.305201                            5.455577      -0.091898       2.038951                    0.999369      21.619310      60.693425       0.623276       0.482254      -1.010972      -0.014850      -0.043238      -0.005109       0.046001      -0.028210      -0.015356       0.042987      -0.011637       0.352042      -0.088809      -0.041187       0.129996              8.457970       9.270806       1.179497       1.188521      11.541649      -1.086969       4.561454           0.000006
           26              C      -4.005357       3.515929      13.042188      -0.158705      37.859749 0.45894202E+03  0.10893751E+05                                 9.674596                            7.059936       0.137037       2.021813                    0.999491      29.305705      83.571633       0.633595       0.407263      -1.074359       0.009494       0.021334       0.012679       0.026572       0.001235       0.006123       0.005762       0.022990       0.240829      -0.051925      -0.028950       0.080875             11.480376       9.572866       1.012410      -0.057417      19.787148      -0.535700       5.081115           0.000008
           27              C       0.279784      -2.293848      13.131725       0.670907      21.972602 0.23180495E+03  0.47253869E+04                                 7.311469                            5.459797      -0.097899       2.036686                    0.999397      21.635684      60.748072       0.623060       0.482238      -1.010995       0.014456       0.042750      -0.004418       0.045344      -0.029496       0.015430      -0.043081      -0.012112       0.353055      -0.090265      -0.040174       0.130439              8.465664       9.279671       1.182066      -1.189704      11.552554       1.087872       4.564766           0.000006
           28              C      -0.566512      -3.515831      13.042188      -0.156703      37.751783 0.45737113E+03  0.10846663E+05                                 9.654153                            7.045779       0.143767       2.024481                    0.999490      29.258985      83.388232       0.634539       0.407025      -1.074566      -0.008239      -0.021926       0.012396       0.026501       0.000748      -0.006252      -0.005923       0.021076       0.239929      -0.050805      -0.029798       0.080603             11.454886       9.558160       1.008440       0.057770      19.735585       0.533594       5.070913           0.000009
           29              C       2.946946      -0.416358      10.459859       0.529613      23.136921 0.26430103E+03  0.55445719E+04                                 7.371423                            5.745142       0.047485       2.069502                    0.999335      22.915521      64.398145       0.623452       0.468311      -1.022634       0.128667      -0.081027      -0.000003       0.152055       0.115915      -0.013271      -0.021114      -0.111069      -0.284602      -0.097145      -0.081098       0.178242              8.246833       6.569179      -1.434389       0.358792       5.194580       0.569847      12.976740           0.000002
           30              C       1.624438       0.416437      10.459859       0.528972      23.155201 0.26455470E+03  0.55507692E+04                                 7.371758                            5.745394       0.054806       2.071357                    0.999395      22.927196      64.418770       0.623897       0.467903      -1.022941      -0.128016       0.080636       0.000003       0.151296       0.115758       0.013311       0.021115      -0.110937      -0.282636      -0.096503      -0.081255       0.177758              8.247190       6.569408      -1.434416      -0.358763       5.194760      -0.569674      12.977402           0.000002
           31              C      -0.350957       4.539159       3.486619       0.529613      23.136921 0.26430104E+03  0.55445717E+04                                 7.371422                            5.745141       0.047486       2.069502                    0.999335      22.915516      64.398112       0.623452       0.468310      -1.022634      -0.128667       0.081027       0.000003       0.152055       0.115915      -0.013271      -0.021114      -0.111069      -0.284602      -0.097145      -0.081097       0.178242              8.246831       6.569177      -1.434388       0.358792       5.194579       0.569846      12.976738           0.000002
           32              C       0.971551       3.706364       3.486619       0.528973      23.155199 0.26455467E+03  0.55507682E+04                                 7.371755                            5.745393       0.054807       2.071358                    0.999395      22.927191      64.418739       0.623897       0.467902      -1.022941       0.128017      -0.080636      -0.000003       0.151296       0.115758       0.013311       0.021115      -0.110936      -0.282635      -0.096503      -0.081255       0.177758              8.247187       6.569405      -1.434415      -0.358763       5.194758      -0.569673      12.977399           0.000002
           33              O       3.360441      -0.802252       9.349998      -0.603949      38.944185 0.58353297E+03  0.14353521E+05                                 9.167867                            7.551530       0.226433       2.094972                    0.997877      29.032980      77.821431       0.679481       0.366468      -1.130349       0.041132      -0.010854       0.088758       0.098426       0.100491      -0.033081       0.012322      -0.064965       0.101646      -0.129638       0.039203       0.090435             10.285995       6.855906      -0.720674      -2.221447       7.108361       2.417345      16.893719           0.000003
           34              O       4.259705      -1.251065       6.510774      -0.737648      51.035591 0.75236850E+03  0.19719734E+05                                11.008405                            8.589456       0.087797       2.019111                    0.997201      31.471737      87.070597       0.635483       0.367732      -1.129412       0.066295      -0.018454      -0.013909       0.070207       0.016723       0.004709       0.008040       0.128677       0.265203      -0.110950       0.021793       0.089158             12.829863      20.259219      -0.274836      -5.015080       9.472123       1.188193       8.758247           0.000001
           35              O       2.060548       5.815324       5.915538      -0.611642      33.393134 0.53203946E+03  0.12728937E+05                                 8.134549                            7.088213       0.620461       2.238331                    0.998062      28.025913      72.973489       0.722931       0.354129      -1.145370       0.040772       0.035573      -0.057083       0.078652      -0.063814       0.026731       0.031177      -0.072921       0.122475      -0.104346       0.039050       0.065295              8.711991       7.408874      -1.400354      -0.207670      12.808702       1.542450       5.918396           0.000006
           36              O       1.210966       0.802322       9.349998      -0.603629      38.934858 0.58333094E+03  0.14347574E+05                                 9.167546                            7.551293       0.226299       2.095114                    0.997832      29.025535      77.803503       0.679335       0.366572      -1.130248      -0.040993       0.010827       0.089186       0.098751       0.100900       0.033035      -0.012306      -0.065074       0.102294      -0.130102       0.039374       0.090728             10.285591       6.855508      -0.720506       2.221361       7.108206      -2.416894      16.893059           0.000004
           37              O       0.311760       1.251114       6.510774      -0.737364      51.013625 0.75205338E+03  0.19709356E+05                                11.004694                            8.587435       0.089689       2.019580                    0.997221      31.467722      87.054029       0.635584       0.367713      -1.129430      -0.066404       0.018969      -0.014073       0.070480       0.016224      -0.004261      -0.008078       0.129369       0.265200      -0.111170       0.022080       0.089090             12.824586      20.249209      -0.274498       5.012657       9.468896      -1.187690       8.755652           0.000001
           38              O      -1.440004       2.430218       5.915538      -0.610908      33.352696 0.53119260E+03  0.12703076E+05                                 8.126110                            7.080870       0.625109       2.239839                    0.998102      28.014715      72.918120       0.723597       0.353959      -1.145556      -0.040053      -0.036112      -0.057495       0.078828      -0.064689      -0.026795      -0.031266      -0.073555       0.121114      -0.105076       0.039332       0.065744              8.702903       7.400983      -1.400016       0.207677      12.795040      -1.540806       5.912685           0.000006
           39              O       3.473609      -0.622491      11.569719      -0.603944      38.944934 0.58354423E+03  0.14353898E+05                                 9.168075                            7.551685       0.226522       2.095008                    0.997878      29.032958      77.822171       0.679461       0.366476      -1.130341       0.027557      -0.032400      -0.088748       0.098414       0.088278       0.025415      -0.024514      -0.115957       0.101667      -0.129650       0.039212       0.090438             10.286240       7.623010      -0.353152       3.139952       6.341487      -0.958742      16.894222           0.000003
           40              O       6.863170       2.883205       0.462465      -0.737671      51.036775 0.75238778E+03  0.19720370E+05                                11.008553                            8.589555       0.087818       2.019112                    0.997202      31.472173      87.072164       0.635480       0.367732      -1.129413       0.045296      -0.051805       0.013897       0.070204      -0.039663       0.005232       0.007735      -0.106683       0.265225      -0.110951       0.021783       0.089168             12.830038      11.700676      -4.375865       3.238725      18.031010      -4.009339       8.758430           0.000001
           41              O      -0.459727       1.812941       1.057701      -0.611632      33.395027 0.53207515E+03  0.12730049E+05                                 8.135003                            7.088575       0.620532       2.238359                    0.998065      28.026199      72.975806       0.722891       0.354141      -1.145356      -0.014480      -0.052150       0.057067       0.078651      -0.011559       0.016568       0.037566       0.145145       0.122492      -0.104333       0.039040       0.065294              8.712500      12.892604       1.226962       1.480883       7.326202       0.479261       5.918693           0.000006
           42              O       1.097752       0.622579      11.569719      -0.603631      38.934876 0.58333412E+03  0.14347665E+05                                 9.167539                            7.551305       0.226333       2.095127                    0.997835      29.025554      77.803468       0.679336       0.366571      -1.130249      -0.027478       0.032269      -0.089199       0.098756       0.088566      -0.025376       0.024495      -0.116529       0.102310      -0.130105       0.039376       0.090729             10.285572       7.622641      -0.352968      -3.139534       6.341166       0.958929      16.892910           0.000004
           43              O       2.900687       5.362296       0.462465      -0.737370      51.015190 0.75208062E+03  0.19710266E+05                                11.004982                            8.587641       0.089672       2.019578                    0.997221      31.468030      87.055573       0.635570       0.367718      -1.129426      -0.045799       0.051693       0.014079       0.070483      -0.040253      -0.005446      -0.007340      -0.106388       0.265166      -0.111184       0.022104       0.089080             12.824952      11.696214      -4.373176      -3.237237      18.022836       4.007379       8.755806           0.000001
           44              O       1.080372       6.432564       1.057701      -0.610906      33.353642 0.53121227E+03  0.12703676E+05                                 8.126312                            7.081045       0.624885       2.239773                    0.998101      28.014931      72.919279       0.723581       0.353963      -1.145551       0.015256       0.051737       0.057488       0.078831      -0.011867      -0.016607      -0.037654       0.146932       0.121110      -0.105070       0.039335       0.065735              8.703127      12.879324       1.224871      -1.479280       7.317236      -0.478547       5.912821           0.000006
           45              O      -0.764452       4.925053       4.596480      -0.603949      38.944146 0.58353231E+03  0.14353501E+05                                 9.167859                            7.551524       0.226434       2.094972                    0.997877      29.032973      77.821392       0.679481       0.366468      -1.130349      -0.041132       0.010854      -0.088758       0.098426       0.100491      -0.033081       0.012322      -0.064965       0.101646      -0.129638       0.039203       0.090435             10.285986       6.855900      -0.720673      -2.221445       7.108355       2.417342      16.893702           0.000003
           46              O      -1.663716       5.373866       7.435704      -0.737648      51.035587 0.75236841E+03  0.19719731E+05                                11.008404                            8.589455       0.087797       2.019111                    0.997201      31.471735      87.070585       0.635483       0.367732      -1.129412      -0.066295       0.018453       0.013909       0.070207       0.016723       0.004709       0.008040       0.128677       0.265203      -0.110950       0.021793       0.089158             12.829862      20.259217      -0.274837      -5.015079       9.472122       1.188193       8.758246           0.000001
           47              O       0.535441      -1.692523       8.030940      -0.611642      33.393145 0.53203968E+03  0.12728944E+05                                 8.134550                            7.088214       0.620461       2.238331                    0.998062      28.025920      72.973508       0.722931       0.354128      -1.145370      -0.040772      -0.035573       0.057083       0.078653      -0.063814       0.026731       0.031177      -0.072921       0.122475      -0.104345       0.039050       0.065295              8.711992       7.408875      -1.400354      -0.207669      12.808704       1.542450       5.918396           0.000006
           48              O       1.385023       3.320479       4.596480      -0.603629      38.934841 0.58333065E+03  0.14347565E+05                                 9.167542                            7.551291       0.226299       2.095113                    0.997832      29.025533      77.803489       0.679335       0.366572      -1.130248       0.040993      -0.010826      -0.089186       0.098751       0.100900       0.033034      -0.012306      -0.065073       0.102294      -0.130101       0.039374       0.090728             10.285587       6.855506      -0.720505       2.221359       7.108203      -2.416892      16.893052           0.000004
           49              O       2.284229       2.871687       7.435704      -0.737364      51.013632 0.75205350E+03  0.19709360E+05                                11.004695                            8.587436       0.089690       2.019580                    0.997221      31.467723      87.054032       0.635584       0.367713      -1.129430       0.066405      -0.018968       0.014073       0.070480       0.016224      -0.004261      -0.008078       0.129369       0.265200      -0.111170       0.022080       0.089090             12.824586      20.249211      -0.274499       5.012657       9.468896      -1.187691       8.755652           0.000001
           50              O       4.035993       1.692583       8.030940      -0.610908      33.352700 0.53119269E+03  0.12703078E+05                                 8.126110                            7.080870       0.625110       2.239839                    0.998102      28.014719      72.918128       0.723597       0.353959      -1.145556       0.040053       0.036112       0.057495       0.078829      -0.064689      -0.026795      -0.031266      -0.073555       0.121114      -0.105077       0.039332       0.065744              8.702903       7.400983      -1.400016       0.207677      12.795040      -1.540806       5.912685           0.000006
           51              O      -0.877620       4.745292       2.376759      -0.603944      38.944863 0.58354294E+03  0.14353857E+05                                 9.168061                            7.551674       0.226524       2.095008                    0.997878      29.032942      77.822085       0.679462       0.366476      -1.130341      -0.027557       0.032400       0.088748       0.098414       0.088278       0.025415      -0.024514      -0.115957       0.101666      -0.129649       0.039211       0.090438             10.286223       7.622998      -0.353151       3.139946       6.341478      -0.958740      16.894193           0.000003
           52              O      -4.267181       1.239596      13.484013      -0.737672      51.036793 0.75238813E+03  0.19720382E+05                                11.008556                            8.589558       0.087818       2.019111                    0.997202      31.472178      87.072185       0.635480       0.367732      -1.129413      -0.045296       0.051805      -0.013897       0.070204      -0.039663       0.005232       0.007735      -0.106683       0.265225      -0.110951       0.021783       0.089168             12.830042      11.700679      -4.375866       3.238726      18.031015      -4.009339       8.758432           0.000001
           53              O       3.055716       2.309860      12.888777      -0.611632      33.395036 0.53207533E+03  0.12730055E+05                                 8.135005                            7.088577       0.620532       2.238359                    0.998065      28.026200      72.975814       0.722891       0.354141      -1.145356       0.014480       0.052150      -0.057068       0.078651      -0.011559       0.016568       0.037566       0.145145       0.122493      -0.104334       0.039040       0.065294              8.712502      12.892607       1.226963       1.480884       7.326204       0.479261       5.918694           0.000006
           54              O       1.498237       3.500222       2.376759      -0.603631      38.934830 0.58333327E+03  0.14347638E+05                                 9.167530                            7.551298       0.226334       2.095127                    0.997835      29.025543      77.803411       0.679336       0.366571      -1.130250       0.027479      -0.032269       0.089199       0.098756       0.088566      -0.025376       0.024495      -0.116529       0.102309      -0.130105       0.039376       0.090729             10.285562       7.622633      -0.352967      -3.139531       6.341160       0.958928      16.892893           0.000004
           55              O      -0.304698      -1.239495      13.484013      -0.737371      51.015213 0.75208105E+03  0.19710280E+05                                11.004986                            8.587644       0.089672       2.019578                    0.997221      31.468036      87.055599       0.635570       0.367718      -1.129426       0.045799      -0.051693      -0.014079       0.070483      -0.040253      -0.005446      -0.007340      -0.106388       0.265166      -0.111184       0.022104       0.089080             12.824956      11.696218      -4.373176      -3.237238      18.022842       4.007380       8.755808           0.000001
           56              O       1.515617      -2.309763      12.888777      -0.610906      33.353635 0.53121212E+03  0.12703671E+05                                 8.126311                            7.081044       0.624886       2.239774                    0.998102      28.014927      72.919264       0.723581       0.353963      -1.145551      -0.015256      -0.051737      -0.057488       0.078831      -0.011867      -0.016607      -0.037654       0.146932       0.121111      -0.105070       0.039335       0.065735              8.703126      12.879323       1.224872      -1.479280       7.317235      -0.478547       5.912820           0.000006

******************************************************
Auxiliary information for the entire system
The total spin magnetic moment of the unit cell is   0.000228
The total net atomic charge of the unit cell is   0.000000
Accuracy of reproducing the electrostatic potential in the unit cell:
  The inner radius (bohr) =    5.0000
  The outer radius (bohr) =   12.0000
  Valid grid points have density less than (e/(bohr^3)) =    0.0001
  The number of valid grid points were=        25836
  The rms potential error without charges in kcal/mol is=      7.91800
  The rms potential error with partial charges in kcal/mol is=      1.23529
  The RRMSE value at monopole order=      0.15601
  The rms potential error with partial charges and cloud penetration in kcal/mol is=      1.22167
  The RRMSE value at monopole order with cloud penetration is=      0.15429
  The rms potential error with partial charges and atomic dipoles in kcal/mol is=      0.95318
  The RRMSE value at dipole order=      0.12038
  The rms potential error with partial charges, atomic dipoles and cloud penetration in kcal/mol is=      0.93063
  The RRMSE value at dipole order with cloud penetration=      0.11753

******************************************************
The electron densities and ab initio electrostatic potential were computed in VASP using the PBE functional and
projector augmented wave method. See the main text of the journal article for a description of computational details.
The atomic charges, dipoles, and quadrupoles were computed with the DDEC6 method as described in
(a) T. A. Manz and N. Gabaldon Limas, RSC Adv. 6 (2016) 47771-47801 DOI: 10.1039/c6ra04656h
(b) N. Gabaldon Limas and T. A. Manz, RSC Adv. 8 (2018) 2678-2707 DOI: 10.1039/c7ra11829e.
For each atom in the material, the electron cloud parameters were fit to the spherically averaged atom-in-material
electron density using radial positions for which this density was between 10^-4 and 10^-2 electrons per cubic bohr.
The polarizabilities, dispersion coefficients, and quantum Drude oscillator (QDO) parameters were fit using the MCLF method.
The magnetic structure of the system was optimized in VASP from the default ferromagnetic initial guess using spin polarization.
The atomic spin moments (ASMs) were computed on this optimized magnetic structure using the DDEC6 partition as inputs
to the method of T. A. Manz and D. S. Sholl, J. Chem. Theory Comput. 7 (2011) 4146-4164 DOI: 10.1021/ct200539n.
The RMSE and RRMSE were computed using a uniform grid with Ewald summation.
