# Supplementary material for: A collection of forcefield precursors for metal–organic frameworks
Source: RSC Adv. 2019 Nov 13;9(63):36492–507. doi: 10.1039/c9ra07327b (PMC9075174; doi:10.1039/c9ra07327b)
Supplement: RA-009-C9RA07327B-s3651 [file RA-009-C9RA07327B-s3651.xyz]

   56
jmolscript: load "" {1 1 1} spacegroup "x,y,z" unitcell [{      9.130400     0.000000     0.000000 }, {     -3.936347     8.238287     0.000000 }, {     -2.597065    -4.119205    13.880510 }]
Nd     0.314389     4.119083    13.619556     2.082233
Nd     0.314407     4.119112     7.201209     2.082233
Nd     2.282599    -0.000001     0.260954     2.082233
Nd     2.282581    -0.000030     6.679301     2.082232
H     -1.080332    -0.815647    12.853352     0.132688
H     -3.484940     0.815533    12.853352     0.133374
H     -1.028378    -0.733243     7.967413     0.132687
H      5.593533     0.733172     7.967413     0.133374
H      3.677320     4.934729     1.027158     0.132688
H      6.081928     3.303549     1.027158     0.133374
H      3.625366     4.852325     5.913097     0.132688
H     -2.996545     3.385910     5.913097     0.133374
C     -2.865175    -1.836372    13.070443     0.676738
C     -2.028404    -0.604748    12.978554    -0.158593
C     -1.700097     1.836256    13.070443     0.678696
C     -2.536868     0.604633    12.978554    -0.160916
C     -0.876877     1.317268     7.750322     0.676738
C     -1.627409     0.031271     7.842211    -0.158592
C      5.442034    -1.317336     7.750322     0.678697
C      6.192565    -0.031340     7.842211    -0.160917
C      5.462163     5.955454     0.810067     0.676738
C      4.625392     4.723830     0.901956    -0.158593
C      4.297085     2.282826     0.810067     0.678697
C      5.133856     3.514449     0.901956    -0.160917
C      3.473865     2.801814     6.130188     0.676738
C      4.224397     4.087811     6.038299    -0.158592
C     -2.845046     5.436418     6.130188     0.678696
C     -3.595577     4.150422     6.038299    -0.160916
C      0.971655     3.704712    10.410382     0.529040
C     -0.342860     4.533483    10.410382     0.526809
C      1.625333     0.414370     3.470127     0.529040
C      2.939848    -0.414401     3.470127     0.526808
O      1.501682     3.493724    11.520268    -0.603065
O      5.033787    -1.833652    12.825314    -0.614380
O     -2.271098    -2.878682    13.427728    -0.738275
O     -0.872893     4.744461    11.520268    -0.602153
O     -0.468659     1.833539    12.825314    -0.615264
O     -2.294176     2.878563    13.427728    -0.739007
O      1.390535     3.317435     9.300497    -0.603065
O     -1.410235     2.427211     7.995451    -0.614381
O      0.319712     1.230603     7.393037    -0.738275
O     -0.761734     4.920770     9.300497    -0.602152
O      2.039044     5.811005     7.995451    -0.615264
O      4.245447    -1.230668     7.393037    -0.739007
O      1.095306     0.625358     2.360242    -0.603065
O     -2.436799     5.952734     1.055196    -0.614380
O      4.868086     6.997764     0.452782    -0.738275
O      3.469881    -0.625379     2.360242    -0.602153
O      3.065647     2.285543     1.055196    -0.615263
O      4.891164     1.240519     0.452782    -0.739006
O      1.206453     0.801647     4.580013    -0.603065
O      4.007223     1.691871     5.885059    -0.614381
O      2.277276     2.888479     6.487473    -0.738275
O      3.358722    -0.801688     4.580013    -0.602153
O      0.557944    -1.691923     5.885059    -0.615264
O     -1.648459     5.349750     6.487473    -0.739007

The following XYZ coordinates are in angstroms. Other properties are in atomic units.
The sperically averaged electron density of each atom fit to a function of the form exp(a - br)
eigen_1, eigen_2 and eigen_3 are the three eigenvalues of traceless quadrupole moment tensor
  atom number  atomic symbol              X              Y              Z     net charge C6 coefficient C8 coefficient C10 coefficient fluctuating dipole atomic polarizability isotropic forcefield polarizability              a              b squared Pearson coefficient          <r^3>          <r^4>         wp_QDO          m_QDO          q_QDO       dipole_x       dipole_y       dipole_z         dipole            Qxy            Qxz            Qyz     Q(x^2-y^2)  Q(3z^2 - R^2)        eigen_1        eigen_2        eigen_3 static polarizability      alpha(xx)      alpha(xy)      alpha(xz)      alpha(yy)      alpha(yz)      alpha(zz) atomic spin moment
            1             Nd       0.314389       4.119083      13.619556       2.082233     134.537232 0.33272279E+04  0.11609314E+06                                17.033583                           15.341899       2.679921       2.489744                    0.999667      85.104767     205.424048       0.661721       0.265281      -1.334960      -0.000546      -0.000875      -0.009704       0.009759       0.016268      -0.000235       0.000138       0.169003       0.031219      -0.091256       0.010406       0.080850             18.555919      20.645325      -0.592244       0.000132      18.267162       0.000500      16.755270          -0.000022
            2             Nd       0.314407       4.119112       7.201209       2.082233     134.537348 0.33272316E+04  0.11609330E+06                                17.033594                           15.341909       2.679920       2.489744                    0.999667      85.104782     205.424122       0.661721       0.265282      -1.334960       0.000554       0.000870       0.009704       0.009759      -0.055521       0.000224      -0.000153      -0.131492       0.031216      -0.091256       0.010405       0.080851             18.555932      19.169969      -1.297190       0.000399      19.742542       0.000332      16.755284          -0.000029
            3             Nd       2.282599      -0.000001       0.260954       2.082233     134.537395 0.33272330E+04  0.11609336E+06                                17.033599                           15.341913       2.679920       2.489744                    0.999667      85.104790     205.424158       0.661721       0.265282      -1.334960       0.000546       0.000874       0.009704       0.009759       0.016268      -0.000235       0.000138       0.169002       0.031224      -0.091257       0.010408       0.080849             18.555937      20.645343      -0.592244       0.000134      18.267179       0.000498      16.755290          -0.000024
            4             Nd       2.282581      -0.000030       6.679301       2.082232     134.537446 0.33272344E+04  0.11609342E+06                                17.033605                           15.341917       2.679919       2.489744                    0.999667      85.104782     205.424155       0.661721       0.265282      -1.334960      -0.000554      -0.000870      -0.009704       0.009758      -0.055521       0.000225      -0.000153      -0.131493       0.031220      -0.091257       0.010406       0.080851             18.555944      19.169983      -1.297193       0.000396      19.742552       0.000335      16.755297          -0.000023
            5              H      -1.080332      -0.815647      12.853352       0.132688       1.328039 0.10626109E+02  0.11144945E+03                                 1.961787                            1.878468      -1.401155       2.215358                    0.993422       3.684089      10.492829       0.468962       1.245273      -0.717252       0.034320      -0.006916      -0.013603       0.037560      -0.002797      -0.010650       0.006639       0.013987      -0.016944      -0.013639      -0.003113       0.016752              1.981550       2.546828      -0.207388      -0.029299       1.839296      -0.019536       1.558527           0.000009
            6              H      -3.484940       0.815533      12.853352       0.133374       1.329425 0.10641628E+02  0.11166391E+03                                 1.963905                            1.880422      -1.411279       2.211173                    0.993391       3.685719      10.503275       0.468455       1.246045      -0.717071      -0.034063       0.006610      -0.013480       0.037225      -0.002863       0.010673      -0.006792       0.014153      -0.016069      -0.013620      -0.003225       0.016845              1.983714       2.549789      -0.207705       0.029317       1.841353       0.019585       1.559999           0.000009
            7              H      -1.028378      -0.733243       7.967413       0.132687       1.328042 0.10626132E+02  0.11144973E+03                                 1.961789                            1.878470      -1.401157       2.215358                    0.993422       3.684092      10.492838       0.468962       1.245273      -0.717253       0.021036      -0.027985       0.013603       0.037560      -0.007199       0.010582      -0.006748      -0.004435      -0.016944      -0.013639      -0.003113       0.016752              1.981552       2.132156      -0.405525      -0.004995       2.253973      -0.034858       1.558528           0.000009
            8              H       5.593533       0.733172       7.967413       0.133374       1.329424 0.10641618E+02  0.11166379E+03                                 1.963904                            1.880421      -1.411279       2.211173                    0.993391       3.685719      10.503274       0.468455       1.246045      -0.717071      -0.020649       0.027885       0.013480       0.037225      -0.007305      -0.010729       0.006702      -0.004437      -0.016069      -0.013620      -0.003225       0.016845              1.983713       2.134625      -0.406075       0.005032       2.256515       0.034896       1.559998           0.000009
            9              H       3.677320       4.934729       1.027158       0.132688       1.328041 0.10626124E+02  0.11144964E+03                                 1.961788                            1.878469      -1.401156       2.215358                    0.993422       3.684092      10.492838       0.468962       1.245272      -0.717253      -0.034320       0.006916       0.013603       0.037560      -0.002797      -0.010650       0.006639       0.013987      -0.016944      -0.013639      -0.003113       0.016752              1.981551       2.546829      -0.207388      -0.029299       1.839297      -0.019536       1.558527           0.000009
           10              H       6.081928       3.303549       1.027158       0.133374       1.329426 0.10641644E+02  0.11166415E+03                                 1.963907                            1.880424      -1.411280       2.211173                    0.993391       3.685722      10.503290       0.468454       1.246046      -0.717071       0.034063      -0.006610       0.013480       0.037225      -0.002863       0.010673      -0.006792       0.014153      -0.016069      -0.013620      -0.003225       0.016845              1.983716       2.549792      -0.207705       0.029317       1.841355       0.019585       1.560000           0.000009
           11              H       3.625366       4.852325       5.913097       0.132688       1.328042 0.10626136E+02  0.11144980E+03                                 1.961790                            1.878470      -1.401157       2.215357                    0.993422       3.684093      10.492843       0.468962       1.245273      -0.717253      -0.021037       0.027985      -0.013603       0.037560      -0.007199       0.010582      -0.006748      -0.004435      -0.016944      -0.013639      -0.003113       0.016752              1.981553       2.132157      -0.405526      -0.004995       2.253973      -0.034858       1.558528           0.000009
           12              H      -2.996545       3.385910       5.913097       0.133374       1.329426 0.10641643E+02  0.11166412E+03                                 1.963907                            1.880423      -1.411280       2.211173                    0.993391       3.685723      10.503291       0.468454       1.246045      -0.717071       0.020649      -0.027885      -0.013480       0.037225      -0.007304      -0.010729       0.006702      -0.004437      -0.016069      -0.013620      -0.003225       0.016845              1.983716       2.134628      -0.406076       0.005032       2.256519       0.034896       1.560000           0.000009
           13              C      -2.865175      -1.836372      13.070443       0.676738      21.671935 0.22777804E+03  0.46217515E+04                                 7.245132                            5.411140      -0.072983       2.047988                    0.999427      21.447590      60.027117       0.626202       0.482055      -1.011363      -0.014209      -0.045398      -0.002000       0.047612      -0.027901      -0.017381       0.042043      -0.007995       0.343288      -0.086631      -0.040685       0.127316              8.390909       9.193862       1.166919       1.210497      11.421819      -1.121050       4.557047           0.000006
           14              C      -2.028404      -0.604748      12.978554      -0.158593      36.663444 0.43888538E+03  0.10316158E+05                                 9.518711                            6.935255       0.113876       2.019039                    0.999444      29.030825      82.755349       0.634066       0.410965      -1.070454       0.010317       0.023970       0.017889       0.031639      -0.002432       0.006192       0.006026       0.028476       0.223263      -0.051995      -0.023090       0.075085             11.315353       9.091365       0.823989      -0.161445      19.817892      -0.545580       5.036803           0.000010
           15              C      -1.700097       1.836256      13.070443       0.678696      21.639020 0.22737376E+03  0.46113709E+04                                 7.237408                            5.405934      -0.069028       2.049462                    0.999428      21.426927      59.949650       0.626591       0.481984      -1.011429       0.014980       0.045153      -0.002111       0.047620      -0.027947       0.017062      -0.042321      -0.008580       0.342069      -0.086555      -0.040470       0.127025              8.381552       9.184650       1.165777      -1.208999      11.407327       1.119542       4.552679           0.000006
           16              C      -2.536868       0.604633      12.978554      -0.160916      36.706198 0.43953862E+03  0.10334878E+05                                 9.522737                            6.937996       0.116865       2.019625                    0.999465      29.057287      82.831792       0.634301       0.410679      -1.070690      -0.010136      -0.023550       0.016807       0.030657      -0.002088      -0.006907      -0.005800       0.028730       0.225359      -0.052389      -0.023463       0.075851             11.320250       9.095916       0.824823       0.161437      19.826161       0.545521       5.038673           0.000010
           17              C      -0.876877       1.317268       7.750322       0.676738      21.671918 0.22777787E+03  0.46217473E+04                                 7.245129                            5.411138      -0.072984       2.047987                    0.999427      21.447595      60.027139       0.626202       0.482055      -1.011363       0.034836       0.032393       0.002000       0.047612      -0.014419       0.045429       0.002443       0.048437       0.343288      -0.086631      -0.040685       0.127316              8.390904      10.099839       1.599800      -1.533390      10.515828       0.608911       4.557046           0.000005
           18              C      -1.627409       0.031271       7.842211      -0.158592      36.663436 0.43888531E+03  0.10316156E+05                                 9.518710                            6.935255       0.113876       2.019039                    0.999444      29.030818      82.755326       0.634066       0.410965      -1.070454      -0.017180      -0.019643      -0.017889       0.031639      -0.012605       0.002768       0.008185      -0.014107       0.223263      -0.051995      -0.023089       0.075085             11.315351      17.183100       4.690300      -0.422668      11.726150      -0.380883       5.036802           0.000011
           19              C       5.442034      -1.317336       7.750322       0.678697      21.639025 0.22737392E+03  0.46113750E+04                                 7.237411                            5.405937      -0.069028       2.049463                    0.999428      21.426930      59.949676       0.626590       0.481984      -1.011429      -0.034283      -0.032983       0.002110       0.047620      -0.014220      -0.045541      -0.002851       0.048876       0.342069      -0.086555      -0.040470       0.127025              8.381555      10.087233       1.597033       1.531387      10.504751      -0.608207       4.552682           0.000006
           20              C       6.192565      -0.031340       7.842211      -0.160917      36.706185 0.43953849E+03  0.10334875E+05                                 9.522735                            6.937995       0.116864       2.019625                    0.999465      29.057296      82.831830       0.634301       0.410679      -1.070690       0.016879       0.019299      -0.016807       0.030657      -0.012488      -0.002255      -0.008732      -0.014801       0.225359      -0.052389      -0.023462       0.075851             11.320247      17.190035       4.692270       0.422620      11.732033       0.380851       5.038672           0.000009
           21              C       5.462163       5.955454       0.810067       0.676738      21.671934 0.22777802E+03  0.46217509E+04                                 7.245132                            5.411139      -0.072983       2.047988                    0.999427      21.447589      60.027112       0.626202       0.482055      -1.011364       0.014210       0.045398       0.002000       0.047612      -0.027901      -0.017381       0.042043      -0.007995       0.343288      -0.086631      -0.040685       0.127316              8.390909       9.193861       1.166920       1.210497      11.421819      -1.121049       4.557046           0.000006
           22              C       4.625392       4.723830       0.901956      -0.158593      36.663447 0.43888538E+03  0.10316158E+05                                 9.518712                            6.935256       0.113875       2.019039                    0.999444      29.030827      82.755364       0.634065       0.410965      -1.070454      -0.010317      -0.023970      -0.017890       0.031639      -0.002432       0.006192       0.006027       0.028477       0.223263      -0.051995      -0.023090       0.075085             11.315355       9.091367       0.823988      -0.161445      19.817895      -0.545580       5.036804           0.000010
           23              C       4.297085       2.282826       0.810067       0.678697      21.639019 0.22737375E+03  0.46113705E+04                                 7.237407                            5.405933      -0.069027       2.049463                    0.999428      21.426926      59.949645       0.626591       0.481984      -1.011429      -0.014980      -0.045153       0.002111       0.047620      -0.027947       0.017062      -0.042321      -0.008580       0.342069      -0.086555      -0.040470       0.127025              8.381551       9.184650       1.165779      -1.208999      11.407326       1.119541       4.552678           0.000006
           24              C       5.133856       3.514449       0.901956      -0.160917      36.706238 0.43953915E+03  0.10334894E+05                                 9.522744                            6.938000       0.116863       2.019624                    0.999465      29.057308      82.831879       0.634301       0.410679      -1.070690       0.010136       0.023550      -0.016808       0.030657      -0.002088      -0.006907      -0.005800       0.028730       0.225358      -0.052389      -0.023463       0.075851             11.320260       9.095924       0.824824       0.161437      19.826179       0.545522       5.038676           0.000010
           25              C       3.473865       2.801814       6.130188       0.676738      21.671909 0.22777777E+03  0.46217445E+04                                 7.245125                            5.411136      -0.072982       2.047988                    0.999427      21.447587      60.027098       0.626202       0.482055      -1.011364      -0.034836      -0.032393      -0.001999       0.047611      -0.014419       0.045429       0.002443       0.048437       0.343288      -0.086631      -0.040685       0.127316              8.390900      10.099834       1.599799      -1.533389      10.515821       0.608911       4.557044           0.000006
           26              C       4.224397       4.087811       6.038299      -0.158592      36.663435 0.43888532E+03  0.10316156E+05                                 9.518709                            6.935255       0.113877       2.019040                    0.999444      29.030818      82.755323       0.634066       0.410965      -1.070454       0.017180       0.019643       0.017890       0.031639      -0.012605       0.002768       0.008185      -0.014107       0.223263      -0.051995      -0.023090       0.075085             11.315350      17.183099       4.690298      -0.422668      11.726148      -0.380882       5.036802           0.000010
           27              C      -2.845046       5.436418       6.130188       0.678696      21.639027 0.22737395E+03  0.46113758E+04                                 7.237412                            5.405937      -0.069027       2.049463                    0.999428      21.426933      59.949688       0.626590       0.481984      -1.011429       0.034283       0.032983      -0.002110       0.047620      -0.014220      -0.045542      -0.002851       0.048876       0.342069      -0.086555      -0.040470       0.127025              8.381556      10.087233       1.597033       1.531386      10.504753      -0.608208       4.552682           0.000006
           28              C      -3.595577       4.150422       6.038299      -0.160916      36.706166 0.43953824E+03  0.10334867E+05                                 9.522731                            6.937992       0.116865       2.019625                    0.999465      29.057290      82.831805       0.634301       0.410679      -1.070690      -0.016879      -0.019299       0.016808       0.030657      -0.012488      -0.002256      -0.008732      -0.014802       0.225358      -0.052389      -0.023462       0.075851             11.320241      17.190025       4.692264       0.422619      11.732028       0.380851       5.038669           0.000010
           29              C       0.971655       3.704712      10.410382       0.529040      23.167526 0.26453186E+03  0.55511123E+04                                 7.382613                            5.748579       0.040132       2.067056                    0.999301      22.914078      64.422394       0.623060       0.468462      -1.022462       0.127283      -0.080249       0.000000       0.150469       0.114730      -0.013666      -0.021676      -0.109639      -0.285396      -0.097543      -0.079588       0.177132              8.268478       6.615841      -1.462919       0.349867       5.217841       0.554923      12.971753           0.000002
           30              C      -0.342860       4.533483      10.410382       0.526809      23.232216 0.26541001E+03  0.55739166E+04                                 7.393261                            5.756095       0.046643       2.068201                    0.999380      22.955854      64.556120       0.623007       0.468134      -1.022685      -0.127020       0.080083      -0.000000       0.150158       0.114552       0.013308       0.021108      -0.109469      -0.286042      -0.097634      -0.079283       0.176918              8.280874       6.624573      -1.465057      -0.350536       5.224531      -0.555986      12.993518           0.000002
           31              C       1.625333       0.414370       3.470127       0.529040      23.167529 0.26453190E+03  0.55511135E+04                                 7.382613                            5.748579       0.040132       2.067056                    0.999301      22.914083      64.422411       0.623060       0.468462      -1.022462      -0.127284       0.080249       0.000000       0.150469       0.114730      -0.013666      -0.021676      -0.109639      -0.285395      -0.097543      -0.079588       0.177132              8.268478       6.615842      -1.462919       0.349870       5.217841       0.554921      12.971751           0.000002
           32              C       2.939848      -0.414401       3.470127       0.526808      23.232228 0.26541015E+03  0.55739211E+04                                 7.393266                            5.756099       0.046642       2.068200                    0.999380      22.955870      64.556199       0.623007       0.468134      -1.022685       0.127020      -0.080083       0.000000       0.150158       0.114552       0.013308       0.021109      -0.109469      -0.286042      -0.097634      -0.079283       0.176918              8.280880       6.624578      -1.465058      -0.350539       5.224533      -0.555985      12.993528           0.000001
           33              O       1.501682       3.493724      11.520268      -0.603065      39.031083 0.58461318E+03  0.14385964E+05                                 9.185609                            7.559092       0.220768       2.093701                    0.997930      29.029409      77.814005       0.679100       0.366524      -1.130367       0.029341      -0.034342      -0.090445       0.101097       0.087508       0.027307      -0.026160      -0.115708       0.098927      -0.129583       0.039170       0.090413             10.319252       7.663484      -0.373592       3.160872       6.360384      -1.004138      16.933887           0.000006
           34              O       5.033787      -1.833652      12.825314      -0.614380      33.240820 0.52731918E+03  0.12584988E+05                                 8.097112                            7.046700       0.642524       2.245542                    0.998083      27.988797      72.731660       0.726771       0.353126      -1.146450       0.014801       0.053352      -0.057381       0.079738      -0.011112       0.016408       0.038329       0.142791       0.123551      -0.103692       0.038918       0.064774              8.675920      12.851195       1.310784       1.538910       7.274254       0.470683       5.902312           0.000007
           35              O      -2.271098      -2.878682      13.427728      -0.738275      50.815321 0.74553617E+03  0.19493967E+05                                10.971995                            8.545338       0.100472       2.023378                    0.997238      31.407359      86.756993       0.637755       0.367300      -1.129871      -0.048582       0.053080      -0.012300       0.073000      -0.039162       0.005214       0.007046      -0.102364       0.270386      -0.109770       0.019032       0.090738             12.806925      11.792308      -4.494463       3.351526      17.803031      -4.087986       8.825437           0.000003
           36              O      -0.872893       4.744461      11.520268      -0.602153      38.997075 0.58391346E+03  0.14364698E+05                                 9.181236                            7.555426       0.228134       2.095969                    0.997912      29.012564      77.762374       0.679137       0.366607      -1.130283      -0.029155       0.034161      -0.090855       0.101349       0.088207      -0.027373       0.026345      -0.115327       0.102219      -0.130583       0.040179       0.090404             10.314249       7.659701      -0.373395      -3.159506       6.357440       1.003440      16.925606           0.000006
           37              O      -0.468659       1.833539      12.825314      -0.615264      33.290383 0.52831787E+03  0.12615371E+05                                 8.107279                            7.055214       0.637260       2.243631                    0.998036      28.003562      72.799895       0.726014       0.353310      -1.146247      -0.014225      -0.053112      -0.057336       0.079439      -0.011639      -0.016419      -0.038355       0.141006       0.124674      -0.103142       0.038787       0.064355              8.687134      12.867870       1.313709      -1.541089       7.284429      -0.471384       5.909105           0.000007
           38              O      -2.294176       2.878563      13.427728      -0.739007      50.826692 0.74578695E+03  0.19501243E+05                                10.970923                            8.544792       0.015933       2.001274                    0.997807      31.417247      86.772508       0.638027       0.367130      -1.130055       0.047808      -0.052768      -0.012206       0.072243      -0.038112      -0.004682      -0.007250      -0.102758       0.268984      -0.109030       0.018729       0.090300             12.805410      11.791706      -4.493829      -3.351221      17.800092       4.087353       8.824430           0.000002
           39              O       1.390535       3.317435       9.300497      -0.603065      39.031048 0.58461241E+03  0.14385941E+05                                 9.185602                            7.559087       0.220769       2.093702                    0.997930      29.029406      77.813992       0.679100       0.366524      -1.130367       0.043636      -0.011669       0.090445       0.101097       0.099989      -0.035377       0.013361      -0.063469       0.098927      -0.129583       0.039170       0.090413             10.319244       6.893241      -0.741621      -2.268754       7.130618       2.419119      16.933874           0.000006
           40              O      -1.410235       2.427211       7.995451      -0.614381      33.240831 0.52731919E+03  0.12584989E+05                                 8.097114                            7.046700       0.642522       2.245541                    0.998083      27.988806      72.731697       0.726771       0.353126      -1.146450      -0.041758      -0.036356       0.057381       0.079738      -0.062527       0.027510       0.031329      -0.072421       0.123550      -0.103692       0.038918       0.064774              8.675923       7.291046      -1.345924      -0.238772      12.834411       1.591473       5.902313           0.000007
           41              O       0.319712       1.230603       7.393037      -0.738275      50.815325 0.74553613E+03  0.19493967E+05                                10.971996                            8.545338       0.100471       2.023378                    0.997238      31.407363      86.757016       0.637754       0.367300      -1.129870      -0.068838       0.020951       0.012300       0.073000       0.015216       0.004109       0.007742       0.125248       0.270386      -0.109770       0.019032       0.090738             12.806926      20.182524      -0.485531      -5.133487       9.412816       1.261624       8.825438           0.000002
           42              O      -0.761734       4.920770       9.300497      -0.602152      38.997043 0.58391279E+03  0.14364678E+05                                 9.181231                            7.555422       0.228135       2.095969                    0.997912      29.012559      77.762357       0.679137       0.366607      -1.130283      -0.043393       0.011579       0.090855       0.101349       0.100279       0.035572      -0.013340      -0.064795       0.102219      -0.130583       0.040179       0.090404             10.314243       6.889989      -0.741172       2.267538       7.127146      -2.418190      16.925593           0.000007
           43              O       2.039044       5.811005       7.995451      -0.615264      33.290385 0.52831822E+03  0.12615381E+05                                 8.107279                            7.055217       0.637260       2.243631                    0.998036      28.003559      72.799884       0.726014       0.353310      -1.146247       0.041790       0.035733       0.057336       0.079439      -0.062163      -0.027529      -0.031351      -0.070479       0.124674      -0.103142       0.038787       0.064355              8.687134       7.300154      -1.346613       0.239076      12.852142      -1.593736       5.909106           0.000007
           44              O       4.245447      -1.230668       7.393037      -0.739007      50.826710 0.74578704E+03  0.19501246E+05                                10.970925                            8.544792       0.015934       2.001275                    0.997807      31.417250      86.772521       0.638027       0.367130      -1.130055       0.068224      -0.020387       0.012206       0.072243       0.016028      -0.004523      -0.007350       0.123861       0.268984      -0.109029       0.018729       0.090300             12.805412      20.179533      -0.486036       5.132785       9.412272      -1.261618       8.824431           0.000003
           45              O       1.095306       0.625358       2.360242      -0.603065      39.031094 0.58461327E+03  0.14385968E+05                                 9.185611                            7.559093       0.220767       2.093701                    0.997930      29.029419      77.814048       0.679100       0.366524      -1.130367      -0.029341       0.034341       0.090445       0.101097       0.087509       0.027307      -0.026160      -0.115708       0.098928      -0.129584       0.039170       0.090414             10.319254       7.663488      -0.373594       3.160875       6.360386      -1.004139      16.933888           0.000006
           46              O      -2.436799       5.952734       1.055196      -0.614380      33.240839 0.52731957E+03  0.12585000E+05                                 8.097115                            7.046703       0.642523       2.245542                    0.998083      27.988804      72.731687       0.726771       0.353126      -1.146450      -0.014801      -0.053352       0.057381       0.079738      -0.011112       0.016408       0.038329       0.142792       0.123551      -0.103692       0.038918       0.064774              8.675924      12.851200       1.310786       1.538911       7.274258       0.470684       5.902314           0.000006
           47              O       4.868086       6.997764       0.452782      -0.738275      50.815296 0.74553576E+03  0.19493954E+05                                10.971991                            8.545335       0.100472       2.023378                    0.997238      31.407351      86.756962       0.637755       0.367300      -1.129871       0.048582      -0.053080       0.012300       0.073000      -0.039162       0.005214       0.007046      -0.102364       0.270387      -0.109770       0.019032       0.090738             12.806921      11.792303      -4.494461       3.351524      17.803025      -4.087984       8.825433           0.000003
           48              O       3.469881      -0.625379       2.360242      -0.602153      38.997138 0.58391443E+03  0.14364729E+05                                 9.181248                            7.555435       0.228131       2.095968                    0.997912      29.012586      77.762477       0.679136       0.366607      -1.130283       0.029155      -0.034161       0.090855       0.101349       0.088207      -0.027373       0.026345      -0.115328       0.102220      -0.130584       0.040179       0.090405             10.314263       7.659712      -0.373396      -3.159513       6.357447       1.003442      16.925630           0.000006
           49              O       3.065647       2.285543       1.055196      -0.615263      33.290370 0.52831763E+03  0.12615363E+05                                 8.107276                            7.055212       0.637261       2.243631                    0.998036      28.003560      72.799879       0.726014       0.353310      -1.146247       0.014225       0.053112       0.057336       0.079440      -0.011639      -0.016420      -0.038355       0.141005       0.124674      -0.103142       0.038787       0.064355              8.687131      12.867864       1.313709      -1.541088       7.284426      -0.471384       5.909103           0.000007
           50              O       4.891164       1.240519       0.452782      -0.739006      50.826688 0.74578692E+03  0.19501242E+05                                10.970922                            8.544792       0.015933       2.001274                    0.997807      31.417245      86.772503       0.638027       0.367130      -1.130055      -0.047808       0.052768       0.012206       0.072243      -0.038112      -0.004682      -0.007250      -0.102758       0.268984      -0.109030       0.018729       0.090300             12.805409      11.791705      -4.493827      -3.351219      17.800093       4.087352       8.824429           0.000002
           51              O       1.206453       0.801647       4.580013      -0.603065      39.031092 0.58461331E+03  0.14385969E+05                                 9.185610                            7.559093       0.220768       2.093701                    0.997930      29.029413      77.814024       0.679100       0.366524      -1.130367      -0.043636       0.011668      -0.090445       0.101097       0.099989      -0.035377       0.013361      -0.063470       0.098927      -0.129584       0.039170       0.090413             10.319254       6.893246      -0.741621      -2.268755       7.130623       2.419120      16.933892           0.000006
           52              O       4.007223       1.691871       5.885059      -0.614381      33.240826 0.52731911E+03  0.12584986E+05                                 8.097113                            7.046700       0.642523       2.245542                    0.998083      27.988802      72.731683       0.726771       0.353126      -1.146450       0.041758       0.036356      -0.057381       0.079738      -0.062527       0.027510       0.031329      -0.072421       0.123550      -0.103692       0.038918       0.064774              8.675922       7.291045      -1.345922      -0.238771      12.834409       1.591473       5.902313           0.000007
           53              O       2.277276       2.888479       6.487473      -0.738275      50.815265 0.74553513E+03  0.19493933E+05                                10.971986                            8.545331       0.100472       2.023378                    0.997238      31.407347      86.756943       0.637755       0.367300      -1.129871       0.068838      -0.020951      -0.012300       0.073000       0.015216       0.004109       0.007742       0.125248       0.270387      -0.109770       0.019032       0.090738             12.806913      20.182504      -0.485530      -5.133480       9.412807       1.261622       8.825429           0.000003
           54              O       3.358722      -0.801688       4.580013      -0.602153      38.997168 0.58391511E+03  0.14364750E+05                                 9.181254                            7.555440       0.228130       2.095967                    0.997912      29.012589      77.762493       0.679136       0.366607      -1.130283       0.043392      -0.011578      -0.090855       0.101349       0.100280       0.035572      -0.013340      -0.064796       0.102220      -0.130584       0.040179       0.090405             10.314270       6.890004      -0.741173       2.267542       7.127162      -2.418195      16.925644           0.000006
           55              O       0.557944      -1.691923       5.885059      -0.615264      33.290408 0.52831866E+03  0.12615394E+05                                 8.107284                            7.055220       0.637259       2.243630                    0.998036      28.003566      72.799915       0.726014       0.353310      -1.146247      -0.041790      -0.035733      -0.057336       0.079440      -0.062163      -0.027529      -0.031351      -0.070479       0.124675      -0.103142       0.038787       0.064355              8.687139       7.300158      -1.346614       0.239076      12.852149      -1.593737       5.909109           0.000007
           56              O      -1.648459       5.349750       6.487473      -0.739007      50.826716 0.74578722E+03  0.19501252E+05                                10.970925                            8.544793       0.015933       2.001274                    0.997807      31.417253      86.772533       0.638027       0.367130      -1.130055      -0.068224       0.020387      -0.012206       0.072243       0.016029      -0.004523      -0.007351       0.123861       0.268985      -0.109030       0.018729       0.090300             12.805412      20.179533      -0.486036       5.132783       9.412274      -1.261619       8.824430           0.000003

******************************************************
Auxiliary information for the entire system
The total spin magnetic moment of the unit cell is   0.000231
The total net atomic charge of the unit cell is   0.000002
Accuracy of reproducing the electrostatic potential in the unit cell:
  The inner radius (bohr) =    5.0000
  The outer radius (bohr) =   12.0000
  Valid grid points have density less than (e/(bohr^3)) =    0.0001
  The number of valid grid points were=        25264
  The rms potential error without charges in kcal/mol is=      7.94667
  The rms potential error with partial charges in kcal/mol is=      1.17234
  The RRMSE value at monopole order=      0.14753
  The rms potential error with partial charges and cloud penetration in kcal/mol is=      1.16006
  The RRMSE value at monopole order with cloud penetration is=      0.14598
  The rms potential error with partial charges and atomic dipoles in kcal/mol is=      0.91419
  The RRMSE value at dipole order=      0.11504
  The rms potential error with partial charges, atomic dipoles and cloud penetration in kcal/mol is=      0.89316
  The RRMSE value at dipole order with cloud penetration=      0.11239

******************************************************
The electron densities and ab initio electrostatic potential were computed in VASP using the PBE functional and
projector augmented wave method. See the main text of the journal article for a description of computational details.
The atomic charges, dipoles, and quadrupoles were computed with the DDEC6 method as described in
(a) T. A. Manz and N. Gabaldon Limas, RSC Adv. 6 (2016) 47771-47801 DOI: 10.1039/c6ra04656h
(b) N. Gabaldon Limas and T. A. Manz, RSC Adv. 8 (2018) 2678-2707 DOI: 10.1039/c7ra11829e.
For each atom in the material, the electron cloud parameters were fit to the spherically averaged atom-in-material
electron density using radial positions for which this density was between 10^-4 and 10^-2 electrons per cubic bohr.
The polarizabilities, dispersion coefficients, and quantum Drude oscillator (QDO) parameters were fit using the MCLF method.
The magnetic structure of the system was optimized in VASP from the default ferromagnetic initial guess using spin polarization.
The atomic spin moments (ASMs) were computed on this optimized magnetic structure using the DDEC6 partition as inputs
to the method of T. A. Manz and D. S. Sholl, J. Chem. Theory Comput. 7 (2011) 4146-4164 DOI: 10.1021/ct200539n.
The RMSE and RRMSE were computed using a uniform grid with Ewald summation.
