# Supplementary material for: A collection of forcefield precursors for metal–organic frameworks
Source: RSC Adv. 2019 Nov 13;9(63):36492–507. doi: 10.1039/c9ra07327b (PMC9075174; doi:10.1039/c9ra07327b)
Supplement: RA-009-C9RA07327B-s3652 [file RA-009-C9RA07327B-s3652.xyz]

  696
jmolscript: load "" {1 1 1} spacegroup "x,y,z" unitcell [{     22.907900     0.000000     0.000000 }, {      0.000000    22.907900     0.000000 }, {      0.000000     0.000000    22.907900 }]
Zn    17.724759     6.602057    15.462833     0.993199
Zn    16.637091    16.305843     4.008882     0.993219
Zn     5.183141    18.056007    18.899017     0.993258
Zn     6.270809     4.851893     7.445067     0.993221
Zn    15.462833    17.724759     6.602057     0.993228
Zn     4.008882    16.637091    16.305843     0.993250
Zn    18.899017     5.183141    18.056007     0.993190
Zn     7.445067     6.270809     4.851893     0.993198
Zn     6.602057    15.462833    17.724759     0.993349
Zn    16.305843     4.008882    16.637091     0.993220
Zn    18.056007    18.899017     5.183141     0.993227
Zn     4.851893     7.445067     6.270809     0.993192
Zn     5.183141    16.305843     7.445067     0.993223
Zn     6.270809     6.602057    18.899017     0.995022
Zn    17.724759     4.851893     4.008882     0.993230
Zn    16.637091    18.056007    15.462833     0.993229
Zn     7.445067     5.183141    16.305843     0.992989
Zn    18.899017     6.270809     6.602057     0.993227
Zn     4.008882    17.724759     4.851893     0.993180
Zn    15.462833    16.637091    18.056007     0.993226
Zn    16.305843     7.445067     5.183141     0.993228
Zn     6.602057    18.899017     6.270809     0.993227
Zn     4.851893     4.008882    17.724759     0.993551
Zn    18.056007    15.462833    16.637091     0.993182
P     14.672281    14.672281    14.672281     0.826957
P     19.689569     8.235619     3.218331     0.826967
P      8.235619     3.218331    19.689569     0.826912
P      3.218331    19.689569     8.235619     0.826956
P     14.848214     3.394264     8.059686     0.801236
P     19.513636    19.513636    19.513636     0.801248
P      8.059686    14.848214     3.394264     0.801260
P      3.394264     8.059686    14.848214     0.801256
P      8.235619     8.235619     8.235619     0.826959
P      3.218331    14.672281    19.689569     0.827040
P     14.672281    19.689569     3.218331     0.826956
P     19.689569     3.218331    14.672281     0.826963
P      8.059686    19.513636    14.848214     0.801219
P      3.394264     3.394264     3.394264     0.801271
P     14.848214     8.059686    19.513636     0.801258
P     19.513636    14.848214     8.059686     0.801243
H     13.098737    12.264890    15.132959     0.110140
H     13.680598     9.987844    15.446797     0.117005
H     17.538288    10.888125    14.926788     0.120473
H     16.988499    13.153716    14.736652     0.112476
H     15.009256     1.809724    10.521598     0.109263
H     15.291023     2.398457    12.768863     0.115589
H     16.081346     6.132445    11.655540     0.116961
H     15.428471     5.665124     9.509069     0.120576
H     21.263113    10.643010     3.679009     0.110147
H     20.681252    12.920056     3.992847     0.116984
H     16.823562    12.019775     3.472838     0.120435
H     17.373351     9.754184     3.282702     0.112470
H     19.352594    21.098176    21.975548     0.109272
H     19.070827    20.509443     1.314913     0.115587
H     18.280504    16.775455     0.201590     0.116962
H     18.933379    17.242776    20.963019     0.120573
H      9.809163     0.810940    19.228891     0.110115
H      9.227302    21.441794    18.915053     0.116969
H      5.369612    22.342075    19.435062     0.120461
H      5.919401     1.699766    19.625198     0.112534
H      7.898644    13.263674     0.932352     0.109332
H      7.616877    13.852407    21.592987     0.115770
H      6.826554    17.586395    22.706310     0.116931
H      7.479429    17.119074     1.944881     0.120541
H      1.644787    22.096960     7.774941     0.110117
H      2.226648     1.466106     7.461103     0.116982
H      6.084338     0.565825     7.981112     0.120437
H      5.534549    21.208134     8.171248     0.112471
H      3.555306     9.644226    12.386302     0.109284
H      3.837073     9.055493    10.139037     0.115569
H      4.627396     5.321505    11.252360     0.116916
H      3.974521     5.788826    13.398831     0.120522
H     15.132959    13.098737    12.264890     0.110121
H     15.446797    13.680598     9.987844     0.116978
H     14.926788    17.538288    10.888125     0.120436
H     14.736652    16.988499    13.153716     0.112470
H     10.521598    15.009256     1.809724     0.109293
H     12.768863    15.291023     2.398457     0.115591
H     11.655540    16.081346     6.132445     0.116945
H      9.509069    15.428471     5.665124     0.120569
H      3.679009    21.263113    10.643010     0.110117
H      3.992847    20.681252    12.920056     0.116975
H      3.472838    16.823562    12.019775     0.120471
H      3.282702    17.373351     9.754184     0.112476
H     21.975548    19.352594    21.098176     0.109268
H      1.314913    19.070827    20.509443     0.115607
H      0.201590    18.280504    16.775455     0.116957
H     20.963019    18.933379    17.242776     0.120564
H     19.228891     9.809163     0.810940     0.110126
H     18.915053     9.227302    21.441794     0.116999
H     19.435062     5.369612    22.342075     0.120442
H     19.625198     5.919401     1.699766     0.112465
H      0.932352     7.898644    13.263674     0.109153
H     21.592987     7.616877    13.852407     0.115473
H     22.706310     6.826554    17.586395     0.117065
H      1.944881     7.479429    17.119074     0.121641
H      7.774941     1.644787    22.096960     0.110094
H      7.461103     2.226648     1.466106     0.116948
H      7.981112     6.084338     0.565825     0.120537
H      8.171248     5.534549    21.208134     0.112605
H     12.386302     3.555306     9.644226     0.109267
H     10.139037     3.837073     9.055493     0.115590
H     11.252360     4.627396     5.321505     0.116964
H     13.398831     3.974521     5.788826     0.120578
H     12.264890    15.132959    13.098737     0.110111
H      9.987844    15.446797    13.680598     0.116973
H     10.888125    14.926788    17.538288     0.120478
H     13.153716    14.736652    16.988499     0.112478
H      1.809724    10.521598    15.009256     0.109207
H      2.398457    12.768863    15.291023     0.115475
H      6.132445    11.655540    16.081346     0.116952
H      5.665124     9.509069    15.428471     0.120528
H     10.643010     3.679009    21.263113     0.110119
H     12.920056     3.992847    20.681252     0.116968
H     12.019775     3.472838    16.823562     0.120429
H      9.754184     3.282702    17.373351     0.112473
H     21.098176    21.975548    19.352594     0.109282
H     20.509443     1.314913    19.070827     0.115622
H     16.775455     0.201590    18.280504     0.116950
H     17.242776    20.963019    18.933379     0.120570
H      0.810940    19.228891     9.809163     0.110119
H     21.441794    18.915053     9.227302     0.116975
H     22.342075    19.435062     5.369612     0.120446
H      1.699766    19.625198     5.919401     0.112477
H     13.263674     0.932352     7.898644     0.109266
H     13.852407    21.592987     7.616877     0.115587
H     17.586395    22.706310     6.826554     0.116958
H     17.119074     1.944881     7.479429     0.120577
H     22.096960     7.774941     1.644787     0.110219
H      1.466106     7.461103     2.226648     0.117133
H      0.565825     7.981112     6.084338     0.120431
H     21.208134     8.171248     5.534549     0.112460
H      9.644226    12.386302     3.555306     0.109260
H      9.055493    10.139037     3.837073     0.115591
H      5.321505    11.252360     4.627396     0.116958
H      5.788826    13.398831     3.974521     0.120562
H     16.635717     6.272183    17.726133     0.421926
H     17.726133    16.635717     6.272183     0.421948
H      6.272183    17.726133    16.635717     0.421899
H      5.181767     5.181767     5.181767     0.421932
H      9.809163    10.643010     7.774941     0.110113
H      9.227302    12.920056     7.461103     0.116972
H      5.369612    12.019775     7.981112     0.120451
H      5.919401     9.754184     8.171248     0.112483
H      7.898644    21.098176    12.386302     0.109267
H      7.616877    20.509443    10.139037     0.115587
H      6.826554    16.775455    11.252360     0.116970
H      7.479429    17.242776    13.398831     0.120578
H      1.644787    12.264890    19.228891     0.109712
H      2.226648     9.987844    18.915053     0.116874
H      6.084338    10.888125    19.435062     0.120163
H      5.534549    13.153716    19.625198     0.111996
H      3.555306     1.809724     0.932352     0.109181
H      3.837073     2.398457    21.592987     0.115530
H      4.627396     6.132445    22.706310     0.117259
H      3.974521     5.665124     1.944881     0.120516
H     13.098737    22.096960     3.679009     0.110118
H     13.680598     1.466106     3.992847     0.116977
H     17.538288     0.565825     3.472838     0.120445
H     16.988499    21.208134     3.282702     0.112474
H     15.009256     9.644226    21.975548     0.109278
H     15.291023     9.055493     1.314913     0.115587
H     16.081346     5.321505     0.201590     0.116945
H     15.428471     5.788826    20.963019     0.120567
H     21.263113     0.810940    15.132959     0.110124
H     20.681252    21.441794    15.446797     0.116980
H     16.823562    22.342075    14.926788     0.120434
H     17.373351     1.699766    14.736652     0.112470
H     19.352594    13.263674    10.521598     0.109279
H     19.070827    13.852407    12.768863     0.115613
H     18.280504    17.586395    11.655540     0.116950
H     18.933379    17.119074     9.509069     0.120572
H      7.774941     9.809163    10.643010     0.110132
H      7.461103     9.227302    12.920056     0.117042
H      7.981112     5.369612    12.019775     0.120437
H      8.171248     5.919401     9.754184     0.112470
H     12.386302     7.898644    21.098176     0.109235
H     10.139037     7.616877    20.509443     0.115716
H     11.252360     6.826554    16.775455     0.116916
H     13.398831     7.479429    17.242776     0.120521
H     19.228891     1.644787    12.264890     0.110110
H     18.915053     2.226648     9.987844     0.116966
H     19.435062     6.084338    10.888125     0.120454
H     19.625198     5.534549    13.153716     0.112513
H      0.932352     3.555306     1.809724     0.109336
H     21.592987     3.837073     2.398457     0.115595
H     22.706310     4.627396     6.132445     0.116941
H      1.944881     3.974521     5.665124     0.120558
H      3.679009    13.098737    22.096960     0.110406
H      3.992847    13.680598     1.466106     0.116982
H      3.472838    17.538288     0.565825     0.120369
H      3.282702    16.988499    21.208134     0.112430
H     21.975548    15.009256     9.644226     0.109281
H      1.314913    15.291023     9.055493     0.115602
H      0.201590    16.081346     5.321505     0.116964
H     20.963019    15.428471     5.788826     0.120574
H     15.132959    21.263113     0.810940     0.110118
H     15.446797    20.681252    21.441794     0.116976
H     14.926788    16.823562    22.342075     0.120448
H     14.736652    17.373351     1.699766     0.112475
H     10.521598    19.352594    13.263674     0.109264
H     12.768863    19.070827    13.852407     0.115587
H     11.655540    18.280504    17.586395     0.116962
H      9.509069    18.933379    17.119074     0.120578
H     10.643010     7.774941     9.809163     0.110120
H     12.920056     7.461103     9.227302     0.116973
H     12.019775     7.981112     5.369612     0.120451
H      9.754184     8.171248     5.919401     0.112480
H     21.098176    12.386302     7.898644     0.109278
H     20.509443    10.139037     7.616877     0.115602
H     16.775455    11.252360     6.826554     0.116953
H     17.242776    13.398831     7.479429     0.120572
H     12.264890    19.228891     1.644787     0.110121
H      9.987844    18.915053     2.226648     0.116990
H     10.888125    19.435062     6.084338     0.120435
H     13.153716    19.625198     5.534549     0.112470
H      1.809724     0.932352     3.555306     0.109269
H      2.398457    21.592987     3.837073     0.115583
H      6.132445    22.706310     4.627396     0.116941
H      5.665124     1.944881     3.974521     0.120567
H     22.096960     3.679009    13.098737     0.110102
H      1.466106     3.992847    13.680598     0.116970
H      0.565825     3.472838    17.538288     0.120531
H     21.208134     3.282702    16.988499     0.112472
H      9.644226    21.975548    15.009256     0.109263
H      9.055493     1.314913    15.291023     0.115594
H      5.321505     0.201590    16.081346     0.116968
H      5.788826    20.963019    15.428471     0.120573
H      0.810940    15.132959    21.263113     0.110113
H     21.441794    15.446797    20.681252     0.116914
H     22.342075    14.926788    16.823562     0.120407
H      1.699766    14.736652    17.373351     0.112525
H     13.263674    10.521598    19.352594     0.109329
H     13.852407    12.768863    19.070827     0.115600
H     17.586395    11.655540    18.280504     0.116985
H     17.119074     9.509069    18.933379     0.120567
H      6.272183    16.635717     5.181767     0.421940
H      5.181767     6.272183    16.635717     0.422215
H     16.635717     5.181767     6.272183     0.421944
H     17.726133    17.726133    17.726133     0.421941
C     15.000093    12.915474    14.922206    -0.127249
C     14.010472    11.994576    15.116923    -0.095978
C     14.363253    10.629266    15.297896    -0.101160
C     15.646096    10.226087    15.261243    -0.014020
C     16.631135    11.163020    15.006965    -0.086248
C     16.301262    12.512295    14.869518    -0.084335
C     15.982842     8.769144    15.483450     0.576405
C     15.176484     3.713371     9.804581    -0.117683
C     15.169611     2.712295    10.766713    -0.108316
C     15.400981     3.055914    12.090790    -0.094339
C     15.785834     4.308976    12.432117    -0.010078
C     15.811033     5.248200    11.437914    -0.080625
C     15.465123     4.971014    10.155072    -0.076886
C     16.211921     4.670921    13.824918     0.593671
C     19.361757     9.992426     3.468256    -0.127228
C     20.351378    10.913324     3.662973    -0.095938
C     19.998597    12.278634     3.843946    -0.101160
C     18.715754    12.681813     3.807293    -0.014020
C     17.730715    11.744880     3.553015    -0.086278
C     18.060588    10.395605     3.415568    -0.084339
C     18.379008    14.138756     4.029500     0.576451
C     19.185366    19.194529    21.258531    -0.117673
C     19.192239    20.195605    22.220663    -0.108305
C     18.960869    19.851986     0.636840    -0.094337
C     18.576016    18.598924     0.978167    -0.010093
C     18.550817    17.659700    -0.016036    -0.080616
C     18.896727    17.936886    21.609022    -0.076870
C     18.149929    18.236979     2.370968     0.593684
C      7.907807     1.461524    19.439644    -0.127155
C      8.897428     0.540626    19.244927    -0.096018
C      8.544647    22.083216    19.063954    -0.101198
C      7.261804    21.680037    19.100607    -0.014023
C      6.276765    22.616970    19.354885    -0.086247
C      6.606638     1.058345    19.492332    -0.084239
C      6.925058    20.223094    18.878400     0.576428
C      7.731416    15.167321     1.649369    -0.117775
C      7.738289    14.166245     0.687237    -0.108219
C      7.506919    14.509864    22.271060    -0.094114
C      7.122066    15.762926    21.929733    -0.010055
C      7.096867    16.702150     0.016036    -0.080684
C      7.442777    16.424964     1.298878    -0.076971
C      6.695979    16.124871    20.536932     0.593638
C      3.546143    21.446376     7.985694    -0.127233
C      2.556522    22.367274     7.790977    -0.095995
C      2.909303     0.824684     7.610004    -0.101173
C      4.192146     1.227863     7.646657    -0.013998
C      5.177185     0.290930     7.900935    -0.086271
C      4.847312    21.849555     8.038382    -0.084336
C      4.528892     2.684806     7.424450     0.576454
C      3.722534     7.740579    13.103319    -0.117601
C      3.715661     8.741655    12.141187    -0.108259
C      3.947031     8.398036    10.817110    -0.094347
C      4.331884     7.144974    10.475783    -0.010156
C      4.357083     6.205750    11.469986    -0.080694
C      4.011173     6.482936    12.752828    -0.076980
C      4.757971     6.783029     9.082982     0.593690
C     14.922206    15.000093    12.915474    -0.127230
C     15.116923    14.010472    11.994576    -0.095993
C     15.297896    14.363253    10.629266    -0.101187
C     15.261243    15.646096    10.226087    -0.014006
C     15.006965    16.631135    11.163020    -0.086280
C     14.869518    16.301262    12.512295    -0.084339
C     15.483450    15.982842     8.769144     0.576461
C      9.804581    15.176484     3.713371    -0.117663
C     10.766713    15.169611     2.712295    -0.108271
C     12.090790    15.400981     3.055914    -0.094341
C     12.432117    15.785834     4.308976    -0.010106
C     11.437914    15.811033     5.248200    -0.080651
C     10.155072    15.465123     4.971014    -0.076907
C     13.824918    16.211921     4.670921     0.593683
C      3.468256    19.361757     9.992426    -0.127241
C      3.662973    20.351378    10.913324    -0.096008
C      3.843946    19.998597    12.278634    -0.101191
C      3.807293    18.715754    12.681813    -0.014012
C      3.553015    17.730715    11.744880    -0.086250
C      3.415568    18.060588    10.395605    -0.084333
C      4.029500    18.379008    14.138756     0.576397
C     21.258531    19.185366    19.194529    -0.117702
C     22.220663    19.192239    20.195605    -0.108287
C      0.636840    18.960869    19.851986    -0.094284
C      0.978167    18.576016    18.598924    -0.010049
C     -0.016036    18.550817    17.659700    -0.080612
C     21.609022    18.896727    17.936886    -0.076898
C      2.370968    18.149929    18.236979     0.593663
C     19.439644     7.907807     1.461524    -0.127246
C     19.244927     8.897428     0.540626    -0.095923
C     19.063954     8.544647    22.083216    -0.101054
C     19.100607     7.261804    21.680037    -0.013958
C     19.354885     6.276765    22.616970    -0.086184
C     19.492332     6.606638     1.058345    -0.084322
C     18.878400     6.925058    20.223094     0.576440
C      1.649369     7.731416    15.167321    -0.117668
C      0.687237     7.738289    14.166245    -0.108622
C     22.271060     7.506919    14.509864    -0.094621
C     21.929733     7.122066    15.762926    -0.010346
C      0.016036     7.096867    16.702150    -0.080444
C      1.298878     7.442777    16.424964    -0.076071
C     20.536932     6.695979    16.124871     0.593752
C      7.985694     3.546143    21.446376    -0.127184
C      7.790977     2.556522    22.367274    -0.096026
C      7.610004     2.909303     0.824684    -0.101195
C      7.646657     4.192146     1.227863    -0.014081
C      7.900935     5.177185     0.290930    -0.086092
C      8.038382     4.847312    21.849555    -0.084121
C      7.424450     4.528892     2.684806     0.576452
C     13.103319     3.722534     7.740579    -0.117682
C     12.141187     3.715661     8.741655    -0.108314
C     10.817110     3.947031     8.398036    -0.094341
C     10.475783     4.331884     7.144974    -0.010086
C     11.469986     4.357083     6.205750    -0.080628
C     12.752828     4.011173     6.482936    -0.076886
C      9.082982     4.757971     6.783029     0.593671
C     12.915474    14.922206    15.000093    -0.127244
C     11.994576    15.116923    14.010472    -0.096009
C     10.629266    15.297896    14.363253    -0.101180
C     10.226087    15.261243    15.646096    -0.013987
C     11.163020    15.006965    16.631135    -0.086198
C     12.512295    14.869518    16.301262    -0.084319
C      8.769144    15.483450    15.982842     0.576393
C      3.713371     9.804581    15.176484    -0.117109
C      2.712295    10.766713    15.169611    -0.108115
C      3.055914    12.090790    15.400981    -0.094357
C      4.308976    12.432117    15.785834    -0.010122
C      5.248200    11.437914    15.811033    -0.080327
C      4.971014    10.155072    15.465123    -0.076250
C      4.670921    13.824918    16.211921     0.593815
C      9.992426     3.468256    19.361757    -0.127167
C     10.913324     3.662973    20.351378    -0.095956
C     12.278634     3.843946    19.998597    -0.101161
C     12.681813     3.807293    18.715754    -0.014027
C     11.744880     3.553015    17.730715    -0.086254
C     10.395605     3.415568    18.060588    -0.084276
C     14.138756     4.029500    18.379008     0.576467
C     19.194529    21.258531    19.185366    -0.117688
C     20.195605    22.220663    19.192239    -0.108289
C     19.851986     0.636840    18.960869    -0.094314
C     18.598924     0.978167    18.576016    -0.010086
C     17.659700    -0.016036    18.550817    -0.080646
C     17.936886    21.609022    18.896727    -0.076903
C     18.236979     2.370968    18.149929     0.593659
C      1.461524    19.439644     7.907807    -0.127237
C      0.540626    19.244927     8.897428    -0.096001
C     22.083216    19.063954     8.544647    -0.101190
C     21.680037    19.100607     7.261804    -0.014007
C     22.616970    19.354885     6.276765    -0.086267
C      1.058345    19.492332     6.606638    -0.084330
C     20.223094    18.878400     6.925058     0.576458
C     15.167321     1.649369     7.731416    -0.117677
C     14.166245     0.687237     7.738289    -0.108315
C     14.509864    22.271060     7.506919    -0.094343
C     15.762926    21.929733     7.122066    -0.010088
C     16.702150     0.016036     7.096867    -0.080631
C     16.424964     1.298878     7.442777    -0.076884
C     16.124871    20.536932     6.695979     0.593678
C     21.446376     7.985694     3.546143    -0.127278
C     22.367274     7.790977     2.556522    -0.095851
C      0.824684     7.610004     2.909303    -0.101014
C      1.227863     7.646657     4.192146    -0.014038
C      0.290930     7.900935     5.177185    -0.086296
C     21.849555     8.038382     4.847312    -0.084375
C      2.684806     7.424450     4.528892     0.576374
C      7.740579    13.103319     3.722534    -0.117672
C      8.741655    12.141187     3.715661    -0.108291
C      8.398036    10.817110     3.947031    -0.094275
C      7.144974    10.475783     4.331884    -0.010054
C      6.205750    11.469986     4.357083    -0.080557
C      6.482936    12.752828     4.011173    -0.076851
C      6.783029     9.082982     4.757971     0.593731
C      7.907807     9.992426     7.985694    -0.127237
C      8.897428    10.913324     7.790977    -0.096000
C      8.544647    12.278634     7.610004    -0.101184
C      7.261804    12.681813     7.646657    -0.014007
C      6.276765    11.744880     7.900935    -0.086240
C      6.606638    10.395605     8.038382    -0.084309
C      6.925058    14.138756     7.424450     0.576457
C      7.731416    19.194529    13.103319    -0.117679
C      7.738289    20.195605    12.141187    -0.108315
C      7.506919    19.851986    10.817110    -0.094345
C      7.122066    18.598924    10.475783    -0.010090
C      7.096867    17.659700    11.469986    -0.080623
C      7.442777    17.936886    12.752828    -0.076881
C      6.695979    18.236979     9.082982     0.593675
C      3.546143    12.915474    19.439644    -0.128571
C      2.556522    11.994576    19.244927    -0.096830
C      2.909303    10.629266    19.063954    -0.100846
C      4.192146    10.226087    19.100607    -0.012481
C      5.177185    11.163020    19.354885    -0.086775
C      4.847312    12.512295    19.492332    -0.085143
C      4.528892     8.769144    18.878400     0.578882
C      3.722534     3.713371     1.649369    -0.117954
C      3.715661     2.712295     0.687237    -0.108476
C      3.947031     3.055914    22.271060    -0.094502
C      4.331884     4.308976    21.929733    -0.009732
C      4.357083     5.248200     0.016036    -0.080341
C      4.011173     4.971014     1.298878    -0.076964
C      4.757971     4.670921    20.536932     0.593582
C     15.000093    21.446376     3.468256    -0.127237
C     14.010472    22.367274     3.662973    -0.096003
C     14.363253     0.824684     3.843946    -0.101188
C     15.646096     1.227863     3.807293    -0.014003
C     16.631135     0.290930     3.553015    -0.086271
C     16.301262    21.849555     3.415568    -0.084337
C     15.982842     2.684806     4.029500     0.576447
C     15.176484     7.740579    21.258531    -0.117647
C     15.169611     8.741655    22.220663    -0.108279
C     15.400981     8.398036     0.636840    -0.094330
C     15.785834     7.144974     0.978167    -0.010103
C     15.811033     6.205750    -0.016036    -0.080646
C     15.465123     6.482936    21.609022    -0.076900
C     16.211921     6.783029     2.370968     0.593686
C     19.361757     1.461524    14.922206    -0.127226
C     20.351378     0.540626    15.116923    -0.095984
C     19.998597    22.083216    15.297896    -0.101185
C     18.715754    21.680037    15.261243    -0.014011
C     17.730715    22.616970    15.006965    -0.086283
C     18.060588     1.058345    14.869518    -0.084340
C     18.379008    20.223094    15.483450     0.576453
C     19.185366    15.167321     9.804581    -0.117686
C     19.192239    14.166245    10.766713    -0.108290
C     18.960869    14.509864    12.090790    -0.094309
C     18.576016    15.762926    12.432117    -0.010086
C     18.550817    16.702150    11.437914    -0.080641
C     18.896727    16.424964    10.155072    -0.076898
C     18.149929    16.124871    13.824918     0.593677
C      7.985694     7.907807     9.992426    -0.127232
C      7.790977     8.897428    10.913324    -0.095952
C      7.610004     8.544647    12.278634    -0.101117
C      7.646657     7.261804    12.681813    -0.013992
C      7.900935     6.276765    11.744880    -0.086256
C      8.038382     6.606638    10.395605    -0.084332
C      7.424450     6.925058    14.138756     0.576131
C     13.103319     7.731416    19.194529    -0.117838
C     12.141187     7.738289    20.195605    -0.108356
C     10.817110     7.506919    19.851986    -0.094206
C     10.475783     7.122066    18.598924    -0.009823
C     11.469986     7.096867    17.659700    -0.080718
C     12.752828     7.442777    17.936886    -0.076973
C      9.082982     6.695979    18.236979     0.593482
C     19.439644     3.546143    12.915474    -0.127228
C     19.244927     2.556522    11.994576    -0.096018
C     19.063954     2.909303    10.629266    -0.101206
C     19.100607     4.192146    10.226087    -0.014020
C     19.354885     5.177185    11.163020    -0.086249
C     19.492332     4.847312    12.512295    -0.084276
C     18.878400     4.528892     8.769144     0.576449
C      1.649369     3.722534     3.713371    -0.117665
C      0.687237     3.715661     2.712295    -0.108211
C     22.271060     3.947031     3.055914    -0.094335
C     21.929733     4.331884     4.308976    -0.010122
C      0.016036     4.357083     5.248200    -0.080667
C      1.298878     4.011173     4.971014    -0.076940
C     20.536932     4.757971     4.670921     0.593685
C      3.468256    15.000093    21.446376    -0.127073
C      3.662973    14.010472    22.367274    -0.095553
C      3.843946    14.363253     0.824684    -0.101218
C      3.807293    15.646096     1.227863    -0.014176
C      3.553015    16.631135     0.290930    -0.086391
C      3.415568    16.301262    21.849555    -0.084447
C      4.029500    15.982842     2.684806     0.576443
C     21.258531    15.176484     7.740579    -0.117686
C     22.220663    15.169611     8.741655    -0.108296
C      0.636840    15.400981     8.398036    -0.094325
C      0.978167    15.785834     7.144974    -0.010090
C     -0.016036    15.811033     6.205750    -0.080621
C     21.609022    15.465123     6.482936    -0.076887
C      2.370968    16.211921     6.783029     0.593679
C     14.922206    19.361757     1.461524    -0.127238
C     15.116923    20.351378     0.540626    -0.096003
C     15.297896    19.998597    22.083216    -0.101187
C     15.261243    18.715754    21.680037    -0.014005
C     15.006965    17.730715    22.616970    -0.086261
C     14.869518    18.060588     1.058345    -0.084331
C     15.483450    18.379008    20.223094     0.576455
C      9.804581    19.185366    15.167321    -0.117677
C     10.766713    19.192239    14.166245    -0.108316
C     12.090790    18.960869    14.509864    -0.094342
C     12.432117    18.576016    15.762926    -0.010087
C     11.437914    18.550817    16.702150    -0.080628
C     10.155072    18.896727    16.424964    -0.076886
C     13.824918    18.149929    16.124871     0.593677
C      9.992426     7.985694     7.907807    -0.127237
C     10.913324     7.790977     8.897428    -0.096002
C     12.278634     7.610004     8.544647    -0.101192
C     12.681813     7.646657     7.261804    -0.014012
C     11.744880     7.900935     6.276765    -0.086265
C     10.395605     8.038382     6.606638    -0.084326
C     14.138756     7.424450     6.925058     0.576450
C     19.194529    13.103319     7.731416    -0.117686
C     20.195605    12.141187     7.738289    -0.108291
C     19.851986    10.817110     7.506919    -0.094318
C     18.598924    10.475783     7.122066    -0.010088
C     17.659700    11.469986     7.096867    -0.080637
C     17.936886    12.752828     7.442777    -0.076896
C     18.236979     9.082982     6.695979     0.593677
C     12.915474    19.439644     3.546143    -0.127237
C     11.994576    19.244927     2.556522    -0.095993
C     10.629266    19.063954     2.909303    -0.101171
C     10.226087    19.100607     4.192146    -0.014001
C     11.163020    19.354885     5.177185    -0.086277
C     12.512295    19.492332     4.847312    -0.084342
C      8.769144    18.878400     4.528892     0.576450
C      3.713371     1.649369     3.722534    -0.117611
C      2.712295     0.687237     3.715661    -0.108291
C      3.055914    22.271060     3.947031    -0.094343
C      4.308976    21.929733     4.331884    -0.010113
C      5.248200     0.016036     4.357083    -0.080650
C      4.971014     1.298878     4.011173    -0.076890
C      4.670921    20.536932     4.757971     0.593690
C     21.446376     3.468256    15.000093    -0.127236
C     22.367274     3.662973    14.010472    -0.095973
C      0.824684     3.843946    14.363253    -0.101150
C      1.227863     3.807293    15.646096    -0.014018
C      0.290930     3.553015    16.631135    -0.086083
C     21.849555     3.415568    16.301262    -0.084299
C      2.684806     4.029500    15.982842     0.576270
C      7.740579    21.258531    15.176484    -0.117688
C      8.741655    22.220663    15.169611    -0.108320
C      8.398036     0.636840    15.400981    -0.094342
C      7.144974     0.978167    15.785834    -0.010047
C      6.205750    -0.016036    15.811033    -0.080632
C      6.482936    21.609022    15.465123    -0.076892
C      6.783029     2.370968    16.211921     0.593620
C      1.461524    14.922206    19.361757    -0.126884
C      0.540626    15.116923    20.351378    -0.095940
C     22.083216    15.297896    19.998597    -0.101214
C     21.680037    15.261243    18.715754    -0.014158
C     22.616970    15.006965    17.730715    -0.086262
C      1.058345    14.869518    18.060588    -0.084065
C     20.223094    15.483450    18.379008     0.576448
C     15.167321     9.804581    19.185366    -0.117685
C     14.166245    10.766713    19.192239    -0.108252
C     14.509864    12.090790    18.960869    -0.094335
C     15.762926    12.432117    18.576016    -0.010117
C     16.702150    11.437914    18.550817    -0.080621
C     16.424964    10.155072    18.896727    -0.076903
C     16.124871    13.824918    18.149929     0.593680
O     17.224450     8.466760    15.442215    -0.531289
O     15.123796     7.939878    15.552173    -0.417435
O     16.823562     5.793408    13.948620    -0.548244
O     15.987423     3.800421    14.732070    -0.534903
O     17.137400    14.441140     3.988265    -0.531456
O     19.238054    14.968022     4.098223    -0.417534
O     17.538288    17.114492     2.494670    -0.548272
O     18.374427    19.107479     3.278120    -0.534916
O      5.683450    19.920710    18.919635    -0.531316
O      7.784104    19.393828    18.809677    -0.417493
O      6.084338    17.247358    20.413230    -0.548314
O      6.920477    15.254371    19.629780    -0.534559
O      5.770500     2.987190     7.465685    -0.531469
O      3.669846     3.514072     7.355727    -0.417530
O      5.369612     5.660542     8.959280    -0.548303
O      4.533473     7.653529     8.175830    -0.534914
O     15.442215    17.224450     8.466760    -0.531501
O     15.552173    15.123796     7.939878    -0.417614
O     13.948620    16.823562     5.793408    -0.548285
O     14.732070    15.987423     3.800421    -0.534910
O      3.988265    17.137400    14.441140    -0.531221
O      4.098223    19.238054    14.968022    -0.417518
O      2.494670    17.538288    17.114492    -0.548197
O      3.278120    18.374427    19.107479    -0.534811
O     18.919635     5.683450    19.920710    -0.531244
O     18.809677     7.784104    19.393828    -0.417098
O     20.413230     6.084338    17.247358    -0.548260
O     19.629780     6.920477    15.254371    -0.534997
O      7.465685     5.770500     2.987190    -0.531209
O      7.355727     3.669846     3.514072    -0.417373
O      8.959280     5.369612     5.660542    -0.548261
O      8.175830     4.533473     7.653529    -0.534904
O      8.466760    15.442215    17.224450    -0.531111
O      7.939878    15.552173    15.123796    -0.417295
O      5.793408    13.948620    16.823562    -0.548029
O      3.800421    14.732070    15.987423    -0.535002
O     14.441140     3.988265    17.137400    -0.531421
O     14.968022     4.098223    19.238054    -0.417495
O     17.114492     2.494670    17.538288    -0.548283
O     19.107479     3.278120    18.374427    -0.534836
O     19.920710    18.919635     5.683450    -0.531483
O     19.393828    18.809677     7.784104    -0.417620
O     17.247358    20.413230     6.084338    -0.548273
O     15.254371    19.629780     6.920477    -0.534913
O      2.987190     7.465685     5.770500    -0.531333
O      3.514072     7.355727     3.669846    -0.417023
O      5.660542     8.959280     5.369612    -0.548283
O      7.653529     8.175830     4.533473    -0.534878
O     15.533847    15.533847    15.533847    -0.685105
O     18.828003     7.374053     4.079897    -0.685104
O      7.374053     4.079897    18.828003    -0.684468
O      4.079897    18.828003     7.374053    -0.685107
O     15.728564     4.274614     7.179336    -0.641174
O     18.633286    18.633286    18.633286    -0.641157
O      7.179336    15.728564     4.274614    -0.641146
O      4.274614     7.179336    15.728564    -0.638760
O     17.212996     5.694904    17.148854    -0.892802
O     17.148854    17.212996     5.694904    -0.892818
O      5.694904    17.148854    17.212996    -0.892821
O      5.759046     5.759046     5.759046    -0.892805
O      5.683450    14.441140     7.465685    -0.531445
O      7.784104    14.968022     7.355727    -0.417567
O      6.084338    17.114492     8.959280    -0.548262
O      6.920477    19.107479     8.175830    -0.534914
O      5.770500     8.466760    18.919635    -0.539665
O      3.669846     7.939878    18.809677    -0.438400
O      5.369612     5.793408    20.413230    -0.546559
O      4.533473     3.800421    19.629780    -0.535254
O     17.224450     2.987190     3.988265    -0.531461
O     15.123796     3.514072     4.098223    -0.417596
O     16.823562     5.660542     2.494670    -0.548276
O     15.987423     7.653529     3.278120    -0.534910
O     17.137400    19.920710    15.442215    -0.531487
O     19.238054    19.393828    15.552173    -0.417573
O     17.538288    17.247358    13.948620    -0.548286
O     18.374427    15.254371    14.732070    -0.534866
O      7.465685     5.683450    14.441140    -0.530991
O      7.355727     7.784104    14.968022    -0.416078
O      8.959280     6.084338    17.114492    -0.548413
O      8.175830     6.920477    19.107479    -0.534113
O     18.919635     5.770500     8.466760    -0.531443
O     18.809677     3.669846     7.939878    -0.417572
O     20.413230     5.369612     5.793408    -0.548278
O     19.629780     4.533473     3.800421    -0.534909
O      3.988265    17.224450     2.987190    -0.531313
O      4.098223    15.123796     3.514072    -0.417219
O      2.494670    16.823562     5.660542    -0.548267
O      3.278120    15.987423     7.653529    -0.534901
O     15.442215    17.137400    19.920710    -0.531462
O     15.552173    19.238054    19.393828    -0.417609
O     13.948620    17.538288    17.247358    -0.548264
O     14.732070    18.374427    15.254371    -0.534915
O     14.441140     7.465685     5.683450    -0.531458
O     14.968022     7.355727     7.784104    -0.417604
O     17.114492     8.959280     6.084338    -0.548274
O     19.107479     8.175830     6.920477    -0.534890
O      8.466760    18.919635     5.770500    -0.531483
O      7.939878    18.809677     3.669846    -0.417530
O      5.793408    20.413230     5.369612    -0.548290
O      3.800421    19.629780     4.533473    -0.534900
O      2.987190     3.988265    17.224450    -0.530055
O      3.514072     4.098223    15.123796    -0.416906
O      5.660542     2.494670    16.823562    -0.548254
O      7.653529     3.278120    15.987423    -0.534817
O     19.920710    15.442215    17.137400    -0.531286
O     19.393828    15.552173    19.238054    -0.417244
O     17.247358    13.948620    17.538288    -0.548252
O     15.254371    14.732070    18.374427    -0.534917
O      7.374053     7.374053     7.374053    -0.685075
O      4.079897    15.533847    18.828003    -0.684877
O     15.533847    18.828003     4.079897    -0.685113
O     18.828003     4.079897    15.533847    -0.685035
O      7.179336    18.633286    15.728564    -0.641111
O      4.274614     4.274614     4.274614    -0.641116
O     15.728564     7.179336    18.633286    -0.641126
O     18.633286    15.728564     7.179336    -0.641175
O      5.694904    17.212996     5.759046    -0.892813
O      5.759046     5.694904    17.212996    -0.892579
O     17.212996     5.759046     5.694904    -0.892816
O     17.148854    17.148854    17.148854    -0.892817

The following XYZ coordinates are in angstroms. Other properties are in atomic units.
The sperically averaged electron density of each atom fit to a function of the form exp(a - br)
eigen_1, eigen_2 and eigen_3 are the three eigenvalues of traceless quadrupole moment tensor
  atom number  atomic symbol              X              Y              Z     net charge C6 coefficient C8 coefficient C10 coefficient fluctuating dipole atomic polarizability isotropic forcefield polarizability              a              b squared Pearson coefficient          <r^3>          <r^4>         wp_QDO          m_QDO          q_QDO       dipole_x       dipole_y       dipole_z         dipole            Qxy            Qxz            Qyz     Q(x^2-y^2)  Q(3z^2 - R^2)        eigen_1        eigen_2        eigen_3 static polarizability      alpha(xx)      alpha(xy)      alpha(xz)      alpha(yy)      alpha(yz)      alpha(zz) atomic spin moment
            1             Zn      17.724759       6.602057      15.462833       0.993199      86.043176 0.16840501E+04  0.52408120E+05                                16.346398                           13.718031      -0.001560       1.891552                    0.997891      44.294407     121.177709       0.469681       0.419044      -1.126104       0.019796       0.001671      -0.020326       0.028422       0.008222      -0.036289      -0.033304      -0.036040       0.193468      -0.060827      -0.025823       0.086650             19.973103      21.216756      -4.291243       0.765680      22.264375       2.624802      16.438177           0.008413
            2             Zn      16.637091      16.305843       4.008882       0.993219      86.041022 0.16839917E+04  0.52405850E+05                                16.346179                           13.717828      -0.001582       1.891557                    0.997891      44.293573     121.174929       0.469682       0.419046      -1.126103      -0.019817      -0.001671      -0.020332       0.028441       0.008214       0.036293       0.033315      -0.035947       0.193384      -0.060777      -0.025858       0.086635             19.972907      21.215661      -4.291774      -0.765992      22.264772      -2.624852      16.438287           0.008396
            3             Zn       5.183141      18.056007      18.899017       0.993258      86.047468 0.16841164E+04  0.52410859E+05                                16.347136                           13.718417      -0.001646       1.891511                    0.997893      44.295129     121.181677       0.469667       0.419051      -1.126096      -0.019829       0.001667       0.020349       0.028461      -0.008223      -0.036309       0.033331      -0.035924       0.193456      -0.060784      -0.025887       0.086671             19.974861      21.216281       4.292859       0.766186      22.268804      -2.625180      16.439499           0.008469
            4             Zn       6.270809       4.851893       7.445067       0.993221      86.042619 0.16840123E+04  0.52406706E+05                                16.346434                           13.717936      -0.001604       1.891548                    0.997891      44.293863     121.176381       0.469679       0.419048      -1.126100       0.019817      -0.001678       0.020328       0.028439      -0.008207       0.036300      -0.033316      -0.035937       0.193352      -0.060773      -0.025857       0.086630             19.973361      21.216059       4.291973      -0.766154      22.265305       2.625345      16.438720           0.008422
            5             Zn      15.462833      17.724759       6.602057       0.993228      86.041461 0.16839855E+04  0.52405643E+05                                16.346283                           13.717827      -0.001611       1.891550                    0.997890      44.293497     121.174976       0.469681       0.419048      -1.126101      -0.020328       0.019814       0.001673       0.028436      -0.036294      -0.033309       0.008211       0.114649      -0.042774      -0.060770      -0.025855       0.086625             19.973215      16.438387       0.766030       2.624989      21.215827      -4.292056      22.265429           0.008392
            6             Zn       4.008882      16.637091      16.305843       0.993250      86.047038 0.16841096E+04  0.52410630E+05                                16.347107                           13.718401      -0.001690       1.891501                    0.997892      44.295151     121.181998       0.469666       0.419052      -1.126095      -0.020349      -0.019802      -0.001647       0.028442       0.036311       0.033318       0.008183       0.114811      -0.042690      -0.060863      -0.025823       0.086686             19.974689      16.438569      -0.766085      -2.624768      21.220274      -4.292807      22.265223           0.008511
            7             Zn      18.899017       5.183141      18.056007       0.993190      86.038069 0.16840017E+04  0.52406011E+05                                16.345520                           13.717712      -0.001412       1.891599                    0.997891      44.293692     121.173364       0.469694       0.419037      -1.126114       0.020358      -0.019845       0.001695       0.028481      -0.036319       0.033410      -0.008189       0.114714      -0.042812      -0.060808      -0.025914       0.086722             19.971396      16.438172       0.766209      -2.624438      21.213676       4.290167      22.262339           0.008433
            8             Zn       7.445067       6.270809       4.851893       0.993198      86.039372 0.16840140E+04  0.52406599E+05                                16.345838                           13.717843      -0.001484       1.891580                    0.997891      44.293811     121.174731       0.469687       0.419042      -1.126108       0.020324       0.019835      -0.001663       0.028447       0.036289      -0.033291      -0.008248       0.114708      -0.042737      -0.060795      -0.025842       0.086637             19.971920      16.438027      -0.765778       2.624772      21.213572       4.291221      22.264162           0.008442
            9             Zn       6.602057      15.462833      17.724759       0.993349      86.026243 0.16837434E+04  0.52395868E+05                                16.344122                           13.716697      -0.001427       1.891634                    0.997890      44.290100     121.160375       0.469711       0.419039      -1.126114       0.001645      -0.020463       0.019908       0.028597      -0.033410       0.008097      -0.036474      -0.078822      -0.151026      -0.061003      -0.025846       0.086849             19.969768      22.259734       2.626157      -4.290105      16.438619       0.764740      21.210951           0.008530
           10             Zn      16.305843       4.008882      16.637091       0.993220      86.043110 0.16840208E+04  0.52407029E+05                                16.346492                           13.717965      -0.001588       1.891551                    0.997891      44.293966     121.176670       0.469679       0.419047      -1.126101      -0.001668      -0.020329      -0.019824       0.028444       0.033301       0.008218       0.036288      -0.078710      -0.150603      -0.060771      -0.025850       0.086621             19.973658      22.266194      -2.625184      -4.292464      16.438623      -0.766049      21.216157           0.008410
           11             Zn      18.056007      18.899017       5.183141       0.993227      86.041233 0.16839867E+04  0.52405680E+05                                16.346247                           13.717831      -0.001608       1.891551                    0.997891      44.293493     121.174888       0.469681       0.419048      -1.126101       0.001673       0.020330      -0.019814       0.028438       0.033307      -0.008214      -0.036291      -0.078714      -0.150606      -0.060774      -0.025853       0.086627             19.973154      22.265367      -2.624928       4.291997      16.438228       0.765990      21.215866           0.008393
           12             Zn       4.851893       7.445067       6.270809       0.993192      86.041627 0.16840410E+04  0.52407734E+05                                16.346167                           13.717990      -0.001528       1.891564                    0.997891      44.294235     121.176898       0.469682       0.419044      -1.126105      -0.001667       0.020330       0.019823       0.028444      -0.033322      -0.008223       0.036297      -0.078722      -0.150657      -0.060791      -0.025858       0.086649             19.972449      22.264194       2.624592       4.291124      16.437926      -0.765799      21.215226           0.008428
           13             Zn       5.183141      16.305843       7.445067       0.993223      86.040580 0.16839856E+04  0.52405611E+05                                16.346133                           13.717809      -0.001578       1.891559                    0.997891      44.293477     121.174594       0.469682       0.419047      -1.126102      -0.019817      -0.001671       0.020337       0.028444       0.008216      -0.036295      -0.033316      -0.035947       0.193386      -0.060778      -0.025859       0.086637             19.972766      21.215376      -4.291753       0.765958      22.264706       2.624739      16.438217           0.008414
           14             Zn       6.270809       6.602057      18.899017       0.995022      86.026641 0.16827414E+04  0.52359960E+05                                16.348601                           13.715449      -0.005683       1.890581                    0.997897      44.275060     121.136915       0.469559       0.419212      -1.125932       0.018633       0.002095       0.020034       0.027439       0.008147       0.036118       0.033365      -0.033531       0.193193      -0.059559      -0.026922       0.086481             19.983947      21.229480      -4.318554      -0.763752      22.293817      -2.623031      16.428543           0.000456
           15             Zn      17.724759       4.851893       4.008882       0.993230      86.041181 0.16839826E+04  0.52405531E+05                                16.346250                           13.717818      -0.001601       1.891553                    0.997891      44.293473     121.174868       0.469681       0.419048      -1.126101       0.019813      -0.001671      -0.020334       0.028440      -0.008206      -0.036299       0.033317      -0.035956       0.193381      -0.060784      -0.025853       0.086637             19.973104      21.216035       4.291776       0.766296      22.264967      -2.624853      16.438312           0.008404
           16             Zn      16.637091      18.056007      15.462833       0.993229      86.041737 0.16839921E+04  0.52405912E+05                                16.346327                           13.717862      -0.001618       1.891547                    0.997891      44.293576     121.175352       0.469680       0.419048      -1.126100      -0.019815       0.001671      -0.020328       0.028437      -0.008213       0.036293      -0.033308      -0.035941       0.193362      -0.060771      -0.025854       0.086625             19.973253      21.216072       4.291985      -0.765982      22.265224       2.624891      16.438465           0.008396
           17             Zn       7.445067       5.183141      16.305843       0.992989      86.065272 0.16846112E+04  0.52430167E+05                                16.349089                           13.720279      -0.001461       1.891496                    0.997893      44.301709     121.204649       0.469642       0.419042      -1.126101       0.020556      -0.019739      -0.001670       0.028548      -0.036336      -0.033284       0.008261       0.113708      -0.042371      -0.060464      -0.025771       0.086236             19.976373      16.438844       0.765564       2.623988      21.220620      -4.290140      22.269655           0.008443
           18             Zn      18.899017       6.270809       6.602057       0.993227      86.040550 0.16839837E+04  0.52405536E+05                                16.346120                           13.717794      -0.001579       1.891558                    0.997891      44.293468     121.174536       0.469683       0.419046      -1.126103       0.020337       0.019820       0.001670       0.028447       0.036301       0.033321       0.008209       0.114665      -0.042768      -0.060782      -0.025859       0.086641             19.972742      16.438308      -0.766080      -2.624778      21.215385      -4.291687      22.264532           0.008409
           19             Zn       4.008882      17.724759       4.851893       0.993180      86.043637 0.16840540E+04  0.52408247E+05                                16.346449                           13.718029      -0.001512       1.891566                    0.997891      44.294447     121.177668       0.469682       0.419043      -1.126105      -0.020333       0.019838      -0.001652       0.028455      -0.036293       0.033314      -0.008232       0.114698      -0.042775      -0.060789      -0.025861       0.086650             19.973470      16.438550       0.766014      -2.624947      21.215904       4.292184      22.265956           0.008416
           20             Zn      15.462833      16.637091      18.056007       0.993226      86.041522 0.16839961E+04  0.52406055E+05                                16.346286                           13.717874      -0.001607       1.891549                    0.997891      44.293627     121.175409       0.469680       0.419048      -1.126101      -0.020336      -0.019812       0.001672       0.028441       0.036295      -0.033315      -0.008212       0.114674      -0.042755      -0.060784      -0.025853       0.086637             19.973114      16.438326      -0.765994       2.624863      21.215608       4.291893      22.265408           0.008403
           21             Zn      16.305843       7.445067       5.183141       0.993228      86.041366 0.16839943E+04  0.52405978E+05                                16.346257                           13.717860      -0.001607       1.891549                    0.997891      44.293592     121.175240       0.469680       0.419048      -1.126101      -0.001671       0.020333      -0.019815       0.028440      -0.033312       0.008212      -0.036294      -0.078715      -0.150623      -0.060781      -0.025853       0.086633             19.973040      22.265040       2.624918      -4.291719      16.438262       0.766011      21.215819           0.008406
           22             Zn       6.602057      18.899017       6.270809       0.993227      86.041558 0.16839901E+04  0.52405825E+05                                16.346293                           13.717846      -0.001610       1.891550                    0.997890      44.293560     121.175213       0.469680       0.419048      -1.126101       0.001674       0.020326       0.019815       0.028436       0.033310       0.008212       0.036296      -0.078710      -0.150591      -0.060772      -0.025855       0.086627             19.973198      22.265229      -2.624877      -4.291961      16.438309      -0.765946      21.216056           0.008410
           23             Zn       4.851893       4.008882      17.724759       0.993551      86.006787 0.16833302E+04  0.52379630E+05                                16.341734                           13.715095      -0.001653       1.891648                    0.997884      44.284516     121.139954       0.469735       0.419044      -1.126115      -0.001881      -0.019938       0.020099       0.028373       0.032692      -0.008234      -0.035798      -0.078960      -0.151560      -0.060762      -0.025493       0.086255             19.966168      22.251699      -2.624714       4.286261      16.439540       0.768661      21.207265           0.008485
           24             Zn      18.056007      15.462833      16.637091       0.993182      86.040913 0.16840265E+04  0.52407092E+05                                16.346015                           13.717876      -0.001472       1.891581                    0.997891      44.294049     121.175561       0.469687       0.419041      -1.126109       0.001656      -0.020348      -0.019842       0.028469      -0.033343      -0.008229       0.036299      -0.078748      -0.150664      -0.060793      -0.025881       0.086674             19.972502      22.264564       2.624372       4.291514      16.438019      -0.766130      21.214922           0.008409
           25              P      14.672281      14.672281      14.672281       0.826957      95.899013 0.17169032E+04  0.55637527E+05                                17.285934                           13.444511       0.058593       1.803555                    0.998239      55.016551     172.553531       0.478750       0.394798      -1.102983       0.067574       0.067568       0.067576       0.117039      -0.017614      -0.017619      -0.017625       0.000016       0.000041      -0.035238       0.017607       0.017632             21.619590      21.619360      -0.903490      -0.903472      21.619487      -0.903795      21.619924           0.000737
           26              P      19.689569       8.235619       3.218331       0.826967      95.898608 0.17169419E+04  0.55639041E+05                                17.285668                           13.444525       0.058579       1.803551                    0.998239      55.016336     172.552684       0.478757       0.394790      -1.102990      -0.067564      -0.067573       0.067570       0.117033      -0.017601       0.017587       0.017596      -0.000040      -0.000002      -0.035189       0.017577       0.017613             21.618820      21.618732      -0.903510       0.903761      21.619184       0.903245      21.618542           0.000743
           27              P       8.235619       3.218331      19.689569       0.826912      95.900313 0.17169000E+04  0.55637258E+05                                17.285775                           13.444173       0.058424       1.803529                    0.998237      55.015102     172.547317       0.478774       0.394779      -1.102999      -0.067557       0.067594      -0.067477       0.116987       0.017686      -0.017710       0.017667      -0.000131      -0.000346      -0.035375       0.017630       0.017745             21.620175      21.618805       0.901840      -0.903870      21.622426       0.902657      21.619292           0.000659
           28              P       3.218331      19.689569       8.235619       0.826956      95.899419 0.17168968E+04  0.55637269E+05                                17.286012                           13.444498       0.058601       1.803557                    0.998239      55.016542     172.553409       0.478749       0.394799      -1.102983       0.067570      -0.067572      -0.067575       0.117039       0.017623       0.017619      -0.017623      -0.000001       0.000012      -0.035244       0.017619       0.017625             21.619963      21.619993       0.903775       0.903688      21.619918      -0.903633      21.619977           0.000748
           29              P      14.848214       3.394264       8.059686       0.801236     109.164562 0.19378498E+04  0.64448980E+05                                18.327228                           13.901153       0.080526       1.802712                    0.998626      55.648618     174.347063       0.492490       0.373949      -1.122869       0.059244       0.059245      -0.059244       0.102615       0.000441      -0.000442      -0.000443      -0.000005      -0.000008      -0.000445      -0.000440       0.000884             23.362638      23.362675      -2.665784       2.665757      23.362575       2.665777      23.362664           0.000380
           30              P      19.513636      19.513636      19.513636       0.801248     109.164795 0.19378413E+04  0.64448667E+05                                18.327299                           13.901144       0.080500       1.802705                    0.998626      55.648519     174.347087       0.492489       0.373951      -1.122868      -0.059244      -0.059251      -0.059249       0.102621       0.000442       0.000461       0.000448      -0.000022       0.000047      -0.000464      -0.000437       0.000901             23.363030      23.363525      -2.666385      -2.665856      23.362818      -2.665667      23.362746           0.000384
           31              P       8.059686      14.848214       3.394264       0.801260     109.163499 0.19378491E+04  0.64449017E+05                                18.327130                           13.901183       0.080460       1.802693                    0.998626      55.648515     174.347428       0.492487       0.373951      -1.122867      -0.059259       0.059255       0.059238       0.102625      -0.000455      -0.000447       0.000492       0.000005      -0.000191      -0.000516      -0.000415       0.000931             23.362189      23.362386       2.665449       2.666150      23.361375      -2.665542      23.362805           0.000396
           32              P       3.394264       8.059686      14.848214       0.801256     109.144978 0.19380393E+04  0.64454484E+05                                18.323152                           13.900404       0.080912       1.802933                    0.998623      55.634104     174.279544       0.492597       0.373872      -1.122968       0.058933      -0.058814       0.059979       0.102614      -0.000394       0.000599      -0.000002       0.000287       0.005087      -0.001310      -0.000530       0.001840             23.355566      23.353267       2.665938      -2.664133      23.349390       2.669042      23.364042           0.000301
           33              P       8.235619       8.235619       8.235619       0.826959      95.899018 0.17168999E+04  0.55637380E+05                                17.285927                           13.444479       0.058590       1.803556                    0.998239      55.016367     172.552758       0.478751       0.394797      -1.102984      -0.067580      -0.067567      -0.067571       0.117039      -0.017617      -0.017631      -0.017622       0.000032      -0.000022      -0.035246       0.017608       0.017638             21.619594      21.619700      -0.903485      -0.903912      21.619723      -0.903653      21.619358           0.000752
           34              P       3.218331      14.672281      19.689569       0.827040      95.907126 0.17168114E+04  0.55634688E+05                                17.288651                           13.445428       0.058354       1.803438                    0.998244      55.020485     172.574976       0.478658       0.394873      -1.102913       0.067720       0.067561      -0.067575       0.117119      -0.017352       0.017620       0.017391       0.001385       0.000215      -0.034913       0.016907       0.018006             21.625878      21.619606      -0.907012       0.902603      21.637513       0.907264      21.620516           0.000641
           35              P      14.672281      19.689569       3.218331       0.826956      95.899376 0.17168953E+04  0.55637209E+05                                17.286005                           13.444491       0.058602       1.803558                    0.998239      55.016522     172.553326       0.478750       0.394799      -1.102983       0.067572      -0.067574       0.067571       0.117038       0.017623      -0.017621       0.017619      -0.000007      -0.000010      -0.035242       0.017618       0.017625             21.619967      21.619961       0.903698      -0.903727      21.619815       0.903659      21.620126           0.000735
           36              P      19.689569       3.218331      14.672281       0.826963      95.898284 0.17168873E+04  0.55636860E+05                                17.285845                           13.444434       0.058590       1.803559                    0.998239      55.016042     172.551438       0.478752       0.394798      -1.102984      -0.067554       0.067601       0.067575       0.117046       0.017655       0.017619      -0.017618      -0.000126       0.000032      -0.035262       0.017590       0.017671             21.619648      21.619891       0.904186       0.903331      21.619881      -0.903731      21.619171           0.000745
           37              P       8.059686      19.513636      14.848214       0.801219     109.166909 0.19378743E+04  0.64450016E+05                                18.327493                           13.901231       0.080523       1.802708                    0.998626      55.649057     174.348900       0.492489       0.373949      -1.122869      -0.059240      -0.059237       0.059239       0.102605       0.000447      -0.000443      -0.000440       0.000018       0.000005      -0.000449      -0.000437       0.000886             23.363346      23.363007      -2.665623       2.665586      23.363924       2.665864      23.363106           0.000395
           38              P       3.394264       3.394264       3.394264       0.801271     109.163837 0.19378241E+04  0.64448169E+05                                18.327428                           13.901294       0.080403       1.802670                    0.998626      55.649217     174.351292       0.492473       0.373962      -1.122855       0.059247       0.059279       0.059239       0.102633       0.000447       0.000508       0.000487      -0.000126      -0.000373      -0.000590      -0.000376       0.000966             23.362734      23.362677      -2.665712      -2.666141      23.361920      -2.664986      23.363605           0.000405
           39              P      14.848214       8.059686      19.513636       0.801258     109.166230 0.19378417E+04  0.64448831E+05                                18.327609                           13.901261       0.080433       1.802681                    0.998626      55.649111     174.350424       0.492479       0.373957      -1.122860       0.059238      -0.059244      -0.059260       0.102620      -0.000486      -0.000482       0.000460      -0.000082       0.000228      -0.000538      -0.000416       0.000954             23.363408      23.364275       2.665922       2.666010      23.362318      -2.665792      23.363629           0.000388
           40              P      19.513636      14.848214       8.059686       0.801243     109.164146 0.19378510E+04  0.64449032E+05                                18.327164                           13.901149       0.080511       1.802708                    0.998626      55.648530     174.346831       0.492490       0.373949      -1.122869      -0.059245       0.059245      -0.059246       0.102616      -0.000452       0.000451      -0.000449       0.000001      -0.000001      -0.000452      -0.000449       0.000901             23.362368      23.362497       2.665744      -2.665630      23.362411       2.665681      23.362196           0.000381
           41              H      13.098737      12.264890      15.132959       0.110140       1.214122 0.91466046E+01  0.91779769E+02                                 1.800175                            1.708213      -1.038693       2.375080                    0.998029       3.461216       9.431614       0.510227       1.196342      -0.729394      -0.042545       0.005570       0.001552       0.042936       0.004365      -0.001328      -0.003761       0.023195      -0.050115      -0.017685      -0.003164       0.020850              1.830752       2.325598      -0.405562       0.004195       1.781758      -0.037603       1.384899          -0.000003
           42              H      13.680598       9.987844      15.446797       0.117005       1.167468 0.86500381E+01  0.85332815E+02                                 1.734454                            1.646057      -0.993115       2.404488                    0.998269       3.345205       8.948411       0.528573       1.174635      -0.734986      -0.029832      -0.025080       0.004832       0.039272       0.006046      -0.001501      -0.002770       0.016712      -0.047489      -0.016320      -0.002062       0.018382              1.763129       1.841344       0.417110      -0.105329       2.035008      -0.178801       1.413036           0.000898
           43              H      17.538288      10.888125      14.926788       0.120473       1.124965 0.83123902E+01  0.80655023E+02                                 1.649249                            1.581380      -0.892036       2.451412                    0.999031       3.216067       8.349852       0.559529       1.128179      -0.747360       0.041401      -0.009972      -0.003164       0.042702       0.002741      -0.004724      -0.000323       0.020907      -0.044714      -0.015571      -0.003348       0.018919              1.658602       1.996259      -0.281570      -0.082874       1.644909      -0.025493       1.334639           0.000494
           44              H      16.988499      13.153716      14.736652       0.112476       1.091818 0.79116350E+01  0.78193722E+02                                 1.804712                            1.682144      -1.252913       2.281654                    0.994385       3.772518      10.930541       0.462071       1.341194      -0.694043       0.031654       0.024092      -0.000543       0.039783      -0.001983      -0.000133      -0.003238       0.012788      -0.043797      -0.015258       0.001259       0.013998              1.883247       1.903237       0.537090      -0.141761       2.216294      -0.203479       1.530209           0.000240
           45              H      15.009256       1.809724      10.521598       0.109263       1.231401 0.91824159E+01  0.91948013E+02                                 1.797020                            1.695810      -1.044048       2.372687                    0.997907       3.425022       9.230787       0.520825       1.174434      -0.735013      -0.001706      -0.040992      -0.004037       0.041226       0.001742       0.001082      -0.004807      -0.033273      -0.000909      -0.016689      -0.001416       0.018105              1.834668       1.436831       0.174317       0.127636       2.299445       0.383039       1.767727           0.000001
           46              H      15.291023       2.398457      12.768863       0.115589       1.152825 0.83955357E+01  0.81806686E+02                                 1.688595                            1.597467      -0.900482       2.446315                    0.998921       3.257740       8.524155       0.551466       1.139847      -0.744146      -0.008508      -0.028048       0.027969       0.040514       0.007535      -0.001789      -0.008125      -0.027536       0.004349      -0.016425      -0.002502       0.018927              1.721054       1.373783       0.050789       0.024533       1.738896      -0.412687       2.050483           0.000013
           47              H      16.081346       6.132445      11.655540       0.116961       1.128832 0.84503732E+01  0.82663228E+02                                 1.684147                            1.618845      -0.901328       2.449676                    0.998883       3.253605       8.593677       0.538398       1.162964      -0.738736       0.012596       0.039751       0.005421       0.042050       0.006914       0.000498      -0.003397      -0.031853      -0.007853      -0.016158      -0.002991       0.019150              1.695562       1.423633       0.174506       0.151406       2.013077       0.237689       1.649976          -0.000016
           48              H      15.428471       5.665124       9.509069       0.120576       1.071765 0.75946790E+01  0.74106716E+02                                 1.767376                            1.636295      -1.224191       2.296982                    0.996206       3.653555      10.430242       0.474802       1.322041      -0.698339       0.002634       0.030696      -0.023694       0.038866       0.007896       0.003439      -0.000672      -0.019108      -0.001258      -0.013130       0.000503       0.012627              1.848560       1.449548      -0.122842       0.186638       1.906879      -0.556194       2.189252           0.000240
           49              H      21.263113      10.643010       3.679009       0.110147       1.214083 0.91461495E+01  0.91773539E+02                                 1.800096                            1.708138      -1.038682       2.375091                    0.998030       3.461082       9.430988       0.510256       1.196297      -0.729405       0.042543      -0.005572       0.001530       0.042934       0.004364       0.001318       0.003756       0.023192      -0.050094      -0.017676      -0.003167       0.020843              1.830671       2.325500      -0.405543      -0.004194       1.781669       0.037591       1.384845           0.000001
           50              H      20.681252      12.920056       3.992847       0.116984       1.167516 0.86504320E+01  0.85337032E+02                                 1.734441                            1.646045      -0.993178       2.404435                    0.998268       3.345273       8.948391       0.528603       1.174564      -0.735002       0.029828       0.025079       0.004815       0.039266       0.006046       0.001496       0.002771       0.016711      -0.047476      -0.016316      -0.002063       0.018379              1.763112       1.841331       0.417106       0.105322       2.034983       0.178792       1.413022           0.000899
           51              H      16.823562      12.019775       3.472838       0.120435       1.125266 0.83152345E+01  0.80689679E+02                                 1.649542                            1.581649      -0.892347       2.451225                    0.999029       3.216577       8.351594       0.559482       1.128176      -0.747359      -0.041389       0.009971      -0.003171       0.042691       0.002745       0.004728       0.000323       0.020898      -0.044709      -0.015571      -0.003346       0.018917              1.658900       1.996632      -0.281649       0.082899       1.645220       0.025500       1.334847           0.000495
           52              H      17.373351       9.754184       3.282702       0.112470       1.091864 0.79120861E+01  0.78199761E+02                                 1.804802                            1.682222      -1.253006       2.281607                    0.994383       3.772714      10.931432       0.462046       1.341241      -0.694033      -0.031650      -0.024094      -0.000548       0.039781      -0.001981       0.000135       0.003237       0.012783      -0.043796      -0.015257       0.001261       0.013995              1.883346       1.903327       0.537133       0.141777       2.216434       0.203496       1.530277           0.000242
           53              H      19.352594      21.098176      21.975548       0.109272       1.231323 0.91816687E+01  0.91938441E+02                                 1.796930                            1.695729      -1.043991       2.372723                    0.997908       3.424877       9.230219       0.520844       1.174418      -0.735017       0.001711       0.040993      -0.004037       0.041227       0.001743      -0.001082       0.004807      -0.033271      -0.000913      -0.016687      -0.001417       0.018105              1.834575       1.436770       0.174301      -0.127625       2.299319      -0.383005       1.767635           0.000004
           54              H      19.070827      20.509443       1.314913       0.115587       1.152803 0.83953100E+01  0.81803742E+02                                 1.688558                            1.597433      -0.900467       2.446323                    0.998921       3.257695       8.523932       0.551480       1.139829      -0.744151       0.008512       0.028048       0.027968       0.040514       0.007536       0.001788       0.008125      -0.027535       0.004348      -0.016425      -0.002502       0.018926              1.721018       1.373756       0.050786      -0.024534       1.738861       0.412679       2.050436           0.000009
           55              H      18.280504      16.775455       0.201590       0.116962       1.128766 0.84497080E+01  0.82654715E+02                                 1.684049                            1.618756      -0.901268       2.449705                    0.998884       3.253488       8.593135       0.538428       1.162927      -0.738745      -0.012590      -0.039753       0.005421       0.042049       0.006911      -0.000498       0.003397      -0.031852      -0.007854      -0.016157      -0.002992       0.019148              1.695463       1.423560       0.174488      -0.151392       2.012951      -0.237667       1.649879          -0.000016
           56              H      18.933379      17.242776      20.963019       0.120573       1.071778 0.75947646E+01  0.74107519E+02                                 1.767369                            1.636289      -1.224126       2.297011                    0.996207       3.653495      10.429957       0.474811       1.322017      -0.698344      -0.002626      -0.030696      -0.023689       0.038862       0.007892      -0.003440       0.000668      -0.019109      -0.001270      -0.013125       0.000499       0.012627              1.848558       1.449548      -0.122848      -0.186639       1.906879       0.556196       2.189247           0.000241
           57              H       9.809163       0.810940      19.228891       0.110115       1.214501 0.91503040E+01  0.91827350E+02                                 1.800632                            1.708621      -1.039058       2.374876                    0.998027       3.461901       9.434413       0.510132       1.196429      -0.729372       0.042536       0.005573      -0.001543       0.042927      -0.004367      -0.001325       0.003760       0.023191      -0.050108      -0.017683      -0.003164       0.020847              1.831233       2.326249       0.405734       0.004197       1.782256       0.037619       1.385194           0.000003
           58              H       9.227302      21.441794      18.915053       0.116969       1.167702 0.86522476E+01  0.85360180E+02                                 1.734682                            1.646262      -0.993346       2.404339                    0.998267       3.345643       8.949915       0.528542       1.174627      -0.734986       0.029823      -0.025078      -0.004824       0.039263      -0.006045      -0.001499       0.002771       0.016710      -0.047487      -0.016319      -0.002061       0.018380              1.763373       1.841574      -0.417186      -0.105345       2.035344       0.178841       1.413201           0.000903
           59              H       5.369612      22.342075      19.435062       0.120461       1.125096 0.83136456E+01  0.80670614E+02                                 1.649408                            1.581524      -0.892110       2.451364                    0.999031       3.216269       8.350676       0.559488       1.128214      -0.747351      -0.041395      -0.009965       0.003175       0.042695      -0.002745      -0.004728       0.000323       0.020899      -0.044702      -0.015569      -0.003347       0.018916              1.658768       1.996451       0.281623      -0.082887       1.645100       0.025498       1.334752           0.000523
           60              H       5.919401       1.699766      19.625198       0.112534       1.091871 0.79121530E+01  0.78201278E+02                                 1.804863                            1.682270      -1.253433       2.281433                    0.994382       3.772767      10.931961       0.462018       1.341306      -0.694018      -0.031647       0.024093       0.000555       0.039778       0.002003      -0.000131       0.003235       0.012779      -0.043718      -0.015232       0.001245       0.013987              1.883429       1.903387      -0.537174      -0.141789       2.216571       0.203515       1.530330           0.000248
           61              H       7.898644      13.263674       0.932352       0.109332       1.230566 0.91745385E+01  0.91848326E+02                                 1.796158                            1.695049      -1.043264       2.373134                    0.997914       3.423618       9.225598       0.520964       1.174387      -0.735029       0.001686      -0.041019       0.004020       0.041250      -0.001736       0.001088       0.004809      -0.033283      -0.000931      -0.016690      -0.001423       0.018113              1.833749       1.436225      -0.174173       0.127526       2.298210      -0.382704       1.766812           0.000017
           62              H       7.616877      13.852407      21.592987       0.115770       1.151773 0.83859039E+01  0.81690591E+02                                 1.687750                            1.596700      -0.899372       2.447043                    0.998929       3.255877       8.518531       0.551513       1.140061      -0.744101       0.008463      -0.028104      -0.027997       0.040562      -0.007527      -0.001788       0.008147      -0.027547       0.004366      -0.016429      -0.002514       0.018943              1.720188       1.373162      -0.050721       0.024512       1.738063       0.412449       2.049338           0.000026
           63              H       6.826554      17.586395      22.706310       0.116931       1.129089 0.84529086E+01  0.82694652E+02                                 1.684426                            1.619105      -0.901581       2.449527                    0.998881       3.254085       8.595432       0.538344       1.162988      -0.738728      -0.012603       0.039741      -0.005423       0.042043      -0.006913       0.000501       0.003399      -0.031855      -0.007835      -0.016163      -0.002985       0.019148              1.695852       1.423846      -0.174535       0.151451       2.013427      -0.237743       1.650282           0.000005
           64              H       7.479429      17.119074       1.944881       0.120541       1.071896 0.75958654E+01  0.74121181E+02                                 1.767510                            1.636414      -1.224229       2.296933                    0.996206       3.653882      10.431376       0.474789       1.322027      -0.698341      -0.002637       0.030693       0.023691       0.038863      -0.007898       0.003443       0.000671      -0.019116      -0.001253      -0.013136       0.000505       0.012630              1.848714       1.449654       0.122863       0.186673       1.907021       0.556252       2.189468           0.000246
           65              H       1.644787      22.096960       7.774941       0.110117       1.214384 0.91491522E+01  0.91812588E+02                                 1.800497                            1.708499      -1.038895       2.374961                    0.998028       3.461690       9.433568       0.510158       1.196409      -0.729377      -0.042537      -0.005572      -0.001547       0.042929      -0.004365       0.001325      -0.003760       0.023188      -0.050114      -0.017684      -0.003162       0.020846              1.831093       2.326069       0.405696      -0.004198       1.782106      -0.037613       1.385106           0.000001
           66              H       2.226648       1.466106       7.461103       0.116982       1.167660 0.86518835E+01  0.85355920E+02                                 1.734664                            1.646246      -0.993316       2.404367                    0.998267       3.345566       8.949753       0.528534       1.174655      -0.734980      -0.029825       0.025079      -0.004826       0.039266      -0.006047       0.001499      -0.002770       0.016713      -0.047479      -0.016316      -0.002064       0.018381              1.763345       1.841561      -0.417177       0.105343       2.035291      -0.178833       1.413185           0.000907
           67              H       6.084338       0.565825       7.981112       0.120437       1.125303 0.83155970E+01  0.80694288E+02                                 1.649596                            1.581697      -0.892380       2.451210                    0.999029       3.216640       8.351886       0.559464       1.128196      -0.747354       0.041389       0.009971       0.003167       0.042690      -0.002746       0.004727      -0.000322       0.020900      -0.044706      -0.015570      -0.003347       0.018917              1.658956       1.996705       0.281666       0.082901       1.645280      -0.025502       1.334885           0.000518
           68              H       5.534549      21.208134       8.171248       0.112471       1.091849 0.79119500E+01  0.78198060E+02                                 1.804785                            1.682206      -1.252980       2.281619                    0.994384       3.772688      10.931323       0.462048       1.341239      -0.694033       0.031650      -0.024094       0.000545       0.039781       0.001982       0.000134      -0.003238       0.012783      -0.043792      -0.015256       0.001261       0.013995              1.883330       1.903309      -0.537124       0.141771       2.216414      -0.203493       1.530268           0.000248
           69              H       3.555306       9.644226      12.386302       0.109284       1.232164 0.91897440E+01  0.92042754E+02                                 1.797991                            1.696663      -1.045139       2.372165                    0.997900       3.426193       9.236000       0.520596       1.174679      -0.734951      -0.001717       0.040988       0.004026       0.041221      -0.001734      -0.001085      -0.004840      -0.033256      -0.001003      -0.016665      -0.001460       0.018125              1.835682       1.437498      -0.174462      -0.127752       2.300851       0.383389       1.768698           0.000017
           70              H       3.837073       9.055493      10.139037       0.115569       1.152837 0.83956487E+01  0.81807726E+02                                 1.688571                            1.597450      -0.900510       2.446286                    0.998920       3.257796       8.524184       0.551486       1.139808      -0.744156      -0.008511       0.028051      -0.027960       0.040510      -0.007536       0.001784      -0.008120      -0.027539       0.004343      -0.016426      -0.002498       0.018924              1.721022       1.373764      -0.050783      -0.024538       1.738851      -0.412668       2.050451           0.000023
           71              H       4.627396       5.321505      11.252360       0.116916       1.129042 0.84523423E+01  0.82687024E+02                                 1.684315                            1.618999      -0.901526       2.449538                    0.998881       3.254014       8.594897       0.538392       1.162913      -0.738747       0.012590      -0.039742      -0.005417       0.042039      -0.006913      -0.000501      -0.003402      -0.031851      -0.007824      -0.016162      -0.002983       0.019145              1.695737       1.423764      -0.174533      -0.151438       2.013288       0.237739       1.650159           0.000010
           72              H       3.974521       5.788826      13.398831       0.120522       1.072271 0.75991172E+01  0.74160773E+02                                 1.767880                            1.636729      -1.224944       2.296558                    0.996201       3.654623      10.434010       0.474759       1.321970      -0.698349       0.002617      -0.030702       0.023671       0.038856      -0.007899      -0.003453      -0.000692      -0.019106      -0.001387      -0.013123       0.000475       0.012648              1.849102       1.449928       0.122895      -0.186726       1.907444      -0.556416       2.189935           0.000248
           73              H      15.132959      13.098737      12.264890       0.110121       1.214394 0.91492391E+01  0.91813648E+02                                 1.800504                            1.708505      -1.038924       2.374950                    0.998027       3.461692       9.433573       0.510159       1.196406      -0.729378       0.001545      -0.042538       0.005573       0.042929      -0.001325      -0.003760       0.004366      -0.036650      -0.009727      -0.017684      -0.003163       0.020846              1.831098       1.385109       0.004200      -0.037614       2.326074      -0.405698       1.782110          -0.000012
           74              H      15.446797      13.680598       9.987844       0.116978       1.167678 0.86520395E+01  0.85357691E+02                                 1.734666                            1.646248      -0.993343       2.404347                    0.998267       3.345599       8.949801       0.528541       1.174636      -0.734984       0.004825      -0.029824      -0.025078       0.039264      -0.001499      -0.002771       0.006045      -0.032098      -0.001330      -0.016317      -0.002064       0.018381              1.763345       1.413186      -0.105342      -0.178834       1.841559       0.417175       2.035291           0.000888
           75              H      14.926788      17.538288      10.888125       0.120436       1.125312 0.83156844E+01  0.80695366E+02                                 1.649606                            1.581706      -0.892396       2.451201                    0.999029       3.216657       8.351948       0.559462       1.128197      -0.747353      -0.003167       0.041388      -0.009971       0.042690      -0.004727      -0.000323       0.002746      -0.032803      -0.008996      -0.015570      -0.003347       0.018917              1.658966       1.334891      -0.082901      -0.025504       1.996714      -0.281668       1.645292           0.000493
           76              H      14.736652      16.988499      13.153716       0.112470       1.091854 0.79119949E+01  0.78198648E+02                                 1.804793                            1.682213      -1.252994       2.281612                    0.994384       3.772704      10.931395       0.462046       1.341243      -0.694032      -0.000546       0.031650       0.024095       0.039781      -0.000134      -0.003238      -0.001982      -0.028288       0.002721      -0.015256       0.001261       0.013995              1.883339       1.530273      -0.141772      -0.203496       1.903314       0.537128       2.216429           0.000241
           77              H      10.521598      15.009256       1.809724       0.109293       1.231294 0.91813855E+01  0.91935072E+02                                 1.796921                            1.695719      -1.044031       2.372721                    0.997908       3.424789       9.230013       0.520838       1.174440      -0.735012      -0.004038      -0.001713      -0.040995       0.041229       0.001079      -0.004811       0.001742       0.016169       0.050360      -0.016681      -0.001424       0.018105              1.834565       1.767617       0.127626       0.383008       1.436760       0.174308       2.299319           0.000009
           78              H      12.768863      15.291023       2.398457       0.115591       1.152753 0.83948465E+01  0.81797936E+02                                 1.688495                            1.597378      -0.900435       2.446341                    0.998921       3.257617       8.523606       0.551496       1.139814      -0.744155       0.027967      -0.008512      -0.028050       0.040515      -0.001788      -0.008124       0.007537       0.015941       0.039131      -0.016425      -0.002502       0.018927              1.720948       2.050337       0.024530      -0.412651       1.373709       0.050786       1.738798           0.000009
           79              H      11.655540      16.081346       6.132445       0.116945       1.128922 0.84512476E+01  0.82673982E+02                                 1.684237                            1.618929      -0.901393       2.449630                    0.998883       3.253777       8.594267       0.538384       1.162963      -0.738735       0.005420       0.012594       0.039748       0.042046       0.000498      -0.003398       0.006913       0.012004       0.051700      -0.016159      -0.002989       0.019148              1.695655       1.650073       0.151421       0.237711       1.423700       0.174518       2.013193          -0.000013
           80              H       9.509069      15.428471       5.665124       0.120569       1.071806 0.75950516E+01  0.74111369E+02                                 1.767429                            1.636340      -1.224233       2.296956                    0.996206       3.653665      10.430677       0.474793       1.322050      -0.698337      -0.023694       0.002631       0.030693       0.038864       0.003440      -0.000672       0.007895       0.008926       0.029290      -0.013129       0.000504       0.012626              1.848618       2.189329       0.186651      -0.556217       1.449585      -0.122851       1.906939           0.000244
           81              H       3.679009      21.263113      10.643010       0.110117       1.214400 0.91493028E+01  0.91814398E+02                                 1.800504                            1.708505      -1.038933       2.374941                    0.998027       3.461719       9.433636       0.510161       1.196399      -0.729379       0.001545       0.042537      -0.005573       0.042929       0.001325       0.003760       0.004365      -0.036652      -0.009724      -0.017685      -0.003162       0.020847              1.831103       1.385111      -0.004198       0.037615       2.326081      -0.405698       1.782116           0.000011
           82              H       3.992847      20.681252      12.920056       0.116975       1.167675 0.86520038E+01  0.85357182E+02                                 1.734658                            1.646241      -0.993326       2.404354                    0.998267       3.345592       8.949751       0.528545       1.174630      -0.734986       0.004823       0.029824       0.025078       0.039263       0.001499       0.002770       0.006045      -0.032098      -0.001327      -0.016318      -0.002063       0.018380              1.763343       1.413182       0.105343       0.178834       1.841560       0.417173       2.035289           0.000914
           83              H       3.472838      16.823562      12.019775       0.120471       1.125010 0.83128361E+01  0.80660755E+02                                 1.649323                            1.581446      -0.892064       2.451396                    0.999031       3.216139       8.350221       0.559503       1.128213      -0.747351      -0.003171      -0.041398       0.009975       0.042700       0.004727       0.000322       0.002740      -0.032805      -0.009001      -0.015570      -0.003347       0.018917              1.658680       1.334690       0.082880       0.025494       1.996358      -0.281602       1.644991           0.000514
           84              H       3.282702      17.373351       9.754184       0.112476       1.091825 0.79117090E+01  0.78194793E+02                                 1.804733                            1.682162      -1.252939       2.281642                    0.994385       3.772565      10.930773       0.462064       1.341210      -0.694039      -0.000546      -0.031652      -0.024093       0.039782       0.000134       0.003237      -0.001982      -0.028289       0.002719      -0.015256       0.001260       0.013996              1.883271       1.530226       0.141765       0.203482       1.903256       0.537100       2.216332           0.000247
           85              H      21.975548      19.352594      21.098176       0.109268       1.231307 0.91815087E+01  0.91936609E+02                                 1.796930                            1.695728      -1.043893       2.372767                    0.997909       3.424867       9.230237       0.520837       1.174436      -0.735013      -0.004035       0.001703       0.040995       0.041228      -0.001082       0.004807       0.001742       0.016180       0.050365      -0.016688      -0.001417       0.018105              1.834579       1.767638      -0.127632      -0.383011       1.436778       0.174311       2.299322           0.000009
           86              H       1.314913      19.070827      20.509443       0.115607       1.152724 0.83946359E+01  0.81796087E+02                                 1.688539                            1.597416      -0.900305       2.446424                    0.998922       3.257560       8.523711       0.551455       1.139896      -0.744135       0.027974       0.008499       0.028053       0.040519       0.001789       0.008128       0.007535       0.015943       0.039119      -0.016424      -0.002503       0.018927              1.720999       2.050398      -0.024538       0.412666       1.373757       0.050788       1.738842           0.000026
           87              H       0.201590      18.280504      16.775455       0.116957       1.128942 0.84514679E+01  0.82677031E+02                                 1.684290                            1.618976      -0.901447       2.449618                    0.998882       3.253799       8.594492       0.538361       1.163001      -0.738726       0.005422      -0.012604      -0.039750       0.042051      -0.000500       0.003396       0.006914       0.012004       0.051714      -0.016162      -0.002990       0.019152              1.695712       1.650131      -0.151435      -0.237718       1.423751       0.174522       2.013255          -0.000005
           88              H      20.963019      18.933379      17.242776       0.120564       1.071805 0.75950294E+01  0.74111084E+02                                 1.767428                            1.636338      -1.224169       2.296983                    0.996206       3.653664      10.430663       0.474793       1.322050      -0.698337      -0.023693      -0.002637      -0.030695       0.038865      -0.003441       0.000672       0.007897       0.008927       0.029295      -0.013132       0.000503       0.012629              1.848624       2.189343      -0.186662       0.556217       1.449595      -0.122856       1.906934           0.000242
           89              H      19.228891       9.809163       0.810940       0.110126       1.214141 0.91466327E+01  0.91778910E+02                                 1.800091                            1.708134      -1.038670       2.375076                    0.998030       3.461137       9.430933       0.510282       1.196228      -0.729421      -0.001524       0.042539       0.005568       0.042929      -0.001319       0.003750      -0.004360      -0.036641      -0.009730      -0.017674      -0.003165       0.020840              1.830660       1.384837       0.004195       0.037591       2.325492       0.405530       1.781651          -0.000007
           90              H      18.915053       9.227302      21.441794       0.116999       1.167191 0.86471701E+01  0.85295004E+02                                 1.733976                            1.645622      -0.992838       2.404612                    0.998272       3.344608       8.945477       0.528736       1.174404      -0.735043      -0.004789       0.029828      -0.025085       0.039267      -0.001494       0.002764      -0.006052      -0.032070      -0.001318      -0.016303      -0.002067       0.018370              1.762634       1.412688      -0.105280       0.178718       1.840811      -0.416971       2.034402           0.000897
           91              H      19.435062       5.369612      22.342075       0.120442       1.125046 0.83129671E+01  0.80660702E+02                                 1.649201                            1.581331      -0.892151       2.451322                    0.999031       3.216157       8.349644       0.559602       1.128031      -0.747397       0.003193      -0.041383      -0.009975       0.042687      -0.004729       0.000316      -0.002742      -0.032787      -0.008995      -0.015563      -0.003345       0.018909              1.658554       1.334599      -0.082874       0.025487       1.996207       0.281574       1.644855           0.000506
           92              H      19.625198       5.919401       1.699766       0.112465       1.091870 0.79120911E+01  0.78199064E+02                                 1.804737                            1.682167      -1.252921       2.281641                    0.994385       3.772585      10.930660       0.462081       1.341152      -0.694051       0.000555      -0.031649       0.024093       0.039779      -0.000136       0.003232       0.001979      -0.028285       0.002728      -0.015254       0.001262       0.013992              1.883272       1.530219      -0.141770       0.203483       1.903269      -0.537110       2.216327           0.000245
           93              H       0.932352       7.898644      13.263674       0.109153       1.232285 0.91909373E+01  0.92055901E+02                                 1.797937                            1.696635      -1.044703       2.372273                    0.997901       3.426615       9.236610       0.520674       1.174487      -0.734995       0.004047       0.001719      -0.040969       0.041204       0.001086       0.004799      -0.001742       0.016225       0.050350      -0.016708      -0.001390       0.018098              1.835628       1.768724       0.127759      -0.383360       1.437474      -0.174438       2.300688           0.000011
           94              H      21.592987       7.616877      13.852407       0.115473       1.153653 0.84032951E+01  0.81901995E+02                                 1.689430                            1.598222      -0.901192       2.445860                    0.998914       3.259234       8.529358       0.551322       1.139871      -0.744135      -0.027958       0.008515      -0.028028       0.040494      -0.001776       0.008111      -0.007541       0.015981       0.039150      -0.016449      -0.002475       0.018924              1.721927       2.051647       0.024591       0.412947       1.374388      -0.050819       1.739746           0.000003
           95              H      22.706310       6.826554      17.586395       0.117065       1.128232 0.84448856E+01  0.82599730E+02                                 1.683947                            1.618648      -0.899874       2.450497                    0.998897       3.252478       8.591412       0.538244       1.163435      -0.738629      -0.005357      -0.012535       0.039801       0.042071       0.000503       0.003401      -0.006915       0.011980       0.051661      -0.016144      -0.002994       0.019138              1.695354       1.649687       0.151372      -0.237599       1.423460      -0.174486       2.012914           0.000006
           96              H       1.944881       7.479429      17.119074       0.121641       1.067703 0.75596517E+01  0.73695293E+02                                 1.764529                            1.633753      -1.225759       2.297104                    0.996188       3.648590      10.418335       0.474532       1.324044      -0.697927       0.023881      -0.002570       0.030832       0.039084       0.003365       0.000726      -0.008047       0.009125       0.028610      -0.013192       0.000670       0.012522              1.845543       2.185370       0.186236       0.555071       1.447403       0.122635       1.903854           0.000016
           97              H       7.774941       1.644787      22.096960       0.110094       1.214531 0.91506186E+01  0.91831428E+02                                 1.800670                            1.708657      -1.038932       2.374920                    0.998027       3.462003       9.434782       0.510123       1.196439      -0.729369      -0.001560      -0.042532      -0.005575       0.042924       0.001326      -0.003761      -0.004363      -0.036653      -0.009718      -0.017687      -0.003159       0.020846              1.831276       1.385222      -0.004202      -0.037625       2.326314       0.405741       1.782293           0.000010
           98              H       7.461103       2.226648       1.466106       0.116948       1.167856 0.86537853E+01  0.85379910E+02                                 1.734898                            1.646457      -0.993308       2.404343                    0.998266       3.345953       8.951246       0.528482       1.174698      -0.734968      -0.004840      -0.029821       0.025075       0.039262       0.001500      -0.002773      -0.006044      -0.032107      -0.001302      -0.016327      -0.002054       0.018381              1.763597       1.413359       0.105363      -0.178876       1.841815      -0.417260       2.035617           0.000912
           99              H       7.981112       6.084338       0.565825       0.120537       1.124468 0.83078585E+01  0.80601047E+02                                 1.648886                            1.581053      -0.891225       2.451874                    0.999037       3.215229       8.347491       0.559525       1.128327      -0.747326       0.003132       0.041428       0.009942       0.042720       0.004714      -0.000320      -0.002748      -0.032826      -0.009012      -0.015575      -0.003352       0.018928              1.658223       1.334381       0.082845      -0.025481       1.995768       0.281445       1.644522           0.000519
          100              H       8.171248       5.534549      21.208134       0.112605       1.091474 0.79086813E+01  0.78160343E+02                                 1.804648                            1.682074      -1.253406       2.281536                    0.994380       3.772187      10.930710       0.461962       1.341582      -0.693965       0.000512       0.031699      -0.024094       0.039820       0.000124      -0.003243       0.001996      -0.028339       0.002669      -0.015275       0.001242       0.014033              1.883207       1.530140       0.141720      -0.203435       1.903246      -0.537133       2.216233           0.000261
          101              H      12.386302       3.555306       9.644226       0.109267       1.231375 0.91821681E+01  0.91944925E+02                                 1.796997                            1.695789      -1.044034       2.372698                    0.997908       3.424977       9.230640       0.520827       1.174437      -0.735012       0.004037      -0.001705       0.040993       0.041227      -0.001082      -0.004807      -0.001741       0.016181       0.050365      -0.016688      -0.001417       0.018105              1.834643       1.767702      -0.127634       0.383030       1.436814      -0.174313       2.299413           0.000010
          102              H      10.139037       3.837073       9.055493       0.115590       1.152826 0.83955490E+01  0.81806895E+02                                 1.688601                            1.597472      -0.900483       2.446317                    0.998921       3.257740       8.524175       0.551463       1.139853      -0.744145      -0.027969      -0.008508       0.028049       0.040514       0.001789      -0.008125      -0.007535       0.015943       0.039131      -0.016425      -0.002502       0.018927              1.721061       2.050491      -0.024535      -0.412692       1.373786      -0.050788       1.738905           0.000024
          103              H      11.252360       4.627396       5.321505       0.116964       1.128805 0.84501250E+01  0.82660237E+02                                 1.684126                            1.618826      -0.901291       2.449697                    0.998884       3.253562       8.593549       0.538399       1.162970      -0.738734      -0.005421       0.012596      -0.039752       0.042051      -0.000498      -0.003397      -0.006914       0.012001       0.051705      -0.016159      -0.002991       0.019150              1.695542       1.649955      -0.151402       0.237684       1.423615      -0.174502       2.013056          -0.000005
          104              H      13.398831       3.974521       5.788826       0.120578       1.071749 0.75945363E+01  0.74104937E+02                                 1.767356                            1.636278      -1.224177       2.296990                    0.996206       3.653514      10.430080       0.474806       1.322038      -0.698340       0.023694       0.002635      -0.030696       0.038866      -0.003439      -0.000672      -0.007896       0.008924       0.029292      -0.013129       0.000502       0.012627              1.848540       2.189225      -0.186634      -0.556186       1.449533       0.122840       1.906862           0.000241
          105              H      12.264890      15.132959      13.098737       0.110111       1.214429 0.91495714E+01  0.91817571E+02                                 1.800514                            1.708516      -1.038945       2.374929                    0.998027       3.461751       9.433682       0.510167       1.196379      -0.729384       0.005573       0.001542      -0.042536       0.042927      -0.003759       0.004364      -0.001325       0.013466       0.059838      -0.017685      -0.003161       0.020845              1.831106       1.782117      -0.037612      -0.405694       1.385113       0.004195       2.326089          -0.000006
          106              H       9.987844      15.446797      13.680598       0.116973       1.167625 0.86514885E+01  0.85350295E+02                                 1.734563                            1.646156      -0.993267       2.404379                    0.998268       3.345478       8.949169       0.528578       1.174580      -0.734998      -0.025079       0.004816      -0.029823       0.039263      -0.002768       0.006046      -0.001500       0.015386       0.048798      -0.016315      -0.002062       0.018378              1.763240       2.035168      -0.178817       0.417148       1.413110      -0.105335       1.841443           0.000904
          107              H      10.888125      14.926788      17.538288       0.120478       1.124816 0.83108701E+01  0.80635608E+02                                 1.649019                            1.581168      -0.891935       2.451463                    0.999032       3.215788       8.348555       0.559609       1.128082      -0.747385      -0.009978      -0.003191       0.041393       0.042698      -0.000314       0.002737      -0.004733       0.011895       0.053687      -0.015565      -0.003346       0.018911              1.658367       1.644662      -0.025474      -0.281519       1.334472      -0.082863       1.995968           0.000511
          108              H      13.153716      14.736652      16.988499       0.112478       1.091813 0.79115676E+01  0.78192752E+02                                 1.804694                            1.682127      -1.252903       2.281661                    0.994385       3.772472      10.930324       0.462078       1.341178      -0.694046       0.024092      -0.000552       0.031652       0.039782      -0.003234      -0.001981      -0.000136       0.015503       0.041066      -0.015253       0.001260       0.013993              1.883225       2.216260      -0.203468       0.537092       1.530186      -0.141760       1.903230           0.000243
          109              H       1.809724      10.521598      15.009256       0.109207       1.231619 0.91844117E+01  0.91973065E+02                                 1.797232                            1.695992      -1.043843       2.372721                    0.997911       3.425378       9.232024       0.520798       1.174432      -0.735013      -0.040987      -0.004057      -0.001601       0.041219      -0.004796       0.001739       0.001080       0.017084      -0.049425      -0.016678      -0.001414       0.018092              1.834900       2.299798       0.383167       0.174382       1.767925       0.127687       1.436977           0.000009
          110              H       2.398457      12.768863      15.291023       0.115475       1.153713 0.84039806E+01  0.81911453E+02                                 1.689599                            1.598379      -0.900813       2.446058                    0.998917       3.259268       8.529968       0.551240       1.140002      -0.744104      -0.028046       0.027955      -0.008437       0.040488      -0.008121       0.007533      -0.001790       0.011580      -0.043536      -0.016442      -0.002486       0.018927              1.722087       1.739959      -0.413028       0.050853       2.051796       0.024554       1.374507           0.000017
          111              H       6.132445      11.655540      16.081346       0.116952       1.129458 0.84570074E+01  0.82749222E+02                                 1.685215                            1.619846      -0.901091       2.449812                    0.998884       3.254578       8.598994       0.538018       1.163489      -0.738609       0.039725       0.005377       0.012734       0.042061      -0.003386       0.006927       0.000497       0.019861      -0.043883      -0.016172      -0.002987       0.019160              1.696636       2.014452       0.237900       0.174675       1.651006       0.151539       1.424450           0.000006
          112              H       5.665124       9.509069      15.428471       0.120528       1.071835 0.75954790E+01  0.74119038E+02                                 1.767724                            1.636595      -1.223342       2.297399                    0.996206       3.653915      10.432766       0.474649       1.322387      -0.698269       0.030668      -0.023717       0.002832       0.038872      -0.000695       0.007841       0.003425       0.010215      -0.028018      -0.013090       0.000489       0.012602              1.848933       1.907279      -0.556419      -0.122867       2.189736       0.186700       1.449785           0.000249
          113              H      10.643010       3.679009      21.263113       0.110119       1.214522 0.91505184E+01  0.91830517E+02                                 1.800695                            1.708674      -1.039049       2.374886                    0.998027       3.461939       9.434729       0.510106       1.196476      -0.729361      -0.005574       0.001558       0.042537       0.042929       0.003760       0.004370       0.001324       0.013452       0.059846      -0.017681      -0.003169       0.020850              1.831301       1.782310       0.037618      -0.405768       1.385235      -0.004206       2.326358           0.000003
          114              H      12.920056       3.992847      20.681252       0.116968       1.167717 0.86524350E+01  0.85362924E+02                                 1.734737                            1.646312      -0.993278       2.404377                    0.998267       3.345681       8.950212       0.528516       1.174674      -0.734975       0.025076       0.004835       0.029825       0.039264       0.002771       0.006046       0.001500       0.015389       0.048813      -0.016320      -0.002062       0.018382              1.763424       2.035396       0.178839       0.417203       1.413237       0.105344       1.841641           0.000901
          115              H      12.019775       3.472838      16.823562       0.120429       1.125357 0.83161426E+01  0.80701222E+02                                 1.649679                            1.581773      -0.892309       2.451240                    0.999029       3.216733       8.352319       0.559436       1.128230      -0.747345       0.009967      -0.003157      -0.041390       0.042690       0.000323       0.002746       0.004727       0.011906       0.053707      -0.015572      -0.003347       0.018918              1.659043       1.645373       0.025500      -0.281692       1.334947       0.082911       1.996810           0.000511
          116              H       9.754184       3.282702      17.373351       0.112473       1.091900 0.79124321E+01  0.78204347E+02                                 1.804865                            1.682276      -1.253188       2.281523                    0.994381       3.772857      10.932070       0.462029       1.341268      -0.694026      -0.024099      -0.000533      -0.031652       0.039786       0.003240      -0.001980       0.000138       0.015509       0.041076      -0.015260       0.001264       0.013996              1.883418       2.216525       0.203499       0.537154       1.530338       0.141781       1.903391           0.000249
          117              H      21.098176      21.975548      19.352594       0.109282       1.231258 0.91810359E+01  0.91930565E+02                                 1.796875                            1.695677      -1.043958       2.372748                    0.997908       3.424764       9.229852       0.520849       1.174427      -0.735015       0.040997      -0.004035       0.001709       0.041230       0.004808       0.001743      -0.001080       0.017095      -0.049449      -0.016687      -0.001420       0.018107              1.834521       2.299254      -0.382993       0.174300       1.767577      -0.127619       1.436732           0.000014
          118              H      20.509443       1.314913      19.070827       0.115622       1.152564 0.83931056E+01  0.81776710E+02                                 1.688320                            1.597221      -0.900261       2.446455                    0.998923       3.257277       8.522487       0.551519       1.139826      -0.744153       0.028056       0.027975       0.008513       0.040524       0.008129       0.007538       0.001791       0.011590      -0.043479      -0.016426      -0.002504       0.018930              1.720768       1.738615       0.412589       0.050781       2.050100      -0.024522       1.373590           0.000020
          119              H      16.775455       0.201590      18.280504       0.116950       1.128902 0.84510529E+01  0.82671628E+02                                 1.684221                            1.618913      -0.901380       2.449640                    0.998883       3.253739       8.594152       0.538385       1.162967      -0.738735      -0.039748       0.005421      -0.012595       0.042047       0.003398       0.006913      -0.000498       0.019849      -0.043855      -0.016159      -0.002989       0.019148              1.695642       2.013176      -0.237713       0.174516       1.650059      -0.151420       1.423691          -0.000008
          120              H      17.242776      20.963019      18.933379       0.120570       1.071794 0.75949433E+01  0.74109982E+02                                 1.767409                            1.636324      -1.224220       2.296962                    0.996206       3.653634      10.430535       0.474798       1.322043      -0.698338      -0.030694      -0.023694      -0.002634       0.038865       0.000672       0.007896      -0.003439       0.010182      -0.028035      -0.013130       0.000504       0.012626              1.848597       1.906917       0.556202      -0.122847       2.189298      -0.186647       1.449575           0.000241
          121              H       0.810940      19.228891       9.809163       0.110119       1.214369 0.91489993E+01  0.91810559E+02                                 1.800472                            1.708477      -1.038896       2.374962                    0.998028       3.461662       9.433429       0.510166       1.196399      -0.729380       0.005573      -0.001546       0.042538       0.042929       0.003760      -0.004365      -0.001325       0.013463       0.059840      -0.017685      -0.003162       0.020846              1.831068       1.782083       0.037613       0.405686       1.385090       0.004197       2.326031           0.000001
          122              H      21.441794      18.915053       9.227302       0.116975       1.167695 0.86522043E+01  0.85359768E+02                                 1.734687                            1.646267      -0.993361       2.404337                    0.998267       3.345629       8.949920       0.528536       1.174640      -0.734983      -0.025077      -0.004825       0.029824       0.039264       0.002771      -0.006045      -0.001500       0.015383       0.048813      -0.016317      -0.002064       0.018381              1.763370       2.035324       0.178838      -0.417184       1.413202      -0.105346       1.841585           0.000895
          123              H      22.342075      19.435062       5.369612       0.120446       1.125220 0.83148075E+01  0.80684587E+02                                 1.649508                            1.581617      -0.892311       2.451252                    0.999029       3.216497       8.351367       0.559482       1.128188      -0.747356      -0.009970       0.003168      -0.041391       0.042693       0.000322      -0.002746      -0.004727       0.011902       0.053706      -0.015570      -0.003348       0.018918              1.658867       1.645188       0.025501       0.281640       1.334822      -0.082892       1.996592           0.000504
          124              H       1.699766      19.625198       5.919401       0.112477       1.091822 0.79116873E+01  0.78194737E+02                                 1.804750                            1.682175      -1.252957       2.281635                    0.994384       3.772599      10.930979       0.462054       1.341235      -0.694034       0.024094       0.000546      -0.031652       0.039782       0.003238       0.001982      -0.000133       0.015503       0.041072      -0.015255       0.001260       0.013995              1.883295       2.216368       0.203488      -0.537113       1.530240      -0.141766       1.903277           0.000246
          125              H      13.263674       0.932352       7.898644       0.109266       1.231393 0.91823358E+01  0.91947050E+02                                 1.797016                            1.695805      -1.044047       2.372690                    0.997907       3.425006       9.230749       0.520824       1.174438      -0.735012      -0.040992       0.004037       0.001706       0.041226       0.004807      -0.001742       0.001082       0.017091      -0.049453      -0.016688      -0.001417       0.018105              1.834664       2.299442      -0.383039      -0.174318       1.767722       0.127637       1.436829           0.000006
          126              H      13.852407      21.592987       7.616877       0.115587       1.152836 0.83956428E+01  0.81808033E+02                                 1.688610                            1.597480      -0.900494       2.446310                    0.998921       3.257759       8.524235       0.551462       1.139852      -0.744145      -0.028049      -0.027969       0.008508       0.040514       0.008125      -0.007535      -0.001789       0.011594      -0.043479      -0.016425      -0.002502       0.018927              1.721070       1.738914       0.412692      -0.050790       2.050501       0.024536       1.373794           0.000008
          127              H      17.586395      22.706310       6.826554       0.116958       1.128847 0.84505287E+01  0.82665156E+02                                 1.684164                            1.618861      -0.901335       2.449669                    0.998883       3.253639       8.593797       0.538395       1.162965      -0.738736       0.039750      -0.005421      -0.012595       0.042049       0.003398      -0.006913       0.000498       0.019851      -0.043854      -0.016158      -0.002991       0.019149              1.695581       2.013103      -0.237693      -0.174508       1.649994       0.151409       1.423646          -0.000016
          128              H      17.119074       1.944881       7.479429       0.120577       1.071758 0.75946155E+01  0.74105963E+02                                 1.767371                            1.636290      -1.224187       2.296985                    0.996206       3.653541      10.430202       0.474802       1.322045      -0.698338       0.030696       0.023694      -0.002634       0.038866       0.000671      -0.007895       0.003439       0.010184      -0.028031      -0.013129       0.000502       0.012627              1.848556       1.906877       0.556193       0.122843       2.189246       0.186639       1.449545           0.000240
          129              H      22.096960       7.774941       1.644787       0.110219       1.213233 0.91379637E+01  0.91669656E+02                                 1.799195                            1.707330      -1.037948       2.375516                    0.998036       3.459618       9.425470       0.510403       1.196236      -0.729424      -0.005555      -0.001532      -0.042568       0.042956      -0.003752      -0.004365       0.001319       0.013449       0.059864      -0.017679      -0.003174       0.020853              1.829730       1.780707      -0.037554       0.405189       1.384258      -0.004188       2.324224           0.000005
          130              H       1.466106       7.461103       2.226648       0.117133       1.166151 0.86375188E+01  0.85176185E+02                                 1.733017                            1.644767      -0.991939       2.405178                    0.998280       3.342861       8.939621       0.528842       1.174494      -0.735028       0.025097      -0.004804      -0.029871       0.039310      -0.002763      -0.006064       0.001491       0.015390       0.048811      -0.016317      -0.002073       0.018391              1.761632       2.033110      -0.178545      -0.416616       1.411993       0.105186       1.839793           0.000914
          131              H       0.565825       7.981112       6.084338       0.120431       1.125265 0.83152526E+01  0.80689863E+02                                 1.649537                            1.581647      -0.892311       2.451239                    0.999029       3.216588       8.351611       0.559484       1.128172      -0.747360       0.009972       0.003169       0.041389       0.042691      -0.000323      -0.002744       0.004727       0.011912       0.053702      -0.015574      -0.003342       0.018916              1.658894       1.645231      -0.025501       0.281655       1.334842       0.082894       1.996609           0.000512
          132              H      21.208134       8.171248       5.534549       0.112460       1.091893 0.79124049E+01  0.78203532E+02                                 1.804815                            1.682241      -1.252994       2.281603                    0.994384       3.772777      10.931582       0.462050       1.341218      -0.694037      -0.024094       0.000545       0.031649       0.039780      -0.003238       0.001982       0.000134       0.015510       0.041077      -0.015259       0.001262       0.013997              1.883354       2.216454      -0.203496      -0.537118       1.530288       0.141770       1.903321           0.000245
          133              H       9.644226      12.386302       3.555306       0.109260       1.231368 0.91820234E+01  0.91942223E+02                                 1.796914                            1.695716      -1.043999       2.372706                    0.997908       3.424907       9.230096       0.520871       1.174354      -0.735033       0.040988       0.004035      -0.001722       0.041222      -0.004803      -0.001745      -0.001078       0.017088      -0.049450      -0.016687      -0.001415       0.018102              1.834550       2.299305       0.382998      -0.174305       1.767595      -0.127619       1.436751           0.000007
          134              H       9.055493      10.139037       3.837073       0.115591       1.152634 0.83936300E+01  0.81782010E+02                                 1.688281                            1.597184      -0.900342       2.446382                    0.998922       3.257378       8.522391       0.551578       1.139702      -0.744183       0.028040      -0.027970      -0.008530       0.040513      -0.008124      -0.007533       0.001790       0.011588      -0.043454      -0.016417      -0.002504       0.018921              1.720721       1.738569      -0.412586      -0.050778       2.050042      -0.024518       1.373551           0.000019
          135              H       5.321505      11.252360       4.627396       0.116958       1.128682 0.84487579E+01  0.82641969E+02                                 1.683866                            1.618585      -0.901201       2.449730                    0.998885       3.253293       8.592057       0.538504       1.162811      -0.738774      -0.039751      -0.005427       0.012574       0.042044      -0.003394      -0.006908      -0.000497       0.019848      -0.043830      -0.016149      -0.002992       0.019141              1.695273       2.012738       0.237642      -0.174475       1.649668      -0.151364       1.423412           0.000004
          136              H       5.788826      13.398831       3.974521       0.120562       1.071787 0.75948084E+01  0.74107313E+02                                 1.767306                            1.636238      -1.224049       2.297038                    0.996208       3.653396      10.429290       0.474848       1.321926      -0.698363      -0.030695       0.023685       0.002615       0.038859      -0.000670      -0.007890      -0.003436       0.010184      -0.028031      -0.013124       0.000500       0.012623              1.848470       1.906808      -0.556159       0.122831       2.189117      -0.186615       1.449484           0.000247
          137              H      16.635717       6.272183      17.726133       0.421926       0.650532 0.41133054E+01  0.36233160E+02                                 1.514411                            1.384243      -2.206648       1.947214                    0.994160       3.451784      11.059806       0.398039       1.746889      -0.618963      -0.007504       0.007504       0.007500       0.012995       0.002956       0.002953      -0.002958       0.000005      -0.000010      -0.005912       0.002954       0.002958              1.629172       1.629181      -0.373304      -0.373309       1.629165       0.373298       1.629170          -0.000075
          138              H      17.726133      16.635717       6.272183       0.421948       0.650428 0.41125385E+01  0.36224922E+02                                 1.514294                            1.384150      -2.206682       1.947231                    0.994159       3.451530      11.058972       0.398035       1.746978      -0.618951       0.007504      -0.007504       0.007505       0.012998       0.002956      -0.002956       0.002955       0.000000       0.000000      -0.005911       0.002955       0.002956              1.629034       1.629036      -0.373249       0.373250       1.629033      -0.373250       1.629035          -0.000075
          139              H       6.272183      17.726133      16.635717       0.421899       0.650555 0.41134896E+01  0.36235240E+02                                 1.514461                            1.384285      -2.206563       1.947243                    0.994160       3.451901      11.060302       0.398028       1.746915      -0.618959       0.007507       0.007506      -0.007510       0.013004      -0.002952       0.002955       0.002956      -0.000004       0.000004      -0.005908       0.002951       0.002957              1.629237       1.629223       0.373332      -0.373316       1.629259      -0.373330       1.629229          -0.000071
          140              H       5.181767       5.181767       5.181767       0.421932       0.650527 0.41132701E+01  0.36232706E+02                                 1.514392                            1.384228      -2.206657       1.947209                    0.994161       3.451741      11.059582       0.398046       1.746866      -0.618966      -0.007500      -0.007500      -0.007503       0.012992      -0.002957      -0.002957      -0.002957      -0.000002       0.000013      -0.005914       0.002955       0.002959              1.629146       1.629145       0.373294       0.373292       1.629145       0.373297       1.629148          -0.000071
          141              H       9.809163      10.643010       7.774941       0.110113       1.214409 0.91493990E+01  0.91815735E+02                                 1.800524                            1.708524      -1.038896       2.374958                    0.998027       3.461740       9.433756       0.510153       1.196412      -0.729376       0.042537      -0.005573      -0.001546       0.042928       0.004364      -0.001325      -0.003760       0.023188      -0.050117      -0.017685      -0.003161       0.020846              1.831116       2.326097      -0.405700       0.004198       1.782132      -0.037615       1.385120          -0.000004
          142              H       9.227302      12.920056       7.461103       0.116972       1.167717 0.86524231E+01  0.85362626E+02                                 1.734723                            1.646299      -0.993338       2.404348                    0.998267       3.345670       8.950121       0.528524       1.174657      -0.734979       0.029823       0.025078      -0.004826       0.039264       0.006045      -0.001500      -0.002772       0.016712      -0.047486      -0.016319      -0.002062       0.018381              1.763406       1.841621       0.417198      -0.105350       2.035369      -0.178848       1.413227           0.000898
          143              H       5.369612      12.019775       7.981112       0.120451       1.125148 0.83141144E+01  0.80676031E+02                                 1.649428                            1.581543      -0.892212       2.451307                    0.999030       3.216370       8.350892       0.559500       1.128178      -0.747359      -0.041392       0.009971       0.003173       0.042694       0.002744      -0.004728      -0.000322       0.020901      -0.044701      -0.015569      -0.003348       0.018917              1.658781       1.996487      -0.281615      -0.082890       1.645094      -0.025499       1.334762           0.000517
          144              H       5.919401       9.754184       8.171248       0.112483       1.091790 0.79113899E+01  0.78191054E+02                                 1.804716                            1.682145      -1.252928       2.281655                    0.994385       3.772520      10.930694       0.462058       1.341237      -0.694034      -0.031653      -0.024094       0.000550       0.039783      -0.001982      -0.000135      -0.003237       0.012783      -0.043788      -0.015254       0.001260       0.013994              1.883253       1.903242       0.537101      -0.141770       2.216309      -0.203484       1.530208           0.000249
          145              H       7.898644      21.098176      12.386302       0.109267       1.231392 0.91823334E+01  0.91947067E+02                                 1.797020                            1.695808      -1.044052       2.372688                    0.997907       3.425007       9.230769       0.520822       1.174442      -0.735011       0.001706       0.040993       0.004038       0.041227       0.001741       0.001082      -0.004807      -0.033273      -0.000911      -0.016688      -0.001417       0.018105              1.834672       1.436831       0.174318       0.127637       2.299454       0.383043       1.767732           0.000019
          146              H       7.616877      20.509443      10.139037       0.115587       1.152842 0.83956989E+01  0.81808742E+02                                 1.688618                            1.597487      -0.900497       2.446307                    0.998921       3.257769       8.524278       0.551460       1.139854      -0.744145       0.008508       0.028049      -0.027969       0.040514       0.007535      -0.001789      -0.008125      -0.027537       0.004349      -0.016425      -0.002502       0.018927              1.721079       1.373799       0.050791       0.024536       1.738921      -0.412695       2.050517           0.000023
          147              H       6.826554      16.775455      11.252360       0.116970       1.128729 0.84493802E+01  0.82650854E+02                                 1.684027                            1.618736      -0.901251       2.449721                    0.998884       3.253438       8.593019       0.538425       1.162944      -0.738741      -0.012597      -0.039754      -0.005419       0.042053       0.006914       0.000497      -0.003398      -0.031855      -0.007852      -0.016160      -0.002992       0.019151              1.695440       1.423540       0.174488       0.151387       2.012926       0.237659       1.649853           0.000002
          148              H       7.479429      17.242776      13.398831       0.120578       1.071750 0.75945315E+01  0.74104700E+02                                 1.767342                            1.636267      -1.224157       2.297000                    0.996207       3.653454      10.429813       0.474813       1.322021      -0.698344      -0.002638      -0.030697       0.023691       0.038866       0.007898       0.003437      -0.000670      -0.019110      -0.001269      -0.013129       0.000498       0.012631              1.848526       1.449521      -0.122833       0.186627       1.906854      -0.556182       2.189203           0.000247
          149              H       1.644787      12.264890      19.228891       0.109712       1.216692 0.91709652E+01  0.92085355E+02                                 1.802574                            1.710349      -1.040709       2.373751                    0.998007       3.465892       9.447470       0.509970       1.196151      -0.729424      -0.042492       0.005491      -0.001556       0.042873       0.004382       0.001348       0.003766       0.023109      -0.050257      -0.017728      -0.003114       0.020842              1.833302       2.328997      -0.406603      -0.004243       1.784446       0.037711       1.386464           0.000006
          150              H       2.226648       9.987844      18.915053       0.116874       1.172697 0.86995827E+01  0.85951431E+02                                 1.739835                            1.650882      -1.003963       2.398828                    0.998201       3.354655       8.982945       0.527699       1.174803      -0.734898      -0.029659      -0.025089      -0.004804       0.039143       0.006060       0.001542       0.002787       0.017362      -0.046794      -0.016114      -0.002429       0.018543              1.768732       1.847196       0.418900       0.105798       2.042133       0.179687       1.416867           0.000019
          151              H       6.084338      10.888125      19.435062       0.120163       1.131271 0.83727125E+01  0.81399860E+02                                 1.656260                            1.587762      -0.900775       2.446875                    0.998972       3.226375       8.389056       0.557972       1.129109      -0.747091       0.041221      -0.010073       0.003152       0.042551       0.002882       0.004745       0.000300       0.020928      -0.044550      -0.015525      -0.003420       0.018944              1.665757       2.005398      -0.283462       0.083402       1.652326       0.025722       1.339548           0.000018
          152              H       5.534549      13.153716      19.625198       0.111996       1.093105 0.79231005E+01  0.78333969E+02                                 1.805922                            1.683187      -1.252300       2.281566                    0.994382       3.775751      10.941139       0.462009       1.340914      -0.694092       0.031660       0.024008       0.000532       0.039737      -0.001978       0.000137       0.003239       0.012802      -0.043921      -0.015297       0.001273       0.014024              1.884619       1.904336       0.537592       0.141878       2.218353       0.203738       1.531169           0.000002
          153              H       3.555306       1.809724       0.932352       0.109181       1.231947 0.91876077E+01  0.92012895E+02                                 1.797508                            1.696252      -1.044473       2.372405                    0.997903       3.425992       9.234013       0.520775       1.174382      -0.735022      -0.001708      -0.040984       0.004028       0.041217       0.001743      -0.001083       0.004807      -0.033294      -0.000859      -0.016707      -0.001400       0.018108              1.835184       1.437174       0.174385      -0.127696       2.300121      -0.383200       1.768256           0.000021
          154              H       3.837073       2.398457      21.592987       0.115530       1.153506 0.84017845E+01  0.81883024E+02                                 1.689242                            1.598042      -0.901389       2.445806                    0.998914       3.258865       8.527978       0.551376       1.139819      -0.744149      -0.008516      -0.028019      -0.027958       0.040487       0.007529       0.001785       0.008117      -0.027545       0.004309      -0.016419      -0.002504       0.018924              1.721738       1.374242       0.050820      -0.024572       1.739569       0.412912       2.051402           0.000032
          155              H       4.627396       6.132445      22.706310       0.117259       1.126696 0.84299420E+01  0.82413025E+02                                 1.682097                            1.616958      -0.899436       2.450844                    0.998905       3.249871       8.581041       0.538680       1.163065      -0.738724       0.012520       0.039828      -0.005509       0.042112       0.006893      -0.000455       0.003333      -0.031866      -0.007910      -0.016137      -0.003004       0.019141              1.693471       1.422049       0.174225      -0.151087       2.010514      -0.237316       1.647851           0.000017
          156              H       3.974521       5.665124       1.944881       0.120516       1.071891 0.75955877E+01  0.74114502E+02                                 1.767193                            1.636149      -1.223934       2.297055                    0.996209       3.653197      10.427628       0.474951       1.321647      -0.698422       0.002622       0.030709       0.023666       0.038858       0.007891      -0.003432       0.000663      -0.019142      -0.001254      -0.013135       0.000498       0.012636              1.848327       1.449392      -0.122794      -0.186558       1.906701       0.556097       2.188889           0.000248
          157              H      13.098737      22.096960       3.679009       0.110118       1.214391 0.91492133E+01  0.91813303E+02                                 1.800498                            1.708500      -1.038921       2.374948                    0.998027       3.461701       9.433586       0.510161       1.196403      -0.729379      -0.042537      -0.005573       0.001544       0.042929      -0.004365      -0.001324       0.003760       0.023188      -0.050114      -0.017684      -0.003162       0.020846              1.831094       2.326070       0.405694       0.004199       1.782105       0.037614       1.385108          -0.000002
          158              H      13.680598       1.466106       3.992847       0.116977       1.167658 0.86518466E+01  0.85355286E+02                                 1.734645                            1.646230      -0.993316       2.404361                    0.998267       3.345562       8.949667       0.528544       1.174636      -0.734984      -0.029823       0.025079       0.004822       0.039264      -0.006045      -0.001499       0.002770       0.016711      -0.047482      -0.016317      -0.002063       0.018380              1.763328       1.841541      -0.417171      -0.105341       2.035269       0.178831       1.413174           0.000898
          159              H      17.538288       0.565825       3.472838       0.120445       1.125230 0.83148981E+01  0.80685729E+02                                 1.649522                            1.581629      -0.892314       2.451250                    0.999029       3.216510       8.351429       0.559478       1.128193      -0.747355       0.041390       0.009972      -0.003170       0.042692      -0.002745      -0.004727       0.000322       0.020900      -0.044706      -0.015570      -0.003347       0.018917              1.658881       1.996610       0.281645      -0.082894       1.645200       0.025501       1.334833           0.000497
          160              H      16.988499      21.208134       3.282702       0.112474       1.091841 0.79118650E+01  0.78196956E+02                                 1.804771                            1.682194      -1.252976       2.281623                    0.994384       3.772650      10.931170       0.462051       1.341235      -0.694034       0.031650      -0.024094      -0.000546       0.039781       0.001982      -0.000134       0.003238       0.012783      -0.043791      -0.015255       0.001260       0.013995              1.883317       1.903299      -0.537121      -0.141770       2.216393       0.203492       1.530258           0.000241
          161              H      15.009256       9.644226      21.975548       0.109278       1.231286 0.91812994E+01  0.91933865E+02                                 1.796901                            1.695702      -1.043914       2.372766                    0.997909       3.424804       9.229994       0.520845       1.174427      -0.735015      -0.001716       0.040992      -0.004038       0.041226      -0.001743       0.001082       0.004806      -0.033266      -0.000915      -0.016685      -0.001418       0.018102              1.834541       1.436748      -0.174297       0.127621       2.299268      -0.382999       1.767607           0.000002
          162              H      15.291023       9.055493       1.314913       0.115587       1.152787 0.83951554E+01  0.81801829E+02                                 1.688539                            1.597416      -0.900428       2.446341                    0.998921       3.257676       8.523851       0.551485       1.139826      -0.744152      -0.008512       0.028049       0.027968       0.040514      -0.007536      -0.001787       0.008125      -0.027534       0.004347      -0.016424      -0.002502       0.018926              1.720995       1.373742      -0.050785       0.024535       1.738837       0.412666       2.050407           0.000009
          163              H      16.081346       5.321505       0.201590       0.116945       1.128957 0.84515770E+01  0.82678109E+02                                 1.684280                            1.618967      -0.901437       2.449610                    0.998882       3.253828       8.594482       0.538374       1.162972      -0.738733       0.012593      -0.039749       0.005421       0.042047      -0.006913       0.000500       0.003398      -0.031856      -0.007844      -0.016161      -0.002988       0.019149              1.695701       1.423736      -0.174526       0.151431       2.013240      -0.237721       1.650126          -0.000011
          164              H      15.428471       5.788826      20.963019       0.120567       1.071825 0.75952175E+01  0.74113528E+02                                 1.767464                            1.636369      -1.224218       2.296964                    0.996205       3.653709      10.430903       0.474783       1.322067      -0.698333       0.002626      -0.030693      -0.023693       0.038863      -0.007895       0.003441       0.000672      -0.019111      -0.001253      -0.013131       0.000505       0.012626              1.848659       1.449617       0.122851       0.186659       1.906964       0.556230       2.189395           0.000243
          165              H      21.263113       0.810940      15.132959       0.110124       1.214486 0.91501351E+01  0.91825367E+02                                 1.800633                            1.708617      -1.039051       2.374890                    0.998026       3.461845       9.434291       0.510126       1.196447      -0.729368       0.042538       0.005572       0.001547       0.042930      -0.004369       0.001324      -0.003761       0.023192      -0.050109      -0.017683      -0.003165       0.020849              1.831237       2.326270       0.405749      -0.004201       1.782250      -0.037623       1.385191           0.000005
          166              H      20.681252      21.441794      15.446797       0.116980       1.167664 0.86519077E+01  0.85356135E+02                                 1.734659                            1.646242      -0.993336       2.404354                    0.998267       3.345576       8.949750       0.528538       1.174645      -0.734982       0.029826      -0.025077       0.004826       0.039265      -0.006045       0.001500      -0.002770       0.016715      -0.047481      -0.016317      -0.002064       0.018381              1.763346       1.841557      -0.417179       0.105345       2.035296      -0.178838       1.413184           0.000902
          167              H      16.823562      22.342075      14.926788       0.120434       1.125318 0.83157367E+01  0.80695984E+02                                 1.649610                            1.581710      -0.892402       2.451197                    0.999029       3.216668       8.351977       0.559462       1.128195      -0.747354      -0.041388      -0.009970      -0.003167       0.042690      -0.002746       0.004727      -0.000323       0.020900      -0.044709      -0.015571      -0.003347       0.018918              1.658972       1.996725       0.281667       0.082900       1.645295      -0.025505       1.334895           0.000501
          168              H      17.373351       1.699766      14.736652       0.112470       1.091864 0.79120820E+01  0.78199696E+02                                 1.804801                            1.682220      -1.253013       2.281602                    0.994384       3.772720      10.931441       0.462047       1.341238      -0.694033      -0.031649       0.024094      -0.000545       0.039781       0.001981       0.000134      -0.003238       0.012784      -0.043789      -0.015255       0.001261       0.013995              1.883350       1.903330      -0.537134       0.141772       2.216439      -0.203499       1.530280           0.000244
          169              H      19.352594      13.263674      10.521598       0.109279       1.231228 0.91807457E+01  0.91926650E+02                                 1.796821                            1.695632      -1.043917       2.372765                    0.997909       3.424713       9.229571       0.520866       1.174401      -0.735022       0.001713      -0.040995      -0.004035       0.041229      -0.001745      -0.001080      -0.004807      -0.033270      -0.000915      -0.016686      -0.001418       0.018105              1.834455       1.436692      -0.174289      -0.127608       2.299166       0.382962       1.767507          -0.000002
          170              H      19.070827      13.852407      12.768863       0.115613       1.152571 0.83931535E+01  0.81777117E+02                                 1.688308                            1.597210      -0.900275       2.446439                    0.998922       3.257304       8.522494       0.551530       1.139804      -0.744158       0.008518      -0.028052       0.027973       0.040521      -0.007537       0.001791      -0.008128      -0.027530       0.004349      -0.016423      -0.002504       0.018928              1.720754       1.373579      -0.050781      -0.024517       1.738602      -0.412590       2.050080           0.000005
          171              H      18.280504      17.586395      11.655540       0.116950       1.128899 0.84510253E+01  0.82671225E+02                                 1.684212                            1.618906      -0.901379       2.449641                    0.998883       3.253730       8.594099       0.538389       1.162961      -0.738736      -0.012594       0.039748       0.005421       0.042047      -0.006913      -0.000498      -0.003398      -0.031851      -0.007846      -0.016158      -0.002989       0.019148              1.695629       1.423683      -0.174516      -0.151417       2.013158       0.237704       1.650046          -0.000017
          172              H      18.933379      17.119074       9.509069       0.120572       1.071788 0.75948879E+01  0.74109289E+02                                 1.767400                            1.636317      -1.224215       2.296966                    0.996206       3.653618      10.430471       0.474799       1.322041      -0.698339      -0.002633       0.030695      -0.023694       0.038865      -0.007896      -0.003439      -0.000672      -0.019108      -0.001255      -0.013130       0.000504       0.012626              1.848587       1.449567       0.122845      -0.186644       1.906904      -0.556204       2.189290           0.000239
          173              H       7.774941       9.809163      10.643010       0.110132       1.214215 0.91475462E+01  0.91792248E+02                                 1.800321                            1.708344      -1.038723       2.375057                    0.998029       3.461397       9.432487       0.510185       1.196402      -0.729380      -0.001552       0.042541      -0.005569       0.042932      -0.001326      -0.003760       0.004365      -0.036649      -0.009733      -0.017683      -0.003164       0.020847              1.830901       1.384990       0.004199      -0.037608       2.325803      -0.405626       1.781910           0.000006
          174              H       7.461103       9.227302      12.920056       0.117042       1.167497 0.86504521E+01  0.85339403E+02                                 1.734623                            1.646209      -0.993141       2.404521                    0.998267       3.345224       8.949101       0.528486       1.174795      -0.734948      -0.004831       0.029840       0.025086       0.039282      -0.001487      -0.002755       0.006052      -0.032091      -0.001304      -0.016313      -0.002064       0.018377              1.763300       1.413152      -0.105345      -0.178830       1.841518       0.417188       2.035230           0.000914
          175              H       7.981112       5.369612      12.019775       0.120437       1.125220 0.83148087E+01  0.80684510E+02                                 1.649499                            1.581610      -0.892225       2.451283                    0.999030       3.216510       8.351365       0.559488       1.128178      -0.747359       0.003165      -0.041390       0.009970       0.042692      -0.004727      -0.000322       0.002742      -0.032803      -0.008996      -0.015570      -0.003346       0.018916              1.658854       1.334816      -0.082894      -0.025501       1.996571      -0.281634       1.645176           0.000523
          176              H       8.171248       5.919401       9.754184       0.112470       1.091861 0.79120511E+01  0.78199257E+02                                 1.804792                            1.682213      -1.252988       2.281613                    0.994384       3.772700      10.931348       0.462050       1.341232      -0.694034       0.000543      -0.031650      -0.024096       0.039782      -0.000134      -0.003240      -0.001982      -0.028289       0.002722      -0.015257       0.001262       0.013995              1.883339       1.530274      -0.141774      -0.203500       1.903318       0.537133       2.216425           0.000251
          177              H      12.386302       7.898644      21.098176       0.109235       1.231448 0.91827157E+01  0.91950483E+02                                 1.796947                            1.695742      -1.044128       2.372623                    0.997906       3.425089       9.230520       0.520887       1.174301      -0.735044       0.004026       0.001718       0.040989       0.041222       0.001076      -0.004805       0.001745       0.016193       0.050362      -0.016693      -0.001411       0.018104              1.834592       1.767651       0.127617       0.383020       1.436769       0.174295       2.299357           0.000009
          178              H      10.139037       7.616877      20.509443       0.115716       1.152075 0.83887642E+01  0.81725993E+02                                 1.688085                            1.597003      -0.899795       2.446760                    0.998928       3.256423       8.520547       0.551441       1.140105      -0.744088      -0.028016       0.008557       0.028035       0.040547      -0.001815      -0.008141       0.007523       0.015938       0.039061      -0.016407      -0.002517       0.018924              1.720534       2.049846       0.024495      -0.412517       1.373397       0.050755       1.738359           0.000026
          179              H      11.252360       6.826554      16.775455       0.116916       1.129194 0.84537751E+01  0.82704297E+02                                 1.684431                            1.619106      -0.901875       2.449357                    0.998879       3.254245       8.595592       0.538391       1.162870      -0.738756      -0.005429      -0.012578      -0.039730       0.042026       0.000489      -0.003405       0.006909       0.012000       0.051675      -0.016151      -0.002990       0.019142              1.695852       1.650275       0.151442       0.237743       1.423844       0.174551       2.013437          -0.000006
          180              H      13.398831       7.479429      17.242776       0.120521       1.071970 0.75964349E+01  0.74127602E+02                                 1.767537                            1.636432      -1.224222       2.296919                    0.996206       3.653944      10.431372       0.474809       1.321957      -0.698355       0.023687      -0.002629      -0.030693       0.038860       0.003440      -0.000671       0.007896       0.008937       0.029300      -0.013135       0.000507       0.012629              1.848747       2.189524       0.186665      -0.556277       1.449663      -0.122855       1.907055           0.000241
          181              H      19.228891       1.644787      12.264890       0.110110       1.214450 0.91497921E+01  0.91820687E+02                                 1.800563                            1.708560      -1.038961       2.374922                    0.998027       3.461812       9.434011       0.510148       1.196411      -0.729376      -0.001543      -0.042535       0.005574       0.042927       0.001325       0.003760       0.004364      -0.036651      -0.009721      -0.017685      -0.003160       0.020845              1.831161       1.385149      -0.004197       0.037616       2.326159      -0.405719       1.782176          -0.000006
          182              H      18.915053       2.226648       9.987844       0.116966       1.167727 0.86525082E+01  0.85363482E+02                                 1.734714                            1.646292      -0.993368       2.404327                    0.998267       3.345689       8.950107       0.528534       1.174635      -0.734984      -0.004823      -0.029822      -0.025078       0.039262       0.001500       0.002771       0.006044      -0.032098      -0.001322      -0.016319      -0.002061       0.018380              1.763398       1.413223       0.105349       0.178844       1.841612       0.417193       2.035360           0.000893
          183              H      19.435062       6.084338      10.888125       0.120454       1.125130 0.83139467E+01  0.80674088E+02                                 1.649420                            1.581536      -0.892191       2.451319                    0.999030       3.216337       8.350821       0.559496       1.128190      -0.747356       0.003177       0.041392      -0.009968       0.042694       0.004729       0.000324       0.002745      -0.032801      -0.008999      -0.015569      -0.003348       0.018917              1.658774       1.334760       0.082892       0.025499       1.996479      -0.281614       1.645084           0.000499
          184              H      19.625198       5.534549      13.153716       0.112513       1.091667 0.79103304E+01  0.78178594E+02                                 1.804648                            1.682085      -1.252928       2.281682                    0.994385       3.772353      10.930359       0.462041       1.341321      -0.694018       0.000561       0.031655       0.024097       0.039787       0.000134       0.003239      -0.001983      -0.028278       0.002716      -0.015251       0.001259       0.013991              1.883184       1.530166       0.141770       0.203474       1.903175       0.537074       2.216209           0.000243
          185              H       0.932352       3.555306       1.809724       0.109336       1.230904 0.91777157E+01  0.91888902E+02                                 1.796537                            1.695378      -1.043748       2.372900                    0.997910       3.424170       9.227793       0.520892       1.174437      -0.735015       0.004046      -0.001691      -0.041011       0.041245      -0.001081       0.004804       0.001730       0.016165       0.050389      -0.016683      -0.001427       0.018110              1.834162       1.767228      -0.127578      -0.382877       1.436491       0.174246       2.298768           0.000017
          186              H      21.592987       3.837073       2.398457       0.115595       1.152738 0.83946977E+01  0.81796146E+02                                 1.688487                            1.597369      -0.900381       2.446374                    0.998921       3.257570       8.523473       0.551495       1.139821      -0.744154      -0.027964      -0.008502      -0.028057       0.040515       0.001789       0.008122       0.007532       0.015945       0.039144      -0.016427      -0.002500       0.018927              1.720940       2.050321      -0.024528       0.412654       1.373703       0.050788       1.738796           0.000015
          187              H      22.706310       4.627396       6.132445       0.116941       1.128946 0.84514998E+01  0.82677125E+02                                 1.684265                            1.618955      -0.901418       2.449616                    0.998882       3.253833       8.594470       0.538378       1.162967      -0.738734      -0.005420       0.012597       0.039748       0.042047      -0.000500       0.003398       0.006914       0.012008       0.051703      -0.016162      -0.002987       0.019149              1.695683       1.650109      -0.151425      -0.237712       1.423724       0.174522       2.013216          -0.000003
          188              H       1.944881       3.974521       5.665124       0.120558       1.071854 0.75954682E+01  0.74116359E+02                                 1.767469                            1.636376      -1.224281       2.296924                    0.996205       3.653761      10.430974       0.474792       1.322034      -0.698340       0.023693       0.002634       0.030693       0.038863      -0.003441       0.000672       0.007897       0.008926       0.029293      -0.013132       0.000504       0.012628              1.848661       2.189395      -0.186656       0.556231       1.449617      -0.122848       1.906973           0.000248
          189              H       3.679009      13.098737      22.096960       0.110406       1.213238 0.91383633E+01  0.91680362E+02                                 1.799697                            1.707758      -1.038491       2.375420                    0.998032       3.459666       9.427858       0.510132       1.196783      -0.729296       0.001552      -0.042602      -0.005629       0.043001      -0.001322       0.003752      -0.004348      -0.036671      -0.009860      -0.017672      -0.003198       0.020870              1.830301       1.384571       0.004184       0.037564       2.325023       0.405534       1.781308           0.000014
          190              H       3.992847      13.680598       1.466106       0.116982       1.167269 0.86480991E+01  0.85307249E+02                                 1.734117                            1.645764      -0.992862       2.404593                    0.998271       3.344842       8.946535       0.528683       1.174480      -0.735024       0.004827      -0.029844       0.025059       0.039267      -0.001504       0.002772      -0.006038      -0.032111      -0.001320      -0.016326      -0.002056       0.018381              1.762761       1.412787      -0.105284       0.178729       1.840956      -0.416959       2.034539           0.000914
          191              H       3.472838      17.538288       0.565825       0.120369       1.125645 0.83188223E+01  0.80733383E+02                                 1.649909                            1.581983      -0.892597       2.451042                    0.999027       3.217283       8.353949       0.559424       1.128167      -0.747359      -0.003167       0.041382       0.009961       0.042681      -0.004729       0.000327      -0.002746      -0.032816      -0.008955      -0.015583      -0.003334       0.018917              1.659292       1.335112      -0.082923       0.025514       1.997124       0.281767       1.645641           0.000519
          192              H       3.282702      16.988499      21.208134       0.112430       1.092061 0.79138961E+01  0.78222291E+02                                 1.805021                            1.682413      -1.253243       2.281470                    0.994379       3.773215      10.933285       0.462019       1.341239      -0.694031      -0.000547       0.031634      -0.024099       0.039772      -0.000135       0.003241       0.001976      -0.028283       0.002733      -0.015256       0.001267       0.013989              1.883593       1.530448      -0.141800       0.203534       1.903594      -0.537194       2.216737           0.000252
          193              H      21.975548      15.009256       9.644226       0.109281       1.231206 0.91805532E+01  0.91924251E+02                                 1.796801                            1.695615      -1.043903       2.372774                    0.997909       3.424686       9.229478       0.520868       1.174403      -0.735021      -0.004035      -0.001712       0.040996       0.041230       0.001081       0.004807      -0.001745       0.016178       0.050366      -0.016687      -0.001418       0.018106              1.834436       1.767496       0.127608      -0.382957       1.436678      -0.174288       2.299135           0.000006
          194              H       1.314913      15.291023       9.055493       0.115602       1.152676 0.83941388E+01  0.81789339E+02                                 1.688427                            1.597316      -0.900359       2.446388                    0.998922       3.257485       8.523180       0.551504       1.139821      -0.744154       0.027970      -0.008514       0.028052       0.040518      -0.001789       0.008126      -0.007537       0.015941       0.039129      -0.016425      -0.002503       0.018928              1.720878       2.050248       0.024525       0.412631       1.373660      -0.050786       1.738726           0.000021
          195              H       0.201590      16.081346       5.321505       0.116964       1.128762 0.84496851E+01  0.82654604E+02                                 1.684062                            1.618767      -0.901256       2.449714                    0.998884       3.253485       8.593190       0.538419       1.162946      -0.738741       0.005422       0.012591      -0.039753       0.042051       0.000498       0.003396      -0.006912       0.012000       0.051705      -0.016157      -0.002991       0.019148              1.695476       1.649891       0.151392      -0.237674       1.423565      -0.174491       2.012973          -0.000006
          196              H      20.963019      15.428471       5.788826       0.120574       1.071767 0.75946873E+01  0.74106614E+02                                 1.767359                            1.636281      -1.224172       2.296989                    0.996206       3.653517      10.430027       0.474812       1.322018      -0.698344      -0.023692       0.002632      -0.030696       0.038865       0.003439       0.000671      -0.007895       0.008925       0.029295      -0.013129       0.000502       0.012627              1.848540       2.189229       0.186632       0.556185       1.449531       0.122837       1.906860           0.000242
          197              H      15.132959      21.263113       0.810940       0.110118       1.214374 0.91490527E+01  0.91811223E+02                                 1.800476                            1.708481      -1.038898       2.374959                    0.998028       3.461675       9.433469       0.510166       1.196397      -0.729380       0.001545       0.042538       0.005573       0.042929       0.001325      -0.003760      -0.004365      -0.036652      -0.009724      -0.017685      -0.003161       0.020846              1.831072       1.385094      -0.004200      -0.037614       2.326033       0.405687       1.782089          -0.000007
          198              H      15.446797      20.681252      21.441794       0.116976       1.167695 0.86521981E+01  0.85359676E+02                                 1.734685                            1.646265      -0.993362       2.404337                    0.998267       3.345628       8.949911       0.528537       1.174638      -0.734983       0.004825       0.029824      -0.025078       0.039264       0.001499      -0.002771      -0.006045      -0.032098      -0.001332      -0.016317      -0.002064       0.018381              1.763370       1.413202       0.105343      -0.178839       1.841582      -0.417185       2.035326           0.000896
          199              H      14.926788      16.823562      22.342075       0.120448       1.125191 0.83145206E+01  0.80681012E+02                                 1.649473                            1.581584      -0.892287       2.451267                    0.999029       3.216442       8.351151       0.559491       1.128180      -0.747358      -0.003170      -0.041391      -0.009971       0.042693       0.004728      -0.000322      -0.002745      -0.032803      -0.009001      -0.015570      -0.003348       0.018918              1.658830       1.334797       0.082892      -0.025499       1.996541       0.281631       1.645152           0.000497
          200              H      14.736652      17.373351       1.699766       0.112475       1.091827 0.79117284E+01  0.78195180E+02                                 1.804749                            1.682175      -1.252953       2.281636                    0.994384       3.772602      10.930961       0.462057       1.341226      -0.694036      -0.000547      -0.031651       0.024093       0.039782       0.000134      -0.003237       0.001982      -0.028287       0.002720      -0.015255       0.001260       0.013995              1.883292       1.530239       0.141767      -0.203488       1.903270      -0.537111       2.216369           0.000241
          201              H      10.521598      19.352594      13.263674       0.109264       1.231403 0.91824377E+01  0.91948394E+02                                 1.797032                            1.695819      -1.044045       2.372690                    0.997907       3.425027       9.230844       0.520820       1.174444      -0.735010      -0.004038       0.001706      -0.040992       0.041226      -0.001082      -0.004807      -0.001742       0.016182       0.050363      -0.016689      -0.001416       0.018105              1.834681       1.767739      -0.127638       0.383041       1.436840      -0.174318       2.299463           0.000008
          202              H      12.768863      19.070827      13.852407       0.115587       1.152838 0.83956575E+01  0.81808216E+02                                 1.688612                            1.597481      -0.900491       2.446310                    0.998921       3.257765       8.524254       0.551462       1.139851      -0.744145       0.027969       0.008508      -0.028049       0.040514       0.001789      -0.008125      -0.007535       0.015942       0.039130      -0.016425      -0.002502       0.018927              1.721073       2.050508      -0.024536      -0.412694       1.373794      -0.050790       1.738916           0.000009
          203              H      11.655540      18.280504      17.586395       0.116962       1.128829 0.84503451E+01  0.82662906E+02                                 1.684146                            1.618844      -0.901330       2.449676                    0.998883       3.253602       8.593674       0.538397       1.162966      -0.738735       0.005420      -0.012595       0.039752       0.042051      -0.000498      -0.003398      -0.006913       0.012003       0.051709      -0.016160      -0.002991       0.019151              1.695563       1.649978      -0.151405       0.237687       1.423632      -0.174505       2.013079          -0.000004
          204              H       9.509069      18.933379      17.119074       0.120578       1.071767 0.75946875E+01  0.74106921E+02                                 1.767389                            1.636305      -1.224186       2.296987                    0.996206       3.653553      10.430291       0.474796       1.322056      -0.698336      -0.023693      -0.002634       0.030697       0.038866      -0.003439      -0.000671      -0.007896       0.008926       0.029297      -0.013130       0.000502       0.012628              1.848579       2.189276      -0.186636      -0.556202       1.449563       0.122842       1.906898           0.000247
          205              H      10.643010       7.774941       9.809163       0.110120       1.214384 0.91491467E+01  0.91812421E+02                                 1.800488                            1.708491      -1.038933       2.374945                    0.998027       3.461683       9.433510       0.510163       1.196399      -0.729380      -0.005572      -0.001544       0.042538       0.042929      -0.003760       0.004366      -0.001324       0.013462       0.059842      -0.017684      -0.003163       0.020847              1.831082       1.782096      -0.037614      -0.405694       1.385098       0.004200       2.326051          -0.000000
          206              H      12.920056       7.461103       9.227302       0.116973       1.167686 0.86521138E+01  0.85358546E+02                                 1.734668                            1.646251      -0.993355       2.404339                    0.998267       3.345610       8.949816       0.528543       1.174631      -0.734985       0.025077      -0.004823       0.029824       0.039264      -0.002771       0.006045      -0.001499       0.015383       0.048813      -0.016317      -0.002064       0.018381              1.763349       2.035297      -0.178835       0.417176       1.413188      -0.105343       1.841562           0.000895
          207              H      12.019775       7.981112       5.369612       0.120451       1.125178 0.83144034E+01  0.80679625E+02                                 1.649464                            1.581576      -0.892268       2.451278                    0.999030       3.216419       8.351090       0.559491       1.128185      -0.747357       0.009970       0.003170      -0.041393       0.042694      -0.000322       0.002745      -0.004727       0.011903       0.053708      -0.015571      -0.003348       0.018919              1.658821       1.645139      -0.025497      -0.281631       1.334789      -0.082892       1.996536           0.000503
          208              H       9.754184       8.171248       5.919401       0.112480       1.091852 0.79119724E+01  0.78198204E+02                                 1.804777                            1.682201      -1.252999       2.281616                    0.994384       3.772625      10.931074       0.462053       1.341227      -0.694036      -0.024092       0.000547      -0.031651       0.039781      -0.003237      -0.001984      -0.000132       0.015503       0.041073      -0.015255       0.001259       0.013996              1.883316       2.216394      -0.203486       0.537117       1.530256      -0.141767       1.903298           0.000247
          209              H      21.098176      12.386302       7.898644       0.109278       1.231234 0.91808053E+01  0.91927445E+02                                 1.796831                            1.695640      -1.043907       2.372769                    0.997909       3.424730       9.229643       0.520863       1.174405      -0.735021       0.040995       0.004036       0.001710       0.041229      -0.004806       0.001744       0.001081       0.017093      -0.049448      -0.016686      -0.001418       0.018105              1.834468       2.299184       0.382971       0.174292       1.767522       0.127610       1.436696           0.000008
          210              H      20.509443      10.139037       7.616877       0.115602       1.152700 0.83943656E+01  0.81792202E+02                                 1.688459                            1.597344      -0.900366       2.446385                    0.998922       3.257522       8.523345       0.551495       1.139831      -0.744151       0.028052      -0.027970       0.008512       0.040518      -0.008126       0.007536      -0.001789       0.011593      -0.043473      -0.016424      -0.002503       0.018927              1.720909       1.738760      -0.412640       0.050788       2.050284       0.024524       1.373681           0.000013
          211              H      16.775455      11.252360       6.826554       0.116953       1.128884 0.84508827E+01  0.82669505E+02                                 1.684200                            1.618895      -0.901370       2.449649                    0.998883       3.253704       8.594022       0.538389       1.162964      -0.738735      -0.039749      -0.005421      -0.012596       0.042048      -0.003398       0.006913       0.000498       0.019850      -0.043856      -0.016159      -0.002990       0.019149              1.695616       2.013145       0.237702       0.174514       1.650032       0.151414       1.423672          -0.000018
          212              H      17.242776      13.398831       7.479429       0.120572       1.071781 0.75948219E+01  0.74108484E+02                                 1.767394                            1.636311      -1.224201       2.296973                    0.996206       3.653601      10.430411       0.474800       1.322042      -0.698339      -0.030695       0.023694      -0.002634       0.038865      -0.000672       0.007896       0.003439       0.010183      -0.028035      -0.013130       0.000503       0.012627              1.848578       1.906897      -0.556200      -0.122843       2.189278       0.186641       1.449560           0.000239
          213              H      12.264890      19.228891       1.644787       0.110121       1.214341 0.91487219E+01  0.91807045E+02                                 1.800443                            1.708450      -1.038867       2.374978                    0.998028       3.461611       9.433241       0.510170       1.196398      -0.729380       0.005572      -0.001547      -0.042538       0.042930       0.003760       0.004365       0.001325       0.013462       0.059840      -0.017684      -0.003162       0.020846              1.831038       1.782048       0.037612      -0.405674       1.385071      -0.004198       2.325994          -0.000000
          214              H       9.987844      18.915053       2.226648       0.116990       1.167633 0.86516205E+01  0.85352710E+02                                 1.734642                            1.646225      -0.993307       2.404378                    0.998267       3.345511       8.949585       0.528535       1.174660      -0.734979      -0.025079      -0.004827      -0.029827       0.039267       0.002770       0.006046       0.001499       0.015383       0.048808      -0.016316      -0.002064       0.018380              1.763327       2.035266       0.178835       0.417177       1.413171       0.105345       1.841544           0.000906
          215              H      10.888125      19.435062       6.084338       0.120435       1.125314 0.83157064E+01  0.80695640E+02                                 1.649610                            1.581709      -0.892397       2.451201                    0.999029       3.216658       8.351956       0.559461       1.128199      -0.747353      -0.009971       0.003167       0.041388       0.042690       0.000322       0.002746       0.004727       0.011903       0.053703      -0.015570      -0.003347       0.018917              1.658971       1.645295       0.025504      -0.281669       1.334893       0.082902       1.996725           0.000503
          216              H      13.153716      19.625198       5.534549       0.112470       1.091853 0.79119802E+01  0.78198430E+02                                 1.804788                            1.682209      -1.252984       2.281616                    0.994384       3.772696      10.931350       0.462048       1.341239      -0.694033       0.024094       0.000545       0.031650       0.039781       0.003238      -0.001982       0.000134       0.015505       0.041071      -0.015256       0.001261       0.013995              1.883336       2.216423       0.203496       0.537127       1.530269       0.141772       1.903316           0.000242
          217              H       1.809724       0.932352       3.555306       0.109269       1.231414 0.91825410E+01  0.91949772E+02                                 1.797053                            1.695837      -1.044039       2.372698                    0.997908       3.425011       9.230846       0.520813       1.174456      -0.735008      -0.040988       0.004040      -0.001718       0.041222       0.004807       0.001742      -0.001082       0.017088      -0.049442      -0.016684      -0.001417       0.018102              1.834702       2.299499      -0.383048       0.174320       1.767752      -0.127637       1.436854           0.000012
          218              H       2.398457      21.592987       3.837073       0.115583       1.152807 0.83953414E+01  0.81803989E+02                                 1.688547                            1.597424      -0.900478       2.446311                    0.998921       3.257714       8.523933       0.551489       1.139812      -0.744155      -0.028047      -0.027968      -0.008515       0.040513       0.008125       0.007536       0.001788       0.011592      -0.043474      -0.016424      -0.002501       0.018926              1.721006       1.738849       0.412673       0.050787       2.050419      -0.024530       1.373749           0.000021
          219              H       6.132445      22.706310       4.627396       0.116941       1.128930 0.84512974E+01  0.82674387E+02                                 1.684225                            1.618917      -0.901408       2.449618                    0.998882       3.253788       8.594222       0.538395       1.162940      -0.738741       0.039747      -0.005421       0.012591       0.042045       0.003398       0.006912      -0.000499       0.019847      -0.043853      -0.016158      -0.002989       0.019147              1.695642       2.013176      -0.237706       0.174517       1.650057      -0.151418       1.423694           0.000003
          220              H       5.665124       1.944881       3.974521       0.120567       1.071807 0.75950616E+01  0.74111480E+02                                 1.767430                            1.636343      -1.224180       2.296982                    0.996206       3.653643      10.430610       0.474792       1.322052      -0.698337       0.030691       0.023693       0.002621       0.038861       0.000672       0.007893      -0.003441       0.010182      -0.028030      -0.013128       0.000504       0.012624              1.848621       1.906940       0.556220      -0.122850       2.189330      -0.186648       1.449592           0.000250
          221              H      22.096960       3.679009      13.098737       0.110102       1.214450 0.91498637E+01  0.91821907E+02                                 1.800590                            1.708589      -1.038817       2.374986                    0.998028       3.461853       9.434256       0.510132       1.196442      -0.729369      -0.005573       0.001562      -0.042536       0.042928       0.003762      -0.004364      -0.001326       0.013464       0.059847      -0.017688      -0.003161       0.020848              1.831184       1.782206       0.037625       0.405716       1.385171       0.004204       2.326175           0.000003
          222              H       1.466106       3.992847      13.680598       0.116970       1.167670 0.86520882E+01  0.85359323E+02                                 1.734758                            1.646335      -0.992970       2.404536                    0.998269       3.345623       8.950279       0.528481       1.174753      -0.734957       0.025080       0.004849      -0.029822       0.039266       0.002774      -0.006046      -0.001499       0.015413       0.048785      -0.016328      -0.002048       0.018375              1.763445       2.035433       0.178857      -0.417205       1.413263      -0.105351       1.841640           0.000918
          223              H       0.565825       3.472838      17.538288       0.120531       1.124383 0.83068314E+01  0.80586978E+02                                 1.648653                            1.580834      -0.891271       2.451840                    0.999037       3.215055       8.346281       0.559639       1.128154      -0.747370       0.009970      -0.003111       0.041423       0.042719       0.000339      -0.002727      -0.004699       0.011867       0.053743      -0.015551      -0.003367       0.018918              1.657996       1.644271       0.025479       0.281415       1.334227      -0.082826       1.995490           0.000524
          224              H      21.208134       3.282702      16.988499       0.112472       1.091813 0.79115335E+01  0.78192096E+02                                 1.804674                            1.682109      -1.252817       2.281697                    0.994387       3.772415      10.930029       0.462088       1.341155      -0.694051      -0.024091      -0.000530       0.031658       0.039786       0.003246       0.001982      -0.000131       0.015505       0.041092      -0.015263       0.001261       0.014002              1.883207       2.216224       0.203479      -0.537080       1.530185      -0.141768       1.903211           0.000247
          225              H       9.644226      21.975548      15.009256       0.109263       1.231406 0.91824572E+01  0.91948581E+02                                 1.797029                            1.695816      -1.044050       2.372686                    0.997907       3.425034       9.230844       0.520823       1.174438      -0.735012       0.040993      -0.004036      -0.001705       0.041226       0.004807      -0.001741       0.001083       0.017091      -0.049456      -0.016689      -0.001416       0.018105              1.834681       2.299455      -0.383049      -0.174322       1.767748       0.127641       1.436840           0.000014
          226              H       9.055493       1.314913      15.291023       0.115594       1.152841 0.83957025E+01  0.81808875E+02                                 1.688624                            1.597493      -0.900547       2.446288                    0.998920       3.257771       8.524319       0.551456       1.139862      -0.744143       0.028050       0.027970      -0.008505       0.040515       0.008128      -0.007534      -0.001789       0.011596      -0.043474      -0.016423      -0.002505       0.018929              1.721087       1.738920       0.412692      -0.050791       2.050534       0.024540       1.373806           0.000024
          227              H       5.321505       0.201590      16.081346       0.116968       1.128845 0.84505325E+01  0.82665509E+02                                 1.684193                            1.618886      -0.901353       2.449670                    0.998883       3.253624       8.593878       0.538377       1.163000      -0.738727      -0.039752       0.005424       0.012599       0.042052       0.003397      -0.006915       0.000498       0.019854      -0.043848      -0.016157      -0.002993       0.019150              1.695614       2.013125      -0.237696      -0.174509       1.650045       0.151418       1.423671           0.000008
          228              H       5.788826      20.963019      15.428471       0.120573       1.071768 0.75946787E+01  0.74106670E+02                                 1.767376                            1.636292      -1.224170       2.296990                    0.996206       3.653548      10.430199       0.474804       1.322037      -0.698340      -0.030696      -0.023693       0.002635       0.038866       0.000672      -0.007897       0.003439       0.010185      -0.028035      -0.013130       0.000502       0.012628              1.848573       1.906874       0.556203       0.122843       2.189294       0.186643       1.449552           0.000249
          229              H       0.810940      15.132959      21.263113       0.110113       1.214388 0.91491924E+01  0.91813071E+02                                 1.800502                            1.708505      -1.038764       2.375016                    0.998029       3.461657       9.433475       0.510156       1.196413      -0.729377       0.005588       0.001495       0.042519       0.042910      -0.003760      -0.004356       0.001322       0.013448       0.059785      -0.017669      -0.003157       0.020826              1.831102       1.782105      -0.037625       0.405681       1.385123      -0.004173       2.326078          -0.000000
          230              H      21.441794      15.446797      20.681252       0.116914       1.167837 0.86533588E+01  0.85372693E+02                                 1.734704                            1.646277      -0.993308       2.404310                    0.998266       3.345837       8.950108       0.528591       1.174498      -0.735017      -0.025072       0.004806       0.029820       0.039255      -0.002779      -0.006041       0.001498       0.015400       0.048789      -0.016324      -0.002049       0.018373              1.763400       2.035366      -0.178868      -0.417211       1.413222       0.105365       1.841612           0.000898
          231              H      22.342075      14.926788      16.823562       0.120407       1.125213 0.83146081E+01  0.80680949E+02                                 1.649383                            1.581502      -0.892278       2.451225                    0.999029       3.216511       8.350903       0.559561       1.128052      -0.747390      -0.009963      -0.003202      -0.041379       0.042682      -0.000332      -0.002743       0.004731       0.011903       0.053675      -0.015566      -0.003342       0.018909              1.658738       1.645049      -0.025511       0.281609       1.334730       0.082868       1.996436           0.000504
          232              H       1.699766      14.736652      17.373351       0.112525       1.091553 0.79093342E+01  0.78166606E+02                                 1.804563                            1.682013      -1.252846       2.281752                    0.994382       3.772121      10.929682       0.462035       1.341375      -0.694008       0.024114      -0.000617      -0.031632       0.039780      -0.003229       0.001967       0.000141       0.015492       0.041015      -0.015237       0.001265       0.013972              1.883100       2.216111      -0.203479      -0.537044       1.530118       0.141736       1.903071           0.000251
          233              H      13.263674      10.521598      19.352594       0.109329       1.230820 0.91768928E+01  0.91877846E+02                                 1.796390                            1.695250      -1.043693       2.372920                    0.997911       3.424046       9.227069       0.520940       1.174366      -0.735032      -0.041010      -0.004040       0.001708       0.041244      -0.004805      -0.001742      -0.001081       0.017112      -0.049452      -0.016688      -0.001425       0.018113              1.834009       2.298561       0.382820      -0.174223       1.767067      -0.127561       1.436399           0.000009
          234              H      13.852407      12.768863      19.070827       0.115600       1.152662 0.83939790E+01  0.81787031E+02                                 1.688380                            1.597275      -0.900350       2.446391                    0.998922       3.257447       8.522918       0.551527       1.139784      -0.744163      -0.028056       0.027966       0.008510       0.040517      -0.008123      -0.007535       0.001788       0.011599      -0.043485      -0.016427      -0.002501       0.018928              1.720824       1.738682      -0.412607      -0.050783       2.050160      -0.024524       1.373631           0.000013
          235              H      17.586395      11.655540      18.280504       0.116985       1.128538 0.84474876E+01  0.82627072E+02                                 1.683786                            1.618515      -0.901092       2.449811                    0.998886       3.253104       8.591645       0.538486       1.162886      -0.738756       0.039762       0.005419      -0.012592       0.042058      -0.003397      -0.006913      -0.000499       0.019860      -0.043862      -0.016161      -0.002993       0.019154              1.695197       2.012626       0.237608      -0.174450       1.649604      -0.151349       1.423360          -0.000016
          236              H      17.119074       9.509069      18.933379       0.120567       1.071840 0.75952918E+01  0.74113257E+02                                 1.767365                            1.636291      -1.224196       2.296969                    0.996207       3.653487      10.429658       0.474839       1.321928      -0.698363       0.030697      -0.023685      -0.002635       0.038862      -0.000666      -0.007897      -0.003438       0.010196      -0.028040      -0.013130       0.000496       0.012634              1.848542       1.906874      -0.556175       0.122829       2.189211      -0.186623       1.449540           0.000241
          237              H       6.272183      16.635717       5.181767       0.421940       0.650481 0.41129366E+01  0.36229183E+02                                 1.514349                            1.384195      -2.206681       1.947214                    0.994160       3.451656      11.059368       0.398039       1.746924      -0.618958       0.007503      -0.007501      -0.007504       0.012995       0.002956       0.002956      -0.002957      -0.000000       0.000004      -0.005913       0.002955       0.002957              1.629097       1.629096      -0.373269      -0.373273       1.629092       0.373272       1.629102          -0.000072
          238              H       5.181767       6.272183      16.635717       0.422215       0.649042 0.41024761E+01  0.36117389E+02                                 1.512840                            1.383013      -2.207116       1.947510                    0.994118       3.448233      11.048740       0.397922       1.748387      -0.618771      -0.007558       0.007655      -0.007307       0.013004       0.002923      -0.002980       0.002971      -0.000023      -0.000249      -0.005916       0.002952       0.002964              1.627322       1.627295      -0.372592       0.372579       1.627350      -0.372572       1.627321          -0.000049
          239              H      16.635717       5.181767       6.272183       0.421944       0.650431 0.41125630E+01  0.36225192E+02                                 1.514300                            1.384155      -2.206668       1.947236                    0.994159       3.451542      11.059019       0.398034       1.746980      -0.618951      -0.007505      -0.007505       0.007505       0.012999      -0.002955       0.002955       0.002955       0.000001       0.000000      -0.005911       0.002955       0.002955              1.629040       1.629041       0.373251      -0.373251       1.629040      -0.373251       1.629040          -0.000075
          240              H      17.726133      17.726133      17.726133       0.421941       0.650468 0.41128407E+01  0.36228198E+02                                 1.514343                            1.384190      -2.206695       1.947214                    0.994159       3.451641      11.059370       0.398034       1.746952      -0.618954       0.007504       0.007505       0.007503       0.012997      -0.002954      -0.002957      -0.002955      -0.000001      -0.000001      -0.005911       0.002954       0.002957              1.629091       1.629095       0.373267       0.373271       1.629087       0.373267       1.629093          -0.000075
          241              C      15.000093      12.915474      14.922206      -0.127249      36.788060 0.53883281E+03  0.13382621E+05                                 9.850377                            7.908178      -0.360116       1.872693                    0.996884      30.170388      89.505491       0.566616       0.435241      -1.051216       0.025005      -0.058723       0.021442       0.067331       0.003136       0.008501       0.010838      -0.031491       0.076801      -0.029918      -0.001402       0.031321             11.609700      10.866498      -1.018245      -0.255922      17.665507      -2.717664       6.297094           0.000797
          242              C      14.010472      11.994576      15.116923      -0.095978      32.140623 0.42579260E+03  0.99782820E+04                                 8.800821                            6.891906       0.185658       2.030520                    0.999762      29.300972      84.650332       0.624794       0.418323      -1.060870       0.030037      -0.027560       0.007570       0.041461       0.005791      -0.001722       0.005897       0.081281       0.007073      -0.043024       0.003107       0.039918             10.183056       9.559313      -1.412080      -0.068887      15.900092      -2.183452       5.089763           0.000092
          243              C      14.363253      10.629266      15.297896      -0.101160      31.433435 0.41874495E+03  0.97694252E+04                                 8.724625                            6.872360       0.051775       1.993247                    0.999681      29.038766      83.626472       0.620716       0.422954      -1.058261       0.009570       0.033594      -0.002909       0.035052       0.027373       0.000275       0.002526       0.014320       0.020611      -0.031816       0.006786       0.025030             10.060244       9.323422      -2.028558       0.055541      15.742648      -2.057408       5.114661           0.000502
          244              C      15.646096      10.226087      15.261243      -0.014020      35.441110 0.42303478E+03  0.98198572E+04                                 9.440552                            6.859514      -0.042919       1.997279                    0.999264      26.989581      75.630530       0.632609       0.417102      -1.070047      -0.000931       0.039385      -0.004961       0.039707      -0.000618       0.001246       0.015239      -0.000602       0.029678      -0.014414      -0.005114       0.019529             12.069227       9.618985      -2.720385      -0.066414      21.073184      -2.600106       5.515512           0.009399
          245              C      16.631135      11.163020      15.006965      -0.086248      31.879387 0.41079286E+03  0.95188564E+04                                 8.772609                            6.780880       0.103639       2.016117                    0.999695      28.506905      81.278543       0.629743       0.419740      -1.062422      -0.022175       0.012309       0.011866       0.028001      -0.003713       0.006328       0.012872       0.052430       0.003635      -0.032411       0.005252       0.027160             10.373900       8.273762      -0.825338      -0.489371      17.564166      -2.201784       5.283773           0.003897
          246              C      16.301262      12.512295      14.869518      -0.084335      32.515451 0.43776598E+03  0.10381924E+05                                 9.066933                            7.121400      -0.167612       1.929694                    0.998240      29.530953      87.235304       0.594498       0.434430      -1.045666      -0.020874      -0.021091       0.026391       0.039712       0.020736       0.003316       0.003805       0.040970       0.032431      -0.034664       0.009486       0.025177             10.651397       9.335456      -1.097453      -0.134615      16.932396      -2.246473       5.686340           0.002588
          247              C      15.982842       8.769144      15.483450       0.576405      23.706719 0.25409512E+03  0.52765681E+04                                 7.704810                            5.685638      -0.125559       2.019077                    0.999328      22.274349      62.214254       0.618240       0.477082      -1.018225       0.036537      -0.047699       0.010326       0.060965       0.000292       0.002378       0.015652       0.030043       0.300574      -0.066586      -0.035116       0.101702              9.615291       8.599895      -2.476741      -0.179105      15.608164      -1.218415       4.637812          -0.004321
          248              C      15.176484       3.713371       9.804581      -0.117683      37.073898 0.52368778E+03  0.12886429E+05                                 9.845471                            7.748491      -0.219331       1.917925                    0.998034      29.680038      87.031519       0.578966       0.429925      -1.056715       0.023621       0.019574       0.061910       0.069094      -0.007509      -0.006700      -0.002852       0.053122       0.015731      -0.030622       0.003813       0.026809             11.849186       6.755339       1.108733       3.685438      10.653421       1.313236      18.138799           0.000686
          249              C      15.169611       2.712295      10.766713      -0.108316      32.773052 0.42537629E+03  0.99567696E+04                                 8.877170                            6.866177       0.190806       2.029512                    0.999810      29.353832      84.494433       0.629612       0.415612      -1.063590       0.021180       0.028943       0.018405       0.040312       0.004706      -0.009352      -0.007660      -0.045852      -0.117548      -0.041954      -0.001941       0.043895             10.391148       5.507387       0.879763       2.846475       9.402978       1.360699      16.263080           0.000333
          250              C      15.400981       3.055914      12.090790      -0.094339      31.644921 0.40640151E+03  0.94028910E+04                                 8.726068                            6.749581       0.067247       1.999058                    0.999726      28.738229      82.191600       0.629753       0.420368      -1.060776      -0.002188       0.015309      -0.026236       0.030454      -0.006607      -0.014092      -0.026926      -0.004711      -0.027953      -0.035474       0.008035       0.027439             10.213166       5.705521       1.541494       2.778782       8.877549       1.726279      16.056426           0.000279
          251              C      15.785834       4.308976      12.432117      -0.010078      36.179818 0.41463698E+03  0.95813896E+04                                 9.593448                            6.794890      -0.077828       1.989787                    0.999111      26.818044      75.097328       0.634772       0.417569      -1.069234      -0.006318      -0.011602      -0.035474       0.037854      -0.001135      -0.015362      -0.001279       0.025378      -0.023534      -0.015645      -0.008380       0.024025             12.598791       6.696215       1.507339       4.732946       9.299361       1.970951      21.800798           0.000361
          252              C      15.811033       5.248200      11.437914      -0.080625      31.795158 0.39405436E+03  0.90557939E+04                                 8.803135                            6.658966       0.074887       2.008945                    0.999704      28.314107      80.957124       0.631607       0.421977      -1.058753      -0.000190      -0.026344      -0.017280       0.031506       0.000535      -0.011944       0.006344      -0.017772      -0.099674      -0.037081       0.010871       0.026209             10.689564       5.972706       0.705843       3.718810       8.057785       0.338538      18.038200           0.000289
          253              C      15.465123       4.971014      10.155072      -0.076886      31.513841 0.39826495E+03  0.92270654E+04                                 8.872223                            6.782148      -0.072972       1.969694                    0.998592      28.681288      83.819210       0.610409       0.433106      -1.046168       0.013831      -0.018535       0.022978       0.032601       0.000573      -0.019090      -0.017550       0.021773      -0.086170      -0.041017       0.008332       0.032685             10.629117       6.136550       0.775496       3.703450       9.117662       0.791640      16.633141           0.000623
          254              C      16.211921       4.670921      13.824918       0.593671      25.144889 0.27233248E+03  0.57591783E+04                                 8.022759                            5.897657      -0.072052       2.029899                    0.999530      22.710780      64.196508       0.604720       0.478951      -1.016341       0.015004       0.019844       0.061189       0.066053      -0.058409      -0.035827      -0.000616       0.058625      -0.190627      -0.077310      -0.025379       0.102689             10.091223       5.986972       1.696650       2.553920       8.062454       0.830027      16.224242          -0.000197
          255              C      19.361757       9.992426       3.468256      -0.127228      36.786575 0.53881026E+03  0.13381886E+05                                 9.850045                            7.907976      -0.360071       1.872717                    0.996884      30.169482      89.501453       0.566629       0.435237      -1.051222      -0.024995       0.058730       0.021403       0.067321       0.003140      -0.008526      -0.010858      -0.031474       0.076821      -0.029920      -0.001425       0.031345             11.609160      10.866233      -1.018330       0.255940      17.664581       2.717132       6.296668           0.000801
          256              C      20.351378      10.913324       3.662973      -0.095938      32.137881 0.42575243E+03  0.99770656E+04                                 8.800237                            6.891533       0.185773       2.030575                    0.999762      29.299351      84.643377       0.624820       0.418317      -1.060878      -0.030030       0.027562       0.007481       0.041442       0.005788       0.001663      -0.005919       0.081257       0.007189      -0.043035       0.003153       0.039882             10.182273       9.558775      -1.412038       0.068857      15.898676       2.183008       5.089369           0.000098
          257              C      19.998597      12.278634       3.843946      -0.101160      31.432216 0.41872870E+03  0.97689115E+04                                 8.724255                            6.872136       0.051918       1.993290                    0.999681      29.038235      83.623251       0.620741       0.422943      -1.058272      -0.009569      -0.033583      -0.002988       0.035047       0.027378      -0.000319      -0.002532       0.014316       0.020676      -0.031829       0.006798       0.025032             10.059734       9.323098      -2.028481      -0.055557      15.741690       2.057121       5.114415           0.000507
          258              C      18.715754      12.681813       3.807293      -0.014020      35.440531 0.42302708E+03  0.98196188E+04                                 9.440403                            6.859421      -0.042832       1.997309                    0.999264      26.989310      75.629170       0.632618       0.417098      -1.070051       0.000936      -0.039383      -0.005002       0.039710      -0.000620      -0.001260      -0.015242      -0.000612       0.029717      -0.014417      -0.005124       0.019541             12.069033       9.618873      -2.720314       0.066420      21.072827       2.599940       5.515400           0.009406
          259              C      17.730715      11.744880       3.553015      -0.086278      31.881020 0.41081329E+03  0.95194784E+04                                 8.772930                            6.781055       0.103608       2.016090                    0.999695      28.508122      81.283494       0.629733       0.419741      -1.062418       0.022190      -0.012301       0.011826       0.027992      -0.003713      -0.006320      -0.012876       0.052418       0.003642      -0.032409       0.005260       0.027149             10.374336       8.274048      -0.825498       0.489400      17.565054       2.201763       5.283907           0.003899
          260              C      18.060588      10.395605       3.415568      -0.084339      32.516135 0.43777324E+03  0.10382156E+05                                 9.067095                            7.121472      -0.167658       1.929676                    0.998240      29.531350      87.237181       0.594492       0.434432      -1.045663       0.020883       0.021091       0.026359       0.039696       0.020745      -0.003315      -0.003818       0.040946       0.032449      -0.034666       0.009490       0.025176             10.651625       9.335569      -1.097542       0.134679      16.932963       2.246369       5.686344           0.002592
          261              C      18.379008      14.138756       4.029500       0.576451      23.705731 0.25408413E+03  0.52762939E+04                                 7.704634                            5.685542      -0.125644       2.019054                    0.999328      22.274074      62.213639       0.618240       0.477087      -1.018221      -0.036547       0.047709       0.010298       0.060974       0.000290      -0.002390      -0.015648       0.030033       0.300596      -0.066584      -0.035125       0.101709              9.615037       8.599583      -2.476625       0.179067      15.607806       1.218339       4.637722          -0.004318
          262              C      19.185366      19.194529      21.258531      -0.117673      37.073330 0.52367877E+03  0.12886134E+05                                 9.845348                            7.748411      -0.219291       1.917942                    0.998034      29.679625      87.029694       0.578971       0.429924      -1.056718      -0.023596      -0.019576       0.061914       0.069089      -0.007513       0.006706       0.002850       0.053123       0.015712      -0.030621       0.003805       0.026816             11.849078       6.755315       1.108644      -3.685428      10.653294      -1.313111      18.138625           0.000688
          263              C      19.192239      20.195605      22.220663      -0.108305      32.772182 0.42536356E+03  0.99563779E+04                                 8.876988                            6.866060       0.190846       2.029532                    0.999810      29.353209      84.491705       0.629620       0.415610      -1.063594      -0.021153      -0.028945       0.018407       0.040300       0.004709       0.009354       0.007660      -0.045838      -0.117555      -0.041957      -0.001934       0.043890             10.390967       5.507319       0.879691      -2.846446       9.402773      -1.360548      16.262807           0.000335
          264              C      18.960869      19.851986       0.636840      -0.094337      31.644334 0.40639359E+03  0.94026420E+04                                 8.725902                            6.749476       0.067325       1.999083                    0.999726      28.737907      82.189817       0.629765       0.420363      -1.060781       0.002210      -0.015313      -0.026236       0.030458      -0.006603       0.014089       0.026925      -0.004710      -0.027968      -0.035472       0.008034       0.027438             10.212986       5.705446       1.541436      -2.778760       8.877380      -1.726165      16.056133           0.000275
          265              C      18.576016      18.598924       0.978167      -0.010093      36.179426 0.41463382E+03  0.95812764E+04                                 9.593309                            6.794818      -0.077723       1.989820                    0.999111      26.817914      75.096243       0.634783       0.417563      -1.069240       0.006334       0.011598      -0.035474       0.037855      -0.001134       0.015354       0.001280       0.025376      -0.023533      -0.015639      -0.008378       0.024017             12.598653       6.696170       1.507273      -4.732948       9.299215      -1.970838      21.800575           0.000358
          266              C      18.550817      17.659700      -0.016036      -0.080616      31.794097 0.39404017E+03  0.90553614E+04                                 8.802891                            6.658815       0.075024       2.008995                    0.999704      28.313426      80.953975       0.631620       0.421973      -1.058759       0.000220       0.026336      -0.017275       0.031497       0.000524       0.011940      -0.006344      -0.017763      -0.099702      -0.037086       0.010876       0.026210             10.689307       5.972594       0.705753      -3.718741       8.057552      -0.338408      18.037774           0.000288
          267              C      18.896727      17.936886      21.609022      -0.076870      31.512872 0.39825147E+03  0.92266620E+04                                 8.872018                            6.782022      -0.072912       1.969721                    0.998592      28.680673      83.816616       0.610417       0.433104      -1.046170      -0.013796       0.018525       0.022986       0.032586       0.000560       0.019090       0.017543       0.021782      -0.086194      -0.041021       0.008336       0.032684             10.628903       6.136466       0.775408      -3.703377       9.117474      -0.791526      16.632769           0.000625
          268              C      18.149929      18.236979       2.370968       0.593684      25.144569 0.27232916E+03  0.57590865E+04                                 8.022680                            5.897614      -0.072019       2.029910                    0.999530      22.710592      64.195704       0.604723       0.478950      -1.016342      -0.014998      -0.019852       0.061190       0.066055      -0.058412       0.035827       0.000621       0.058618      -0.190655      -0.077319      -0.025373       0.102693             10.091141       5.986915       1.696599      -2.553947       8.062389      -0.829977      16.224120          -0.000200
          269              C       7.907807       1.461524      19.439644      -0.127155      36.785793 0.53878461E+03  0.13381144E+05                                 9.850114                            7.907898      -0.360064       1.872727                    0.996885      30.168836      89.500359       0.566617       0.435249      -1.051210      -0.025006      -0.058694      -0.021422       0.067299      -0.003146       0.008485      -0.010858      -0.031501       0.076808      -0.029920      -0.001413       0.031333             11.609860      10.866161       1.017845      -0.256070      17.666442       2.717575       6.296977           0.000533
          270              C       8.897428       0.540626      19.244927      -0.096018      32.143604 0.42582720E+03  0.99793593E+04                                 8.801483                            6.892229       0.185518       2.030457                    0.999762      29.302767      84.658413       0.624769       0.418328      -1.060860      -0.030038      -0.027557      -0.007529       0.041453      -0.005777      -0.001707      -0.005906       0.081256       0.007120      -0.043020       0.003125       0.039894             10.184282       9.560118       1.412425      -0.068874      15.902601       2.183706       5.090128           0.000056
          271              C       8.544647      22.083216      19.063954      -0.101198      31.436004 0.41877569E+03  0.97703478E+04                                 8.725120                            6.872595       0.051744       1.993211                    0.999681      29.040360      83.632673       0.620706       0.422952      -1.058260      -0.009584       0.033586       0.002951       0.035051      -0.027378       0.000285      -0.002524       0.014300       0.020621      -0.031819       0.006787       0.025033             10.061235       9.323817       2.028921       0.055584      15.744925       2.057653       5.114962           0.000494
          272              C       7.261804      21.680037      19.100607      -0.014023      35.441403 0.42303187E+03  0.98197645E+04                                 9.440605                            6.859463      -0.042830       1.997306                    0.999264      26.989503      75.630009       0.632615       0.417098      -1.070050       0.000941       0.039385       0.004996       0.039712       0.000622       0.001248      -0.015251      -0.000613       0.029742      -0.014424      -0.005129       0.019553             12.069934       9.619092       2.720751      -0.066373      21.075068       2.600249       5.515644           0.009344
          273              C       6.276765      22.616970      19.354885      -0.086247      31.878809 0.41077956E+03  0.95184742E+04                                 8.772521                            6.780750       0.103877       2.016200                    0.999695      28.506496      81.277141       0.629752       0.419738      -1.062423       0.022171       0.012315      -0.011820       0.027980       0.003693       0.006309      -0.012869       0.052406       0.003693      -0.032400       0.005269       0.027131             10.374239       8.273627       0.825460      -0.489367      17.565288       2.201858       5.283803           0.003929
          274              C       6.606638       1.058345      19.492332      -0.084239      32.513054 0.43772015E+03  0.10380645E+05                                 9.066877                            7.121286      -0.168114       1.929585                    0.998235      29.529136      87.231293       0.594466       0.434462      -1.045639       0.020873      -0.021093      -0.026342       0.039680      -0.020698       0.003318      -0.003816       0.040932       0.032719      -0.034672       0.009563       0.025110             10.651747       9.335223       1.097322      -0.134710      16.933641       2.246550       5.686376           0.002570
          275              C       6.925058      20.223094      18.878400       0.576428      23.706295 0.25408762E+03  0.52763854E+04                                 7.704792                            5.685587      -0.125641       2.019056                    0.999328      22.274188      62.214104       0.618237       0.477088      -1.018220      -0.036546      -0.047715      -0.010292       0.060977      -0.000286       0.002384      -0.015651       0.030024       0.300601      -0.066581      -0.035130       0.101711              9.615659       8.599727       2.477053      -0.179035      15.609370       1.218474       4.637880          -0.004310
          276              C       7.731416      15.167321       1.649369      -0.117775      37.077417 0.52374952E+03  0.12888291E+05                                 9.845913                            7.748820      -0.219208       1.917931                    0.998035      29.681924      87.037412       0.578969       0.429911      -1.056727      -0.023649       0.019573      -0.061906       0.069099       0.007507      -0.006664       0.002843       0.053061       0.015817      -0.030604       0.003852       0.026752             11.849780       6.755707      -1.108748       3.685872      10.653733      -1.313392      18.139901           0.000704
          277              C       7.738289      14.166245       0.687237      -0.108219      32.765233 0.42528169E+03  0.99538508E+04                                 8.875525                            6.865292       0.191359       2.029742                    0.999810      29.348893      84.473038       0.629679       0.415597      -1.063616      -0.021282       0.028886      -0.018439       0.040340      -0.004648      -0.009301       0.007735      -0.045913      -0.117591      -0.041959      -0.001973       0.043932             10.388857       5.506426      -0.879255       2.845734       9.401071      -1.359392      16.259074           0.000355
          278              C       7.506919      14.509864      22.271060      -0.094114      31.632732 0.40623905E+03  0.93980957E+04                                 8.723894                            6.748317       0.067519       1.999280                    0.999726      28.729993      82.160744       0.629807       0.420379      -1.060780       0.002012       0.015211       0.026248       0.030403       0.006697      -0.014022       0.026920      -0.004732      -0.028145      -0.035486       0.008084       0.027402             10.210207       5.704109      -1.540733       2.777787       8.875507      -1.724844      16.051005           0.000301
          279              C       7.122066      15.762926      21.929733      -0.010055      36.178837 0.41463072E+03  0.95812124E+04                                 9.593323                            6.794889      -0.077815       1.989802                    0.999111      26.817600      75.096047       0.634764       0.417575      -1.069230       0.006218      -0.011636       0.035463       0.037838       0.001159      -0.015325       0.001306       0.025288      -0.023571      -0.015647      -0.008315       0.023962             12.598546       6.696064      -1.506895       4.732910       9.299102      -1.969928      21.800474           0.000374
          280              C       7.096867      16.702150       0.016036      -0.080684      31.799898 0.39411237E+03  0.90575259E+04                                 8.804145                            6.659527       0.074568       2.008809                    0.999703      28.316899      80.968803       0.631566       0.421986      -1.058740       0.000133      -0.026357       0.017293       0.031524      -0.000542      -0.011909      -0.006351      -0.017805      -0.099633      -0.037054       0.010835       0.026220             10.691126       5.973427      -0.705794       3.719649       8.058652      -0.338426      18.041300           0.000316
          281              C       7.442777      16.424964       1.298878      -0.076971      31.518356 0.39832549E+03  0.92288552E+04                                 8.873068                            6.782645      -0.073021       1.969630                    0.998593      28.684368      83.831053       0.610387       0.433103      -1.046165      -0.013857      -0.018549      -0.022979       0.032621      -0.000584      -0.019063       0.017576       0.021710      -0.086140      -0.041010       0.008361       0.032649             10.630356       6.137190      -0.775511       3.704161       9.118312      -0.791750      16.635567           0.000642
          282              C       6.695979      16.124871      20.536932       0.593638      25.145741 0.27234557E+03  0.57595140E+04                                 8.022915                            5.897798      -0.072054       2.029896                    0.999530      22.710989      64.197049       0.604714       0.478951      -1.016343      -0.015136       0.019810      -0.061118       0.066007       0.058442      -0.035802       0.000628       0.058494      -0.190756      -0.077341      -0.025354       0.102695             10.091431       5.986875      -1.696356       2.554010       8.062924      -0.829364      16.224494          -0.000186
          283              C       3.546143      21.446376       7.985694      -0.127233      36.787660 0.53882217E+03  0.13382310E+05                                 9.850367                            7.908134      -0.360168       1.872683                    0.996883      30.170177      89.505130       0.566613       0.435245      -1.051213       0.025007       0.058726      -0.021438       0.067333      -0.003137      -0.008505       0.010842      -0.031493       0.076824      -0.029924      -0.001406       0.031330             11.609816      10.866642       1.018403       0.255924      17.665737      -2.717594       6.297070           0.000802
          284              C       2.556522      22.367274       7.790977      -0.095995      32.142184 0.42581123E+03  0.99788745E+04                                 8.801183                            6.892087       0.185559       2.030478                    0.999762      29.302047      84.655389       0.624778       0.418327      -1.060863       0.030044       0.027553      -0.007555       0.041459      -0.005781       0.001706       0.005905       0.081269       0.007084      -0.043021       0.003113       0.039907             10.183640       9.559864       1.412529       0.068841      15.901131      -2.183506       5.089923           0.000105
          285              C       2.909303       0.824684       7.610004      -0.101173      31.434988 0.41876362E+03  0.97700053E+04                                 8.724978                            6.872542       0.051662       1.993199                    0.999681      29.039749      83.630915       0.620702       0.422958      -1.058255       0.009581      -0.033588       0.002926       0.035050      -0.027379      -0.000290       0.002533       0.014302       0.020644      -0.031825       0.006793       0.025031             10.060805       9.323808       2.028864      -0.055579      15.743779      -2.057483       5.114827           0.000527
          286              C       4.192146       1.227863       7.646657      -0.013998      35.441465 0.42303333E+03  0.98198403E+04                                 9.440708                            6.859552      -0.042999       1.997259                    0.999263      26.989552      75.631149       0.632598       0.417108      -1.070040      -0.000935      -0.039388       0.004970       0.039711       0.000619      -0.001250       0.015249      -0.000607       0.029753      -0.014424      -0.005129       0.019553             12.069642       9.619273       2.720699       0.066388      21.074069      -2.600101       5.515583           0.009418
          287              C       5.177185       0.290930       7.900935      -0.086271      31.881368 0.41081763E+03  0.95196229E+04                                 8.773047                            6.781124       0.103510       2.016060                    0.999695      28.508288      81.284671       0.629723       0.419745      -1.062413      -0.022184      -0.012303      -0.011855       0.028001       0.003714      -0.006320       0.012879       0.052414       0.003653      -0.032410       0.005265       0.027146             10.374574       8.274225       0.825634       0.489372      17.565493      -2.201871       5.284004           0.003931
          288              C       4.847312      21.849555       8.038382      -0.084336      32.516161 0.43777218E+03  0.10382131E+05                                 9.067126                            7.121475      -0.167664       1.929676                    0.998239      29.531324      87.237296       0.594490       0.434433      -1.045662      -0.020884       0.021086      -0.026386       0.039711      -0.020744      -0.003312       0.003807       0.040948       0.032464      -0.034667       0.009497       0.025170             10.651781       9.335652       1.097620       0.134610      16.933237      -2.246523       5.686454           0.002604
          289              C       4.528892       2.684806       7.424450       0.576454      23.706267 0.25408854E+03  0.52764245E+04                                 7.704826                            5.685633      -0.125735       2.019022                    0.999328      22.274463      62.215580       0.618227       0.477094      -1.018214       0.036548       0.047709      -0.010313       0.060978      -0.000287      -0.002385       0.015656       0.030014       0.300612      -0.066579      -0.035137       0.101716              9.615397       8.599802       2.476879       0.179063      15.608554      -1.218363       4.637835          -0.004301
          290              C       3.722534       7.740579      13.103319      -0.117601      37.078154 0.52375979E+03  0.12888844E+05                                 9.846656                            7.749350      -0.220259       1.917589                    0.998034      29.682991      87.046773       0.578888       0.429962      -1.056677       0.023552      -0.019549      -0.061961       0.069109       0.007544       0.006698      -0.002794       0.053294       0.015415      -0.030651       0.003714       0.026937             11.850634       6.756285      -1.109107      -3.686240      10.654993       1.314261      18.140624           0.000446
          291              C       3.715661       8.741655      12.141187      -0.108259      32.773438 0.42537649E+03  0.99569731E+04                                 8.877748                            6.866515       0.190048       2.029299                    0.999810      29.354646      84.503095       0.629538       0.415653      -1.063543       0.021107      -0.028945      -0.018413       0.040279      -0.004686       0.009338      -0.007714      -0.045646      -0.117720      -0.042004      -0.001825       0.043830             10.391789       5.507711      -0.880011      -2.846741       9.404174       1.361491      16.263482           0.000312
          292              C       3.947031       8.398036      10.817110      -0.094347      31.645025 0.40639865E+03  0.94027936E+04                                 8.726024                            6.749476       0.067567       1.999147                    0.999726      28.738287      82.191207       0.629770       0.420358      -1.060784      -0.002227      -0.015320       0.026244       0.030470       0.006599       0.014070      -0.026939      -0.004730      -0.028042      -0.035478       0.008025       0.027452             10.213187       5.705499      -1.541588      -2.778965       8.877572       1.726783      16.056490           0.000250
          293              C       4.331884       7.144974      10.475783      -0.010156      36.182528 0.41466432E+03  0.95821684E+04                                 9.593842                            6.795028      -0.077686       1.989811                    0.999112      26.819224      75.100926       0.634778       0.417558      -1.069242      -0.006347       0.011602       0.035501       0.037884       0.001112       0.015333      -0.001275       0.025351      -0.023408      -0.015592      -0.008390       0.023981             12.599555       6.696571      -1.507519      -4.733486       9.299783       1.971486      21.802313           0.000266
          294              C       4.357083       6.205750      11.469986      -0.080694      31.798738 0.39409826E+03  0.90570894E+04                                 8.803788                            6.659319       0.074973       2.008934                    0.999704      28.316465      80.966155       0.631591       0.421975      -1.058751      -0.000215       0.026361       0.017278       0.031519      -0.000557       0.011927       0.006334      -0.017797      -0.099736      -0.037091       0.010863       0.026227             10.690519       5.973196      -0.706000      -3.719374       8.058372       0.338948      18.039988           0.000331
          295              C       4.011173       6.482936      12.752828      -0.076980      31.520400 0.39835260E+03  0.92297156E+04                                 8.873584                            6.782983      -0.073378       1.969496                    0.998594      28.686123      83.839474       0.610352       0.433117      -1.046148       0.013764       0.018499      -0.023024       0.032585      -0.000571       0.019051      -0.017586       0.021848      -0.086589      -0.041124       0.008385       0.032738             10.630873       6.137541      -0.775734      -3.704233       9.119268       0.791927      16.635811           0.000572
          296              C       4.757971       6.783029       9.082982       0.593690      25.145351 0.27233551E+03  0.57592649E+04                                 8.022880                            5.897693      -0.072041       2.029892                    0.999530      22.711046      64.197612       0.604717       0.478951      -1.016339       0.015004      -0.019856      -0.061200       0.066067       0.058402       0.035833      -0.000631       0.058595      -0.190687      -0.077335      -0.025350       0.102685             10.091490       5.987067      -1.696674      -2.554198       8.062557       0.830306      16.224845          -0.000184
          297              C      14.922206      15.000093      12.915474      -0.127230      36.787554 0.53882051E+03  0.13382262E+05                                 9.850358                            7.908130      -0.360179       1.872680                    0.996883      30.170137      89.505061       0.566612       0.435246      -1.051212       0.021430       0.025004      -0.058727       0.067330       0.008507       0.010845       0.003137       0.054159       0.008816      -0.029923      -0.001411       0.031334             11.609760       6.297013      -0.255904      -2.717560      10.866569      -1.018409      17.665698           0.000795
          298              C      15.116923      14.010472      11.994576      -0.095993      32.142107 0.42580953E+03  0.99788258E+04                                 8.801171                            6.892076       0.185549       2.030475                    0.999762      29.302009      84.655272       0.624779       0.418327      -1.060862       0.007544       0.030043      -0.027552       0.041456      -0.001705       0.005905       0.005781      -0.037086      -0.125445      -0.043021       0.003116       0.039904             10.183593       5.089898      -0.068819      -2.183506       9.559812      -1.412536      15.901070           0.000082
          299              C      15.297896      14.363253      10.629266      -0.101187      31.435406 0.41877002E+03  0.97701879E+04                                 8.725027                            6.872574       0.051691       1.993202                    0.999681      29.040058      83.631832       0.620703       0.422955      -1.058257      -0.002936       0.009581       0.033586       0.035049       0.000289       0.002529       0.027378       0.003159      -0.031766      -0.031820       0.006786       0.025034             10.060851       5.114847       0.055603      -2.057528       9.323825      -2.028898      15.743880           0.000492
          300              C      15.261243      15.646096      10.226087      -0.014006      35.441747 0.42303607E+03  0.98199183E+04                                 9.440749                            6.859566      -0.042970       1.997265                    0.999264      26.989673      75.631507       0.632599       0.417107      -1.070041      -0.004977      -0.000935       0.039388       0.039712       0.001252       0.015245      -0.000619       0.015174      -0.013958      -0.014420      -0.005127       0.019547             12.069724       5.515611      -0.066369      -2.600188       9.619283      -2.720711      21.074277           0.009396
          301              C      15.006965      16.631135      11.163020      -0.086280      31.881707 0.41082215E+03  0.95197552E+04                                 8.773106                            6.781158       0.103526       2.016061                    0.999695      28.508493      81.285418       0.629722       0.419745      -1.062413       0.011849      -0.022185       0.012302       0.027999       0.006320       0.012875      -0.003714      -0.024388      -0.080443      -0.032407       0.005259       0.027148             10.374656       5.284032      -0.489369      -2.201926       8.274257      -0.825641      17.565680           0.003894
          302              C      14.869518      16.301262      12.512295      -0.084339      32.516314 0.43777417E+03  0.10382193E+05                                 9.067158                            7.121493      -0.167666       1.929674                    0.998240      29.531423      87.237722       0.594489       0.434433      -1.045661       0.026379      -0.020883      -0.021086       0.039706       0.003312       0.003808       0.020744      -0.004242      -0.077652      -0.034667       0.009496       0.025171             10.651815       5.686454      -0.134605      -2.246547       9.335653      -1.097621      16.933340           0.002589
          303              C      15.483450      15.982842       8.769144       0.576461      23.705917 0.25408369E+03  0.52762993E+04                                 7.704741                            5.685567      -0.125702       2.019034                    0.999328      22.274354      62.215154       0.618232       0.477092      -1.018215       0.010311       0.036548      -0.047710       0.060978       0.002386       0.015652       0.000286       0.135291      -0.195318      -0.066575      -0.035135       0.101710              9.615304       4.637796      -0.179045      -1.218417       8.599699      -2.476834      15.608416          -0.004318
          304              C       9.804581      15.176484       3.713371      -0.117663      37.073174 0.52367697E+03  0.12886100E+05                                 9.845376                            7.748439      -0.219377       1.917917                    0.998033      29.679641      87.030232       0.578964       0.429928      -1.056713       0.061913       0.023609       0.019563       0.069090      -0.006713      -0.002846      -0.007501      -0.018728      -0.087530      -0.030614       0.003788       0.026826             11.849037      18.138489       3.685287       1.313417       6.755170       1.108779      10.653452           0.000695
          305              C      10.766713      15.169611       2.712295      -0.108271      32.770812 0.42534423E+03  0.99558191E+04                                 8.876791                            6.865945       0.190799       2.029533                    0.999810      29.352373      84.489040       0.629620       0.415615      -1.063590       0.018402       0.021152       0.028940       0.040294      -0.009358      -0.007666       0.004713      -0.035882       0.127474      -0.041960      -0.001913       0.043873             10.390641      16.262100       2.846287       1.360661       5.507145       0.879773       9.402679           0.000340
          306              C      12.090790      15.400981       3.055914      -0.094341      31.644152 0.40639307E+03  0.94026194E+04                                 8.725846                            6.749460       0.067366       1.999096                    0.999726      28.737829      82.189334       0.629768       0.420362      -1.060783      -0.026237      -0.002206       0.015308       0.030456      -0.014089      -0.026925      -0.006594      -0.011629       0.021067      -0.035468       0.008026       0.027442             10.212863      16.055783       2.778694       1.726276       5.705378       1.541491       8.877428           0.000273
          307              C      12.432117      15.785834       4.308976      -0.010106      36.180500 0.41464575E+03  0.95816358E+04                                 9.593521                            6.794929      -0.077762       1.989801                    0.999111      26.818417      75.098361       0.634775       0.417565      -1.069237      -0.035479      -0.006325      -0.011602       0.037859      -0.015353      -0.001280      -0.001125      -0.024437      -0.026302      -0.015631      -0.008381       0.024012             12.598941      21.801090       4.733036       1.970984       6.696255       1.507357       9.299478           0.000358
          308              C      11.437914      15.811033       5.248200      -0.080651      31.796473 0.39407143E+03  0.90562970E+04                                 8.803378                            6.659107       0.074893       2.008933                    0.999704      28.314986      80.960504       0.631600       0.421977      -1.058752      -0.017279      -0.000197      -0.026348       0.031509      -0.011937       0.006344       0.000543      -0.040944       0.076514      -0.037078       0.010863       0.026215             10.689923      18.038892       3.718985       0.338622       5.972848       0.705869       8.058031           0.000290
          309              C      10.155072      15.465123       4.971014      -0.076907      31.514826 0.39827741E+03  0.92274347E+04                                 8.872408                            6.782249      -0.072957       1.969690                    0.998592      28.681916      83.821667       0.610404       0.433105      -1.046167       0.022978       0.013821      -0.018532       0.032595      -0.019089      -0.017554       0.000570      -0.053965       0.010418      -0.041016       0.008333       0.032683             10.629401      16.633660       3.703574       0.791759       6.136640       0.775517       9.117904           0.000630
          310              C      13.824918      16.211921       4.670921       0.593683      25.144839 0.27233164E+03  0.57591588E+04                                 8.022759                            5.897654      -0.072040       2.029901                    0.999530      22.710779      64.196587       0.604719       0.478952      -1.016340       0.061191       0.015004       0.019852       0.066057      -0.035830      -0.000620      -0.058409      -0.124632       0.007408      -0.077320      -0.025370       0.102690             10.091256      16.224335       2.553975       0.830043       5.986930       1.696624       8.062502          -0.000202
          311              C       3.468256      19.361757       9.992426      -0.127241      36.787925 0.53882761E+03  0.13382471E+05                                 9.850384                            7.908155      -0.360138       1.872688                    0.996884      30.170317      89.505449       0.566615       0.435243      -1.051214       0.021428      -0.025005       0.058728       0.067331      -0.008504      -0.010844       0.003138       0.054155       0.008834      -0.029923      -0.001406       0.031329             11.609856       6.297093       0.255932       2.717643      10.866658      -1.018337      17.665816           0.000800
          312              C       3.662973      20.351378      10.913324      -0.096008      32.142657 0.42581762E+03  0.99790589E+04                                 8.801247                            6.892123       0.185574       2.030477                    0.999762      29.302359      84.656367       0.624779       0.418325      -1.060864       0.007541      -0.030045       0.027554       0.041458       0.001705      -0.005907       0.005779      -0.037100      -0.125442      -0.043020       0.003110       0.039910             10.183769       5.089971       0.068834       2.183575       9.559956      -1.412541      15.901380           0.000113
          313              C       3.843946      19.998597      12.278634      -0.101191      31.435473 0.41877005E+03  0.97701813E+04                                 8.725022                            6.872559       0.051732       1.993213                    0.999681      29.040070      83.631631       0.620707       0.422954      -1.058259      -0.002943      -0.009581      -0.033585       0.035049      -0.000287      -0.002532       0.027379       0.003158      -0.031753      -0.031819       0.006784       0.025035             10.060956       5.114872      -0.055607       2.057560       9.323947      -2.028982      15.744051           0.000529
          314              C       3.807293      18.715754      12.681813      -0.014012      35.440808 0.42302720E+03  0.98196324E+04                                 9.440497                            6.859442      -0.042888       1.997292                    0.999264      26.989337      75.629538       0.632614       0.417100      -1.070048      -0.004986       0.000935      -0.039387       0.039712      -0.001249      -0.015246      -0.000616       0.015171      -0.013969      -0.014422      -0.005125       0.019547             12.069402       5.515496       0.066337       2.600090       9.619203      -2.720859      21.073508           0.009391
          315              C       3.553015      17.730715      11.744880      -0.086250      31.879015 0.41078683E+03  0.95186779E+04                                 8.772510                            6.780803       0.103717       2.016143                    0.999695      28.506750      81.277826       0.629751       0.419737      -1.062424       0.011836       0.022181      -0.012301       0.027989      -0.006318      -0.012880      -0.003717      -0.024372      -0.080463      -0.032415       0.005271       0.027144             10.373866       5.283716       0.489329       2.201738       8.273748      -0.825601      17.564135           0.003921
          316              C       3.415568      18.060588      10.395605      -0.084333      32.515358 0.43776342E+03  0.10381848E+05                                 9.066916                            7.121374      -0.167601       1.929699                    0.998240      29.530844      87.234893       0.594499       0.434430      -1.045666       0.026372       0.020879       0.021091       0.039702      -0.003309      -0.003812       0.020738      -0.004252      -0.077663      -0.034666       0.009495       0.025171             10.651476       5.686334       0.134608       2.246458       9.335504      -1.097577      16.932590           0.002597
          317              C       4.029500      18.379008      14.138756       0.576397      23.706718 0.25409338E+03  0.52765206E+04                                 7.704787                            5.685592      -0.125511       2.019091                    0.999328      22.274393      62.214221       0.618248       0.477078      -1.018228       0.010301      -0.036530       0.047710       0.060966      -0.002383      -0.015654       0.000287       0.135297      -0.195341      -0.066583      -0.035133       0.101716              9.615474       4.637816       0.179029       1.218414       8.600131      -2.477179      15.608477          -0.004314
          318              C      21.258531      19.185366      19.194529      -0.117702      37.075153 0.52370287E+03  0.12886904E+05                                 9.845720                            7.748602      -0.219362       1.917910                    0.998033      29.680596      87.033755       0.578961       0.429925      -1.056714       0.061911      -0.023636      -0.019571       0.069099       0.006692       0.002849      -0.007505      -0.018673      -0.087546      -0.030620       0.003826       0.026795             11.849744      18.139829      -3.685920      -1.313437       6.755708       1.108810      10.653696           0.000695
          319              C      22.220663      19.192239      20.195605      -0.108287      32.772333 0.42536440E+03  0.99564241E+04                                 8.877107                            6.866119       0.190768       2.029512                    0.999810      29.353190      84.492364       0.629609       0.415617      -1.063587       0.018408      -0.021208      -0.028936       0.040323       0.009345       0.007670       0.004703      -0.035857       0.127558      -0.041958      -0.001940       0.043898             10.391185      16.263070      -2.846695      -1.360714       5.507532       0.879812       9.402952           0.000347
          320              C       0.636840      18.960869      19.851986      -0.094284      31.643813 0.40638275E+03  0.94023731E+04                                 8.726025                            6.749531       0.067059       1.999025                    0.999726      28.737196      82.188976       0.629739       0.420381      -1.060765      -0.026237       0.002143      -0.015289       0.030442       0.014081       0.026928      -0.006613      -0.011641       0.021017      -0.035475       0.008045       0.027430             10.213223      16.056354      -2.779045      -1.726299       5.705746       1.541576       8.877569           0.000300
          321              C       0.978167      18.576016      18.598924      -0.010049      36.181371 0.41464784E+03  0.95817550E+04                                 9.593923                            6.795096      -0.078192       1.989676                    0.999110      26.818396      75.100082       0.634742       0.417583      -1.069219      -0.035474       0.006272       0.011614       0.037850       0.015362       0.001284      -0.001140      -0.024453      -0.026287      -0.015649      -0.008372       0.024021             12.599730      21.802472      -4.733796      -1.971097       6.696922       1.507463       9.299796           0.000375
          322              C      -0.016036      18.550817      17.659700      -0.080612      31.796922 0.39407237E+03  0.90563639E+04                                 8.803636                            6.659220       0.074515       2.008823                    0.999703      28.314952      80.961773       0.631577       0.421990      -1.058739      -0.017288       0.000150       0.026353       0.031518       0.011935      -0.006345       0.000533      -0.040944       0.076505      -0.037075       0.010862       0.026213             10.690431      18.039783      -3.719483      -0.338615       5.973274       0.705861       8.058235           0.000305
          323              C      21.609022      18.896727      17.936886      -0.076898      31.515400 0.39828195E+03  0.92275837E+04                                 8.872592                            6.782326      -0.073089       1.969647                    0.998592      28.682169      83.823123       0.610395       0.433110      -1.046162       0.022976      -0.013851       0.018540       0.032612       0.019081       0.017560       0.000579      -0.053964       0.010454      -0.041018       0.008341       0.032677             10.629803      16.634412      -3.703991      -0.791743       6.136996       0.775522       9.118002           0.000631
          324              C       2.370968      18.149929      18.236979       0.593663      25.146507 0.27234931E+03  0.57596531E+04                                 8.023233                            5.897918      -0.072474       2.029751                    0.999529      22.711689      64.200820       0.604691       0.478964      -1.016329       0.061171      -0.015055      -0.019815       0.066040       0.035822       0.000616      -0.058409      -0.124609       0.007414      -0.077306      -0.025374       0.102680             10.091999      16.225510      -2.554503      -0.830142       5.987612       1.696749       8.062876          -0.000188
          325              C      19.439644       7.907807       1.461524      -0.127246      36.785932 0.53880917E+03  0.13381758E+05                                 9.849672                            7.907821      -0.359883       1.872772                    0.996885      30.168967      89.497528       0.566654       0.435221      -1.051239      -0.021369      -0.025000      -0.058739       0.067320       0.008522      -0.010890      -0.003142       0.054147       0.008875      -0.029931      -0.001427       0.031358             11.608492       6.296406      -0.255911       2.716891      10.865877       1.018067      17.663193           0.000806
          326              C      19.244927       8.897428       0.540626      -0.095923      32.134825 0.42571497E+03  0.99758921E+04                                 8.799442                            6.891092       0.186008       2.030657                    0.999762      29.297893      84.635797       0.624863       0.418301      -1.060897      -0.007409      -0.030032      -0.027585       0.041446      -0.001663      -0.005974      -0.005787      -0.037003      -0.125454      -0.043041       0.003179       0.039862             10.181146       5.088965      -0.068874       2.182631       9.557883       1.411592      15.896589           0.000093
          327              C      19.063954       8.544647      22.083216      -0.101054      31.424149 0.41861159E+03  0.97653415E+04                                 8.722448                            6.870988       0.052436       1.993508                    0.999681      29.033139      83.600660       0.620828       0.422920      -1.058304       0.003134      -0.009562       0.033559       0.035035       0.000340      -0.002602      -0.027385       0.003341      -0.031888      -0.031881       0.006880       0.025000             10.057372       5.113537       0.055538       2.056470       9.320976       2.027738      15.737604           0.000511
          328              C      19.100607       7.261804      21.680037      -0.013958      35.431002 0.42292777E+03  0.98165715E+04                                 9.438302                            6.858384      -0.042278       1.997529                    0.999264      26.985357      75.611059       0.632709       0.417070      -1.070087       0.005140       0.000944       0.039355       0.039700       0.001273      -0.015281       0.000620       0.015266      -0.014024      -0.014456      -0.005160       0.019615             12.065653       5.514371      -0.066436       2.599028       9.616599       2.719107      21.065990           0.009441
          329              C      19.354885       6.276765      22.616970      -0.086184      31.873359 0.41070898E+03  0.95163149E+04                                 8.771194                            6.779990       0.104088       2.016287                    0.999695      28.503771      81.263929       0.629820       0.419716      -1.062450      -0.011702       0.022212       0.012278       0.027948       0.006316      -0.012931       0.003710      -0.024241      -0.080502      -0.032450       0.005360       0.027090             10.372009       5.283002      -0.489290       2.201083       8.272428       0.825189      17.560597           0.003929
          330              C      19.492332       6.606638       1.058345      -0.084322      32.513240 0.43773809E+03  0.10381023E+05                                 9.066305                            7.121042      -0.167425       1.929762                    0.998240      29.529611      87.228292       0.594533       0.434414      -1.045683      -0.026300       0.020891      -0.021107       0.039669       0.003305      -0.003865      -0.020750      -0.004206      -0.077626      -0.034672       0.009504       0.025169             10.650451       5.685871      -0.134673       2.245951       9.334854       1.097333      16.930627           0.002606
          331              C      18.878400       6.925058      20.223094       0.576440      23.703558 0.25407034E+03  0.52758283E+04                                 7.703804                            5.685201      -0.125184       2.019233                    0.999329      22.271542      62.201359       0.618302       0.477055      -1.018258      -0.010181      -0.036543      -0.047715       0.060957       0.002406      -0.015648      -0.000295       0.135343      -0.195460      -0.066621      -0.035137       0.101758              9.613625       4.637314      -0.179022       1.218107       8.598531       2.475880      15.605030          -0.004320
          332              C       1.649369       7.731416      15.167321      -0.117668      37.062195 0.52353742E+03  0.12881372E+05                                 9.842218                            7.746586      -0.217141       1.918645                    0.998045      29.673518      86.998296       0.579145       0.429837      -1.056805      -0.061812      -0.023322       0.019720       0.068946      -0.006601       0.003022       0.007662      -0.018333      -0.086913      -0.030502       0.003975       0.026527             11.844435      18.130022       3.683703      -1.310722       6.752847      -1.107525      10.650438           0.000706
          333              C       0.687237       7.738289      14.166245      -0.108622      32.789671 0.42560930E+03  0.99637067E+04                                 8.880127                            6.867985       0.190421       2.029229                    0.999810      29.364433      84.534533       0.629531       0.415603      -1.063583      -0.018438      -0.021041       0.028977       0.040278      -0.009310       0.007583      -0.004688      -0.035705       0.127823      -0.041906      -0.002055       0.043961             10.395104      16.270202       2.848242      -1.361538       5.509147      -0.880018       9.405963           0.000199
          334              C      22.271060       7.506919      14.509864      -0.094621      31.660586 0.40661510E+03  0.94092081E+04                                 8.728951                            6.751331       0.066806       1.998761                    0.999726      28.748548      82.231097       0.629666       0.420365      -1.060762       0.026250       0.002296       0.015396       0.030518      -0.014033       0.026970       0.006571      -0.011393       0.021246      -0.035417       0.007871       0.027546             10.217008      16.063308       2.780483      -1.727312       5.707346      -1.542067       8.880369           0.000046
          335              C      21.929733       7.122066      15.762926      -0.010346      36.184126 0.41470719E+03  0.95832753E+04                                 9.593454                            6.794952      -0.076997       1.989971                    0.999115      26.821082      75.103221       0.634850       0.417506      -1.069290       0.035444       0.006448      -0.011615       0.037852      -0.015268       0.001255       0.001114      -0.024321      -0.026232      -0.015531      -0.008366       0.023897             12.598724      21.799831       4.733206      -1.970898       6.696323      -1.507422       9.300019           0.000366
          336              C       0.016036       7.096867      16.702150      -0.080444      31.777683 0.39384004E+03  0.90494677E+04                                 8.799653                            6.656926       0.077121       2.009810                    0.999705      28.303803      80.916432       0.631748       0.421948      -1.058791       0.017383       0.000501      -0.026135       0.031392      -0.011839      -0.006135      -0.000429      -0.040959       0.076471      -0.036984       0.010821       0.026163             10.684771      18.028190       3.716933      -0.336900       5.970427      -0.705246       8.055695           0.000117
          337              C       1.298878       7.442777      16.424964      -0.076071      31.479298 0.39777650E+03  0.92128810E+04                                 8.867587                            6.779265      -0.074507       1.969788                    0.998567      28.652600      83.721128       0.610369       0.433269      -1.046074      -0.023114      -0.013344      -0.018416       0.032427      -0.019086       0.017321      -0.000495      -0.054489       0.009264      -0.040955       0.007989       0.032966             10.623207      16.622191       3.701317      -0.789247       6.133369      -0.774283       9.114062           0.000080
          338              C      20.536932       6.695979      16.124871       0.593752      25.144477 0.27232979E+03  0.57590935E+04                                 8.022598                            5.897604      -0.072049       2.029882                    0.999531      22.710520      64.195108       0.604728       0.478947      -1.016345      -0.061213      -0.014966       0.019868       0.066074      -0.035844       0.000672       0.058403      -0.124725       0.007589      -0.077409      -0.025295       0.102704             10.090995      16.223632       2.554190      -0.830230       5.986949      -1.696694       8.062404          -0.000211
          339              C       7.985694       3.546143      21.446376      -0.127184      36.787942 0.53882290E+03  0.13382445E+05                                 9.850759                            7.908368      -0.360609       1.872556                    0.996879      30.170488      89.508884       0.566575       0.435270      -1.051189      -0.021544       0.025004       0.058661       0.067309      -0.008468       0.010822      -0.003145       0.054125       0.008960      -0.029920      -0.001360       0.031280             11.610388       6.297234       0.255908      -2.717763      10.867317       1.017330      17.666612           0.000768
          340              C       7.790977       2.556522      22.367274      -0.096026      32.145613 0.42585528E+03  0.99802397E+04                                 8.802005                            6.892553       0.185352       2.030397                    0.999762      29.303962      84.664412       0.624738       0.418340      -1.060846      -0.007649       0.030055       0.027547       0.041480       0.001711       0.005911      -0.005769      -0.037114      -0.125418      -0.043012       0.003100       0.039912             10.184804       5.090334       0.068851      -2.183844       9.560784       1.412225      15.903293           0.000103
          341              C       7.610004       2.909303       0.824684      -0.101195      31.438913 0.41882152E+03  0.97717862E+04                                 8.725943                            6.873172       0.051273       1.993051                    0.999680      29.042253      83.642545       0.620647       0.422977      -1.058233       0.002844       0.009595      -0.033615       0.035073      -0.000281       0.002515      -0.027387       0.003125      -0.031718      -0.031814       0.006764       0.025050             10.062058       5.115342      -0.055570      -2.057871       9.324593       2.028770      15.746238           0.000512
          342              C       7.646657       4.192146       1.227863      -0.014081      35.444379 0.42307583E+03  0.98210824E+04                                 9.441196                            6.859859      -0.043081       1.997212                    0.999263      26.991134      75.636792       0.632589       0.417103      -1.070042       0.004885      -0.000935      -0.039396       0.039709      -0.001255       0.015248       0.000626       0.015074      -0.013826      -0.014414      -0.005097       0.019510             12.070322       5.515806       0.066426      -2.600262       9.619499       2.720369      21.075660           0.009444
          343              C       7.900935       5.177185       0.290930      -0.086092      31.874636 0.41072691E+03  0.95169737E+04                                 8.772078                            6.780560       0.103338       2.016095                    0.999694      28.503312      81.267554       0.629725       0.419768      -1.062401      -0.012016      -0.022103      -0.012384       0.028041      -0.006381       0.012876       0.003617      -0.024479      -0.080516      -0.032419       0.005193       0.027227             10.373275       5.283381       0.489388      -2.201436       8.273137       0.824300      17.563307           0.003928
          344              C       8.038382       4.847312      21.849555      -0.084121      32.511723 0.43771094E+03  0.10380420E+05                                 9.066874                            7.121378      -0.168585       1.929454                    0.998236      29.528153      87.229706       0.594438       0.434482      -1.045622      -0.026518      -0.020804       0.021103       0.039766      -0.003352       0.003755      -0.020667      -0.004387      -0.077868      -0.034652       0.009454       0.025198             10.651398       5.686146       0.134536      -2.246134       9.335746       1.096170      16.932302           0.002616
          345              C       7.424450       4.528892       2.684806       0.576452      23.707349 0.25410172E+03  0.52767602E+04                                 7.705110                            5.685816      -0.125811       2.018993                    0.999328      22.274543      62.215919       0.618212       0.477100      -1.018212      -0.010362       0.036539       0.047699       0.060973      -0.002383       0.015668      -0.000309       0.135245      -0.195425      -0.066614      -0.035094       0.101707              9.615779       4.637954       0.179085      -1.218460       8.599931       2.476894      15.609453          -0.004310
          346              C      13.103319       3.722534       7.740579      -0.117682      37.073877 0.52368721E+03  0.12886410E+05                                 9.845470                            7.748487      -0.219330       1.917926                    0.998034      29.680006      87.031387       0.578966       0.429925      -1.056715      -0.061909       0.023623      -0.019572       0.069093       0.006700      -0.002852       0.007508      -0.018699      -0.087545      -0.030621       0.003811       0.026811             11.849208      18.138847      -3.685455       1.313213       6.755330      -1.108721      10.653448           0.000686
          347              C      12.141187       3.715661       8.741655      -0.108314      32.772892 0.42537376E+03  0.99566935E+04                                 8.877144                            6.866158       0.190816       2.029517                    0.999810      29.353698      84.493915       0.629613       0.415612      -1.063591      -0.018404       0.021183      -0.028941       0.040311       0.009351      -0.007661      -0.004704      -0.035849       0.127551      -0.041954      -0.001941       0.043895             10.391123      16.263048      -2.846482       1.360641       5.507361      -0.879740       9.402959           0.000343
          348              C      10.817110       3.947031       8.398036      -0.094341      31.645030 0.40640326E+03  0.94029428E+04                                 8.726089                            6.749595       0.067248       1.999057                    0.999726      28.738304      82.191888       0.629753       0.420368      -1.060776       0.026237      -0.002185      -0.015307       0.030454       0.014090      -0.026926       0.006606      -0.011617       0.021056      -0.035472       0.008031       0.027441             10.213189      16.056471      -2.778803       1.726237       5.705505      -1.541476       8.877591           0.000292
          349              C      10.475783       4.331884       7.144974      -0.010086      36.180096 0.41464020E+03  0.95814826E+04                                 9.593491                            6.794911      -0.077807       1.989791                    0.999111      26.818176      75.097771       0.634771       0.417568      -1.069235       0.035476      -0.006315       0.011603       0.037855       0.015359      -0.001280       0.001132      -0.024451      -0.026293      -0.015642      -0.008377       0.024019             12.598861      21.800968      -4.732962       1.970913       6.696195      -1.507315       9.299422           0.000367
          350              C      11.469986       4.357083       6.205750      -0.080628      31.795139 0.39405420E+03  0.90557863E+04                                 8.803125                            6.658959       0.074923       2.008957                    0.999704      28.314072      80.956916       0.631608       0.421976      -1.058754       0.017281      -0.000188       0.026343       0.031506       0.011942       0.006344      -0.000537      -0.040949       0.076501      -0.037080       0.010869       0.026211             10.689569      18.038221      -3.718791       0.338498       5.972666      -0.705825       8.057819           0.000299
          351              C      12.752828       4.011173       6.482936      -0.076886      31.513779 0.39826424E+03  0.92270413E+04                                 8.872204                            6.782138      -0.072956       1.969700                    0.998592      28.681228      83.818895       0.610410       0.433105      -1.046169      -0.022978       0.013833       0.018534       0.032601       0.019089      -0.017550      -0.000574      -0.053972       0.010429      -0.041016       0.008332       0.032684             10.629112      16.633132      -3.703436       0.791630       6.136522      -0.775490       9.117683           0.000625
          352              C       9.082982       4.757971       6.783029       0.593671      25.144979 0.27233377E+03  0.57592169E+04                                 8.022792                            5.897679      -0.072050       2.029898                    0.999530      22.710893      64.197051       0.604717       0.478952      -1.016339      -0.061187       0.015008      -0.019847       0.066053       0.035827      -0.000618       0.058411      -0.124624       0.007392      -0.077313      -0.025376       0.102689             10.091267      16.224373      -2.553929       0.829978       5.986907      -1.696593       8.062520          -0.000188
          353              C      12.915474      14.922206      15.000093      -0.127244      36.787438 0.53882548E+03  0.13382373E+05                                 9.850204                            7.908094      -0.360075       1.872708                    0.996884      30.170082      89.503919       0.566623       0.435238      -1.051220      -0.058731       0.021411       0.025005       0.067327       0.010854       0.003138       0.008498      -0.022652      -0.085654      -0.029923      -0.001409       0.031332             11.609410      17.664924      -2.717345      -1.018061       6.296858      -0.256011      10.866447           0.000798
          354              C      11.994576      15.116923      14.010472      -0.096009      32.142023 0.42581170E+03  0.99788671E+04                                 8.801060                            6.892038       0.185612       2.030488                    0.999762      29.302168      84.655082       0.624789       0.418320      -1.060869      -0.027559       0.007517       0.030047       0.041458       0.005919       0.005775      -0.001707      -0.044166       0.118357      -0.043018       0.003113       0.039905             10.183386      15.900701      -2.183354      -1.412309       5.089802      -0.068893       9.559655           0.000093
          355              C      10.629266      15.297896      14.363253      -0.101180      31.433576 0.41874576E+03  0.97694251E+04                                 8.724535                            6.872280       0.051891       1.993271                    0.999681      29.039056      83.626562       0.620733       0.422944      -1.058270       0.033579      -0.002989       0.009580       0.035047       0.002553       0.027380       0.000282      -0.017479       0.011093      -0.031830       0.006803       0.025028             10.060169      15.742781      -2.057229      -2.028636       5.114555       0.055511       9.323171           0.000515
          356              C      10.226087      15.261243      15.646096      -0.013987      35.436546 0.42298591E+03  0.98183643E+04                                 9.439547                            6.859004      -0.042633       1.997390                    0.999264      26.987717      75.622048       0.632653       0.417088      -1.070064       0.039373      -0.005052      -0.000935       0.039707       0.015270      -0.000623       0.001232      -0.014608      -0.015832      -0.014441      -0.005145       0.019586             12.067640      21.070082      -2.599325      -2.719994       5.514884      -0.066505       9.617954           0.009407
          357              C      11.163020      15.006965      16.631135      -0.086198      31.874770 0.41073089E+03  0.95169759E+04                                 8.771555                            6.780245       0.103983       2.016253                    0.999695      28.504316      81.266878       0.629796       0.419725      -1.062441       0.012285       0.011756      -0.022191       0.027956       0.012919      -0.003719       0.006289      -0.028101       0.076660      -0.032439       0.005347       0.027092             10.372458      17.561460      -2.201119      -0.825153       5.283130      -0.489372       8.272785           0.003925
          358              C      12.512295      14.869518      16.301262      -0.084319      32.513626 0.43774364E+03  0.10381218E+05                                 9.066475                            7.121152      -0.167494       1.929742                    0.998240      29.529848      87.230095       0.594519       0.434422      -1.045675      -0.021098       0.026334      -0.020881       0.039681       0.003837       0.020736       0.003294      -0.036717       0.045158      -0.034667       0.009512       0.025155             10.650722      16.931065      -2.246035      -1.097252       5.685982      -0.134700       9.335118           0.002596
          359              C       8.769144      15.483450      15.982842       0.576393      23.705398 0.25408658E+03  0.52763054E+04                                 7.704377                            5.685470      -0.125394       2.019148                    0.999328      22.273268      62.209148       0.618266       0.477070      -1.018240      -0.047716       0.010219       0.036533       0.060958       0.015657       0.000287       0.002364      -0.165361      -0.105315      -0.066598      -0.035146       0.101744              9.614561      15.606894      -1.217992      -2.476532       4.637547      -0.179187       8.599241          -0.004319
          360              C       3.713371       9.804581      15.176484      -0.117109      37.036645 0.52315184E+03  0.12869732E+05                                 9.839114                            7.744812      -0.218370       1.918547                    0.998023      29.660390      86.957344       0.579081       0.429957      -1.056713       0.019355       0.061632       0.024613       0.069130      -0.002830      -0.007442      -0.006842      -0.034583       0.072959      -0.030856       0.003650       0.027206             11.839816      10.647498       1.311477       1.108491      18.119966       3.682210       6.751983           0.000453
          361              C       2.712295      10.766713      15.169611      -0.108115      32.763977 0.42525235E+03  0.99531437E+04                                 8.875734                            6.865338       0.191426       2.029807                    0.999811      29.348207      84.475174       0.629628       0.415631      -1.063578       0.028869       0.018262       0.021933       0.040596      -0.007647       0.004682      -0.009497       0.081549      -0.009571      -0.042007      -0.001741       0.043749             10.389064       9.401718       1.360807       0.879953      16.258738       2.845846       5.506735           0.000255
          362              C       3.055914      12.090790      15.400981      -0.094357      31.651034 0.40651334E+03  0.94063604E+04                                 8.727694                            6.750919       0.066130       1.998667                    0.999725      28.743260      82.216546       0.629618       0.420419      -1.060717       0.015217      -0.026318      -0.001651       0.030446      -0.026939      -0.006585      -0.014183       0.016214       0.006683      -0.035489       0.007993       0.027496             10.214709       8.879438       1.726323       1.542027      16.058182       2.778897       5.706506           0.000337
          363              C       4.308976      12.432117      15.785834      -0.010122      36.184134 0.41471907E+03  0.95839688E+04                                 9.594732                            6.795988      -0.079074       1.989406                    0.999104      26.820923      75.113389       0.634647       0.417621      -1.069177      -0.011751      -0.035576      -0.005805       0.037914      -0.001266      -0.001064      -0.015472      -0.001039       0.049691      -0.015655      -0.008431       0.024086             12.599914       9.300897       1.970459       1.507619      21.802093       4.732569       6.696752           0.000303
          364              C       5.248200      11.437914      15.811033      -0.080327      31.788102 0.39398961E+03  0.90542011E+04                                 8.802787                            6.659114       0.073631       2.008664                    0.999702      28.311134      80.955957       0.631483       0.422065      -1.058667      -0.026531      -0.017509       0.000648       0.031794       0.006330       0.000603      -0.012135       0.058513       0.023151      -0.037077       0.010972       0.026105             10.688490       8.057852       0.337885       0.705908      18.035280       3.717584       5.972338           0.000244
          365              C       4.971014      10.155072      15.465123      -0.076250      31.490967 0.39795194E+03  0.92180957E+04                                 8.868886                            6.780138      -0.073522       1.969800                    0.998579      28.666818      83.771918       0.610405       0.433189      -1.046107      -0.018720       0.022724       0.014983       0.033035      -0.017485       0.000539      -0.019321       0.032141       0.076590      -0.041182       0.008163       0.033019             10.624442       9.114441       0.790529       0.775369      16.624276       3.701282       6.134609           0.000721
          366              C       4.670921      13.824918      16.211921       0.593815      25.145330 0.27234684E+03  0.57596680E+04                                 8.023370                            5.898180      -0.072909       2.029611                    0.999529      22.711778      64.204369       0.604625       0.479010      -1.016290       0.019702       0.061120       0.015274       0.066009      -0.000666      -0.058358      -0.035972       0.066048       0.183184      -0.077425      -0.025249       0.102674             10.091929       8.062743       0.829944       1.696687      16.225840       2.553649       5.987204          -0.000185
          367              C       9.992426       3.468256      19.361757      -0.127167      36.786112 0.53879657E+03  0.13381593E+05                                 9.850363                            7.908145      -0.360497       1.872600                    0.996880      30.169514      89.504592       0.566588       0.435267      -1.051193       0.058693       0.021531      -0.025003       0.067332      -0.010855       0.003131      -0.008496      -0.022708      -0.085696      -0.029935      -0.001423       0.031358             11.609806      17.665681       2.717007      -1.018403       6.297027       0.255909      10.866711           0.000833
          368              C      10.913324       3.662973      20.351378      -0.095956      32.142138 0.42580598E+03  0.99787795E+04                                 8.801374                            6.892174       0.185316       2.030417                    0.999762      29.301860      84.656601       0.624753       0.418342      -1.060847       0.027538       0.007630      -0.030045       0.041464      -0.005923       0.005789       0.001707      -0.044198       0.118292      -0.043026       0.003140       0.039885             10.183934      15.901669       2.183279      -1.412664       5.089953       0.068757       9.560180           0.000111
          369              C      12.278634       3.843946      19.998597      -0.101161      31.435874 0.41877424E+03  0.97703476E+04                                 8.725249                            6.872691       0.051508       1.993148                    0.999681      29.040188      83.633493       0.620685       0.422965      -1.058247      -0.033600      -0.002873      -0.009585       0.035058      -0.002532       0.027380      -0.000286      -0.017466       0.011162      -0.031822       0.006785       0.025037             10.061236      15.744654       2.057386      -2.029007       5.114922      -0.055606       9.324131           0.000508
          370              C      12.681813       3.807293      18.715754      -0.014027      35.443073 0.42305175E+03  0.98203965E+04                                 9.441050                            6.859725      -0.043091       1.997225                    0.999263      26.990257      75.634170       0.632586       0.417111      -1.070036      -0.039399      -0.004923       0.000931       0.039716      -0.015250      -0.000623      -0.001249      -0.014532      -0.015777      -0.014419      -0.005124       0.019543             12.070308      21.075522       2.600026      -2.720954       5.515734       0.066390       9.619668           0.009424
          371              C      11.744880       3.553015      17.730715      -0.086254      31.882297 0.41082895E+03  0.95199925E+04                                 8.773365                            6.781313       0.103263       2.015983                    0.999694      28.508687      81.287435       0.629699       0.419757      -1.062401      -0.012318       0.011918       0.022176       0.028027      -0.012877      -0.003710      -0.006321      -0.028032       0.076823      -0.032413       0.005258       0.027155             10.375070      17.566532       2.201706      -0.825792       5.284143       0.489416       8.274535           0.003923
          372              C      10.395605       3.415568      18.060588      -0.084276      32.515755 0.43776248E+03  0.10381894E+05                                 9.067229                            7.121515      -0.167911       1.929607                    0.998239      29.531049      87.237832       0.594471       0.434448      -1.045648       0.021077       0.026459       0.020873       0.039749      -0.003806       0.020732      -0.003303      -0.036731       0.045145      -0.034666       0.009519       0.025147             10.651985      16.933690       2.246195      -1.097707       5.686519       0.134681       9.335746           0.002604
          373              C      14.138756       4.029500      18.379008       0.576467      23.706499 0.25408904E+03  0.52764461E+04                                 7.704949                            5.685676      -0.125786       2.019006                    0.999328      22.274461      62.215967       0.618217       0.477100      -1.018209       0.047707       0.010341      -0.036548       0.060980      -0.015661       0.000293      -0.002383      -0.165321      -0.105248      -0.066590      -0.035124       0.101715              9.615739      15.609348       1.218329      -2.477065       4.637900       0.179064       8.599969          -0.004312
          374              C      19.194529      21.258531      19.185366      -0.117688      37.074065 0.52369132E+03  0.12886529E+05                                 9.845476                            7.748502      -0.219320       1.917926                    0.998034      29.680097      87.031546       0.578967       0.429924      -1.056717      -0.019571       0.061911      -0.023618       0.069093       0.002849      -0.007503       0.006704      -0.034421       0.071818      -0.030618       0.003808       0.026811             11.849290      10.653627      -1.313555       1.108814      18.138857      -3.685466       6.755384           0.000689
          375              C      20.195605      22.220663      19.192239      -0.108289      32.771160 0.42535193E+03  0.99560273E+04                                 8.876785                            6.865961       0.190890       2.029553                    0.999810      29.352649      84.489475       0.629626       0.415610      -1.063595      -0.028937       0.018411      -0.021168       0.040304       0.007672       0.004711       0.009358       0.081695      -0.009979      -0.041959      -0.001933       0.043892             10.390691       9.402721      -1.360688       0.879763      16.262146      -2.846304       5.507205           0.000345
          376              C      19.851986       0.636840      18.960869      -0.094314      31.642767 0.40637410E+03  0.94020556E+04                                 8.725605                            6.749320       0.067391       1.999121                    0.999726      28.736785      82.185369       0.629773       0.420364      -1.060783      -0.015303      -0.026235       0.002200       0.030452       0.026925      -0.006598       0.014096       0.016343       0.006937      -0.035475       0.008038       0.027437             10.212594       8.877234      -1.726282       1.541482      16.055232      -2.778632       5.705314           0.000285
          377              C      18.598924       0.978167      18.576016      -0.010086      36.179648 0.41463685E+03  0.95813744E+04                                 9.593372                            6.794863      -0.077762       1.989806                    0.999111      26.818046      75.096990       0.634777       0.417566      -1.069237       0.011603      -0.035472       0.006320       0.037853       0.001282      -0.001128       0.015358      -0.000920       0.049820      -0.015641      -0.008376       0.024017             12.598718       9.299363      -1.971048       1.507364      21.800540      -4.733034       6.696252           0.000362
          378              C      17.659700      -0.016036      18.550817      -0.080646      31.796114 0.39406689E+03  0.90561618E+04                                 8.803307                            6.659065       0.074898       2.008939                    0.999704      28.314751      80.959553       0.631603       0.421976      -1.058753       0.026345      -0.017280       0.000192       0.031507      -0.006346       0.000540       0.011939       0.058721       0.023163      -0.037076       0.010865       0.026211             10.689869       8.057996      -0.338739       0.705887      18.038738      -3.719015       5.972873           0.000294
          379              C      17.936886      21.609022      18.896727      -0.076903      31.514670 0.39827522E+03  0.92273665E+04                                 8.872368                            6.782223      -0.072952       1.969692                    0.998592      28.681815      83.821150       0.610407       0.433104      -1.046168       0.018536       0.022979      -0.013828       0.032601       0.017555       0.000574       0.019089       0.032193       0.075732      -0.041016       0.008333       0.032682             10.629399       9.117901      -0.791868       0.775551      16.633598      -3.703611       6.136697           0.000626
          380              C      18.236979       2.370968      18.149929       0.593659      25.145244 0.27233816E+03  0.57593211E+04                                 8.022799                            5.897702      -0.072013       2.029907                    0.999530      22.710915      64.196746       0.604721       0.478948      -1.016343      -0.019854       0.061180      -0.015011       0.066049       0.000619      -0.058409       0.035823       0.066021       0.183232      -0.077315      -0.025371       0.102686             10.091287       8.062596      -0.830076       1.696636      16.224262      -2.554080       5.987004          -0.000196
          381              C       1.461524      19.439644       7.907807      -0.127237      36.787846 0.53882430E+03  0.13382372E+05                                 9.850389                            7.908140      -0.360148       1.872687                    0.996883      30.170223      89.505195       0.566614       0.435244      -1.051214      -0.058727      -0.021432      -0.025006       0.067331      -0.010843      -0.003138       0.008503      -0.022661      -0.085644      -0.029921      -0.001406       0.031327             11.609863      17.665867       2.717665       1.018351       6.297087      -0.255918      10.866635           0.000800
          382              C       0.540626      19.244927       8.897428      -0.096001      32.142484 0.42581456E+03  0.99789691E+04                                 8.801230                            6.892107       0.185564       2.030477                    0.999762      29.302187      84.655786       0.624779       0.418326      -1.060864      -0.027553      -0.007549      -0.030044       0.041458      -0.005904      -0.005780      -0.001708      -0.044173       0.118369      -0.043020       0.003110       0.039910             10.183723      15.901338       2.183571       1.412510       5.089955      -0.068845       9.559876           0.000099
          383              C      22.083216      19.063954       8.544647      -0.101190      31.435662 0.41877303E+03  0.97702799E+04                                 8.725086                            6.872605       0.051669       1.993193                    0.999681      29.040200      83.632456       0.620701       0.422956      -1.058256       0.033587       0.002932      -0.009581       0.035050      -0.002529      -0.027377       0.000286      -0.017460       0.011147      -0.031819       0.006785       0.025034             10.060969      15.744120       2.057568       2.028892       5.114888       0.055588       9.323899           0.000504
          384              C      21.680037      19.100607       7.261804      -0.014007      35.441747 0.42303590E+03  0.98199106E+04                                 9.440743                            6.859560      -0.042973       1.997264                    0.999264      26.989659      75.631383       0.632600       0.417106      -1.070042       0.039387       0.004976       0.000935       0.039711      -0.015244       0.000619       0.001250      -0.014568      -0.015778      -0.014420      -0.005126       0.019546             12.069749      21.074340       2.600199       2.720698       5.515613      -0.066371       9.619293           0.009398
          385              C      22.616970      19.354885       6.276765      -0.086267      31.880846 0.41081001E+03  0.95193879E+04                                 8.772932                            6.781048       0.103571       2.016084                    0.999695      28.507889      81.282890       0.629730       0.419743      -1.062416       0.012304      -0.011846       0.022181       0.027995      -0.012875       0.003711       0.006320      -0.028034       0.076799      -0.032408       0.005261       0.027147             10.374445      17.565275       2.201886       0.825537       5.283943      -0.489358       8.274117           0.003906
          386              C       1.058345      19.492332       6.606638      -0.084330      32.515681 0.43776492E+03  0.10381908E+05                                 9.067029                            7.121413      -0.167643       1.929687                    0.998239      29.530969      87.235806       0.594494       0.434433      -1.045663      -0.021088      -0.026376       0.020880       0.039704      -0.003810      -0.020741       0.003311      -0.036711       0.045197      -0.034668       0.009499       0.025170             10.651666      16.933020       2.246529       1.097541       5.686398      -0.134597       9.335582           0.002596
          387              C      20.223094      18.878400       6.925058       0.576458      23.706120 0.25408599E+03  0.52763583E+04                                 7.704782                            5.685591      -0.125703       2.019031                    0.999328      22.274448      62.215454       0.618231       0.477092      -1.018215      -0.047710      -0.010313      -0.036546       0.060977      -0.015652      -0.000287       0.002385      -0.165311      -0.105280      -0.066578      -0.035135       0.101713              9.615381      15.608552       1.218429       2.476857       4.637815      -0.179048       8.599777          -0.004315
          388              C      15.167321       1.649369       7.731416      -0.117677      37.073737 0.52368455E+03  0.12886330E+05                                 9.845454                            7.748474      -0.219339       1.917924                    0.998034      29.679927      87.031154       0.578966       0.429926      -1.056715       0.019573      -0.061910      -0.023619       0.069093       0.002853       0.007509      -0.006701      -0.034421       0.071826      -0.030622       0.003809       0.026812             11.849174      10.653440      -1.313239      -1.108736      18.138743       3.685454       6.755338           0.000684
          389              C      14.166245       0.687237       7.738289      -0.108315      32.772993 0.42537488E+03  0.99567287E+04                                 8.877165                            6.866168       0.190807       2.029514                    0.999810      29.353763      84.494207       0.629612       0.415612      -1.063590       0.028942      -0.018404      -0.021178       0.040310       0.007660      -0.004706      -0.009351       0.081698      -0.009999      -0.041953      -0.001940       0.043893             10.391153       9.403002      -1.360703      -0.879772      16.263060       2.846505       5.507396           0.000334
          390              C      14.509864      22.271060       7.506919      -0.094343      31.645151 0.40640452E+03  0.94029798E+04                                 8.726110                            6.749604       0.067248       1.999056                    0.999726      28.738375      82.192147       0.629752       0.420368      -1.060776       0.015309       0.026237       0.002188       0.030455       0.026927       0.006605      -0.014090       0.016336       0.006899      -0.035472       0.008030       0.027442             10.213230       8.877631      -1.726297      -1.541515      16.056505       2.778838       5.705555           0.000268
          391              C      15.762926      21.929733       7.122066      -0.010088      36.180185 0.41464086E+03  0.95815017E+04                                 9.593506                            6.794914      -0.077804       1.989792                    0.999111      26.818207      75.097872       0.634772       0.417568      -1.069235      -0.011603       0.035476       0.006317       0.037857       0.001280       0.001132      -0.015358      -0.000923       0.049826      -0.015641      -0.008379       0.024020             12.598915       9.299470      -1.970992      -1.507360      21.801011       4.733033       6.696265           0.000354
          392              C      16.702150       0.016036       7.096867      -0.080631      31.795402 0.39405754E+03  0.90558871E+04                                 8.803179                            6.658990       0.074912       2.008950                    0.999704      28.314267      80.957721       0.631606       0.421977      -1.058753      -0.026344       0.017281       0.000191       0.031507      -0.006343      -0.000536      -0.011942       0.058724       0.023173      -0.037079       0.010869       0.026211             10.689643       8.057863      -0.338544      -0.705842      18.038325       3.718863       5.972740           0.000284
          393              C      16.424964       1.298878       7.442777      -0.076884      31.513839 0.39826441E+03  0.92270504E+04                                 8.872230                            6.782147      -0.072972       1.969695                    0.998592      28.681253      83.819121       0.610408       0.433106      -1.046167      -0.018534      -0.022977      -0.013829       0.032599       0.017550      -0.000572      -0.019089       0.032197       0.075750      -0.041017       0.008331       0.032685             10.629149       9.117704      -0.791646      -0.775494      16.633176       3.703480       6.136566           0.000620
          394              C      16.124871      20.536932       6.695979       0.593678      25.144855 0.27233167E+03  0.57591606E+04                                 8.022769                            5.897657      -0.072047       2.029900                    0.999530      22.710791      64.196667       0.604718       0.478952      -1.016339       0.019849      -0.061189      -0.015005       0.066055       0.000617       0.058412      -0.035828       0.066010       0.183240      -0.077314      -0.025377       0.102690             10.091265       8.062524      -0.830059      -1.696638      16.224314       2.553972       5.986957          -0.000203
          395              C      21.446376       7.985694       3.546143      -0.127278      36.787651 0.53884141E+03  0.13382791E+05                                 9.850035                            7.908091      -0.359931       1.872744                    0.996885      30.170092      89.502348       0.566639       0.435225      -1.051234       0.058721      -0.021414       0.025004       0.067320       0.010854      -0.003140      -0.008525      -0.022632      -0.085595      -0.029912      -0.001412       0.031324             11.609091      17.664352      -2.717232       1.018792       6.296770       0.255754      10.866151           0.000806
          396              C      22.367274       7.790977       2.556522      -0.095851      32.130175 0.42566031E+03  0.99741958E+04                                 8.798511                            6.890637       0.186271       2.030784                    0.999762      29.294468      84.621502       0.624891       0.418299      -1.060908       0.027610      -0.007486       0.029993       0.041448       0.005931      -0.005852       0.001663      -0.044201       0.118359      -0.043048       0.003135       0.039913             10.179896      15.894220      -2.182383       1.411192       5.088517       0.068887       9.556951           0.000107
          397              C       0.824684       7.610004       2.909303      -0.101014      31.420841 0.41857947E+03  0.97643371E+04                                 8.721821                            6.870760       0.052575       1.993594                    0.999681      29.030499      83.590067       0.620838       0.422925      -1.058308      -0.033589       0.003020       0.009511       0.035040       0.002574      -0.027386      -0.000357      -0.017556       0.011246      -0.031854       0.006799       0.025055             10.056455      15.735540      -2.056185       2.027850       5.113148      -0.055614       9.320677           0.000529
          398              C       1.227863       7.646657       4.192146      -0.014038      35.438296 0.42301363E+03  0.98191520E+04                                 9.439758                            6.859172      -0.042622       1.997374                    0.999264      26.988715      75.624979       0.632654       0.417081      -1.070070      -0.039368       0.005004      -0.000931       0.039696       0.015242       0.000618      -0.001268      -0.014488      -0.015695      -0.014417      -0.005097       0.019514             12.067927      21.070842      -2.599752       2.719858       5.515109       0.066379       9.617830           0.009450
          399              C       0.290930       7.900935       5.177185      -0.086296      31.881957 0.41082946E+03  0.95199441E+04                                 8.773081                            6.781176       0.103572       2.016066                    0.999695      28.508790      81.285705       0.629729       0.419739      -1.062419      -0.012304      -0.011841      -0.022190       0.028000       0.012876       0.003719      -0.006322      -0.027996       0.076843      -0.032404       0.005244       0.027161             10.374587      17.565783      -2.201899       0.825765       5.284015       0.489309       8.273963           0.003932
          400              C      21.849555       8.038382       4.847312      -0.084375      32.517440 0.43779538E+03  0.10382811E+05                                 9.067288                            7.121621      -0.167632       1.929667                    0.998240      29.532352      87.240642       0.594490       0.434428      -1.045666       0.021091      -0.026377      -0.020884       0.039708       0.003810      -0.020748      -0.003318      -0.036664       0.045223      -0.034656       0.009471       0.025185             10.651907      16.933629      -2.246535       1.097950       5.686498       0.134532       9.335594           0.002606
          401              C       2.684806       7.424450       4.528892       0.576374      23.706774 0.25410311E+03  0.52767193E+04                                 7.704619                            5.685633      -0.125384       2.019136                    0.999329      22.273626      62.209977       0.618263       0.477066      -1.018244       0.047687      -0.010293       0.036554       0.060960       0.015652      -0.000302      -0.002396      -0.165317      -0.105131      -0.066606      -0.035086       0.101692              9.614854      15.607472      -1.218325       2.476265       4.637681       0.179068       8.599409          -0.004314
          402              C       7.740579      13.103319       3.722534      -0.117672      37.071705 0.52366465E+03  0.12885621E+05                                 9.844835                            7.748186      -0.219152       1.917988                    0.998034      29.678825      87.025043       0.578996       0.429911      -1.056732      -0.019589      -0.061931       0.023535       0.069087      -0.002840       0.007520       0.006731      -0.034438       0.071802      -0.030628       0.003803       0.026825             11.847940      10.652775       1.312938      -1.108592      18.136304      -3.684771       6.754742           0.000699
          403              C       8.741655      12.141187       3.715661      -0.108291      32.769703 0.42533554E+03  0.99554994E+04                                 8.876351                            6.865732       0.190978       2.029580                    0.999810      29.352118      84.485996       0.629653       0.415598      -1.063608      -0.028966      -0.018423       0.021068       0.040278      -0.007646      -0.004709       0.009387       0.081684      -0.009938      -0.041969      -0.001906       0.043876             10.389848       9.402125       1.360369      -0.879634      16.260578      -2.845918       5.506841           0.000346
          404              C       8.398036      10.817110       3.947031      -0.094275      31.638880 0.40632055E+03  0.94004207E+04                                 8.724626                            6.748706       0.067681       1.999226                    0.999726      28.734777      82.175430       0.629831       0.420343      -1.060806      -0.015349       0.026221      -0.002323       0.030472      -0.026910       0.006617       0.014115       0.016320       0.007110      -0.035496       0.008102       0.027393             10.211109       8.876076       1.725890      -1.541215      16.052620      -2.778054       5.704631           0.000295
          405              C       7.144974      10.475783       4.331884      -0.010054      36.172389 0.41456576E+03  0.95791913E+04                                 9.591751                            6.794085      -0.077329       1.989975                    0.999112      26.815160      75.083472       0.634850       0.417542      -1.069267       0.011569       0.035454      -0.006434       0.037845      -0.001274       0.001148       0.015366      -0.000918       0.049980      -0.015661      -0.008402       0.024063             12.595780       9.297732       1.970386      -1.507023      21.794575      -4.731633       6.695032           0.000374
          406              C       6.205750      11.469986       4.357083      -0.080557      31.788501 0.39397015E+03  0.90532474E+04                                 8.801579                            6.658058       0.075392       2.009142                    0.999704      28.310406      80.940089       0.631687       0.421952      -1.058784       0.026319       0.017247      -0.000325       0.031468       0.006360      -0.000497       0.011965       0.058712       0.023382      -0.037114       0.010936       0.026178             10.687210       8.056391       0.338466      -0.705704      18.033592      -3.717781       5.971648           0.000317
          407              C       6.482936      12.752828       4.011173      -0.076851      31.509979 0.39821866E+03  0.92256360E+04                                 8.871229                            6.781603      -0.072661       1.969812                    0.998592      28.679069      83.808468       0.610460       0.433086      -1.046190       0.018513      -0.023009       0.013715       0.032562      -0.017535      -0.000540       0.019121       0.032185       0.075815      -0.041032       0.008326       0.032707             10.627518       9.116728       0.791546      -0.775393      16.630037      -3.702651       6.135790           0.000641
          408              C       6.783029       9.082982       4.757971       0.593731      25.141501 0.27230153E+03  0.57582987E+04                                 8.021819                            5.897205      -0.071802       2.030002                    0.999530      22.708707      64.187149       0.604767       0.478932      -1.016362      -0.019876      -0.061200       0.014942       0.066059      -0.000630       0.058413       0.035821       0.066032       0.183394      -0.077341      -0.025378       0.102719             10.089555       8.061560       0.829735      -1.696466      16.220819      -2.553402       5.986287          -0.000186
          409              C       7.907807       9.992426       7.985694      -0.127237      36.787953 0.53882601E+03  0.13382426E+05                                 9.850410                            7.908152      -0.360170       1.872680                    0.996883      30.170278      89.505409       0.566614       0.435244      -1.051214      -0.025006       0.058725      -0.021429       0.067329       0.003138       0.008497       0.010846      -0.031496       0.076787      -0.029917      -0.001404       0.031322             11.609759      10.866564      -1.018195      -0.255994      17.665699      -2.717638       6.297014           0.000805
          410              C       8.897428      10.913324       7.790977      -0.096000      32.142994 0.42582117E+03  0.99791782E+04                                 8.801367                            6.892185       0.185467       2.030444                    0.999762      29.302492      84.657327       0.624771       0.418329      -1.060860      -0.030045       0.027553      -0.007546       0.041459       0.005777      -0.001709       0.005907       0.081271       0.007057      -0.043017       0.003105       0.039913             10.183820       9.559943      -1.412471      -0.068860      15.901520      -2.183639       5.089999           0.000097
          411              C       8.544647      12.278634       7.610004      -0.101184      31.435957 0.41877652E+03  0.97703952E+04                                 8.725187                            6.872661       0.051573       1.993163                    0.999681      29.040344      83.633388       0.620694       0.422960      -1.058253      -0.009582      -0.033587       0.002935       0.035050       0.027379       0.000285       0.002527       0.014298       0.020613      -0.031819       0.006784       0.025035             10.061020       9.323915      -2.028848       0.055578      15.744210      -2.057650       5.114934           0.000513
          412              C       7.261804      12.681813       7.646657      -0.014007      35.441607 0.42303531E+03  0.98198914E+04                                 9.440717                            6.859553      -0.043017       1.997251                    0.999263      26.989618      75.631194       0.632601       0.417106      -1.070042       0.000935      -0.039384       0.004983       0.039709      -0.000621       0.001243       0.015242      -0.000607       0.029731      -0.014417      -0.005125       0.019542             12.069559       9.619198      -2.720597      -0.066387      21.073883      -2.600256       5.515596           0.009412
          413              C       6.276765      11.744880       7.900935      -0.086240      31.879596 0.41079291E+03  0.95188799E+04                                 8.772699                            6.780907       0.103572       2.016095                    0.999695      28.507095      81.279791       0.629737       0.419743      -1.062417       0.022181      -0.012304      -0.011826       0.027986      -0.003710       0.006309       0.012877       0.052411       0.003691      -0.032410       0.005276       0.027134             10.374030       8.273856      -0.825392      -0.489391      17.564427      -2.201857       5.283806           0.003929
          414              C       6.606638      10.395605       8.038382      -0.084309      32.514779 0.43775239E+03  0.10381529E+05                                 9.066866                            7.121317      -0.167659       1.929691                    0.998239      29.530378      87.233520       0.594497       0.434434      -1.045663       0.020878       0.021092      -0.026362       0.039695       0.020737       0.003301       0.003817       0.040952       0.032494      -0.034670       0.009510       0.025160             10.651322       9.335374      -1.097389      -0.134675      16.932341      -2.246470       5.686251           0.002606
          415              C       6.925058      14.138756       7.424450       0.576457      23.706094 0.25408633E+03  0.52763653E+04                                 7.704786                            5.685603      -0.125756       2.019016                    0.999328      22.274341      62.215089       0.618229       0.477093      -1.018214      -0.036545       0.047708      -0.010309       0.060975       0.000289       0.002381       0.015647       0.030028       0.300597      -0.066581      -0.035127       0.101709              9.615284       8.599732      -2.476795      -0.179049      15.608304      -1.218493       4.637817          -0.004307
          416              C       7.731416      19.194529      13.103319      -0.117679      37.074006 0.52368793E+03  0.12886437E+05                                 9.845508                            7.748502      -0.219342       1.917922                    0.998034      29.680040      87.031614       0.578964       0.429926      -1.056714      -0.023621      -0.019570      -0.061908       0.069091      -0.007506      -0.006701      -0.002850       0.053123       0.015723      -0.030621       0.003810       0.026811             11.849314       6.755345       1.108748       3.685426      10.653591       1.313235      18.139005           0.000692
          417              C       7.738289      20.195605      12.141187      -0.108315      32.773139 0.42537586E+03  0.99567600E+04                                 8.877204                            6.866181       0.190796       2.029510                    0.999810      29.353804      84.494432       0.629611       0.415613      -1.063590      -0.021180      -0.028942      -0.018403       0.040310       0.004705      -0.009351      -0.007660      -0.045850      -0.117545      -0.041953      -0.001941       0.043893             10.391266       5.507400       0.879778       2.846497       9.403092       1.360736      16.263307           0.000352
          418              C       7.506919      19.851986      10.817110      -0.094345      31.645303 0.40640623E+03  0.94030313E+04                                 8.726145                            6.749620       0.067244       1.999054                    0.999726      28.738451      82.192475       0.629751       0.420368      -1.060775       0.002187      -0.015308       0.026237       0.030455      -0.006605      -0.014089      -0.026927      -0.004721      -0.027951      -0.035471       0.008029       0.027442             10.213317       5.705559       1.541518       2.778843       8.877664       1.726329      16.056729           0.000290
          419              C       7.122066      18.598924      10.475783      -0.010090      36.180245 0.41464175E+03  0.95815260E+04                                 9.593513                            6.794919      -0.077803       1.989792                    0.999111      26.818233      75.097920       0.634772       0.417568      -1.069235       0.006316       0.011603       0.035476       0.037856      -0.001131      -0.015358      -0.001280       0.025369      -0.023526      -0.015640      -0.008377       0.024017             12.598963       6.696248       1.507356       4.733021       9.299458       1.971009      21.801183           0.000365
          420              C       7.096867      17.659700      11.469986      -0.080623      31.794731 0.39404957E+03  0.90556420E+04                                 8.803035                            6.658916       0.074945       2.008967                    0.999704      28.313771      80.955555       0.631612       0.421976      -1.058756       0.000188       0.026341       0.017285       0.031506       0.000540      -0.011944       0.006337      -0.017782      -0.099676      -0.037081       0.010868       0.026213             10.689455       5.972607       0.705809       3.718724       8.057711       0.338440      18.038046           0.000304
          421              C       7.442777      17.936886      12.752828      -0.076881      31.513488 0.39826073E+03  0.92269355E+04                                 8.872137                            6.782104      -0.072959       1.969700                    0.998592      28.681072      83.818200       0.610413       0.433104      -1.046169      -0.013837       0.018529      -0.022979       0.032601       0.000583      -0.019093      -0.017548       0.021763      -0.086188      -0.041019       0.008331       0.032689             10.629034       6.136460       0.775499       3.703344       9.117683       0.791579      16.632959           0.000635
          422              C       6.695979      18.236979       9.082982       0.593675      25.144936 0.27233277E+03  0.57591882E+04                                 8.022781                            5.897666      -0.072044       2.029901                    0.999530      22.710812      64.196692       0.604718       0.478952      -1.016340      -0.015005      -0.019848      -0.061188       0.066054      -0.058411      -0.035828      -0.000618       0.058612      -0.190637      -0.077315      -0.025375       0.102690             10.091291       5.986947       1.696641       2.553967       8.062518       0.830067      16.224409          -0.000191
          423              C       3.546143      12.915474      19.439644      -0.128571      36.848423 0.53973160E+03  0.13410688E+05                                 9.860087                            7.913655      -0.359059       1.872561                    0.996895      30.203289      89.625727       0.566533       0.435119      -1.051278       0.025068      -0.059059      -0.021351       0.067619       0.002958      -0.008511      -0.010663      -0.032276       0.074603      -0.029947      -0.000727       0.030674             11.625216      10.876149      -1.022515       0.255471      17.696498       2.722605       6.303000           0.000516
          424              C       2.556522      11.994576      19.244927      -0.096830      32.185409 0.42636178E+03  0.99951591E+04                                 8.808073                            6.895436       0.186561       2.030264                    0.999761      29.330158      84.755222       0.624767       0.418193      -1.060931       0.030189      -0.027496      -0.007405       0.041500       0.005810       0.001848      -0.005954       0.082039       0.006440      -0.043313       0.002904       0.040409             10.194396       9.567013      -1.417076       0.068309      15.922744       2.186602       5.093430           0.000163
          425              C       2.909303      10.629266      19.063954      -0.100846      31.463421 0.41899948E+03  0.97779222E+04                                 8.732908                            6.875999       0.045907       1.991250                    0.999679      29.054170      83.711799       0.620274       0.423145      -1.058026       0.009758       0.033013       0.003117       0.034565       0.026802      -0.000355      -0.002606       0.013633       0.022310      -0.031461       0.007312       0.024149             10.073458       9.331798      -2.032914      -0.055865      15.770185       2.061187       5.118390           0.000208
          426              C       4.192146      10.226087      19.100607      -0.012481      35.458638 0.42288209E+03  0.98167098E+04                                 9.449468                            6.861744      -0.047911       1.995962                    0.999257      26.981445      75.641550       0.631944       0.417524      -1.069636      -0.001412       0.039128       0.005318       0.039513       0.000066      -0.001301      -0.015893       0.000428       0.034440      -0.015401      -0.005539       0.020940             12.088126       9.628785      -2.725996       0.066070      21.115992       2.605652       5.519600           0.000237
          427              C       5.177185      11.163020      19.354885      -0.086775      31.922740 0.41122012E+03  0.95322678E+04                                 8.782392                            6.785240       0.101324       2.015141                    0.999694      28.531664      81.392957       0.629357       0.419843      -1.062241      -0.021993       0.012153      -0.011739       0.027734      -0.003855      -0.006493      -0.012996       0.051412       0.004556      -0.032197       0.005567       0.026631             10.389323       8.284715      -0.830345       0.489522      17.594907       2.205498       5.288347           0.000169
          428              C       4.847312      12.512295      19.492332      -0.085143      32.555582 0.43826264E+03  0.10396778E+05                                 9.073544                            7.124436      -0.165524       1.929884                    0.998267      29.556185      87.326265       0.594489       0.434308      -1.045727      -0.021059      -0.021194      -0.026415       0.039880       0.021099      -0.003321      -0.003770       0.041352       0.031753      -0.034939       0.009323       0.025617             10.662528       9.341100      -1.101184       0.134209      16.956485       2.249673       5.690000           0.000196
          429              C       4.528892       8.769144      18.878400       0.578882      23.666281 0.25348970E+03  0.52622344E+04                                 7.699128                            5.680076      -0.128772       2.017904                    0.999319      22.285455      62.288071       0.618183       0.477287      -1.017850       0.036713      -0.048066      -0.009852       0.061280      -0.000185      -0.002600      -0.015684       0.028529       0.302716      -0.066196      -0.036230       0.102425              9.609832       8.595202      -2.474639       0.178907      15.599212       1.218245       4.635082           0.000044
          430              C       3.722534       3.713371       1.649369      -0.117954      37.083978 0.52386259E+03  0.12891760E+05                                 9.846791                            7.749478      -0.219034       1.917922                    0.998036      29.686052      87.051629       0.578965       0.429891      -1.056740       0.023566       0.019591      -0.061961       0.069125      -0.007503       0.006668       0.002816       0.052965       0.016198      -0.030613       0.003950       0.026664             11.850740       6.755986       1.108674      -3.685803      10.654608      -1.312785      18.141625           0.000712
          431              C       3.715661       2.712295       0.687237      -0.108476      32.782129 0.42550284E+03  0.99605289E+04                                 8.878664                            6.867070       0.190638       2.029350                    0.999810      29.360165      84.517611       0.629585       0.415596      -1.063594       0.021134       0.029004      -0.018435       0.040345       0.004713       0.009365       0.007642      -0.046078      -0.117545      -0.041961      -0.002040       0.044001             10.393197       5.508172       0.879886      -2.847133       9.404436      -1.360978      16.266983           0.000359
          432              C       3.947031       3.055914      22.271060      -0.094502      31.650830 0.40647233E+03  0.94049549E+04                                 8.727035                            6.750036       0.067279       1.999011                    0.999726      28.741982      82.204634       0.629750       0.420351      -1.060785      -0.002309       0.015325       0.026224       0.030461      -0.006661       0.014108       0.026877      -0.004746      -0.027820      -0.035446       0.008050       0.027396             10.214756       5.706002       1.541688      -2.779359       8.878710      -1.726909      16.059556           0.000329
          433              C       4.331884       4.308976      21.929733      -0.009732      36.161224 0.41443379E+03  0.95753586E+04                                 9.590042                            6.793188      -0.076802       1.990201                    0.999115      26.809705      75.064585       0.634867       0.417564      -1.069255      -0.006579      -0.011434       0.035356       0.037737      -0.001364       0.015519       0.001193       0.025320      -0.023830      -0.015840      -0.008314       0.024154             12.593423       6.693457       1.507116      -4.730058       9.297180      -1.971947      21.789632           0.000359
          434              C       4.357083       5.248200       0.016036      -0.080341      31.772247 0.39376500E+03  0.90470989E+04                                 8.798261                            6.656165       0.076501       2.009652                    0.999704      28.298853      80.893166       0.631817       0.421932      -1.058826      -0.000518      -0.026218       0.017129       0.031322       0.000312       0.012152      -0.006539      -0.017627      -0.099595      -0.037183       0.010984       0.026199             10.682630       5.969060       0.705436      -3.715347       8.053439      -0.338816      18.025391           0.000344
          435              C       4.011173       4.971014       1.298878      -0.076964      31.510836 0.39826007E+03  0.92267163E+04                                 8.870802                            6.781613      -0.071941       1.969970                    0.998599      28.680851      83.810699       0.610513       0.433043      -1.046229       0.013707      -0.018493      -0.023051       0.032576       0.000548       0.019138       0.017523       0.021557      -0.086112      -0.041006       0.008395       0.032611             10.626654       6.135209       0.775356      -3.701768       9.116606      -0.791313      16.628145           0.000651
          436              C       4.757971       4.670921      20.536932       0.593582      25.135852 0.27223601E+03  0.57564743E+04                                 8.020555                            5.896466      -0.070856       2.030452                    0.999531      22.703692      64.167165       0.604820       0.478927      -1.016381       0.014266       0.019943      -0.061396       0.066111      -0.058702       0.035805       0.000453       0.058258      -0.190339      -0.077212      -0.025615       0.102827             10.087991       5.984755       1.696466      -2.552761       8.062647      -0.831509      16.216571          -0.000070
          437              C      15.000093      21.446376       3.468256      -0.127237      36.787739 0.53882398E+03  0.13382361E+05                                 9.850360                            7.908135      -0.360145       1.872688                    0.996884      30.170217      89.505145       0.566615       0.435244      -1.051214       0.025006       0.058728       0.021428       0.067330      -0.003138       0.008505      -0.010845      -0.031492       0.076820      -0.029923      -0.001408       0.031331             11.609794      10.866652       1.018331      -0.255926      17.665644       2.717615       6.297085           0.000793
          438              C      14.010472      22.367274       3.662973      -0.096003      32.142346 0.42581385E+03  0.99789465E+04                                 8.801186                            6.892092       0.185588       2.030483                    0.999762      29.302186      84.655703       0.624781       0.418325      -1.060865       0.030044       0.027554       0.007538       0.041457      -0.005780      -0.001702      -0.005907       0.081269       0.007080      -0.043021       0.003113       0.039908             10.183638       9.559869       1.412479      -0.068834      15.901103       2.183534       5.089943           0.000093
          439              C      14.363253       0.824684       3.843946      -0.101188      31.435150 0.41876653E+03  0.97700776E+04                                 8.724955                            6.872530       0.051740       1.993218                    0.999681      29.039904      83.631025       0.620708       0.422953      -1.058259       0.009580      -0.033584      -0.002946       0.035047      -0.027380       0.000291      -0.002533       0.014293       0.020624      -0.031821       0.006786       0.025035             10.060776       9.323770       2.028829       0.055602      15.743720       2.057519       5.114839           0.000504
          440              C      15.646096       1.227863       3.807293      -0.014003      35.441088 0.42302935E+03  0.98197096E+04                                 9.440596                            6.859491      -0.042917       1.997284                    0.999264      26.989407      75.630218       0.632606       0.417104      -1.070044      -0.000935      -0.039384      -0.004986       0.039709       0.000618       0.001251      -0.015247      -0.000605       0.029739      -0.014422      -0.005126       0.019548             12.069472       9.619150       2.720595      -0.066370      21.073714       2.600144       5.515552           0.009395
          441              C      16.631135       0.290930       3.553015      -0.086271      31.880780 0.41080989E+03  0.95193808E+04                                 8.772897                            6.781033       0.103599       2.016091                    0.999695      28.507914      81.282844       0.629733       0.419742      -1.062417      -0.022184      -0.012301       0.011839       0.027993       0.003715       0.006318      -0.012877       0.052412       0.003652      -0.032409       0.005265       0.027144             10.374372       8.274099       0.825552      -0.489365      17.565076       2.201873       5.283942           0.003896
          442              C      16.301262      21.849555       3.415568      -0.084337      32.515920 0.43776951E+03  0.10382045E+05                                 9.067060                            7.121443      -0.167639       1.929685                    0.998240      29.531181      87.236565       0.594493       0.434432      -1.045663      -0.020883       0.021088       0.026373       0.039703      -0.020742       0.003310      -0.003811       0.040949       0.032463      -0.034667       0.009497       0.025170             10.651679       9.335626       1.097548      -0.134611      16.932978       2.246525       5.686432           0.002587
          443              C      15.982842       2.684806       4.029500       0.576447      23.705719 0.25408204E+03  0.52762465E+04                                 7.704658                            5.685525      -0.125655       2.019052                    0.999328      22.274139      62.214067       0.618239       0.477088      -1.018219       0.036546       0.047709       0.010302       0.060975      -0.000285       0.002386      -0.015651       0.030013       0.300580      -0.066572      -0.035132       0.101704              9.615167       8.599649       2.476760      -0.179035      15.608094       1.218405       4.637758          -0.004321
          444              C      15.176484       7.740579      21.258531      -0.117647      37.073745 0.52367744E+03  0.12886144E+05                                 9.845585                            7.748496      -0.219526       1.917872                    0.998033      29.679778      87.031404       0.578955       0.429934      -1.056707       0.023564      -0.019577       0.061918       0.069082       0.007500      -0.006705       0.002851       0.053121       0.015690      -0.030613       0.003798       0.026815             11.849483       6.755506      -1.108776       3.685692      10.653446      -1.313390      18.139498           0.000692
          445              C      15.169611       8.741655      22.220663      -0.108279      32.771846 0.42535555E+03  0.99561616E+04                                 8.877028                            6.866059       0.190721       2.029504                    0.999811      29.352808      84.490934       0.629611       0.415618      -1.063587       0.021123      -0.028944       0.018408       0.040284      -0.004713      -0.009347       0.007659      -0.045818      -0.117551      -0.041952      -0.001929       0.043880             10.391028       5.507345      -0.879724       2.846515       9.402745      -1.360668      16.262992           0.000336
          446              C      15.400981       8.398036       0.636840      -0.094330      31.644742 0.40639747E+03  0.94027685E+04                                 8.726042                            6.749546       0.067238       1.999057                    0.999726      28.738020      82.190710       0.629755       0.420368      -1.060777      -0.002219      -0.015313      -0.026235       0.030458       0.006595      -0.014079       0.026929      -0.004710      -0.027977      -0.035467       0.008025       0.027441             10.213190       5.705540      -1.541491       2.778892       8.877511      -1.726298      16.056519           0.000275
          447              C      15.785834       7.144974       0.978167      -0.010103      36.181387 0.41465110E+03  0.95818068E+04                                 9.593753                            6.795004      -0.077892       1.989760                    0.999111      26.818621      75.099535       0.634766       0.417569      -1.069233      -0.006330       0.011600      -0.035477       0.037858       0.001123      -0.015346       0.001282       0.025370      -0.023509      -0.015627      -0.008380       0.024007             12.599437       6.696513      -1.507400       4.733401       9.299607      -1.971068      21.802190           0.000362
          448              C      15.811033       6.205750      -0.016036      -0.080646      31.797303 0.39407751E+03  0.90564886E+04                                 8.803604                            6.659188       0.074757       2.008888                    0.999704      28.315273      80.962050       0.631591       0.421980      -1.058748      -0.000211       0.026345      -0.017274       0.031504      -0.000543      -0.011927      -0.006342      -0.017791      -0.099676      -0.037074       0.010856       0.026218             10.690356       5.973089      -0.705914       3.719294       8.058161      -0.338665      18.039817           0.000295
          449              C      15.465123       6.482936      21.609022      -0.076900      31.515551 0.39828273E+03  0.92276119E+04                                 8.872639                            6.782346      -0.073127       1.969637                    0.998591      28.682198      83.823416       0.610392       0.433111      -1.046161       0.013789       0.018528       0.022982       0.032582      -0.000576      -0.019081       0.017554       0.021766      -0.086146      -0.041009       0.008333       0.032676             10.629816       6.136916      -0.775574       3.703884       9.117967      -0.791798      16.634564           0.000629
          450              C      16.211921       6.783029       2.370968       0.593686      25.145178 0.27233349E+03  0.57592140E+04                                 8.022873                            5.897691      -0.072109       2.029877                    0.999530      22.710904      64.197258       0.604714       0.478954      -1.016337       0.015007      -0.019847       0.061189       0.066055       0.058407      -0.035826       0.000624       0.058612      -0.190660      -0.077322      -0.025367       0.102688             10.091494       5.987070      -1.696653       2.554168       8.062552      -0.830095      16.224858          -0.000199
          451              C      19.361757       1.461524      14.922206      -0.127226      36.787704 0.53882132E+03  0.13382296E+05                                 9.850416                            7.908154      -0.360209       1.872670                    0.996883      30.170181      89.505434       0.566609       0.435248      -1.051210      -0.025001      -0.058727       0.021438       0.067331      -0.003135      -0.008504       0.010847      -0.031484       0.076862      -0.029925      -0.001418       0.031343             11.609934      10.866784       1.018458       0.255888      17.665901      -2.717722       6.297115           0.000800
          452              C      20.351378       0.540626      15.116923      -0.095984      32.142179 0.42580811E+03  0.99788043E+04                                 8.801241                            6.892094       0.185479       2.030456                    0.999762      29.302033      84.655950       0.624772       0.418331      -1.060858      -0.030043      -0.027551       0.007553       0.041457      -0.005789       0.001706       0.005905       0.081260       0.007126      -0.043024       0.003127       0.039897             10.183778       9.560034       1.412621       0.068821      15.901331      -2.183615       5.089968           0.000102
          453              C      19.998597      22.083216      15.297896      -0.101185      31.435320 0.41876698E+03  0.97700984E+04                                 8.725020                            6.872548       0.051720       1.993213                    0.999681      29.039921      83.631332       0.620705       0.422955      -1.058257      -0.009579       0.033588      -0.002928       0.035050      -0.027377      -0.000286       0.002530       0.014312       0.020631      -0.031822       0.006790       0.025032             10.060939       9.323891       2.028914      -0.055599      15.744049      -2.057605       5.114878           0.000511
          454              C      18.715754      21.680037      15.261243      -0.014011      35.441955 0.42303814E+03  0.98199777E+04                                 9.440781                            6.859577      -0.042967       1.997265                    0.999264      26.989760      75.631776       0.632599       0.417106      -1.070041       0.000935       0.039389      -0.004973       0.039713       0.000620      -0.001250       0.015245      -0.000610       0.029733      -0.014419      -0.005127       0.019546             12.069836       9.619387       2.720702       0.066370      21.074458      -2.600272       5.515664           0.009402
          455              C      17.730715      22.616970      15.006965      -0.086283      31.881892 0.41082443E+03  0.95198221E+04                                 8.773140                            6.781176       0.103522       2.016058                    0.999695      28.508595      81.285791       0.629721       0.419745      -1.062413       0.022185       0.012304       0.011852       0.028001       0.003714      -0.006320       0.012875       0.052419       0.003636      -0.032408       0.005258       0.027150             10.374740       8.274355       0.825617       0.489368      17.565788      -2.201997       5.284077           0.003902
          456              C      18.060588       1.058345      14.869518      -0.084340      32.516431 0.43777494E+03  0.10382216E+05                                 9.067178                            7.121496      -0.167660       1.929674                    0.998240      29.531476      87.237909       0.594489       0.434433      -1.045662       0.020881      -0.021087       0.026381       0.039707      -0.020745      -0.003312       0.003807       0.040949       0.032479      -0.034670       0.009501       0.025169             10.651889       9.335779       1.097619       0.134580      16.933389      -2.246628       5.686499           0.002594
          457              C      18.379008      20.223094      15.483450       0.576453      23.706322 0.25408825E+03  0.52764160E+04                                 7.704826                            5.685617      -0.125687       2.019035                    0.999328      22.274510      62.215658       0.618229       0.477092      -1.018215      -0.036548      -0.047710       0.010314       0.060978      -0.000288      -0.002385       0.015653       0.030018       0.300611      -0.066580      -0.035135       0.101715              9.615464       8.599855       2.476839       0.179054      15.608676      -1.218478       4.637862          -0.004315
          458              C      19.185366      15.167321       9.804581      -0.117686      37.073667 0.52368766E+03  0.12886405E+05                                 9.845371                            7.748458      -0.219297       1.917935                    0.998034      29.679933      87.030701       0.578971       0.429922      -1.056719      -0.023611       0.019575       0.061912       0.069092       0.007501       0.006706      -0.002851       0.053120       0.015733      -0.030620       0.003810       0.026810             11.848956       6.755227      -1.108745      -3.685283      10.653328       1.313260      18.138313           0.000687
          459              C      19.192239      14.166245      10.766713      -0.108290      32.770710 0.42534786E+03  0.99558927E+04                                 8.876656                            6.865905       0.190934       2.029567                    0.999810      29.352458      84.488331       0.629633       0.415607      -1.063599      -0.021149       0.028941       0.018414       0.040298      -0.004720       0.009366      -0.007668      -0.045828      -0.117553      -0.041962      -0.001928       0.043890             10.390370       5.507062      -0.879696      -2.846125       9.402445       1.360436      16.261604           0.000328
          460              C      18.960869      14.509864      12.090790      -0.094309      31.642167 0.40636746E+03  0.94018507E+04                                 8.725447                            6.749239       0.067423       1.999132                    0.999726      28.736539      82.184072       0.629781       0.420361      -1.060787       0.002224       0.015310      -0.026233       0.030455       0.006591       0.014103      -0.026923      -0.004682      -0.027988      -0.035477       0.008045       0.027432             10.212257       5.705147      -1.541402      -2.778426       8.876952       1.726061      16.054673           0.000268
          461              C      18.576016      15.762926      12.432117      -0.010086      36.178992 0.41463119E+03  0.95811981E+04                                 9.593218                            6.794795      -0.077728       1.989819                    0.999111      26.817812      75.095826       0.634784       0.417563      -1.069241       0.006333      -0.011600      -0.035472       0.037853       0.001124       0.015362      -0.001281       0.025383      -0.023532      -0.015643      -0.008383       0.024026             12.598361       6.696046      -1.507276      -4.732750       9.299091       1.970763      21.799945           0.000357
          462              C      18.550817      16.702150      11.437914      -0.080641      31.795701 0.39406210E+03  0.90560176E+04                                 8.803212                            6.659015       0.074918       2.008947                    0.999704      28.314543      80.958612       0.631607       0.421975      -1.058754       0.000199      -0.026345      -0.017278       0.031506      -0.000541       0.011942       0.006346      -0.017772      -0.099665      -0.037078       0.010870       0.026208             10.689668       5.972754      -0.705857      -3.718858       8.057831       0.338570      18.038419           0.000287
          463              C      18.896727      16.424964      10.155072      -0.076898      31.514325 0.39827179E+03  0.92272640E+04                                 8.872296                            6.782194      -0.072957       1.969693                    0.998592      28.681636      83.820420       0.610408       0.433104      -1.046169      -0.013823      -0.018536       0.022979       0.032599      -0.000574       0.019091      -0.017554       0.021773      -0.086154      -0.041015       0.008330       0.032685             10.629202       6.136592      -0.775510      -3.703485       9.117707       0.791690      16.633307           0.000622
          464              C      18.149929      16.124871      13.824918       0.593677      25.144563 0.27233049E+03  0.57591137E+04                                 8.022645                            5.897612      -0.071990       2.029920                    0.999530      22.710531      64.195231       0.604727       0.478947      -1.016345      -0.014998       0.019855       0.061187       0.066053       0.058406       0.035828      -0.000620       0.058622      -0.190654      -0.077319      -0.025371       0.102690             10.091016       5.986856      -1.696603      -2.553854       8.062360       0.829906      16.223832          -0.000202
          465              C       7.985694       7.907807       9.992426      -0.127232      36.787216 0.53882027E+03  0.13382229E+05                                 9.850241                            7.908094      -0.360134       1.872694                    0.996883      30.169944      89.503845       0.566618       0.435242      -1.051216      -0.021453      -0.025008       0.058719       0.067332       0.008502       0.010841       0.003136       0.054164       0.008823      -0.029925      -0.001406       0.031331             11.609550       6.297016      -0.255904      -2.717647      10.866378      -1.018305      17.665257           0.000803
          466              C       7.790977       8.897428      10.913324      -0.095952      32.139460 0.42577603E+03  0.99778073E+04                                 8.800651                            6.891786       0.185685       2.030539                    0.999762      29.300340      84.648435       0.624796       0.418325      -1.060868      -0.007583      -0.030035       0.027565       0.041466      -0.001715       0.005897       0.005796      -0.037069      -0.125450      -0.043022       0.003123       0.039899             10.182870       5.089660      -0.068854      -2.183418       9.559119      -1.412182      15.899832           0.000103
          467              C       7.610004       8.544647      12.278634      -0.101117      31.431214 0.41871157E+03  0.97684789E+04                                 8.724329                            6.872153       0.051839       1.993301                    0.999680      29.037378      83.622516       0.620715       0.422963      -1.058253       0.002893      -0.009566      -0.033603       0.035058       0.000299       0.002554       0.027381       0.003232      -0.031906      -0.031858       0.006842       0.025016             10.059844       5.114477       0.055522      -2.057331       9.323044      -2.028326      15.742010           0.000525
          468              C       7.646657       7.261804      12.681813      -0.013992      35.440658 0.42303001E+03  0.98197403E+04                                 9.440542                            6.859527      -0.042893       1.997292                    0.999264      26.989453      75.630694       0.632600       0.417108      -1.070040       0.004945       0.000919      -0.039386       0.039706       0.001246       0.015253      -0.000642       0.015188      -0.013985      -0.014434      -0.005124       0.019559             12.069242       5.515512      -0.066415      -2.600078       9.618976      -2.720443      21.073238           0.009452
          469              C       7.900935       6.276765      11.744880      -0.086256      31.880624 0.41080924E+03  0.95193654E+04                                 8.772896                            6.781044       0.103564       2.016081                    0.999695      28.507851      81.282758       0.629730       0.419744      -1.062416      -0.011877       0.022184      -0.012304       0.028010       0.006316       0.012876      -0.003717      -0.024377      -0.080458      -0.032411       0.005267       0.027144             10.374384       5.283953      -0.489384      -2.201944       8.273943      -0.825406      17.565257           0.003954
          470              C       8.038382       6.606638      10.395605      -0.084332      32.515968 0.43777157E+03  0.10382109E+05                                 9.067077                            7.121466      -0.167671       1.929674                    0.998239      29.531278      87.237016       0.594491       0.434433      -1.045662      -0.026402       0.020883       0.021088       0.039722       0.003313       0.003800       0.020742      -0.004241      -0.077639      -0.034662       0.009495       0.025166             10.651673       5.686446      -0.134612      -2.246609       9.335491      -1.097458      16.933084           0.002620
          471              C       7.424450       6.925058      14.138756       0.576131      23.712372 0.25416846E+03  0.52784351E+04                                 7.705860                            5.686367      -0.125781       2.018973                    0.999327      22.276655      62.221307       0.618220       0.477067      -1.018240      -0.010338      -0.036599       0.047669       0.060981       0.002380       0.015660       0.000284       0.135191      -0.195046      -0.066487      -0.035130       0.101617              9.616724       4.638298      -0.179105      -1.218638       8.600580      -2.477134      15.611295          -0.004338
          472              C      13.103319       7.731416      19.194529      -0.117838      37.079923 0.52378282E+03  0.12889306E+05                                 9.846258                            7.748988      -0.219152       1.917928                    0.998035      29.683233      87.041703       0.578972       0.429902      -1.056733      -0.061944      -0.023579      -0.019587       0.069114      -0.006694      -0.002828      -0.007482      -0.018515      -0.087558      -0.030614       0.003885       0.026729             11.850471      18.141447       3.685609       1.313682       6.755641       1.108827      10.654325           0.000689
          473              C      12.141187       7.738289      20.195605      -0.108356      32.772978 0.42537684E+03  0.99566887E+04                                 8.876821                            6.865937       0.191126       2.029583                    0.999810      29.354058      84.492001       0.629663       0.415582      -1.063620      -0.018433      -0.021086      -0.028972       0.040296      -0.009410      -0.007659       0.004732      -0.035804       0.127620      -0.041970      -0.001954       0.043924             10.390876      16.262950       2.845937       1.360747       5.506946       0.879613       9.402733           0.000351
          474              C      10.817110       7.506919      19.851986      -0.094206      31.636137 0.40626357E+03  0.93987692E+04                                 8.724302                            6.748274       0.067935       1.999359                    0.999726      28.731592      82.164756       0.629846       0.420348      -1.060804       0.026152       0.002398      -0.015360       0.030424      -0.014225      -0.026876      -0.006636      -0.011708       0.020640      -0.035530       0.008189       0.027341             10.211312      16.054373       2.777597       1.726193       5.703990       1.540861       8.875572           0.000305
          475              C      10.475783       7.122066      18.598924      -0.009823      36.173014 0.41452001E+03  0.95780079E+04                                 9.592647                            6.794122      -0.077278       1.990023                    0.999113      26.813147      75.080871       0.634781       0.417592      -1.069219       0.035364       0.006506       0.011566       0.037772      -0.015501      -0.001257      -0.001143      -0.024660      -0.026503      -0.015772      -0.008459       0.024231             12.598460      21.802360       4.731468       1.970176       6.694879       1.506764       9.298140           0.000323
          476              C      11.469986       7.096867      17.659700      -0.080718      31.797499 0.39406909E+03  0.90561898E+04                                 8.803427                            6.658940       0.075124       2.008997                    0.999704      28.315232      80.959800       0.631632       0.421958      -1.058768       0.017253       0.000280       0.026319       0.031471      -0.011987       0.006376       0.000542      -0.040913       0.076308      -0.037062       0.010906       0.026156             10.690419      18.040666       3.718700       0.338506       5.972635       0.705916       8.057956           0.000282
          477              C      12.752828       7.442777      17.936886      -0.076973      31.517791 0.39831337E+03  0.92284425E+04                                 8.872732                            6.782369      -0.072683       1.969726                    0.998595      28.683922      83.827325       0.610426       0.433081      -1.046185      -0.023009      -0.013779       0.018547       0.032608      -0.019104      -0.017589       0.000583      -0.053896       0.010486      -0.041024       0.008355       0.032669             10.630075      16.635400       3.703590       0.791818       6.136701       0.775540       9.118123           0.000623
          478              C       9.082982       6.695979      18.236979       0.593482      25.144686 0.27231241E+03  0.57587540E+04                                 8.023225                            5.897735      -0.071026       2.030303                    0.999531      22.710950      64.200850       0.604659       0.478999      -1.016297      -0.061168      -0.014750      -0.020157       0.066071      -0.035886      -0.000477      -0.058339      -0.124656       0.006876      -0.077213      -0.025493       0.102707             10.092359      16.227676       2.552325       0.829272       5.986935       1.696777       8.062464          -0.000100
          479              C      19.439644       3.546143      12.915474      -0.127228      36.787058 0.53881547E+03  0.13382084E+05                                 9.850211                            7.908060      -0.360082       1.872711                    0.996884      30.169828      89.503487       0.566619       0.435242      -1.051216      -0.021405       0.025008      -0.058724       0.067321      -0.008490      -0.010842       0.003146       0.054148       0.008818      -0.029914      -0.001410       0.031324             11.609521       6.296994       0.256026       2.717527      10.866447      -1.018163      17.665121           0.000804
          480              C      19.244927       2.556522      11.994576      -0.096018      32.143270 0.42582719E+03  0.99793501E+04                                 8.801373                            6.892210       0.185543       2.030462                    0.999762      29.302784      84.658175       0.624773       0.418326      -1.060862      -0.007529       0.030044      -0.027554       0.041455       0.001708      -0.005903       0.005773      -0.037097      -0.125434      -0.043016       0.003109       0.039907             10.183864       5.090039       0.068865       2.183617       9.560026      -1.412534      15.901527           0.000093
          481              C      19.063954       2.909303      10.629266      -0.101206      31.436096 0.41878032E+03  0.97704897E+04                                 8.725131                            6.872641       0.051714       1.993200                    0.999681      29.040577      83.633630       0.620703       0.422953      -1.058258       0.002950       0.009584       0.033585       0.035050      -0.000284      -0.002526       0.027381       0.003156      -0.031744      -0.031819       0.006782       0.025037             10.060982       5.114925      -0.055578       2.057593       9.323893      -2.028886      15.744129           0.000505
          482              C      19.100607       4.192146      10.226087      -0.014020      35.441160 0.42303285E+03  0.98198007E+04                                 9.440560                            6.859488      -0.042863       1.997297                    0.999264      26.989544      75.630377       0.632611       0.417100      -1.070048       0.004994      -0.000938       0.039383       0.039709      -0.001245      -0.015241      -0.000622       0.015169      -0.013946      -0.014415      -0.005126       0.019541             12.069360       5.515529       0.066404       2.600131       9.619091      -2.720568      21.073461           0.009407
          483              C      19.354885       5.177185      11.163020      -0.086249      31.878883 0.41078617E+03  0.95186697E+04                                 8.772514                            6.780817       0.103768       2.016160                    0.999695      28.506804      81.278313       0.629747       0.419739      -1.062422      -0.011806      -0.022180       0.012307       0.027978      -0.006303      -0.012865      -0.003704      -0.024354      -0.080464      -0.032400       0.005272       0.027129             10.373807       5.283752       0.489411       2.201775       8.273736      -0.825363      17.563932           0.003908
          484              C      19.492332       4.847312      12.512295      -0.084276      32.513104 0.43772951E+03  0.10380853E+05                                 9.066622                            7.121185      -0.167670       1.929710                    0.998238      29.529211      87.229570       0.594496       0.434440      -1.045659      -0.026326      -0.020877      -0.021093       0.039671      -0.003296      -0.003810       0.020729      -0.004183      -0.077701      -0.034674       0.009537       0.025137             10.651043       5.686200       0.134720       2.246381       9.335205      -1.097347      16.931724           0.002596
          485              C      18.878400       4.528892       8.769144       0.576449      23.705769 0.25408345E+03  0.52762834E+04                                 7.704673                            5.685547      -0.125671       2.019046                    0.999328      22.274163      62.214181       0.618237       0.477089      -1.018218      -0.010299       0.036547      -0.047710       0.060975      -0.002383      -0.015649       0.000287       0.135282      -0.195328      -0.066578      -0.035128       0.101706              9.615149       4.637759       0.179055       1.218410       8.599628      -2.476764      15.608058          -0.004315
          486              C       1.649369       3.722534       3.713371      -0.117665      37.073474 0.52367816E+03  0.12886136E+05                                 9.845451                            7.748448      -0.219410       1.917906                    0.998033      29.679666      87.030321       0.578964       0.429929      -1.056713      -0.061907       0.023645       0.019539       0.069089       0.006713       0.002832      -0.007518      -0.018732      -0.087462      -0.030594       0.003773       0.026821             11.849177      18.138851      -3.685452      -1.313618       6.755257       1.108843      10.653422           0.000703
          487              C       0.687237       3.715661       2.712295      -0.108211      32.768443 0.42531002E+03  0.99547875E+04                                 8.876410                            6.865704       0.190790       2.029558                    0.999810      29.350458      84.481691       0.629628       0.415619      -1.063590      -0.018383       0.021229       0.028916       0.040308       0.009353       0.007662       0.004652      -0.035866       0.127519      -0.041959      -0.001913       0.043872             10.390153      16.261468      -2.846108      -1.360466       5.506882       0.879619       9.402110           0.000353
          488              C      22.271060       3.947031       3.055914      -0.094335      31.643958 0.40639116E+03  0.94025639E+04                                 8.725822                            6.749449       0.067301       1.999078                    0.999726      28.737703      82.188914       0.629768       0.420362      -1.060783       0.026243      -0.002157       0.015286       0.030447       0.014087       0.026916      -0.006622      -0.011588       0.021184      -0.035464       0.008015       0.027449             10.212795      16.055686      -2.778609      -1.726119       5.705306       1.541439       8.877393           0.000285
          489              C      21.929733       4.331884       4.308976      -0.010122      36.182180 0.41466317E+03  0.95821592E+04                                 9.593874                            6.795098      -0.077880       1.989756                    0.999111      26.819099      75.101264       0.634762       0.417568      -1.069233       0.035482      -0.006306      -0.011605       0.037861       0.015347       0.001281      -0.001123      -0.024405      -0.026275      -0.015621      -0.008371       0.023993             12.599496      21.802330      -4.733289      -1.970939       6.696473       1.507381       9.299684           0.000365
          490              C       0.016036       4.357083       5.248200      -0.080667      31.798263 0.39409209E+03  0.90569141E+04                                 8.803781                            6.659320       0.074739       2.008873                    0.999704      28.315912      80.964482       0.631583       0.421981      -1.058746       0.017283      -0.000181      -0.026353       0.031515       0.011930      -0.006341       0.000550      -0.040926       0.076548      -0.037072       0.010847       0.026225             10.690515      18.040154      -3.719264      -0.338601       5.973116       0.705912       8.058274           0.000302
          491              C       1.298878       4.011173       4.971014      -0.076940      31.516561 0.39829838E+03  0.92280498E+04                                 8.872726                            6.782410      -0.072952       1.969674                    0.998593      28.682944      83.825489       0.610399       0.433103      -1.046168      -0.022977       0.013837      -0.018530       0.032600       0.019083       0.017559       0.000571      -0.053948       0.010451      -0.041013       0.008344       0.032669             10.629864      16.634639      -3.703824      -0.791852       6.136866       0.775602       9.118088           0.000639
          492              C      20.536932       4.757971       4.670921       0.593685      25.145310 0.27233546E+03  0.57592704E+04                                 8.022913                            5.897723      -0.072107       2.029876                    0.999530      22.711029      64.197857       0.604710       0.478956      -1.016335      -0.061187       0.015018       0.019845       0.066055       0.035833       0.000625      -0.058408      -0.124631       0.007431      -0.077327      -0.025361       0.102687             10.091494      16.224885      -2.554062      -0.829971       5.987034       1.696642       8.062562          -0.000198
          493              C       3.468256      15.000093      21.446376      -0.127073      36.780414 0.53869326E+03  0.13378282E+05                                 9.849304                            7.907344      -0.360327       1.872698                    0.996883      30.165426      89.487689       0.566626       0.435262      -1.051204       0.021496       0.024839       0.058710       0.067275       0.008505      -0.010955      -0.003060       0.054234       0.008134      -0.029837      -0.001661       0.031498             11.608815       6.296105      -0.255648       2.716424      10.867501       1.021342      17.662837           0.000896
          494              C       3.662973      14.010472      22.367274      -0.095553      32.125255 0.42555486E+03  0.99713008E+04                                 8.798512                            6.890313       0.185313       2.030597                    0.999762      29.289704      84.611309       0.624822       0.418363      -1.060846       0.007572       0.030000       0.027453       0.041364      -0.001697      -0.005940      -0.005782      -0.036679      -0.125388      -0.043009       0.003317       0.039692             10.180528       5.088334      -0.068696       2.182197       9.557804       1.413741      15.895446           0.000116
          495              C       3.843946      14.363253       0.824684      -0.101218      31.431548 0.41872692E+03  0.97687661E+04                                 8.723871                            6.871920       0.052429       1.993434                    0.999682      29.037913      83.619261       0.620784       0.422918      -1.058298      -0.002928       0.009539      -0.033602       0.035052       0.000271      -0.002528      -0.027362       0.003034      -0.031924      -0.031805       0.006755       0.025051             10.059458       5.114163       0.055678       2.056827       9.323232       2.029519      15.740979           0.000511
          496              C       3.807293      15.646096       1.227863      -0.014176      35.446340 0.42310207E+03  0.98217954E+04                                 9.441276                            6.859896      -0.042736       1.997290                    0.999264      26.992425      75.639592       0.632615       0.417082      -1.070061      -0.004983      -0.000929      -0.039412       0.039737       0.001243      -0.015221       0.000642       0.015039      -0.013629      -0.014360      -0.005108       0.019468             12.070669       5.515917      -0.066331       2.600284       9.620049       2.721419      21.076042           0.009487
          497              C       3.553015      16.631135       0.290930      -0.086391      31.889185 0.41092347E+03  0.95227602E+04                                 8.774555                            6.782034       0.103278       2.015909                    0.999695      28.513113      81.303347       0.629671       0.419750      -1.062402       0.011857      -0.022222      -0.012318       0.028038       0.006306      -0.012854       0.003718      -0.024526      -0.080445      -0.032402       0.005198       0.027204             10.376768       5.284816      -0.489361       2.202324       8.275835       0.826657      17.569653           0.003955
          498              C       3.415568      16.301262      21.849555      -0.084447      32.521837 0.43783749E+03  0.10384062E+05                                 9.068040                            7.121843      -0.167323       1.929726                    0.998244      29.534262      87.247435       0.594496       0.434413      -1.045674       0.026375      -0.020838       0.021086       0.039680       0.003312      -0.003810      -0.020760      -0.004165      -0.077591      -0.034669       0.009519       0.025150             10.653430       5.686863      -0.134520       2.246708       9.337480       1.099219      16.935946           0.002627
          499              C       4.029500      15.982842       2.684806       0.576443      23.707664 0.25410439E+03  0.52768286E+04                                 7.705143                            5.685826      -0.125698       2.019020                    0.999329      22.274732      62.216480       0.618214       0.477097      -1.018214       0.010316       0.036548       0.047712       0.060980       0.002376      -0.015652      -0.000311       0.135226      -0.195491      -0.066632      -0.035073       0.101705              9.616003       4.638024      -0.179029       1.218497       8.600143       2.477193      15.609842          -0.004310
          500              C      21.258531      15.176484       7.740579      -0.117686      37.073755 0.52368784E+03  0.12886409E+05                                 9.845391                            7.748459      -0.219287       1.917938                    0.998034      29.679919      87.030617       0.578972       0.429922      -1.056719       0.061912       0.023610      -0.019574       0.069091      -0.006705       0.002851       0.007504      -0.018693      -0.087541      -0.030619       0.003810       0.026809             11.849049      18.138612       3.685333      -1.313239       6.755231      -1.108732      10.653304           0.000688
          501              C      22.220663      15.169611       8.741655      -0.108296      32.771273 0.42535393E+03  0.99560746E+04                                 8.876778                            6.865961       0.190911       2.029558                    0.999810      29.352686      84.489277       0.629629       0.415608      -1.063598       0.018412       0.021156      -0.028941       0.040301      -0.009360       0.007666      -0.004717      -0.035859       0.127536      -0.041960      -0.001934       0.043894             10.390609      16.262167       2.846244      -1.360479       5.507135      -0.879711       9.402525           0.000340
          502              C       0.636840      15.400981       8.398036      -0.094325      31.643297 0.40638157E+03  0.94022752E+04                                 8.725679                            6.749363       0.067372       1.999106                    0.999726      28.737252      82.187010       0.629773       0.420361      -1.060784      -0.026236      -0.002213      -0.015308       0.030456      -0.014094       0.026923       0.006596      -0.011637       0.021051      -0.035472       0.008034       0.027437             10.212632      16.055426       2.778581      -1.726154       5.705270      -1.541441       8.877200           0.000289
          503              C       0.978167      15.785834       7.144974      -0.010090      36.179247 0.41463283E+03  0.95812450E+04                                 9.593267                            6.794806      -0.077722       1.989820                    0.999111      26.817870      75.096016       0.634784       0.417563      -1.069241      -0.035472      -0.006332       0.011598       0.037853      -0.015358       0.001280       0.001131      -0.024452      -0.026293      -0.015641      -0.008377       0.024019             12.598500      21.800257       4.732809      -1.970907       6.696060      -1.507294       9.299183           0.000367
          504              C      -0.016036      15.811033       6.205750      -0.080621      31.794384 0.39404435E+03  0.90554849E+04                                 8.802943                            6.658850       0.074997       2.008984                    0.999704      28.313623      80.954759       0.631619       0.421973      -1.058758      -0.017277      -0.000210       0.026338       0.031500      -0.011944      -0.006347      -0.000529      -0.040957       0.076500      -0.037085       0.010872       0.026212             10.689319      18.037814       3.718666      -0.338544       5.972535      -0.705801       8.057608           0.000300
          505              C      21.609022      15.465123       6.482936      -0.076887      31.513546 0.39826198E+03  0.92269664E+04                                 8.872126                            6.782099      -0.072921       1.969710                    0.998592      28.681139      83.818253       0.610415       0.433102      -1.046171       0.022983       0.013817       0.018530       0.032596      -0.019093       0.017547      -0.000570      -0.053968       0.010435      -0.041016       0.008334       0.032682             10.628983      16.632952       3.703337      -0.791665       6.136432      -0.775485       9.117564           0.000627
          506              C       2.370968      16.211921       6.783029       0.593679      25.144654 0.27233059E+03  0.57591225E+04                                 8.022690                            5.897627      -0.072013       2.029912                    0.999530      22.710623      64.195763       0.604723       0.478949      -1.016343       0.061188       0.014998      -0.019851       0.066053      -0.035826       0.000622       0.058409      -0.124639       0.007397      -0.077320      -0.025371       0.102691             10.091103      16.223987       2.553894      -0.830014       5.986866      -1.696616       8.062456          -0.000191
          507              C      14.922206      19.361757       1.461524      -0.127238      36.787847 0.53882450E+03  0.13382375E+05                                 9.850379                            7.908135      -0.360143       1.872688                    0.996883      30.170217      89.505097       0.566615       0.435243      -1.051214       0.021430      -0.025006      -0.058728       0.067331      -0.008503       0.010844      -0.003138       0.054153       0.008834      -0.029922      -0.001406       0.031328             11.609875       6.297089       0.255922      -2.717651      10.866587       1.018339      17.665949           0.000795
          508              C      15.116923      20.351378       0.540626      -0.096003      32.142484 0.42581451E+03  0.99789659E+04                                 8.801222                            6.892101       0.185574       2.030479                    0.999762      29.302195      84.655754       0.624780       0.418325      -1.060864       0.007545      -0.030044      -0.027554       0.041458       0.001706       0.005906      -0.005779      -0.037098      -0.125445      -0.043020       0.003111       0.039910             10.183736       5.089965       0.068824      -2.183575       9.559843       1.412498      15.901400           0.000091
          509              C      15.297896      19.998597      22.083216      -0.101187      31.435537 0.41877096E+03  0.97702169E+04                                 8.725057                            6.872584       0.051676       1.993196                    0.999681      29.040116      83.632077       0.620703       0.422956      -1.058257      -0.002937      -0.009581       0.033587       0.035050      -0.000287       0.002530      -0.027378       0.003162      -0.031768      -0.031821       0.006788       0.025033             10.060956       5.114899      -0.055608      -2.057580       9.323841       2.028869      15.744128           0.000506
          510              C      15.261243      18.715754      21.680037      -0.014005      35.441480 0.42303293E+03  0.98198183E+04                                 9.440679                            6.859526      -0.042965       1.997268                    0.999264      26.989544      75.630820       0.632603       0.417105      -1.070043      -0.004981       0.000935       0.039386       0.039711      -0.001248       0.015245       0.000619       0.015177      -0.013969      -0.014422      -0.005127       0.019549             12.069671       5.515609       0.066365      -2.600203       9.619195       2.720668      21.074209           0.009399
          511              C      15.006965      17.730715      22.616970      -0.086261      31.880408 0.41080371E+03  0.95191966E+04                                 8.772832                            6.780984       0.103591       2.016093                    0.999695      28.507615      81.281666       0.629735       0.419742      -1.062418       0.011838       0.022182       0.012302       0.027992      -0.006316       0.012879       0.003713      -0.024373      -0.080456      -0.032411       0.005270       0.027142             10.374337       5.283911       0.489367      -2.201864       8.273988       0.825530      17.565112           0.003902
          512              C      14.869518      18.060588       1.058345      -0.084331      32.515623 0.43776451E+03  0.10381890E+05                                 9.066999                            7.121398      -0.167629       1.929691                    0.998240      29.530941      87.235535       0.594496       0.434431      -1.045664       0.026373       0.020881      -0.021089       0.039703      -0.003308       0.003812      -0.020741      -0.004243      -0.077663      -0.034668       0.009500       0.025168             10.651636       5.686388       0.134618      -2.246511       9.335509       1.097540      16.933010           0.002589
          513              C      15.483450      18.379008      20.223094       0.576455      23.706210 0.25408735E+03  0.52763895E+04                                 7.704783                            5.685596      -0.125686       2.019035                    0.999328      22.274457      62.215344       0.618233       0.477090      -1.018217       0.010308      -0.036544      -0.047711       0.060976      -0.002383       0.015652      -0.000288       0.135301      -0.195335      -0.066581      -0.035137       0.101717              9.615384       4.637837       0.179043      -1.218450       8.599742       2.476841      15.608571          -0.004314
          514              C       9.804581      19.185366      15.167321      -0.117677      37.074173 0.52368953E+03  0.12886498E+05                                 9.845567                            7.748531      -0.219385       1.917908                    0.998033      29.680157      87.032299       0.578961       0.429928      -1.056712       0.061909      -0.023614       0.019573       0.069090       0.006699      -0.002851       0.007509      -0.018691      -0.087539      -0.030620       0.003814       0.026806             11.849355      18.139093      -3.685477       1.313158       6.755438      -1.108730      10.653536           0.000691
          515              C      10.766713      19.192239      14.166245      -0.108316      32.773298 0.42537819E+03  0.99568332E+04                                 8.877246                            6.866208       0.190769       2.029501                    0.999810      29.353909      84.494959       0.629608       0.415614      -1.063588       0.018404      -0.021176       0.028943       0.040309       0.009349      -0.007660      -0.004705      -0.035845       0.127553      -0.041952      -0.001943       0.043895             10.391281      16.263315      -2.846530       1.360667       5.507444      -0.879766       9.403083           0.000340
          516              C      12.090790      18.960869      14.509864      -0.094342      31.645326 0.40640613E+03  0.94030314E+04                                 8.726163                            6.749628       0.067220       1.999047                    0.999726      28.738436      82.192525       0.629749       0.420369      -1.060774      -0.026236       0.002188       0.015309       0.030455       0.014088      -0.026927       0.006606      -0.011617       0.021053      -0.035472       0.008030       0.027442             10.213320      16.056714      -2.778861       1.726284       5.705582      -1.541511       8.877665           0.000277
          517              C      12.432117      18.576016      15.762926      -0.010087      36.180494 0.41464288E+03  0.95815658E+04                                 9.593587                            6.794942      -0.077850       1.989777                    0.999111      26.818284      75.098305       0.634768       0.417569      -1.069233      -0.035476       0.006317      -0.011603       0.037856       0.015357      -0.001280       0.001133      -0.024450      -0.026293      -0.015640      -0.008377       0.024017             12.599086      21.801417      -4.733095       1.970991       6.696313      -1.507361       9.299527           0.000362
          518              C      11.437914      18.550817      16.702150      -0.080628      31.795658 0.39405953E+03  0.90559488E+04                                 8.803254                            6.659021       0.074851       2.008931                    0.999704      28.314319      80.958081       0.631602       0.421978      -1.058751      -0.017281       0.000194      -0.026342       0.031505       0.011939       0.006341      -0.000536      -0.040941       0.076515      -0.037077       0.010862       0.026215             10.689770      18.038621      -3.718872       0.338500       5.972773      -0.705839       8.057917           0.000302
          519              C      10.155072      18.896727      16.424964      -0.076886      31.514246 0.39826911E+03  0.92271964E+04                                 8.872336                            6.782204      -0.073041       1.969672                    0.998591      28.681489      83.820268       0.610403       0.433108      -1.046165       0.022979      -0.013825      -0.018531       0.032597       0.019087      -0.017550      -0.000575      -0.053966       0.010444      -0.041015       0.008336       0.032679             10.629302      16.633480      -3.703482       0.791591       6.136636      -0.775498       9.117790           0.000635
          520              C      13.824918      18.149929      16.124871       0.593677      25.145015 0.27233286E+03  0.57591935E+04                                 8.022813                            5.897673      -0.072069       2.029892                    0.999530      22.710847      64.196915       0.604717       0.478953      -1.016339       0.061188      -0.015006       0.019847       0.066054       0.035827      -0.000618       0.058411      -0.124626       0.007397      -0.077314      -0.025376       0.102690             10.091359      16.224533      -2.554009       0.830070       5.986979      -1.696645       8.062565          -0.000197
          521              C       9.992426       7.985694       7.907807      -0.127237      36.787727 0.53882459E+03  0.13382380E+05                                 9.850361                            7.908142      -0.360135       1.872691                    0.996884      30.170217      89.505172       0.566614       0.435244      -1.051214       0.058728      -0.021424      -0.025004       0.067329       0.010844       0.003139       0.008504      -0.022667      -0.085646      -0.029922      -0.001409       0.031332             11.609743      17.665621      -2.717568      -1.018422       6.297028      -0.255899      10.866580           0.000801
          522              C      10.913324       7.790977       8.897428      -0.096002      32.142301 0.42581309E+03  0.99789252E+04                                 8.801185                            6.892091       0.185575       2.030480                    0.999762      29.302151      84.655616       0.624780       0.418325      -1.060864       0.027554      -0.007537      -0.030043       0.041457       0.005905       0.005782      -0.001703      -0.044180       0.118361      -0.043022       0.003115       0.039907             10.183617      15.901122      -2.183525      -1.412551       5.089909      -0.068817       9.559821           0.000097
          523              C      12.278634       7.610004       8.544647      -0.101192      31.435437 0.41877067E+03  0.97702023E+04                                 8.725012                            6.872566       0.051721       1.993209                    0.999681      29.040117      83.631874       0.620706       0.422954      -1.058259      -0.033586       0.002942      -0.009580       0.035049       0.002529       0.027378       0.000289      -0.017462       0.011146      -0.031820       0.006786       0.025034             10.060841      15.743878      -2.057529      -2.028907       5.114837       0.055604       9.323807           0.000501
          524              C      12.681813       7.646657       7.261804      -0.014012      35.441476 0.42303451E+03  0.98198609E+04                                 9.440656                            6.859527      -0.042927       1.997278                    0.999264      26.989611      75.630943       0.632605       0.417104      -1.070044      -0.039386       0.004983       0.000936       0.039711       0.015244      -0.000619       0.001251      -0.014566      -0.015777      -0.014420      -0.005125       0.019545             12.069552      21.073914      -2.600125      -2.720688       5.515549      -0.066372       9.619193           0.009396
          525              C      11.744880       7.900935       6.276765      -0.086265      31.880376 0.41080484E+03  0.95192296E+04                                 8.772824                            6.780995       0.103630       2.016105                    0.999695      28.507640      81.281776       0.629734       0.419742      -1.062418      -0.012305      -0.011838       0.022181       0.027992       0.012875      -0.003709       0.006319      -0.028037       0.076800      -0.032409       0.005262       0.027147             10.374247      17.564874      -2.201790      -0.825563       5.283858      -0.489365       8.274009           0.003905
          526              C      10.395605       8.038382       6.606638      -0.084326      32.515392 0.43776195E+03  0.10381825E+05                                 9.066988                            7.121404      -0.167672       1.929680                    0.998239      29.530902      87.235696       0.594492       0.434435      -1.045661       0.021091      -0.026369       0.020880       0.039701       0.003813       0.020736       0.003314      -0.036719       0.045196      -0.034668       0.009500       0.025169             10.651539      16.932751      -2.246423      -1.097602       5.686331      -0.134596       9.335536           0.002597
          527              C      14.138756       7.424450       6.925058       0.576450      23.706137 0.25408700E+03  0.52763789E+04                                 7.704758                            5.685588      -0.125669       2.019041                    0.999328      22.274419      62.215154       0.618234       0.477089      -1.018217       0.047711      -0.010307      -0.036545       0.060976       0.015652       0.000287       0.002386      -0.165312      -0.105279      -0.066579      -0.035135       0.101713              9.615305      15.608373      -1.218405      -2.476842       4.637793      -0.179054       8.599751          -0.004316
          528              C      19.194529      13.103319       7.731416      -0.117686      37.073966 0.52368934E+03  0.12886467E+05                                 9.845460                            7.748486      -0.219327       1.917925                    0.998034      29.680036      87.031301       0.578968       0.429924      -1.056717      -0.019573      -0.061911      -0.023615       0.069092      -0.002851      -0.007502      -0.006703      -0.034424       0.071806      -0.030618       0.003811       0.026806             11.849096      10.653434       1.313320       1.108769      18.138620       3.685323       6.755235           0.000686
          529              C      20.195605      12.141187       7.738289      -0.108291      32.771342 0.42535386E+03  0.99560825E+04                                 8.876823                            6.865979       0.190874       2.029547                    0.999810      29.352715      84.489674       0.629625       0.415610      -1.063595      -0.028939      -0.018410      -0.021164       0.040303      -0.007666       0.004714      -0.009358       0.081696      -0.009975      -0.041960      -0.001932       0.043892             10.390619       9.402632       1.360549       0.879731      16.262103       2.846208       5.507121           0.000337
          530              C      19.851986      10.817110       7.506919      -0.094318      31.643480 0.40638320E+03  0.94023376E+04                                 8.725767                            6.749412       0.067296       1.999085                    0.999726      28.737318      82.187744       0.629765       0.420366      -1.060780      -0.015305       0.026235       0.002202       0.030453      -0.026924      -0.006598      -0.014092       0.016340       0.006935      -0.035472       0.008036       0.027436             10.212696       8.877320       1.726187       1.541471      16.055482       2.778565       5.705285           0.000273
          531              C      18.598924      10.475783       7.122066      -0.010088      36.180010 0.41463965E+03  0.95814621E+04                                 9.593467                            6.794899      -0.077817       1.989789                    0.999111      26.818141      75.097527       0.634773       0.417567      -1.069236       0.011602       0.035474       0.006319       0.037855      -0.001282      -0.001127      -0.015358      -0.000924       0.049827      -0.015640      -0.008379       0.024019             12.598760       9.299376       1.970938       1.507354      21.800742       4.732903       6.696163           0.000356
          532              C      17.659700      11.469986       7.096867      -0.080637      31.795947 0.39406394E+03  0.90560783E+04                                 8.803295                            6.659052       0.074860       2.008930                    0.999704      28.314592      80.959065       0.631602       0.421978      -1.058752       0.026346       0.017280       0.000190       0.031508       0.006344       0.000541      -0.011940       0.058722       0.023169      -0.037077       0.010867       0.026210             10.689755       8.057915       0.338600       0.705877      18.038591       3.718867       5.972759           0.000282
          533              C      17.936886      12.752828       7.442777      -0.076896      31.514465 0.39827264E+03  0.92272933E+04                                 8.872346                            6.782214      -0.072986       1.969684                    0.998592      28.681672      83.820711       0.610406       0.433106      -1.046167       0.018536      -0.022978      -0.013828       0.032601      -0.017554       0.000576      -0.019089       0.032195       0.075733      -0.041015       0.008332       0.032683             10.629260       9.117776       0.791723       0.775527      16.633423       3.703484       6.136581           0.000620
          534              C      18.236979       9.082982       6.695979       0.593677      25.144909 0.27233269E+03  0.57591847E+04                                 8.022773                            5.897664      -0.072059       2.029896                    0.999530      22.710777      64.196533       0.604719       0.478951      -1.016340      -0.019848      -0.061186      -0.015009       0.066052      -0.000620      -0.058409      -0.035827       0.066017       0.183246      -0.077317      -0.025372       0.102689             10.091209       8.062500       0.830018       1.696651      16.224215       2.553923       5.986912          -0.000202
          535              C      12.915474      19.439644       3.546143      -0.127237      36.787770 0.53882380E+03  0.13382355E+05                                 9.850371                            7.908135      -0.360150       1.872687                    0.996883      30.170204      89.505103       0.566614       0.435244      -1.051214      -0.058727      -0.021436       0.025007       0.067332      -0.010842       0.003137      -0.008505      -0.022664      -0.085649      -0.029923      -0.001406       0.031330             11.609842      17.665762       2.717635      -1.018385       6.297072       0.255917      10.866690           0.000795
          536              C      11.994576      19.244927       2.556522      -0.095993      32.141809 0.42580602E+03  0.99787100E+04                                 8.801091                            6.892031       0.185604       2.030494                    0.999762      29.301787      84.654129       0.624784       0.418325      -1.060865      -0.027555      -0.007553       0.030042       0.041459      -0.005904       0.005783       0.001708      -0.044178       0.118361      -0.043021       0.003114       0.039908             10.183531      15.900924       2.183526      -1.412429       5.089889       0.068844       9.559779           0.000098
          537              C      10.629266      19.063954       2.909303      -0.101171      31.434542 0.41875704E+03  0.97698048E+04                                 8.724877                            6.872475       0.051715       1.993220                    0.999681      29.039458      83.629637       0.620707       0.422956      -1.058257       0.033588       0.002927       0.009579       0.035049      -0.002532       0.027377      -0.000289      -0.017478       0.011132      -0.031824       0.006796       0.025028             10.060687      15.743525       2.057523      -2.028743       5.114793      -0.055571       9.323742           0.000518
          538              C      10.226087      19.100607       4.192146      -0.014001      35.441347 0.42303203E+03  0.98197966E+04                                 9.440669                            6.859530      -0.042960       1.997271                    0.999264      26.989505      75.630818       0.632601       0.417106      -1.070042       0.039386       0.004971      -0.000935       0.039710      -0.015245      -0.000619      -0.001250      -0.014572      -0.015782      -0.014421      -0.005127       0.019549             12.069602      21.073955       2.600200      -2.720599       5.515586       0.066388       9.619264           0.009409
          539              C      11.163020      19.354885       5.177185      -0.086277      31.881563 0.41081990E+03  0.95196882E+04                                 8.773077                            6.781137       0.103523       2.016062                    0.999695      28.508404      81.285048       0.629724       0.419744      -1.062414       0.012303      -0.011853      -0.022184       0.028000      -0.012876      -0.003714      -0.006320      -0.028030       0.076799      -0.032408       0.005261       0.027147             10.374636      17.565598       2.201948      -0.825607       5.284025       0.489378       8.274287           0.003908
          540              C      12.512295      19.492332       4.847312      -0.084342      32.516337 0.43777455E+03  0.10382201E+05                                 9.067151                            7.121489      -0.167654       1.929677                    0.998240      29.531431      87.237645       0.594490       0.434433      -1.045662      -0.021086      -0.026384      -0.020884       0.039710      -0.003807       0.020744      -0.003312      -0.036702       0.045194      -0.034667       0.009495       0.025172             10.651830      16.933316       2.246578      -1.097607       5.686465       0.134605       9.335709           0.002590
          541              C       8.769144      18.878400       4.528892       0.576450      23.706263 0.25408839E+03  0.52764148E+04                                 7.704796                            5.685612      -0.125666       2.019043                    0.999328      22.274415      62.215180       0.618232       0.477091      -1.018217      -0.047707      -0.010316       0.036548       0.060977      -0.015654       0.000288      -0.002384      -0.165316      -0.105280      -0.066581      -0.035135       0.101716              9.615379      15.608485       1.218464      -2.476803       4.637831       0.179067       8.599822          -0.004308
          542              C       3.713371       1.649369       3.722534      -0.117611      37.071488 0.52365201E+03  0.12885352E+05                                 9.845165                            7.748324      -0.219497       1.917893                    0.998033      29.678826      87.027825       0.578960       0.429936      -1.056707       0.019582      -0.061922       0.023536       0.069078       0.002855      -0.007504       0.006707      -0.034389       0.071950      -0.030625       0.003776       0.026849             11.848729      10.653167      -1.313111       1.108682      18.137852      -3.685202       6.755169           0.000703
          543              C       2.712295       0.687237       3.715661      -0.108291      32.771755 0.42535777E+03  0.99562327E+04                                 8.876981                            6.866065       0.190781       2.029522                    0.999811      29.352996      84.491722       0.629612       0.415616      -1.063587       0.028949      -0.018405       0.021105       0.040277       0.007655       0.004707       0.009340       0.081672      -0.009916      -0.041948      -0.001919       0.043867             10.390901       9.402860      -1.360627       0.879726      16.262557      -2.846368       5.507287           0.000353
          544              C       3.055914      22.271060       3.947031      -0.094343      31.644437 0.40639641E+03  0.94027208E+04                                 8.725899                            6.749486       0.067390       1.999100                    0.999726      28.738045      82.190194       0.629767       0.420361      -1.060783       0.015322       0.026235      -0.002230       0.030463       0.026931      -0.006597       0.014084       0.016338       0.006941      -0.035473       0.008033       0.027440             10.212946       8.877418      -1.726221       1.541467      16.055997      -2.778696       5.705425           0.000297
          545              C       4.308976      21.929733       4.331884      -0.010113      36.179981 0.41464157E+03  0.95815017E+04                                 9.593381                            6.794865      -0.077698       1.989822                    0.999111      26.818271      75.097459       0.634783       0.417561      -1.069241      -0.011598       0.035479      -0.006343       0.037862       0.001280      -0.001122       0.015348      -0.000937       0.049816      -0.015625      -0.008385       0.024010             12.598708       9.299327      -1.970893       1.507322      21.800624      -4.732894       6.696172           0.000373
          546              C       5.248200       0.016036       4.357083      -0.080650      31.795914 0.39406553E+03  0.90561131E+04                                 8.803223                            6.659024       0.074984       2.008962                    0.999704      28.314751      80.959194       0.631610       0.421972      -1.058756      -0.026346       0.017271      -0.000220       0.031503      -0.006344       0.000543       0.011931       0.058733       0.023199      -0.037082       0.010872       0.026210             10.689709       8.057878      -0.338552       0.705854      18.038466      -3.718884       5.972784           0.000315
          547              C       4.971014       1.298878       4.011173      -0.076890      31.514008 0.39826745E+03  0.92271449E+04                                 8.872266                            6.782179      -0.072983       1.969692                    0.998591      28.681408      83.819874       0.610406       0.433107      -1.046166      -0.018526      -0.022980       0.013772       0.032573       0.017553       0.000570       0.019079       0.032179       0.075793      -0.041014       0.008324       0.032690             10.629187       9.117701      -0.791646       0.775497      16.633257      -3.703484       6.136604           0.000643
          548              C       4.670921      20.536932       4.757971       0.593690      25.144524 0.27232866E+03  0.57590724E+04                                 8.022663                            5.897604      -0.072008       2.029913                    0.999530      22.710571      64.195594       0.604725       0.478949      -1.016343       0.019856      -0.061194       0.014996       0.066059       0.000623      -0.058407       0.035830       0.066022       0.183259      -0.077324      -0.025367       0.102691             10.091115       8.062384      -0.829988       1.696611      16.224070      -2.553881       5.986890          -0.000187
          549              C      21.446376       3.468256      15.000093      -0.127236      36.787626 0.53882581E+03  0.13382448E+05                                 9.850421                            7.908206      -0.360197       1.872677                    0.996882      30.170351      89.506327       0.566605       0.435250      -1.051208       0.058712       0.021515       0.025010       0.067346      -0.010820      -0.003133       0.008501      -0.022663      -0.085684      -0.029933      -0.001385       0.031318             11.609855      17.665846       2.718010       1.017917       6.297279      -0.255963      10.866439           0.000801
[truncated: 98,978 more chars]
