# Supplementary material for: A collection of forcefield precursors for metal–organic frameworks
Source: RSC Adv. 2019 Nov 13;9(63):36492–507. doi: 10.1039/c9ra07327b (PMC9075174; doi:10.1039/c9ra07327b)
Supplement: RA-009-C9RA07327B-s3653 [file RA-009-C9RA07327B-s3653.xyz]

   38
jmolscript: load "" {1 1 1} spacegroup "x,y,z" unitcell [{      6.734000     0.000000     0.000000 }, {      0.000000    11.062000     0.000000 }, {     -3.367000    -5.531027     9.115019 }]
Ga     0.000000     5.531000     0.000000     1.496962
Ga     3.367000     5.531000     0.000000     1.495556
H      3.643767     2.265481     5.603914     0.112957
H      3.090233     7.796487     3.511105     0.112804
H      3.643767     3.265492     3.511105     0.110212
H      3.090233    -2.265514     5.603914     0.112624
H     -0.276767     3.265492     3.511105     0.112957
H      0.276767    -2.265514     5.603914     0.112804
H     -0.276767     2.265481     5.603914     0.110212
H      0.276767     7.796487     3.511105     0.112624
H      5.050500     3.838514     0.000000     0.471743
H      1.683500     7.223486     0.000000     0.471743
C      2.834341     2.460173     5.190092    -0.108498
C      3.899659     7.991177     3.924927    -0.107920
C      2.834341     3.070800     3.924927    -0.106680
C      3.899659    -2.460204     5.190092    -0.110233
C      0.532659     3.070800     3.924927    -0.108498
C     -0.532659    -2.460204     5.190092    -0.107920
C      0.532659     2.460173     5.190092    -0.106680
C     -0.532659     7.991177     3.924927    -0.110233
C      1.683500     2.154860     5.809913    -0.027197
C      1.683500     1.481181     7.186281     0.661897
C      5.050500     7.685868     3.305106    -0.026267
C      5.050500     7.012196     1.928738     0.658744
C      1.683500     3.376113     3.305106    -0.027196
C      1.683500     4.049792     1.928738     0.661897
C     -1.683500    -2.154895     5.809913    -0.026267
C     -1.683500    -1.481223     7.186281     0.658744
O      2.766327     1.233390     7.674846    -0.575964
O      3.967673     6.764409     1.440173    -0.575727
O      2.766327     4.297583     1.440173    -0.576917
O     -2.766327    -1.233436     7.674846    -0.573902
O      0.600673     4.297583     1.440173    -0.575964
O     -0.600673    -1.233436     7.674846    -0.575727
O      0.600673     1.233390     7.674846    -0.576917
O      6.133327     6.764409     1.440173    -0.573902
O      5.050500     4.654890     0.000000    -0.947936
O      1.683500     6.407110     0.000000    -0.947936

The following XYZ coordinates are in angstroms. Other properties are in atomic units.
The sperically averaged electron density of each atom fit to a function of the form exp(a - br)
eigen_1, eigen_2 and eigen_3 are the three eigenvalues of traceless quadrupole moment tensor
  atom number  atomic symbol              X              Y              Z     net charge C6 coefficient C8 coefficient C10 coefficient fluctuating dipole atomic polarizability isotropic forcefield polarizability              a              b squared Pearson coefficient          <r^3>          <r^4>         wp_QDO          m_QDO          q_QDO       dipole_x       dipole_y       dipole_z         dipole            Qxy            Qxz            Qyz     Q(x^2-y^2)  Q(3z^2 - R^2)        eigen_1        eigen_2        eigen_3 static polarizability      alpha(xx)      alpha(xy)      alpha(xz)      alpha(yy)      alpha(yz)      alpha(zz) atomic spin moment
            1             Ga       0.000000       5.531000       0.000000       1.496962      80.564859 0.12846418E+04  0.36960212E+05                                13.843223                           10.515625       0.513244       2.071010                    0.997246      39.734859     100.891447       0.659530       0.322789      -1.215099       0.000000       0.000000      -0.000000       0.000000       0.065169       0.000273      -0.000041       0.002793      -0.002902      -0.064701      -0.000967       0.065668             17.788662      22.776928      -2.788409       0.001139      12.493592      -0.001597      18.095466          -0.000001
            2             Ga       3.367000       5.531000       0.000000       1.495556      80.588493 0.12851361E+04  0.36977752E+05                                13.844543                           10.516564       0.502916       2.068324                    0.997108      39.740769     100.908851       0.659606       0.322723      -1.215169       0.000000       0.000000      -0.000000       0.000000      -0.065082       0.000554       0.000204       0.000852       0.000637      -0.065194       0.000216       0.064978             17.790382      22.779758       2.788915       0.001126      12.494600       0.000673      18.096787          -0.000000
            3              H       3.643767       2.265481       5.603914       0.112957       1.058509 0.74761974E+01  0.71793317E+02                                 1.680214                            1.571214      -0.899694       2.448597                    0.998990       3.378224       9.197840       0.515089       1.238286      -0.718472       0.032329      -0.007521       0.016335       0.036994      -0.001074       0.002498      -0.005919       0.027217      -0.008824      -0.015036      -0.000517       0.015553              1.726366       2.133939      -0.174044       0.318235       1.414651      -0.212401       1.630507           0.000002
            4              H       3.090233       7.796487       3.511105       0.112804       1.059604 0.74836703E+01  0.71865266E+02                                 1.679421                            1.570459      -0.895724       2.449846                    0.999056       3.378717       9.191771       0.516098       1.235861      -0.719002      -0.032422      -0.007793      -0.016459       0.037186       0.001138       0.002430       0.005549       0.027122      -0.008810      -0.014709      -0.000776       0.015485              1.725542       2.132888       0.173999       0.318176       1.413998       0.212258       1.629739           0.000003
            5              H       3.643767       3.265492       3.511105       0.110212       1.064171 0.75218515E+01  0.72303732E+02                                 1.682124                            1.572829      -0.893790       2.450131                    0.999002       3.386957       9.210384       0.516655       1.233303      -0.719575       0.033797       0.007180      -0.016677       0.038365       0.001315      -0.002455      -0.005942       0.026823      -0.008784      -0.014898      -0.000483       0.015380              1.728393       2.136779       0.174406      -0.318895       1.416069      -0.212804       1.632330           0.000002
            6              H       3.090233      -2.265514       5.603914       0.112624       1.058064 0.74726410E+01  0.71743388E+02                                 1.678990                            1.570278      -0.900685       2.448632                    0.998979       3.377783       9.192597       0.515571       1.237400      -0.718673      -0.033058       0.008633       0.016131       0.037783      -0.000658      -0.002495       0.005486       0.026915      -0.008554      -0.014602      -0.000702       0.015304              1.725016       2.131790      -0.173656      -0.317523       1.413865       0.212104       1.629393           0.000003
            7              H      -0.276767       3.265492       3.511105       0.112957       1.058509 0.74761972E+01  0.71793316E+02                                 1.680214                            1.571214      -0.899694       2.448597                    0.998990       3.378224       9.197841       0.515088       1.238286      -0.718472      -0.032329       0.007521      -0.016335       0.036994      -0.001074       0.002498      -0.005919       0.027217      -0.008824      -0.015036      -0.000517       0.015553              1.726366       2.133940      -0.174044       0.318235       1.414651      -0.212402       1.630507           0.000002
            8              H       0.276767      -2.265514       5.603914       0.112804       1.059603 0.74836657E+01  0.71865216E+02                                 1.679421                            1.570459      -0.895724       2.449846                    0.999056       3.378716       9.191770       0.516097       1.235862      -0.719002       0.032422       0.007793       0.016459       0.037186       0.001138       0.002430       0.005549       0.027122      -0.008810      -0.014709      -0.000776       0.015485              1.725542       2.132888       0.173999       0.318176       1.413998       0.212258       1.629740           0.000003
            9              H      -0.276767       2.265481       5.603914       0.110212       1.064171 0.75218518E+01  0.72303734E+02                                 1.682123                            1.572829      -0.893790       2.450131                    0.999002       3.386957       9.210383       0.516655       1.233302      -0.719575      -0.033797      -0.007180       0.016677       0.038365       0.001315      -0.002455      -0.005942       0.026823      -0.008784      -0.014898      -0.000483       0.015380              1.728393       2.136779       0.174406      -0.318895       1.416069      -0.212804       1.632330           0.000002
           10              H       0.276767       7.796487       3.511105       0.112624       1.058064 0.74726410E+01  0.71743388E+02                                 1.678990                            1.570278      -0.900685       2.448632                    0.998979       3.377783       9.192597       0.515571       1.237400      -0.718673       0.033058      -0.008633      -0.016131       0.037783      -0.000658      -0.002495       0.005486       0.026915      -0.008554      -0.014602      -0.000702       0.015304              1.725016       2.131790      -0.173656      -0.317523       1.413865       0.212104       1.629393           0.000003
           11              H       5.050500       3.838514       0.000000       0.471743       0.369193 0.21391922E+01  0.15471818E+02                                 0.954564                            0.943875      -1.293208       2.511248                    0.999881       1.835259       4.772801       0.542256       1.561744      -0.658365      -0.000083      -0.030462      -0.000140       0.030463      -0.000015       0.000195      -0.000008      -0.019956      -0.033351      -0.011123      -0.004414       0.015537              0.962180       0.949834      -0.000000       0.000000       1.038629       0.000001       0.898078           0.000002
           12              H       1.683500       7.223486       0.000000       0.471743       0.369193 0.21391916E+01  0.15471811E+02                                 0.954564                            0.943874      -1.293208       2.511248                    0.999881       1.835259       4.772800       0.542257       1.561744      -0.658365       0.000083       0.030462       0.000140       0.030463      -0.000015       0.000195      -0.000008      -0.019956      -0.033351      -0.011123      -0.004414       0.015537              0.962180       0.949834      -0.000000       0.000000       1.038628       0.000001       0.898078           0.000002
           13              C       2.834341       2.460173       5.190092      -0.108498      33.664349 0.41404782E+03  0.96367532E+04                                 9.105910                            6.834101       0.058166       1.991227                    0.999669      29.089689      83.789819       0.622132       0.423003      -1.057779      -0.023860       0.009050      -0.021685       0.033488      -0.010923       0.021472       0.003736       0.025363      -0.042432      -0.027705      -0.004300       0.032005             10.647905      10.481514       0.429151      -0.769366       7.803331      -5.346466      13.658872           0.000002
           14              C       3.899659       7.991177       3.924927      -0.107920      33.626910 0.41345542E+03  0.96193932E+04                                 9.099154                            6.829225       0.061234       1.992428                    0.999676      29.071587      83.718487       0.622360       0.423005      -1.057792       0.023402       0.009612       0.021975       0.033510       0.010614       0.021980      -0.003554       0.024481      -0.043754      -0.028143      -0.003921       0.032064             10.639696      10.473989      -0.428417      -0.767974       7.797113       5.341556      13.647985           0.000002
           15              C       2.834341       3.070800       3.924927      -0.106680      33.629544 0.41343906E+03  0.96197433E+04                                 9.103348                            6.832093       0.055396       1.990736                    0.999657      29.071663      83.745369       0.621766       0.423377      -1.057468      -0.019166      -0.008008       0.020748       0.029359       0.011862      -0.022453       0.002919       0.024688      -0.041312      -0.028124      -0.004773       0.032897             10.644721      10.480156      -0.427957       0.767118       7.800500      -5.343994      13.653506           0.000002
           16              C       3.899659      -2.460204       5.190092      -0.110233      33.749055 0.41533203E+03  0.96747251E+04                                 9.122750                            6.846373       0.059672       1.991098                    0.999678      29.137401      83.979218       0.621307       0.423211      -1.057584       0.021058      -0.010854      -0.020692       0.031455      -0.010283      -0.021649      -0.004139       0.023133      -0.037422      -0.027146      -0.003436       0.030583             10.668283      10.497969       0.430678       0.772097       7.819132       5.359151      13.687748           0.000002
           17              C       0.532659       3.070800       3.924927      -0.108498      33.664351 0.41404785E+03  0.96367542E+04                                 9.105910                            6.834101       0.058166       1.991227                    0.999669      29.089690      83.789824       0.622132       0.423003      -1.057779       0.023860      -0.009050       0.021685       0.033488      -0.010923       0.021472       0.003736       0.025363      -0.042432      -0.027705      -0.004300       0.032005             10.647906      10.481515       0.429151      -0.769366       7.803331      -5.346466      13.658872           0.000002
           18              C      -0.532659      -2.460204       5.190092      -0.107920      33.626917 0.41345553E+03  0.96193965E+04                                 9.099156                            6.829226       0.061234       1.992427                    0.999676      29.071590      83.718501       0.622360       0.423005      -1.057792      -0.023402      -0.009612      -0.021975       0.033510       0.010614       0.021980      -0.003554       0.024481      -0.043754      -0.028143      -0.003921       0.032064             10.639698      10.473991      -0.428417      -0.767974       7.797114       5.341557      13.647988           0.000002
           19              C       0.532659       2.460173       5.190092      -0.106680      33.629544 0.41343905E+03  0.96197430E+04                                 9.103347                            6.832093       0.055396       1.990736                    0.999657      29.071663      83.745367       0.621766       0.423377      -1.057468       0.019166       0.008008      -0.020748       0.029358       0.011862      -0.022453       0.002919       0.024688      -0.041312      -0.028124      -0.004773       0.032897             10.644720      10.480156      -0.427958       0.767118       7.800500      -5.343994      13.653506           0.000002
           20              C      -0.532659       7.991177       3.924927      -0.110233      33.749051 0.41533196E+03  0.96747230E+04                                 9.122749                            6.846372       0.059672       1.991098                    0.999678      29.137399      83.979208       0.621307       0.423211      -1.057584      -0.021058       0.010854       0.020692       0.031455      -0.010283      -0.021649      -0.004139       0.023133      -0.037422      -0.027146      -0.003436       0.030583             10.668282      10.497968       0.430678       0.772097       7.819131       5.359151      13.687746           0.000002
           21              C       1.683500       2.154860       5.809913      -0.027197      36.311444 0.40128706E+03  0.91703011E+04                                 9.457767                            6.605225       0.068040       2.032786                    0.999407      26.586951      73.328488       0.657395       0.407710      -1.078812      -0.001030       0.015692      -0.040713       0.043645      -0.000852       0.001364       0.006669      -0.012878      -0.019115      -0.009204      -0.002844       0.012048             12.001278      10.588061      -0.000222       0.000320       8.728613      -6.928392      16.687160          -0.000000
           22              C       1.683500       1.481181       7.186281       0.661897      22.827212 0.21516441E+03  0.42917590E+04                                 7.462788                            5.238472       0.031244       2.093084                    0.999518      20.928912      57.535470       0.642053       0.478267      -1.016269      -0.001521      -0.029898       0.061943       0.068797       0.001630      -0.000006       0.082228      -0.106875      -0.118674      -0.082887      -0.033660       0.116547              9.291297       9.775999      -0.000059       0.000042       6.431480      -4.291190      11.666412          -0.000000
           23              C       5.050500       7.685868       3.305106      -0.026267      36.296042 0.40105315E+03  0.91638163E+04                                 9.455703                            6.603617       0.065919       2.032211                    0.999370      26.580640      73.311659       0.657413       0.407749      -1.078763       0.000937       0.015460       0.041562       0.044354      -0.000403       0.001374      -0.006603      -0.014392      -0.018518      -0.008786      -0.003861       0.012646             11.999092      10.583103      -0.000003      -0.000068       8.727607       6.928238      16.686566           0.000000
           24              C       5.050500       7.012196       1.928738       0.658744      22.878350 0.21570204E+03  0.43050874E+04                                 7.472473                            5.244212       0.030932       2.092421                    0.999521      20.957699      57.628519       0.641861       0.478121      -1.016365      -0.001741      -0.030970      -0.060161       0.067687       0.000058       0.000389      -0.081564      -0.109041      -0.122126      -0.082883      -0.034163       0.117046              9.304550       9.787531       0.000496       0.000813       6.440665       4.299539      11.685453          -0.000000
           25              C       1.683500       3.376113       3.305106      -0.027196      36.311443 0.40128704E+03  0.91703007E+04                                 9.457767                            6.605225       0.068040       2.032786                    0.999407      26.586950      73.328487       0.657395       0.407710      -1.078812       0.001030      -0.015692       0.040713       0.043645      -0.000852       0.001364       0.006669      -0.012878      -0.019115      -0.009204      -0.002844       0.012048             12.001278      10.588061      -0.000222       0.000320       8.728613      -6.928392      16.687160          -0.000000
           26              C       1.683500       4.049792       1.928738       0.661897      22.827212 0.21516441E+03  0.42917591E+04                                 7.462788                            5.238472       0.031244       2.093084                    0.999518      20.928912      57.535472       0.642053       0.478267      -1.016268       0.001521       0.029898      -0.061943       0.068797       0.001630      -0.000006       0.082228      -0.106875      -0.118674      -0.082887      -0.033660       0.116547              9.291298       9.776000      -0.000059       0.000042       6.431480      -4.291190      11.666413          -0.000000
           27              C      -1.683500      -2.154895       5.809913      -0.026267      36.296040 0.40105311E+03  0.91638154E+04                                 9.455703                            6.603617       0.065919       2.032211                    0.999370      26.580639      73.311656       0.657413       0.407749      -1.078763      -0.000937      -0.015460      -0.041562       0.044354      -0.000403       0.001374      -0.006603      -0.014392      -0.018518      -0.008786      -0.003861       0.012646             11.999091      10.583103      -0.000003      -0.000068       8.727606       6.928237      16.686565           0.000000
           28              C      -1.683500      -1.481223       7.186281       0.658744      22.878352 0.21570206E+03  0.43050878E+04                                 7.472473                            5.244212       0.030932       2.092421                    0.999521      20.957700      57.628520       0.641861       0.478121      -1.016365       0.001741       0.030970       0.060161       0.067687       0.000058       0.000389      -0.081564      -0.109041      -0.122126      -0.082883      -0.034163       0.117046              9.304550       9.787531       0.000496       0.000813       6.440665       4.299539      11.685453          -0.000000
           29              O       2.766327       1.233390       7.674846      -0.575964      37.114515 0.48881498E+03  0.11470200E+05                                 8.828889                            6.820543       0.331220       2.165438                    0.998408      26.961485      69.932597       0.731400       0.356882      -1.141108      -0.030333       0.015851      -0.022490       0.040953      -0.010477       0.032806       0.044836      -0.032706      -0.088324      -0.070115       0.014401       0.055714             10.595853      13.040153      -3.162041       4.874228       7.479224      -3.556219      11.268183           0.000002
           30              O       3.967673       6.764409       1.440173      -0.575727      37.075014 0.48817996E+03  0.11451292E+05                                 8.821720                            6.815368       0.327135       2.164472                    0.998347      26.948966      69.882203       0.731815       0.356804      -1.141199       0.030458       0.017358       0.021409       0.041077       0.011805       0.032137      -0.044543      -0.032205      -0.089896      -0.070159       0.015147       0.055011             10.586767      13.028882       3.159367       4.870576       7.473116       3.552543      11.258304           0.000002
           31              O       2.766327       4.297583       1.440173      -0.576917      37.097626 0.48858602E+03  0.11462934E+05                                 8.824251                            6.817396       0.327976       2.164521                    0.998363      26.960549      69.913415       0.731853       0.356720      -1.141292      -0.028605      -0.016499       0.021776       0.039556       0.011394      -0.032218       0.044416      -0.033814      -0.087384      -0.069633       0.014171       0.055462             10.589722      13.033316       3.159816      -4.870950       7.474888      -3.553290      11.260963           0.000002
           32              O      -2.766327      -1.233436       7.674846      -0.573902      37.040944 0.48765060E+03  0.11435817E+05                                 8.817234                            6.812338       0.327865       2.164918                    0.998403      26.930350      69.825490       0.731868       0.356874      -1.141138       0.031108      -0.017812      -0.022534       0.042341      -0.012725      -0.033446      -0.044560      -0.032316      -0.088579      -0.071240       0.016263       0.054977             10.580947      13.021601      -3.156974      -4.866991       7.469177       3.550096      11.252061           0.000002
           33              O       0.600673       4.297583       1.440173      -0.575964      37.114512 0.48881495E+03  0.11470199E+05                                 8.828888                            6.820542       0.331220       2.165438                    0.998408      26.961485      69.932594       0.731400       0.356882      -1.141108       0.030333      -0.015851       0.022490       0.040953      -0.010477       0.032806       0.044836      -0.032706      -0.088324      -0.070115       0.014401       0.055714             10.595852      13.040152      -3.162041       4.874228       7.479223      -3.556219      11.268182           0.000002
           34              O      -0.600673      -1.233436       7.674846      -0.575727      37.075014 0.48817996E+03  0.11451292E+05                                 8.821721                            6.815368       0.327135       2.164472                    0.998347      26.948966      69.882203       0.731815       0.356804      -1.141199      -0.030458      -0.017358      -0.021409       0.041077       0.011805       0.032137      -0.044543      -0.032205      -0.089896      -0.070159       0.015147       0.055011             10.586767      13.028882       3.159367       4.870576       7.473116       3.552543      11.258304           0.000002
           35              O       0.600673       1.233390       7.674846      -0.576917      37.097625 0.48858601E+03  0.11462934E+05                                 8.824251                            6.817396       0.327976       2.164521                    0.998363      26.960549      69.913415       0.731853       0.356720      -1.141292       0.028605       0.016499      -0.021776       0.039556       0.011394      -0.032218       0.044416      -0.033814      -0.087384      -0.069633       0.014171       0.055462             10.589722      13.033316       3.159816      -4.870950       7.474888      -3.553290      11.260963           0.000002
           36              O       6.133327       6.764409       1.440173      -0.573902      37.040943 0.48765058E+03  0.11435816E+05                                 8.817234                            6.812338       0.327865       2.164918                    0.998403      26.930350      69.825489       0.731868       0.356874      -1.141138      -0.031108       0.017812       0.022534       0.042341      -0.012725      -0.033446      -0.044560      -0.032316      -0.088579      -0.071240       0.016263       0.054977             10.580946      13.021601      -3.156974      -4.866990       7.469177       3.550096      11.252061           0.000002
           37              O       5.050500       4.654890       0.000000      -0.947936      44.952231 0.74328928E+03  0.19431004E+05                                10.221363                            8.520376      -0.348275       1.897445                    0.994462      31.868025      88.174728       0.639702       0.366261      -1.130063      -0.001207       0.005191       0.000501       0.005353      -0.001150       0.000780      -0.000107      -0.078094      -0.122529      -0.040870      -0.018615       0.059485             12.093016      18.920237      -0.000006       0.000249       9.147360       0.000117       8.211450           0.000001
           38              O       1.683500       6.407110       0.000000      -0.947936      44.952231 0.74328928E+03  0.19431004E+05                                10.221363                            8.520377      -0.348275       1.897445                    0.994462      31.868025      88.174727       0.639702       0.366261      -1.130063       0.001207      -0.005191      -0.000501       0.005353      -0.001150       0.000780      -0.000107      -0.078094      -0.122529      -0.040870      -0.018615       0.059485             12.093016      18.920238      -0.000006       0.000249       9.147360       0.000117       8.211451           0.000001

******************************************************
Auxiliary information for the entire system
The total spin magnetic moment of the unit cell is   0.000057
The total net atomic charge of the unit cell is   -0.000001
Accuracy of reproducing the electrostatic potential in the unit cell:
  The inner radius (bohr) =    5.0000
  The outer radius (bohr) =   12.0000
  Valid grid points have density less than (e/(bohr^3)) =    0.0001
  The number of valid grid points were=        50100
  The rms potential error without charges in kcal/mol is=      1.70669
  The rms potential error with partial charges in kcal/mol is=      0.67071
  The RRMSE value at monopole order=      0.39299
  The rms potential error with partial charges and cloud penetration in kcal/mol is=      0.68242
  The RRMSE value at monopole order with cloud penetration is=      0.39985
  The rms potential error with partial charges and atomic dipoles in kcal/mol is=      0.60315
  The RRMSE value at dipole order=      0.35340
  The rms potential error with partial charges, atomic dipoles and cloud penetration in kcal/mol is=      0.61350
  The RRMSE value at dipole order with cloud penetration=      0.35947

******************************************************
The electron densities and ab initio electrostatic potential were computed in VASP using the PBE functional and
projector augmented wave method. See the main text of the journal article for a description of computational details.
The atomic charges, dipoles, and quadrupoles were computed with the DDEC6 method as described in
(a) T. A. Manz and N. Gabaldon Limas, RSC Adv. 6 (2016) 47771-47801 DOI: 10.1039/c6ra04656h
(b) N. Gabaldon Limas and T. A. Manz, RSC Adv. 8 (2018) 2678-2707 DOI: 10.1039/c7ra11829e.
For each atom in the material, the electron cloud parameters were fit to the spherically averaged atom-in-material
electron density using radial positions for which this density was between 10^-4 and 10^-2 electrons per cubic bohr.
The polarizabilities, dispersion coefficients, and quantum Drude oscillator (QDO) parameters were fit using the MCLF method.
The magnetic structure of the system was optimized in VASP from the default ferromagnetic initial guess using spin polarization.
The atomic spin moments (ASMs) were computed on this optimized magnetic structure using the DDEC6 partition as inputs
to the method of T. A. Manz and D. S. Sholl, J. Chem. Theory Comput. 7 (2011) 4146-4164 DOI: 10.1021/ct200539n.
The RMSE and RRMSE were computed using a uniform grid with Ewald summation.
