# Supplementary material for: A collection of forcefield precursors for metal–organic frameworks
Source: RSC Adv. 2019 Nov 13;9(63):36492–507. doi: 10.1039/c9ra07327b (PMC9075174; doi:10.1039/c9ra07327b)
Supplement: RA-009-C9RA07327B-s3654 [file RA-009-C9RA07327B-s3654.xyz]

  100
jmolscript: load "" {1 1 1} spacegroup "x,y,z" unitcell [{      9.598300     0.000000     0.000000 }, {      0.000000    13.878900     0.000000 }, {     -0.923649     0.000000    15.316475 }]
Dy    -0.436769    12.334456    14.002475     1.993615
Dy     3.850446     5.395006     8.972238     1.993615
Dy     9.111420     1.544444     1.314000     1.993614
Dy     4.824205     8.483894     6.344237     1.993615
H      3.109764     1.264368    11.381673     0.112818
H      2.240357     2.251158    12.237864     0.122256
H      4.156967     3.264317    13.100181     0.100423
H      6.312241     2.612009    12.440041     0.113044
H      5.719960     1.486430    11.517989     0.122968
H      5.495981     1.532231    14.340816     0.082769
H      4.536472    13.370932    12.648345     0.121597
H      4.442943    13.348726    14.215220     0.105442
H      3.074707     1.340702    14.175398     0.091444
H      0.303912     8.203818    11.593040     0.112818
H      1.173320     9.190608    10.736849     0.122256
H      8.855010    10.203767     9.874531     0.100423
H      6.699735     9.551459    10.534672     0.113044
H      7.292017     8.425880    11.456723     0.122969
H      7.515996     8.471681     8.633897     0.082769
H      8.475504     6.431482    10.326367     0.121598
H      8.569034     6.409276     8.759492     0.105442
H      0.338970     8.280152     8.799315     0.091444
H      5.564887    12.614532     3.934802     0.112818
H      6.434294    11.627742     3.078611     0.122256
H      4.517684    10.614583     2.216294     0.100423
H      2.362410    11.266891     2.876434     0.113044
H      2.954691    12.392470     3.798486     0.122969
H      3.178670    12.346669     0.975659     0.082769
H      4.138179     0.507968     2.668130     0.121597
H      4.231708     0.530174     1.101255     0.105442
H      5.599944    12.538198     1.141077     0.091444
H      8.370739     5.675082     3.723435     0.112819
H      7.501331     4.688292     4.579626     0.122256
H     -0.180359     3.675133     5.441944     0.100423
H      1.974916     4.327441     4.781803     0.113044
H      1.382634     5.453020     3.859752     0.122969
H      1.158655     5.407219     6.682578     0.082769
H      0.199147     7.447418     4.990108     0.121598
H      0.105617     7.469624     6.556983     0.105442
H      8.335681     5.598748     6.517160     0.091444
C      3.073823     1.755681    12.216420    -0.215837
C      4.246695     2.735531    12.280750    -0.095785
C      5.584658     1.977743    12.345079    -0.220330
C      5.597412     1.008996    13.518321    -0.112667
C      4.437166     0.048576    13.435612    -0.221962
C      3.109078     0.788322    13.366688    -0.091384
C      1.885476    13.755378    13.443270     0.633267
C      4.165572     3.683460    11.095254     0.645065
C      6.914885     0.259535    13.604093     0.675511
C      0.339854     8.695131    10.758292    -0.215837
C      8.765282     9.674981    10.693963    -0.095785
C      7.427319     8.917193    10.629634    -0.220330
C      7.414565     7.948446     9.456392    -0.112666
C      8.574811     6.988026     9.539101    -0.221963
C      0.304598     7.727772     9.608025    -0.091384
C      1.528201     6.815928     9.531442     0.633267
C     -0.751896    10.622910    11.879458     0.645065
C      6.097092     7.198985     9.370619     0.675511
C      5.600828    12.123219     3.100055    -0.215837
C      4.427956    11.143369     3.035725    -0.095785
C      3.089993    11.901157     2.971396    -0.220330
C      3.077239    12.869904     1.798154    -0.112667
C      4.237485    13.830324     1.880863    -0.221962
C      5.565573    13.090578     1.949787    -0.091384
C      6.789175     0.123522     1.873205     0.633267
C      4.509079    10.195440     4.221221     0.645065
C      1.759766    13.619365     1.712382     0.675511
C      8.334797     5.183769     4.558183    -0.215837
C     -0.090631     4.203919     4.622512    -0.095786
C      1.247332     4.961707     4.686841    -0.220330
C      1.260086     5.930454     5.860083    -0.112666
C      0.099840     6.890874     5.777374    -0.221963
C      8.370053     6.151128     5.708450    -0.091384
C      7.146450     7.062972     5.785033     0.633267
C     -0.171753     3.255990     3.437017     0.645065
C      2.577559     6.679915     5.945856     0.675511
O      2.002524    12.567344    13.746536    -0.627272
O      0.745687     0.413591    13.244156    -0.652107
O      7.700847     0.520459    14.561373    -0.790978
O      7.220482    13.262677    12.786193    -0.575522
O      3.382641     4.666086    11.217786    -0.646429
O      4.826021     3.498871    10.075177    -0.669947
O      1.411153     5.627894     9.228176    -0.627272
O      2.667989     7.353041     9.730557    -0.652107
O      5.311129     7.459909     8.413340    -0.790978
O      5.791494     6.323227    10.188519    -0.575522
O      0.031036    11.605536    11.756926    -0.646429
O      8.185955    10.438321    12.899535    -0.669947
O      6.672127     1.311556     1.569939    -0.627272
O      7.928964    13.465309     2.072319    -0.652107
O      0.973804    13.358441     0.755102    -0.790978
O      1.454169     0.616223     2.530282    -0.575522
O      5.292010     9.212814     4.098689    -0.646429
O      3.848630    10.380029     5.241298    -0.669947
O      7.263498     8.251006     6.088299    -0.627272
O      6.006662     6.525859     5.585918    -0.652107
O      3.363522     6.418991     6.903135    -0.790978
O      2.883157     7.555673     5.127956    -0.575522
O      8.643615     2.273364     3.559549    -0.646429
O      0.488696     3.440579     2.416940    -0.669947

The following XYZ coordinates are in angstroms. Other properties are in atomic units.
The sperically averaged electron density of each atom fit to a function of the form exp(a - br)
eigen_1, eigen_2 and eigen_3 are the three eigenvalues of traceless quadrupole moment tensor
  atom number  atomic symbol              X              Y              Z     net charge C6 coefficient C8 coefficient C10 coefficient fluctuating dipole atomic polarizability isotropic forcefield polarizability              a              b squared Pearson coefficient          <r^3>          <r^4>         wp_QDO          m_QDO          q_QDO       dipole_x       dipole_y       dipole_z         dipole            Qxy            Qxz            Qyz     Q(x^2-y^2)  Q(3z^2 - R^2)        eigen_1        eigen_2        eigen_3 static polarizability      alpha(xx)      alpha(xy)      alpha(xz)      alpha(yy)      alpha(yz)      alpha(zz) atomic spin moment
            1             Dy      -0.436769      12.334456      14.002475       1.993615     102.758114 0.23618557E+04  0.75608291E+05                                14.702303                           13.217253       2.352907       2.482148                    0.999874      73.380259     169.401530       0.689810       0.277371      -1.320780      -0.012053      -0.001731       0.045693       0.047288      -0.075471      -0.068665      -0.117605      -0.051111       0.043534      -0.174513       0.040229       0.134284             16.839783      16.886242       1.778441       2.335518      15.769827       6.501189      17.863282          -0.000024
            2             Dy       3.850446       5.395006       8.972238       1.993615     102.758056 0.23618541E+04  0.75608226E+05                                14.702297                           13.217248       2.352907       2.482148                    0.999874      73.380248     169.401484       0.689811       0.277371      -1.320780       0.012053      -0.001731      -0.045693       0.047288       0.075471      -0.068665       0.117605      -0.051112       0.043534      -0.174513       0.040229       0.134284             16.839776      16.886236      -1.778436       2.335515      15.769824      -6.501186      17.863268          -0.000025
            3             Dy       9.111420       1.544444       1.314000       1.993614     102.758211 0.23618584E+04  0.75608400E+05                                14.702315                           13.217263       2.352906       2.482148                    0.999874      73.380268     169.401589       0.689810       0.277371      -1.320780       0.012053       0.001731      -0.045693       0.047288      -0.075471      -0.068665      -0.117605      -0.051112       0.043534      -0.174513       0.040229       0.134284             16.839798      16.886256       1.778444       2.335521      15.769841       6.501196      17.863297          -0.000024
            4             Dy       4.824205       8.483894       6.344237       1.993615     102.758108 0.23618556E+04  0.75608288E+05                                14.702303                           13.217253       2.352906       2.482148                    0.999874      73.380256     169.401525       0.689810       0.277371      -1.320780      -0.012053       0.001731       0.045693       0.047288       0.075471      -0.068665       0.117605      -0.051112       0.043534      -0.174513       0.040229       0.134284             16.839783      16.886242      -1.778437       2.335516      15.769831      -6.501189      17.863276          -0.000025
            5              H       3.109764       1.264368      11.381673       0.112818       1.137872 0.92975733E+01  0.93072500E+02                                 1.704053                            1.706693      -0.601135       2.582040                    0.999923       3.272354       8.719916       0.520813       1.174823      -0.737472       0.003302      -0.016930      -0.019487       0.026024       0.003415      -0.000222       0.003242      -0.006125       0.002093      -0.005381      -0.000511       0.005892              1.687656       1.465990       0.033735      -0.003423       1.619929       0.187931       1.977050          -0.000016
            6              H       2.240357       2.251158      12.237864       0.122256       1.160911 0.90631354E+01  0.90408506E+02                                 1.730783                            1.685106      -0.932799       2.432540                    0.997672       3.367553       9.042637       0.522598       1.174917      -0.735335      -0.025854       0.015967       0.005245       0.030836      -0.006701       0.000695       0.001141       0.001918      -0.010410      -0.005785      -0.002724       0.008508              1.744613       2.092401      -0.300910      -0.005583       1.713762      -0.142807       1.427677          -0.000010
            7              H       4.156967       3.264317      13.100181       0.100423       1.205766 0.99969445E+01  0.10159159E+03                                 1.746087                            1.746964      -0.714551       2.526207                    0.999229       3.363781       8.940999       0.526482       1.144807      -0.744546      -0.004439       0.017278       0.029657       0.034609       0.000674       0.000462       0.005776       0.000222      -0.002139      -0.006032       0.000344       0.005687              1.742166       1.505013      -0.037007      -0.015397       1.798094       0.114974       1.923391          -0.000016
            8              H       6.312241       2.612009      12.440041       0.113044       1.075672 0.81694857E+01  0.78885973E+02                                 1.609263                            1.572795      -0.588127       2.587374                    0.999967       3.164817       8.183540       0.558625       1.135484      -0.746529       0.017953       0.019477       0.001575       0.026536       0.002685       0.002135      -0.001187      -0.002024      -0.015536      -0.006184       0.000720       0.005464              1.619137       1.812373       0.346884       0.052021       1.696701      -0.080044       1.348337          -0.000013
            9              H       5.719960       1.486430      11.517989       0.122968       1.185301 0.98023910E+01  0.99818264E+02                                 1.770203                            1.766013      -0.894587       2.454112                    0.997644       3.402648       9.261646       0.504128       1.193128      -0.731782       0.000025      -0.015635      -0.024157       0.028775      -0.001723      -0.002182       0.004861      -0.000658       0.008506      -0.004391      -0.002603       0.006995              1.760661       1.560898      -0.106924      -0.083981       1.694139       0.146214       2.026947          -0.000012
           10              H       5.495981       1.532231      14.340816       0.082769       1.282311 0.10932834E+02  0.11603989E+03                                 1.942509                            1.919564      -1.266290       2.256632                    0.992839       4.017112      11.691236       0.456591       1.263874      -0.711182      -0.012892       0.019156       0.025105       0.034108       0.000259      -0.003630       0.002970      -0.009129      -0.006222      -0.006868       0.000156       0.006712              1.970274       1.802774      -0.042588       0.047366       1.749844       0.137294       2.358202          -0.000005
           11              H       4.536472      13.370932      12.648345       0.121597       1.146074 0.92855645E+01  0.93378258E+02                                 1.738970                            1.725093      -0.766551       2.512973                    0.998925       3.360989       9.121295       0.506781       1.201844      -0.729711       0.000629      -0.012937      -0.025939       0.028993       0.002480       0.001914       0.007063      -0.003600       0.009082      -0.005800      -0.003777       0.009577              1.740484       1.598154      -0.049122      -0.076387       1.697383       0.320651       1.925914          -0.000011
           12              H       4.442943      13.348726      14.215220       0.105442       1.150559 0.89152084E+01  0.90043077E+02                                 1.827653                            1.752310      -0.914721       2.429666                    0.996388       3.679885      10.494095       0.469532       1.291581      -0.706369      -0.002969      -0.013810       0.022750       0.026779      -0.000826       0.000869      -0.005524       0.000017       0.010268      -0.005258      -0.001845       0.007102              1.875633       1.616967       0.032384      -0.035368       1.717757      -0.504756       2.292173          -0.000005
           13              H       3.074707       1.340702      14.175398       0.091444       1.199321 0.10116385E+02  0.10447369E+03                                 1.819372                            1.817943      -0.799346       2.476085                    0.997816       3.642207      10.186913       0.484126       1.225086      -0.722489       0.006512       0.026147       0.021714       0.034606      -0.004699       0.000032       0.005005      -0.005230       0.005127      -0.007138      -0.000668       0.007805              1.836197       1.684919       0.029111      -0.070573       1.671478       0.082253       2.152193          -0.000006
           14              H       0.303912       8.203818      11.593040       0.112818       1.137872 0.92975765E+01  0.93072536E+02                                 1.704053                            1.706693      -0.601135       2.582040                    0.999923       3.272354       8.719915       0.520813       1.174823      -0.737473      -0.003302      -0.016930       0.019487       0.026024      -0.003415      -0.000222      -0.003242      -0.006125       0.002093      -0.005381      -0.000511       0.005892              1.687656       1.465990      -0.033735      -0.003424       1.619929      -0.187930       1.977050          -0.000016
           15              H       1.173320       9.190608      10.736849       0.122256       1.160912 0.90631393E+01  0.90408562E+02                                 1.730784                            1.685107      -0.932799       2.432541                    0.997672       3.367554       9.042643       0.522598       1.174918      -0.735335       0.025854       0.015967      -0.005245       0.030836       0.006701       0.000695      -0.001141       0.001918      -0.010410      -0.005785      -0.002724       0.008508              1.744614       2.092402       0.300910      -0.005582       1.713763       0.142807       1.427677          -0.000010
           16              H       8.855010      10.203767       9.874531       0.100423       1.205766 0.99969356E+01  0.10159146E+03                                 1.746085                            1.746963      -0.714551       2.526207                    0.999229       3.363780       8.940990       0.526483       1.144805      -0.744546       0.004439       0.017278      -0.029657       0.034609      -0.000674       0.000462      -0.005776       0.000222      -0.002139      -0.006032       0.000344       0.005687              1.742164       1.505011       0.037007      -0.015397       1.798091      -0.114974       1.923389          -0.000016
           17              H       6.699735       9.551459      10.534672       0.113044       1.075673 0.81694938E+01  0.78886077E+02                                 1.609264                            1.572797      -0.588128       2.587374                    0.999967       3.164817       8.183543       0.558624       1.135485      -0.746529      -0.017953       0.019477      -0.001575       0.026536      -0.002685       0.002135       0.001187      -0.002024      -0.015536      -0.006184       0.000720       0.005464              1.619138       1.812375      -0.346885       0.052021       1.696702       0.080044       1.348338          -0.000013
           18              H       7.292017       8.425880      11.456723       0.122969       1.185300 0.98023779E+01  0.99818101E+02                                 1.770202                            1.766012      -0.894587       2.454112                    0.997644       3.402647       9.261643       0.504129       1.193128      -0.731782      -0.000025      -0.015635       0.024157       0.028775       0.001723      -0.002182      -0.004861      -0.000658       0.008506      -0.004392      -0.002603       0.006995              1.760660       1.560897       0.106924      -0.083980       1.694139      -0.146214       2.026944          -0.000012
           19              H       7.515996       8.471681       8.633897       0.082769       1.282311 0.10932837E+02  0.11603992E+03                                 1.942508                            1.919564      -1.266290       2.256632                    0.992839       4.017112      11.691233       0.456592       1.263873      -0.711182       0.012892       0.019156      -0.025105       0.034108      -0.000259      -0.003630      -0.002970      -0.009129      -0.006222      -0.006868       0.000156       0.006712              1.970273       1.802774       0.042588       0.047366       1.749844      -0.137294       2.358202          -0.000005
           20              H       8.475504       6.431482      10.326367       0.121598       1.146071 0.92855381E+01  0.93377915E+02                                 1.738966                            1.725090      -0.766550       2.512974                    0.998925       3.360986       9.121280       0.506782       1.201842      -0.729711      -0.000628      -0.012937       0.025939       0.028993      -0.002480       0.001914      -0.007063      -0.003600       0.009082      -0.005800      -0.003777       0.009577              1.740480       1.598152       0.049123      -0.076387       1.697380      -0.320650       1.925910          -0.000012
           21              H       8.569034       6.409276       8.759492       0.105442       1.150560 0.89152143E+01  0.90043150E+02                                 1.827654                            1.752311      -0.914721       2.429666                    0.996388       3.679885      10.494095       0.469532       1.291581      -0.706369       0.002969      -0.013810      -0.022750       0.026779       0.000826       0.000869       0.005524       0.000017       0.010268      -0.005258      -0.001845       0.007102              1.875633       1.616967      -0.032384      -0.035368       1.717758       0.504756       2.292175          -0.000005
           22              H       0.338970       8.280152       8.799315       0.091444       1.199321 0.10116387E+02  0.10447371E+03                                 1.819372                            1.817943      -0.799346       2.476085                    0.997816       3.642207      10.186912       0.484126       1.225085      -0.722489      -0.006512       0.026147      -0.021714       0.034606       0.004699       0.000032      -0.005005      -0.005230       0.005127      -0.007138      -0.000668       0.007806              1.836197       1.684919      -0.029111      -0.070574       1.671478      -0.082253       2.152194          -0.000006
           23              H       5.564887      12.614532       3.934802       0.112818       1.137871 0.92975634E+01  0.93072373E+02                                 1.704052                            1.706692      -0.601134       2.582040                    0.999923       3.272353       8.719911       0.520813       1.174823      -0.737473      -0.003302       0.016930       0.019487       0.026024       0.003415      -0.000222       0.003242      -0.006125       0.002093      -0.005381      -0.000511       0.005892              1.687655       1.465989       0.033735      -0.003423       1.619928       0.187930       1.977049          -0.000016
           24              H       6.434294      11.627742       3.078611       0.122256       1.160912 0.90631374E+01  0.90408526E+02                                 1.730782                            1.685106      -0.932800       2.432540                    0.997672       3.367554       9.042638       0.522599       1.174917      -0.735335       0.025854      -0.015967      -0.005245       0.030836      -0.006701       0.000695       0.001141       0.001918      -0.010410      -0.005785      -0.002724       0.008508              1.744613       2.092400      -0.300910      -0.005583       1.713762      -0.142807       1.427676          -0.000010
           25              H       4.517684      10.614583       2.216294       0.100423       1.205765 0.99969265E+01  0.10159135E+03                                 1.746085                            1.746962      -0.714551       2.526207                    0.999229       3.363779       8.940989       0.526483       1.144806      -0.744546       0.004439      -0.017278      -0.029657       0.034609       0.000674       0.000462       0.005776       0.000222      -0.002139      -0.006032       0.000344       0.005687              1.742164       1.505011      -0.037007      -0.015397       1.798091       0.114974       1.923389          -0.000016
           26              H       2.362410      11.266891       2.876434       0.113044       1.075672 0.81694823E+01  0.78885935E+02                                 1.609263                            1.572795      -0.588127       2.587374                    0.999967       3.164816       8.183538       0.558624       1.135484      -0.746529      -0.017953      -0.019477      -0.001575       0.026536       0.002685       0.002135      -0.001187      -0.002024      -0.015536      -0.006184       0.000720       0.005464              1.619137       1.812373       0.346884       0.052021       1.696701      -0.080044       1.348337          -0.000013
           27              H       2.954691      12.392470       3.798486       0.122969       1.185301 0.98023911E+01  0.99818268E+02                                 1.770203                            1.766013      -0.894587       2.454112                    0.997644       3.402648       9.261647       0.504128       1.193128      -0.731782      -0.000025       0.015635       0.024157       0.028775      -0.001723      -0.002182       0.004861      -0.000658       0.008506      -0.004391      -0.002603       0.006995              1.760661       1.560898      -0.106924      -0.083981       1.694139       0.146214       2.026946          -0.000012
           28              H       3.178670      12.346669       0.975659       0.082769       1.282311 0.10932837E+02  0.11603992E+03                                 1.942508                            1.919564      -1.266290       2.256632                    0.992839       4.017112      11.691233       0.456592       1.263873      -0.711182       0.012892      -0.019156      -0.025105       0.034108       0.000259      -0.003630       0.002970      -0.009129      -0.006222      -0.006868       0.000156       0.006712              1.970273       1.802774      -0.042588       0.047366       1.749844       0.137294       2.358202          -0.000005
           29              H       4.138179       0.507968       2.668130       0.121597       1.146072 0.92855496E+01  0.93378075E+02                                 1.738969                            1.725092      -0.766549       2.512974                    0.998925       3.360986       9.121287       0.506781       1.201845      -0.729711      -0.000629       0.012937       0.025939       0.028993       0.002480       0.001914       0.007063      -0.003600       0.009082      -0.005800      -0.003777       0.009577              1.740483       1.598154      -0.049122      -0.076387       1.697382       0.320651       1.925913          -0.000012
           30              H       4.231708       0.530174       1.101255       0.105442       1.150559 0.89152029E+01  0.90043014E+02                                 1.827653                            1.752310      -0.914721       2.429666                    0.996388       3.679884      10.494094       0.469532       1.291582      -0.706369       0.002969       0.013810      -0.022750       0.026779      -0.000826       0.000869      -0.005524       0.000017       0.010269      -0.005257      -0.001845       0.007102              1.875633       1.616967       0.032384      -0.035368       1.717757      -0.504756       2.292173          -0.000005
           31              H       5.599944      12.538198       1.141077       0.091444       1.199321 0.10116388E+02  0.10447373E+03                                 1.819372                            1.817943      -0.799346       2.476085                    0.997816       3.642207      10.186912       0.484126       1.225085      -0.722489      -0.006512      -0.026147      -0.021714       0.034606      -0.004699       0.000032       0.005005      -0.005230       0.005127      -0.007138      -0.000668       0.007806              1.836197       1.684919       0.029111      -0.070573       1.671478       0.082253       2.152194          -0.000006
           32              H       8.370739       5.675082       3.723435       0.112819       1.137872 0.92975699E+01  0.93072457E+02                                 1.704053                            1.706692      -0.601135       2.582040                    0.999923       3.272353       8.719913       0.520813       1.174823      -0.737472       0.003302       0.016930      -0.019487       0.026024      -0.003415      -0.000222      -0.003242      -0.006125       0.002093      -0.005381      -0.000511       0.005892              1.687656       1.465990      -0.033735      -0.003424       1.619928      -0.187930       1.977050          -0.000016
           33              H       7.501331       4.688292       4.579626       0.122256       1.160913 0.90631512E+01  0.90408714E+02                                 1.730785                            1.685108      -0.932800       2.432540                    0.997672       3.367556       9.042651       0.522598       1.174918      -0.735335      -0.025854      -0.015967       0.005245       0.030836       0.006701       0.000695      -0.001141       0.001918      -0.010410      -0.005785      -0.002724       0.008508              1.744616       2.092404       0.300910      -0.005582       1.713765       0.142807       1.427678          -0.000010
           34              H      -0.180359       3.675133       5.441944       0.100423       1.205764 0.99969155E+01  0.10159120E+03                                 1.746083                            1.746961      -0.714550       2.526207                    0.999229       3.363777       8.940979       0.526483       1.144805      -0.744546      -0.004439      -0.017278       0.029657       0.034609      -0.000674       0.000462      -0.005776       0.000222      -0.002139      -0.006032       0.000344       0.005687              1.742162       1.505010       0.037007      -0.015397       1.798089      -0.114974       1.923387          -0.000016
           35              H       1.974916       4.327441       4.781803       0.113044       1.075673 0.81694916E+01  0.78886050E+02                                 1.609264                            1.572797      -0.588128       2.587374                    0.999967       3.164817       8.183543       0.558624       1.135485      -0.746529       0.017953      -0.019477       0.001575       0.026536      -0.002685       0.002135       0.001187      -0.002024      -0.015536      -0.006184       0.000720       0.005464              1.619138       1.812375      -0.346885       0.052021       1.696702       0.080044       1.348337          -0.000013
           36              H       1.382634       5.453020       3.859752       0.122969       1.185302 0.98023969E+01  0.99818355E+02                                 1.770204                            1.766014      -0.894587       2.454112                    0.997644       3.402650       9.261658       0.504128       1.193129      -0.731781       0.000025       0.015635      -0.024157       0.028775       0.001723      -0.002182      -0.004861      -0.000658       0.008506      -0.004391      -0.002603       0.006995              1.760663       1.560899       0.106924      -0.083981       1.694141      -0.146214       2.026948          -0.000012
           37              H       1.158655       5.407219       6.682578       0.082769       1.282311 0.10932837E+02  0.11603992E+03                                 1.942508                            1.919564      -1.266290       2.256632                    0.992839       4.017112      11.691233       0.456592       1.263873      -0.711182      -0.012892      -0.019156       0.025105       0.034108      -0.000259      -0.003630      -0.002970      -0.009129      -0.006222      -0.006868       0.000156       0.006712              1.970273       1.802774       0.042588       0.047366       1.749844      -0.137294       2.358202          -0.000005
           38              H       0.199147       7.447418       4.990108       0.121598       1.146070 0.92855268E+01  0.93377776E+02                                 1.738965                            1.725089      -0.766549       2.512974                    0.998925       3.360984       9.121274       0.506782       1.201843      -0.729711       0.000628       0.012937      -0.025939       0.028993      -0.002480       0.001914      -0.007063      -0.003600       0.009082      -0.005800      -0.003777       0.009577              1.740480       1.598151       0.049122      -0.076387       1.697379      -0.320650       1.925909          -0.000012
           39              H       0.105617       7.469624       6.556983       0.105442       1.150560 0.89152147E+01  0.90043153E+02                                 1.827654                            1.752311      -0.914721       2.429666                    0.996388       3.679885      10.494094       0.469532       1.291581      -0.706369      -0.002969       0.013810       0.022750       0.026779       0.000826       0.000869       0.005524       0.000017       0.010268      -0.005257      -0.001845       0.007102              1.875633       1.616967      -0.032384      -0.035368       1.717758       0.504756       2.292174          -0.000005
           40              H       8.335681       5.598748       6.517160       0.091444       1.199322 0.10116389E+02  0.10447373E+03                                 1.819372                            1.817943      -0.799346       2.476085                    0.997816       3.642207      10.186912       0.484126       1.225085      -0.722489       0.006512      -0.026147       0.021714       0.034606       0.004699       0.000032      -0.005005      -0.005230       0.005127      -0.007138      -0.000668       0.007806              1.836197       1.684919      -0.029111      -0.070574       1.671478      -0.082253       2.152194          -0.000006
           41              C       3.073823       1.755681      12.216420      -0.215837      26.161355 0.40859427E+03  0.95023202E+04                                 7.773284                            6.750646      -0.122746       1.953110                    0.998094      29.418961      85.406411       0.629708       0.418244      -1.058100       0.066949      -0.010857       0.063792       0.093110       0.013765       0.005608      -0.009451       0.000259      -0.053466      -0.023932       0.001061       0.022871              8.711409       8.343025       1.726977      -0.648389       9.682685      -3.311910       8.108518          -0.000018
           42              C       4.246695       2.735531      12.280750      -0.095785      30.331717 0.42238711E+03  0.98056987E+04                                 8.502709                            6.781465      -0.180115       1.965806                    0.997754      27.118418      76.112308       0.646205       0.408289      -1.075267       0.006115      -0.091302       0.011515       0.092228      -0.002846      -0.008651       0.012017       0.019573      -0.109871      -0.040494       0.010284       0.030210             10.543614       8.890645      -0.563425       0.722684      12.877412      -5.454618       9.862785          -0.000009
           43              C       5.584658       1.977743      12.345079      -0.220330      26.845813 0.41676064E+03  0.97238116E+04                                 7.887458                            6.797384      -0.077752       1.965026                    0.998526      29.420966      85.078859       0.631434       0.415746      -1.061483      -0.072626      -0.013079       0.048221       0.088153       0.000052      -0.003087      -0.028231       0.003708      -0.042704      -0.034495       0.008910       0.025585              8.966261       8.963508      -1.802662       1.308799       9.422129      -3.491898       8.513145          -0.000017
           44              C       5.597412       1.008996      13.518321      -0.112667      31.062206 0.44037105E+03  0.10403862E+05                                 8.751697                            7.004212      -0.387502       1.890668                    0.997419      28.298773      82.002261       0.620582       0.417764      -1.061560      -0.078749       0.007539      -0.068659       0.104748       0.015421       0.000982      -0.009067      -0.006636       0.014726      -0.019993       0.002906       0.017087             10.679438      14.282796      -1.822922       2.107235       8.981203      -2.689503       8.774314          -0.000004
           45              C       4.437166       0.048576      13.435612      -0.221962      26.595989 0.42395553E+03  0.99794026E+04                                 7.902717                            6.901721      -0.254957       1.906380                    0.998047      30.066694      88.638445       0.617584       0.421333      -1.053144      -0.013800       0.091586      -0.009706       0.093127       0.013307       0.007131      -0.011080       0.006574      -0.059558      -0.027224       0.003551       0.023673              8.857368      12.623664       0.409549       0.194089       7.129341      -0.955307       6.819099          -0.000010
           46              C       3.109078       0.788322      13.366688      -0.091384      29.942701 0.42270669E+03  0.98518890E+04                                 8.476548                            6.826338      -0.208277       1.956394                    0.997936      27.397633      77.998349       0.635708       0.413397      -1.067913       0.068131       0.015333      -0.065530       0.095766      -0.024869       0.008188      -0.006754      -0.010765      -0.020961      -0.022296      -0.009441       0.031737             10.223061      13.517531       2.328168      -0.952472       9.157151      -2.873353       7.994500          -0.000003
           47              C       1.885476      13.755378      13.443270       0.633267      20.942023 0.24469218E+03  0.50369353E+04                                 7.105329                            5.600712       0.004391       2.075332                    0.999200      21.666984      60.382371       0.618959       0.480726      -1.015623      -0.025883      -0.031228      -0.030834       0.050950      -0.040685       0.001262       0.041211      -0.026360       0.369309      -0.107239      -0.025560       0.132799              8.280208      12.083475       2.480351      -0.324410       8.259659      -1.265395       4.497491          -0.000004
           48              C       4.165572       3.683460      11.095254       0.645065      22.470589 0.24143285E+03  0.49505460E+04                                 7.468718                            5.554123      -0.123078       2.031498                    0.999292      21.573609      59.899978       0.623424       0.479144      -1.017007       0.014488       0.024184      -0.018349       0.033637       0.071236       0.033079       0.067632       0.070626      -0.208084      -0.111439      -0.023553       0.134992              9.302454       5.970817      -1.832696      -0.490062      11.479948      -5.437808      10.456598          -0.000006
           49              C       6.914885       0.259535      13.604093       0.675511      21.822605 0.23029452E+03  0.46917741E+04                                 7.395097                            5.496737      -0.168801       2.025865                    0.999176      21.407634      60.292766       0.611076       0.491991      -1.004908       0.063854      -0.004444       0.003774       0.064119       0.093448      -0.045469      -0.074299      -0.038779       0.063117      -0.107465      -0.037737       0.145202              8.977320      12.487186      -3.300965       2.272471       6.827054       1.108872       7.617722          -0.000004
           50              C       0.339854       8.695131      10.758292      -0.215837      26.161371 0.40859442E+03  0.95023245E+04                                 7.773287                            6.750647      -0.122746       1.953110                    0.998094      29.418962      85.406416       0.629708       0.418244      -1.058100      -0.066949      -0.010857      -0.063792       0.093110      -0.013765       0.005608       0.009451       0.000258      -0.053466      -0.023932       0.001061       0.022871              8.711414       8.343028      -1.726974      -0.648389       9.682690       3.311917       8.108523          -0.000018
           51              C       8.765282       9.674981      10.693963      -0.095785      30.331747 0.42238735E+03  0.98057057E+04                                 8.502715                            6.781467      -0.180116       1.965806                    0.997754      27.118420      76.112317       0.646205       0.408289      -1.075267      -0.006115      -0.091302      -0.011515       0.092228       0.002846      -0.008651      -0.012017       0.019573      -0.109871      -0.040494       0.010284       0.030210             10.543625       8.890648       0.563422       0.722680      12.877429       5.454631       9.862797          -0.000009
           52              C       7.427319       8.917193      10.629634      -0.220330      26.845815 0.41676068E+03  0.97238132E+04                                 7.887460                            6.797385      -0.077752       1.965026                    0.998526      29.420970      85.078882       0.631434       0.415746      -1.061483       0.072626      -0.013079      -0.048221       0.088153      -0.000052      -0.003087       0.028231       0.003708      -0.042704      -0.034494       0.008910       0.025585              8.966263       8.963512       1.802662       1.308800       9.422131       3.491900       8.513146          -0.000017
           53              C       7.414565       7.948446       9.456392      -0.112666      31.062207 0.44037098E+03  0.10403860E+05                                 8.751696                            7.004211      -0.387502       1.890669                    0.997419      28.298769      82.002240       0.620582       0.417764      -1.061560       0.078749       0.007539       0.068659       0.104748      -0.015421       0.000982       0.009067      -0.006636       0.014726      -0.019993       0.002906       0.017087             10.679439      14.282798       1.822924       2.107237       8.981203       2.689505       8.774315          -0.000004
           54              C       8.574811       6.988026       9.539101      -0.221963      26.596000 0.42395562E+03  0.99794050E+04                                 7.902719                            6.901721      -0.254957       1.906380                    0.998047      30.066699      88.638456       0.617584       0.421333      -1.053144       0.013800       0.091586       0.009706       0.093127      -0.013307       0.007131       0.011080       0.006574      -0.059558      -0.027224       0.003551       0.023673              8.857371      12.623669      -0.409544       0.194088       7.129345       0.955309       6.819099          -0.000010
           55              C       0.304598       7.727772       9.608025      -0.091384      29.942696 0.42270653E+03  0.98518843E+04                                 8.476546                            6.826337      -0.208278       1.956394                    0.997936      27.397633      77.998346       0.635709       0.413397      -1.067913      -0.068131       0.015333       0.065530       0.095766       0.024870       0.008188       0.006754      -0.010765      -0.020962      -0.022296      -0.009441       0.031737             10.223059      13.517527      -2.328158      -0.952471       9.157150       2.873356       7.994501          -0.000004
           56              C       1.528201       6.815928       9.531442       0.633267      20.942012 0.24469209E+03  0.50369330E+04                                 7.105326                            5.600711       0.004391       2.075332                    0.999200      21.666983      60.382367       0.618959       0.480726      -1.015623       0.025883      -0.031228       0.030834       0.050950       0.040685       0.001262      -0.041211      -0.026360       0.369309      -0.107239      -0.025560       0.132799              8.280205      12.083467      -2.480346      -0.324409       8.259655       1.265397       4.497491          -0.000004
           57              C      -0.751896      10.622910      11.879458       0.645065      22.470595 0.24143286E+03  0.49505462E+04                                 7.468719                            5.554123      -0.123078       2.031498                    0.999292      21.573608      59.899976       0.623424       0.479144      -1.017007      -0.014488       0.024184       0.018349       0.033637      -0.071236       0.033079      -0.067632       0.070626      -0.208084      -0.111439      -0.023553       0.134992              9.302457       5.970819       1.832695      -0.490063      11.479952       5.437811      10.456601          -0.000005
           58              C       6.097092       7.198985       9.370619       0.675511      21.822611 0.23029455E+03  0.46917749E+04                                 7.395099                            5.496738      -0.168801       2.025865                    0.999176      21.407635      60.292775       0.611076       0.491992      -1.004908      -0.063854      -0.004444      -0.003774       0.064120      -0.093448      -0.045469       0.074299      -0.038779       0.063116      -0.107465      -0.037738       0.145202              8.977325      12.487201       3.300970       2.272474       6.827055      -1.108868       7.617719          -0.000004
           59              C       5.600828      12.123219       3.100055      -0.215837      26.161362 0.40859441E+03  0.95023242E+04                                 7.773286                            6.750647      -0.122746       1.953110                    0.998094      29.418965      85.406422       0.629708       0.418244      -1.058100      -0.066949       0.010857      -0.063792       0.093110       0.013765       0.005608      -0.009451       0.000258      -0.053466      -0.023932       0.001061       0.022871              8.711411       8.343027       1.726978      -0.648389       9.682688      -3.311911       8.108519          -0.000018
           60              C       4.427956      11.143369       3.035725      -0.095785      30.331723 0.42238716E+03  0.98057004E+04                                 8.502710                            6.781466      -0.180116       1.965806                    0.997754      27.118418      76.112308       0.646205       0.408289      -1.075267      -0.006115       0.091302      -0.011515       0.092228      -0.002846      -0.008651       0.012017       0.019573      -0.109871      -0.040494       0.010284       0.030210             10.543616       8.890647      -0.563425       0.722684      12.877416      -5.454621       9.862787          -0.000009
           61              C       3.089993      11.901157       2.971396      -0.220330      26.845821 0.41676080E+03  0.97238164E+04                                 7.887461                            6.797385      -0.077752       1.965026                    0.998526      29.420972      85.078886       0.631434       0.415746      -1.061483       0.072626       0.013079      -0.048221       0.088153       0.000052      -0.003087      -0.028231       0.003708      -0.042704      -0.034495       0.008910       0.025585              8.966264       8.963511      -1.802663       1.308800       9.422132      -3.491900       8.513148          -0.000017
           62              C       3.077239      12.869904       1.798154      -0.112667      31.062202 0.44037098E+03  0.10403860E+05                                 8.751696                            7.004212      -0.387502       1.890669                    0.997419      28.298770      82.002247       0.620582       0.417764      -1.061560       0.078749      -0.007539       0.068659       0.104748       0.015421       0.000982      -0.009067      -0.006636       0.014726      -0.019993       0.002906       0.017087             10.679437      14.282795      -1.822922       2.107234       8.981203      -2.689503       8.774314          -0.000004
           63              C       4.237485      13.830324       1.880863      -0.221962      26.595985 0.42395545E+03  0.99794000E+04                                 7.902715                            6.901720      -0.254956       1.906380                    0.998047      30.066687      88.638414       0.617584       0.421333      -1.053144       0.013800      -0.091586       0.009706       0.093127       0.013307       0.007131      -0.011080       0.006574      -0.059559      -0.027224       0.003551       0.023673              8.857366      12.623661       0.409549       0.194088       7.129340      -0.955307       6.819098          -0.000009
           64              C       5.565573      13.090578       1.949787      -0.091384      29.942699 0.42270664E+03  0.98518874E+04                                 8.476547                            6.826338      -0.208277       1.956394                    0.997936      27.397631      77.998339       0.635708       0.413397      -1.067913      -0.068131      -0.015333       0.065530       0.095766      -0.024870       0.008188      -0.006754      -0.010765      -0.020961      -0.022296      -0.009441       0.031737             10.223060      13.517529       2.328168      -0.952472       9.157150      -2.873353       7.994500          -0.000004
           65              C       6.789175       0.123522       1.873205       0.633267      20.942023 0.24469218E+03  0.50369353E+04                                 7.105329                            5.600712       0.004391       2.075332                    0.999200      21.666985      60.382374       0.618959       0.480726      -1.015623       0.025883       0.031228       0.030834       0.050950      -0.040685       0.001261       0.041211      -0.026360       0.369309      -0.107239      -0.025560       0.132799              8.280208      12.083474       2.480351      -0.324410       8.259659      -1.265395       4.497491          -0.000004
           66              C       4.509079      10.195440       4.221221       0.645065      22.470587 0.24143283E+03  0.49505454E+04                                 7.468717                            5.554123      -0.123078       2.031498                    0.999292      21.573608      59.899972       0.623424       0.479144      -1.017008      -0.014488      -0.024184       0.018349       0.033637       0.071236       0.033079       0.067632       0.070626      -0.208084      -0.111439      -0.023553       0.134992              9.302453       5.970817      -1.832696      -0.490062      11.479947      -5.437807      10.456596          -0.000006
           67              C       1.759766      13.619365       1.712382       0.675511      21.822604 0.23029451E+03  0.46917738E+04                                 7.395097                            5.496737      -0.168801       2.025866                    0.999176      21.407634      60.292769       0.611076       0.491992      -1.004908      -0.063854       0.004444      -0.003774       0.064119       0.093448      -0.045469      -0.074299      -0.038779       0.063116      -0.107465      -0.037737       0.145202              8.977321      12.487186      -3.300965       2.272471       6.827054       1.108871       7.617722          -0.000004
           68              C       8.334797       5.183769       4.558183      -0.215837      26.161375 0.40859449E+03  0.95023268E+04                                 7.773289                            6.750648      -0.122746       1.953110                    0.998094      29.418966      85.406439       0.629708       0.418244      -1.058100       0.066949       0.010857       0.063792       0.093110      -0.013765       0.005608       0.009451       0.000259      -0.053465      -0.023932       0.001061       0.022871              8.711416       8.343031      -1.726974      -0.648389       9.682692       3.311918       8.108525          -0.000018
           69              C      -0.090631       4.203919       4.622512      -0.095786      30.331753 0.42238743E+03  0.98057079E+04                                 8.502716                            6.781468      -0.180116       1.965806                    0.997754      27.118421      76.112321       0.646205       0.408289      -1.075266       0.006115       0.091302       0.011514       0.092228       0.002846      -0.008651      -0.012017       0.019573      -0.109871      -0.040494       0.010284       0.030210             10.543627       8.890651       0.563423       0.722680      12.877432       5.454634       9.862799          -0.000009
           70              C       1.247332       4.961707       4.686841      -0.220330      26.845815 0.41676068E+03  0.97238135E+04                                 7.887460                            6.797385      -0.077752       1.965026                    0.998526      29.420973      85.078903       0.631434       0.415746      -1.061483      -0.072626       0.013079       0.048221       0.088153      -0.000052      -0.003087       0.028231       0.003708      -0.042704      -0.034495       0.008910       0.025585              8.966264       8.963513       1.802663       1.308800       9.422131       3.491900       8.513148          -0.000017
           71              C       1.260086       5.930454       5.860083      -0.112666      31.062207 0.44037098E+03  0.10403860E+05                                 8.751696                            7.004211      -0.387501       1.890669                    0.997419      28.298769      82.002241       0.620582       0.417764      -1.061560      -0.078749      -0.007539      -0.068659       0.104748      -0.015421       0.000982       0.009067      -0.006636       0.014726      -0.019993       0.002906       0.017087             10.679439      14.282797       1.822924       2.107237       8.981203       2.689506       8.774316          -0.000004
           72              C       0.099840       6.890874       5.777374      -0.221963      26.596000 0.42395563E+03  0.99794050E+04                                 7.902718                            6.901721      -0.254956       1.906380                    0.998047      30.066697      88.638444       0.617584       0.421333      -1.053144      -0.013800      -0.091586      -0.009706       0.093127      -0.013307       0.007131       0.011080       0.006574      -0.059558      -0.027224       0.003551       0.023673              8.857371      12.623669      -0.409544       0.194088       7.129344       0.955309       6.819099          -0.000010
           73              C       8.370053       6.151128       5.708450      -0.091384      29.942692 0.42270645E+03  0.98518819E+04                                 8.476545                            6.826336      -0.208277       1.956394                    0.997936      27.397630      77.998332       0.635709       0.413397      -1.067913       0.068131      -0.015333      -0.065530       0.095766       0.024870       0.008188       0.006754      -0.010765      -0.020962      -0.022296      -0.009441       0.031737             10.223058      13.517525      -2.328158      -0.952471       9.157149       2.873356       7.994500          -0.000003
           74              C       7.146450       7.062972       5.785033       0.633267      20.942013 0.24469210E+03  0.50369332E+04                                 7.105327                            5.600711       0.004391       2.075332                    0.999200      21.666983      60.382367       0.618959       0.480726      -1.015623      -0.025883       0.031228      -0.030834       0.050950       0.040685       0.001262      -0.041210      -0.026360       0.369309      -0.107239      -0.025559       0.132799              8.280205      12.083467      -2.480346      -0.324409       8.259656       1.265397       4.497491          -0.000004
           75              C      -0.171753       3.255990       3.437017       0.645065      22.470592 0.24143281E+03  0.49505450E+04                                 7.468719                            5.554123      -0.123078       2.031498                    0.999292      21.573608      59.899979       0.623424       0.479144      -1.017007       0.014488      -0.024184      -0.018349       0.033637      -0.071236       0.033079      -0.067632       0.070626      -0.208084      -0.111439      -0.023553       0.134992              9.302457       5.970819       1.832695      -0.490063      11.479951       5.437811      10.456600          -0.000005
           76              C       2.577559       6.679915       5.945856       0.675511      21.822609 0.23029452E+03  0.46917742E+04                                 7.395099                            5.496738      -0.168801       2.025865                    0.999176      21.407634      60.292773       0.611076       0.491992      -1.004908       0.063854       0.004444       0.003774       0.064120      -0.093448      -0.045469       0.074299      -0.038779       0.063117      -0.107465      -0.037737       0.145202              8.977325      12.487201       3.300970       2.272475       6.827055      -1.108867       7.617719          -0.000004
           77              O       2.002524      12.567344      13.746536      -0.627272      27.864980 0.47154386E+03  0.10969193E+05                                 7.136080                            6.628264       0.691968       2.255106                    0.998334      28.076822      72.581689       0.753607       0.349389      -1.146830       0.083273       0.024016      -0.046854       0.098521      -0.023466       0.000906       0.012307      -0.115402       0.198767      -0.095483       0.025677       0.069806              7.407511       7.043429       1.087278       0.172267       9.383006      -0.846640       5.796098          -0.000023
           78              O       0.745687       0.413591      13.244156      -0.652107      33.748888 0.54388652E+03  0.13093968E+05                                 8.208049                            7.142069       0.473384       2.171515                    0.998030      28.897432      75.662183       0.723389       0.351699      -1.146488       0.039447       0.049247      -0.056729       0.084850      -0.061675       0.012446       0.009015       0.120395       0.087305      -0.102054       0.028945       0.073109              9.146030      15.225460      -0.460734       0.082442       6.565954      -0.625474       5.646674          -0.000019
           79              O       7.700847       0.520459      14.561373      -0.790978      51.976225 0.78723567E+03  0.20857375E+05                                11.130384                            8.733380       0.112134       2.016583                    0.998556      32.336594      89.788894       0.636297       0.363322      -1.133435      -0.033226       0.001163      -0.076158       0.083098       0.060991       0.014603      -0.062444       0.032359       0.095878      -0.104874       0.027710       0.077163             13.430950      16.452061      -0.284152       7.022134       7.248350       1.933297      16.592441          -0.000010
           80              O       7.220482      13.262677      12.786193      -0.575522      29.792635 0.44896093E+03  0.10298810E+05                                 7.522050                            6.463022       0.665907       2.269401                    0.998005      26.988901      68.895590       0.765303       0.348894      -1.149207      -0.037636       0.038626      -0.053965       0.076293       0.029436      -0.062959       0.014583      -0.105696       0.027424      -0.102465       0.046310       0.056155              8.321329       8.120966      -3.092237      -1.247250       9.168900       3.386122       7.674122          -0.000019
           81              O       3.382641       4.666086      11.217786      -0.646429      31.894597 0.48356055E+03  0.11304059E+05                                 7.873858                            6.673919       0.582349       2.209480                    0.998745      28.441691      73.372972       0.758543       0.345416      -1.151707      -0.010906      -0.008042       0.083640       0.084731      -0.023044       0.027422       0.037414       0.008288      -0.284978      -0.110915       0.039932       0.070983              8.990664       7.697564      -3.891199       0.743934      12.332496      -3.056713       6.941932          -0.000028
           82              O       4.826021       3.498871      10.075177      -0.669947      29.502339 0.47608397E+03  0.11111124E+05                                 7.424976                            6.631525       0.579178       2.201872                    0.998496      28.818146      74.834538       0.757630       0.346397      -1.148289       0.056926      -0.051550       0.091657       0.119578       0.037328      -0.026066       0.035627       0.065520      -0.019773      -0.074233       0.019370       0.054863              7.982712       6.443199      -0.248193      -2.078246       7.211060      -2.353824      10.293876          -0.000039
           83              O       1.411153       5.627894       9.228176      -0.627272      27.864978 0.47154382E+03  0.10969192E+05                                 7.136079                            6.628263       0.691967       2.255106                    0.998334      28.076825      72.581693       0.753607       0.349389      -1.146830      -0.083273       0.024016       0.046854       0.098521       0.023466       0.000906      -0.012307      -0.115401       0.198768      -0.095483       0.025677       0.069807              7.407510       7.043428      -1.087277       0.172268       9.383004       0.846641       5.796098          -0.000023
           84              O       2.667989       7.353041       9.730557      -0.652107      33.748892 0.54388654E+03  0.13093969E+05                                 8.208050                            7.142070       0.473384       2.171515                    0.998030      28.897435      75.662202       0.723389       0.351699      -1.146488      -0.039447       0.049248       0.056729       0.084850       0.061675       0.012446      -0.009015       0.120395       0.087304      -0.102054       0.028945       0.073109              9.146030      15.225459       0.460734       0.082446       6.565957       0.625475       5.646675          -0.000019
           85              O       5.311129       7.459909       8.413340      -0.790978      51.976226 0.78723575E+03  0.20857378E+05                                11.130386                            8.733382       0.112134       2.016583                    0.998556      32.336595      89.788907       0.636297       0.363322      -1.133435       0.033226       0.001163       0.076158       0.083098      -0.060991       0.014602       0.062444       0.032359       0.095878      -0.104874       0.027710       0.077164             13.430952      16.452071       0.284153       7.022135       7.248352      -1.933295      16.592434          -0.000010
           86              O       5.791494       6.323227      10.188519      -0.575522      29.792645 0.44896118E+03  0.10298817E+05                                 7.522051                            6.463024       0.665906       2.269401                    0.998005      26.988907      68.895609       0.765303       0.348894      -1.149207       0.037636       0.038626       0.053964       0.076293      -0.029436      -0.062959      -0.014583      -0.105696       0.027424      -0.102465       0.046310       0.056155              8.321331       8.120971       3.092240      -1.247251       9.168902      -3.386121       7.674121          -0.000019
           87              O       0.031036      11.605536      11.756926      -0.646429      31.894625 0.48356110E+03  0.11304075E+05                                 7.873864                            6.673924       0.582349       2.209480                    0.998745      28.441694      73.372992       0.758543       0.345416      -1.151707       0.010906      -0.008042      -0.083640       0.084731       0.023044       0.027422      -0.037413       0.008288      -0.284979      -0.110915       0.039932       0.070983              8.990672       7.697572       3.891204       0.743936      12.332506       3.056717       6.941938          -0.000028
           88              O       8.185955      10.438321      12.899535      -0.669947      29.502340 0.47608391E+03  0.11111122E+05                                 7.424976                            6.631524       0.579179       2.201872                    0.998496      28.818145      74.834532       0.757630       0.346397      -1.148289      -0.056926      -0.051550      -0.091657       0.119578      -0.037328      -0.026066      -0.035627       0.065520      -0.019773      -0.074233       0.019370       0.054863              7.982712       6.443200       0.248192      -2.078247       7.211060       2.353826      10.293878          -0.000039
           89              O       6.672127       1.311556       1.569939      -0.627272      27.864991 0.47154410E+03  0.10969201E+05                                 7.136082                            6.628267       0.691968       2.255106                    0.998334      28.076823      72.581701       0.753606       0.349389      -1.146830      -0.083273      -0.024016       0.046854       0.098521      -0.023466       0.000906       0.012307      -0.115401       0.198767      -0.095483       0.025677       0.069807              7.407514       7.043433       1.087279       0.172268       9.383009      -0.846640       5.796100          -0.000023
           90              O       7.928964      13.465309       2.072319      -0.652107      33.748896 0.54388667E+03  0.13093973E+05                                 8.208050                            7.142071       0.473384       2.171515                    0.998030      28.897434      75.662193       0.723389       0.351699      -1.146488      -0.039447      -0.049247       0.056729       0.084850      -0.061675       0.012446       0.009015       0.120395       0.087304      -0.102054       0.028945       0.073109              9.146031      15.225463      -0.460734       0.082442       6.565956      -0.625474       5.646675          -0.000018
           91              O       0.973804      13.358441       0.755102      -0.790978      51.976222 0.78723565E+03  0.20857374E+05                                11.130384                            8.733381       0.112134       2.016583                    0.998556      32.336594      89.788896       0.636297       0.363322      -1.133435       0.033226      -0.001163       0.076158       0.083098       0.060991       0.014603      -0.062444       0.032359       0.095878      -0.104874       0.027710       0.077164             13.430950      16.452060      -0.284152       7.022133       7.248350       1.933296      16.592440          -0.000010
           92              O       1.454169       0.616223       2.530282      -0.575522      29.792644 0.44896110E+03  0.10298815E+05                                 7.522052                            6.463024       0.665907       2.269401                    0.998005      26.988902      68.895599       0.765303       0.348894      -1.149207       0.037636      -0.038626       0.053964       0.076293       0.029436      -0.062959       0.014583      -0.105696       0.027423      -0.102465       0.046310       0.056155              8.321332       8.120968      -3.092238      -1.247250       9.168903       3.386123       7.674124          -0.000019
           93              O       5.292010       9.212814       4.098689      -0.646429      31.894614 0.48356085E+03  0.11304068E+05                                 7.873862                            6.673922       0.582348       2.209480                    0.998745      28.441693      73.372990       0.758543       0.345416      -1.151706       0.010906       0.008042      -0.083640       0.084731      -0.023044       0.027422       0.037413       0.008288      -0.284978      -0.110915       0.039932       0.070983              8.990669       7.697568      -3.891202       0.743934      12.332504      -3.056716       6.941936          -0.000028
           94              O       3.848630      10.380029       5.241298      -0.669947      29.502329 0.47608375E+03  0.11111117E+05                                 7.424974                            6.631523       0.579179       2.201872                    0.998496      28.818142      74.834520       0.757630       0.346397      -1.148289      -0.056926       0.051550      -0.091657       0.119578       0.037328      -0.026066       0.035627       0.065520      -0.019773      -0.074233       0.019370       0.054863              7.982709       6.443197      -0.248193      -2.078246       7.211058      -2.353822      10.293872          -0.000039
           95              O       7.263498       8.251006       6.088299      -0.627272      27.864965 0.47154352E+03  0.10969183E+05                                 7.136076                            6.628261       0.691968       2.255106                    0.998334      28.076820      72.581670       0.753607       0.349389      -1.146830       0.083273      -0.024016      -0.046854       0.098521       0.023466       0.000906      -0.012307      -0.115401       0.198767      -0.095483       0.025677       0.069807              7.407507       7.043425      -1.087276       0.172268       9.383000       0.846641       5.796096          -0.000023
           96              O       6.006662       6.525859       5.585918      -0.652107      33.748899 0.54388667E+03  0.13093973E+05                                 8.208051                            7.142072       0.473384       2.171515                    0.998030      28.897435      75.662207       0.723389       0.351699      -1.146488       0.039447      -0.049248      -0.056729       0.084850       0.061675       0.012446      -0.009015       0.120395       0.087304      -0.102054       0.028945       0.073109              9.146032      15.225463       0.460734       0.082445       6.565958       0.625475       5.646676          -0.000019
           97              O       3.363522       6.418991       6.903135      -0.790978      51.976226 0.78723576E+03  0.20857378E+05                                11.130385                            8.733382       0.112134       2.016583                    0.998556      32.336596      89.788909       0.636297       0.363322      -1.133435      -0.033226      -0.001163      -0.076158       0.083098      -0.060991       0.014602       0.062444       0.032359       0.095878      -0.104874       0.027710       0.077164             13.430952      16.452071       0.284153       7.022135       7.248351      -1.933295      16.592434          -0.000010
           98              O       2.883157       7.555673       5.127956      -0.575522      29.792650 0.44896126E+03  0.10298820E+05                                 7.522053                            6.463025       0.665906       2.269401                    0.998005      26.988905      68.895609       0.765303       0.348894      -1.149207      -0.037636      -0.038626      -0.053965       0.076293      -0.029436      -0.062959      -0.014583      -0.105696       0.027424      -0.102465       0.046310       0.056155              8.321333       8.120973       3.092241      -1.247251       9.168904      -3.386121       7.674122          -0.000019
           99              O       8.643615       2.273364       3.559549      -0.646429      31.894642 0.48356140E+03  0.11304085E+05                                 7.873867                            6.673927       0.582348       2.209480                    0.998745      28.441698      73.373013       0.758542       0.345416      -1.151706      -0.010906       0.008042       0.083640       0.084731       0.023044       0.027422      -0.037413       0.008288      -0.284979      -0.110915       0.039932       0.070983              8.990676       7.697575       3.891206       0.743937      12.332512       3.056719       6.941941          -0.000028
          100              O       0.488696       3.440579       2.416940      -0.669947      29.502368 0.47608447E+03  0.11111139E+05                                 7.424983                            6.631530       0.579179       2.201872                    0.998496      28.818148      74.834562       0.757629       0.346397      -1.148289       0.056926       0.051550       0.091657       0.119578      -0.037328      -0.026066      -0.035626       0.065520      -0.019773      -0.074233       0.019370       0.054863              7.982720       6.443205       0.248192      -2.078249       7.211068       2.353830      10.293887          -0.000039

******************************************************
Auxiliary information for the entire system
The total spin magnetic moment of the unit cell is   -0.001329
The total net atomic charge of the unit cell is   0.000000
Accuracy of reproducing the electrostatic potential in the unit cell:
  The inner radius (bohr) =    5.0000
  The outer radius (bohr) =   12.0000
  Valid grid points have density less than (e/(bohr^3)) =    0.0001
  The number of valid grid points were=       145626
  The rms potential error without charges in kcal/mol is=      8.03543
  The rms potential error with partial charges in kcal/mol is=      1.19431
  The RRMSE value at monopole order=      0.14863
  The rms potential error with partial charges and cloud penetration in kcal/mol is=      1.19985
  The RRMSE value at monopole order with cloud penetration is=      0.14932
  The rms potential error with partial charges and atomic dipoles in kcal/mol is=      0.33585
  The RRMSE value at dipole order=      0.04180
  The rms potential error with partial charges, atomic dipoles and cloud penetration in kcal/mol is=      0.32947
  The RRMSE value at dipole order with cloud penetration=      0.04100

******************************************************
The electron densities and ab initio electrostatic potential were computed in VASP using the PBE functional and
projector augmented wave method. See the main text of the journal article for a description of computational details.
The atomic charges, dipoles, and quadrupoles were computed with the DDEC6 method as described in
(a) T. A. Manz and N. Gabaldon Limas, RSC Adv. 6 (2016) 47771-47801 DOI: 10.1039/c6ra04656h
(b) N. Gabaldon Limas and T. A. Manz, RSC Adv. 8 (2018) 2678-2707 DOI: 10.1039/c7ra11829e.
For each atom in the material, the electron cloud parameters were fit to the spherically averaged atom-in-material
electron density using radial positions for which this density was between 10^-4 and 10^-2 electrons per cubic bohr.
The polarizabilities, dispersion coefficients, and quantum Drude oscillator (QDO) parameters were fit using the MCLF method.
The magnetic structure of the system was optimized in VASP from the default ferromagnetic initial guess using spin polarization.
The atomic spin moments (ASMs) were computed on this optimized magnetic structure using the DDEC6 partition as inputs
to the method of T. A. Manz and D. S. Sholl, J. Chem. Theory Comput. 7 (2011) 4146-4164 DOI: 10.1021/ct200539n.
The RMSE and RRMSE were computed using a uniform grid with Ewald summation.
