# Supplementary material for: A collection of forcefield precursors for metal–organic frameworks
Source: RSC Adv. 2019 Nov 13;9(63):36492–507. doi: 10.1039/c9ra07327b (PMC9075174; doi:10.1039/c9ra07327b)
Supplement: RA-009-C9RA07327B-s3655 [file RA-009-C9RA07327B-s3655.xyz]

  100
jmolscript: load "" {1 1 1} spacegroup "x,y,z" unitcell [{      9.621000     0.000000     0.000000 }, {      0.000000    13.908000     0.000000 }, {     -0.916262     0.000000    15.309606 }]
Tb    -0.430239     1.550325    13.995123     2.003468
Tb     3.866346     8.504325     8.969286     2.003467
Tb     9.134977    12.357675     1.314483     2.003468
Tb     4.838392     5.403675     6.340320     2.003468
H      5.732210    12.410108    11.509762     0.121670
H      6.323765    11.284951    12.428338     0.112284
H      5.552759    12.351695    14.299172     0.080415
H      4.463891     0.504860    14.214969     0.106455
H      4.542323     0.515987    12.647266     0.120682
H      3.074664    12.563096    14.165978     0.094985
H      2.250646    11.620134    12.212473     0.124922
H      3.114427    12.607602    11.347480     0.116217
H      4.163714    10.635448    13.089713     0.102355
H      7.324897     5.456108    11.454647     0.121670
H      6.733342     4.330951    10.536071     0.112284
H      7.504348     5.397695     8.665237     0.080415
H      8.593216     7.458860     8.749440     0.106455
H      8.514784     7.469987    10.317143     0.120682
H      0.361443     5.609096     8.798431     0.094985
H      1.185461     4.666134    10.751936     0.124922
H      0.321680     5.653602    11.616929     0.116217
H      8.893393     3.681448     9.874696     0.102356
H      2.972528     1.497892     3.799844     0.121670
H      2.380973     2.623049     2.881268     0.112284
H      3.151979     1.556305     1.010434     0.080415
H      4.240847    13.403140     1.094637     0.106455
H      4.162415    13.392013     2.662340     0.120682
H      5.630074     1.344904     1.143628     0.094985
H      6.454092     2.287866     3.097133     0.124922
H      5.590311     1.300398     3.962126     0.116217
H      4.541024     3.272552     2.219893     0.102356
H      1.379841     8.451892     3.854959     0.121671
H      1.971396     9.577049     4.773535     0.112284
H      1.200390     8.510305     6.644369     0.080415
H      0.111522     6.449140     6.560166     0.106455
H      0.189954     6.438013     4.992463     0.120682
H      8.343295     8.298904     6.511175     0.094985
H      7.519277     9.241866     4.557670     0.124922
H      8.383058     8.254398     3.692677     0.116217
H     -0.188655    10.226552     5.434910     0.102356
C      5.598937    11.923328    12.338011    -0.218517
C      5.642371    12.877417    13.477046    -0.110351
C      4.452482    13.849586    13.424994    -0.223800
C      3.119470    13.108290    13.353038    -0.093466
C      3.080571    12.122213    12.186446    -0.217379
C      4.256991    11.165342    12.270649    -0.092742
C      1.912309     0.130735    13.412746     0.630169
C      6.959303    13.657656    13.576559     0.671705
C      4.191337    10.233506    11.100995     0.644333
C      7.458170     4.969328    10.626398    -0.218517
C      7.414736     5.923417     9.487363    -0.110351
C      8.604625     6.895586     9.539415    -0.223800
C      0.316637     6.154290     9.611371    -0.093466
C      0.355536     5.168213    10.777963    -0.217379
C      8.800116     4.211342    10.693760    -0.092742
C      1.523798     7.084735     9.551663     0.630169
C      6.097804     6.703656     9.387850     0.671705
C      8.865770     3.279506    11.863414     0.644334
C      3.105801     1.984672     2.971595    -0.218517
C      3.062367     1.030583     1.832560    -0.110351
C      4.252256     0.058414     1.884612    -0.223800
C      5.585268     0.799710     1.956568    -0.093466
C      5.624167     1.785787     3.123160    -0.217379
C      4.447747     2.742658     3.038957    -0.092742
C      6.792429    13.777265     1.896860     0.630169
C      1.745435     0.250344     1.733047     0.671704
C      4.513401     3.674494     4.208611     0.644334
C      1.246568     8.938672     4.683208    -0.218517
C      1.290002     7.984583     5.822243    -0.110351
C      0.100113     7.012414     5.770191    -0.223800
C      8.388101     7.753710     5.698235    -0.093466
C      8.349202     8.739787     4.531643    -0.217379
C     -0.095378     9.696658     4.615846    -0.092742
C      7.180940     6.823265     5.757943     0.630169
C      2.606934     7.204344     5.921756     0.671705
C     -0.161032    10.628494     3.446192     0.644334
O      0.765394    13.493542    13.221376    -0.656977
O      2.002060     1.328214    13.729655    -0.628241
O      7.244999     0.634205    12.757495    -0.575403
O      7.727152    13.392013    14.539533    -0.786776
O      3.416389     9.252992    11.205101    -0.638968
O      4.854726    10.424046    10.047694    -0.687041
O      2.670713     6.539542     9.743033    -0.656977
O      1.434047     8.282214     9.234754    -0.628241
O      5.812108     7.588205    10.206914    -0.575403
O      5.329955     6.438013     8.424876    -0.786776
O      0.019718     2.298992    11.759308    -0.638968
O      8.202381     3.470046    12.916715    -0.687041
O      7.939344     0.414458     2.088230    -0.656977
O      6.702678    12.579786     1.579951    -0.628242
O      1.459739    13.273795     2.552111    -0.575403
O      0.977586     0.515987     0.770073    -0.786776
O      5.288349     4.655008     4.104505    -0.638968
O      3.850012     3.483954     5.261912    -0.687041
O      6.034025     7.368458     5.566573    -0.656977
O      7.270691     5.625786     6.074852    -0.628242
O      2.892630     6.319795     5.102692    -0.575403
O      3.374783     7.469987     6.884730    -0.786776
O      8.685020    11.609008     3.550298    -0.638968
O      0.502357    10.437954     2.392891    -0.687041

The following XYZ coordinates are in angstroms. Other properties are in atomic units.
The sperically averaged electron density of each atom fit to a function of the form exp(a - br)
eigen_1, eigen_2 and eigen_3 are the three eigenvalues of traceless quadrupole moment tensor
  atom number  atomic symbol              X              Y              Z     net charge C6 coefficient C8 coefficient C10 coefficient fluctuating dipole atomic polarizability isotropic forcefield polarizability              a              b squared Pearson coefficient          <r^3>          <r^4>         wp_QDO          m_QDO          q_QDO       dipole_x       dipole_y       dipole_z         dipole            Qxy            Qxz            Qyz     Q(x^2-y^2)  Q(3z^2 - R^2)        eigen_1        eigen_2        eigen_3 static polarizability      alpha(xx)      alpha(xy)      alpha(xz)      alpha(yy)      alpha(yz)      alpha(zz) atomic spin moment
            1             Tb      -0.430239       1.550325      13.995123       2.003468     106.202096 0.24665673E+04  0.79818501E+05                                14.965471                           13.451843       2.647507       2.562611                    0.999669      74.904298     173.836880       0.688008       0.275107      -1.323535      -0.005369      -0.002550       0.034553       0.035060       0.075091      -0.063588       0.113273      -0.043048       0.065559      -0.168284       0.038376       0.129908             17.152647      17.184805      -1.780902       2.345324      16.123508      -6.627771      18.149628          -0.000031
            2             Tb       3.866346       8.504325       8.969286       2.003467     106.202131 0.24665683E+04  0.79818545E+05                                14.965475                           13.451846       2.647506       2.562611                    0.999669      74.904305     173.836911       0.688008       0.275107      -1.323535       0.005369      -0.002550      -0.034553       0.035060      -0.075091      -0.063588      -0.113273      -0.043048       0.065559      -0.168284       0.038376       0.129908             17.152652      17.184810       1.780902       2.345325      16.123511       6.627772      18.149634          -0.000031
            3             Tb       9.134977      12.357675       1.314483       2.003468     106.202071 0.24665666E+04  0.79818473E+05                                14.965469                           13.451840       2.647508       2.562611                    0.999669      74.904296     173.836866       0.688008       0.275107      -1.323535       0.005369       0.002550      -0.034553       0.035060       0.075091      -0.063588       0.113273      -0.043048       0.065559      -0.168284       0.038376       0.129908             17.152643      17.184802      -1.780901       2.345323      16.123504      -6.627769      18.149624          -0.000031
            4             Tb       4.838392       5.403675       6.340320       2.003468     106.202020 0.24665652E+04  0.79818415E+05                                14.965463                           13.451835       2.647509       2.562612                    0.999669      74.904291     173.836836       0.688009       0.275107      -1.323535      -0.005369       0.002550       0.034553       0.035060      -0.075090      -0.063588      -0.113273      -0.043048       0.065559      -0.168284       0.038376       0.129908             17.152636      17.184794       1.780899       2.345321      16.123497       6.627765      18.149617          -0.000031
            5              H       5.732210      12.410108      11.509762       0.121670       1.188038 0.98238564E+01  0.10014305E+03                                 1.776455                            1.770548      -0.886958       2.456304                    0.997732       3.414915       9.315601       0.502114       1.196644      -0.730868       0.000113       0.016376      -0.023817       0.028904       0.001905      -0.001876      -0.004824      -0.000768       0.006104      -0.004368      -0.002217       0.006584              1.768081       1.563010       0.107185      -0.078392       1.694540      -0.142897       2.046692          -0.000006
            6              H       6.323765      11.284951      12.428338       0.112284       1.078708 0.81966243E+01  0.79221342E+02                                 1.613470                            1.576148      -0.589761       2.586697                    0.999961       3.168817       8.200268       0.557582       1.136555      -0.746281       0.018323      -0.018737       0.002651       0.026341      -0.002268       0.002310       0.001070      -0.001655      -0.016171      -0.006354       0.001224       0.005131              1.624053       1.809733      -0.351111       0.048806       1.710662       0.085399       1.351764          -0.000011
            7              H       5.552759      12.351695      14.299172       0.080415       1.294243 0.11061025E+02  0.11764641E+03                                 1.948211                            1.925410      -1.275337       2.251620                    0.992753       4.023244      11.689913       0.458185       1.256847      -0.712760      -0.012042      -0.020805       0.023224       0.033424      -0.000154      -0.003432      -0.002258      -0.008762      -0.008447      -0.006565       0.000164       0.006400              1.976564       1.803147       0.042049       0.059039       1.755771      -0.128895       2.370774          -0.000003
            8              H       4.463891       0.504860      14.214969       0.106455       1.144896 0.88689896E+01  0.89539435E+02                                 1.827726                            1.752561      -0.933028       2.422841                    0.996130       3.685799      10.539330       0.467156       1.298684      -0.704775      -0.002394       0.013195       0.022679       0.026347       0.001201       0.000701       0.006096       0.000519       0.011135      -0.006053      -0.001665       0.007719              1.876073       1.614221      -0.024155      -0.026206       1.701517       0.497678       2.312480          -0.000004
            9              H       4.542323       0.515987      12.647266       0.120682       1.153173 0.93679119E+01  0.94400531E+02                                 1.745073                            1.731960      -0.755954       2.516705                    0.998988       3.369163       9.148461       0.506186       1.200782      -0.729981       0.000151       0.014243      -0.026355       0.029957      -0.002059       0.001876      -0.007120      -0.003901       0.009358      -0.005593      -0.003993       0.009586              1.745816       1.604494       0.047612      -0.074364       1.714370      -0.326445       1.918584          -0.000013
           10              H       3.074664      12.563096      14.165978       0.094985       1.188362 0.99943680E+01  0.10290801E+03                                 1.809690                            1.808534      -0.799092       2.479129                    0.997925       3.614272      10.096065       0.484711       1.227240      -0.722123       0.006414      -0.025578       0.023431       0.035276       0.004255      -0.000481      -0.005186      -0.005161       0.005154      -0.006567      -0.001380       0.007948              1.825316       1.670191      -0.026532      -0.075820       1.667659      -0.083337       2.138100          -0.000004
           11              H       2.250646      11.620134      12.212473       0.124922       1.152152 0.89892918E+01  0.89506980E+02                                 1.724719                            1.680626      -0.917946       2.441470                    0.997766       3.347520       8.986578       0.522068       1.178279      -0.734660      -0.025517      -0.016541       0.004659       0.030764       0.006634       0.000508      -0.001176       0.002225      -0.011147      -0.005650      -0.002947       0.008596              1.737467       2.081970       0.298317      -0.011997       1.708212       0.135602       1.422219          -0.000008
           12              H       3.114427      12.607602      11.347480       0.116217       1.139099 0.93193011E+01  0.93423330E+02                                 1.712828                            1.715260      -0.609987       2.582091                    0.999924       3.264776       8.729988       0.516091       1.183880      -0.735436       0.003481       0.015957      -0.020276       0.026036      -0.003007       0.000021      -0.003783      -0.005764       0.002193      -0.005021      -0.001115       0.006137              1.696011       1.472881      -0.038220      -0.001360       1.630284      -0.189812       1.984869          -0.000008
           13              H       4.163714      10.635448      13.089713       0.102355       1.199243 0.99122075E+01  0.10052216E+03                                 1.741229                            1.740684      -0.704903       2.532468                    0.999293       3.347377       8.889875       0.526883       1.146307      -0.744259      -0.004479      -0.017550       0.029403       0.034534      -0.000688       0.000356      -0.005942      -0.000332      -0.001941      -0.006054       0.000068       0.005986              1.738215       1.502136       0.036309      -0.015051       1.785916      -0.117166       1.926594          -0.000008
           14              H       7.324897       5.456108      11.454647       0.121670       1.188038 0.98238657E+01  0.10014318E+03                                 1.776458                            1.770550      -0.886957       2.456304                    0.997732       3.414916       9.315611       0.502113       1.196645      -0.730867      -0.000113       0.016376       0.023817       0.028904      -0.001905      -0.001876       0.004824      -0.000768       0.006103      -0.004368      -0.002217       0.006584              1.768083       1.563012      -0.107186      -0.078392       1.694542       0.142897       2.046695          -0.000006
           15              H       6.733342       4.330951      10.536071       0.112284       1.078707 0.81966169E+01  0.79221246E+02                                 1.613468                            1.576147      -0.589761       2.586697                    0.999961       3.168816       8.200262       0.557582       1.136554      -0.746281      -0.018323      -0.018737      -0.002651       0.026341       0.002268       0.002310      -0.001070      -0.001655      -0.016171      -0.006354       0.001224       0.005131              1.624052       1.809731       0.351111       0.048806       1.710661      -0.085399       1.351763          -0.000011
           16              H       7.504348       5.397695       8.665237       0.080415       1.294244 0.11061033E+02  0.11764650E+03                                 1.948211                            1.925410      -1.275338       2.251619                    0.992753       4.023245      11.689913       0.458185       1.256846      -0.712760       0.012042      -0.020805      -0.023224       0.033425       0.000154      -0.003432       0.002258      -0.008762      -0.008447      -0.006565       0.000164       0.006400              1.976564       1.803147      -0.042049       0.059039       1.755770       0.128895       2.370774          -0.000003
           17              H       8.593216       7.458860       8.749440       0.106455       1.144896 0.88689896E+01  0.89539435E+02                                 1.827726                            1.752561      -0.933028       2.422841                    0.996130       3.685799      10.539330       0.467156       1.298684      -0.704775       0.002394       0.013195      -0.022679       0.026347      -0.001201       0.000701      -0.006096       0.000519       0.011135      -0.006053      -0.001665       0.007719              1.876073       1.614221       0.024155      -0.026206       1.701517      -0.497678       2.312480          -0.000005
           18              H       8.514784       7.469987      10.317143       0.120682       1.153173 0.93679118E+01  0.94400538E+02                                 1.745074                            1.731961      -0.755954       2.516705                    0.998988       3.369163       9.148464       0.506186       1.200783      -0.729980      -0.000151       0.014243       0.026355       0.029957       0.002059       0.001876       0.007120      -0.003901       0.009358      -0.005593      -0.003993       0.009586              1.745816       1.604494      -0.047612      -0.074364       1.714370       0.326445       1.918585          -0.000013
           19              H       0.361443       5.609096       8.798431       0.094985       1.188363 0.99943769E+01  0.10290812E+03                                 1.809691                            1.808535      -0.799093       2.479129                    0.997925       3.614273      10.096067       0.484711       1.227240      -0.722123      -0.006414      -0.025578      -0.023431       0.035275      -0.004255      -0.000481       0.005186      -0.005161       0.005154      -0.006567      -0.001380       0.007948              1.825317       1.670191       0.026532      -0.075820       1.667659       0.083338       2.138101          -0.000004
           20              H       1.185461       4.666134      10.751936       0.124922       1.152152 0.89892944E+01  0.89507019E+02                                 1.724719                            1.680627      -0.917946       2.441470                    0.997766       3.347520       8.986581       0.522067       1.178279      -0.734660       0.025517      -0.016541      -0.004659       0.030764      -0.006634       0.000508       0.001176       0.002225      -0.011147      -0.005650      -0.002947       0.008596              1.737468       2.081971      -0.298317      -0.011998       1.708213      -0.135602       1.422219          -0.000008
           21              H       0.321680       5.653602      11.616929       0.116217       1.139099 0.93193037E+01  0.93423375E+02                                 1.712829                            1.715261      -0.609987       2.582091                    0.999924       3.264776       8.729993       0.516090       1.183882      -0.735436      -0.003481       0.015957       0.020276       0.026036       0.003007       0.000021       0.003783      -0.005764       0.002193      -0.005021      -0.001115       0.006137              1.696013       1.472882       0.038220      -0.001360       1.630285       0.189812       1.984871          -0.000008
           22              H       8.893393       3.681448       9.874696       0.102356       1.199241 0.99121757E+01  0.10052173E+03                                 1.741224                            1.740679      -0.704903       2.532468                    0.999293       3.347374       8.889856       0.526884       1.146304      -0.744260       0.004479      -0.017550      -0.029403       0.034534       0.000688       0.000356       0.005942      -0.000332      -0.001941      -0.006054       0.000068       0.005986              1.738210       1.502132      -0.036309      -0.015051       1.785911       0.117165       1.926588          -0.000008
           23              H       2.972528       1.497892       3.799844       0.121670       1.188037 0.98238444E+01  0.10014289E+03                                 1.776454                            1.770547      -0.886957       2.456304                    0.997732       3.414913       9.315594       0.502114       1.196644      -0.730868      -0.000113      -0.016376       0.023817       0.028904       0.001905      -0.001876      -0.004824      -0.000768       0.006104      -0.004368      -0.002217       0.006584              1.768080       1.563009       0.107185      -0.078392       1.694539      -0.142897       2.046691          -0.000006
           24              H       2.380973       2.623049       2.881268       0.112284       1.078707 0.81966228E+01  0.79221319E+02                                 1.613469                            1.576148      -0.589761       2.586697                    0.999961       3.168817       8.200266       0.557582       1.136554      -0.746281      -0.018323       0.018737      -0.002651       0.026341      -0.002268       0.002310       0.001070      -0.001655      -0.016171      -0.006354       0.001224       0.005131              1.624052       1.809732      -0.351111       0.048806       1.710661       0.085399       1.351763          -0.000011
           25              H       3.151979       1.556305       1.010434       0.080415       1.294243 0.11061031E+02  0.11764648E+03                                 1.948211                            1.925410      -1.275338       2.251620                    0.992753       4.023245      11.689914       0.458185       1.256846      -0.712760       0.012042       0.020805      -0.023224       0.033425      -0.000154      -0.003432      -0.002258      -0.008762      -0.008447      -0.006565       0.000164       0.006400              1.976564       1.803147       0.042049       0.059039       1.755771      -0.128895       2.370774          -0.000003
           26              H       4.240847      13.403140       1.094637       0.106455       1.144896 0.88689892E+01  0.89539432E+02                                 1.827726                            1.752562      -0.933028       2.422841                    0.996130       3.685799      10.539331       0.467156       1.298685      -0.704775       0.002394      -0.013195      -0.022679       0.026347       0.001201       0.000701       0.006096       0.000519       0.011135      -0.006053      -0.001665       0.007719              1.876073       1.614221      -0.024155      -0.026206       1.701517       0.497678       2.312481          -0.000005
           27              H       4.162415      13.392013       2.662340       0.120682       1.153174 0.93679208E+01  0.94400651E+02                                 1.745075                            1.731962      -0.755954       2.516705                    0.998988       3.369164       9.148468       0.506186       1.200783      -0.729980      -0.000151      -0.014243       0.026355       0.029957      -0.002059       0.001876      -0.007120      -0.003901       0.009358      -0.005593      -0.003993       0.009586              1.745817       1.604495       0.047612      -0.074364       1.714371      -0.326446       1.918586          -0.000013
           28              H       5.630074       1.344904       1.143628       0.094985       1.188362 0.99943696E+01  0.10290804E+03                                 1.809691                            1.808535      -0.799093       2.479129                    0.997925       3.614272      10.096067       0.484711       1.227241      -0.722122      -0.006414       0.025578      -0.023431       0.035276       0.004255      -0.000481      -0.005186      -0.005161       0.005154      -0.006567      -0.001380       0.007948              1.825317       1.670191      -0.026532      -0.075820       1.667659      -0.083338       2.138101          -0.000004
           29              H       6.454092       2.287866       3.097133       0.124922       1.152152 0.89892922E+01  0.89506987E+02                                 1.724719                            1.680626      -0.917946       2.441470                    0.997766       3.347520       8.986579       0.522067       1.178279      -0.734660       0.025517       0.016541      -0.004659       0.030764       0.006635       0.000508      -0.001176       0.002225      -0.011147      -0.005650      -0.002947       0.008596              1.737467       2.081970       0.298317      -0.011997       1.708212       0.135602       1.422219          -0.000008
           30              H       5.590311       1.300398       3.962126       0.116217       1.139099 0.93193029E+01  0.93423350E+02                                 1.712828                            1.715260      -0.609987       2.582091                    0.999924       3.264777       8.729990       0.516091       1.183880      -0.735437      -0.003481      -0.015957       0.020276       0.026036      -0.003007       0.000022      -0.003783      -0.005764       0.002193      -0.005021      -0.001115       0.006137              1.696011       1.472881      -0.038220      -0.001360       1.630284      -0.189812       1.984869          -0.000008
           31              H       4.541024       3.272552       2.219893       0.102356       1.199242 0.99121990E+01  0.10052206E+03                                 1.741229                            1.740684      -0.704903       2.532469                    0.999293       3.347375       8.889871       0.526882       1.146307      -0.744259       0.004479       0.017550      -0.029403       0.034534      -0.000688       0.000356      -0.005942      -0.000332      -0.001941      -0.006054       0.000068       0.005986              1.738215       1.502136       0.036309      -0.015051       1.785916      -0.117165       1.926593          -0.000008
           32              H       1.379841       8.451892       3.854959       0.121671       1.188037 0.98238510E+01  0.10014299E+03                                 1.776456                            1.770548      -0.886957       2.456304                    0.997732       3.414914       9.315602       0.502114       1.196644      -0.730867       0.000113      -0.016376      -0.023817       0.028904      -0.001905      -0.001876       0.004824      -0.000768       0.006103      -0.004368      -0.002217       0.006584              1.768081       1.563010      -0.107185      -0.078392       1.694540       0.142897       2.046693          -0.000006
           33              H       1.971396       9.577049       4.773535       0.112284       1.078707 0.81966209E+01  0.79221303E+02                                 1.613469                            1.576148      -0.589761       2.586697                    0.999961       3.168816       8.200266       0.557582       1.136555      -0.746281       0.018323       0.018737       0.002651       0.026341       0.002268       0.002310      -0.001070      -0.001655      -0.016171      -0.006354       0.001224       0.005131              1.624053       1.809733       0.351111       0.048806       1.710662      -0.085399       1.351764          -0.000011
           34              H       1.200390       8.510305       6.644369       0.080415       1.294243 0.11061031E+02  0.11764648E+03                                 1.948211                            1.925410      -1.275338       2.251619                    0.992753       4.023245      11.689915       0.458185       1.256846      -0.712760      -0.012042       0.020805       0.023224       0.033424       0.000154      -0.003432       0.002258      -0.008762      -0.008447      -0.006565       0.000164       0.006400              1.976564       1.803147      -0.042049       0.059039       1.755771       0.128895       2.370774          -0.000003
           35              H       0.111522       6.449140       6.560166       0.106455       1.144896 0.88689896E+01  0.89539435E+02                                 1.827726                            1.752561      -0.933028       2.422841                    0.996130       3.685799      10.539330       0.467156       1.298684      -0.704775      -0.002394      -0.013195       0.022679       0.026347      -0.001201       0.000701      -0.006096       0.000519       0.011135      -0.006053      -0.001665       0.007719              1.876073       1.614221       0.024155      -0.026206       1.701517      -0.497678       2.312480          -0.000005
           36              H       0.189954       6.438013       4.992463       0.120682       1.153173 0.93679067E+01  0.94400469E+02                                 1.745073                            1.731960      -0.755954       2.516705                    0.998988       3.369162       9.148459       0.506186       1.200783      -0.729980       0.000151      -0.014243      -0.026355       0.029957       0.002059       0.001876       0.007120      -0.003901       0.009358      -0.005593      -0.003993       0.009586              1.745816       1.604493      -0.047612      -0.074364       1.714370       0.326445       1.918584          -0.000013
           37              H       8.343295       8.298904       6.511175       0.094985       1.188363 0.99943740E+01  0.10290809E+03                                 1.809691                            1.808535      -0.799093       2.479129                    0.997925       3.614273      10.096068       0.484711       1.227240      -0.722123       0.006414       0.025578       0.023431       0.035275      -0.004255      -0.000481       0.005186      -0.005161       0.005154      -0.006567      -0.001380       0.007948              1.825317       1.670191       0.026532      -0.075820       1.667659       0.083337       2.138100          -0.000004
           38              H       7.519277       9.241866       4.557670       0.124922       1.152152 0.89892952E+01  0.89507034E+02                                 1.724720                            1.680627      -0.917946       2.441470                    0.997766       3.347520       8.986583       0.522067       1.178280      -0.734659      -0.025517       0.016541       0.004659       0.030764      -0.006634       0.000508       0.001176       0.002225      -0.011147      -0.005650      -0.002947       0.008596              1.737468       2.081972      -0.298318      -0.011997       1.708213      -0.135602       1.422220          -0.000008
           39              H       8.383058       8.254398       3.692677       0.116217       1.139099 0.93193048E+01  0.93423384E+02                                 1.712829                            1.715261      -0.609987       2.582091                    0.999924       3.264777       8.729994       0.516091       1.183881      -0.735436       0.003481      -0.015957      -0.020276       0.026036       0.003007       0.000021       0.003783      -0.005764       0.002193      -0.005021      -0.001115       0.006137              1.696012       1.472882       0.038220      -0.001361       1.630285       0.189812       1.984870          -0.000008
           40              H      -0.188655      10.226552       5.434910       0.102356       1.199241 0.99121812E+01  0.10052181E+03                                 1.741226                            1.740681      -0.704903       2.532468                    0.999293       3.347374       8.889860       0.526884       1.146305      -0.744260      -0.004479       0.017550       0.029403       0.034534       0.000688       0.000356       0.005942      -0.000332      -0.001941      -0.006054       0.000068       0.005986              1.738212       1.502133      -0.036309      -0.015051       1.785912       0.117165       1.926589          -0.000008
           41              C       5.598937      11.923328      12.338011      -0.218517      26.788199 0.40777867E+03  0.94697226E+04                                 7.880778                            6.721814      -0.080062       1.965658                    0.998612      29.331405      84.830482       0.634766       0.415508      -1.060832      -0.071637       0.014484       0.049846       0.088466       0.000620      -0.001781       0.022236       0.009169      -0.052364      -0.031451       0.013350       0.018101              9.025038       8.921019       1.895215       1.440628       9.510232       3.628856       8.643863          -0.000009
           42              C       5.642371      12.877417      13.477046      -0.110351      31.098882 0.43991010E+03  0.10383584E+05                                 8.741875                            6.989322      -0.349157       1.903041                    0.997436      28.225496      81.581738       0.623140       0.416426      -1.063094      -0.074652      -0.008330      -0.071522       0.103719      -0.019664      -0.001107       0.003121      -0.002783       0.000718      -0.019920      -0.000140       0.020060             10.669577      13.841648       2.019362       2.198865       9.240981       2.945884       8.926102          -0.000004
           43              C       4.452482      13.849586      13.424994      -0.223800      26.853408 0.43285204E+03  0.10231598E+05                                 7.939362                            6.966637      -0.219296       1.916495                    0.997907      30.122340      88.698032       0.616260       0.420473      -1.054738      -0.014430      -0.091943      -0.013593       0.094056      -0.012602       0.004657       0.012714       0.005249      -0.063301      -0.027889       0.003965       0.023924              8.864615      12.554331      -0.405982       0.125046       7.174485       0.985379       6.865030          -0.000010
           44              C       3.119470      13.108290      13.353038      -0.093466      30.221378 0.43018592E+03  0.10062904E+05                                 8.516866                            6.881939      -0.193225       1.960381                    0.997783      27.475029      78.174801       0.634223       0.412854      -1.069045       0.066506      -0.018742      -0.064938       0.094822       0.024765       0.006056       0.009898      -0.005963      -0.020413      -0.021874      -0.009864       0.031738             10.243745      13.454639      -2.387914      -0.977303       9.286711       2.865708       7.989885          -0.000005
           45              C       3.080571      12.122213      12.186446      -0.217379      26.263370 0.41242076E+03  0.96097979E+04                                 7.789022                            6.778694      -0.121175       1.953605                    0.997995      29.442949      85.445388       0.629143       0.417814      -1.058800       0.066182       0.011224       0.064210       0.092892      -0.013257       0.006818       0.012322       0.001628      -0.050869      -0.025997       0.003862       0.022135              8.723116       8.390161      -1.782185      -0.655902       9.719930       3.261371       8.059257          -0.000009
           46              C       4.256991      11.165342      12.270649      -0.092742      30.171252 0.41500523E+03  0.95993692E+04                                 8.482785                            6.728626      -0.200239       1.960993                    0.997878      27.022574      75.896851       0.647272       0.409101      -1.073903       0.003991       0.091670       0.011758       0.092507       0.003849      -0.006082      -0.011148       0.019409      -0.109647      -0.039533       0.009769       0.029765             10.546995       8.947536       0.580578       0.772271      12.821920       5.447390       9.871529          -0.000004
           47              C       1.912309       0.130735      13.412746       0.630169      21.334822 0.25029003E+03  0.51785487E+04                                 7.186215                            5.658883       0.010214       2.074728                    0.999295      21.779841      60.743432       0.617010       0.479788      -1.016676      -0.027115       0.031834      -0.030863       0.051973       0.041073       0.002091      -0.040506      -0.026614       0.364586      -0.106934      -0.024056       0.130990              8.375025      12.098400      -2.643800      -0.335090       8.494418       1.283656       4.532256          -0.000005
           48              C       6.959303      13.657656      13.576559       0.671705      21.832165 0.23203159E+03  0.47332853E+04                                 7.382567                            5.511767      -0.134446       2.036683                    0.999183      21.433997      60.290893       0.611540       0.490982      -1.006012       0.062555       0.005285       0.005775       0.063043      -0.095150      -0.049016       0.072090      -0.035186       0.064710      -0.108327      -0.038089       0.146416              8.925147      12.121582       3.276583       2.282931       6.969199      -1.164366       7.684660          -0.000005
           49              C       4.191337      10.233506      11.100995       0.644333      22.945129 0.24462315E+03  0.50326198E+04                                 7.573993                            5.588837      -0.143889       2.023531                    0.999366      21.643637      60.200689       0.621775       0.478825      -1.017143       0.015884      -0.021764      -0.021268       0.034327      -0.070167       0.030621      -0.067579       0.073732      -0.204869      -0.111499      -0.021456       0.132955              9.500043       5.993100       1.829322      -0.445157      11.814169       5.693997      10.692861          -0.000002
           50              C       7.458170       4.969328      10.626398      -0.218517      26.788204 0.40777875E+03  0.94697251E+04                                 7.880778                            6.721815      -0.080062       1.965658                    0.998612      29.331409      84.830501       0.634766       0.415508      -1.060832       0.071637       0.014484      -0.049846       0.088466      -0.000620      -0.001781      -0.022236       0.009169      -0.052364      -0.031451       0.013350       0.018101              9.025039       8.921020      -1.895215       1.440629       9.510233      -3.628857       8.643866          -0.000009
           51              C       7.414736       5.923417       9.487363      -0.110351      31.098879 0.43991003E+03  0.10383582E+05                                 8.741875                            6.989321      -0.349157       1.903041                    0.997436      28.225495      81.581736       0.623140       0.416426      -1.063094       0.074652      -0.008329       0.071522       0.103719       0.019664      -0.001107      -0.003121      -0.002783       0.000719      -0.019920      -0.000140       0.020060             10.669577      13.841648      -2.019362       2.198865       9.240981      -2.945884       8.926103          -0.000004
           52              C       8.604625       6.895586       9.539415      -0.223800      26.853412 0.43285214E+03  0.10231601E+05                                 7.939363                            6.966638      -0.219297       1.916494                    0.997907      30.122344      88.698054       0.616260       0.420473      -1.054738       0.014430      -0.091943       0.013593       0.094056       0.012603       0.004657      -0.012714       0.005249      -0.063301      -0.027889       0.003965       0.023924              8.864617      12.554334       0.405982       0.125046       7.174486      -0.985380       6.865031          -0.000010
           53              C       0.316637       6.154290       9.611371      -0.093466      30.221369 0.43018578E+03  0.10062900E+05                                 8.516864                            6.881938      -0.193225       1.960381                    0.997783      27.475025      78.174786       0.634223       0.412854      -1.069045      -0.066506      -0.018742       0.064938       0.094822      -0.024765       0.006056      -0.009898      -0.005963      -0.020413      -0.021874      -0.009864       0.031738             10.243743      13.454636       2.387912      -0.977303       9.286709      -2.865707       7.989884          -0.000005
           54              C       0.355536       5.168213      10.777963      -0.217379      26.263372 0.41242081E+03  0.96097997E+04                                 7.789022                            6.778695      -0.121176       1.953605                    0.997995      29.442953      85.445411       0.629143       0.417814      -1.058800      -0.066182       0.011224      -0.064210       0.092892       0.013257       0.006818      -0.012322       0.001628      -0.050869      -0.025997       0.003862       0.022135              8.723117       8.390162       1.782184      -0.655903       9.719930      -3.261372       8.059259          -0.000009
           55              C       8.800116       4.211342      10.693760      -0.092742      30.171265 0.41500543E+03  0.95993745E+04                                 8.482788                            6.728628      -0.200240       1.960993                    0.997878      27.022576      75.896854       0.647271       0.409101      -1.073903      -0.003991       0.091670      -0.011758       0.092507      -0.003849      -0.006082       0.011148       0.019409      -0.109647      -0.039533       0.009769       0.029765             10.546999       8.947540      -0.580578       0.772271      12.821927      -5.447395       9.871532          -0.000003
           56              C       1.523798       7.084735       9.551663       0.630169      21.334821 0.25029002E+03  0.51785485E+04                                 7.186215                            5.658883       0.010214       2.074728                    0.999295      21.779840      60.743429       0.617010       0.479788      -1.016675       0.027115       0.031834       0.030863       0.051973      -0.041073       0.002091       0.040506      -0.026614       0.364586      -0.106934      -0.024056       0.130990              8.375025      12.098400       2.643800      -0.335090       8.494418      -1.283656       4.532256          -0.000005
           57              C       6.097804       6.703656       9.387850       0.671705      21.832164 0.23203158E+03  0.47332850E+04                                 7.382567                            5.511767      -0.134446       2.036683                    0.999183      21.433997      60.290894       0.611540       0.490982      -1.006012      -0.062555       0.005285      -0.005775       0.063043       0.095150      -0.049016      -0.072090      -0.035186       0.064710      -0.108327      -0.038089       0.146416              8.925147      12.121582      -3.276582       2.282932       6.969199       1.164366       7.684660          -0.000005
           58              C       8.865770       3.279506      11.863414       0.644334      22.945128 0.24462314E+03  0.50326196E+04                                 7.573992                            5.588836      -0.143889       2.023531                    0.999366      21.643637      60.200688       0.621775       0.478825      -1.017143      -0.015884      -0.021764       0.021268       0.034327       0.070167       0.030621       0.067579       0.073732      -0.204869      -0.111499      -0.021456       0.132955              9.500042       5.993100      -1.829322      -0.445157      11.814169      -5.693996      10.692858          -0.000002
           59              C       3.105801       1.984672       2.971595      -0.218517      26.788202 0.40777873E+03  0.94697241E+04                                 7.880778                            6.721815      -0.080062       1.965658                    0.998612      29.331405      84.830478       0.634766       0.415508      -1.060832       0.071637      -0.014484      -0.049846       0.088466       0.000620      -0.001781       0.022236       0.009169      -0.052364      -0.031451       0.013350       0.018101              9.025039       8.921020       1.895215       1.440628       9.510233       3.628857       8.643863          -0.000009
           60              C       3.062367       1.030583       1.832560      -0.110351      31.098876 0.43990999E+03  0.10383581E+05                                 8.741874                            6.989321      -0.349157       1.903041                    0.997436      28.225493      81.581729       0.623140       0.416426      -1.063094       0.074652       0.008330       0.071522       0.103719      -0.019664      -0.001107       0.003121      -0.002783       0.000718      -0.019920      -0.000140       0.020060             10.669576      13.841647       2.019362       2.198865       9.240981       2.945883       8.926101          -0.000004
           61              C       4.252256       0.058414       1.884612      -0.223800      26.853405 0.43285200E+03  0.10231597E+05                                 7.939361                            6.966636      -0.219296       1.916495                    0.997907      30.122340      88.698037       0.616260       0.420473      -1.054738       0.014430       0.091943       0.013593       0.094056      -0.012602       0.004657       0.012714       0.005249      -0.063301      -0.027889       0.003965       0.023924              8.864615      12.554330      -0.405982       0.125046       7.174485       0.985379       6.865030          -0.000010
           62              C       5.585268       0.799710       1.956568      -0.093466      30.221375 0.43018587E+03  0.10062903E+05                                 8.516865                            6.881939      -0.193225       1.960381                    0.997783      27.475028      78.174799       0.634223       0.412854      -1.069045      -0.066506       0.018742       0.064938       0.094822       0.024765       0.006056       0.009898      -0.005963      -0.020413      -0.021874      -0.009864       0.031738             10.243744      13.454638      -2.387913      -0.977303       9.286711       2.865707       7.989884          -0.000005
           63              C       5.624167       1.785787       3.123160      -0.217379      26.263379 0.41242095E+03  0.96098034E+04                                 7.789024                            6.778696      -0.121176       1.953605                    0.997995      29.442957      85.445421       0.629143       0.417814      -1.058800      -0.066182      -0.011224      -0.064210       0.092892      -0.013257       0.006818       0.012322       0.001628      -0.050869      -0.025997       0.003862       0.022135              8.723119       8.390163      -1.782186      -0.655903       9.719934       3.261373       8.059260          -0.000009
           64              C       4.447747       2.742658       3.038957      -0.092742      30.171255 0.41500527E+03  0.95993703E+04                                 8.482785                            6.728626      -0.200240       1.960993                    0.997878      27.022575      75.896855       0.647272       0.409101      -1.073903      -0.003991      -0.091670      -0.011758       0.092507       0.003849      -0.006082      -0.011148       0.019409      -0.109647      -0.039533       0.009769       0.029765             10.546995       8.947537       0.580577       0.772271      12.821921       5.447391       9.871529          -0.000004
           65              C       6.792429      13.777265       1.896860       0.630169      21.334821 0.25029002E+03  0.51785486E+04                                 7.186216                            5.658883       0.010214       2.074728                    0.999295      21.779841      60.743436       0.617010       0.479788      -1.016675       0.027115      -0.031834       0.030863       0.051973       0.041073       0.002091      -0.040506      -0.026614       0.364586      -0.106934      -0.024056       0.130990              8.375025      12.098401      -2.643801      -0.335090       8.494419       1.283656       4.532256          -0.000005
           66              C       1.745435       0.250344       1.733047       0.671704      21.832165 0.23203159E+03  0.47332852E+04                                 7.382567                            5.511767      -0.134446       2.036683                    0.999183      21.433997      60.290893       0.611540       0.490982      -1.006012      -0.062555      -0.005285      -0.005775       0.063043      -0.095150      -0.049016       0.072090      -0.035186       0.064710      -0.108327      -0.038089       0.146416              8.925147      12.121582       3.276583       2.282932       6.969199      -1.164366       7.684660          -0.000005
           67              C       4.513401       3.674494       4.208611       0.644334      22.945130 0.24462317E+03  0.50326201E+04                                 7.573993                            5.588837      -0.143889       2.023531                    0.999366      21.643636      60.200684       0.621775       0.478825      -1.017143      -0.015884       0.021764       0.021268       0.034327      -0.070167       0.030621      -0.067579       0.073732      -0.204869      -0.111499      -0.021456       0.132955              9.500043       5.993100       1.829322      -0.445157      11.814169       5.693997      10.692861          -0.000002
           68              C       1.246568       8.938672       4.683208      -0.218517      26.788208 0.40777883E+03  0.94697273E+04                                 7.880780                            6.721816      -0.080062       1.965658                    0.998612      29.331411      84.830510       0.634766       0.415508      -1.060832      -0.071637      -0.014484       0.049846       0.088466      -0.000620      -0.001781      -0.022236       0.009169      -0.052364      -0.031451       0.013350       0.018101              9.025041       8.921022      -1.895216       1.440629       9.510234      -3.628858       8.643866          -0.000009
           69              C       1.290002       7.984583       5.822243      -0.110351      31.098877 0.43991000E+03  0.10383581E+05                                 8.741875                            6.989321      -0.349157       1.903041                    0.997436      28.225494      81.581734       0.623140       0.416426      -1.063094      -0.074652       0.008329      -0.071522       0.103719       0.019664      -0.001107      -0.003121      -0.002783       0.000718      -0.019920      -0.000140       0.020060             10.669577      13.841647      -2.019362       2.198865       9.240981      -2.945884       8.926102          -0.000004
           70              C       0.100113       7.012414       5.770191      -0.223800      26.853411 0.43285212E+03  0.10231600E+05                                 7.939362                            6.966637      -0.219296       1.916494                    0.997907      30.122342      88.698039       0.616260       0.420473      -1.054738      -0.014430       0.091943      -0.013593       0.094056       0.012602       0.004657      -0.012714       0.005249      -0.063301      -0.027889       0.003965       0.023924              8.864616      12.554332       0.405982       0.125046       7.174485      -0.985380       6.865030          -0.000010
           71              C       8.388101       7.753710       5.698235      -0.093466      30.221374 0.43018585E+03  0.10062902E+05                                 8.516866                            6.881939      -0.193226       1.960381                    0.997783      27.475028      78.174801       0.634223       0.412854      -1.069045       0.066506       0.018742      -0.064938       0.094822      -0.024765       0.006056      -0.009898      -0.005963      -0.020412      -0.021874      -0.009864       0.031738             10.243745      13.454639       2.387913      -0.977303       9.286711      -2.865708       7.989885          -0.000005
           72              C       8.349202       8.739787       4.531643      -0.217379      26.263374 0.41242084E+03  0.96098007E+04                                 7.789023                            6.778695      -0.121176       1.953605                    0.997995      29.442955      85.445422       0.629143       0.417814      -1.058800       0.066182      -0.011224       0.064210       0.092892       0.013257       0.006818      -0.012322       0.001628      -0.050869      -0.025997       0.003862       0.022135              8.723118       8.390163       1.782185      -0.655903       9.719931      -3.261372       8.059259          -0.000009
           73              C      -0.095378       9.696658       4.615846      -0.092742      30.171268 0.41500547E+03  0.95993761E+04                                 8.482789                            6.728629      -0.200240       1.960993                    0.997878      27.022580      75.896877       0.647271       0.409101      -1.073903       0.003991      -0.091670       0.011758       0.092507      -0.003849      -0.006082       0.011148       0.019409      -0.109647      -0.039533       0.009769       0.029765             10.547001       8.947542      -0.580578       0.772271      12.821928      -5.447395       9.871533          -0.000004
           74              C       7.180940       6.823265       5.757943       0.630169      21.334821 0.25029001E+03  0.51785484E+04                                 7.186215                            5.658883       0.010214       2.074728                    0.999295      21.779840      60.743431       0.617010       0.479788      -1.016675      -0.027115      -0.031834      -0.030863       0.051973      -0.041073       0.002092       0.040506      -0.026614       0.364586      -0.106934      -0.024056       0.130990              8.375025      12.098400       2.643800      -0.335090       8.494419      -1.283656       4.532256          -0.000005
           75              C       2.606934       7.204344       5.921756       0.671705      21.832164 0.23203157E+03  0.47332848E+04                                 7.382567                            5.511767      -0.134446       2.036683                    0.999183      21.433996      60.290891       0.611540       0.490982      -1.006012       0.062555      -0.005285       0.005775       0.063043       0.095150      -0.049016      -0.072090      -0.035186       0.064710      -0.108327      -0.038089       0.146416              8.925147      12.121582      -3.276583       2.282932       6.969199       1.164366       7.684660          -0.000005
           76              C      -0.161032      10.628494       3.446192       0.644334      22.945128 0.24462313E+03  0.50326193E+04                                 7.573992                            5.588836      -0.143889       2.023531                    0.999366      21.643636      60.200684       0.621775       0.478825      -1.017143       0.015884       0.021764      -0.021268       0.034327       0.070167       0.030621       0.067579       0.073732      -0.204869      -0.111499      -0.021456       0.132955              9.500042       5.993100      -1.829322      -0.445157      11.814168      -5.693996      10.692858          -0.000002
           77              O       0.765394      13.493542      13.221376      -0.656977      33.805110 0.54935638E+03  0.13255188E+05                                 8.209088                            7.170849       0.475818       2.170268                    0.998051      29.011662      75.978722       0.723196       0.351009      -1.147362       0.039234      -0.049499      -0.055247       0.083915       0.062165       0.012696      -0.008457       0.118334       0.081137      -0.100626       0.026812       0.073814              9.119867      15.109614       0.430543       0.068269       6.600638       0.625747       5.649349          -0.000012
           78              O       2.002060       1.328214      13.729655      -0.628241      28.083831 0.47459392E+03  0.11054324E+05                                 7.172532                            6.644961       0.701567       2.257481                    0.998523      28.110280      72.636892       0.753706       0.348894      -1.147613       0.079896      -0.024490      -0.046431       0.095598       0.014630      -0.000394      -0.009091      -0.122346       0.183006      -0.093402       0.029762       0.063640              7.460955       7.058584      -1.190235       0.147973       9.501028       0.862650       5.823253          -0.000022
           79              O       7.244999       0.634205      12.757495      -0.575403      29.689032 0.44695571E+03  0.10239767E+05                                 7.497239                            6.444175       0.682429       2.274820                    0.998074      26.978464      68.790498       0.767324       0.348419      -1.149777      -0.040974      -0.034780      -0.057574       0.078761      -0.029865      -0.062044      -0.016913      -0.103938       0.029523      -0.101877       0.046847       0.055030              8.289239       7.950421       3.010798      -1.183198       9.265325      -3.424230       7.651971          -0.000014
           80              O       7.727152      13.392013      14.539533      -0.786776      51.329533 0.77757185E+03  0.20538634E+05                                11.032311                            8.680671       0.110178       2.017480                    0.998443      32.212247      89.318963       0.638084       0.363410      -1.133321      -0.036182      -0.003846      -0.075596       0.083897      -0.063222       0.010185       0.059626       0.030625       0.102797      -0.103542       0.024745       0.078797             13.268848      16.029840       0.308827       6.893932       7.242638      -1.939618      16.534066          -0.000009
           81              O       3.416389       9.252992      11.205101      -0.638968      31.932255 0.47961844E+03  0.11194368E+05                                 7.900880                            6.658630       0.543200       2.199881                    0.998669      28.313155      73.098989       0.757002       0.346661      -1.150118      -0.008429       0.011043       0.079576       0.080779       0.015654       0.030594      -0.035697       0.012571      -0.275244      -0.107857       0.044798       0.063059              9.081468       7.658122       3.905040       0.812456      12.576132       3.231345       7.010149          -0.000015
           82              O       4.854726      10.424046      10.047694      -0.687041      30.546493 0.50172518E+03  0.11854381E+05                                 7.593868                            6.799655       0.525731       2.179957                    0.998757      29.273209      76.279788       0.750160       0.345572      -1.149918       0.059908       0.053851       0.089829       0.120657      -0.032317      -0.038698      -0.034926       0.065094       0.011482      -0.076743       0.018003       0.058740              8.162635       6.557990       0.250740      -2.109598       7.364070       2.390229      10.565843          -0.000019
           83              O       2.670713       6.539542       9.743033      -0.656977      33.805112 0.54935641E+03  0.13255189E+05                                 8.209088                            7.170850       0.475818       2.170268                    0.998051      29.011660      75.978719       0.723196       0.351009      -1.147362      -0.039234      -0.049499       0.055247       0.083915      -0.062165       0.012696       0.008457       0.118334       0.081137      -0.100626       0.026812       0.073814              9.119868      15.109615      -0.430543       0.068268       6.600638      -0.625747       5.649350          -0.000013
           84              O       1.434047       8.282214       9.234754      -0.628241      28.083824 0.47459376E+03  0.11054320E+05                                 7.172530                            6.644959       0.701567       2.257481                    0.998523      28.110279      72.636883       0.753706       0.348894      -1.147613      -0.079896      -0.024490       0.046431       0.095598      -0.014630      -0.000394       0.009091      -0.122347       0.183006      -0.093402       0.029762       0.063640              7.460953       7.058582       1.190235       0.147973       9.501026      -0.862650       5.823251          -0.000022
           85              O       5.812108       7.588205      10.206914      -0.575403      29.689044 0.44695592E+03  0.10239773E+05                                 7.497242                            6.444178       0.682429       2.274821                    0.998074      26.978464      68.790506       0.767324       0.348419      -1.149776       0.040974      -0.034780       0.057574       0.078761       0.029865      -0.062045       0.016913      -0.103938       0.029523      -0.101877       0.046847       0.055030              8.289242       7.950425      -3.010799      -1.183199       9.265328       3.424231       7.651973          -0.000014
           86              O       5.329955       6.438013       8.424876      -0.786776      51.329531 0.77757181E+03  0.20538633E+05                                11.032311                            8.680671       0.110178       2.017480                    0.998443      32.212247      89.318963       0.638084       0.363410      -1.133321       0.036182      -0.003846       0.075596       0.083897       0.063222       0.010185      -0.059626       0.030625       0.102797      -0.103542       0.024745       0.078797             13.268848      16.029840      -0.308827       6.893932       7.242638       1.939618      16.534066          -0.000009
           87              O       0.019718       2.298992      11.759308      -0.638968      31.932243 0.47961822E+03  0.11194361E+05                                 7.900876                            6.658627       0.543199       2.199881                    0.998669      28.313158      73.098986       0.757003       0.346661      -1.150118       0.008429       0.011043      -0.079576       0.080779      -0.015654       0.030594       0.035697       0.012571      -0.275244      -0.107857       0.044798       0.063059              9.081464       7.658119      -3.905038       0.812455      12.576127      -3.231342       7.010145          -0.000015
           88              O       8.202381       3.470046      12.916715      -0.687041      30.546514 0.50172562E+03  0.11854395E+05                                 7.593873                            6.799660       0.525731       2.179957                    0.998757      29.273211      76.279810       0.750160       0.345573      -1.149918      -0.059908       0.053851      -0.089829       0.120657       0.032317      -0.038698       0.034926       0.065094       0.011482      -0.076743       0.018003       0.058740              8.162641       6.557995      -0.250740      -2.109599       7.364076      -2.390232      10.565850          -0.000019
           89              O       7.939344       0.414458       2.088230      -0.656977      33.805112 0.54935642E+03  0.13255189E+05                                 8.209088                            7.170850       0.475818       2.170268                    0.998051      29.011662      75.978724       0.723196       0.351009      -1.147362      -0.039234       0.049499       0.055247       0.083915       0.062165       0.012696      -0.008457       0.118334       0.081136      -0.100626       0.026812       0.073814              9.119868      15.109615       0.430543       0.068269       6.600638       0.625747       5.649350          -0.000013
           90              O       6.702678      12.579786       1.579951      -0.628242      28.083835 0.47459401E+03  0.11054327E+05                                 7.172533                            6.644961       0.701566       2.257481                    0.998523      28.110282      72.636899       0.753706       0.348894      -1.147613      -0.079896       0.024490       0.046431       0.095598       0.014630      -0.000394      -0.009091      -0.122347       0.183006      -0.093402       0.029762       0.063640              7.460956       7.058585      -1.190236       0.147973       9.501029       0.862650       5.823253          -0.000022
           91              O       1.459739      13.273795       2.552111      -0.575403      29.689033 0.44695571E+03  0.10239767E+05                                 7.497239                            6.444175       0.682429       2.274821                    0.998074      26.978465      68.790499       0.767324       0.348419      -1.149777       0.040974       0.034780       0.057574       0.078761      -0.029865      -0.062045      -0.016913      -0.103938       0.029523      -0.101877       0.046847       0.055030              8.289239       7.950421       3.010798      -1.183198       9.265325      -3.424230       7.651971          -0.000014
           92              O       0.977586       0.515987       0.770073      -0.786776      51.329529 0.77757177E+03  0.20538632E+05                                11.032311                            8.680671       0.110179       2.017480                    0.998443      32.212245      89.318957       0.638084       0.363410      -1.133321       0.036182       0.003846       0.075596       0.083897      -0.063222       0.010185       0.059626       0.030625       0.102797      -0.103542       0.024745       0.078797             13.268848      16.029840       0.308827       6.893932       7.242638      -1.939618      16.534065          -0.000009
           93              O       5.288349       4.655008       4.104505      -0.638968      31.932255 0.47961843E+03  0.11194368E+05                                 7.900879                            6.658630       0.543200       2.199881                    0.998669      28.313157      73.098992       0.757002       0.346661      -1.150118       0.008429      -0.011043      -0.079576       0.080779       0.015654       0.030594      -0.035697       0.012571      -0.275244      -0.107857       0.044798       0.063059              9.081467       7.658121       3.905040       0.812456      12.576132       3.231345       7.010149          -0.000015
           94              O       3.850012       3.483954       5.261912      -0.687041      30.546464 0.50172458E+03  0.11854363E+05                                 7.593861                            6.799650       0.525731       2.179957                    0.998757      29.273203      76.279752       0.750161       0.345572      -1.149918      -0.059908      -0.053851      -0.089829       0.120658      -0.032317      -0.038698      -0.034926       0.065094       0.011482      -0.076743       0.018003       0.058740              8.162628       6.557986       0.250739      -2.109596       7.364063       2.390225      10.565834          -0.000019
           95              O       6.034025       7.368458       5.566573      -0.656977      33.805118 0.54935653E+03  0.13255192E+05                                 8.209089                            7.170851       0.475818       2.170268                    0.998051      29.011662      75.978727       0.723196       0.351009      -1.147362       0.039234       0.049499      -0.055247       0.083915      -0.062165       0.012696       0.008457       0.118334       0.081136      -0.100626       0.026812       0.073814              9.119869      15.109617      -0.430543       0.068268       6.600639      -0.625747       5.649351          -0.000013
           96              O       7.270691       5.625786       6.074852      -0.628242      28.083823 0.47459373E+03  0.11054319E+05                                 7.172530                            6.644959       0.701567       2.257481                    0.998523      28.110280      72.636884       0.753707       0.348894      -1.147613       0.079896       0.024490      -0.046431       0.095598      -0.014630      -0.000394       0.009091      -0.122346       0.183006      -0.093402       0.029762       0.063640              7.460953       7.058581       1.190235       0.147973       9.501026      -0.862650       5.823251          -0.000022
           97              O       2.892630       6.319795       5.102692      -0.575403      29.689034 0.44695574E+03  0.10239768E+05                                 7.497239                            6.444176       0.682430       2.274821                    0.998074      26.978463      68.790496       0.767324       0.348419      -1.149777      -0.040974       0.034780      -0.057574       0.078761       0.029865      -0.062044       0.016913      -0.103938       0.029523      -0.101877       0.046847       0.055030              8.289240       7.950422      -3.010798      -1.183198       9.265326       3.424230       7.651972          -0.000014
           98              O       3.374783       7.469987       6.884730      -0.786776      51.329534 0.77757183E+03  0.20538634E+05                                11.032311                            8.680671       0.110178       2.017480                    0.998443      32.212246      89.318960       0.638084       0.363410      -1.133321      -0.036182       0.003846      -0.075596       0.083897       0.063222       0.010185      -0.059626       0.030625       0.102797      -0.103542       0.024745       0.078797             13.268849      16.029841      -0.308827       6.893933       7.242638       1.939618      16.534067          -0.000009
           99              O       8.685020      11.609008       3.550298      -0.638968      31.932245 0.47961826E+03  0.11194362E+05                                 7.900877                            6.658628       0.543200       2.199881                    0.998669      28.313157      73.098985       0.757003       0.346661      -1.150118      -0.008429      -0.011043       0.079576       0.080779      -0.015654       0.030594       0.035697       0.012571      -0.275244      -0.107857       0.044798       0.063059              9.081465       7.658120      -3.905039       0.812456      12.576128      -3.231343       7.010146          -0.000015
          100              O       0.502357      10.437954       2.392891      -0.687041      30.546500 0.50172533E+03  0.11854386E+05                                 7.593870                            6.799657       0.525731       2.179957                    0.998757      29.273208      76.279792       0.750160       0.345573      -1.149918       0.059908      -0.053851       0.089829       0.120657       0.032317      -0.038698       0.034926       0.065094       0.011482      -0.076743       0.018003       0.058740              8.162637       6.557992      -0.250739      -2.109598       7.364073      -2.390230      10.565846          -0.000019

******************************************************
Auxiliary information for the entire system
The total spin magnetic moment of the unit cell is   -0.000967
The total net atomic charge of the unit cell is   -0.000001
Accuracy of reproducing the electrostatic potential in the unit cell:
  The inner radius (bohr) =    5.0000
  The outer radius (bohr) =   12.0000
  Valid grid points have density less than (e/(bohr^3)) =    0.0001
  The number of valid grid points were=       145240
  The rms potential error without charges in kcal/mol is=      7.86630
  The rms potential error with partial charges in kcal/mol is=      1.20146
  The RRMSE value at monopole order=      0.15273
  The rms potential error with partial charges and cloud penetration in kcal/mol is=      1.20687
  The RRMSE value at monopole order with cloud penetration is=      0.15342
  The rms potential error with partial charges and atomic dipoles in kcal/mol is=      0.33788
  The RRMSE value at dipole order=      0.04295
  The rms potential error with partial charges, atomic dipoles and cloud penetration in kcal/mol is=      0.33151
  The RRMSE value at dipole order with cloud penetration=      0.04214

******************************************************
The electron densities and ab initio electrostatic potential were computed in VASP using the PBE functional and
projector augmented wave method. See the main text of the journal article for a description of computational details.
The atomic charges, dipoles, and quadrupoles were computed with the DDEC6 method as described in
(a) T. A. Manz and N. Gabaldon Limas, RSC Adv. 6 (2016) 47771-47801 DOI: 10.1039/c6ra04656h
(b) N. Gabaldon Limas and T. A. Manz, RSC Adv. 8 (2018) 2678-2707 DOI: 10.1039/c7ra11829e.
For each atom in the material, the electron cloud parameters were fit to the spherically averaged atom-in-material
electron density using radial positions for which this density was between 10^-4 and 10^-2 electrons per cubic bohr.
The polarizabilities, dispersion coefficients, and quantum Drude oscillator (QDO) parameters were fit using the MCLF method.
The magnetic structure of the system was optimized in VASP from the default ferromagnetic initial guess using spin polarization.
The atomic spin moments (ASMs) were computed on this optimized magnetic structure using the DDEC6 partition as inputs
to the method of T. A. Manz and D. S. Sholl, J. Chem. Theory Comput. 7 (2011) 4146-4164 DOI: 10.1021/ct200539n.
The RMSE and RRMSE were computed using a uniform grid with Ewald summation.
