# Supplementary material for: A collection of forcefield precursors for metal–organic frameworks
Source: RSC Adv. 2019 Nov 13;9(63):36492–507. doi: 10.1039/c9ra07327b (PMC9075174; doi:10.1039/c9ra07327b)
Supplement: RA-009-C9RA07327B-s3656 [file RA-009-C9RA07327B-s3656.xyz]

  100
jmolscript: load "" {1 1 1} spacegroup "x,y,z" unitcell [{      9.573600     0.000000     0.000000 }, {      0.000000    13.831700     0.000000 }, {     -0.919633     0.000000    15.316617 }]
Ho     4.354690     5.375829    14.005361     1.996655
Ho     8.626261    12.291679     8.969564     1.996655
Ho     4.299277     8.455871     1.311256     1.996655
Ho     0.027706     1.540021     6.347053     1.996655
H      1.511302     9.523125    12.443220     0.113476
H      0.933941     8.394459    11.519628     0.122405
H      0.712128     8.452552    14.321037     0.080814
H     -0.273738     6.401311    12.659184     0.121964
H     -0.356328     6.401311    14.226074     0.106090
H      7.852147     8.267207    14.177061     0.093444
H      7.887183     8.173152    11.377183     0.113120
H      7.021430     9.169034    12.227255     0.121599
H     -0.648280    10.170449    13.077328     0.098981
H      1.896048     2.607275    10.531706     0.113476
H      2.473409     1.478609    11.455298     0.122405
H      2.695222     1.536702     8.653889     0.080814
H      3.681088    13.317161    10.315742     0.121964
H      3.763678    13.317161     8.748852     0.106091
H      5.128803     1.351357     8.797865     0.093444
H      5.093767     1.257302    11.597742     0.113120
H      5.959520     2.253184    10.747670     0.121598
H      4.055631     3.254599     9.897598     0.098981
H      7.142665     4.308575     2.873397     0.113476
H      7.720026     5.437241     3.796989     0.122404
H      7.941839     5.379148     0.995580     0.080814
H      8.927705     7.430389     2.657433     0.121964
H      9.010295     7.430389     1.090543     0.106090
H      0.801820     5.564493     1.139556     0.093444
H      0.766784     5.658548     3.939434     0.113120
H      1.632537     4.662666     3.089362     0.121598
H      9.302247     3.661251     2.239289     0.098981
H      6.757919    11.224425     4.784911     0.113476
H      6.180558    12.353091     3.861319     0.122405
H      5.958745    12.294998     6.662728     0.080814
H      4.972879     0.514539     5.000875     0.121964
H      4.890289     0.514539     6.567765     0.106091
H      3.525164    12.480343     6.518752     0.093444
H      3.560200    12.574398     3.718875     0.113120
H      2.694447    11.578516     4.568947     0.121598
H      4.598336    10.577101     5.419019     0.098981
C      0.788729     8.884101    12.343662    -0.219455
C      0.808239     7.924181    13.501598    -0.109998
C     -0.363720     6.969794    13.440331    -0.225708
C      7.889124     7.711173    13.369875    -0.087914
C      7.854480     8.672476    12.208875    -0.213583
C     -0.555999     9.642078    12.257889    -0.094135
C      2.120546     7.170353    13.601156     0.682171
C      6.670961     6.796897    13.440331     0.629507
C     -0.635914    10.585400    11.101484     0.651133
C      2.618621     1.968251    10.631264    -0.219455
C      2.599111     1.008331     9.473328    -0.109998
C      3.771071     0.053944     9.534594    -0.225709
C      5.091827     0.795323     9.605051    -0.087914
C      5.126471     1.756626    10.766050    -0.213583
C      3.963349     2.726228    10.717037    -0.094134
C      1.286804     0.254503     9.373770     0.682171
C      6.309989    13.712747     9.534594     0.629507
C      4.043265     3.669550    11.873441     0.651133
C      7.865238     4.947599     2.972955    -0.219454
C      7.845728     5.907519     1.815019    -0.109998
C      9.017687     6.861906     1.876286    -0.225708
C      0.764843     6.120527     1.946742    -0.087914
C      0.799487     5.159224     3.107742    -0.213584
C      9.209966     4.189622     3.058728    -0.094134
C      6.533421     6.661347     1.715461     0.682171
C      1.983006     7.034803     1.876286     0.629507
C     -0.283719     3.246300     4.215133     0.651133
C      6.035346    11.863449     4.685353    -0.219456
C      6.054856    12.823369     5.843289    -0.109998
C      4.882896    13.777756     5.782023    -0.225709
C      3.562140    13.036377     5.711566    -0.087914
C      3.527496    12.075074     4.550567    -0.213584
C      4.690618    11.105472     4.599580    -0.094134
C      7.367163    13.577197     5.942847     0.682171
C      2.343978     0.118953     5.782023     0.629507
C      4.610702    10.162150     3.443176     0.651133
O      2.900797     7.430389    14.573761    -0.795665
O      2.434384     6.294807    12.790907    -0.575485
O      5.522910     7.333567    13.251937    -0.650951
O      6.778610     5.605988    13.768107    -0.628141
O      8.152287    11.572983    11.187257    -0.649629
O      0.018859    10.388990    10.066081    -0.680694
O      0.506553     0.514539     8.401164    -0.795664
O      0.972967    13.210657    10.184019    -0.575485
O      7.458041     0.417717     9.722988    -0.650951
O      6.202341    12.521838     9.206818    -0.628141
O      4.828663     4.657133    11.787668    -0.649629
O      3.388492     3.473140    12.908845    -0.680694
O      5.753170     6.401311     0.742856    -0.795665
O      6.219583     7.536893     2.525710    -0.575486
O      3.131057     6.498133     2.064680    -0.650951
O      1.875357     8.225712     1.548510    -0.628141
O      0.501680     2.258717     4.129360    -0.649629
O      8.635108     3.442710     5.250536    -0.680694
O      8.147414    13.317161     6.915453    -0.795665
O      7.681000     0.621043     5.132598    -0.575485
O      1.195926    13.413983     5.593629    -0.650951
O      2.451626     1.309862     6.109799    -0.628141
O      3.825304     9.174567     3.528949    -0.649629
O      5.265475    10.358560     2.407772    -0.680694

The following XYZ coordinates are in angstroms. Other properties are in atomic units.
The sperically averaged electron density of each atom fit to a function of the form exp(a - br)
eigen_1, eigen_2 and eigen_3 are the three eigenvalues of traceless quadrupole moment tensor
  atom number  atomic symbol              X              Y              Z     net charge C6 coefficient C8 coefficient C10 coefficient fluctuating dipole atomic polarizability isotropic forcefield polarizability              a              b squared Pearson coefficient          <r^3>          <r^4>         wp_QDO          m_QDO          q_QDO       dipole_x       dipole_y       dipole_z         dipole            Qxy            Qxz            Qyz     Q(x^2-y^2)  Q(3z^2 - R^2)        eigen_1        eigen_2        eigen_3 static polarizability      alpha(xx)      alpha(xy)      alpha(xz)      alpha(yy)      alpha(yz)      alpha(zz) atomic spin moment
            1             Ho       4.354690       5.375829      14.005361       1.996655      97.981450 0.22069196E+04  0.69418776E+05                                14.266659                           12.792609       2.315729       2.485040                    0.999890      71.274081     162.783797       0.700249       0.278076      -1.320729      -0.011328      -0.004225       0.047139       0.048665      -0.071588      -0.070026      -0.116978      -0.048621       0.048011      -0.172401       0.039256       0.133145             16.387630      16.356774       1.699301       2.241736      15.355309       6.385907      17.450807          -0.000026
            2             Ho       8.626261      12.291679       8.969564       1.996655      97.981486 0.22069206E+04  0.69418817E+05                                14.266663                           12.792612       2.315729       2.485040                    0.999890      71.274089     162.783829       0.700249       0.278076      -1.320729       0.011328      -0.004225      -0.047139       0.048664       0.071588      -0.070026       0.116978      -0.048622       0.048011      -0.172401       0.039256       0.133145             16.387633      16.356774      -1.699298       2.241735      15.355312      -6.385908      17.450814          -0.000029
            3             Ho       4.299277       8.455871       1.311256       1.996655      97.981471 0.22069202E+04  0.69418802E+05                                14.266662                           12.792612       2.315729       2.485040                    0.999890      71.274079     162.783803       0.700249       0.278076      -1.320729       0.011329       0.004227      -0.047141       0.048667      -0.071588      -0.070026      -0.116978      -0.048621       0.048012      -0.172401       0.039256       0.133145             16.387633      16.356777       1.699300       2.241737      15.355313       6.385908      17.450809          -0.000026
            4             Ho       0.027706       1.540021       6.347053       1.996655      97.981622 0.22069243E+04  0.69418963E+05                                14.266679                           12.792626       2.315729       2.485040                    0.999890      71.274098     162.783903       0.700248       0.278076      -1.320729      -0.011329       0.004225       0.047139       0.048665       0.071589      -0.070026       0.116978      -0.048622       0.048011      -0.172402       0.039256       0.133145             16.387655      16.356795      -1.699302       2.241739      15.355333      -6.385920      17.450837          -0.000028
            5              H       1.511302       9.523125      12.443220       0.113476       1.073562 0.81558255E+01  0.78731876E+02                                 1.608225                            1.572320      -0.586009       2.588711                    0.999956       3.162657       8.180450       0.558185       1.136699      -0.746228       0.017880       0.019438       0.002400       0.026519       0.002395       0.002390      -0.001109      -0.002047      -0.015973      -0.006390       0.001107       0.005283              1.617687       1.802896       0.346593       0.053648       1.701717      -0.079629       1.348449          -0.000011
            6              H       0.933941       8.394459      11.519628       0.122405       1.179724 0.97375499E+01  0.98999574E+02                                 1.764657                            1.760071      -0.877180       2.461464                    0.997827       3.399986       9.248829       0.504987       1.193004      -0.731756       0.000536      -0.015653      -0.023729       0.028432      -0.001975      -0.002119       0.005027      -0.000420       0.007692      -0.004666      -0.002390       0.007056              1.755397       1.557511      -0.111037      -0.087141       1.685474       0.144687       2.023205          -0.000007
            7              H       0.712128       8.452552      14.321037       0.080814       1.293463 0.11045735E+02  0.11746935E+03                                 1.948599                            1.924914      -1.261038       2.256993                    0.992845       4.029572      11.716111       0.457844       1.257938      -0.712446      -0.012569       0.020360       0.025114       0.034688       0.000298      -0.003418       0.002701      -0.009252      -0.007519      -0.006718      -0.000008       0.006726              1.977957       1.810462      -0.042727       0.053463       1.756692       0.134828       2.366718          -0.000004
            8              H      -0.273738       6.401311      12.659184       0.121964       1.151605 0.93547965E+01  0.94289063E+02                                 1.747919                            1.734237      -0.765610       2.513424                    0.998849       3.370111       9.169089       0.504040       1.205630      -0.728830      -0.000119      -0.013334      -0.025522       0.028796       0.002315       0.001769       0.007131      -0.003649       0.008177      -0.005808      -0.003649       0.009457              1.749298       1.605279      -0.046765      -0.071563       1.715327       0.327347       1.927288          -0.000010
            9              H      -0.356328       6.401311      14.226074       0.106090       1.142921 0.88351325E+01  0.89087921E+02                                 1.823570                            1.747422      -0.924280       2.426086                    0.996291       3.682263      10.513314       0.468691       1.296026      -0.705330      -0.003240      -0.013529       0.022803       0.026712      -0.001270       0.000810      -0.005714       0.000291       0.010884      -0.005636      -0.001763       0.007399              1.872890       1.613262       0.029897      -0.031701       1.703096      -0.501112       2.302312          -0.000004
           10              H       7.852147       8.267207      14.177061       0.093444       1.196560 0.10088571E+02  0.10414116E+03                                 1.820360                            1.818866      -0.805913       2.475904                    0.997704       3.624662      10.144033       0.482515       1.229711      -0.721626       0.006536       0.025690       0.022302       0.034643      -0.004512      -0.000189       0.005153      -0.004730       0.004551      -0.006817      -0.000999       0.007815              1.837124       1.682637       0.026615      -0.073568       1.676246       0.084865       2.152490          -0.000005
           11              H       7.887183       8.173152      11.377183       0.113120       1.143375 0.93663802E+01  0.93967304E+02                                 1.712862                            1.715784      -0.604948       2.581163                    0.999921       3.277333       8.752818       0.517984       1.178649      -0.736614       0.003706      -0.016605      -0.019702       0.026031       0.003242      -0.000317       0.003158      -0.005824       0.002370      -0.005231      -0.000387       0.005617              1.695923       1.471620       0.037011      -0.000876       1.637629       0.195405       1.978519          -0.000010
           12              H       7.021430       9.169034      12.227255       0.121599       1.161975 0.90798556E+01  0.90621476E+02                                 1.732087                            1.686812      -0.925429       2.435338                    0.997694       3.372164       9.058774       0.522237       1.175130      -0.735266      -0.026063       0.016560       0.004945       0.031272      -0.006762       0.000727       0.000963       0.001876      -0.010531      -0.005726      -0.002857       0.008583              1.745433       2.095037      -0.298839      -0.005984       1.713352      -0.143486       1.427910          -0.000009
           13              H      -0.648280      10.170449      13.077328       0.098981       1.209890 0.10043547E+02  0.10217895E+03                                 1.749048                            1.749726      -0.695721       2.532364                    0.999355       3.376907       8.979462       0.526681       1.143100      -0.744860      -0.005144       0.017030       0.029339       0.034311       0.000625       0.000498       0.005968      -0.000061      -0.001070      -0.006050       0.000041       0.006009              1.746464       1.509520      -0.034135      -0.013111       1.797396       0.107803       1.932475          -0.000009
           14              H       1.896048       2.607275      10.531706       0.113476       1.073563 0.81558382E+01  0.78732042E+02                                 1.608228                            1.572322      -0.586010       2.588711                    0.999956       3.162659       8.180462       0.558184       1.136700      -0.746227      -0.017880       0.019438      -0.002400       0.026519      -0.002395       0.002390       0.001109      -0.002047      -0.015973      -0.006390       0.001107       0.005283              1.617690       1.802898      -0.346594       0.053648       1.701720       0.079629       1.348450          -0.000011
           15              H       2.473409       1.478609      11.455298       0.122405       1.179727 0.97375923E+01  0.99000145E+02                                 1.764663                            1.760077      -0.877181       2.461464                    0.997827       3.399992       9.248862       0.504985       1.193007      -0.731756      -0.000536      -0.015653       0.023729       0.028432       0.001975      -0.002119      -0.005027      -0.000420       0.007692      -0.004666      -0.002390       0.007056              1.755403       1.557516       0.111038      -0.087142       1.685480      -0.144688       2.023213          -0.000007
           16              H       2.695222       1.536702       8.653889       0.080814       1.293462 0.11045727E+02  0.11746925E+03                                 1.948599                            1.924914      -1.261038       2.256993                    0.992845       4.029572      11.716115       0.457843       1.257939      -0.712446       0.012569       0.020360      -0.025114       0.034688      -0.000298      -0.003418      -0.002701      -0.009252      -0.007519      -0.006718      -0.000008       0.006725              1.977957       1.810462       0.042727       0.053463       1.756692      -0.134828       2.366718          -0.000004
           17              H       3.681088      13.317161      10.315742       0.121964       1.151605 0.93547990E+01  0.94289078E+02                                 1.747918                            1.734236      -0.765610       2.513423                    0.998849       3.370111       9.169083       0.504041       1.205628      -0.728831       0.000119      -0.013334       0.025522       0.028796      -0.002315       0.001769      -0.007131      -0.003649       0.008177      -0.005808      -0.003649       0.009457              1.749297       1.605278       0.046765      -0.071563       1.715326      -0.327347       1.927287          -0.000010
           18              H       3.763678      13.317161       8.748852       0.106091       1.142920 0.88351180E+01  0.89087735E+02                                 1.823568                            1.747420      -0.924279       2.426086                    0.996291       3.682261      10.513305       0.468692       1.296025      -0.705330       0.003240      -0.013529      -0.022803       0.026712       0.001270       0.000810       0.005714       0.000291       0.010884      -0.005636      -0.001763       0.007399              1.872888       1.613261      -0.029897      -0.031700       1.703094       0.501111       2.302308          -0.000004
           19              H       5.128803       1.351357       8.797865       0.093444       1.196559 0.10088559E+02  0.10414101E+03                                 1.820359                            1.818865      -0.805912       2.475905                    0.997704       3.624661      10.144032       0.482514       1.229711      -0.721626      -0.006536       0.025691      -0.022302       0.034643       0.004512      -0.000189      -0.005153      -0.004730       0.004551      -0.006817      -0.000999       0.007816              1.837124       1.682636      -0.026616      -0.073567       1.676246      -0.084865       2.152489          -0.000005
           20              H       5.093767       1.257302      11.597742       0.113120       1.143374 0.93663777E+01  0.93967282E+02                                 1.712862                            1.715784      -0.604949       2.581163                    0.999921       3.277333       8.752821       0.517984       1.178650      -0.736614      -0.003706      -0.016605       0.019702       0.026031      -0.003242      -0.000317      -0.003158      -0.005824       0.002370      -0.005231      -0.000386       0.005617              1.695923       1.471621      -0.037011      -0.000877       1.637630      -0.195405       1.978519          -0.000010
           21              H       5.959520       2.253184      10.747670       0.121598       1.161977 0.90798758E+01  0.90621767E+02                                 1.732092                            1.686817      -0.925429       2.435338                    0.997694       3.372168       9.058802       0.522235       1.175134      -0.735265       0.026063       0.016560      -0.004945       0.031272       0.006762       0.000727      -0.000963       0.001876      -0.010531      -0.005726      -0.002857       0.008583              1.745439       2.095044       0.298841      -0.005984       1.713358       0.143487       1.427914          -0.000009
           22              H       4.055631       3.254599       9.897598       0.098981       1.209895 0.10043604E+02  0.10217970E+03                                 1.749054                            1.749733      -0.695723       2.532362                    0.999355       3.376914       8.979495       0.526679       1.143102      -0.744860       0.005145       0.017030      -0.029338       0.034311      -0.000625       0.000498      -0.005968      -0.000061      -0.001070      -0.006049       0.000041       0.006009              1.746471       1.509526       0.034135      -0.013111       1.797403      -0.107803       1.932483          -0.000009
           23              H       7.142665       4.308575       2.873397       0.113476       1.073561 0.81558189E+01  0.78731799E+02                                 1.608225                            1.572320      -0.586009       2.588712                    0.999956       3.162656       8.180448       0.558185       1.136699      -0.746227      -0.017880      -0.019438      -0.002400       0.026519       0.002395       0.002390      -0.001109      -0.002047      -0.015973      -0.006390       0.001107       0.005283              1.617687       1.802895       0.346593       0.053648       1.701717      -0.079629       1.348448          -0.000011
           24              H       7.720026       5.437241       3.796989       0.122404       1.179727 0.97375862E+01  0.99000058E+02                                 1.764662                            1.760076      -0.877181       2.461463                    0.997827       3.399991       9.248855       0.504986       1.193007      -0.731756      -0.000536       0.015653       0.023729       0.028432      -0.001975      -0.002119       0.005027      -0.000420       0.007692      -0.004666      -0.002390       0.007056              1.755402       1.557515      -0.111038      -0.087142       1.685479       0.144687       2.023212          -0.000007
           25              H       7.941839       5.379148       0.995580       0.080814       1.293462 0.11045732E+02  0.11746931E+03                                 1.948600                            1.924914      -1.261039       2.256993                    0.992845       4.029572      11.716115       0.457843       1.257939      -0.712446       0.012569      -0.020360      -0.025114       0.034688       0.000298      -0.003418       0.002701      -0.009252      -0.007519      -0.006718      -0.000008       0.006726              1.977958       1.810462      -0.042727       0.053463       1.756692       0.134828       2.366719          -0.000004
           26              H       8.927705       7.430389       2.657433       0.121964       1.151604 0.93547858E+01  0.94288925E+02                                 1.747918                            1.734236      -0.765610       2.513424                    0.998849       3.370109       9.169081       0.504040       1.205630      -0.728830       0.000119       0.013334       0.025522       0.028796       0.002315       0.001769       0.007131      -0.003649       0.008177      -0.005808      -0.003649       0.009457              1.749297       1.605278      -0.046765      -0.071563       1.715326       0.327347       1.927287          -0.000010
           27              H       9.010295       7.430389       1.090543       0.106090       1.142921 0.88351298E+01  0.89087884E+02                                 1.823570                            1.747421      -0.924279       2.426086                    0.996291       3.682262      10.513310       0.468691       1.296026      -0.705330       0.003240       0.013529      -0.022803       0.026712      -0.001270       0.000810      -0.005714       0.000291       0.010885      -0.005636      -0.001763       0.007399              1.872890       1.613262       0.029897      -0.031701       1.703096      -0.501112       2.302311          -0.000004
           28              H       0.801820       5.564493       1.139556       0.093444       1.196560 0.10088567E+02  0.10414111E+03                                 1.820360                            1.818866      -0.805913       2.475905                    0.997704       3.624662      10.144035       0.482514       1.229711      -0.721626      -0.006536      -0.025691      -0.022302       0.034643      -0.004512      -0.000190       0.005153      -0.004730       0.004551      -0.006817      -0.000999       0.007816              1.837124       1.682637       0.026615      -0.073568       1.676246       0.084865       2.152490          -0.000005
           29              H       0.766784       5.658548       3.939434       0.113120       1.143374 0.93663725E+01  0.93967207E+02                                 1.712861                            1.715783      -0.604948       2.581164                    0.999921       3.277333       8.752817       0.517985       1.178649      -0.736614      -0.003706       0.016605       0.019702       0.026031       0.003242      -0.000316       0.003158      -0.005824       0.002370      -0.005231      -0.000387       0.005617              1.695922       1.471620       0.037011      -0.000876       1.637628       0.195405       1.978517          -0.000010
           30              H       1.632537       4.662666       3.089362       0.121598       1.161977 0.90798819E+01  0.90621833E+02                                 1.732092                            1.686817      -0.925430       2.435337                    0.997694       3.372168       9.058799       0.522235       1.175133      -0.735265       0.026063      -0.016560      -0.004945       0.031272      -0.006762       0.000727       0.000963       0.001876      -0.010531      -0.005726      -0.002857       0.008583              1.745438       2.095044      -0.298840      -0.005984       1.713357      -0.143487       1.427914          -0.000009
           31              H       9.302247       3.661251       2.239289       0.098981       1.209894 0.10043592E+02  0.10217954E+03                                 1.749053                            1.749731      -0.695722       2.532363                    0.999355       3.376913       8.979490       0.526679       1.143102      -0.744860       0.005144      -0.017030      -0.029338       0.034311       0.000625       0.000498       0.005968      -0.000061      -0.001070      -0.006049       0.000041       0.006009              1.746469       1.509525      -0.034135      -0.013111       1.797402       0.107803       1.932481          -0.000009
           32              H       6.757919      11.224425       4.784911       0.113476       1.073562 0.81558273E+01  0.78731907E+02                                 1.608226                            1.572321      -0.586010       2.588711                    0.999956       3.162657       8.180454       0.558184       1.136700      -0.746227       0.017880      -0.019438       0.002400       0.026519      -0.002395       0.002390       0.001109      -0.002047      -0.015973      -0.006390       0.001107       0.005283              1.617688       1.802897      -0.346594       0.053648       1.701718       0.079629       1.348449          -0.000011
           33              H       6.180558      12.353091       3.861319       0.122405       1.179726 0.97375806E+01  0.98999991E+02                                 1.764662                            1.760076      -0.877181       2.461464                    0.997827       3.399990       9.248853       0.504986       1.193007      -0.731756       0.000536       0.015653      -0.023729       0.028432       0.001975      -0.002119      -0.005027      -0.000420       0.007692      -0.004666      -0.002390       0.007056              1.755402       1.557515       0.111038      -0.087142       1.685479      -0.144687       2.023211          -0.000007
           34              H       5.958745      12.294998       6.662728       0.080814       1.293462 0.11045733E+02  0.11746932E+03                                 1.948599                            1.924913      -1.261038       2.256993                    0.992845       4.029572      11.716111       0.457844       1.257938      -0.712446      -0.012569      -0.020360       0.025114       0.034688      -0.000298      -0.003418      -0.002701      -0.009252      -0.007519      -0.006718      -0.000008       0.006725              1.977957       1.810462       0.042727       0.053463       1.756692      -0.134828       2.366718          -0.000003
           35              H       4.972879       0.514539       5.000875       0.121964       1.151605 0.93548035E+01  0.94289151E+02                                 1.747920                            1.734238      -0.765610       2.513424                    0.998849       3.370111       9.169090       0.504040       1.205630      -0.728830      -0.000119       0.013334      -0.025522       0.028796      -0.002315       0.001769      -0.007131      -0.003649       0.008177      -0.005808      -0.003649       0.009457              1.749299       1.605280       0.046765      -0.071564       1.715328      -0.327347       1.927289          -0.000010
           36              H       4.890289       0.514539       6.567765       0.106091       1.142919 0.88351065E+01  0.89087598E+02                                 1.823568                            1.747419      -0.924278       2.426087                    0.996291       3.682259      10.513301       0.468691       1.296026      -0.705330      -0.003241       0.013529       0.022803       0.026712       0.001270       0.000810       0.005714       0.000291       0.010884      -0.005636      -0.001763       0.007399              1.872887       1.613260      -0.029897      -0.031700       1.703094       0.501111       2.302308          -0.000004
           37              H       3.525164      12.480343       6.518752       0.093444       1.196561 0.10088576E+02  0.10414122E+03                                 1.820361                            1.818867      -0.805914       2.475904                    0.997704       3.624663      10.144039       0.482514       1.229711      -0.721626       0.006536      -0.025691       0.022302       0.034643       0.004512      -0.000189      -0.005153      -0.004730       0.004551      -0.006817      -0.000999       0.007815              1.837125       1.682637      -0.026616      -0.073567       1.676247      -0.084865       2.152491          -0.000005
           38              H       3.560200      12.574398       3.718875       0.113120       1.143373 0.93663651E+01  0.93967120E+02                                 1.712861                            1.715783      -0.604948       2.581164                    0.999921       3.277331       8.752813       0.517984       1.178650      -0.736614       0.003706       0.016605      -0.019702       0.026031      -0.003242      -0.000317      -0.003158      -0.005823       0.002370      -0.005231      -0.000387       0.005617              1.695922       1.471620      -0.037011      -0.000877       1.637628      -0.195404       1.978517          -0.000010
           39              H       2.694447      11.578516       4.568947       0.121598       1.161977 0.90798764E+01  0.90621761E+02                                 1.732091                            1.686816      -0.925431       2.435337                    0.997694       3.372168       9.058797       0.522236       1.175133      -0.735265      -0.026063      -0.016560       0.004945       0.031272       0.006762       0.000727      -0.000963       0.001876      -0.010531      -0.005726      -0.002857       0.008583              1.745437       2.095042       0.298840      -0.005984       1.713356       0.143487       1.427914          -0.000009
           40              H       4.598336      10.577101       5.419019       0.098981       1.209893 0.10043576E+02  0.10217932E+03                                 1.749050                            1.749729      -0.695723       2.532362                    0.999355       3.376911       8.979477       0.526680       1.143100      -0.744860      -0.005145      -0.017030       0.029338       0.034311      -0.000625       0.000498      -0.005968      -0.000061      -0.001070      -0.006049       0.000041       0.006009              1.746467       1.509523       0.034135      -0.013111       1.797399      -0.107803       1.932478          -0.000009
           41              C       0.788729       8.884101      12.343662      -0.219455      26.839014 0.41282160E+03  0.96116317E+04                                 7.893634                            6.767807      -0.086814       1.963678                    0.998536      29.349814      84.857694       0.632276       0.416068      -1.060994      -0.074648      -0.014372       0.049062       0.090476      -0.001457      -0.001882      -0.025633       0.007635      -0.046292      -0.033287       0.011658       0.021630              9.016577       8.958209      -1.862847       1.395933       9.474222      -3.587845       8.617301          -0.000011
           42              C       0.808239       7.924181      13.501598      -0.109998      30.939339 0.43415137E+03  0.10222341E+05                                 8.729066                            6.953240      -0.377879       1.895478                    0.997245      28.180046      81.568151       0.622920       0.417604      -1.061471      -0.078972       0.008083      -0.068877       0.105100       0.017192      -0.000658      -0.006928      -0.006380       0.015479      -0.020683       0.003041       0.017642             10.688835      14.209031      -1.896049       2.143938       9.034804      -2.798311       8.822669          -0.000004
           43              C      -0.363720       6.969794      13.440331      -0.225708      26.701034 0.42510628E+03  0.10013368E+05                                 7.923254                            6.909827      -0.251318       1.907074                    0.998005      30.107102      88.790831       0.617384       0.421180      -1.053229      -0.011479       0.091870      -0.010628       0.093193       0.013080       0.006639      -0.013431       0.005343      -0.054544      -0.027558       0.004778       0.022780              8.892906      12.690592       0.413231       0.176691       7.139626      -0.979546       6.848499          -0.000007
           44              C       7.889124       7.711173      13.369875      -0.087914      29.890733 0.42071708E+03  0.97923916E+04                                 8.458698                            6.803619      -0.204947       1.957930                    0.997869      27.331905      77.718482       0.637803       0.412592      -1.068604       0.069063       0.015959      -0.063710       0.095307      -0.025038       0.007530      -0.009545      -0.009723      -0.020915      -0.022025      -0.010689       0.032714             10.217659      13.475552       2.320193      -0.986948       9.158844      -2.891481       8.018581          -0.000005
           45              C       7.854480       8.672476      12.208875      -0.213583      26.103850 0.40540832E+03  0.94116912E+04                                 7.765483                            6.724060      -0.124113       1.953906                    0.997982      29.341554      85.163001       0.630855       0.418217      -1.057903       0.066613      -0.008951       0.063298       0.092326       0.012962       0.004881      -0.010422       0.002540      -0.052504      -0.023913       0.001811       0.022102              8.731397       8.334179       1.787469      -0.693468       9.747816      -3.347163       8.112198          -0.000012
           46              C      -0.555999       9.642078      12.257889      -0.094135      30.418796 0.41444799E+03  0.95863291E+04                                 8.542599                            6.731630      -0.207465       1.958994                    0.997908      27.031991      76.002156       0.645836       0.410017      -1.072959       0.006550      -0.093213       0.008481       0.093827      -0.002636      -0.009079       0.012201       0.021826      -0.098156      -0.037279       0.007781       0.029498             10.694473       8.899132      -0.547572       0.743810      13.105087      -5.711163      10.079199          -0.000006
           47              C       2.120546       7.170353      13.601156       0.682171      21.851977 0.22975222E+03  0.46777591E+04                                 7.409094                            5.494416      -0.162048       2.029714                    0.999152      21.332182      60.052470       0.610539       0.492736      -1.004573       0.062905      -0.005369       0.005326       0.063358       0.092805      -0.046634      -0.071857      -0.034767       0.061854      -0.105863      -0.037439       0.143301              9.017183      12.496776      -3.404600       2.273620       6.905198       1.084321       7.649575          -0.000001
           48              C       6.670961       6.796897      13.440331       0.629507      21.308207 0.24920793E+03  0.51524106E+04                                 7.189582                            5.651494      -0.001468       2.071556                    0.999103      21.776989      60.783988       0.616399       0.480613      -1.015877      -0.025715      -0.032590      -0.028848       0.050553      -0.040655       0.001196       0.041468      -0.028060       0.365960      -0.106897      -0.025044       0.131941              8.408412      12.308531       2.616461      -0.382408       8.351355      -1.312797       4.565350           0.000004
           49              C      -0.635914      10.585400      11.101484       0.651133      22.738993 0.23972197E+03  0.49084699E+04                                 7.540375                            5.537742      -0.136199       2.029109                    0.999394      21.492643      59.701667       0.623561       0.479721      -1.016342       0.013825       0.022776      -0.019878       0.033242       0.071002       0.031907       0.066693       0.071967      -0.205340      -0.110404      -0.023374       0.133777              9.499396       5.960528      -1.880158      -0.363344      11.854981      -5.762862      10.682680           0.000005
           50              C       2.618621       1.968251      10.631264      -0.219455      26.839015 0.41282159E+03  0.96116328E+04                                 7.893637                            6.767809      -0.086815       1.963678                    0.998536      29.349825      84.857771       0.632275       0.416069      -1.060994       0.074648      -0.014372      -0.049062       0.090476       0.001458      -0.001882       0.025634       0.007635      -0.046293      -0.033288       0.011658       0.021630              9.016581       8.958214       1.862850       1.395933       9.474225       3.587844       8.617304          -0.000011
           51              C       2.599111       1.008331       9.473328      -0.109998      30.939353 0.43415168E+03  0.10222351E+05                                 8.729071                            6.953244      -0.377880       1.895477                    0.997245      28.180055      81.568201       0.622920       0.417604      -1.061471       0.078972       0.008083       0.068877       0.105100      -0.017192      -0.000658       0.006928      -0.006380       0.015479      -0.020683       0.003041       0.017642             10.688841      14.209038       1.896054       2.143939       9.034809       2.798316       8.822677          -0.000004
           52              C       3.771071       0.053944       9.534594      -0.225709      26.701053 0.42510670E+03  0.10013380E+05                                 7.923258                            6.909830      -0.251319       1.907074                    0.998005      30.107108      88.790846       0.617384       0.421180      -1.053229       0.011479       0.091870       0.010628       0.093193      -0.013080       0.006639       0.013431       0.005343      -0.054544      -0.027558       0.004778       0.022780              8.892910      12.690603      -0.413226       0.176692       7.139627       0.979549       6.848501          -0.000007
           53              C       5.091827       0.795323       9.605051      -0.087914      29.890731 0.42071674E+03  0.97923821E+04                                 8.458698                            6.803616      -0.204947       1.957930                    0.997869      27.331903      77.718481       0.637803       0.412592      -1.068604      -0.069063       0.015959       0.063711       0.095307       0.025038       0.007530       0.009546      -0.009723      -0.020915      -0.022025      -0.010689       0.032714             10.217661      13.475548      -2.320198      -0.986948       9.158851       2.891487       8.018582          -0.000006
           54              C       5.126471       1.756626      10.766050      -0.213583      26.103847 0.40540815E+03  0.94116877E+04                                 7.765484                            6.724060      -0.124114       1.953906                    0.997982      29.341565      85.163073       0.630854       0.418217      -1.057903      -0.066613      -0.008951      -0.063298       0.092326      -0.012962       0.004881       0.010423       0.002540      -0.052504      -0.023913       0.001811       0.022102              8.731401       8.334180      -1.787466      -0.693472       9.747822       3.347168       8.112201          -0.000011
           55              C       3.963349       2.726228      10.717037      -0.094134      30.418801 0.41444787E+03  0.95863266E+04                                 8.542600                            6.731629      -0.207465       1.958994                    0.997908      27.031995      76.002189       0.645836       0.410017      -1.072959      -0.006549      -0.093213      -0.008481       0.093827       0.002636      -0.009079      -0.012200       0.021826      -0.098156      -0.037279       0.007781       0.029498             10.694477       8.899137       0.547580       0.743811      13.105092       5.711167      10.079203          -0.000006
           56              C       1.286804       0.254503       9.373770       0.682171      21.851976 0.22975224E+03  0.46777599E+04                                 7.409095                            5.494417      -0.162049       2.029714                    0.999152      21.332180      60.052471       0.610539       0.492737      -1.004573      -0.062905      -0.005369      -0.005326       0.063358      -0.092806      -0.046634       0.071857      -0.034767       0.061854      -0.105863      -0.037439       0.143302              9.017185      12.496773       3.404600       2.273623       6.905200      -1.084321       7.649581           0.000000
           57              C       6.309989      13.712747       9.534594       0.629507      21.308226 0.24920810E+03  0.51524147E+04                                 7.189585                            5.651495      -0.001468       2.071556                    0.999103      21.776991      60.783989       0.616399       0.480613      -1.015877       0.025715      -0.032590       0.028848       0.050553       0.040655       0.001196      -0.041468      -0.028060       0.365960      -0.106897      -0.025044       0.131941              8.408418      12.308539      -2.616472      -0.382414       8.351363       1.312801       4.565353           0.000004
           58              C       4.043265       3.669550      11.873441       0.651133      22.738993 0.23972184E+03  0.49084667E+04                                 7.540376                            5.537741      -0.136199       2.029109                    0.999394      21.492641      59.701667       0.623561       0.479721      -1.016342      -0.013825       0.022775       0.019879       0.033242      -0.071002       0.031907      -0.066693       0.071967      -0.205340      -0.110404      -0.023374       0.133778              9.499399       5.960525       1.880161      -0.363339      11.854988       5.762868      10.682684           0.000005
           59              C       7.865238       4.947599       2.972955      -0.219454      26.839000 0.41282134E+03  0.96116246E+04                                 7.893631                            6.767805      -0.086814       1.963679                    0.998536      29.349809      84.857686       0.632276       0.416068      -1.060994       0.074648       0.014372      -0.049062       0.090476      -0.001457      -0.001882      -0.025634       0.007636      -0.046293      -0.033288       0.011658       0.021630              9.016574       8.958205      -1.862847       1.395931       9.474218      -3.587842       8.617298          -0.000011
           60              C       7.845728       5.907519       1.815019      -0.109998      30.939351 0.43415156E+03  0.10222347E+05                                 8.729069                            6.953242      -0.377880       1.895477                    0.997245      28.180054      81.568188       0.622920       0.417604      -1.061471       0.078972      -0.008083       0.068877       0.105100       0.017192      -0.000658      -0.006928      -0.006380       0.015479      -0.020683       0.003041       0.017642             10.688839      14.209036      -1.896052       2.143940       9.034806      -2.798313       8.822673          -0.000004
           61              C       9.017687       6.861906       1.876286      -0.225708      26.701033 0.42510627E+03  0.10013368E+05                                 7.923253                            6.909826      -0.251318       1.907074                    0.998005      30.107099      88.790811       0.617384       0.421180      -1.053229       0.011479      -0.091870       0.010628       0.093193       0.013080       0.006639      -0.013431       0.005343      -0.054544      -0.027558       0.004778       0.022780              8.892904      12.690590       0.413230       0.176691       7.139625      -0.979546       6.848498          -0.000007
           62              C       0.764843       6.120527       1.946742      -0.087914      29.890723 0.42071692E+03  0.97923867E+04                                 8.458696                            6.803617      -0.204946       1.957930                    0.997869      27.331898      77.718453       0.637803       0.412592      -1.068604      -0.069063      -0.015959       0.063710       0.095307      -0.025038       0.007530      -0.009545      -0.009723      -0.020915      -0.022025      -0.010689       0.032714             10.217656      13.475547       2.320191      -0.986947       9.158842      -2.891481       8.018579          -0.000005
           63              C       0.799487       5.159224       3.107742      -0.213584      26.103861 0.40540852E+03  0.94116978E+04                                 7.765487                            6.724063      -0.124113       1.953906                    0.997982      29.341567      85.163074       0.630854       0.418217      -1.057903      -0.066613       0.008952      -0.063298       0.092326       0.012962       0.004881      -0.010422       0.002540      -0.052503      -0.023913       0.001811       0.022102              8.731403       8.334186       1.787469      -0.693468       9.747822      -3.347166       8.112201          -0.000011
           64              C       9.209966       4.189622       3.058728      -0.094134      30.418790 0.41444788E+03  0.95863267E+04                                 8.542598                            6.731630      -0.207465       1.958994                    0.997908      27.031995      76.002186       0.645836       0.410017      -1.072959      -0.006550       0.093213      -0.008481       0.093827      -0.002636      -0.009079       0.012201       0.021826      -0.098156      -0.037279       0.007782       0.029498             10.694472       8.899132      -0.547572       0.743810      13.105085      -5.711161      10.079200          -0.000007
           65              C       6.533421       6.661347       1.715461       0.682171      21.851976 0.22975221E+03  0.46777589E+04                                 7.409094                            5.494416      -0.162049       2.029714                    0.999152      21.332183      60.052475       0.610539       0.492736      -1.004573      -0.062905       0.005369      -0.005326       0.063358       0.092805      -0.046634      -0.071857      -0.034767       0.061854      -0.105863      -0.037439       0.143302              9.017183      12.496776      -3.404601       2.273620       6.905198       1.084321       7.649575          -0.000000
           66              C       1.983006       7.034803       1.876286       0.629507      21.308206 0.24920792E+03  0.51524101E+04                                 7.189581                            5.651493      -0.001468       2.071556                    0.999103      21.776986      60.783973       0.616399       0.480613      -1.015877       0.025715       0.032590       0.028848       0.050553      -0.040655       0.001196       0.041468      -0.028060       0.365960      -0.106897      -0.025044       0.131941              8.408411      12.308529       2.616461      -0.382408       8.351355      -1.312797       4.565350           0.000004
           67              C      -0.283719       3.246300       4.215133       0.651133      22.738984 0.23972186E+03  0.49084673E+04                                 7.540375                            5.537741      -0.136199       2.029109                    0.999394      21.492643      59.701678       0.623561       0.479721      -1.016342      -0.013825      -0.022775       0.019879       0.033242       0.071002       0.031908       0.066693       0.071967      -0.205340      -0.110404      -0.023374       0.133778              9.499396       5.960527      -1.880158      -0.363344      11.854979      -5.762862      10.682681           0.000006
           68              C       6.035346      11.863449       4.685353      -0.219456      26.839029 0.41282186E+03  0.96116400E+04                                 7.893638                            6.767810      -0.086815       1.963678                    0.998536      29.349831      84.857777       0.632276       0.416069      -1.060994      -0.074648       0.014372       0.049062       0.090476       0.001457      -0.001881       0.025634       0.007636      -0.046293      -0.033288       0.011658       0.021630              9.016583       8.958215       1.862851       1.395934       9.474227       3.587846       8.617306          -0.000010
           69              C       6.054856      12.823369       5.843289      -0.109998      30.939346 0.43415153E+03  0.10222346E+05                                 8.729069                            6.953242      -0.377880       1.895478                    0.997245      28.180049      81.568170       0.622920       0.417604      -1.061471      -0.078972      -0.008083      -0.068877       0.105100      -0.017192      -0.000658       0.006928      -0.006380       0.015479      -0.020683       0.003041       0.017642             10.688838      14.209035       1.896054       2.143938       9.034807       2.798314       8.822673          -0.000004
           70              C       4.882896      13.777756       5.782023      -0.225709      26.701046 0.42510656E+03  0.10013376E+05                                 7.923257                            6.909829      -0.251318       1.907074                    0.998005      30.107102      88.790831       0.617384       0.421180      -1.053229      -0.011479      -0.091870      -0.010628       0.093193      -0.013080       0.006639       0.013431       0.005342      -0.054544      -0.027558       0.004778       0.022780              8.892909      12.690602      -0.413225       0.176691       7.139626       0.979548       6.848500          -0.000007
           71              C       3.562140      13.036377       5.711566      -0.087914      29.890731 0.42071673E+03  0.97923819E+04                                 8.458698                            6.803616      -0.204947       1.957930                    0.997869      27.331905      77.718489       0.637803       0.412592      -1.068604       0.069063      -0.015959      -0.063711       0.095307       0.025038       0.007530       0.009546      -0.009723      -0.020915      -0.022025      -0.010689       0.032714             10.217661      13.475549      -2.320199      -0.986948       9.158852       2.891486       8.018582          -0.000006
           72              C       3.527496      12.075074       4.550567      -0.213584      26.103851 0.40540822E+03  0.94116894E+04                                 7.765485                            6.724060      -0.124113       1.953906                    0.997982      29.341565      85.163067       0.630854       0.418217      -1.057903       0.066613       0.008951       0.063298       0.092326      -0.012962       0.004882       0.010423       0.002540      -0.052504      -0.023913       0.001811       0.022102              8.731402       8.334181      -1.787467      -0.693473       9.747824       3.347170       8.112202          -0.000011
           73              C       4.690618      11.105472       4.599580      -0.094134      30.418791 0.41444770E+03  0.95863209E+04                                 8.542598                            6.731628      -0.207464       1.958995                    0.997908      27.031983      76.002135       0.645836       0.410017      -1.072959       0.006549       0.093213       0.008481       0.093827       0.002636      -0.009079      -0.012201       0.021826      -0.098156      -0.037279       0.007782       0.029498             10.694474       8.899134       0.547579       0.743810      13.105090       5.711166      10.079199          -0.000007
           74              C       7.367163      13.577197       5.942847       0.682171      21.851981 0.22975231E+03  0.46777615E+04                                 7.409096                            5.494418      -0.162049       2.029714                    0.999152      21.332184      60.052485       0.610539       0.492737      -1.004573       0.062905       0.005369       0.005326       0.063358      -0.092806      -0.046634       0.071857      -0.034767       0.061854      -0.105863      -0.037439       0.143302              9.017186      12.496775       3.404600       2.273623       6.905201      -1.084321       7.649581           0.000000
           75              C       2.343978       0.118953       5.782023       0.629507      21.308225 0.24920808E+03  0.51524144E+04                                 7.189586                            5.651495      -0.001468       2.071556                    0.999103      21.776993      60.784003       0.616399       0.480613      -1.015877      -0.025715       0.032590      -0.028848       0.050553       0.040655       0.001196      -0.041468      -0.028060       0.365960      -0.106897      -0.025044       0.131941              8.408419      12.308541      -2.616473      -0.382414       8.351364       1.312801       4.565353           0.000004
           76              C       4.610702      10.162150       3.443176       0.651133      22.738998 0.23972191E+03  0.49084684E+04                                 7.540377                            5.537741      -0.136199       2.029109                    0.999394      21.492643      59.701671       0.623561       0.479721      -1.016342       0.013825      -0.022776      -0.019879       0.033242      -0.071002       0.031907      -0.066693       0.071967      -0.205340      -0.110404      -0.023374       0.133778              9.499400       5.960526       1.880161      -0.363340      11.854991       5.762868      10.682684           0.000005
           77              O       2.900797       7.430389      14.573761      -0.795665      52.549590 0.79755482E+03  0.21193532E+05                                11.209736                            8.786835       0.123592       2.018768                    0.998650      32.428641      90.092660       0.634933       0.363024      -1.133996      -0.030783      -0.000955      -0.072549       0.078815       0.060736       0.016096      -0.062500       0.037587       0.096624      -0.106280       0.030470       0.075809             13.554635      16.444648      -0.328673       7.046478       7.293322       1.958288      16.925934          -0.000009
           78              O       2.434384       6.294807      12.790907      -0.575485      29.861663 0.44801984E+03  0.10272627E+05                                 7.538672                            6.458740       0.657617       2.267839                    0.997987      26.950718      68.800108       0.765054       0.349164      -1.148897      -0.036439       0.035505      -0.056414       0.075967       0.030561      -0.064246       0.011491      -0.099632       0.023147      -0.101147       0.043733       0.057415              8.363628       8.183640      -3.165692      -1.270191       9.242151       3.399212       7.665092          -0.000013
           79              O       5.522910       7.333567      13.251937      -0.650951      33.932410 0.54819387E+03  0.13222848E+05                                 8.243705                            7.173409       0.463986       2.168559                    0.998012      28.923849      75.787243       0.721385       0.352005      -1.146315       0.037250       0.049413      -0.052569       0.081196      -0.061571       0.012117       0.012436       0.124106       0.085328      -0.103607       0.029467       0.074141              9.195764      15.322483      -0.419683       0.025148       6.588119      -0.613633       5.676689          -0.000019
           80              O       6.778610       5.605988      13.768107      -0.628141      28.049024 0.47642388E+03  0.11109570E+05                                 7.172045                            6.664155       0.691697       2.254730                    0.998289      28.119302      72.742997       0.751406       0.349565      -1.146861       0.082100       0.024149      -0.044165       0.096302      -0.019424       0.002157       0.010470      -0.120040       0.195480      -0.095753       0.027831       0.067922              7.453680       7.109414       1.138215       0.168242       9.362409      -0.896609       5.889218          -0.000020
           81              O       8.152287      11.572983      11.187257      -0.649629      32.646322 0.49172945E+03  0.11544696E+05                                 8.017803                            6.739071       0.514955       2.186681                    0.998577      28.538508      73.811536       0.753260       0.346342      -1.150793      -0.011391      -0.009211       0.080631       0.081951      -0.022847       0.032671       0.031251       0.006469      -0.295317      -0.113089       0.040657       0.072432              9.243843       7.819951      -4.015375       0.884534      12.749807      -3.364412       7.161772          -0.000020
           82              O       0.018859      10.388990      10.066081      -0.680694      29.970794 0.48856175E+03  0.11473038E+05                                 7.504572                            6.715100       0.589899       2.201334                    0.998561      29.057868      75.619821       0.753582       0.346112      -1.148854       0.055552      -0.053391       0.090195       0.118624       0.037483      -0.030438       0.038014       0.065142      -0.012205      -0.078161       0.022714       0.055447              8.073975       6.468021      -0.260184      -2.068613       7.314081      -2.397662      10.439823          -0.000029
           83              O       0.506553       0.514539       8.401164      -0.795664      52.549606 0.79755503E+03  0.21193539E+05                                11.209738                            8.786836       0.123593       2.018769                    0.998650      32.428634      90.092632       0.634933       0.363024      -1.133996       0.030783      -0.000955       0.072549       0.078815      -0.060736       0.016096       0.062500       0.037587       0.096624      -0.106280       0.030470       0.075809             13.554639      16.444649       0.328674       7.046481       7.293322      -1.958288      16.925947          -0.000009
           84              O       0.972967      13.210657      10.184019      -0.575485      29.861678 0.44802015E+03  0.10272636E+05                                 7.538675                            6.458743       0.657618       2.267840                    0.997986      26.950721      68.800131       0.765054       0.349164      -1.148896       0.036439       0.035505       0.056414       0.075967      -0.030561      -0.064246      -0.011491      -0.099632       0.023147      -0.101147       0.043733       0.057414              8.363632       8.183643       3.165692      -1.270188       9.242156      -3.399214       7.665096          -0.000014
           85              O       7.458041       0.417717       9.722988      -0.650951      33.932434 0.54819452E+03  0.13222868E+05                                 8.243711                            7.173415       0.463988       2.168559                    0.998012      28.923844      75.787243       0.721384       0.352005      -1.146315      -0.037250       0.049413       0.052569       0.081196       0.061572       0.012117      -0.012436       0.124106       0.085327      -0.103608       0.029467       0.074141              9.195772      15.322499       0.419679       0.025143       6.588122       0.613633       5.676694          -0.000019
           86              O       6.202341      12.521838       9.206818      -0.628141      28.048990 0.47642305E+03  0.11109545E+05                                 7.172036                            6.664147       0.691697       2.254730                    0.998289      28.119299      72.742959       0.751407       0.349565      -1.146862      -0.082100       0.024149       0.044164       0.096302       0.019424       0.002157      -0.010470      -0.120039       0.195479      -0.095753       0.027831       0.067922              7.453672       7.109404      -1.138216       0.168240       9.362400       0.896609       5.889212          -0.000020
           87              O       4.828663       4.657133      11.787668      -0.649629      32.646356 0.49172990E+03  0.11544709E+05                                 8.017810                            6.739075       0.514955       2.186681                    0.998577      28.538519      73.811584       0.753259       0.346342      -1.150793       0.011392      -0.009211      -0.080631       0.081951       0.022847       0.032671      -0.031251       0.006470      -0.295317      -0.113089       0.040657       0.072432              9.243853       7.819954       4.015379       0.884537      12.749824       3.364419       7.161780          -0.000020
           88              O       3.388492       3.473140      12.908845      -0.680694      29.970840 0.48856278E+03  0.11473069E+05                                 7.504583                            6.715109       0.589901       2.201334                    0.998561      29.057870      75.619853       0.753581       0.346112      -1.148854      -0.055552      -0.053391      -0.090195       0.118625      -0.037483      -0.030438      -0.038014       0.065142      -0.012205      -0.078161       0.022714       0.055447              8.073987       6.468027       0.260185      -2.068614       7.314093       2.397668      10.439842          -0.000029
           89              O       5.753170       6.401311       0.742856      -0.795665      52.549590 0.79755480E+03  0.21193532E+05                                11.209736                            8.786835       0.123592       2.018769                    0.998650      32.428641      90.092659       0.634933       0.363024      -1.133996       0.030783       0.000955       0.072549       0.078815       0.060736       0.016096      -0.062500       0.037587       0.096625      -0.106280       0.030470       0.075809             13.554635      16.444648      -0.328673       7.046478       7.293322       1.958288      16.925935          -0.000009
           90              O       6.219583       7.536893       2.525710      -0.575486      29.861682 0.44802018E+03  0.10272637E+05                                 7.538676                            6.458743       0.657616       2.267839                    0.997987      26.950721      68.800129       0.765054       0.349164      -1.148896       0.036439      -0.035505       0.056414       0.075967       0.030561      -0.064246       0.011491      -0.099632       0.023147      -0.101147       0.043733       0.057415              8.363633       8.183646      -3.165695      -1.270191       9.242157       3.399214       7.665096          -0.000013
           91              O       3.131057       6.498133       2.064680      -0.650951      33.932403 0.54819372E+03  0.13222844E+05                                 8.243705                            7.173408       0.463988       2.168559                    0.998012      28.923840      75.787218       0.721385       0.352005      -1.146315      -0.037250      -0.049413       0.052569       0.081196      -0.061572       0.012117       0.012436       0.124106       0.085328      -0.103608       0.029467       0.074141              9.195763      15.322482      -0.419682       0.025147       6.588119      -0.613633       5.676689          -0.000018
           92              O       1.875357       8.225712       1.548510      -0.628141      28.049000 0.47642333E+03  0.11109553E+05                                 7.172038                            6.664149       0.691697       2.254730                    0.998289      28.119304      72.742976       0.751406       0.349565      -1.146862      -0.082100      -0.024149       0.044165       0.096302      -0.019424       0.002157       0.010470      -0.120040       0.195480      -0.095753       0.027831       0.067922              7.453673       7.109406       1.138213       0.168242       9.362400      -0.896608       5.889213          -0.000020
           93              O       0.501680       2.258717       4.129360      -0.649629      32.646366 0.49173025E+03  0.11544719E+05                                 8.017812                            6.739078       0.514954       2.186681                    0.998577      28.538517      73.811585       0.753259       0.346342      -1.150793       0.011391       0.009211      -0.080631       0.081951      -0.022847       0.032672       0.031251       0.006469      -0.295317      -0.113089       0.040657       0.072432              9.243854       7.819960      -4.015380       0.884536      12.749822      -3.364418       7.161781          -0.000020
           94              O       8.635108       3.442710       5.250536      -0.680694      29.970861 0.48856311E+03  0.11473079E+05                                 7.504587                            6.715113       0.589898       2.201334                    0.998561      29.057880      75.619901       0.753580       0.346112      -1.148854      -0.055552       0.053391      -0.090195       0.118625       0.037483      -0.030438       0.038013       0.065143      -0.012205      -0.078161       0.022714       0.055447              8.073992       6.468033      -0.260185      -2.068617       7.314098      -2.397670      10.439845          -0.000029
           95              O       8.147414      13.317161       6.915453      -0.795665      52.549633 0.79755559E+03  0.21193558E+05                                11.209743                            8.786840       0.123592       2.018768                    0.998650      32.428645      90.092678       0.634932       0.363024      -1.133996      -0.030783       0.000955      -0.072549       0.078815      -0.060736       0.016096       0.062500       0.037587       0.096625      -0.106280       0.030470       0.075809             13.554644      16.444656       0.328675       7.046483       7.293325      -1.958288      16.925951          -0.000009
           96              O       7.681000       0.621043       5.132598      -0.575485      29.861679 0.44802016E+03  0.10272636E+05                                 7.538675                            6.458743       0.657617       2.267839                    0.997987      26.950723      68.800134       0.765054       0.349164      -1.148896      -0.036439      -0.035505      -0.056414       0.075967      -0.030561      -0.064246      -0.011491      -0.099632       0.023147      -0.101147       0.043733       0.057414              8.363631       8.183643       3.165692      -1.270188       9.242156      -3.399213       7.665095          -0.000013
           97              O       1.195926      13.413983       5.593629      -0.650951      33.932457 0.54819499E+03  0.13222882E+05                                 8.243714                            7.173417       0.463986       2.168558                    0.998012      28.923859      75.787290       0.721384       0.352005      -1.146315       0.037250      -0.049413      -0.052569       0.081195       0.061571       0.012117      -0.012436       0.124107       0.085329      -0.103608       0.029467       0.074141              9.195775      15.322505       0.419679       0.025144       6.588125       0.613633       5.676696          -0.000019
           98              O       2.451626       1.309862       6.109799      -0.628141      28.049016 0.47642364E+03  0.11109563E+05                                 7.172044                            6.664154       0.691697       2.254731                    0.998289      28.119297      72.742980       0.751406       0.349565      -1.146861       0.082100      -0.024149      -0.044165       0.096302       0.019424       0.002157      -0.010470      -0.120039       0.195479      -0.095752       0.027831       0.067922              7.453680       7.109413      -1.138218       0.168240       9.362409       0.896610       5.889218          -0.000020
           99              O       3.825304       9.174567       3.528949      -0.649629      32.646337 0.49172955E+03  0.11544699E+05                                 8.017806                            6.739072       0.514955       2.186681                    0.998577      28.538514      73.811561       0.753260       0.346342      -1.150793      -0.011391       0.009211       0.080631       0.081951       0.022847       0.032671      -0.031251       0.006470      -0.295317      -0.113089       0.040657       0.072432              9.243848       7.819951       4.015377       0.884535      12.749818       3.364416       7.161775          -0.000020
          100              O       5.265475      10.358560       2.407772      -0.680694      29.970833 0.48856264E+03  0.11473065E+05                                 7.504580                            6.715107       0.589900       2.201334                    0.998561      29.057874      75.619855       0.753581       0.346112      -1.148854       0.055552       0.053391       0.090195       0.118625      -0.037483      -0.030438      -0.038014       0.065142      -0.012205      -0.078161       0.022714       0.055447              8.073984       6.468025       0.260185      -2.068613       7.314091       2.397667      10.439837          -0.000029

******************************************************
Auxiliary information for the entire system
The total spin magnetic moment of the unit cell is   -0.000967
The total net atomic charge of the unit cell is   0.000001
Accuracy of reproducing the electrostatic potential in the unit cell:
  The inner radius (bohr) =    5.0000
  The outer radius (bohr) =   12.0000
  Valid grid points have density less than (e/(bohr^3)) =    0.0001
  The number of valid grid points were=       135680
  The rms potential error without charges in kcal/mol is=      7.83275
  The rms potential error with partial charges in kcal/mol is=      1.13365
  The RRMSE value at monopole order=      0.14473
  The rms potential error with partial charges and cloud penetration in kcal/mol is=      1.13923
  The RRMSE value at monopole order with cloud penetration is=      0.14544
  The rms potential error with partial charges and atomic dipoles in kcal/mol is=      0.32910
  The RRMSE value at dipole order=      0.04202
  The rms potential error with partial charges, atomic dipoles and cloud penetration in kcal/mol is=      0.32264
  The RRMSE value at dipole order with cloud penetration=      0.04119

******************************************************
The electron densities and ab initio electrostatic potential were computed in VASP using the PBE functional and
projector augmented wave method. See the main text of the journal article for a description of computational details.
The atomic charges, dipoles, and quadrupoles were computed with the DDEC6 method as described in
(a) T. A. Manz and N. Gabaldon Limas, RSC Adv. 6 (2016) 47771-47801 DOI: 10.1039/c6ra04656h
(b) N. Gabaldon Limas and T. A. Manz, RSC Adv. 8 (2018) 2678-2707 DOI: 10.1039/c7ra11829e.
For each atom in the material, the electron cloud parameters were fit to the spherically averaged atom-in-material
electron density using radial positions for which this density was between 10^-4 and 10^-2 electrons per cubic bohr.
The polarizabilities, dispersion coefficients, and quantum Drude oscillator (QDO) parameters were fit using the MCLF method.
The magnetic structure of the system was optimized in VASP from the default ferromagnetic initial guess using spin polarization.
The atomic spin moments (ASMs) were computed on this optimized magnetic structure using the DDEC6 partition as inputs
to the method of T. A. Manz and D. S. Sholl, J. Chem. Theory Comput. 7 (2011) 4146-4164 DOI: 10.1021/ct200539n.
The RMSE and RRMSE were computed using a uniform grid with Ewald summation.
