# Supplementary material for: A collection of forcefield precursors for metal–organic frameworks
Source: RSC Adv. 2019 Nov 13;9(63):36492–507. doi: 10.1039/c9ra07327b (PMC9075174; doi:10.1039/c9ra07327b)
Supplement: RA-009-C9RA07327B-s3657 [file RA-009-C9RA07327B-s3657.xyz]

  100
jmolscript: load "" {1 1 1} spacegroup "x,y,z" unitcell [{      9.563100     0.000000     0.000000 }, {      0.000000    13.874100     0.000000 }, {     -0.902589     0.000000    15.273354 }]
Er     4.364434    12.334769    13.963358     2.000297
Er     8.626333     5.397719     8.946673     2.000269
Er     4.296077     1.539331     1.309996     2.000294
Er     0.034178     8.476381     6.326681     2.000276
H      1.533913     2.618043    12.395854     0.115018
H      0.941242     1.484529    11.485562     0.124227
H     -0.646979     3.260414    13.067882     0.103531
H      7.017943     2.293389    12.143844     0.127189
H      7.895967     1.313877    11.283954     0.117408
H      7.839793     1.324977    14.127852     0.095109
H     -0.333988    13.356596    14.179782     0.104816
H     -0.235735    13.370470    12.614263     0.121449
H      0.726123     1.558061    14.300441     0.084367
H      1.893753     9.555093    10.514177     0.115014
H      2.486424     8.421579    11.424469     0.124224
H      4.074645    10.197463     9.842149     0.103535
H      5.972823     9.230439    10.766187     0.127184
H      5.094800     8.250927    11.626077     0.117405
H      5.150973     8.262027     8.782179     0.095107
H      3.761655     6.419546     8.730249     0.104817
H      3.663402     6.433420    10.295768     0.121446
H      2.701543     8.495111     8.609590     0.084364
H      7.126598    11.256057     2.877500     0.115017
H      7.719269    12.389571     3.787792     0.124228
H      9.307490    10.613687     2.205472     0.103532
H      1.642568    11.580711     3.129510     0.127186
H      0.764544    12.560223     3.989400     0.117407
H      0.820718    12.549123     1.145502     0.095106
H      8.994499     0.517504     1.093572     0.104815
H      8.896246     0.503630     2.659091     0.121450
H      7.934388    12.316039     0.972913     0.084366
H      6.766758     4.319007     4.759177     0.115008
H      6.174087     5.452521     3.848885     0.124221
H      4.585866     3.676636     5.431205     0.103530
H      2.687688     4.643661     4.507167     0.127182
H      3.565711     5.623173     3.647277     0.117404
H      3.509538     5.612073     6.491175     0.095103
H      4.898856     7.454554     6.543105     0.104813
H      4.997109     7.440680     4.977586     0.121443
H      5.958968     5.378989     6.663764     0.084361
C      0.808437     1.981221    12.308796    -0.219852
C     -0.542863     2.738747    12.244648    -0.088674
C      7.848147     1.792534    12.125516    -0.220057
C      7.878843     0.771400    13.321419    -0.101682
C     -0.343242     0.058271    13.397786    -0.215457
C      0.825277     1.030846    13.480262    -0.113467
C      2.130457     0.270545    13.564266     0.681809
C     -0.618813     3.679411    11.070127     0.644817
C      6.672068    13.752008    13.400841     0.637577
C      2.619229     8.918271    10.601235    -0.219852
C      3.970530     9.675797    10.665383    -0.088683
C      5.142620     8.729584    10.784515    -0.220053
C      5.111923     7.708450     9.588612    -0.101685
C      3.770908     6.995321     9.512245    -0.215460
C      2.602390     7.967896     9.429769    -0.113469
C      1.297209     7.207595     9.345765     0.681814
C      4.046480    10.616461    11.839904     0.644830
C      6.318699     6.814958     9.509190     0.637576
C      7.852074    11.892879     2.964558    -0.219853
C      9.203374    11.135353     3.028706    -0.088680
C      0.812364    12.081566     3.147838    -0.220053
C      0.781668    13.102700     1.951935    -0.101681
C      9.003753    13.815829     1.875568    -0.215461
C      7.835234    12.843254     1.793092    -0.113467
C      6.530054    13.603555     1.709088     0.681809
C     -0.283776    10.194689     4.203227     0.644823
C      1.988443     0.122092     1.872513     0.637576
C      6.041282     4.955829     4.672119    -0.219847
C      4.689981     4.198303     4.607971    -0.088681
C      3.517891     5.144516     4.488839    -0.220050
C      3.548588     6.165650     5.684742    -0.101685
C      4.889603     6.878779     5.761109    -0.215459
C      6.058121     5.906204     5.843585    -0.113465
C      7.363302     6.666505     5.927589     0.681808
C      4.614031     3.257639     3.433450     0.644826
C      2.341812     7.059142     5.764164     0.637578
O      2.459720    13.259477    12.750196    -0.581017
O      2.910780     0.520279    14.535651    -0.795377
O      0.054367     3.519859    10.019320    -0.687885
O      8.160796     4.671409    11.155658    -0.646541
O      6.780898    12.565772    13.727691    -0.631918
O      5.520785     0.403736    13.188541    -0.655636
O      0.967946     6.322427    10.159835    -0.581035
O      0.516886     7.457329     8.374380    -0.795381
O      3.373299    10.456909    12.890711    -0.687894
O      4.829970    11.608459    11.754373    -0.646546
O      6.209868     5.628722     9.182340    -0.631922
O      7.469982     7.340786     9.721490    -0.655641
O      6.200791     0.614623     2.523158    -0.581016
O      5.749731    13.353821     0.737703    -0.795380
O      8.606144    10.354241     5.254034    -0.687894
O      0.499715     9.202691     4.117696    -0.646543
O      1.879613     1.308328     1.545663    -0.631916
O      3.139726    13.470364     2.084813    -0.655635
O      7.692565     7.551673     5.113519    -0.581034
O      8.143625     6.416771     6.898974    -0.795374
O      5.287212     3.417191     2.382643    -0.687896
O      3.830541     2.265641     3.518981    -0.646542
O      2.450643     8.245378     6.091014    -0.631925
O      1.190529     6.533314     5.551864    -0.655640

The following XYZ coordinates are in angstroms. Other properties are in atomic units.
The sperically averaged electron density of each atom fit to a function of the form exp(a - br)
eigen_1, eigen_2 and eigen_3 are the three eigenvalues of traceless quadrupole moment tensor
  atom number  atomic symbol              X              Y              Z     net charge C6 coefficient C8 coefficient C10 coefficient fluctuating dipole atomic polarizability isotropic forcefield polarizability              a              b squared Pearson coefficient          <r^3>          <r^4>         wp_QDO          m_QDO          q_QDO       dipole_x       dipole_y       dipole_z         dipole            Qxy            Qxz            Qyz     Q(x^2-y^2)  Q(3z^2 - R^2)        eigen_1        eigen_2        eigen_3 static polarizability      alpha(xx)      alpha(xy)      alpha(xz)      alpha(yy)      alpha(yz)      alpha(zz) atomic spin moment
            1             Er       4.364434      12.334769      13.963358       2.000297      93.710899 0.20786299E+04  0.64380480E+05                                13.887527                           12.449411       2.281634       2.487521                    0.999916      69.302615     156.813336       0.707257       0.279609      -1.319555      -0.016944      -0.007966       0.048118       0.051633      -0.070109      -0.071436      -0.113085      -0.045775       0.045086      -0.169766       0.041474       0.128292             15.952800      15.920222       1.753278       2.258435      14.986531       6.184840      16.951647          -0.000068
            2             Er       8.626333       5.397719       8.946673       2.000269      93.714960 0.20787414E+04  0.64384875E+05                                13.888049                           12.449853       2.281620       2.487520                    0.999916      69.302898     156.815738       0.707235       0.279614      -1.319548       0.016926      -0.007952      -0.048127       0.051633       0.070102      -0.071430       0.113082      -0.045772       0.045092      -0.169756       0.041467       0.128289             15.953434      15.920865      -1.753352       2.258539      14.987115      -6.185131      16.952323          -0.000035
            3             Er       4.296077       1.539331       1.309996       2.000294      93.711609 0.20786490E+04  0.64381230E+05                                13.887614                           12.449483       2.281630       2.487520                    0.999916      69.302687     156.813781       0.707254       0.279610      -1.319554       0.016923       0.007958      -0.048114       0.051620      -0.070109      -0.071436      -0.113084      -0.045776       0.045083      -0.169765       0.041474       0.128291             15.952909      15.920333       1.753296       2.258454      14.986633       6.184896      16.951762          -0.000054
            4             Er       0.034178       8.476381       6.326681       2.000276      93.714100 0.20787174E+04  0.64383925E+05                                13.887933                           12.449754       2.281621       2.487519                    0.999916      69.302876     156.815292       0.707240       0.279613      -1.319550      -0.016925       0.007960       0.048110       0.051617       0.070105      -0.071433       0.113083      -0.045771       0.045092      -0.169760       0.041470       0.128290             15.953297      15.920728      -1.753339       2.258522      14.986986      -6.185070      16.952177          -0.000037
            5              H       1.533913       2.618043      12.395854       0.115018       1.067596 0.80798158E+01  0.77792328E+02                                 1.599780                            1.562941      -0.584791       2.589431                    0.999964       3.151605       8.133100       0.561120       1.133743      -0.746938       0.018926       0.019236       0.001436       0.027024       0.002858       0.001922      -0.000896      -0.001283      -0.017117      -0.006398       0.000592       0.005806              1.610031       1.794484       0.344477       0.047362       1.693297      -0.084672       1.342312          -0.000014
            6              H       0.941242       1.484529      11.485562       0.124227       1.181468 0.97596138E+01  0.99305794E+02                                 1.768857                            1.764226      -0.887265       2.458101                    0.997708       3.397030       9.252433       0.503335       1.195934      -0.731118       0.001086      -0.016446      -0.024266       0.029334      -0.001666      -0.002068       0.005219      -0.000496       0.008189      -0.004769      -0.002399       0.007168              1.759836       1.560962      -0.105910      -0.077775       1.695348       0.145320       2.023198          -0.000009
            7              H      -0.646979       3.260414      13.067882       0.103531       1.191978 0.98151296E+01  0.99262380E+02                                 1.731599                            1.730141      -0.691852       2.538092                    0.999402       3.333633       8.832204       0.529565       1.143663      -0.744919      -0.005783       0.016792       0.030502       0.035296       0.000013       0.000424       0.006760       0.000191      -0.000090      -0.006828       0.000108       0.006719              1.728715       1.492815      -0.037618      -0.016229       1.767835       0.113026       1.925496          -0.000014
            8              H       7.017943       2.293389      12.143844       0.127189       1.144647 0.89205710E+01  0.88654906E+02                                 1.716912                            1.674168      -0.928284       2.438175                    0.997844       3.336219       8.948576       0.523070       1.178248      -0.734644      -0.025915       0.017055       0.003489       0.031219      -0.006474       0.001120       0.001729       0.002667      -0.011724      -0.006364      -0.002203       0.008568              1.728601       2.073118      -0.290706      -0.009867       1.694347      -0.135391       1.418340          -0.000009
            9              H       7.895967       1.313877      11.283954       0.117408       1.128897 0.92019515E+01  0.91899396E+02                                 1.697223                            1.700109      -0.609594       2.581021                    0.999937       3.249931       8.656738       0.520677       1.177890      -0.736817       0.003863      -0.015398      -0.021337       0.026595       0.003090       0.000079       0.003971      -0.004857       0.002176      -0.004959      -0.001150       0.006109              1.679961       1.460090       0.031881      -0.007521       1.618171       0.187832       1.961622          -0.000011
           10              H       7.839793       1.324977      14.127852       0.095109       1.182123 0.99625320E+01  0.10256900E+03                                 1.807871                            1.809148      -0.809273       2.475229                    0.997719       3.621786      10.139275       0.482892       1.231997      -0.720928       0.006664       0.023767       0.024145       0.034529      -0.003671      -0.000426       0.005203      -0.004493       0.004122      -0.005942      -0.001579       0.007522              1.823645       1.685085       0.033369      -0.069323       1.678976       0.083836       2.106874          -0.000005
           11              H      -0.333988      13.356596      14.179782       0.104816       1.146680 0.89029334E+01  0.89886441E+02                                 1.823037                            1.750680      -0.914590       2.429608                    0.996409       3.681163      10.495188       0.469930       1.290956      -0.706468      -0.003076      -0.014063       0.023202       0.027305      -0.001181       0.001148      -0.006004      -0.000124       0.010251      -0.005664      -0.002012       0.007676              1.869130       1.617351       0.028353      -0.031604       1.701980      -0.493794       2.288058          -0.000004
           12              H      -0.235735      13.370470      12.614263       0.121449       1.145926 0.92823166E+01  0.93333213E+02                                 1.739018                            1.724999      -0.766264       2.514199                    0.998863       3.356351       9.106759       0.506727       1.202133      -0.729700      -0.000101      -0.013624      -0.026207       0.029537       0.002618       0.001792       0.007505      -0.003427       0.010032      -0.006346      -0.003719       0.010065              1.740639       1.602183      -0.053576      -0.086222       1.694631       0.319066       1.925102          -0.000009
           13              H       0.726123       1.558061      14.300441       0.084367       1.276919 0.10834127E+02  0.11464968E+03                                 1.932312                            1.907153      -1.238639       2.269227                    0.993135       3.986704      11.558380       0.459747       1.258950      -0.712387      -0.012602       0.020930       0.026013       0.035687       0.000014      -0.003585       0.003067      -0.009423      -0.007869      -0.006962      -0.000161       0.007123              1.961099       1.787198      -0.045507       0.048202       1.745252       0.136576       2.350848          -0.000002
           14              H       1.893753       9.555093      10.514177       0.115014       1.067604 0.80798853E+01  0.77793113E+02                                 1.599783                            1.562943      -0.584790       2.589429                    0.999964       3.151621       8.133130       0.561123       1.133737      -0.746940      -0.018927       0.019235      -0.001437       0.027024      -0.002858       0.001922       0.000896      -0.001283      -0.017117      -0.006398       0.000593       0.005805              1.610034       1.794487      -0.344478       0.047362       1.693300       0.084672       1.342314          -0.000013
           15              H       2.486424       8.421579      11.424469       0.124224       1.181472 0.97596574E+01  0.99306299E+02                                 1.768857                            1.764227      -0.887271       2.458097                    0.997708       3.397039       9.252445       0.503336       1.195929      -0.731119      -0.001086      -0.016446       0.024265       0.029334       0.001666      -0.002068      -0.005218      -0.000496       0.008190      -0.004769      -0.002399       0.007167              1.759836       1.560963       0.105910      -0.077775       1.695348      -0.145319       2.023198          -0.000010
           16              H       4.074645      10.197463       9.842149       0.103535       1.191956 0.98148818E+01  0.99259105E+02                                 1.731564                            1.730106      -0.691840       2.538096                    0.999402       3.333616       8.832083       0.529577       1.143646      -0.744923       0.005783       0.016791      -0.030503       0.035296      -0.000013       0.000424      -0.006760       0.000192      -0.000088      -0.006828       0.000108       0.006720              1.728679       1.492789       0.037616      -0.016228       1.767798      -0.113021       1.925452          -0.000006
           17              H       5.972823       9.230439      10.766187       0.127184       1.144663 0.89207180E+01  0.88656677E+02                                 1.716922                            1.674177      -0.928296       2.438166                    0.997843       3.336246       8.948646       0.523071       1.178241      -0.734646       0.025915       0.017055      -0.003490       0.031219       0.006474       0.001119      -0.001729       0.002666      -0.011725      -0.006364      -0.002204       0.008568              1.728612       2.073132       0.290709      -0.009868       1.694357       0.135392       1.418347          -0.000009
           18              H       5.094800       8.250927      11.626077       0.117405       1.128910 0.92020805E+01  0.91900994E+02                                 1.697234                            1.700120      -0.609590       2.581021                    0.999937       3.249951       8.656802       0.520676       1.177888      -0.736817      -0.003864      -0.015398       0.021336       0.026594      -0.003090       0.000079      -0.003971      -0.004857       0.002176      -0.004959      -0.001149       0.006109              1.679972       1.460098      -0.031881      -0.007522       1.618181      -0.187834       1.961636          -0.000012
           19              H       5.150973       8.262027       8.782179       0.095107       1.182124 0.99625417E+01  0.10256913E+03                                 1.807873                            1.809150      -0.809278       2.475226                    0.997719       3.621786      10.139279       0.482891       1.231999      -0.720928      -0.006663       0.023766      -0.024146       0.034529       0.003670      -0.000425      -0.005203      -0.004493       0.004122      -0.005942      -0.001579       0.007522              1.823647       1.685087      -0.033369      -0.069323       1.678977      -0.083835       2.106877          -0.000003
           20              H       3.761655       6.419546       8.730249       0.104817       1.146672 0.89028577E+01  0.89885510E+02                                 1.823031                            1.750674      -0.914589       2.429610                    0.996409       3.681152      10.495156       0.469930       1.290959      -0.706468       0.003076      -0.014063      -0.023202       0.027305       0.001181       0.001148       0.006005      -0.000123       0.010251      -0.005664      -0.002012       0.007676              1.869124       1.617346      -0.028353      -0.031605       1.701974       0.493791       2.288051          -0.000005
           21              H       3.663402       6.433420      10.295768       0.121446       1.145947 0.92825557E+01  0.93336284E+02                                 1.739045                            1.725025      -0.766280       2.514190                    0.998863       3.356389       9.106916       0.506720       1.202139      -0.729699       0.000100      -0.013623       0.026206       0.029536      -0.002618       0.001792      -0.007504      -0.003427       0.010031      -0.006346      -0.003719       0.010065              1.740666       1.602209       0.053577      -0.086223       1.694657      -0.319074       1.925133          -0.000008
           22              H       2.701543       8.495111       8.609590       0.084364       1.276921 0.10834142E+02  0.11464982E+03                                 1.932310                            1.907151      -1.238643       2.269224                    0.993135       3.986708      11.558374       0.459748       1.258946      -0.712387       0.012601       0.020929      -0.026013       0.035686      -0.000014      -0.003585      -0.003067      -0.009423      -0.007868      -0.006962      -0.000161       0.007123              1.961097       1.787196       0.045506       0.048203       1.745250      -0.136576       2.350846          -0.000003
           23              H       7.126598      11.256057       2.877500       0.115017       1.067596 0.80798189E+01  0.77792352E+02                                 1.599779                            1.562940      -0.584790       2.589431                    0.999964       3.151606       8.133098       0.561121       1.133742      -0.746938      -0.018926      -0.019237      -0.001436       0.027025       0.002858       0.001922      -0.000896      -0.001283      -0.017117      -0.006398       0.000592       0.005806              1.610030       1.794483       0.344477       0.047362       1.693297      -0.084672       1.342311          -0.000012
           24              H       7.719269      12.389571       3.787792       0.124228       1.181465 0.97595869E+01  0.99305438E+02                                 1.768853                            1.764223      -0.887264       2.458101                    0.997708       3.397026       9.252414       0.503336       1.195932      -0.731119      -0.001086       0.016446       0.024266       0.029334      -0.001666      -0.002068       0.005219      -0.000496       0.008189      -0.004769      -0.002399       0.007168              1.759832       1.560959      -0.105910      -0.077775       1.695344       0.145319       2.023193          -0.000008
           25              H       9.307490      10.613687       2.205472       0.103532       1.191964 0.98149673E+01  0.99260209E+02                                 1.731574                            1.730116      -0.691847       2.538092                    0.999402       3.333625       8.832124       0.529574       1.143649      -0.744922       0.005783      -0.016792      -0.030502       0.035295       0.000013       0.000424       0.006761       0.000192      -0.000089      -0.006828       0.000108       0.006720              1.728690       1.492797      -0.037617      -0.016229       1.767808       0.113022       1.925465          -0.000010
           26              H       1.642568      11.580711       3.129510       0.127186       1.144660 0.89206955E+01  0.88656450E+02                                 1.716924                            1.674179      -0.928292       2.438169                    0.997844       3.336240       8.948647       0.523068       1.178247      -0.734645       0.025915      -0.017055      -0.003488       0.031219      -0.006474       0.001119       0.001729       0.002667      -0.011724      -0.006364      -0.002204       0.008568              1.728614       2.073135      -0.290710      -0.009867       1.694359      -0.135392       1.418348          -0.000007
           27              H       0.764544      12.560223       3.989400       0.117407       1.128903 0.92020100E+01  0.91900150E+02                                 1.697231                            1.700116      -0.609593       2.581021                    0.999937       3.249938       8.656772       0.520675       1.177893      -0.736816      -0.003863       0.015398       0.021337       0.026595       0.003090       0.000079       0.003971      -0.004857       0.002177      -0.004959      -0.001150       0.006108              1.679968       1.460096       0.031881      -0.007522       1.618178       0.187834       1.961632          -0.000010
           28              H       0.820718      12.549123       1.145502       0.095106       1.182133 0.99626405E+01  0.10257038E+03                                 1.807880                            1.809157      -0.809280       2.475224                    0.997719       3.621801      10.139325       0.482891       1.231996      -0.720928      -0.006664      -0.023766      -0.024145       0.034529      -0.003671      -0.000426       0.005203      -0.004493       0.004122      -0.005942      -0.001580       0.007522              1.823654       1.685093       0.033369      -0.069324       1.678984       0.083837       2.106886          -0.000006
           29              H       8.994499       0.517504       1.093572       0.104815       1.146681 0.89029456E+01  0.89886609E+02                                 1.823039                            1.750682      -0.914588       2.429609                    0.996409       3.681168      10.495210       0.469930       1.290958      -0.706468       0.003076       0.014063      -0.023201       0.027304      -0.001181       0.001148      -0.006004      -0.000124       0.010251      -0.005664      -0.002012       0.007676              1.869132       1.617353       0.028353      -0.031604       1.701982      -0.493795       2.288061          -0.000003
           30              H       8.896246       0.503630       2.659091       0.121450       1.145926 0.92823343E+01  0.93333558E+02                                 1.739029                            1.725010      -0.766264       2.514200                    0.998863       3.356352       9.106809       0.506720       1.202146      -0.729697       0.000101       0.013624       0.026207       0.029537       0.002618       0.001791       0.007505      -0.003427       0.010031      -0.006346      -0.003719       0.010065              1.740650       1.602194      -0.053576      -0.086222       1.694642       0.319069       1.925115          -0.000007
           31              H       7.934388      12.316039       0.972913       0.084366       1.276924 0.10834172E+02  0.11465021E+03                                 1.932312                            1.907153      -1.238643       2.269224                    0.993135       3.986707      11.558370       0.459749       1.258945      -0.712388       0.012602      -0.020930      -0.026012       0.035686       0.000014      -0.003585       0.003067      -0.009423      -0.007869      -0.006962      -0.000161       0.007123              1.961099       1.787198      -0.045507       0.048203       1.745252       0.136576       2.350848          -0.000002
           32              H       6.766758       4.319007       4.759177       0.115008       1.067612 0.80799693E+01  0.77794181E+02                                 1.599798                            1.562957      -0.584788       2.589430                    0.999964       3.151633       8.133194       0.561117       1.133746      -0.746938       0.018927      -0.019236       0.001437       0.027025      -0.002858       0.001922       0.000896      -0.001283      -0.017117      -0.006398       0.000593       0.005805              1.610049       1.794505      -0.344484       0.047363       1.693317       0.084673       1.342324          -0.000011
           33              H       6.174087       5.452521       3.848885       0.124221       1.181482 0.97597674E+01  0.99307759E+02                                 1.768872                            1.764241      -0.887263       2.458099                    0.997708       3.397055       9.252523       0.503332       1.195935      -0.731118       0.001086       0.016447      -0.024265       0.029334       0.001666      -0.002068      -0.005218      -0.000496       0.008190      -0.004768      -0.002399       0.007167              1.759851       1.560975       0.105912      -0.077776       1.695363      -0.145322       2.023216          -0.000007
           34              H       4.585866       3.676636       5.431205       0.103530       1.191978 0.98151336E+01  0.99262451E+02                                 1.731601                            1.730142      -0.691855       2.538090                    0.999402       3.333636       8.832219       0.529564       1.143665      -0.744919      -0.005783      -0.016790       0.030503       0.035295      -0.000013       0.000424      -0.006760       0.000192      -0.000089      -0.006827       0.000108       0.006719              1.728717       1.492817       0.037617      -0.016229       1.767837      -0.113025       1.925497          -0.000012
           35              H       2.687688       4.643661       4.507167       0.127182       1.144673 0.89208384E+01  0.88658325E+02                                 1.716947                            1.674200      -0.928295       2.438167                    0.997843       3.336265       8.948770       0.523061       1.178258      -0.734642      -0.025915      -0.017055       0.003490       0.031219       0.006474       0.001119      -0.001729       0.002667      -0.011724      -0.006364      -0.002204       0.008568              1.728637       2.073165       0.290716      -0.009868       1.694382       0.135395       1.418364          -0.000009
           36              H       3.565711       5.623173       3.647277       0.117404       1.128912 0.92021100E+01  0.91901375E+02                                 1.697238                            1.700123      -0.609588       2.581021                    0.999937       3.249957       8.656826       0.520675       1.177890      -0.736817       0.003863       0.015399      -0.021336       0.026594      -0.003090       0.000079      -0.003971      -0.004857       0.002176      -0.004959      -0.001150       0.006109              1.679975       1.460101      -0.031881      -0.007522       1.618185      -0.187836       1.961641          -0.000011
           37              H       3.509538       5.612073       6.491175       0.095103       1.182124 0.99625580E+01  0.10256937E+03                                 1.807877                            1.809154      -0.809281       2.475225                    0.997719       3.621792      10.139308       0.482890       1.232002      -0.720927       0.006664      -0.023766       0.024145       0.034529       0.003670      -0.000426      -0.005203      -0.004493       0.004123      -0.005942      -0.001579       0.007521              1.823651       1.685091      -0.033369      -0.069324       1.678981      -0.083836       2.106881          -0.000002
           38              H       4.898856       7.454554       6.543105       0.104813       1.146688 0.89030109E+01  0.89887430E+02                                 1.823046                            1.750688      -0.914593       2.429605                    0.996409       3.681181      10.495255       0.469929       1.290957      -0.706468      -0.003076       0.014062       0.023201       0.027304       0.001181       0.001148       0.006005      -0.000124       0.010252      -0.005664      -0.002012       0.007676              1.869140       1.617359      -0.028353      -0.031605       1.701987       0.493798       2.288073          -0.000004
           39              H       4.997109       7.440680       4.977586       0.121443       1.145955 0.92826364E+01  0.93337323E+02                                 1.739055                            1.725035      -0.766283       2.514188                    0.998863       3.356402       9.106970       0.506718       1.202142      -0.729698      -0.000101       0.013623      -0.026206       0.029536      -0.002618       0.001792      -0.007504      -0.003427       0.010031      -0.006346      -0.003719       0.010065              1.740676       1.602218       0.053577      -0.086224       1.694667      -0.319077       1.925145          -0.000008
           40              H       5.958968       5.378989       6.663764       0.084361       1.276918 0.10834114E+02  0.11464948E+03                                 1.932310                            1.907151      -1.238635       2.269228                    0.993135       3.986705      11.558371       0.459747       1.258949      -0.712387      -0.012601      -0.020930       0.026013       0.035686      -0.000014      -0.003585      -0.003067      -0.009422      -0.007867      -0.006962      -0.000161       0.007123              1.961097       1.787196       0.045507       0.048203       1.745250      -0.136576       2.350846          -0.000004
           41              C       0.808437       1.981221      12.308796      -0.219852      26.978372 0.41497374E+03  0.96724445E+04                                 7.923355                            6.788022      -0.081770       1.965364                    0.998532      29.355234      84.866977       0.631093       0.416387      -1.060995      -0.070577      -0.012311       0.048943       0.086764      -0.002221      -0.002123      -0.026394       0.009474      -0.040345      -0.033435       0.011641       0.021794              9.060046       9.005800      -1.861145       1.407274       9.509524      -3.606254       8.664814          -0.000007
           42              C      -0.542863       2.738747      12.244648      -0.088674      30.029429 0.41507262E+03  0.95994030E+04                                 8.456588                            6.731132      -0.197076       1.962406                    0.997916      26.985614      75.737670       0.646997       0.409339      -1.073961       0.004904      -0.092009       0.010680       0.092756      -0.003422      -0.005833       0.011565       0.020192      -0.108999      -0.039514       0.009735       0.029780             10.489671       8.950570      -0.622362       0.872623      12.667755      -5.354686       9.850688          -0.000004
           43              C       7.848147       1.792534      12.125516      -0.220057      26.375044 0.41974318E+03  0.98124192E+04                                 7.797975                            6.833483      -0.094783       1.961663                    0.997892      29.470442      85.348517       0.628032       0.417188      -1.060398       0.064039      -0.013646       0.064361       0.091813       0.016129       0.009070      -0.016397      -0.004094      -0.045712      -0.030328       0.005175       0.025153              8.698063       8.411341       1.765251      -0.600153       9.671018      -3.170600       8.011831          -0.000016
           44              C       7.878843       0.771400      13.321419      -0.101682      30.788271 0.43435772E+03  0.10179958E+05                                 8.618446                            6.912296      -0.190528       1.961646                    0.997670      27.507201      78.213788       0.633548       0.412504      -1.069805       0.070278       0.013723      -0.063163       0.095482      -0.025057       0.007412      -0.011082      -0.016641      -0.003709      -0.025795      -0.006518       0.032312             10.444827      14.215679       2.616746      -1.056856       9.243224      -2.765503       7.875578          -0.000005
           45              C      -0.343242       0.058271      13.397786      -0.215457      26.662623 0.42408353E+03  0.99772816E+04                                 7.908291                            6.897262      -0.239469       1.912551                    0.998024      29.941211      88.075942       0.618888       0.420662      -1.054185      -0.016580       0.092198      -0.010042       0.094213       0.015206       0.007490      -0.010729       0.008243      -0.062561      -0.028299       0.002109       0.026189              8.884641      12.778899       0.452156       0.122876       7.052132      -0.937027       6.822894          -0.000004
           46              C       0.825277       1.030846      13.480262      -0.113467      31.183169 0.43896087E+03  0.10362214E+05                                 8.777888                            6.996303      -0.387898       1.891717                    0.997224      28.259767      81.855797       0.620493       0.418160      -1.061310      -0.078076       0.010724      -0.067086       0.103496       0.018918       0.000294      -0.008286      -0.006321       0.014307      -0.022736       0.003247       0.019490             10.748951      14.203999      -1.929013       2.195634       9.101861      -2.802558       8.940992          -0.000011
           47              C       2.130457       0.270545      13.564266       0.681809      22.059430 0.23230690E+03  0.47423380E+04                                 7.455230                            5.523094      -0.173664       2.024299                    0.999135      21.395534      60.288852       0.609315       0.492418      -1.004847       0.062789      -0.005599       0.004183       0.063177       0.091493      -0.046507      -0.071389      -0.037124       0.056601      -0.103788      -0.038455       0.142242              9.086835      12.644374      -3.494966       2.261803       6.968264       1.048565       7.647867           0.000018
           48              C      -0.618813       3.679411      11.070127       0.644817      23.275669 0.24823944E+03  0.51239124E+04                                 7.652142                            5.630916      -0.148046       2.021835                    0.999373      21.677185      60.321494       0.619522       0.478981      -1.017432       0.014808       0.025124      -0.022917       0.037091       0.070807       0.028655       0.067958       0.066898      -0.211340      -0.112277      -0.020277       0.132554              9.644560       6.046620      -1.792577      -0.417449      12.042611      -5.931938      10.844450           0.000009
           49              C       6.672068      13.752008      13.400841       0.637577      21.070260 0.24332462E+03  0.50026394E+04                                 7.134168                            5.581558       0.028947       2.083091                    0.999410      21.633640      60.286623       0.620493       0.480127      -1.015764      -0.022860      -0.030034      -0.028711       0.047423      -0.041175       0.002365       0.045025      -0.026621       0.358940      -0.106885      -0.024491       0.131376              8.360066      12.311614       2.631374      -0.293281       8.236397      -1.277837       4.532188          -0.000011
           50              C       2.619229       8.918271      10.601235      -0.219852      26.978432 0.41497495E+03  0.96724796E+04                                 7.923363                            6.788029      -0.081780       1.965359                    0.998532      29.355302      84.867198       0.631093       0.416387      -1.060996       0.070576      -0.012314      -0.048942       0.086764       0.002220      -0.002121       0.026392       0.009479      -0.040349      -0.033434       0.011643       0.021790              9.060054       9.005813       1.861141       1.407278       9.509529       3.606259       8.664821          -0.000005
           51              C       3.970530       9.675797      10.665383      -0.088683      30.029725 0.41507742E+03  0.95995442E+04                                 8.456662                            6.731184      -0.197086       1.962401                    0.997916      26.985768      75.738288       0.646993       0.409341      -1.073959      -0.004902      -0.092012      -0.010679       0.092759       0.003425      -0.005832      -0.011567       0.020192      -0.108984      -0.039510       0.009732       0.029778             10.489771       8.950658       0.622363       0.872636      12.667887       5.354766       9.850769          -0.000011
           52              C       5.142620       8.729584      10.784515      -0.220053      26.374983 0.41974199E+03  0.98123874E+04                                 7.797967                            6.833475      -0.094793       1.961659                    0.997892      29.470462      85.348647       0.628032       0.417188      -1.060397      -0.064040      -0.013647      -0.064361       0.091813      -0.016130       0.009067       0.016397      -0.004093      -0.045718      -0.030326       0.005172       0.025155              8.698052       8.411337      -1.765239      -0.600153       9.670995       3.170590       8.011822          -0.000026
           53              C       5.111923       7.708450       9.588612      -0.101685      30.788371 0.43435929E+03  0.10180006E+05                                 8.618472                            6.912313      -0.190539       1.961642                    0.997670      27.507266      78.214078       0.633546       0.412505      -1.069804      -0.070275       0.013723       0.063161       0.095479       0.025057       0.007410       0.011084      -0.016639      -0.003704      -0.025796      -0.006517       0.032312             10.444865      14.215748      -2.616753      -1.056866       9.243246       2.765515       7.875601          -0.000006
           54              C       3.770908       6.995321       9.512245      -0.215460      26.662642 0.42408373E+03  0.99772917E+04                                 7.908302                            6.897267      -0.239474       1.912549                    0.998024      29.941270      88.076254       0.618887       0.420662      -1.054185       0.016577       0.092196       0.010041       0.094211      -0.015204       0.007490       0.010730       0.008246      -0.062563      -0.028299       0.002111       0.026188              8.884658      12.778931      -0.452159       0.122872       7.052138       0.937018       6.822904          -0.000004
           55              C       2.602390       7.967896       9.429769      -0.113469      31.183222 0.43896164E+03  0.10362239E+05                                 8.777907                            6.996315      -0.387910       1.891713                    0.997224      28.259811      81.856012       0.620491       0.418161      -1.061309       0.078076       0.010721       0.067084       0.103494      -0.018918       0.000296       0.008289      -0.006327       0.014316      -0.022739       0.003249       0.019490             10.748979      14.204048       1.929012       2.195644       9.101879       2.802562       8.941009          -0.000006
           56              C       1.297209       7.207595       9.345765       0.681814      22.059398 0.23230648E+03  0.47423283E+04                                 7.455226                            5.523090      -0.173669       2.024297                    0.999135      21.395531      60.288863       0.609315       0.492418      -1.004847      -0.062780      -0.005610      -0.004191       0.063169      -0.091491      -0.046507       0.071388      -0.037124       0.056595      -0.103785      -0.038456       0.142241              9.086832      12.644379       3.494963       2.261806       6.968254      -1.048562       7.647863          -0.000020
           57              C       4.046480      10.616461      11.839904       0.644830      23.275549 0.24823795E+03  0.51238764E+04                                 7.652129                            5.630908      -0.148065       2.021830                    0.999373      21.677129      60.321394       0.619520       0.478983      -1.017431      -0.014796       0.025115       0.022924       0.037084      -0.070804       0.028652      -0.067960       0.066895      -0.211344      -0.112280      -0.020272       0.132551              9.644539       6.046615       1.792578      -0.417451      12.042595       5.931914      10.844407          -0.000000
           58              C       6.318699       6.814958       9.509190       0.637576      21.070272 0.24332482E+03  0.50026454E+04                                 7.134174                            5.581562       0.028939       2.083089                    0.999410      21.633663      60.286733       0.620492       0.480127      -1.015763       0.022861      -0.030031       0.028702       0.047416       0.041173       0.002364      -0.045024      -0.026618       0.358937      -0.106881      -0.024493       0.131374              8.360076      12.311645      -2.631378      -0.293284       8.236394       1.277838       4.532191          -0.000002
           59              C       7.852074      11.892879       2.964558      -0.219853      26.978389 0.41497397E+03  0.96724510E+04                                 7.923357                            6.788023      -0.081770       1.965364                    0.998532      29.355246      84.867005       0.631093       0.416387      -1.060996       0.070578       0.012312      -0.048942       0.086765      -0.002219      -0.002123      -0.026394       0.009474      -0.040344      -0.033434       0.011640       0.021794              9.060050       9.005806      -1.861146       1.407280       9.509529      -3.606259       8.664815          -0.000013
           60              C       9.203374      11.135353       3.028706      -0.088680      30.029652 0.41507597E+03  0.95995024E+04                                 8.456646                            6.731171      -0.197093       1.962399                    0.997916      26.985728      75.738143       0.646994       0.409341      -1.073959      -0.004903       0.092010      -0.010679       0.092757      -0.003423      -0.005832       0.011568       0.020193      -0.108997      -0.039515       0.009734       0.029780             10.489754       8.950637      -0.622368       0.872634      12.667867      -5.354755       9.850757          -0.000008
           61              C       0.812364      12.081566       3.147838      -0.220053      26.374987 0.41974197E+03  0.98123855E+04                                 7.797964                            6.833471      -0.094784       1.961663                    0.997892      29.470431      85.348509       0.628033       0.417188      -1.060398      -0.064040       0.013645      -0.064358       0.091811       0.016128       0.009069      -0.016399      -0.004095      -0.045711      -0.030328       0.005175       0.025153              8.698050       8.411332       1.765241      -0.600154       9.670999      -3.170592       8.011820          -0.000018
           62              C       0.781668      13.102700       1.951935      -0.101681      30.788276 0.43435776E+03  0.10179959E+05                                 8.618444                            6.912293      -0.190528       1.961645                    0.997670      27.507217      78.213834       0.633548       0.412504      -1.069805      -0.070278      -0.013721       0.063162       0.095481      -0.025057       0.007410      -0.011082      -0.016640      -0.003708      -0.025795      -0.006517       0.032312             10.444825      14.215672       2.616745      -1.056858       9.243227      -2.765503       7.875578           0.000001
           63              C       9.003753      13.815829       1.875568      -0.215461      26.662661 0.42408425E+03  0.99773053E+04                                 7.908303                            6.897270      -0.239469       1.912550                    0.998024      29.941255      88.076171       0.618887       0.420662      -1.054185       0.016580      -0.092196       0.010042       0.094212       0.015206       0.007490      -0.010729       0.008244      -0.062564      -0.028299       0.002110       0.026190              8.884657      12.778923       0.452156       0.122874       7.052144      -0.937027       6.822903          -0.000010
           64              C       7.835234      12.843254       1.793092      -0.113467      31.183181 0.43896093E+03  0.10362214E+05                                 8.777886                            6.996299      -0.387894       1.891718                    0.997224      28.259771      81.855771       0.620493       0.418160      -1.061311       0.078076      -0.010724       0.067085       0.103495       0.018916       0.000295      -0.008286      -0.006323       0.014306      -0.022735       0.003247       0.019489             10.748950      14.204000      -1.929013       2.195637       9.101863      -2.802557       8.940988          -0.000006
           65              C       6.530054      13.603555       1.709088       0.681809      22.059445 0.23230707E+03  0.47423424E+04                                 7.455233                            5.523095      -0.173671       2.024296                    0.999135      21.395543      60.288879       0.609315       0.492418      -1.004847      -0.062788       0.005602      -0.004185       0.063176       0.091495      -0.046508      -0.071389      -0.037124       0.056597      -0.103789      -0.038455       0.142244              9.086840      12.644387      -3.494970       2.261804       6.968266       1.048563       7.647866           0.000008
           66              C      -0.283776      10.194689       4.203227       0.644823      23.275621 0.24823873E+03  0.51238960E+04                                 7.652140                            5.630914      -0.148054       2.021833                    0.999373      21.677169      60.321504       0.619521       0.478982      -1.017431      -0.014802      -0.025119       0.022921       0.037087       0.070806       0.028655       0.067958       0.066895      -0.211341      -0.112276      -0.020276       0.132553              9.644559       6.046620      -1.792578      -0.417448      12.042620      -5.931937      10.844438           0.000007
           67              C       1.988443       0.122092       1.872513       0.637576      21.070262 0.24332464E+03  0.50026404E+04                                 7.134170                            5.581559       0.028947       2.083092                    0.999410      21.633652      60.286684       0.620493       0.480127      -1.015763       0.022861       0.030033       0.028707       0.047420      -0.041174       0.002364       0.045025      -0.026620       0.358937      -0.106883      -0.024492       0.131375              8.360070      12.311621       2.631379      -0.293282       8.236400      -1.277837       4.532188           0.000002
           68              C       6.041282       4.955829       4.672119      -0.219847      26.978250 0.41497156E+03  0.96723843E+04                                 7.923337                            6.788008      -0.081775       1.965363                    0.998532      29.355191      84.866903       0.631093       0.416387      -1.060995      -0.070578       0.012315       0.048946       0.086768       0.002220      -0.002123       0.026392       0.009479      -0.040348      -0.033434       0.011644       0.021790              9.060021       9.005784       1.861124       1.407261       9.509496       3.606231       8.664783          -0.000017
           69              C       4.689981       4.198303       4.607971      -0.088681      30.029538 0.41507469E+03  0.95994639E+04                                 8.456611                            6.731151      -0.197077       1.962405                    0.997916      26.985687      75.737958       0.646996       0.409339      -1.073960       0.004903       0.092011       0.010682       0.092758       0.003423      -0.005832      -0.011564       0.020190      -0.108989      -0.039510       0.009733       0.029777             10.489700       8.950606       0.622355       0.872623      12.667785       5.354700       9.850707          -0.000002
           70              C       3.517891       5.144516       4.488839      -0.220050      26.374903 0.41974038E+03  0.98123414E+04                                 7.797949                            6.833458      -0.094779       1.961664                    0.997892      29.470419      85.348519       0.628033       0.417188      -1.060397       0.064041       0.013647       0.064363       0.091815      -0.016129       0.009068       0.016395      -0.004093      -0.045716      -0.030325       0.005172       0.025153              8.698030       8.411323      -1.765224      -0.600144       9.670972       3.170573       8.011795          -0.000013
           71              C       3.548588       6.165650       5.684742      -0.101685      30.788338 0.43435887E+03  0.10179995E+05                                 8.618470                            6.912313      -0.190537       1.961642                    0.997670      27.507255      78.214077       0.633546       0.412505      -1.069804       0.070277      -0.013724      -0.063162       0.095481       0.025057       0.007410       0.011084      -0.016640      -0.003707      -0.025795      -0.006518       0.032313             10.444862      14.215738      -2.616744      -1.056859       9.243251       2.765516       7.875596          -0.000015
           72              C       4.889603       6.878779       5.761109      -0.215459      26.662637 0.42408353E+03  0.99772858E+04                                 7.908294                            6.897259      -0.239468       1.912550                    0.998024      29.941293      88.076319       0.618888       0.420662      -1.054185      -0.016579      -0.092196      -0.010042       0.094212      -0.015205       0.007489       0.010730       0.008244      -0.062562      -0.028299       0.002110       0.026189              8.884649      12.778907      -0.452155       0.122871       7.052136       0.937020       6.822904          -0.000004
           73              C       6.058121       5.906204       5.843585      -0.113465      31.183072 0.43895934E+03  0.10362168E+05                                 8.777871                            6.996291      -0.387894       1.891719                    0.997224      28.259704      81.855560       0.620493       0.418160      -1.061310      -0.078076      -0.010726      -0.067087       0.103497      -0.018917       0.000295       0.008287      -0.006324       0.014310      -0.022737       0.003248       0.019489             10.748929      14.203973       1.928992       2.195621       9.101845       2.802546       8.940969          -0.000005
           74              C       7.363302       6.666505       5.927589       0.681808      22.059452 0.23230724E+03  0.47423461E+04                                 7.455227                            5.523091      -0.173655       2.024301                    0.999135      21.395562      60.288906       0.609316       0.492417      -1.004848       0.062781       0.005608       0.004189       0.063170      -0.091492      -0.046507       0.071387      -0.037125       0.056599      -0.103787      -0.038454       0.142240              9.086832      12.644377       3.494960       2.261807       6.968254      -1.048564       7.647865           0.000014
           75              C       4.614031       3.257639       3.433450       0.644826      23.275571 0.24823836E+03  0.51238871E+04                                 7.652132                            5.630912      -0.148051       2.021833                    0.999374      21.677164      60.321514       0.619520       0.478983      -1.017431       0.014802      -0.025119      -0.022921       0.037087      -0.070805       0.028653      -0.067962       0.066900      -0.211346      -0.112282      -0.020272       0.132554              9.644540       6.046616       1.792575      -0.417452      12.042587       5.931916      10.844417           0.000008
           76              C       2.341812       7.059142       5.764164       0.637578      21.070247 0.24332456E+03  0.50026386E+04                                 7.134166                            5.581557       0.028950       2.083092                    0.999410      21.633658      60.286706       0.620493       0.480127      -1.015763      -0.022861       0.030032      -0.028702       0.047417       0.041173       0.002364      -0.045024      -0.026620       0.358931      -0.106881      -0.024491       0.131373              8.360065      12.311624      -2.631373      -0.293282       8.236387       1.277836       4.532185           0.000002
           77              O       2.459720      13.259477      12.750196      -0.581017      30.307818 0.45702862E+03  0.10527574E+05                                 7.612977                            6.519375       0.661697       2.265838                    0.998096      27.109772      69.281839       0.762468       0.348738      -1.149673      -0.032435       0.034936      -0.057229       0.074483       0.026913      -0.067646       0.016925      -0.106559       0.016569      -0.106035       0.049048       0.056987              8.456797       8.318232      -3.239051      -1.305070       9.349586       3.410467       7.702574          -0.000016
           78              O       2.910780       0.520279      14.535651      -0.795377      52.454680 0.79660989E+03  0.21166453E+05                                11.200968                            8.783982       0.110901       2.014522                    0.998621      32.456310      90.225241       0.634651       0.363219      -1.133614      -0.030795      -0.002548      -0.074513       0.080666       0.061307       0.014701      -0.065286       0.038784       0.093883      -0.107907       0.029163       0.078744             13.542343      16.441523      -0.387169       7.039185       7.284362       1.906364      16.901144          -0.000005
           79              O       0.054367       3.519859      10.019320      -0.687885      30.716454 0.50484208E+03  0.11950112E+05                                 7.634167                            6.828037       0.523090       2.178948                    0.998730      29.326796      76.565552       0.747175       0.346312      -1.148957       0.062314      -0.048273       0.091111       0.120476       0.037844      -0.037955       0.031799       0.065120       0.010124      -0.077498       0.017580       0.059918              8.228320       6.631231      -0.199682      -2.121764       7.494130      -2.545934      10.559599          -0.000030
           80              O       8.160796       4.671409      11.155658      -0.646541      32.459591 0.49134264E+03  0.11533469E+05                                 7.986981                            6.736580       0.543435       2.196391                    0.998636      28.514085      73.744105       0.753364       0.346358      -1.150767      -0.008039      -0.003797       0.080560       0.081049      -0.020353       0.034110       0.032973       0.004531      -0.296126      -0.114400       0.044464       0.069936              9.188409       7.766372      -3.944904       0.858263      12.662253      -3.340514       7.136603          -0.000024
           81              O       6.780898      12.565772      13.727691      -0.631918      28.094199 0.47722719E+03  0.11133641E+05                                 7.181006                            6.670132       0.684314       2.251863                    0.998299      28.154754      72.866104       0.750964       0.349603      -1.146763       0.082815       0.024180      -0.046409       0.097963      -0.021142       0.001162       0.012272      -0.120713       0.206880      -0.098494       0.026168       0.072326              7.465502       7.113799       1.151216       0.167860       9.371768      -0.914907       5.910939          -0.000006
           82              O       5.520785       0.403736      13.188541      -0.655636      34.194940 0.55116749E+03  0.13310185E+05                                 8.286033                            7.189960       0.476136       2.171082                    0.998058      28.980377      75.935543       0.721116       0.351723      -1.146749       0.036486       0.048240      -0.057804       0.083664      -0.063316       0.014728       0.013073       0.128922       0.084217      -0.106717       0.028830       0.077887              9.264047      15.456984      -0.397281       0.151776       6.616005      -0.639693       5.719153          -0.000011
           83              O       0.967946       6.322427      10.159835      -0.581035      30.308404 0.45703971E+03  0.10527894E+05                                 7.613070                            6.519450       0.661705       2.265833                    0.998096      27.110081      69.282863       0.762464       0.348738      -1.149673       0.032434       0.034937       0.057220       0.074476      -0.026913      -0.067649      -0.016922      -0.106556       0.016572      -0.106036       0.049051       0.056985              8.456905       8.318362       3.239107      -1.305082       9.349692      -3.410505       7.702660          -0.000011
           84              O       0.516886       7.457329       8.374380      -0.795381      52.454518 0.79660669E+03  0.21166340E+05                                11.200927                            8.783950       0.110922       2.014528                    0.998621      32.456266      90.224954       0.634654       0.363218      -1.133615       0.030793      -0.002550       0.074512       0.080665      -0.061311       0.014702       0.065286       0.038788       0.093868      -0.107910       0.029167       0.078743             13.542292      16.441441       0.387163       7.039148       7.284342      -1.906375      16.901094          -0.000013
           85              O       3.373299      10.456909      12.890711      -0.687894      30.716768 0.50484891E+03  0.11950314E+05                                 7.634211                            6.828076       0.523070       2.178937                    0.998730      29.327030      76.566288       0.747174       0.346311      -1.148958      -0.062309      -0.048283      -0.091115       0.120481      -0.037842      -0.037955      -0.031796       0.065115       0.010100      -0.077494       0.017575       0.059918              8.228367       6.631271       0.199679      -2.121784       7.494169       2.545951      10.559660          -0.000045
           86              O       4.829970      11.608459      11.754373      -0.646546      32.459615 0.49134292E+03  0.11533476E+05                                 7.986981                            6.736577       0.543450       2.196395                    0.998636      28.514125      73.744190       0.753365       0.346358      -1.150768       0.008044      -0.003803      -0.080563       0.081052       0.020350       0.034108      -0.032973       0.004530      -0.296117      -0.114396       0.044464       0.069932              9.188410       7.766373       3.944913       0.858263      12.662265       3.340506       7.136591          -0.000023
           87              O       6.209868       5.628722       9.182340      -0.631922      28.094305 0.47722965E+03  0.11133714E+05                                 7.181029                            6.670153       0.684314       2.251863                    0.998299      28.154773      72.866224       0.750962       0.349603      -1.146763      -0.082809       0.024185       0.046398       0.097954       0.021141       0.001160      -0.012271      -0.120708       0.206876      -0.098490       0.026165       0.072325              7.465525       7.113838      -1.151220       0.167861       9.371785       0.914912       5.910953          -0.000017
           88              O       7.469982       7.340786       9.721490      -0.655641      34.195126 0.55117116E+03  0.13310296E+05                                 8.286063                            7.189983       0.476129       2.171079                    0.998058      28.980460      75.935843       0.721115       0.351723      -1.146749      -0.036484       0.048237       0.057794       0.083654       0.063316       0.014729      -0.013073       0.128923       0.084217      -0.106717       0.028830       0.077888              9.264086      15.457064       0.397273       0.151771       6.616026       0.639697       5.719167          -0.000016
           89              O       6.200791       0.614623       2.523158      -0.581016      30.307771 0.45702775E+03  0.10527548E+05                                 7.612965                            6.519365       0.661706       2.265841                    0.998096      27.109761      69.281767       0.762469       0.348738      -1.149673       0.032438      -0.034934       0.057229       0.074484       0.026916      -0.067646       0.016925      -0.106559       0.016578      -0.106037       0.049050       0.056987              8.456782       8.318222      -3.239047      -1.305068       9.349570       3.410458       7.702556          -0.000012
           90              O       5.749731      13.353821       0.737703      -0.795380      52.454798 0.79661242E+03  0.21166536E+05                                11.200978                            8.783991       0.110907       2.014523                    0.998621      32.456384      90.225463       0.634652       0.363219      -1.133614       0.030792       0.002546       0.074514       0.080666       0.061311       0.014704      -0.065285       0.038786       0.093868      -0.107909       0.029168       0.078742             13.542354      16.441546      -0.387175       7.039189       7.284369       1.906361      16.901147          -0.000004
           91              O       8.606144      10.354241       5.254034      -0.687894      30.716678 0.50484679E+03  0.11950249E+05                                 7.634188                            6.828056       0.523085       2.178942                    0.998730      29.326999      76.566120       0.747176       0.346311      -1.148959      -0.062308       0.048276      -0.091111       0.120474       0.037844      -0.037955       0.031796       0.065119       0.010119      -0.077496       0.017577       0.059919              8.228343       6.631249      -0.199681      -2.121772       7.494155      -2.545945      10.559626          -0.000036
           92              O       0.499715       9.202691       4.117696      -0.646543      32.459741 0.49134526E+03  0.11533548E+05                                 7.987014                            6.736604       0.543428       2.196388                    0.998636      28.514114      73.744272       0.753362       0.346359      -1.150766       0.008042       0.003799      -0.080554       0.081044      -0.020352       0.034112       0.032972       0.004527      -0.296124      -0.114399       0.044465       0.069934              9.188452       7.766404      -3.944927       0.858268      12.662320      -3.340534       7.136631          -0.000020
           93              O       1.879613       1.308328       1.545663      -0.631916      28.094339 0.47723030E+03  0.11133735E+05                                 7.181045                            6.670167       0.684316       2.251865                    0.998299      28.154741      72.866212       0.750959       0.349604      -1.146762      -0.082811      -0.024182       0.046408       0.097959      -0.021141       0.001160       0.012273      -0.120707       0.206876      -0.098490       0.026164       0.072326              7.465544       7.113847       1.151229       0.167861       9.371818      -0.914912       5.910968          -0.000011
           94              O       3.139726      13.470364       2.084813      -0.655635      34.194933 0.55116733E+03  0.13310180E+05                                 8.286034                            7.189960       0.476136       2.171083                    0.998058      28.980363      75.935511       0.721116       0.351723      -1.146749      -0.036485      -0.048236       0.057801       0.083659      -0.063316       0.014727       0.013072       0.128921       0.084214      -0.106716       0.028829       0.077887              9.264048      15.456986      -0.397280       0.151776       6.616007      -0.639694       5.719150          -0.000013
           95              O       7.692565       7.551673       5.113519      -0.581034      30.308509 0.45704161E+03  0.10527951E+05                                 7.613096                            6.519471       0.661695       2.265830                    0.998096      27.110090      69.282968       0.762461       0.348739      -1.149672      -0.032432      -0.034940      -0.057223       0.074479      -0.026912      -0.067649      -0.016924      -0.106553       0.016568      -0.106035       0.049051       0.056984              8.456936       8.318394       3.239122      -1.305087       9.349728      -3.410519       7.702685          -0.000017
           96              O       8.143625       6.416771       6.898974      -0.795374      52.454156 0.79659946E+03  0.21166104E+05                                11.200896                            8.783926       0.110904       2.014526                    0.998621      32.456065      90.224363       0.634653       0.363219      -1.133614      -0.030795       0.002544      -0.074509       0.080662      -0.061311       0.014703       0.065280       0.038786       0.093873      -0.107906       0.029168       0.078738             13.542253      16.441385       0.387153       7.039130       7.284322      -1.906375      16.901053          -0.000014
           97              O       5.287212       3.417191       2.382643      -0.687896      30.717009 0.50485392E+03  0.11950463E+05                                 7.634255                            6.828114       0.523077       2.178938                    0.998730      29.327121      76.566658       0.747171       0.346312      -1.148957       0.062316       0.048284       0.091116       0.120485      -0.037842      -0.037956      -0.031799       0.065119       0.010104      -0.077497       0.017578       0.059919              8.228417       6.631309       0.199684      -2.121795       7.494218       2.545973      10.559723          -0.000031
           98              O       3.830541       2.265641       3.518981      -0.646542      32.459693 0.49134436E+03  0.11533521E+05                                 7.987006                            6.736598       0.543442       2.196394                    0.998636      28.514088      73.744189       0.753362       0.346359      -1.150766      -0.008044       0.003801       0.080565       0.081055       0.020351       0.034110      -0.032972       0.004531      -0.296115      -0.114396       0.044463       0.069933              9.188439       7.766397       3.944926       0.858267      12.662303       3.340522       7.136616          -0.000017
           99              O       2.450643       8.245378       6.091014      -0.631925      28.094440 0.47723266E+03  0.11133802E+05                                 7.181053                            6.670175       0.684308       2.251859                    0.998299      28.154852      72.866504       0.750961       0.349603      -1.146763       0.082809      -0.024187      -0.046401       0.097957       0.021141       0.001161      -0.012274      -0.120705       0.206876      -0.098489       0.026163       0.072326              7.465551       7.113864      -1.151226       0.167862       9.371819       0.914914       5.910971          -0.000015
          100              O       1.190529       6.533314       5.551864      -0.655640      34.195172 0.55117206E+03  0.13310326E+05                                 8.286081                            7.189999       0.476139       2.171083                    0.998058      28.980420      75.935797       0.721112       0.351724      -1.146748       0.036483      -0.048238      -0.057794       0.083655       0.063316       0.014728      -0.013074       0.128923       0.084213      -0.106717       0.028829       0.077888              9.264106      15.457098       0.397272       0.151770       6.616042       0.639700       5.719179          -0.000017

******************************************************
Auxiliary information for the entire system
The total spin magnetic moment of the unit cell is   -0.001080
The total net atomic charge of the unit cell is   -0.000000
Accuracy of reproducing the electrostatic potential in the unit cell:
  The inner radius (bohr) =    5.0000
  The outer radius (bohr) =   12.0000
  Valid grid points have density less than (e/(bohr^3)) =    0.0001
  The number of valid grid points were=       143272
  The rms potential error without charges in kcal/mol is=      7.76093
  The rms potential error with partial charges in kcal/mol is=      1.17446
  The RRMSE value at monopole order=      0.15133
  The rms potential error with partial charges and cloud penetration in kcal/mol is=      1.17981
  The RRMSE value at monopole order with cloud penetration is=      0.15202
  The rms potential error with partial charges and atomic dipoles in kcal/mol is=      0.34285
  The RRMSE value at dipole order=      0.04418
  The rms potential error with partial charges, atomic dipoles and cloud penetration in kcal/mol is=      0.33648
  The RRMSE value at dipole order with cloud penetration=      0.04336

******************************************************
The electron densities and ab initio electrostatic potential were computed in VASP using the PBE functional and
projector augmented wave method. See the main text of the journal article for a description of computational details.
The atomic charges, dipoles, and quadrupoles were computed with the DDEC6 method as described in
(a) T. A. Manz and N. Gabaldon Limas, RSC Adv. 6 (2016) 47771-47801 DOI: 10.1039/c6ra04656h
(b) N. Gabaldon Limas and T. A. Manz, RSC Adv. 8 (2018) 2678-2707 DOI: 10.1039/c7ra11829e.
For each atom in the material, the electron cloud parameters were fit to the spherically averaged atom-in-material
electron density using radial positions for which this density was between 10^-4 and 10^-2 electrons per cubic bohr.
The polarizabilities, dispersion coefficients, and quantum Drude oscillator (QDO) parameters were fit using the MCLF method.
The magnetic structure of the system was optimized in VASP from the default ferromagnetic initial guess using spin polarization.
The atomic spin moments (ASMs) were computed on this optimized magnetic structure using the DDEC6 partition as inputs
to the method of T. A. Manz and D. S. Sholl, J. Chem. Theory Comput. 7 (2011) 4146-4164 DOI: 10.1021/ct200539n.
The RMSE and RRMSE were computed using a uniform grid with Ewald summation.
