# Supplementary material for: A collection of forcefield precursors for metal–organic frameworks
Source: RSC Adv. 2019 Nov 13;9(63):36492–507. doi: 10.1039/c9ra07327b (PMC9075174; doi:10.1039/c9ra07327b)
Supplement: RA-009-C9RA07327B-s3658 [file RA-009-C9RA07327B-s3658.xyz]

  100
jmolscript: load "" {1 1 1} spacegroup "x,y,z" unitcell [{      9.543000     0.000000     0.000000 }, {      0.000000    13.821500     0.000000 }, {     -0.904147     0.000000    15.272560 }]
Tm     4.357256     1.539300    13.965840     2.010380
Tm     8.601024     8.450050     8.943000     2.010380
Tm     4.281597    12.282200     1.306720     2.010380
Tm     0.037829     5.371450     6.329560     2.010380
H      7.847014    12.555451    11.303222     0.117052
H      6.980274    11.561685    12.161540     0.124075
H      7.818301    12.480814    14.125591     0.096119
H     -0.342672     0.518306    14.186681     0.107141
H     -0.239499     0.504485    12.621244     0.122667
H      0.704777    12.274874    14.305807     0.085308
H      0.934576    12.353657    11.488020     0.122770
H      1.527795    11.220294    12.396737     0.113877
H     -0.628585    10.572065    13.051930     0.099522
H      5.111265     5.644701    11.605618     0.117052
H      5.978005     4.650935    10.747300     0.124075
H      5.139978     5.570064     8.783249     0.096119
H      3.757951     7.429056     8.722159     0.107141
H      3.654779     7.415235    10.287596     0.122667
H      2.710502     5.364124     8.603033     0.085308
H      2.480703     5.442907    11.420820     0.122771
H      1.887485     4.309544    10.512103     0.113878
H      4.043864     3.661315     9.856910     0.099522
H      0.791839     1.266049     3.969338     0.117053
H      1.658579     2.259815     3.111020     0.124075
H      0.820552     1.340685     1.146969     0.096119
H      8.981525    13.303194     1.085879     0.107141
H      8.878352    13.317015     2.651316     0.122667
H      7.934076     1.546626     0.966753     0.085308
H      7.704277     1.467843     3.784540     0.122770
H      7.111058     2.601206     2.875823     0.113877
H      9.267438     3.249435     2.220630     0.099522
H      3.527588     8.176799     3.666942     0.117053
H      2.660848     9.170565     4.525260     0.124075
H      3.498875     8.251435     6.489311     0.096119
H      4.880902     6.392444     6.550401     0.107141
H      4.984074     6.406265     4.984964     0.122667
H      5.928351     8.457376     6.669527     0.085308
H      6.158150     8.378593     3.851740     0.122770
H      6.751368     9.511956     4.760457     0.113878
H      4.594989    10.160185     5.415650     0.099522
C      7.810917    12.063405    12.138631    -0.216844
C      7.861088    13.040585    13.322254    -0.094388
C     -0.346957    13.764832    13.404726    -0.221858
C      0.810407    12.805620    13.488725    -0.113878
C      0.799182    11.853318    12.308156    -0.218297
C     -0.531182    11.095900    12.228739    -0.094496
C      6.660920     0.117483    13.397090     0.640564
C      2.131731    13.540924    13.575779     0.687819
C     -0.622839    10.136688    11.052752     0.642939
C      5.147362     5.152655    10.770209    -0.216844
C      5.097192     6.129835     9.586586    -0.094388
C      3.762237     6.854082     9.504114    -0.221858
C      2.604872     5.894870     9.420115    -0.113878
C      2.616097     4.942568    10.600684    -0.218297
C      3.946461     4.185150    10.680101    -0.094495
C      6.297360     7.028233     9.511750     0.640564
C      1.283549     6.630174     9.333061     0.687819
C      4.038119     3.225938    11.856088     0.642939
C      0.827936     1.758095     3.133929    -0.216844
C      0.777765     0.780915     1.950306    -0.094388
C      8.985810     0.056668     1.867834    -0.221858
C      7.828446     1.015880     1.783835    -0.113878
C      7.839671     1.968182     2.964404    -0.218297
C      9.170035     2.725600     3.043821    -0.094496
C      1.977933    13.704017     1.875470     0.640563
C      6.507122     0.280576     1.696781     0.687819
C     -0.281308     3.684812     4.219808     0.642939
C      3.491491     8.668845     4.502351    -0.216844
C      3.541661     7.691665     5.685974    -0.094388
C      4.876616     6.967418     5.768446    -0.221858
C      6.033981     7.926630     5.852445    -0.113878
C      6.022756     8.878932     4.671876    -0.218297
C      4.692392     9.636350     4.592459    -0.094496
C      2.341493     6.793267     5.760810     0.640563
C      7.355304     7.191326     5.939499     0.687819
C      4.600734    10.595562     3.416472     0.642939
O      5.510296    13.428969    13.215346    -0.655130
O      6.760858     1.317189    13.723922    -0.643220
O      8.125168     9.165037    11.150496    -0.643055
O      0.045035    10.327425    10.023381    -0.684197
O      2.466623     0.602617    12.770915    -0.585209
O      2.900379    13.289372    14.551695    -0.799662
O      7.447984     6.518219     9.693494    -0.655130
O      6.197421     8.227939     9.184918    -0.643220
O      4.833111     2.254287    11.758344    -0.643055
O      3.370244     3.416675    12.885459    -0.684197
O      0.948656     7.513367    10.137925    -0.585209
O      0.514900     6.378622     8.357145    -0.799662
O      3.128557     0.392531     2.057214    -0.655130
O      1.877995    12.504311     1.548638    -0.643220
O      0.513685     4.656463     4.122064    -0.643055
O      8.593818     3.494075     5.249179    -0.684197
O      6.172230    13.218883     2.501645    -0.585209
O      5.738474     0.532128     0.720865    -0.799662
O      1.190869     7.303281     5.579066    -0.655130
O      2.441432     5.593561     6.087642    -0.643220
O      3.805742    11.567213     3.514216    -0.643055
O      5.268609    10.404825     2.387101    -0.684197
O      7.690197     6.308133     5.134635    -0.585209
O      8.123953     7.442878     6.915415    -0.799662

The following XYZ coordinates are in angstroms. Other properties are in atomic units.
The sperically averaged electron density of each atom fit to a function of the form exp(a - br)
eigen_1, eigen_2 and eigen_3 are the three eigenvalues of traceless quadrupole moment tensor
  atom number  atomic symbol              X              Y              Z     net charge C6 coefficient C8 coefficient C10 coefficient fluctuating dipole atomic polarizability isotropic forcefield polarizability              a              b squared Pearson coefficient          <r^3>          <r^4>         wp_QDO          m_QDO          q_QDO       dipole_x       dipole_y       dipole_z         dipole            Qxy            Qxz            Qyz     Q(x^2-y^2)  Q(3z^2 - R^2)        eigen_1        eigen_2        eigen_3 static polarizability      alpha(xx)      alpha(xy)      alpha(xz)      alpha(yy)      alpha(yz)      alpha(zz) atomic spin moment
            1             Tm       4.357256       1.539300      13.965840       2.010380      87.783177 0.19069906E+04  0.57755532E+05                                13.296509                           11.924767       2.405437       2.539866                    0.999864      67.049410     149.602165       0.723234       0.279629      -1.320671      -0.013443       0.003076       0.052138       0.053931       0.071885      -0.070524       0.103845      -0.049853       0.043876      -0.164434       0.044431       0.120003             15.254710      15.262099      -1.719385       2.185075      14.251097      -5.851928      16.250933          -0.000021
            2             Tm       8.601024       8.450050       8.943000       2.010380      87.783122 0.19069891E+04  0.57755474E+05                                13.296503                           11.924761       2.405438       2.539866                    0.999864      67.049399     149.602118       0.723234       0.279629      -1.320671       0.013442       0.003076      -0.052139       0.053931      -0.071885      -0.070524      -0.103845      -0.049853       0.043877      -0.164434       0.044431       0.120003             15.254702      15.262087       1.719380       2.185073      14.251093       5.851926      16.250927          -0.000021
            3             Tm       4.281597      12.282200       1.306720       2.010380      87.783182 0.19069907E+04  0.57755535E+05                                13.296510                           11.924767       2.405437       2.539866                    0.999864      67.049407     149.602160       0.723234       0.279629      -1.320671       0.013443      -0.003076      -0.052138       0.053931       0.071885      -0.070525       0.103845      -0.049852       0.043876      -0.164434       0.044431       0.120003             15.254711      15.262099      -1.719386       2.185076      14.251099      -5.851929      16.250936          -0.000022
            4             Tm       0.037829       5.371450       6.329560       2.010380      87.783162 0.19069902E+04  0.57755513E+05                                13.296507                           11.924765       2.405438       2.539866                    0.999864      67.049404     149.602142       0.723234       0.279629      -1.320671      -0.013442      -0.003076       0.052139       0.053931      -0.071885      -0.070524      -0.103845      -0.049853       0.043877      -0.164434       0.044431       0.120003             15.254708      15.262094       1.719382       2.185075      14.251099       5.851929      16.250932          -0.000021
            5              H       7.847014      12.555451      11.303222       0.117052       1.118289 0.90826319E+01  0.90373201E+02                                 1.683737                            1.686747      -0.604448       2.584102                    0.999939       3.232585       8.582515       0.524033       1.174680      -0.737638       0.002910       0.015960      -0.020444       0.026099      -0.003058      -0.000268      -0.003553      -0.005676       0.002023      -0.005104      -0.000750       0.005854              1.666733       1.448164      -0.033189      -0.002603       1.602627      -0.187482       1.949408          -0.000013
            6              H       6.980274      11.561685      12.161540       0.124075       1.147604 0.89408215E+01  0.88808260E+02                                 1.710544                            1.668345      -0.898207       2.447530                    0.998138       3.344512       8.936057       0.528207       1.167416      -0.737157      -0.026586      -0.017276       0.004208       0.031984       0.007036       0.000978      -0.001101       0.003016      -0.011737      -0.006190      -0.002963       0.009152              1.722284       2.053758       0.295453      -0.005645       1.696559       0.139421       1.416533          -0.000007
            7              H       7.818301      12.480814      14.125591       0.096119       1.182905 0.99627877E+01  0.10256408E+03                                 1.809514                            1.810037      -0.810061       2.476393                    0.997697       3.610178      10.103763       0.482466       1.233177      -0.720813       0.005763      -0.024872       0.023443       0.034661       0.004344      -0.000577      -0.005331      -0.004221       0.004435      -0.006513      -0.001424       0.007936              1.824974       1.683599      -0.032273      -0.066269       1.676691      -0.088607       2.114631          -0.000005
            8              H      -0.342672       0.518306      14.186681       0.107141       1.138100 0.88070687E+01  0.88731583E+02                                 1.818542                            1.744906      -0.919990       2.429005                    0.996256       3.672147      10.479037       0.468938       1.296414      -0.705299      -0.002529       0.013689       0.022451       0.026416       0.001543       0.001123       0.006048       0.000360       0.010704      -0.005964      -0.001826       0.007790              1.865383       1.612278      -0.033858      -0.035913       1.699621       0.495465       2.284250          -0.000004
            9              H      -0.239499       0.504485      12.621244       0.122667       1.142175 0.92482810E+01  0.92934051E+02                                 1.737050                            1.723219      -0.759359       2.517092                    0.998988       3.356520       9.113531       0.506222       1.204069      -0.729184       0.000938       0.012875      -0.025581       0.028653      -0.002127       0.001709      -0.007361      -0.003617       0.009535      -0.005960      -0.003789       0.009750              1.738737       1.600117       0.051215      -0.082574       1.695058      -0.319110       1.921035          -0.000008
           10              H       0.704777      12.274874      14.305807       0.085308       1.282779 0.10933417E+02  0.11613963E+03                                 1.950313                            1.925604      -1.289981       2.248658                    0.992546       4.014791      11.719485       0.453390       1.271772      -0.709513      -0.013050      -0.019631       0.025525       0.034745      -0.000273      -0.003557      -0.002839      -0.009676      -0.007441      -0.006976      -0.000020       0.006997              1.979371       1.809257       0.044526       0.048956       1.760092      -0.139854       2.368764          -0.000005
           11              H       0.934576      12.353657      11.488020       0.122770       1.178050 0.97166982E+01  0.98722491E+02                                 1.762579                            1.757926      -0.872894       2.463775                    0.997865       3.392971       9.222994       0.505469       1.192652      -0.731901      -0.000118       0.015425      -0.024579       0.029019       0.001621      -0.002017      -0.005018      -0.000764       0.008765      -0.004503      -0.002568       0.007071              1.753331       1.555353       0.107356      -0.081304       1.693880      -0.150184       2.010759          -0.000009
           12              H       1.527795      11.220294      12.396737       0.113877       1.075450 0.81623730E+01  0.78817720E+02                                 1.610489                            1.573204      -0.583370       2.589326                    0.999960       3.164937       8.189841       0.557846       1.137063      -0.746103       0.018042      -0.019829       0.001515       0.026852      -0.002678       0.002184       0.000930      -0.001063      -0.016511      -0.006355       0.000829       0.005526              1.620850       1.815848      -0.346305       0.049468       1.697362       0.084962       1.349340          -0.000009
           13              H      -0.628585      10.572065      13.051930       0.099522       1.204563 0.99850451E+01  0.10139983E+03                                 1.740977                            1.742434      -0.694235       2.533207                    0.999403       3.367702       8.936595       0.528963       1.140233      -0.745590      -0.003807      -0.017594       0.030293       0.035238      -0.000350       0.000847      -0.006168       0.000672      -0.002041      -0.006535       0.000563       0.005972              1.737628       1.505081       0.040245      -0.016592       1.784491      -0.104310       1.923313          -0.000012
           14              H       5.111265       5.644701      11.605618       0.117052       1.118291 0.90826544E+01  0.90373494E+02                                 1.683740                            1.686750      -0.604449       2.584101                    0.999939       3.232588       8.582530       0.524032       1.174681      -0.737638      -0.002910       0.015960       0.020444       0.026099       0.003058      -0.000268       0.003553      -0.005676       0.002023      -0.005104      -0.000750       0.005854              1.666736       1.448167       0.033189      -0.002603       1.602630       0.187482       1.949412          -0.000013
           15              H       5.978005       4.650935      10.747300       0.124075       1.147603 0.89408172E+01  0.88808205E+02                                 1.710543                            1.668345      -0.898206       2.447531                    0.998138       3.344512       8.936056       0.528208       1.167416      -0.737158       0.026586      -0.017276      -0.004208       0.031984      -0.007036       0.000978       0.001101       0.003016      -0.011737      -0.006190      -0.002963       0.009153              1.722283       2.053757      -0.295453      -0.005645       1.696558      -0.139421       1.416533          -0.000007
           16              H       5.139978       5.570064       8.783249       0.096119       1.182905 0.99627859E+01  0.10256406E+03                                 1.809515                            1.810037      -0.810062       2.476393                    0.997697       3.610178      10.103764       0.482465       1.233177      -0.720813      -0.005763      -0.024872      -0.023443       0.034661      -0.004344      -0.000577       0.005331      -0.004221       0.004435      -0.006513      -0.001424       0.007936              1.824974       1.683599       0.032273      -0.066268       1.676691       0.088607       2.114631          -0.000005
           17              H       3.757951       7.429056       8.722159       0.107141       1.138099 0.88070630E+01  0.88731517E+02                                 1.818542                            1.744906      -0.919989       2.429005                    0.996256       3.672146      10.479036       0.468938       1.296415      -0.705299       0.002529       0.013689      -0.022451       0.026416      -0.001543       0.001123      -0.006048       0.000360       0.010704      -0.005964      -0.001826       0.007790              1.865383       1.612278       0.033858      -0.035912       1.699620      -0.495465       2.284249          -0.000003
           18              H       3.654779       7.415235      10.287596       0.122667       1.142174 0.92482700E+01  0.92933917E+02                                 1.737049                            1.723219      -0.759357       2.517092                    0.998988       3.356518       9.113526       0.506222       1.204070      -0.729183      -0.000938       0.012875       0.025581       0.028653       0.002127       0.001709       0.007361      -0.003617       0.009535      -0.005960      -0.003789       0.009750              1.738736       1.600117      -0.051215      -0.082574       1.695058       0.319110       1.921035          -0.000008
           19              H       2.710502       5.364124       8.603033       0.085308       1.282778 0.10933414E+02  0.11613958E+03                                 1.950313                            1.925604      -1.289980       2.248658                    0.992546       4.014791      11.719486       0.453390       1.271772      -0.709513       0.013050      -0.019631      -0.025525       0.034745       0.000273      -0.003557       0.002839      -0.009676      -0.007441      -0.006976      -0.000020       0.006997              1.979371       1.809257      -0.044526       0.048956       1.760092       0.139854       2.368764          -0.000004
           20              H       2.480703       5.442907      11.420820       0.122771       1.178048 0.97166800E+01  0.98722258E+02                                 1.762577                            1.757924      -0.872893       2.463776                    0.997865       3.392968       9.222983       0.505470       1.192652      -0.731901       0.000118       0.015425       0.024579       0.029019      -0.001621      -0.002018       0.005018      -0.000764       0.008765      -0.004502      -0.002568       0.007070              1.753329       1.555352      -0.107356      -0.081304       1.693878       0.150184       2.010757          -0.000009
           21              H       1.887485       4.309544      10.512103       0.113878       1.075450 0.81623667E+01  0.78817646E+02                                 1.610488                            1.573203      -0.583371       2.589326                    0.999960       3.164937       8.189841       0.557846       1.137063      -0.746103      -0.018042      -0.019829      -0.001515       0.026852       0.002678       0.002184      -0.000930      -0.001063      -0.016511      -0.006355       0.000829       0.005526              1.620849       1.815847       0.346305       0.049467       1.697362      -0.084962       1.349340          -0.000009
           22              H       4.043864       3.661315       9.856910       0.099522       1.204562 0.99850327E+01  0.10139966E+03                                 1.740975                            1.742432      -0.694234       2.533207                    0.999403       3.367701       8.936588       0.528963       1.140232      -0.745590       0.003807      -0.017594      -0.030293       0.035238       0.000350       0.000847       0.006168       0.000672      -0.002041      -0.006535       0.000563       0.005972              1.737627       1.505079      -0.040245      -0.016592       1.784489       0.104309       1.923311          -0.000013
           23              H       0.791839       1.266049       3.969338       0.117053       1.118289 0.90826263E+01  0.90373130E+02                                 1.683736                            1.686746      -0.604448       2.584102                    0.999939       3.232584       8.582511       0.524033       1.174679      -0.737638      -0.002910      -0.015960       0.020444       0.026099      -0.003058      -0.000268      -0.003553      -0.005676       0.002023      -0.005104      -0.000751       0.005854              1.666732       1.448164      -0.033189      -0.002603       1.602626      -0.187482       1.949407          -0.000013
           24              H       1.658579       2.259815       3.111020       0.124075       1.147603 0.89408136E+01  0.88808143E+02                                 1.710541                            1.668343      -0.898208       2.447530                    0.998138       3.344511       8.936046       0.528209       1.167414      -0.737158       0.026586       0.017276      -0.004208       0.031984       0.007036       0.000978      -0.001101       0.003016      -0.011737      -0.006190      -0.002963       0.009152              1.722281       2.053755       0.295453      -0.005645       1.696557       0.139420       1.416532          -0.000007
           25              H       0.820552       1.340685       1.146969       0.096119       1.182905 0.99627816E+01  0.10256400E+03                                 1.809514                            1.810037      -0.810062       2.476393                    0.997697       3.610177      10.103760       0.482466       1.233177      -0.720813      -0.005763       0.024872      -0.023443       0.034661       0.004344      -0.000577      -0.005331      -0.004221       0.004435      -0.006513      -0.001424       0.007936              1.824973       1.683599      -0.032273      -0.066268       1.676690      -0.088607       2.114631          -0.000005
           26              H       8.981525      13.303194       1.085879       0.107141       1.138100 0.88070695E+01  0.88731595E+02                                 1.818543                            1.744906      -0.919990       2.429005                    0.996256       3.672147      10.479038       0.468938       1.296414      -0.705299       0.002529      -0.013689      -0.022451       0.026416       0.001543       0.001123       0.006048       0.000360       0.010704      -0.005964      -0.001826       0.007790              1.865383       1.612278      -0.033858      -0.035913       1.699621       0.495465       2.284250          -0.000003
           27              H       8.878352      13.317015       2.651316       0.122667       1.142173 0.92482625E+01  0.92933811E+02                                 1.737048                            1.723217      -0.759357       2.517092                    0.998988       3.356517       9.113518       0.506222       1.204068      -0.729184      -0.000938      -0.012875       0.025581       0.028653      -0.002127       0.001709      -0.007361      -0.003617       0.009535      -0.005960      -0.003789       0.009750              1.738735       1.600115       0.051215      -0.082574       1.695056      -0.319109       1.921033          -0.000008
           28              H       7.934076       1.546626       0.966753       0.085308       1.282779 0.10933421E+02  0.11613969E+03                                 1.950313                            1.925604      -1.289980       2.248658                    0.992546       4.014792      11.719490       0.453390       1.271772      -0.709513       0.013050       0.019631      -0.025525       0.034745      -0.000273      -0.003557      -0.002839      -0.009676      -0.007441      -0.006976      -0.000020       0.006997              1.979371       1.809257       0.044526       0.048956       1.760092      -0.139854       2.368765          -0.000005
           29              H       7.704277       1.467843       3.784540       0.122770       1.178050 0.97167029E+01  0.98722553E+02                                 1.762580                            1.757927      -0.872895       2.463775                    0.997865       3.392972       9.222998       0.505469       1.192652      -0.731901       0.000118      -0.015425       0.024579       0.029019       0.001621      -0.002017      -0.005018      -0.000764       0.008765      -0.004502      -0.002568       0.007070              1.753331       1.555354       0.107356      -0.081304       1.693881      -0.150184       2.010760          -0.000010
           30              H       7.111058       2.601206       2.875823       0.113877       1.075449 0.81623652E+01  0.78817622E+02                                 1.610488                            1.573203      -0.583370       2.589326                    0.999960       3.164936       8.189836       0.557846       1.137063      -0.746103      -0.018042       0.019830      -0.001515       0.026852      -0.002678       0.002184       0.000930      -0.001063      -0.016511      -0.006355       0.000829       0.005526              1.620849       1.815847      -0.346305       0.049467       1.697361       0.084962       1.349340          -0.000010
           31              H       9.267438       3.249435       2.220630       0.099522       1.204563 0.99850407E+01  0.10139977E+03                                 1.740976                            1.742433      -0.694236       2.533206                    0.999403       3.367702       8.936592       0.528963       1.140233      -0.745590       0.003807       0.017594      -0.030293       0.035238      -0.000350       0.000847      -0.006168       0.000672      -0.002041      -0.006535       0.000563       0.005972              1.737627       1.505080       0.040245      -0.016592       1.784490      -0.104309       1.923312          -0.000012
           32              H       3.527588       8.176799       3.666942       0.117053       1.118286 0.90825972E+01  0.90372750E+02                                 1.683732                            1.686742      -0.604448       2.584102                    0.999939       3.232581       8.582493       0.524035       1.174677      -0.737639       0.002910      -0.015960      -0.020444       0.026099       0.003058      -0.000268       0.003553      -0.005676       0.002023      -0.005104      -0.000751       0.005854              1.666728       1.448160       0.033188      -0.002603       1.602622       0.187481       1.949402          -0.000013
           33              H       2.660848       9.170565       4.525260       0.124075       1.147604 0.89408194E+01  0.88808217E+02                                 1.710542                            1.668344      -0.898208       2.447530                    0.998138       3.344512       8.936050       0.528208       1.167414      -0.737158      -0.026586       0.017276       0.004208       0.031984      -0.007036       0.000978       0.001101       0.003015      -0.011737      -0.006190      -0.002963       0.009152              1.722282       2.053756      -0.295453      -0.005645       1.696557      -0.139421       1.416532          -0.000007
           34              H       3.498875       8.251435       6.489311       0.096119       1.182904 0.99627782E+01  0.10256396E+03                                 1.809514                            1.810036      -0.810061       2.476394                    0.997697       3.610177      10.103759       0.482466       1.233177      -0.720813       0.005763       0.024872       0.023443       0.034661      -0.004344      -0.000577       0.005331      -0.004221       0.004435      -0.006513      -0.001424       0.007936              1.824973       1.683599       0.032273      -0.066268       1.676690       0.088607       2.114630          -0.000005
           35              H       4.880902       6.392444       6.550401       0.107141       1.138100 0.88070716E+01  0.88731625E+02                                 1.818543                            1.744906      -0.919990       2.429004                    0.996256       3.672148      10.479043       0.468938       1.296415      -0.705299      -0.002529      -0.013689       0.022451       0.026416      -0.001543       0.001123      -0.006048       0.000360       0.010704      -0.005964      -0.001826       0.007790              1.865384       1.612279       0.033858      -0.035912       1.699621      -0.495465       2.284250          -0.000004
           36              H       4.984074       6.406265       4.984964       0.122667       1.142174 0.92482679E+01  0.92933878E+02                                 1.737048                            1.723218      -0.759358       2.517092                    0.998988       3.356518       9.113521       0.506222       1.204068      -0.729184       0.000938      -0.012875      -0.025581       0.028653       0.002127       0.001709       0.007361      -0.003617       0.009535      -0.005960      -0.003789       0.009750              1.738735       1.600116      -0.051214      -0.082574       1.695056       0.319109       1.921033          -0.000008
           37              H       5.928351       8.457376       6.669527       0.085308       1.282778 0.10933410E+02  0.11613954E+03                                 1.950313                            1.925604      -1.289980       2.248658                    0.992546       4.014790      11.719484       0.453390       1.271772      -0.709513      -0.013050       0.019631       0.025525       0.034745       0.000273      -0.003557       0.002839      -0.009676      -0.007441      -0.006976      -0.000020       0.006997              1.979371       1.809257      -0.044526       0.048956       1.760092       0.139854       2.368764          -0.000005
           38              H       6.158150       8.378593       3.851740       0.122770       1.178051 0.97167064E+01  0.98722605E+02                                 1.762581                            1.757928      -0.872893       2.463775                    0.997865       3.392972       9.223001       0.505469       1.192653      -0.731900      -0.000118      -0.015425      -0.024579       0.029019      -0.001621      -0.002017       0.005018      -0.000764       0.008765      -0.004502      -0.002568       0.007070              1.753332       1.555354      -0.107357      -0.081304       1.693882       0.150185       2.010761          -0.000009
           39              H       6.751368       9.511956       4.760457       0.113878       1.075450 0.81623687E+01  0.78817673E+02                                 1.610489                            1.573203      -0.583370       2.589326                    0.999960       3.164937       8.189842       0.557846       1.137063      -0.746103       0.018042       0.019829       0.001515       0.026852       0.002678       0.002184      -0.000930      -0.001063      -0.016511      -0.006355       0.000829       0.005526              1.620850       1.815847       0.346305       0.049468       1.697362      -0.084962       1.349340          -0.000009
           40              H       4.594989      10.160185       5.415650       0.099522       1.204562 0.99850350E+01  0.10139970E+03                                 1.740976                            1.742432      -0.694235       2.533207                    0.999403       3.367701       8.936589       0.528963       1.140233      -0.745590      -0.003807       0.017594       0.030293       0.035238       0.000350       0.000847       0.006168       0.000672      -0.002041      -0.006535       0.000563       0.005972              1.737627       1.505080      -0.040245      -0.016592       1.784490       0.104309       1.923312          -0.000012
           41              C       7.810917      12.063405      12.138631      -0.216844      26.358801 0.41947813E+03  0.98042976E+04                                 7.800893                            6.838615      -0.094035       1.962646                    0.997975      29.416974      85.174607       0.626817       0.418079      -1.059873       0.062986       0.009210       0.062402       0.089141      -0.015864       0.008687       0.014875       0.002576      -0.055707      -0.030616       0.005029       0.025587              8.693607       8.366948      -1.690322      -0.583462       9.585250       3.226178       8.128622          -0.000014
           42              C       7.861088      13.040585      13.322254      -0.094388      30.265385 0.42405408E+03  0.98873451E+04                                 8.527215                            6.831677      -0.205269       1.958280                    0.997764      27.370314      77.838446       0.636477       0.412729      -1.068757       0.070420      -0.016360      -0.064822       0.097100       0.025230       0.006832       0.010360      -0.011981      -0.011581      -0.024067      -0.008047       0.032114             10.326934      13.949628      -2.482085      -0.946028       9.117640       2.783866       7.913535          -0.000006
           43              C      -0.346957      13.764832      13.404726      -0.221858      26.709528 0.42303653E+03  0.99527325E+04                                 7.929074                            6.895882      -0.253066       1.907557                    0.998008      30.030603      88.520191       0.617602       0.421534      -1.052980      -0.015412      -0.092741      -0.010070       0.094551      -0.012156       0.007714       0.011398       0.008372      -0.058134      -0.027244       0.004694       0.022549              8.924599      12.848941      -0.500441       0.189362       7.084371       0.948891       6.840486          -0.000008
           44              C       0.810407      12.805620      13.488725      -0.113878      31.146486 0.43781867E+03  0.10331856E+05                                 8.770825                            6.984371      -0.384931       1.892048                    0.997239      28.286126      82.005134       0.621199       0.417822      -1.061182      -0.080362      -0.006439      -0.067115       0.104899      -0.016086       0.000643       0.011292      -0.009775       0.016764      -0.021689       0.001836       0.019854             10.750117      14.419322       1.794493       2.181993       8.949353       2.714067       8.881678          -0.000004
           45              C       0.799182      11.853318      12.308156      -0.218297      26.833613 0.41252519E+03  0.96029823E+04                                 7.891172                            6.764649      -0.088910       1.963019                    0.998571      29.341616      84.825587       0.632527       0.415979      -1.061054      -0.073483       0.010870       0.047283       0.088054       0.000103      -0.002361       0.026747       0.005057      -0.037667      -0.032458       0.008781       0.023676              9.011947       8.995425       1.859402       1.381097       9.451856       3.553355       8.588561          -0.000015
           46              C      -0.531182      11.095900      12.228739      -0.094496      30.537056 0.42441050E+03  0.98632075E+04                                 8.546104                            6.801814      -0.182138       1.965439                    0.997679      27.126680      76.144856       0.644732       0.408785      -1.075076       0.009227       0.091612       0.008203       0.092441       0.000077      -0.006997      -0.012709       0.020883      -0.103627      -0.038813       0.010210       0.028603             10.627108       9.017538       0.783021       0.926325      12.873127       5.536770       9.990660          -0.000007
           47              C       6.660920       0.117483      13.397090       0.640564      21.095865 0.24260634E+03  0.49865467E+04                                 7.155797                            5.582169      -0.004245       2.072995                    0.999263      21.614833      60.319401       0.618690       0.481654      -1.014477      -0.024988       0.030692      -0.029211       0.049190       0.041486       0.002427      -0.042120      -0.029564       0.364435      -0.107951      -0.023789       0.131740              8.410655      12.439242      -2.746747      -0.400703       8.266215       1.276569       4.526508           0.000001
           48              C       2.131731      13.540924      13.575779       0.687819      21.816607 0.22855130E+03  0.46495667E+04                                 7.415844                            5.488795      -0.185782       2.022802                    0.999095      21.299862      60.036485       0.609082       0.494313      -1.003263       0.063425       0.004001       0.003515       0.063648      -0.092636      -0.046500       0.071174      -0.040205       0.060330      -0.105662      -0.037411       0.143072              9.042494      12.630206       3.431409       2.255580       6.849961      -1.049054       7.647315           0.000000
           49              C      -0.622839      10.136688      11.052752       0.642939      22.751866 0.24392119E+03  0.50130229E+04                                 7.525915                            5.576921      -0.102911       2.037008                    0.999287      21.629152      60.068740       0.623283       0.478157      -1.017813       0.015420      -0.022253      -0.021840       0.034785      -0.071855       0.029491      -0.069960       0.069496      -0.211684      -0.114538      -0.020382       0.134921              9.417898       6.054881       1.932705      -0.365713      11.684524       5.591826      10.514288          -0.000001
           50              C       5.147362       5.152655      10.770209      -0.216844      26.358810 0.41947827E+03  0.98043023E+04                                 7.800896                            6.838617      -0.094036       1.962646                    0.997975      29.416983      85.174654       0.626817       0.418079      -1.059873      -0.062986       0.009210      -0.062402       0.089141       0.015864       0.008687      -0.014875       0.002576      -0.055707      -0.030616       0.005029       0.025587              8.693610       8.366950       1.690324      -0.583463       9.585254      -3.226180       8.128627          -0.000014
           51              C       5.097192       6.129835       9.586586      -0.094388      30.265381 0.42405398E+03  0.98873423E+04                                 8.527214                            6.831676      -0.205269       1.958281                    0.997764      27.370312      77.838441       0.636477       0.412729      -1.068757      -0.070420      -0.016360       0.064822       0.097100      -0.025230       0.006832      -0.010360      -0.011981      -0.011581      -0.024067      -0.008047       0.032114             10.326934      13.949627       2.482088      -0.946028       9.117639      -2.783866       7.913536          -0.000005
           52              C       3.762237       6.854082       9.504114      -0.221858      26.709538 0.42303678E+03  0.99527397E+04                                 7.929076                            6.895885      -0.253065       1.907557                    0.998008      30.030604      88.520196       0.617602       0.421534      -1.052980       0.015412      -0.092741       0.010070       0.094551       0.012156       0.007714      -0.011398       0.008372      -0.058134      -0.027243       0.004694       0.022549              8.924602      12.848949       0.500437       0.189366       7.084370      -0.948892       6.840487          -0.000009
           53              C       2.604872       5.894870       9.420115      -0.113878      31.146497 0.43781870E+03  0.10331857E+05                                 8.770828                            6.984371      -0.384930       1.892048                    0.997239      28.286127      82.005140       0.621199       0.417822      -1.061182       0.080362      -0.006439       0.067115       0.104899       0.016086       0.000643      -0.011292      -0.009775       0.016764      -0.021689       0.001836       0.019854             10.750122      14.419331      -1.794501       2.181995       8.949355      -2.714068       8.881679          -0.000004
           54              C       2.616097       4.942568      10.600684      -0.218297      26.833604 0.41252503E+03  0.96029777E+04                                 7.891171                            6.764649      -0.088909       1.963019                    0.998571      29.341616      84.825588       0.632527       0.415979      -1.061054       0.073483       0.010870      -0.047283       0.088054      -0.000103      -0.002361      -0.026747       0.005057      -0.037667      -0.032458       0.008781       0.023676              9.011946       8.995424      -1.859403       1.381098       9.451856      -3.553354       8.588559          -0.000015
           55              C       3.946461       4.185150      10.680101      -0.094495      30.537048 0.42441039E+03  0.98632040E+04                                 8.546102                            6.801813      -0.182137       1.965439                    0.997679      27.126673      76.144824       0.644732       0.408785      -1.075076      -0.009227       0.091612      -0.008203       0.092441      -0.000077      -0.006997       0.012709       0.020883      -0.103627      -0.038813       0.010210       0.028603             10.627105       9.017539      -0.783023       0.926329      12.873123      -5.536767       9.990654          -0.000007
           56              C       6.297360       7.028233       9.511750       0.640564      21.095867 0.24260638E+03  0.49865478E+04                                 7.155798                            5.582170      -0.004245       2.072995                    0.999263      21.614835      60.319411       0.618690       0.481654      -1.014477       0.024988       0.030692       0.029211       0.049190      -0.041486       0.002427       0.042120      -0.029564       0.364435      -0.107951      -0.023789       0.131740              8.410656      12.439246       2.746743      -0.400702       8.266213      -1.276569       4.526508           0.000001
           57              C       1.283549       6.630174       9.333061       0.687819      21.816620 0.22855137E+03  0.46495686E+04                                 7.415847                            5.488795      -0.185781       2.022802                    0.999095      21.299861      60.036477       0.609082       0.494312      -1.003264      -0.063425       0.004001      -0.003515       0.063648       0.092636      -0.046500      -0.071174      -0.040205       0.060330      -0.105662      -0.037411       0.143072              9.042499      12.630221      -3.431418       2.255580       6.849965       1.049051       7.647311           0.000001
           58              C       4.038119       3.225938      11.856088       0.642939      22.751872 0.24392126E+03  0.50130245E+04                                 7.525916                            5.576922      -0.102911       2.037008                    0.999287      21.629151      60.068729       0.623283       0.478157      -1.017813      -0.015420      -0.022253       0.021840       0.034785       0.071855       0.029491       0.069960       0.069497      -0.211684      -0.114538      -0.020382       0.134921              9.417899       6.054883      -1.932708      -0.365711      11.684530      -5.591826      10.514284          -0.000001
           59              C       0.827936       1.758095       3.133929      -0.216844      26.358810 0.41947830E+03  0.98043022E+04                                 7.800895                            6.838616      -0.094036       1.962646                    0.997975      29.416977      85.174610       0.626817       0.418079      -1.059873      -0.062986      -0.009210      -0.062402       0.089141      -0.015864       0.008687       0.014875       0.002576      -0.055707      -0.030616       0.005029       0.025587              8.693609       8.366950      -1.690324      -0.583462       9.585252       3.226180       8.128624          -0.000014
           60              C       0.777765       0.780915       1.950306      -0.094388      30.265359 0.42405366E+03  0.98873326E+04                                 8.527208                            6.831672      -0.205268       1.958281                    0.997764      27.370304      77.838398       0.636478       0.412729      -1.068757      -0.070420       0.016360       0.064822       0.097100       0.025230       0.006832       0.010360      -0.011981      -0.011581      -0.024067      -0.008047       0.032114             10.326926      13.949616      -2.482083      -0.946027       9.117631       2.783864       7.913532          -0.000005
           61              C       8.985810       0.056668       1.867834      -0.221858      26.709528 0.42303654E+03  0.99527325E+04                                 7.929073                            6.895882      -0.253065       1.907557                    0.998008      30.030599      88.520168       0.617602       0.421534      -1.052980       0.015412       0.092741       0.010070       0.094551      -0.012156       0.007714       0.011398       0.008372      -0.058134      -0.027243       0.004694       0.022549              8.924598      12.848940      -0.500441       0.189362       7.084370       0.948892       6.840485          -0.000008
           62              C       7.828446       1.015880       1.783835      -0.113878      31.146483 0.43781863E+03  0.10331855E+05                                 8.770825                            6.984370      -0.384931       1.892048                    0.997239      28.286125      82.005131       0.621199       0.417822      -1.061182       0.080362       0.006439       0.067115       0.104899      -0.016086       0.000643       0.011292      -0.009775       0.016764      -0.021689       0.001836       0.019854             10.750116      14.419319       1.794493       2.181992       8.949352       2.714067       8.881678          -0.000004
           63              C       7.839671       1.968182       2.964404      -0.218297      26.833612 0.41252518E+03  0.96029821E+04                                 7.891172                            6.764650      -0.088910       1.963019                    0.998571      29.341615      84.825586       0.632527       0.415979      -1.061054       0.073483      -0.010870      -0.047283       0.088054       0.000103      -0.002361       0.026747       0.005057      -0.037667      -0.032458       0.008781       0.023676              9.011948       8.995425       1.859402       1.381097       9.451857       3.553356       8.588562          -0.000014
           64              C       9.170035       2.725600       3.043821      -0.094496      30.537058 0.42441053E+03  0.98632085E+04                                 8.546106                            6.801815      -0.182139       1.965438                    0.997679      27.126681      76.144864       0.644732       0.408785      -1.075076      -0.009227      -0.091612      -0.008203       0.092441       0.000077      -0.006997      -0.012709       0.020883      -0.103627      -0.038813       0.010210       0.028603             10.627110       9.017538       0.783021       0.926325      12.873129       5.536772       9.990662          -0.000008
           65              C       1.977933      13.704017       1.875470       0.640563      21.095869 0.24260640E+03  0.49865481E+04                                 7.155798                            5.582170      -0.004245       2.072995                    0.999263      21.614834      60.319404       0.618690       0.481654      -1.014477       0.024988      -0.030692       0.029211       0.049190       0.041486       0.002427      -0.042120      -0.029564       0.364435      -0.107951      -0.023789       0.131740              8.410656      12.439244      -2.746747      -0.400703       8.266216       1.276569       4.526509           0.000001
           66              C       6.507122       0.280576       1.696781       0.687819      21.816610 0.22855133E+03  0.46495677E+04                                 7.415845                            5.488795      -0.185782       2.022802                    0.999095      21.299864      60.036491       0.609082       0.494313      -1.003263      -0.063425      -0.004001      -0.003515       0.063648      -0.092636      -0.046500       0.071174      -0.040205       0.060330      -0.105662      -0.037411       0.143072              9.042494      12.630206       3.431410       2.255580       6.849961      -1.049054       7.647315           0.000000
           67              C      -0.281308       3.684812       4.219808       0.642939      22.751867 0.24392119E+03  0.50130231E+04                                 7.525916                            5.576922      -0.102912       2.037008                    0.999287      21.629152      60.068745       0.623283       0.478157      -1.017812      -0.015420       0.022253       0.021840       0.034785      -0.071855       0.029491      -0.069960       0.069496      -0.211684      -0.114538      -0.020382       0.134921              9.417899       6.054882       1.932706      -0.365713      11.684527       5.591827      10.514289          -0.000001
           68              C       3.491491       8.668845       4.502351      -0.216844      26.358814 0.41947833E+03  0.98043026E+04                                 7.800896                            6.838616      -0.094035       1.962646                    0.997975      29.416974      85.174589       0.626817       0.418079      -1.059873       0.062986      -0.009210       0.062402       0.089141       0.015864       0.008687      -0.014875       0.002576      -0.055706      -0.030616       0.005029       0.025587              8.693610       8.366951       1.690324      -0.583464       9.585254      -3.226182       8.128624          -0.000014
           69              C       3.541661       7.691665       5.685974      -0.094388      30.265365 0.42405371E+03  0.98873343E+04                                 8.527210                            6.831673      -0.205268       1.958281                    0.997764      27.370307      77.838412       0.636478       0.412729      -1.068757       0.070420       0.016360      -0.064822       0.097100      -0.025230       0.006832      -0.010360      -0.011981      -0.011581      -0.024067      -0.008047       0.032114             10.326929      13.949620       2.482087      -0.946028       9.117634      -2.783864       7.913532          -0.000005
           70              C       4.876616       6.967418       5.768446      -0.221858      26.709540 0.42303680E+03  0.99527402E+04                                 7.929076                            6.895885      -0.253065       1.907557                    0.998008      30.030605      88.520196       0.617602       0.421534      -1.052980      -0.015412       0.092741      -0.010070       0.094551       0.012156       0.007714      -0.011398       0.008372      -0.058134      -0.027243       0.004694       0.022549              8.924602      12.848950       0.500437       0.189365       7.084370      -0.948892       6.840487          -0.000009
           71              C       6.033981       7.926630       5.852445      -0.113878      31.146505 0.43781883E+03  0.10331861E+05                                 8.770830                            6.984372      -0.384931       1.892048                    0.997239      28.286132      82.005163       0.621198       0.417822      -1.061182      -0.080362       0.006439      -0.067115       0.104899       0.016086       0.000643      -0.011292      -0.009775       0.016764      -0.021689       0.001836       0.019854             10.750124      14.419333      -1.794501       2.181995       8.949357      -2.714070       8.881682          -0.000003
           72              C       6.022756       8.878932       4.671876      -0.218297      26.833599 0.41252492E+03  0.96029746E+04                                 7.891169                            6.764647      -0.088910       1.963019                    0.998571      29.341617      84.825595       0.632527       0.415979      -1.061054      -0.073483      -0.010870       0.047283       0.088054      -0.000103      -0.002361      -0.026747       0.005057      -0.037667      -0.032458       0.008781       0.023676              9.011944       8.995420      -1.859402       1.381097       9.451854      -3.553352       8.588558          -0.000014
           73              C       4.692392       9.636350       4.592459      -0.094496      30.537063 0.42441061E+03  0.98632107E+04                                 8.546106                            6.801816      -0.182139       1.965438                    0.997679      27.126682      76.144863       0.644732       0.408785      -1.075076       0.009227      -0.091612       0.008203       0.092441      -0.000077      -0.006997       0.012709       0.020883      -0.103627      -0.038813       0.010210       0.028603             10.627111       9.017542      -0.783026       0.926329      12.873129      -5.536771       9.990660          -0.000008
           74              C       2.341493       6.793267       5.760810       0.640563      21.095868 0.24260640E+03  0.49865482E+04                                 7.155798                            5.582170      -0.004245       2.072995                    0.999263      21.614835      60.319406       0.618690       0.481654      -1.014477      -0.024988      -0.030692      -0.029211       0.049190      -0.041486       0.002427       0.042120      -0.029564       0.364435      -0.107951      -0.023789       0.131740              8.410656      12.439247       2.746743      -0.400702       8.266212      -1.276568       4.526508           0.000001
           75              C       7.355304       7.191326       5.939499       0.687819      21.816620 0.22855138E+03  0.46495687E+04                                 7.415847                            5.488796      -0.185781       2.022802                    0.999095      21.299862      60.036483       0.609082       0.494312      -1.003264       0.063425      -0.004001       0.003515       0.063648       0.092636      -0.046500      -0.071174      -0.040204       0.060330      -0.105662      -0.037411       0.143072              9.042499      12.630221      -3.431418       2.255580       6.849966       1.049050       7.647312           0.000000
           76              C       4.600734      10.595562       3.416472       0.642939      22.751867 0.24392119E+03  0.50130228E+04                                 7.525915                            5.576921      -0.102911       2.037008                    0.999287      21.629150      60.068727       0.623283       0.478157      -1.017813       0.015420       0.022253      -0.021840       0.034785       0.071855       0.029491       0.069960       0.069497      -0.211684      -0.114538      -0.020382       0.134921              9.417898       6.054882      -1.932709      -0.365711      11.684528      -5.591825      10.514283          -0.000001
           77              O       5.510296      13.428969      13.215346      -0.655130      34.278940 0.55028472E+03  0.13290001E+05                                 8.313545                            7.194379       0.443194       2.161499                    0.998039      28.950689      75.981543       0.719015       0.352720      -1.145381       0.038077      -0.046969      -0.052785       0.080263       0.058962       0.011886      -0.015167       0.127718       0.106218      -0.107014       0.036862       0.070152              9.320534      15.661227       0.334107      -0.001101       6.590479       0.609582       5.709898          -0.000016
           78              O       6.760858       1.317189      13.723922      -0.643220      28.586603 0.48994975E+03  0.11502024E+05                                 7.262002                            6.753923       0.698398       2.252096                    0.998436      28.393208      73.632081       0.747294       0.349134      -1.147534       0.082934      -0.025607      -0.046793       0.098607       0.019846       0.002670      -0.009581      -0.129282       0.199247      -0.100926       0.032023       0.068902              7.549535       7.207794      -1.180277       0.176587       9.477797       0.869452       5.963013          -0.000018
           79              O       8.125168       9.165037      11.150496      -0.643055      32.226400 0.48497049E+03  0.11347511E+05                                 7.943897                            6.693127       0.560952       2.203508                    0.998721      28.412072      73.377709       0.755695       0.346397      -1.150663      -0.013408       0.007461       0.084828       0.086204       0.021463       0.031057      -0.035323       0.009940      -0.297025      -0.114573       0.042994       0.071580              9.122541       7.848834       3.993888       0.848355      12.454398       3.236582       7.064391          -0.000020
           80              O       0.045035      10.327425      10.023381      -0.684197      30.140519 0.49321409E+03  0.11611408E+05                                 7.533455                            6.750812       0.580486       2.196565                    0.998559      29.172702      76.049156       0.750843       0.346504      -1.148367       0.063124       0.057176       0.093992       0.126840      -0.036275      -0.033509      -0.040474       0.061969      -0.028930      -0.080176       0.023190       0.056986              8.090243       6.554945       0.274223      -2.079461       7.358988       2.385995      10.356795          -0.000032
           81              O       2.466623       0.602617      12.770915      -0.585209      30.484549 0.45886746E+03  0.10582596E+05                                 7.646524                            6.535730       0.655626       2.263319                    0.998021      27.148838      69.467160       0.760797       0.349086      -1.149164      -0.035753      -0.038318      -0.056555       0.077104      -0.029024      -0.066647      -0.016002      -0.103206       0.017871      -0.104646       0.048237       0.056409              8.502209       8.431720       3.297938      -1.328688       9.346440      -3.408032       7.728466          -0.000015
           82              O       2.900379      13.289372      14.551695      -0.799662      52.623203 0.79726847E+03  0.21192977E+05                                11.225657                            8.791231       0.115513       2.015200                    0.998695      32.514362      90.470673       0.633859       0.363518      -1.133132      -0.031405       0.008828      -0.074820       0.081623      -0.062742       0.012507       0.065760       0.038970       0.098264      -0.108815       0.027551       0.081264             13.572890      16.373935       0.321970       7.039150       7.265257      -1.963234      17.079480          -0.000010
           83              O       7.447984       6.518219       9.693494      -0.655130      34.278966 0.55028514E+03  0.13290014E+05                                 8.313550                            7.194382       0.443194       2.161499                    0.998039      28.950695      75.981570       0.719015       0.352720      -1.145381      -0.038077      -0.046970       0.052785       0.080263      -0.058962       0.011886       0.015167       0.127718       0.106218      -0.107014       0.036862       0.070152              9.320541      15.661241      -0.334108      -0.001101       6.590481      -0.609581       5.709901          -0.000016
           84              O       6.197421       8.227939       9.184918      -0.643220      28.586603 0.48994983E+03  0.11502026E+05                                 7.262002                            6.753923       0.698398       2.252096                    0.998436      28.393210      73.632086       0.747294       0.349134      -1.147534      -0.082934      -0.025607       0.046793       0.098607      -0.019846       0.002670       0.009581      -0.129282       0.199247      -0.100926       0.032023       0.068902              7.549534       7.207794       1.180274       0.176588       9.477795      -0.869451       5.963012          -0.000018
           85              O       4.833111       2.254287      11.758344      -0.643055      32.226353 0.48496949E+03  0.11347481E+05                                 7.943888                            6.693118       0.560953       2.203509                    0.998721      28.412061      73.377656       0.755696       0.346397      -1.150664       0.013408       0.007461      -0.084828       0.086205      -0.021463       0.031057       0.035323       0.009940      -0.297025      -0.114573       0.042994       0.071580              9.122530       7.848823      -3.993883       0.848355      12.454385      -3.236577       7.064383          -0.000020
           86              O       3.370244       3.416675      12.885459      -0.684197      30.140473 0.49321327E+03  0.11611383E+05                                 7.533444                            6.750804       0.580488       2.196565                    0.998559      29.172690      76.049087       0.750843       0.346503      -1.148368      -0.063124       0.057176      -0.093992       0.126840       0.036275      -0.033510       0.040474       0.061970      -0.028930      -0.080176       0.023190       0.056987              8.090231       6.554939      -0.274223      -2.079458       7.358976      -2.385989      10.356776          -0.000032
           87              O       0.948656       7.513367      10.137925      -0.585209      30.484562 0.45886766E+03  0.10582602E+05                                 7.646526                            6.535732       0.655627       2.263319                    0.998021      27.148838      69.467165       0.760797       0.349086      -1.149164       0.035753      -0.038318       0.056555       0.077104       0.029024      -0.066647       0.016002      -0.103206       0.017871      -0.104646       0.048237       0.056409              8.502213       8.431728      -3.297944      -1.328691       9.346444       3.408032       7.728467          -0.000015
           88              O       0.514900       6.378622       8.357145      -0.799662      52.623214 0.79726876E+03  0.21192987E+05                                11.225658                            8.791232       0.115514       2.015200                    0.998695      32.514360      90.470665       0.633859       0.363518      -1.133132       0.031405       0.008828       0.074820       0.081623       0.062742       0.012507      -0.065760       0.038970       0.098264      -0.108815       0.027551       0.081263             13.572894      16.373947      -0.321972       7.039153       7.265258       1.963232      17.079478          -0.000010
           89              O       3.128557       0.392531       2.057214      -0.655130      34.278933 0.55028459E+03  0.13289997E+05                                 8.313543                            7.194377       0.443193       2.161499                    0.998039      28.950691      75.981542       0.719015       0.352720      -1.145381      -0.038077       0.046969       0.052784       0.080263       0.058962       0.011886      -0.015167       0.127718       0.106217      -0.107014       0.036862       0.070152              9.320532      15.661222       0.334108      -0.001101       6.590477       0.609582       5.709897          -0.000016
           90              O       1.877995      12.504311       1.548638      -0.643220      28.586580 0.48994926E+03  0.11502009E+05                                 7.261997                            6.753919       0.698399       2.252096                    0.998436      28.393203      73.632051       0.747294       0.349134      -1.147534      -0.082934       0.025608       0.046793       0.098607       0.019846       0.002670      -0.009581      -0.129282       0.199246      -0.100926       0.032023       0.068902              7.549529       7.207789      -1.180276       0.176587       9.477790       0.869451       5.963008          -0.000018
           91              O       0.513685       4.656463       4.122064      -0.643055      32.226354 0.48496969E+03  0.11347487E+05                                 7.943887                            6.693119       0.560952       2.203508                    0.998721      28.412066      73.377663       0.755696       0.346397      -1.150664       0.013408      -0.007461      -0.084828       0.086205       0.021463       0.031057      -0.035323       0.009940      -0.297025      -0.114573       0.042993       0.071580              9.122528       7.848824       3.993882       0.848353      12.454379       3.236575       7.064381          -0.000021
           92              O       8.593818       3.494075       5.249179      -0.684197      30.140549 0.49321471E+03  0.11611427E+05                                 7.533462                            6.750818       0.580486       2.196565                    0.998559      29.172706      76.049191       0.750842       0.346504      -1.148367      -0.063124      -0.057176      -0.093992       0.126840      -0.036275      -0.033509      -0.040474       0.061970      -0.028931      -0.080176       0.023189       0.056987              8.090251       6.554951       0.274224      -2.079462       7.358997       2.386000      10.356806          -0.000032
           93              O       6.172230      13.218883       2.501645      -0.585209      30.484557 0.45886759E+03  0.10582600E+05                                 7.646525                            6.535732       0.655626       2.263319                    0.998021      27.148840      69.467170       0.760797       0.349086      -1.149164       0.035753       0.038318       0.056555       0.077104      -0.029024      -0.066647      -0.016002      -0.103206       0.017871      -0.104646       0.048237       0.056409              8.502210       8.431721       3.297939      -1.328689       9.346442      -3.408033       7.728468          -0.000015
           94              O       5.738474       0.532128       0.720865      -0.799662      52.623192 0.79726828E+03  0.21192971E+05                                11.225654                            8.791229       0.115513       2.015200                    0.998695      32.514361      90.470663       0.633859       0.363518      -1.133132       0.031405      -0.008828       0.074820       0.081623      -0.062742       0.012507       0.065760       0.038970       0.098264      -0.108815       0.027551       0.081264             13.572887      16.373930       0.321970       7.039148       7.265255      -1.963234      17.079476          -0.000010
           95              O       1.190869       7.303281       5.579066      -0.655130      34.278947 0.55028476E+03  0.13290002E+05                                 8.313546                            7.194379       0.443193       2.161499                    0.998039      28.950693      75.981552       0.719015       0.352720      -1.145381       0.038077       0.046969      -0.052784       0.080263      -0.058962       0.011887       0.015167       0.127718       0.106218      -0.107014       0.036862       0.070152              9.320536      15.661232      -0.334109      -0.001101       6.590478      -0.609581       5.709898          -0.000016
           96              O       2.441432       5.593561       6.087642      -0.643220      28.586604 0.48994987E+03  0.11502028E+05                                 7.262002                            6.753924       0.698398       2.252096                    0.998436      28.393212      73.632093       0.747294       0.349134      -1.147534       0.082934       0.025608      -0.046792       0.098607      -0.019846       0.002670       0.009581      -0.129282       0.199247      -0.100926       0.032023       0.068903              7.549534       7.207794       1.180274       0.176588       9.477795      -0.869451       5.963012          -0.000018
           97              O       3.805742      11.567213       3.514216      -0.643055      32.226357 0.48496956E+03  0.11347483E+05                                 7.943888                            6.693118       0.560952       2.203508                    0.998721      28.412067      73.377670       0.755696       0.346397      -1.150664      -0.013408      -0.007461       0.084828       0.086204      -0.021463       0.031057       0.035323       0.009940      -0.297025      -0.114574       0.042994       0.071580              9.122530       7.848823      -3.993883       0.848354      12.454384      -3.236577       7.064382          -0.000020
           98              O       5.268609      10.404825       2.387101      -0.684197      30.140514 0.49321409E+03  0.11611408E+05                                 7.533454                            6.750812       0.580487       2.196565                    0.998559      29.172696      76.049134       0.750843       0.346504      -1.148367       0.063124      -0.057176       0.093992       0.126840       0.036275      -0.033509       0.040474       0.061970      -0.028931      -0.080176       0.023190       0.056987              8.090242       6.554947      -0.274224      -2.079460       7.358987      -2.385994      10.356791          -0.000032
           99              O       7.690197       6.308133       5.134635      -0.585209      30.484574 0.45886789E+03  0.10582609E+05                                 7.646529                            6.535734       0.655626       2.263319                    0.998021      27.148841      69.467181       0.760797       0.349086      -1.149164      -0.035753       0.038318      -0.056555       0.077104       0.029024      -0.066647       0.016002      -0.103206       0.017871      -0.104646       0.048237       0.056409              8.502216       8.431731      -3.297945      -1.328691       9.346448       3.408033       7.728469          -0.000015
          100              O       8.123953       7.442878       6.915415      -0.799662      52.623203 0.79726858E+03  0.21192980E+05                                11.225656                            8.791231       0.115514       2.015200                    0.998695      32.514359      90.470656       0.633859       0.363518      -1.133132      -0.031405      -0.008828      -0.074820       0.081623       0.062742       0.012507      -0.065760       0.038970       0.098264      -0.108815       0.027551       0.081264             13.572892      16.373943      -0.321973       7.039151       7.265257       1.963231      17.079475          -0.000010

******************************************************
Auxiliary information for the entire system
The total spin magnetic moment of the unit cell is   -0.001032
The total net atomic charge of the unit cell is   -0.000000
Accuracy of reproducing the electrostatic potential in the unit cell:
  The inner radius (bohr) =    5.0000
  The outer radius (bohr) =   12.0000
  Valid grid points have density less than (e/(bohr^3)) =    0.0001
  The number of valid grid points were=       133684
  The rms potential error without charges in kcal/mol is=      7.75358
  The rms potential error with partial charges in kcal/mol is=      1.20032
  The RRMSE value at monopole order=      0.15481
  The rms potential error with partial charges and cloud penetration in kcal/mol is=      1.20580
  The RRMSE value at monopole order with cloud penetration is=      0.15552
  The rms potential error with partial charges and atomic dipoles in kcal/mol is=      0.33269
  The RRMSE value at dipole order=      0.04291
  The rms potential error with partial charges, atomic dipoles and cloud penetration in kcal/mol is=      0.32688
  The RRMSE value at dipole order with cloud penetration=      0.04216

******************************************************
The electron densities and ab initio electrostatic potential were computed in VASP using the PBE functional and
projector augmented wave method. See the main text of the journal article for a description of computational details.
The atomic charges, dipoles, and quadrupoles were computed with the DDEC6 method as described in
(a) T. A. Manz and N. Gabaldon Limas, RSC Adv. 6 (2016) 47771-47801 DOI: 10.1039/c6ra04656h
(b) N. Gabaldon Limas and T. A. Manz, RSC Adv. 8 (2018) 2678-2707 DOI: 10.1039/c7ra11829e.
For each atom in the material, the electron cloud parameters were fit to the spherically averaged atom-in-material
electron density using radial positions for which this density was between 10^-4 and 10^-2 electrons per cubic bohr.
The polarizabilities, dispersion coefficients, and quantum Drude oscillator (QDO) parameters were fit using the MCLF method.
The magnetic structure of the system was optimized in VASP from the default ferromagnetic initial guess using spin polarization.
The atomic spin moments (ASMs) were computed on this optimized magnetic structure using the DDEC6 partition as inputs
to the method of T. A. Manz and D. S. Sholl, J. Chem. Theory Comput. 7 (2011) 4146-4164 DOI: 10.1021/ct200539n.
The RMSE and RRMSE were computed using a uniform grid with Ewald summation.
