# Supplementary material for: A collection of forcefield precursors for metal–organic frameworks
Source: RSC Adv. 2019 Nov 13;9(63):36492–507. doi: 10.1039/c9ra07327b (PMC9075174; doi:10.1039/c9ra07327b)
Supplement: RA-009-C9RA07327B-s3659 [file RA-009-C9RA07327B-s3659.xyz]

  156
jmolscript: load "" {1 1 1} spacegroup "x,y,z" unitcell [{      6.746400     0.000000     0.000000 }, {     -3.373271    13.068873     0.000000 }, {      0.000000    -6.862065    24.064239 }]
Zn     5.974265     1.464781     0.823960     0.847246
Zn     2.601013     8.173060    11.208160     0.846697
Zn    -2.601136     4.742027    23.240279     0.847246
Zn     0.772116    -1.966252    12.856079     0.846697
H      2.207407     1.629764     4.074076     0.114099
H      3.421759     1.036727     5.924616     0.111769
H      0.149762    -0.588906     7.546545     0.108255
H      5.675062     0.068527     5.717663     0.114334
H      4.123381     1.135870     8.097616     0.115217
H      5.492228     0.241408     9.721953     0.106016
H      3.006196    -2.866516    10.116606     0.120343
H      1.622507    -1.958267     8.535586     0.113010
H      5.577228    -2.832451    23.453007     0.095700
H      4.066025    -1.136104    23.260493     0.126238
H      1.688601     3.759653     1.747064     0.136622
H      3.259846     2.119799     1.869791     0.105452
H      0.928271     5.920980     0.950537     0.116211
H     -1.165834     8.008077     7.958044     0.113046
H      0.048518     8.601114     6.107504     0.110524
H      3.522908    10.226747     4.485574     0.108717
H      2.301810     9.569314     6.314456     0.113034
H      0.750147     8.501970     3.934503     0.115258
H      2.118990     9.396433     2.310167     0.107440
H      3.006196    -0.564517     1.915513     0.118939
H     -1.750759    11.596108     3.496534     0.113228
H      2.203999     5.608227    12.643351     0.097541
H      0.692814     3.911880    12.835865     0.125359
H     -1.684624     5.878188    10.285056     0.135701
H     -0.113396     7.518042    10.162328     0.104799
H      4.301467     3.716860    11.081582     0.116989
H      1.165722     4.577044    19.990163     0.114099
H     -0.048630     5.170081    18.139623     0.111768
H      3.223367     6.795714    16.517694     0.108255
H     -2.301933     6.138281    18.346576     0.114334
H     -0.750252     5.070938    15.966623     0.115217
H     -2.119099     5.965400    14.342286     0.106016
H      3.740204    -3.995549    13.947633     0.120343
H      1.750622     8.165075    15.528653     0.113010
H     -2.204099     9.039259     0.611232     0.095700
H     -0.692896     7.342912     0.803746     0.126239
H      1.684528     2.447155    22.317175     0.136622
H      0.113283     4.087009    22.194448     0.105452
H      2.444858     0.285828    23.113702     0.116206
H      4.538963    -1.801269    16.106195     0.113046
H      3.324611    -2.394306    17.956735     0.110524
H     -0.149779    -4.019939    19.578665     0.108717
H      1.071319    -3.362506    17.749783     0.113034
H      2.622982    -2.295162    20.129736     0.115258
H      1.254139    -3.189625    21.754072     0.107440
H      3.740204    -6.297548    22.148726     0.118939
H      5.123888    -5.389300    20.567705     0.113228
H      1.169130     0.598581    11.420888     0.097540
H      2.680315     2.294928    11.228374     0.125360
H      5.057753     0.328620    13.779183     0.135701
H      3.486525    -1.311234    13.901911     0.104799
H     -0.928338     2.489948    12.982657     0.116984
C      0.444576     0.900399     4.687714    -0.025748
C      1.787108     1.185291     4.774826    -0.099424
C      2.518418     0.820745     5.882744    -0.141542
C      1.936205     0.137779     6.937720     0.065416
C      0.572085    -0.137318     6.851089    -0.147185
C     -0.159225     0.248981     5.748465    -0.111391
C     -0.340030     1.207597     3.443593     0.570625
C      2.754544    -0.348695     8.083659     0.086743
C      3.904127     0.320622     8.487216    -0.162453
C      4.725165    -0.215875     9.463021    -0.106331
C      4.418210    -1.428385    10.061499    -0.052895
C      3.240967    -2.066581     9.704626    -0.075227
C      2.419254    -1.527980     8.747110    -0.133788
C      5.350564    -2.054787    11.031769     0.607675
C      4.786549    -2.878606    23.939346     0.090396
C      3.883876    -1.857141    23.819265    -0.196315
C      2.697183     4.962665     0.468771     0.164193
C      2.478605     3.840326     1.264335    -0.179480
C      3.425804     2.860661     1.333159     0.118214
C      1.667677     6.008661     0.394654    -0.126350
C      3.817729     8.737441     7.344406    -0.028619
C     -1.586136     8.452549     7.257293    -0.098925
C     -0.854826     8.817095     6.149376    -0.137466
C     -1.437043     9.500062     5.094399     0.065467
C     -2.801166     9.775158     5.181031    -0.149017
C      3.213924     9.388860     6.283654    -0.108368
C      3.033122     8.430243     8.588527     0.571237
C     -0.618705     9.986535     3.948460     0.084670
C      0.530886     9.317218     3.544903    -0.160208
C      1.351921     9.853716     2.569098    -0.110157
C      1.044954    11.066226     1.970621    -0.050071
C     -0.132297    11.704421     2.327493    -0.073739
C     -0.954007    11.165820     3.285009    -0.133552
C      1.977305    11.692627     1.000350     0.602890
C      1.413321     5.654381    12.157013     0.089066
C      0.510658     4.632917    12.277093    -0.195440
C     -0.676033     4.675176    11.563348     0.163522
C     -0.894621     5.797515    10.767784    -0.177183
C      0.052569     6.777180    10.698961     0.118609
C     -1.705528     3.629180    11.637466    -0.127431
C      2.928553     5.306409    19.376525    -0.025748
C      1.586021     5.021517    19.289413    -0.099424
C      0.854711     5.386063    18.181495    -0.141541
C      1.436924     6.069029    17.126519     0.065416
C      2.801044     6.344126    17.213150    -0.147185
C      3.532354     5.957827    18.315774    -0.111391
C      3.713159     4.999211    20.620646     0.570625
C      0.618585     6.555503    15.980580     0.086743
C     -0.530998     5.886186    15.577023    -0.162453
C     -1.352036     6.422683    14.601218    -0.106331
C     -1.045081     7.635193    14.002740    -0.052895
C      0.132162     8.273389    14.359613    -0.075227
C      0.953875     7.734788    15.317129    -0.133788
C     -1.977435     8.261595    13.032470     0.607675
C     -1.413420     9.085414     0.124893     0.090396
C     -0.510747     8.063949     0.244974    -0.196314
C      0.675946     1.244143    23.595468     0.164185
C      0.894524     2.366482    22.799904    -0.179481
C     -0.052675     3.346147    22.731080     0.118215
C      1.705452     0.198147    23.669585    -0.126270
C     -0.444600    -2.530633    16.719833    -0.028619
C      4.959265    -2.245741    16.806946    -0.098925
C      4.227955    -2.610287    17.914863    -0.137466
C      4.810172    -3.293254    18.969840     0.065467
C      6.174295    -3.568350    18.883208    -0.149017
C      0.159205    -3.182052    17.780585    -0.108368
C      0.340007    -2.223435    15.475712     0.571237
C      3.991834    -3.779727    20.115779     0.084670
C      2.842243    -3.110410    20.519336    -0.160208
C      2.021208    -3.646908    21.495141    -0.110157
C      2.328175    -4.859418    22.093618    -0.050071
C      3.505426    -5.497613    21.736746    -0.073739
C      4.327136    -4.959012    20.779230    -0.133552
C      1.395824    -5.485819    23.063889     0.602891
C      1.959808     0.552427    11.907226     0.089066
C      2.862471     1.573891    11.787146    -0.195439
C      4.049162     1.531632    12.500891     0.163514
C      4.267750     0.409293    13.296455    -0.177184
C      3.320560    -0.570372    13.365278     0.118610
C      5.078657     2.577628    12.426773    -0.127352
N      4.580789     2.919169     0.664173    -0.219429
N      1.207551     6.718671    11.367947    -0.219899
N     -1.207660     3.287639    23.400066    -0.219429
N      2.165578    -0.511863    12.696292    -0.219899
O      0.355524     1.423499     2.392226    -0.578299
O      5.179199     1.221316     3.467897    -0.559813
O      5.071943    -3.191088    11.504150    -0.562342
O     -0.363641    -1.398033    11.350139    -0.555956
O      3.728676     8.214342     9.639894    -0.577474
O      1.805952     8.416525     8.564222    -0.560244
O      1.698673    12.828928     0.527969    -0.561763
O      3.009508    11.035873     0.681981    -0.553050
O      3.017605     4.783309    21.672013    -0.578299
O     -1.806070     4.985492    20.596342    -0.559813
O     -1.698814     9.397896    12.560089    -0.562342
O      3.736770     7.604841    12.714100    -0.555956
O     -0.355547    -2.007534    14.424345    -0.577474
O      1.567177    -2.209717    15.500017    -0.560244
O      1.674456    -6.622120    23.536270    -0.561763
O      0.363621    -4.829065    23.382258    -0.553050

The following XYZ coordinates are in angstroms. Other properties are in atomic units.
The sperically averaged electron density of each atom fit to a function of the form exp(a - br)
eigen_1, eigen_2 and eigen_3 are the three eigenvalues of traceless quadrupole moment tensor
  atom number  atomic symbol              X              Y              Z     net charge C6 coefficient C8 coefficient C10 coefficient fluctuating dipole atomic polarizability isotropic forcefield polarizability              a              b squared Pearson coefficient          <r^3>          <r^4>         wp_QDO          m_QDO          q_QDO       dipole_x       dipole_y       dipole_z         dipole            Qxy            Qxz            Qyz     Q(x^2-y^2)  Q(3z^2 - R^2)        eigen_1        eigen_2        eigen_3 static polarizability      alpha(xx)      alpha(xy)      alpha(xz)      alpha(yy)      alpha(yz)      alpha(zz) atomic spin moment
            1             Zn       5.974265       1.464781       0.823960       0.847246      91.002163 0.19679250E+04  0.63544579E+05                                16.684176                           14.618421       0.227542       1.924885                    0.998593      47.387900     131.176849       0.465814       0.407215      -1.136513       0.027731      -0.059235      -0.016916       0.067557       0.066544       0.011709      -0.024672       0.044497       0.041301      -0.084411       0.020592       0.063819             19.047499      18.533864      -2.241472       0.781201      18.734922      -2.416147      19.873711          -0.000001
            2             Zn       2.601013       8.173060      11.208160       0.846697      90.931089 0.19655429E+04  0.63442958E+05                                16.669434                           14.604082       0.230668       1.926146                    0.998510      47.370965     131.067411       0.466346       0.406909      -1.136825       0.027444       0.059212       0.018231       0.067762      -0.066291      -0.010851      -0.024260       0.044924       0.040410      -0.083718       0.019840       0.063878             19.032375      18.517923       2.240437      -0.781542      18.719562      -2.417368      19.859640          -0.000001
            3             Zn      -2.601136       4.742027      23.240279       0.847246      91.002164 0.19679250E+04  0.63544580E+05                                16.684176                           14.618421       0.227543       1.924885                    0.998593      47.387899     131.176848       0.465814       0.407215      -1.136513      -0.027731       0.059235       0.016916       0.067558       0.066544       0.011709      -0.024672       0.044497       0.041301      -0.084411       0.020592       0.063819             19.047499      18.533866      -2.241473       0.781202      18.734922      -2.416148      19.873710          -0.000001
            4             Zn       0.772116      -1.966252      12.856079       0.846697      90.931091 0.19655429E+04  0.63442959E+05                                16.669435                           14.604082       0.230668       1.926146                    0.998510      47.370964     131.067412       0.466346       0.406909      -1.136825      -0.027444      -0.059212      -0.018231       0.067762      -0.066291      -0.010851      -0.024260       0.044924       0.040411      -0.083718       0.019840       0.063878             19.032377      18.517926       2.240438      -0.781543      18.719563      -2.417369      19.859641          -0.000001
            5              H       2.207407       1.629764       4.074076       0.114099       1.082686 0.76620066E+01  0.74833253E+02                                 1.779454                            1.646265      -0.995937       2.410365                    0.997187       3.556174      10.114701       0.472787       1.326441      -0.698650       0.020454       0.015718      -0.028717       0.038602       0.007159      -0.003926      -0.009638       0.008954       0.003376      -0.012920      -0.000980       0.013900              1.842729       1.689602       0.190684      -0.271806       1.642355      -0.454326       2.196229           0.000001
            6              H       3.421759       1.036727       5.924616       0.111769       1.157902 0.84939390E+01  0.84489298E+02                                 1.801568                            1.688147      -1.203032       2.306724                    0.995345       3.591942      10.061197       0.489408       1.258180      -0.713259       0.033683       0.008713      -0.002966       0.034918       0.006604       0.004259      -0.007527       0.011599      -0.005033      -0.013989       0.004278       0.009711              1.842043       2.477180       0.151671       0.115315       1.405570      -0.047291       1.643380           0.000001
            7              H       0.149762      -0.588906       7.546545       0.108255       0.975360 0.70996001E+01  0.68428913E+02                                 1.684740                            1.604036      -1.179382       2.316787                    0.995008       3.703987      10.666775       0.467600       1.359019      -0.690390      -0.017183      -0.019233       0.024857       0.035820       0.006555       0.001150      -0.009940       0.012541       0.014032      -0.015950       0.005141       0.010809              1.713730       1.699403       0.110499      -0.280064       1.468634      -0.316665       1.973153           0.000000
            8              H       5.675062       0.068527       5.717663       0.114334       1.004681 0.72042402E+01  0.69374990E+02                                 1.696679                            1.599000      -1.030496       2.389808                    0.997411       3.556518      10.086185       0.477916       1.330883      -0.697181      -0.036176      -0.010260      -0.001671       0.037640       0.008972      -0.001241      -0.005159       0.014983      -0.011437      -0.012000      -0.002228       0.014227              1.737168       2.398940       0.090160       0.038013       1.324157      -0.043196       1.488407          -0.000001
            9              H       4.123381       1.135870       8.097616       0.115217       1.123257 0.84682880E+01  0.83308540E+02                                 1.709908                            1.646744      -0.877657       2.461440                    0.999057       3.324412       8.954345       0.518471       1.200847      -0.729090       0.010904       0.031425      -0.015155       0.036553       0.008533       0.007957      -0.007927      -0.009410      -0.022532      -0.017791       0.003796       0.013995              1.707572       1.497708       0.142891      -0.002905       1.932948      -0.263616       1.692061           0.000003
           10              H       5.492228       0.241408       9.721953       0.106016       1.125287 0.84271047E+01  0.83954889E+02                                 1.797670                            1.705822      -1.011215       2.392876                    0.997701       3.602508      10.215730       0.474808       1.294852      -0.705660       0.031931       0.019402       0.007421       0.038094       0.012012       0.005198      -0.005401      -0.000894      -0.028449      -0.015954      -0.000812       0.016765              1.840948       2.180734       0.319728       0.265832       1.670114       0.137007       1.671997           0.000001
           11              H       3.006196      -2.866516      10.116606       0.120343       0.888562 0.63198012E+01  0.59570270E+02                                 1.629424                            1.549372      -1.209193       2.316986                    0.994551       3.656448      10.647048       0.456185       1.424423      -0.677701      -0.011664      -0.034645       0.014898       0.039475       0.007747       0.001770      -0.006366      -0.009760      -0.014522      -0.010931      -0.001981       0.012912              1.672860       1.477563       0.162907      -0.055661       1.946227      -0.355958       1.594792          -0.000001
           12              H       1.622507      -1.958267       8.535586       0.113010       0.931568 0.67698969E+01  0.64817190E+02                                 1.667963                            1.593099      -1.213103       2.305827                    0.994548       3.734056      10.901729       0.455054       1.405837      -0.681008      -0.030331      -0.017866      -0.005391       0.035612       0.006667       0.003922      -0.009654       0.010151      -0.011971      -0.015658       0.005209       0.010449              1.698194       2.024458       0.292040       0.264015       1.557025       0.055240       1.513100          -0.000001
           13              H       5.577228      -2.832451      23.453007       0.095700       1.104687 0.78826434E+01  0.77355444E+02                                 1.786935                            1.656619      -0.974181       2.413059                    0.998098       3.580913      10.131654       0.478060       1.305583      -0.703066       0.037068       0.003913      -0.030111       0.047917       0.002169      -0.010963      -0.014115       0.002815      -0.001295      -0.017251      -0.001525       0.018776              1.847834       2.377059      -0.100251      -0.433770       1.538461       0.046461       1.627982           0.000001
           14              H       4.066025      -1.136104      23.260493       0.126238       1.089013 0.81287245E+01  0.79739537E+02                                 1.721661                            1.649164      -0.971248       2.427922                    0.998094       3.371707       9.289718       0.497644       1.254690      -0.715844       0.005835       0.023748      -0.023866       0.034170      -0.004813      -0.011520      -0.011667       0.002102      -0.005908      -0.019349       0.005772       0.013577              1.738293       1.549813       0.022528      -0.052287       2.124853      -0.285798       1.540215           0.000002
           15              H       1.688601       3.759653       1.747064       0.136622       1.069881 0.78162843E+01  0.75996266E+02                                 1.707027                            1.621586      -1.042535       2.399781                    0.997774       3.323186       9.142638       0.499348       1.261569      -0.714215      -0.030212      -0.003765       0.018544       0.035648      -0.008125      -0.009385      -0.002973       0.008604      -0.005218      -0.013691       0.000278       0.013412              1.725897       1.994604       0.055502      -0.346918       1.583271      -0.130088       1.599816           0.000002
           16              H       3.259846       2.119799       1.869791       0.105452       0.987446 0.67167406E+01  0.63987338E+02                                 1.720514                            1.573763      -1.099901       2.362684                    0.996506       3.647497      10.517726       0.464964       1.382775      -0.685906      -0.013520      -0.038585       0.028203       0.049669       0.001672      -0.009807      -0.008898      -0.014076      -0.002903      -0.014802      -0.000603       0.015405              1.814578       1.487943       0.044835      -0.068786       2.167202      -0.583136       1.788589          -0.000001
           17              H       0.928271       5.920980       0.950537       0.116211       1.045856 0.79092763E+01  0.76814689E+02                                 1.656506                            1.608242      -0.879749       2.467477                    0.998981       3.330472       9.036574       0.514282       1.226302      -0.722230      -0.027856       0.000286       0.021463       0.035167      -0.003502      -0.009251      -0.005839       0.000905       0.003577      -0.012530       0.002334       0.010197              1.666119       1.865363      -0.137610      -0.251607       1.645954      -0.036059       1.487038           0.000002
           18              H      -1.165834       8.008077       7.958044       0.113046       1.080520 0.76436881E+01  0.74594656E+02                                 1.775773                            1.643391      -0.985827       2.414578                    0.997359       3.551945      10.091993       0.473687       1.324982      -0.698983       0.020977      -0.015929       0.029261       0.039369      -0.006940       0.003959      -0.009657       0.008576       0.002699      -0.012702      -0.001071       0.013773              1.838644       1.686289      -0.189819       0.270492       1.639035      -0.452355       2.190608           0.000001
           19              H       0.048518       8.601114       6.107504       0.110524       1.166617 0.85698870E+01  0.85432759E+02                                 1.810201                            1.695282      -1.203188       2.305154                    0.995221       3.605115      10.108486       0.488559       1.257593      -0.713358       0.034152      -0.008643       0.002404       0.035310      -0.006810      -0.003989      -0.007662       0.011388      -0.005127      -0.014057       0.004307       0.009750              1.851248       2.492656      -0.153279      -0.116355       1.410877      -0.047537       1.650211           0.000001
           20              H       3.522908      10.226747       4.485574       0.108717       0.974195 0.70897240E+01  0.68309790E+02                                 1.683434                            1.602963      -1.176816       2.318409                    0.994999       3.701107      10.656535       0.467739       1.359092      -0.690383      -0.017185       0.019089      -0.024216       0.035301      -0.006610      -0.001267      -0.010013       0.012597       0.014499      -0.016115       0.005233       0.010882              1.712341       1.698163      -0.110294       0.279538       1.467580      -0.316033       1.971280           0.000000
           21              H       2.301810       9.569314       6.314456       0.113034       1.007636 0.72269698E+01  0.69623764E+02                                 1.697345                            1.599434      -1.026249       2.390976                    0.997523       3.559165      10.084059       0.478958       1.327418      -0.697885      -0.036679       0.010336       0.001268       0.038129      -0.009068       0.001085      -0.005089       0.015380      -0.010167      -0.012240      -0.001924       0.014164              1.737960       2.400691      -0.090279      -0.038024       1.324442      -0.043187       1.488747          -0.000000
           22              H       0.750147       8.501970       3.934503       0.115258       1.128149 0.85145132E+01  0.83887254E+02                                 1.715691                            1.651870      -0.881779       2.458934                    0.999001       3.330755       8.981524       0.517305       1.201775      -0.728864       0.010843      -0.030966       0.014784       0.035986      -0.008798      -0.007854      -0.008142      -0.009746      -0.022944      -0.018018       0.003575       0.014442              1.713408       1.502074      -0.143899       0.003019       1.940488      -0.265472       1.697663           0.000003
           23              H       2.118990       9.396433       2.310167       0.107440       1.122780 0.84049550E+01  0.83672550E+02                                 1.794262                            1.703006      -1.012074       2.393421                    0.997703       3.597293      10.194559       0.475478       1.293982      -0.705834       0.031405      -0.019258      -0.006668       0.037438      -0.012019      -0.005443      -0.005054      -0.000662      -0.027929      -0.015829      -0.000851       0.016680              1.837283       2.175621      -0.318246      -0.264739       1.667057       0.136393       1.669170           0.000001
           24              H       3.006196      -0.564517       1.915513       0.118939       0.893169 0.63541258E+01  0.59913419E+02                                 1.627901                            1.547928      -1.180863       2.327553                    0.994914       3.653301      10.603998       0.459368       1.414090      -0.679633      -0.011773       0.035432      -0.014670       0.040115      -0.008161      -0.001782      -0.006631      -0.009830      -0.013481      -0.011299      -0.001920       0.013220              1.671268       1.476140      -0.162755       0.055661       1.944410      -0.355522       1.593254          -0.000001
           25              H      -1.750759      11.596108       3.496534       0.113228       0.930868 0.67594559E+01  0.64647903E+02                                 1.662456                            1.588220      -1.189335       2.315471                    0.994852       3.722182      10.836936       0.457638       1.399397      -0.682257      -0.030208       0.017575       0.005944       0.035450      -0.006819      -0.004040      -0.009668       0.010187      -0.011797      -0.015782       0.005241       0.010541              1.692419       2.016728      -0.290323      -0.262427       1.552146       0.054901       1.508382          -0.000001
           26              H       2.203999       5.608227      12.643351       0.097541       1.097817 0.78229103E+01  0.76610652E+02                                 1.778458                            1.649555      -0.970869       2.415266                    0.998160       3.566347      10.074532       0.479500       1.304357      -0.703348       0.036589      -0.004144       0.030021       0.047510      -0.002046       0.011093      -0.014223       0.002869      -0.000361      -0.017381      -0.001559       0.018939              1.838698       2.363477       0.099423       0.430112       1.531966       0.046153       1.620652           0.000001
           27              H       0.692814       3.911880      12.835865       0.125359       1.091329 0.81477226E+01  0.79954235E+02                                 1.722270                            1.649614      -0.973294       2.426179                    0.998080       3.374823       9.292992       0.498357       1.252449      -0.716328       0.005674      -0.023952       0.023917       0.034321       0.004709       0.011514      -0.012016       0.002749      -0.005386      -0.019534       0.005612       0.013921              1.738944       1.550138      -0.022682       0.052373       2.125871      -0.286196       1.540822           0.000002
           28              H      -1.684624       5.878188      10.285056       0.135701       1.070228 0.78169663E+01  0.75980099E+02                                 1.704871                            1.619643      -1.035891       2.402003                    0.997869       3.323675       9.133006       0.500740       1.258438      -0.714888      -0.030573       0.003752      -0.018675       0.036022       0.008315       0.009446      -0.002995       0.008118      -0.006539      -0.013866       0.000362       0.013504              1.723659       1.991870      -0.055437       0.346314       1.581223      -0.129806       1.597883           0.000002
           29              H      -0.113396       7.518042      10.162328       0.104799       0.990342 0.67379516E+01  0.64206947E+02                                 1.720014                            1.573275      -1.084274       2.368102                    0.996679       3.647262      10.500806       0.466594       1.377567      -0.686907      -0.014122       0.038805      -0.028078       0.049936      -0.001418       0.009688      -0.009096      -0.014218      -0.002185      -0.014825      -0.000632       0.015456              1.814026       1.487327      -0.044947       0.068782       2.166705      -0.583092       1.788045          -0.000001
           30              H       4.301467       3.716860      11.081582       0.116989       1.043563 0.78860639E+01  0.76517887E+02                                 1.652441                            1.604547      -0.869715       2.471681                    0.999061       3.326356       9.015385       0.515617       1.224267      -0.722673      -0.027562       0.000230      -0.021134       0.034733       0.003754       0.009545      -0.005892       0.001168       0.003332      -0.012927       0.002482       0.010445              1.661963       1.860271       0.137067       0.250451       1.641967      -0.035907       1.483653           0.000002
           31              H       1.165722       4.577044      19.990163       0.114099       1.082686 0.76620019E+01  0.74833189E+02                                 1.779453                            1.646264      -0.995936       2.410366                    0.997187       3.556173      10.114694       0.472788       1.326440      -0.698650      -0.020454      -0.015718       0.028717       0.038602       0.007159      -0.003926      -0.009638       0.008954       0.003376      -0.012920      -0.000980       0.013900              1.842728       1.689601       0.190684      -0.271806       1.642354      -0.454326       2.196228           0.000001
           32              H      -0.048630       5.170081      18.139623       0.111768       1.157902 0.84939388E+01  0.84489292E+02                                 1.801568                            1.688147      -1.203032       2.306724                    0.995345       3.591942      10.061196       0.489408       1.258180      -0.713259      -0.033683      -0.008713       0.002966       0.034918       0.006604       0.004259      -0.007527       0.011599      -0.005033      -0.013989       0.004278       0.009711              1.842043       2.477180       0.151671       0.115315       1.405570      -0.047291       1.643380           0.000001
           33              H       3.223367       6.795714      16.517694       0.108255       0.975360 0.70995993E+01  0.68428905E+02                                 1.684740                            1.604036      -1.179382       2.316787                    0.995008       3.703987      10.666776       0.467600       1.359019      -0.690390       0.017183       0.019233      -0.024857       0.035820       0.006555       0.001150      -0.009940       0.012541       0.014032      -0.015950       0.005141       0.010809              1.713730       1.699403       0.110499      -0.280064       1.468634      -0.316665       1.973153          -0.000000
           34              H      -2.301933       6.138281      18.346576       0.114334       1.004681 0.72042396E+01  0.69374984E+02                                 1.696679                            1.599000      -1.030496       2.389808                    0.997411       3.556518      10.086186       0.477916       1.330883      -0.697181       0.036176       0.010260       0.001671       0.037640       0.008972      -0.001241      -0.005159       0.014983      -0.011437      -0.012000      -0.002228       0.014227              1.737168       2.398940       0.090160       0.038013       1.324157      -0.043196       1.488407          -0.000001
           35              H      -0.750252       5.070938      15.966623       0.115217       1.123260 0.84683182E+01  0.83308927E+02                                 1.709912                            1.646748      -0.877658       2.461439                    0.999057       3.324416       8.954366       0.518470       1.200849      -0.729090      -0.010904      -0.031425       0.015155       0.036553       0.008533       0.007956      -0.007927      -0.009410      -0.022532      -0.017791       0.003796       0.013995              1.707577       1.497712       0.142891      -0.002905       1.932954      -0.263617       1.692065           0.000003
           36              H      -2.119099       5.965400      14.342286       0.106016       1.125286 0.84271000E+01  0.83954840E+02                                 1.797671                            1.705822      -1.011212       2.392878                    0.997701       3.602506      10.215728       0.474808       1.294853      -0.705659      -0.031931      -0.019402      -0.007421       0.038094       0.012012       0.005198      -0.005401      -0.000894      -0.028449      -0.015954      -0.000812       0.016765              1.840949       2.180734       0.319728       0.265832       1.670114       0.137007       1.671998           0.000001
           37              H       3.740204      -3.995549      13.947633       0.120343       0.888562 0.63198004E+01  0.59570262E+02                                 1.629425                            1.549372      -1.209194       2.316986                    0.994551       3.656448      10.647049       0.456185       1.424424      -0.677701       0.011664       0.034645      -0.014898       0.039475       0.007747       0.001770      -0.006366      -0.009760      -0.014522      -0.010931      -0.001981       0.012912              1.672860       1.477563       0.162907      -0.055661       1.946227      -0.355958       1.594792          -0.000001
           38              H       1.750622       8.165075      15.528653       0.113010       0.931568 0.67698912E+01  0.64817128E+02                                 1.667963                            1.593099      -1.213103       2.305827                    0.994548       3.734055      10.901729       0.455054       1.405838      -0.681007       0.030331       0.017866       0.005391       0.035612       0.006667       0.003922      -0.009654       0.010151      -0.011971      -0.015658       0.005209       0.010449              1.698194       2.024458       0.292040       0.264015       1.557025       0.055240       1.513100          -0.000001
           39              H      -2.204099       9.039259       0.611232       0.095700       1.104691 0.78826835E+01  0.77355952E+02                                 1.786941                            1.656624      -0.974189       2.413055                    0.998098       3.580923      10.131697       0.478059       1.305584      -0.703066      -0.037068      -0.003913       0.030111       0.047917       0.002169      -0.010963      -0.014115       0.002815      -0.001294      -0.017251      -0.001525       0.018776              1.847841       2.377068      -0.100252      -0.433772       1.538467       0.046461       1.627987           0.000001
           40              H      -0.692896       7.342912       0.803746       0.126239       1.089009 0.81286786E+01  0.79738972E+02                                 1.721656                            1.649159      -0.971243       2.427925                    0.998094       3.371699       9.289688       0.497644       1.254690      -0.715844      -0.005835      -0.023748       0.023866       0.034170      -0.004813      -0.011520      -0.011667       0.002101      -0.005908      -0.019349       0.005772       0.013577              1.738289       1.549809       0.022527      -0.052287       2.124847      -0.285798       1.540211           0.000002
           41              H       1.684528       2.447155      22.317175       0.136622       1.069888 0.78163508E+01  0.75997085E+02                                 1.707036                            1.621594      -1.042544       2.399776                    0.997774       3.323199       9.142689       0.499346       1.261570      -0.714214       0.030212       0.003765      -0.018544       0.035648      -0.008125      -0.009385      -0.002973       0.008605      -0.005217      -0.013691       0.000278       0.013412              1.725905       1.994614       0.055503      -0.346920       1.583279      -0.130089       1.599824           0.000002
           42              H       0.113283       4.087009      22.194448       0.105452       0.987445 0.67167374E+01  0.63987299E+02                                 1.720513                            1.573763      -1.099900       2.362685                    0.996506       3.647496      10.517722       0.464964       1.382775      -0.685906       0.013520       0.038585      -0.028203       0.049669       0.001672      -0.009807      -0.008898      -0.014076      -0.002903      -0.014802      -0.000603       0.015405              1.814577       1.487943       0.044835      -0.068786       2.167201      -0.583135       1.788588          -0.000001
           43              H       2.444858       0.285828      23.113702       0.116206       1.045895 0.79096224E+01  0.76818832E+02                                 1.656540                            1.608272      -0.879777       2.467459                    0.998981       3.330523       9.036736       0.514280       1.226293      -0.722232       0.027857      -0.000287      -0.021463       0.035167      -0.003503      -0.009252      -0.005840       0.000905       0.003576      -0.012531       0.002334       0.010197              1.666152       1.865409      -0.137612      -0.251623       1.645980      -0.036060       1.487068           0.000002
           44              H       4.538963      -1.801269      16.106195       0.113046       1.080519 0.76436837E+01  0.74594606E+02                                 1.775773                            1.643391      -0.985827       2.414578                    0.997359       3.551945      10.091994       0.473687       1.324983      -0.698983      -0.020977       0.015929      -0.029261       0.039370      -0.006940       0.003959      -0.009657       0.008576       0.002699      -0.012702      -0.001071       0.013773              1.838644       1.686289      -0.189818       0.270492       1.639035      -0.452355       2.190608           0.000001
           45              H       3.324611      -2.394306      17.956735       0.110524       1.166617 0.85698893E+01  0.85432792E+02                                 1.810202                            1.695283      -1.203189       2.305154                    0.995221       3.605116      10.108491       0.488558       1.257594      -0.713358      -0.034152       0.008643      -0.002404       0.035310      -0.006810      -0.003989      -0.007662       0.011388      -0.005127      -0.014057       0.004307       0.009750              1.851249       2.492657      -0.153279      -0.116355       1.410877      -0.047537       1.650212           0.000001
           46              H      -0.149779      -4.019939      19.578665       0.108717       0.974195 0.70897232E+01  0.68309783E+02                                 1.683434                            1.602963      -1.176816       2.318409                    0.994999       3.701107      10.656536       0.467739       1.359092      -0.690382       0.017185      -0.019089       0.024216       0.035301      -0.006610      -0.001267      -0.010013       0.012597       0.014499      -0.016115       0.005233       0.010882              1.712341       1.698163      -0.110294       0.279538       1.467580      -0.316033       1.971280           0.000000
           47              H       1.071319      -3.362506      17.749783       0.113034       1.007635 0.72269679E+01  0.69623744E+02                                 1.697345                            1.599434      -1.026249       2.390977                    0.997523       3.559165      10.084060       0.478958       1.327418      -0.697885       0.036679      -0.010336      -0.001268       0.038129      -0.009068       0.001085      -0.005089       0.015380      -0.010167      -0.012240      -0.001924       0.014164              1.737960       2.400692      -0.090279      -0.038024       1.324442      -0.043187       1.488747          -0.000001
           48              H       2.622982      -2.295162      20.129736       0.115258       1.128152 0.85145462E+01  0.83887675E+02                                 1.715696                            1.651875      -0.881780       2.458933                    0.999001       3.330760       8.981548       0.517304       1.201777      -0.728863      -0.010843       0.030966      -0.014784       0.035986      -0.008798      -0.007854      -0.008142      -0.009746      -0.022944      -0.018018       0.003575       0.014442              1.713413       1.502078      -0.143900       0.003019       1.940493      -0.265473       1.697668           0.000003
           49              H       1.254139      -3.189625      21.754072       0.107440       1.122779 0.84049533E+01  0.83672538E+02                                 1.794263                            1.703006      -1.012070       2.393423                    0.997703       3.597292      10.194560       0.475477       1.293983      -0.705834      -0.031405       0.019258       0.006668       0.037438      -0.012019      -0.005443      -0.005054      -0.000662      -0.027929      -0.015829      -0.000851       0.016680              1.837283       2.175622      -0.318246      -0.264740       1.667058       0.136393       1.669170           0.000001
           50              H       3.740204      -6.297548      22.148726       0.118939       0.893169 0.63541258E+01  0.59913419E+02                                 1.627901                            1.547928      -1.180863       2.327553                    0.994914       3.653301      10.603998       0.459368       1.414090      -0.679633       0.011773      -0.035432       0.014670       0.040115      -0.008161      -0.001782      -0.006631      -0.009830      -0.013481      -0.011299      -0.001920       0.013220              1.671268       1.476140      -0.162755       0.055661       1.944410      -0.355522       1.593254          -0.000001
           51              H       5.123888      -5.389300      20.567705       0.113228       0.930867 0.67594501E+01  0.64647841E+02                                 1.662456                            1.588220      -1.189335       2.315471                    0.994852       3.722181      10.836936       0.457638       1.399398      -0.682257       0.030208      -0.017575      -0.005944       0.035450      -0.006819      -0.004040      -0.009668       0.010187      -0.011797      -0.015782       0.005241       0.010541              1.692419       2.016728      -0.290323      -0.262427       1.552146       0.054901       1.508382          -0.000001
           52              H       1.169130       0.598581      11.420888       0.097540       1.097822 0.78229535E+01  0.76611193E+02                                 1.778464                            1.649560      -0.970877       2.415262                    0.998160       3.566358      10.074576       0.479499       1.304358      -0.703348      -0.036589       0.004143      -0.030021       0.047510      -0.002045       0.011093      -0.014223       0.002868      -0.000360      -0.017381      -0.001559       0.018939              1.838705       2.363487       0.099424       0.430114       1.531971       0.046153       1.620657           0.000001
           53              H       2.680315       2.294928      11.228374       0.125360       1.091325 0.81476767E+01  0.79953669E+02                                 1.722265                            1.649610      -0.973289       2.426182                    0.998080       3.374815       9.292962       0.498358       1.252448      -0.716328      -0.005674       0.023952      -0.023917       0.034321       0.004710       0.011514      -0.012016       0.002748      -0.005387      -0.019534       0.005612       0.013921              1.738939       1.550135      -0.022681       0.052373       2.125865      -0.286195       1.540818           0.000002
           54              H       5.057753       0.328620      13.779183       0.135701       1.070235 0.78170286E+01  0.75980873E+02                                 1.704879                            1.619651      -1.035898       2.401999                    0.997869       3.323687       9.133056       0.500739       1.258440      -0.714888       0.030573      -0.003753       0.018675       0.036022       0.008315       0.009446      -0.002995       0.008118      -0.006538      -0.013866       0.000362       0.013504              1.723667       1.991881      -0.055438       0.346317       1.581231      -0.129807       1.597890           0.000002
           55              H       3.486525      -1.311234      13.901911       0.104799       0.990341 0.67379480E+01  0.64206903E+02                                 1.720013                            1.573275      -1.084273       2.368103                    0.996679       3.647261      10.500801       0.466594       1.377567      -0.686907       0.014122      -0.038805       0.028078       0.049936      -0.001418       0.009688      -0.009096      -0.014218      -0.002185      -0.014825      -0.000631       0.015456              1.814025       1.487326      -0.044947       0.068783       2.166704      -0.583091       1.788044          -0.000001
           56              H      -0.928338       2.489948      12.982657       0.116984       1.043601 0.78864132E+01  0.76522064E+02                                 1.652475                            1.604577      -0.869746       2.471662                    0.999061       3.326408       9.015549       0.515616       1.224258      -0.722675       0.027562      -0.000229       0.021134       0.034733       0.003755       0.009545      -0.005893       0.001168       0.003330      -0.012928       0.002483       0.010445              1.661997       1.860317       0.137069       0.250467       1.641993      -0.035908       1.483682           0.000002
           57              C       0.444576       0.900399       4.687714      -0.025748      36.391704 0.43203824E+03  0.10074989E+05                                 9.504844                            6.897019       0.000756       2.005422                    0.999424      27.209749      76.254301       0.636139       0.412888      -1.073491       0.020538      -0.013914       0.033872       0.041985      -0.008590      -0.009908       0.002922       0.006534       0.000085      -0.010896      -0.004658       0.015554             11.595452      12.531445      -0.131558       4.066215       6.278059      -3.624270      15.976851          -0.000001
           58              C       1.787108       1.185291       4.774826      -0.099424      33.579724 0.42810467E+03  0.10091241E+05                                 9.225516                            7.035419      -0.090668       1.949079                    0.999382      29.542946      86.863086       0.599308       0.433572      -1.046709       0.008696      -0.026761       0.017814       0.033303       0.005910      -0.023215      -0.002403      -0.013457       0.006869      -0.026858       0.004058       0.022800             10.647571      12.301272       0.149134       3.330772       6.290158      -2.954914      13.351283           0.000002
           59              C       2.518418       0.820745       5.882744      -0.141542      34.371398 0.43888645E+03  0.10400198E+05                                 9.329357                            7.092239      -0.047279       1.957860                    0.999104      29.992133      88.147667       0.601410       0.429780      -1.049991      -0.019194      -0.009317      -0.029435       0.036355       0.008544      -0.000282       0.008915       0.019103      -0.059422      -0.023450       0.000518       0.022932             10.774909      11.067047       0.108063       2.827569       6.413066      -3.642974      14.844613           0.000002
           60              C       1.936205       0.137779       6.937720       0.065416      36.117219 0.41659736E+03  0.96469969E+04                                 9.558058                            6.829928      -0.050587       1.991815                    0.999353      26.682680      75.024124       0.629917       0.419901      -1.066756       0.000930      -0.012592      -0.012539       0.017795       0.004635       0.018863      -0.007199      -0.003458       0.003481      -0.022435       0.003761       0.018674             11.814776      12.998111      -0.596817       4.820494       6.578185      -4.103790      15.868031          -0.000001
           61              C       0.572085      -0.137318       6.851089      -0.147185      34.058113 0.46023082E+03  0.11024809E+05                                 9.244613                            7.248840      -0.047137       1.953694                    0.999165      30.257560      89.108825       0.597198       0.428147      -1.052080      -0.001383      -0.002279      -0.032454       0.032563       0.005236      -0.019697      -0.012816      -0.016228       0.017129      -0.024310      -0.002901       0.027211             10.516852      12.975567      -0.044967       3.122030       5.909531      -2.682079      12.665458          -0.000001
           62              C      -0.159225       0.248981       5.748465      -0.111391      33.340821 0.43998048E+03  0.10424923E+05                                 9.117584                            7.095123      -0.014639       1.966690                    0.999662      29.745871      87.208525       0.602489       0.429060      -1.051206       0.028082      -0.005670       0.002951       0.028801       0.012301      -0.003954       0.012493       0.011143      -0.072779      -0.030047       0.004145       0.025902             10.353259      11.243274      -0.003057       1.984025       6.095713      -3.397108      13.720790          -0.000000
           63              C      -0.340030       1.207597       3.443593       0.570625      23.954249 0.25742341E+03  0.53579826E+04                                 7.594913                            5.642223      -0.018207       2.039553                    0.999601      22.674312      63.206650       0.634555       0.463750      -1.026446      -0.008580       0.008652      -0.059553       0.060787       0.017058      -0.019207       0.029433      -0.148839      -0.159420      -0.076211      -0.031367       0.107577              9.037678      10.189056      -0.709005       2.273414       4.636161      -2.078985      12.287818           0.000000
           64              C       2.754544      -0.348695       8.083659       0.086743      34.962381 0.41367432E+03  0.95591151E+04                                 9.369109                            6.816078      -0.024315       2.002407                    0.999164      26.387730      74.031870       0.629369       0.421155      -1.066334       0.013049      -0.012811      -0.006766       0.019498      -0.007944      -0.002810      -0.005820       0.032057       0.000258      -0.019926       0.001961       0.017965             11.459667      11.638860       0.024079       6.295286       8.377399      -3.505851      14.362743          -0.000001
           65              C       3.904127       0.320622       8.487216      -0.162453      32.401201 0.44328204E+03  0.10490481E+05                                 8.847708                            7.044337       0.145263       2.014457                    0.999647      29.893536      86.712929       0.616537       0.419789      -1.060218       0.020865      -0.024410       0.004444       0.032418       0.006943      -0.011903      -0.010177      -0.043753      -0.006397      -0.026673      -0.002216       0.028888              9.892740      11.054929       0.542802       4.721510       7.746457      -1.810046      10.876833           0.000001
           66              C       4.725165      -0.215875       9.463021      -0.106331      31.517066 0.44526808E+03  0.10582778E+05                                 8.765721                            7.121645      -0.015046       1.963134                    0.999727      29.883424      87.774432       0.603334       0.427140      -1.052284      -0.018385      -0.015995      -0.024178       0.034329       0.018030      -0.007214       0.016095       0.009798      -0.036941      -0.029738       0.004351       0.025387              9.674584       9.793696       0.192416       3.420435       8.852422      -2.721230      10.377633          -0.000000
           67              C       4.418210      -1.428385      10.061499      -0.052895      35.832979 0.46410591E+03  0.11056172E+05                                 9.501851                            7.217279      -0.082814       1.978145                    0.998978      27.955817      80.078666       0.610882       0.420883      -1.064693      -0.028088       0.015023      -0.045089       0.055206       0.007632      -0.005276       0.002048      -0.003925       0.009558      -0.011497       0.004136       0.007361             11.205673      12.561728      -0.557534       5.076939       9.960385      -3.522800      11.094905          -0.000002
           68              C       3.240967      -2.066581       9.704626      -0.075227      32.273286 0.44202452E+03  0.10526119E+05                                 9.105768                            7.240053      -0.198540       1.923698                    0.998265      29.478388      87.742979       0.578383       0.444701      -1.037817       0.008473       0.012041      -0.027983       0.031620       0.006598      -0.026877       0.008911      -0.018453       0.014463      -0.034266       0.008930       0.025335             10.347149      11.873169       0.447778       4.343460       8.576508      -2.503143      10.591770          -0.000003
           69              C       2.419254      -1.527980       8.747110      -0.133788      32.537205 0.45197349E+03  0.10785902E+05                                 9.015617                            7.211967      -0.031922       1.971669                    0.998576      29.713028      87.545286       0.594753       0.431545      -1.049244       0.024230      -0.012739       0.004794       0.027792       0.005424      -0.006445       0.009796       0.032975      -0.020730      -0.021846       0.000123       0.021723             10.122186      10.235766       0.160933       3.975442       8.803343      -3.418655      11.327448          -0.000002
           70              C       5.350564      -2.054787      11.031769       0.607675      22.893811 0.25348305E+03  0.52886220E+04                                 7.520293                            5.705562      -0.080511       2.027759                    0.999625      22.680980      64.606990       0.609584       0.481592      -1.010467       0.043572      -0.030764       0.045525       0.070125      -0.001023      -0.070384       0.041493       0.019779       0.111858      -0.074181      -0.023653       0.097835              8.760540       9.355396       0.079156       3.376347       8.974486      -2.115373       7.951738          -0.000002
           71              C       4.786549      -2.878606      23.939346       0.090396      26.658449 0.34067514E+03  0.75751699E+04                                 7.907005                            6.265774       0.073927       2.038253                    0.999479      26.344310      74.925909       0.637403       0.432156      -1.048869      -0.031514      -0.039170       0.015697       0.052667       0.023040      -0.003515       0.006302       0.025323       0.089988      -0.042011       0.011290       0.030720              8.983244      10.082683      -3.069215      -1.231244      10.797226      -1.608457       6.069822           0.000000
           72              C       3.883876      -1.857141      23.819265      -0.196315      32.323637 0.45217326E+03  0.10752601E+05                                 8.859013                            7.134665       0.043711       1.987787                    0.999152      29.934493      87.000163       0.610132       0.422157      -1.058882      -0.008009      -0.011498      -0.013896       0.019735       0.001967      -0.002189      -0.012782      -0.026951       0.029082      -0.018537      -0.003631       0.022168             10.075571      11.669543      -4.176332      -1.354050      12.474822      -0.903462       6.082348           0.000002
           73              C       2.697183       4.962665       0.468771       0.164193      33.422116 0.37891713E+03  0.85716386E+04                                 9.185279                            6.562244      -0.138326       1.980213                    0.999310      25.339339      70.491450       0.635323       0.426179      -1.062470      -0.014888       0.007889      -0.009842       0.019513      -0.010812      -0.002836      -0.001989      -0.001407      -0.011514      -0.010647      -0.002122       0.012769             11.873320      12.022172      -6.332969      -0.744686      17.149694      -2.258165       6.448095           0.000001
           74              C       2.478605       3.840326       1.264335      -0.179480      32.287683 0.42948030E+03  0.10089935E+05                                 8.902941                            6.976384       0.053157       2.001832                    0.998636      29.346753      84.985367       0.613497       0.424961      -1.056335      -0.002588      -0.017264      -0.002995       0.017712       0.004982       0.002070       0.018257       0.019604       0.041291      -0.025698       0.002589       0.023110             10.342862       9.924740      -3.169254      -0.758487      14.157237      -3.070856       6.946611           0.000003
           75              C       3.425804       2.860661       1.333159       0.118214      26.613192 0.33766687E+03  0.75154344E+04                                 8.048314                            6.346861      -0.136008       1.985280                    0.998156      26.071755      74.958217       0.615148       0.447364      -1.036548       0.026516       0.017082      -0.033474       0.045993       0.038900       0.012981       0.023826      -0.010347       0.074442      -0.052167      -0.000317       0.052483              9.198119      10.182554      -2.717384      -1.156404      10.669033      -2.448079       6.742769          -0.000001
           76              C       1.667677       6.008661       0.394654      -0.126350      37.444421 0.41120748E+03  0.95169008E+04                                 9.778994                            6.738878       0.250766       2.061409                    0.999753      28.600047      81.105170       0.639037       0.414138      -1.067561       0.012978      -0.020642       0.005149       0.024920       0.011086      -0.009052       0.017916       0.016817       0.032628      -0.029365       0.008475       0.020890             13.157841      11.650317      -8.175628       0.440913      21.257922      -2.879884       6.565284           0.000003
           77              C       3.817729       8.737441       7.344406      -0.028619      36.456133 0.43295668E+03  0.10100653E+05                                 9.509120                            6.899438       0.008939       2.007623                    0.999386      27.247461      76.348495       0.636776       0.412301      -1.073992       0.019295       0.014537      -0.033210       0.041067       0.008953       0.010007       0.001622       0.006600      -0.004005      -0.011777      -0.003657       0.015435             11.601334      12.536451       0.132145      -4.068351       6.281004      -3.626542      15.986549          -0.000001
           78              C      -1.586136       8.452549       7.257293      -0.098925      33.642056 0.42910655E+03  0.10121497E+05                                 9.241292                            7.047898      -0.092515       1.948046                    0.999353      29.570034      86.991662       0.598193       0.434096      -1.046318       0.005737       0.025317      -0.015105       0.030034      -0.006851       0.024992      -0.001894      -0.013684       0.004469      -0.028925       0.004660       0.024265             10.666261      12.328181      -0.147206      -3.344306       6.298657      -2.956615      13.371945           0.000002
           79              C      -0.854826       8.817095       6.149376      -0.137466      34.197786 0.43611004E+03  0.10316271E+05                                 9.289572                            7.062638      -0.036111       1.962226                    0.999145      29.906770      87.770945       0.603685       0.428913      -1.050699      -0.018855       0.009441       0.030526       0.037101      -0.009544       0.001563       0.007727       0.019559      -0.056492      -0.022218      -0.000916       0.023134             10.727023      11.032414      -0.112305      -2.812299       6.384760      -3.620589      14.763895           0.000002
           80              C      -1.437043       9.500062       5.094399       0.065467      36.109890 0.41651832E+03  0.96450885E+04                                 9.559414                            6.831526      -0.072597       1.984939                    0.999330      26.676099      75.014956       0.629508       0.420177      -1.066538      -0.000049       0.012642       0.012154       0.017537      -0.003726      -0.019858      -0.007754      -0.003382       0.005022      -0.023070       0.002925       0.020145             11.815517      13.000151       0.595448      -4.818885       6.578562      -4.103359      15.867838          -0.000001
           81              C      -2.801166       9.775158       5.181031      -0.149017      34.113590 0.46115846E+03  0.11052861E+05                                 9.255517                            7.257078      -0.054380       1.951542                    0.999198      30.286397      89.224324       0.596729       0.428257      -1.051986      -0.001104       0.003167       0.031567       0.031745      -0.004208       0.018943      -0.012991      -0.015525       0.020437      -0.023628      -0.003076       0.026704             10.530007      12.993003       0.046170      -3.129500       5.915493      -2.684286      12.681525          -0.000001
           82              C       3.213924       9.388860       6.283654      -0.108368      33.262011 0.43856054E+03  0.10383354E+05                                 9.106548                            7.086218      -0.017489       1.966441                    0.999658      29.697778      87.047179       0.602514       0.429369      -1.050969       0.027368       0.005044      -0.002847       0.027974      -0.013002       0.002684       0.012739       0.009787      -0.076479      -0.030795       0.003622       0.027173             10.340923      11.232156       0.002129      -1.980218       6.088444      -3.391975      13.702169          -0.000000
           83              C       3.033122       8.430243       8.588527       0.571237      23.957824 0.25744339E+03  0.53587391E+04                                 7.597011                            5.643375      -0.030641       2.035111                    0.999607      22.676025      63.222552       0.634305       0.463903      -1.026316      -0.008648      -0.008940       0.058975       0.060273      -0.016245       0.019979       0.029091      -0.148069      -0.160411      -0.076645      -0.030445       0.107090              9.040645      10.192894       0.709526      -2.274923       4.637476      -2.079769      12.291565           0.000000
           84              C      -0.618705       9.986535       3.948460       0.084670      35.003732 0.41434056E+03  0.95780280E+04                                 9.373789                            6.820119      -0.022001       2.002893                    0.999186      26.410298      74.100323       0.629404       0.420976      -1.066485       0.012294       0.012543       0.007949       0.019279       0.007601       0.002488      -0.006882       0.030852      -0.000416      -0.019814       0.002501       0.017313             11.464310      11.645722      -0.025105      -6.298688       8.379986      -3.505074      14.367223          -0.000001
           85              C       0.530886       9.317218       3.544903      -0.160208      32.283472 0.44123959E+03  0.10429760E+05                                 8.823902                            7.026034       0.152958       2.017335                    0.999651      29.830749      86.470386       0.617631       0.419544      -1.060407       0.019805       0.025867      -0.004779       0.032927      -0.007722       0.013187      -0.010130      -0.044257      -0.008454      -0.027800      -0.001979       0.029779              9.864326      11.019658      -0.543672      -4.701587       7.731919      -1.807338      10.841399           0.000001
           86              C       1.351921       9.853716       2.569098      -0.110157      31.633895 0.44739875E+03  0.10645694E+05                                 8.785899                            7.138466      -0.020035       1.960901                    0.999697      29.951212      88.012904       0.602671       0.427116      -1.052340      -0.018196       0.015818       0.024477       0.034357      -0.016695       0.007218       0.017123       0.009643      -0.036349      -0.029942       0.005753       0.024189              9.696825       9.811493      -0.188004      -3.427933       8.873824      -2.732303      10.405157          -0.000001
           87              C       1.044954      11.066226       1.970621      -0.050071      35.724700 0.46243370E+03  0.11005368E+05                                 9.480417                            7.202523      -0.079902       1.979728                    0.998908      27.900195      79.855097       0.611787       0.420679      -1.064922      -0.027429      -0.014930       0.043375       0.053447      -0.007121       0.004963       0.000934      -0.005499       0.008960      -0.010714       0.003266       0.007448             11.178489      12.528875       0.556080      -5.061525       9.938899      -3.514393      11.067694          -0.000002
           88              C      -0.132297      11.704421       2.327493      -0.073739      32.219599 0.44104126E+03  0.10496641E+05                                 9.097393                            7.234285      -0.196191       1.924787                    0.998384      29.443509      87.607929       0.578351       0.444983      -1.037674       0.008431      -0.011534       0.027175       0.030702      -0.006920       0.028503       0.007878      -0.018842       0.012065      -0.035693       0.009618       0.026076             10.336648      11.859244      -0.447682      -4.337060       8.569764      -2.500937      10.580937          -0.000003
           89              C      -0.954007      11.165820       3.285009      -0.133552      32.548256 0.45220784E+03  0.10793525E+05                                 9.021907                            7.218394      -0.033036       1.971187                    0.998598      29.717937      87.584728       0.593891       0.432090      -1.048852       0.024189       0.012921      -0.004887       0.027856      -0.005050       0.008106       0.008798       0.031090      -0.024640      -0.020825      -0.001232       0.022056             10.128381      10.237739      -0.158351      -3.976539       8.810008      -3.422994      11.337397          -0.000002
           90              C       1.977305      11.692627       1.000350       0.602890      22.990815 0.25477665E+03  0.53220007E+04                                 7.537259                            5.717406      -0.091177       2.023835                    0.999620      22.742914      64.807227       0.609426       0.481138      -1.010777       0.042471       0.031159      -0.045051       0.069312       0.001359       0.072456       0.041593       0.022539       0.113908      -0.075366      -0.025006       0.100373              8.780787       9.376405      -0.078151      -3.385663       8.995558      -2.121524       7.970399          -0.000002
           91              C       1.413321       5.654381      12.157013       0.089066      26.714274 0.34162600E+03  0.76019697E+04                                 7.920415                            6.277113       0.070680       2.036858                    0.999516      26.376504      75.057062       0.636401       0.432514      -1.048602      -0.033783       0.040245      -0.017828       0.055487      -0.023126       0.002855       0.006353       0.021167       0.085957      -0.040446       0.011049       0.029397              8.999163      10.094919       3.079095       1.227628      10.824312      -1.612412       6.078259           0.000001
           92              C       0.510658       4.632917      12.277093      -0.195440      32.275581 0.45124782E+03  0.10725319E+05                                 8.851618                            7.128500       0.043348       1.988100                    0.999105      29.905272      86.899672       0.610237       0.422292      -1.058775      -0.007729       0.010752       0.015115       0.020095      -0.002207       0.002339      -0.012697      -0.028962       0.031069      -0.019903      -0.002878       0.022781             10.067360      11.656277       4.172451       1.351372      12.467695      -0.904804       6.078108           0.000002
           93              C      -0.676033       4.675176      11.563348       0.163522      33.428964 0.37900055E+03  0.85736659E+04                                 9.185014                            6.561766      -0.137847       1.980345                    0.999332      25.342733      70.492561       0.635545       0.426023      -1.062609      -0.014171      -0.009423       0.010920       0.020220       0.011529       0.003191      -0.000904      -0.003363      -0.013505      -0.010842      -0.003168       0.014010             11.873890      12.021748       6.334916       0.743892      17.152220      -2.257878       6.447702           0.000001
           94              C      -0.894621       5.797515      10.767784      -0.177183      32.247545 0.42881536E+03  0.10070151E+05                                 8.896464                            6.972036       0.055816       2.002711                    0.998637      29.318313      84.878315       0.613565       0.425089      -1.056283      -0.002834       0.015989       0.003062       0.016524      -0.004524      -0.001925       0.017908       0.023007       0.039759      -0.026603       0.004462       0.022141             10.335233       9.916732       3.166986       0.757518      14.147333      -3.068300       6.941636           0.000004
           95              C       0.052569       6.777180      10.698961       0.118609      26.559468 0.33680109E+03  0.74909028E+04                                 8.036415                            6.338397      -0.137528       1.985524                    0.998138      26.037817      74.819604       0.615643       0.447318      -1.036637       0.026242      -0.015529       0.032502       0.044567      -0.038321      -0.013190       0.023186      -0.009200       0.077774      -0.051999      -0.000027       0.052026              9.183757      10.164687       2.711111       1.154615      10.653186      -2.444886       6.733398          -0.000001
           96              C      -1.705528       3.629180      11.637466      -0.127431      37.494343 0.41176920E+03  0.95336644E+04                                 9.791055                            6.746024       0.248863       2.060809                    0.999787      28.617552      81.185035       0.638303       0.414451      -1.067302       0.013063       0.020243      -0.005230       0.024653      -0.010106       0.008766       0.019162       0.015176       0.031190      -0.029075       0.007414       0.021662             13.176656      11.665103       8.192158      -0.443970      21.293469      -2.882425       6.571397           0.000003
           97              C       2.928553       5.306409      19.376525      -0.025748      36.391699 0.43203819E+03  0.10074987E+05                                 9.504843                            6.897018       0.000756       2.005422                    0.999424      27.209747      76.254293       0.636139       0.412888      -1.073491      -0.020538       0.013914      -0.033872       0.041985      -0.008590      -0.009908       0.002922       0.006534       0.000085      -0.010896      -0.004658       0.015554             11.595450      12.531443      -0.131557       4.066213       6.278058      -3.624270      15.976849          -0.000001
           98              C       1.586021       5.021517      19.289413      -0.099424      33.579712 0.42810450E+03  0.10091236E+05                                 9.225513                            7.035417      -0.090667       1.949079                    0.999382      29.542939      86.863049       0.599308       0.433572      -1.046709      -0.008696       0.026761      -0.017814       0.033303       0.005910      -0.023215      -0.002403      -0.013458       0.006869      -0.026858       0.004058       0.022800             10.647567      12.301268       0.149135       3.330770       6.290156      -2.954912      13.351277           0.000002
           99              C       0.854711       5.386063      18.181495      -0.141541      34.371389 0.43888634E+03  0.10400194E+05                                 9.329354                            7.092237      -0.047279       1.957860                    0.999104      29.992129      88.147644       0.601411       0.429779      -1.049991       0.019194       0.009317       0.029435       0.036355       0.008544      -0.000282       0.008915       0.019103      -0.059422      -0.023450       0.000518       0.022932             10.774905      11.067044       0.108063       2.827567       6.413063      -3.642972      14.844606           0.000002
          100              C       1.436924       6.069029      17.126519       0.065416      36.117216 0.41659734E+03  0.96469964E+04                                 9.558058                            6.829928      -0.050587       1.991815                    0.999353      26.682679      75.024121       0.629917       0.419901      -1.066756      -0.000930       0.012592       0.012539       0.017795       0.004635       0.018863      -0.007199      -0.003458       0.003481      -0.022435       0.003761       0.018674             11.814774      12.998111      -0.596817       4.820494       6.578184      -4.103788      15.868028          -0.000001
          101              C       2.801044       6.344126      17.213150      -0.147185      34.058111 0.46023080E+03  0.11024809E+05                                 9.244613                            7.248840      -0.047137       1.953694                    0.999165      30.257559      89.108823       0.597198       0.428147      -1.052080       0.001383       0.002279       0.032454       0.032563       0.005236      -0.019697      -0.012816      -0.016228       0.017129      -0.024310      -0.002901       0.027211             10.516851      12.975567      -0.044967       3.122030       5.909530      -2.682078      12.665457          -0.000001
          102              C       3.532354       5.957827      18.315774      -0.111391      33.340826 0.43998056E+03  0.10424925E+05                                 9.117584                            7.095123      -0.014639       1.966690                    0.999662      29.745874      87.208533       0.602489       0.429060      -1.051206      -0.028082       0.005670      -0.002951       0.028801       0.012301      -0.003954       0.012493       0.011143      -0.072779      -0.030047       0.004145       0.025902             10.353259      11.243275      -0.003056       1.984024       6.095712      -3.397108      13.720790          -0.000000
          103              C       3.713159       4.999211      20.620646       0.570625      23.954248 0.25742340E+03  0.53579824E+04                                 7.594913                            5.642222      -0.018207       2.039553                    0.999601      22.674311      63.206645       0.634555       0.463750      -1.026446       0.008580      -0.008652       0.059553       0.060787       0.017058      -0.019207       0.029433      -0.148839      -0.159420      -0.076211      -0.031367       0.107577              9.037678      10.189055      -0.709005       2.273412       4.636161      -2.078985      12.287817           0.000000
          104              C       0.618585       6.555503      15.980580       0.086743      34.962379 0.41367434E+03  0.95591155E+04                                 9.369108                            6.816078      -0.024315       2.002407                    0.999164      26.387731      74.031873       0.629369       0.421155      -1.066334      -0.013049       0.012811       0.006766       0.019498      -0.007944      -0.002810      -0.005820       0.032057       0.000258      -0.019926       0.001961       0.017965             11.459665      11.638859       0.024080       6.295285       8.377397      -3.505849      14.362738          -0.000001
          105              C      -0.530998       5.886186      15.577023      -0.162453      32.401208 0.44328218E+03  0.10490485E+05                                 8.847710                            7.044339       0.145262       2.014457                    0.999647      29.893547      86.712988       0.616537       0.419789      -1.060218      -0.020865       0.024410      -0.004444       0.032418       0.006942      -0.011903      -0.010177      -0.043752      -0.006396      -0.026672      -0.002216       0.028888              9.892741      11.054930       0.542802       4.721510       7.746459      -1.810047      10.876835           0.000001
          106              C      -1.352036       6.422683      14.601218      -0.106331      31.517056 0.44526796E+03  0.10582775E+05                                 8.765719                            7.121643      -0.015045       1.963135                    0.999727      29.883420      87.774417       0.603334       0.427140      -1.052284       0.018385       0.015995       0.024178       0.034329       0.018030      -0.007214       0.016095       0.009798      -0.036941      -0.029738       0.004351       0.025387              9.674580       9.793693       0.192415       3.420435       8.852417      -2.721228      10.377630          -0.000000
          107              C      -1.045081       7.635193      14.002740      -0.052895      35.832977 0.46410588E+03  0.11056171E+05                                 9.501851                            7.217278      -0.082815       1.978145                    0.998978      27.955816      80.078659       0.610882       0.420883      -1.064693       0.028088      -0.015023       0.045090       0.055206       0.007632      -0.005276       0.002047      -0.003925       0.009558      -0.011497       0.004136       0.007361             11.205671      12.561727      -0.557534       5.076938       9.960383      -3.522799      11.094903          -0.000002
          108              C       0.132162       8.273389      14.359613      -0.075227      32.273289 0.44202459E+03  0.10526121E+05                                 9.105768                            7.240053      -0.198540       1.923698                    0.998265      29.478390      87.742984       0.578383       0.444701      -1.037817      -0.008473      -0.012041       0.027983       0.031620       0.006598      -0.026877       0.008911      -0.018453       0.014463      -0.034266       0.008930       0.025335             10.347148      11.873169       0.447778       4.343460       8.576507      -2.503143      10.591769          -0.000003
          109              C       0.953875       7.734788      15.317129      -0.133788      32.537204 0.45197352E+03  0.10785903E+05                                 9.015617                            7.211967      -0.031922       1.971669                    0.998576      29.713028      87.545288       0.594753       0.431545      -1.049244      -0.024230       0.012739      -0.004794       0.027792       0.005424      -0.006445       0.009796       0.032975      -0.020730      -0.021846       0.000123       0.021723             10.122185      10.235766       0.160933       3.975442       8.803342      -3.418654      11.327447          -0.000002
          110              C      -1.977435       8.261595      13.032470       0.607675      22.893812 0.25348306E+03  0.52886222E+04                                 7.520293                            5.705563      -0.080511       2.027759                    0.999625      22.680980      64.606990       0.609584       0.481592      -1.010467      -0.043572       0.030764      -0.045524       0.070125      -0.001023      -0.070383       0.041493       0.019779       0.111858      -0.074181      -0.023653       0.097835              8.760540       9.355396       0.079155       3.376347       8.974486      -2.115373       7.951738          -0.000002
          111              C      -1.413420       9.085414       0.124893       0.090396      26.658461 0.34067527E+03  0.75751745E+04                                 7.907011                            6.265777       0.073921       2.038251                    0.999479      26.344324      74.925989       0.637402       0.432156      -1.048869       0.031515       0.039170      -0.015697       0.052668       0.023040      -0.003516       0.006302       0.025323       0.089989      -0.042011       0.011290       0.030721              8.983252      10.082695      -3.069217      -1.231248      10.797233      -1.608458       6.069827           0.000000
          112              C      -0.510747       8.063949       0.244974      -0.196314      32.323645 0.45217326E+03  0.10752602E+05                                 8.859019                            7.134668       0.043708       1.987786                    0.999152      29.934496      87.000204       0.610132       0.422157      -1.058881       0.008010       0.011498       0.013896       0.019735       0.001967      -0.002189      -0.012783      -0.026952       0.029083      -0.018537      -0.003631       0.022169             10.075581      11.669546      -4.176332      -1.354049      12.474844      -0.903469       6.082354           0.000002
          113              C       0.675946       1.244143      23.595468       0.164185      33.422477 0.37892230E+03  0.85717841E+04                                 9.185344                            6.562289      -0.138330       1.980209                    0.999310      25.339500      70.491992       0.635321       0.426179      -1.062470       0.014886      -0.007888       0.009843       0.019511      -0.010812      -0.002836      -0.001991      -0.001408      -0.011514      -0.010648      -0.002121       0.012769             11.873417      12.022268      -6.333032      -0.744688      17.149847      -2.258185       6.448136           0.000001
          114              C       0.894524       2.366482      22.799904      -0.179481      32.287758 0.42948224E+03  0.10089995E+05                                 8.902958                            6.976405       0.053144       2.001827                    0.998636      29.346844      84.985779       0.613495       0.424961      -1.056335       0.002588       0.017265       0.002995       0.017713       0.004983       0.002070       0.018257       0.019605       0.041295      -0.025699       0.002589       0.023110             10.342868       9.924760      -3.169238      -0.758500      14.157220      -3.070849       6.946624           0.000003
          115              C      -0.052675       3.346147      22.731080       0.118215      26.613162 0.33766649E+03  0.75154240E+04                                 8.048309                            6.346858      -0.136008       1.985280                    0.998156      26.071742      74.958180       0.615148       0.447364      -1.036548      -0.026516      -0.017083       0.033474       0.045993       0.038900       0.012981       0.023826      -0.010347       0.074443      -0.052167      -0.000317       0.052484              9.198110      10.182547      -2.717377      -1.156406      10.669018      -2.448075       6.742765          -0.000001
          116              C       1.705452       0.198147      23.669585      -0.126270      37.441819 0.41117621E+03  0.95159787E+04                                 9.778458                            6.738552       0.250870       2.061455                    0.999753      28.599027      81.100944       0.639064       0.414130      -1.067568      -0.012979       0.020640      -0.005146       0.024918       0.011084      -0.009053       0.017914       0.016815       0.032619      -0.029361       0.008474       0.020887             13.157038      11.649666      -8.175015       0.440828      21.256475      -2.879711       6.564973           0.000003
          117              C      -0.444600      -2.530633      16.719833      -0.028619      36.456144 0.43295681E+03  0.10100656E+05                                 9.509121                            6.899439       0.008938       2.007622                    0.999386      27.247466      76.348515       0.636776       0.412301      -1.073992      -0.019295      -0.014537       0.033210       0.041067       0.008953       0.010007       0.001622       0.006601      -0.004005      -0.011777      -0.003657       0.015435             11.601337      12.536453       0.132144      -4.068352       6.281004      -3.626542      15.986552          -0.000001
          118              C       4.959265      -2.245741      16.806946      -0.098925      33.642068 0.42910672E+03  0.10121502E+05                                 9.241295                            7.047899      -0.092516       1.948045                    0.999353      29.570040      86.991690       0.598193       0.434096      -1.046318      -0.005737      -0.025318       0.015105       0.030034      -0.006851       0.024992      -0.001894      -0.013684       0.004470      -0.028925       0.004660       0.024265             10.666264      12.328185      -0.147206      -3.344308       6.298658      -2.956615      13.371948           0.000002
          119              C       4.227955      -2.610287      17.914863      -0.137466      34.197792 0.43611013E+03  0.10316274E+05                                 9.289573                            7.062639      -0.036112       1.962226                    0.999145      29.906774      87.770965       0.603685       0.428913      -1.050699       0.018855      -0.009441      -0.030526       0.037101      -0.009543       0.001563       0.007728       0.019559      -0.056492      -0.022218      -0.000916       0.023134             10.727024      11.032416      -0.112305      -2.812299       6.384760      -3.620589      14.763897           0.000002
          120              C       4.810172      -3.293254      18.969840       0.065467      36.109889 0.41651831E+03  0.96450884E+04                                 9.559414                            6.831526      -0.072597       1.984939                    0.999330      26.676099      75.014956       0.629508       0.420177      -1.066539       0.000049      -0.012642      -0.012154       0.017537      -0.003726      -0.019858      -0.007754      -0.003382       0.005022      -0.023070       0.002925       0.020145             11.815516      13.000151       0.595448      -4.818885       6.578561      -4.103358      15.867837          -0.000001
          121              C       6.174295      -3.568350      18.883208      -0.149017      34.113593 0.46115853E+03  0.11052863E+05                                 9.255518                            7.257079      -0.054380       1.951542                    0.999198      30.286399      89.224336       0.596729       0.428257      -1.051986       0.001104      -0.003167      -0.031567       0.031745      -0.004208       0.018943      -0.012992      -0.015525       0.020437      -0.023628      -0.003076       0.026704             10.530008      12.993005       0.046170      -3.129499       5.915494      -2.684286      12.681526          -0.000001
          122              C       0.159205      -3.182052      17.780585      -0.108368      33.262012 0.43856057E+03  0.10383355E+05                                 9.106549                            7.086218      -0.017490       1.966441                    0.999658      29.697779      87.047186       0.602514       0.429369      -1.050969      -0.027368      -0.005044       0.002847       0.027974      -0.013002       0.002684       0.012739       0.009787      -0.076478      -0.030795       0.003622       0.027173             10.340923      11.232157       0.002129      -1.980218       6.088444      -3.391975      13.702170          -0.000000
          123              C       0.340007      -2.223435      15.475712       0.571237      23.957826 0.25744341E+03  0.53587396E+04                                 7.597011                            5.643375      -0.030641       2.035111                    0.999607      22.676026      63.222558       0.634305       0.463903      -1.026316       0.008648       0.008940      -0.058975       0.060273      -0.016245       0.019979       0.029091      -0.148069      -0.160411      -0.076645      -0.030445       0.107090              9.040646      10.192895       0.709526      -2.274923       4.637476      -2.079770      12.291566           0.000000
          124              C       3.991834      -3.779727      20.115779       0.084670      35.003733 0.41434060E+03  0.95780292E+04                                 9.373789                            6.820119      -0.022001       2.002893                    0.999186      26.410300      74.100330       0.629404       0.420976      -1.066485      -0.012294      -0.012543      -0.007949       0.019279       0.007601       0.002488      -0.006882       0.030852      -0.000416      -0.019814       0.002501       0.017313             11.464310      11.645722      -0.025106      -6.298687       8.379986      -3.505073      14.367221          -0.000001
          125              C       2.842243      -3.110410      20.519336      -0.160208      32.283482 0.44123977E+03  0.10429767E+05                                 8.823905                            7.026036       0.152957       2.017334                    0.999651      29.830762      86.470453       0.617631       0.419544      -1.060407      -0.019805      -0.025867       0.004779       0.032927      -0.007722       0.013187      -0.010130      -0.044256      -0.008454      -0.027800      -0.001979       0.029779              9.864329      11.019661      -0.543672      -4.701588       7.731922      -1.807340      10.841403           0.000001
          126              C       2.021208      -3.646908      21.495141      -0.110157      31.633884 0.44739858E+03  0.10645689E+05                                 8.785897                            7.138464      -0.020033       1.960902                    0.999697      29.951207      88.012888       0.602672       0.427116      -1.052340       0.018196      -0.015818      -0.024477       0.034357      -0.016695       0.007217       0.017123       0.009643      -0.036348      -0.029942       0.005753       0.024189              9.696821       9.811490      -0.188003      -3.427933       8.873819      -2.732302      10.405154          -0.000001
          127              C       2.328175      -4.859418      22.093618      -0.050071      35.724700 0.46243371E+03  0.11005368E+05                                 9.480416                            7.202523      -0.079902       1.979728                    0.998908      27.900195      79.855094       0.611787       0.420679      -1.064922       0.027429       0.014930      -0.043375       0.053447      -0.007121       0.004963       0.000934      -0.005499       0.008959      -0.010714       0.003266       0.007448             11.178488      12.528874       0.556081      -5.061525       9.938898      -3.514392      11.067693          -0.000002
          128              C       3.505426      -5.497613      21.736746      -0.073739      32.219598 0.44104125E+03  0.10496641E+05                                 9.097393                            7.234285      -0.196191       1.924787                    0.998384      29.443509      87.607930       0.578351       0.444983      -1.037674      -0.008431       0.011534      -0.027175       0.030702      -0.006920       0.028503       0.007878      -0.018842       0.012065      -0.035693       0.009618       0.026076             10.336647      11.859243      -0.447682      -4.337060       8.569763      -2.500937      10.580936          -0.000003
          129              C       4.327136      -4.959012      20.779230      -0.133552      32.548257 0.45220787E+03  0.10793525E+05                                 9.021907                            7.218394      -0.033036       1.971187                    0.998598      29.717937      87.584727       0.593891       0.432090      -1.048852      -0.024189      -0.012921       0.004887       0.027856      -0.005050       0.008106       0.008798       0.031090      -0.024640      -0.020825      -0.001232       0.022056             10.128381      10.237739      -0.158352      -3.976538       8.810007      -3.422994      11.337396          -0.000002
          130              C       1.395824      -5.485819      23.063889       0.602891      22.990816 0.25477667E+03  0.53220011E+04                                 7.537259                            5.717406      -0.091178       2.023834                    0.999620      22.742914      64.807228       0.609426       0.481138      -1.010777      -0.042471      -0.031159       0.045051       0.069312       0.001359       0.072456       0.041593       0.022539       0.113908      -0.075366      -0.025006       0.100372              8.780788       9.376405      -0.078151      -3.385663       8.995559      -2.121524       7.970399          -0.000002
          131              C       1.959808       0.552427      11.907226       0.089066      26.714289 0.34162616E+03  0.76019751E+04                                 7.920420                            6.277116       0.070673       2.036856                    0.999516      26.376520      75.057148       0.636400       0.432514      -1.048602       0.033783      -0.040245       0.017828       0.055487      -0.023126       0.002855       0.006353       0.021166       0.085958      -0.040446       0.011049       0.029397              8.999172      10.094932       3.079098       1.227632      10.824320      -1.612413       6.078264           0.000001
          132              C       2.862471       1.573891      11.787146      -0.195439      32.275593 0.45124787E+03  0.10725321E+05                                 8.851624                            7.128503       0.043345       1.988099                    0.999105      29.905277      86.899720       0.610236       0.422292      -1.058775       0.007730      -0.010753      -0.015115       0.020095      -0.002207       0.002339      -0.012697      -0.028963       0.031070      -0.019903      -0.002879       0.022782             10.067371      11.656280       4.172451       1.351371      12.467718      -0.904811       6.078115           0.000002
          133              C       4.049162       1.531632      12.500891       0.163514      33.429326 0.37900573E+03  0.85738116E+04                                 9.185079                            6.561811      -0.137851       1.980341                    0.999332      25.342894      70.493102       0.635543       0.426023      -1.062609       0.014169       0.009422      -0.010921       0.020219       0.011529       0.003191      -0.000905      -0.003364      -0.013505      -0.010843      -0.003167       0.014010             11.873987      12.021844       6.334980       0.743893      17.152373      -2.257898       6.447744           0.000001
          134              C       4.267750       0.409293      13.296455      -0.177184      32.247617 0.42881727E+03  0.10070211E+05                                 8.896480                            6.972056       0.055804       2.002706                    0.998637      29.318402      84.878720       0.613563       0.425090      -1.056282       0.002833      -0.015989      -0.003061       0.016524      -0.004525      -0.001925       0.017908       0.023008       0.039763      -0.026604       0.004462       0.022142             10.335238       9.916752       3.166969       0.757531      14.147314      -3.068293       6.941648           0.000003
          135              C       3.320560      -0.570372      13.365278       0.118610      26.559434 0.33680065E+03  0.74908906E+04                                 8.036409                            6.338393      -0.137527       1.985525                    0.998138      26.037801      74.819556       0.615643       0.447318      -1.036637      -0.026242       0.015530      -0.032502       0.044567      -0.038321      -0.013190       0.023186      -0.009200       0.077775      -0.052000      -0.000027       0.052026              9.183747      10.164679       2.711104       1.154617      10.653170      -2.444883       6.733393          -0.000001
          136              C       5.078657       2.577628      12.426773      -0.127352      37.491718 0.41173767E+03  0.95327339E+04                                 9.790514                            6.745694       0.248967       2.060855                    0.999787      28.616527      81.180771       0.638330       0.414442      -1.067310      -0.013064      -0.020241       0.005227       0.024651      -0.010103       0.008766       0.019159       0.015175       0.031181      -0.029071       0.007413       0.021659             13.175843      11.664444       8.191538      -0.443884      21.292003      -2.882250       6.571082           0.000003
          137              N       4.580789       2.919169       0.664173      -0.219429      34.220422 0.48967011E+03  0.11647424E+05                                 8.768829                            7.135069       0.003195       2.037875                    0.998070      27.257510      74.305941       0.660474       0.389874      -1.101582      -0.104280       0.103829      -0.018232       0.148281       0.057502      -0.033526      -0.007699       0.001660       0.077386      -0.073929       0.007125       0.066804              9.939990      11.215675      -2.603544      -1.376581      11.116980      -2.645129       7.487315          -0.000002
          138              N       1.207551       6.718671      11.367947      -0.219899      34.265392 0.49044207E+03  0.11671581E+05                                 8.779554                            7.143265      -0.003714       2.035735                    0.998021      27.279027      74.408046       0.659671       0.390155      -1.101270      -0.103840      -0.103656       0.017533       0.147766      -0.057640       0.034287      -0.007811       0.002325       0.074826      -0.073841       0.006302       0.067539              9.953477      11.230763       2.612541       1.375142      11.134990      -2.648134       7.494677          -0.000002
          139              N      -1.207660       3.287639      23.400066      -0.219429      34.220428 0.48967016E+03  0.11647426E+05                                 8.768831                            7.135071       0.003196       2.037875                    0.998070      27.257510      74.305951       0.660474       0.389874      -1.101582       0.104280      -0.103829       0.018232       0.148281       0.057502      -0.033526      -0.007699       0.001660       0.077386      -0.073929       0.007125       0.066804              9.939994      11.215681      -2.603545      -1.376583      11.116985      -2.645131       7.487318          -0.000002
          140              N       2.165578      -0.511863      12.696292      -0.219899      34.265397 0.49044209E+03  0.11671582E+05                                 8.779556                            7.143266      -0.003714       2.035735                    0.998021      27.279026      74.408052       0.659670       0.390155      -1.101270       0.103840       0.103656      -0.017533       0.147766      -0.057640       0.034287      -0.007811       0.002325       0.074826      -0.073841       0.006302       0.067539              9.953481      11.230768       2.612542       1.375144      11.134995      -2.648137       7.494679          -0.000002
          141              O       0.355524       1.423499       2.392226      -0.578299      36.829581 0.56107848E+03  0.13603447E+05                                 8.704468                            7.262807       0.557051       2.231808                    0.996490      27.612752      72.381376       0.716579       0.352547      -1.146634      -0.016089      -0.011450       0.028280       0.034492       0.016509      -0.029091       0.000596      -0.027489       0.142209      -0.052467      -0.004242       0.056709              9.854014       8.092513       0.493694      -0.453949       5.944816      -2.354275      15.524714          -0.000003
          142              O       5.179199       1.221316       3.467897      -0.559813      31.594895 0.48620875E+03  0.11383549E+05                                 7.839888                            6.789638       0.807662       2.309818                    0.996418      27.339408      70.625492       0.735783       0.355551      -1.143204       0.009196      -0.011533       0.006428       0.016091      -0.000470      -0.005157       0.027507       0.002339      -0.289150      -0.101643       0.048914       0.052729              8.485732      13.216832      -0.549116       0.973674       5.219524      -0.615568       7.020841          -0.000000
          143              O       5.071943      -3.191088      11.504150      -0.562342      38.545218 0.61198302E+03  0.15196844E+05                                 9.037068                            7.677724       0.127022       2.097696                    0.993666      27.824976      74.350032       0.682865       0.361208      -1.137182      -0.015357       0.026850       0.006638       0.031636      -0.007166      -0.060583      -0.005891      -0.101535      -0.013902      -0.091556       0.037849       0.053707             10.027399       7.236747      -0.169017      -0.209863      15.210991      -2.896905       7.634458          -0.000005
          144              O      -0.363641      -1.398033      11.350139      -0.555956      39.737750 0.59372039E+03  0.14621871E+05                                 9.255072                            7.545352       0.195051       2.121973                    0.994711      27.593636      73.259966       0.691635       0.359591      -1.139254      -0.010183      -0.024907      -0.006493       0.027680       0.023399       0.007155       0.038157       0.071023       0.045275      -0.065450       0.016178       0.049271             10.614634      14.547378       2.587162       4.730675       7.822507       0.657065       9.474016          -0.000003
          145              O       3.728676       8.214342       9.639894      -0.577474      36.848177 0.56138541E+03  0.13613537E+05                                 8.709961                            7.266804       0.553045       2.230690                    0.996361      27.614267      72.406062       0.716043       0.352742      -1.146409      -0.016336       0.011576      -0.028647       0.034951      -0.016686       0.029046       0.000159      -0.027148       0.143430      -0.052523      -0.004588       0.057112              9.860979       8.097103      -0.493172       0.452395       5.948509      -2.356732      15.537324          -0.000003
          146              O       1.805952       8.416525       8.564222      -0.560244      31.578368 0.48586790E+03  0.11373380E+05                                 7.836420                            6.786607       0.811115       2.311081                    0.996429      27.334399      70.601818       0.736065       0.355483      -1.143278       0.008608       0.011966      -0.005933       0.015890       0.000850       0.005636       0.027797       0.000970      -0.289350      -0.101816       0.048169       0.053647              8.482035      13.211640       0.548578      -0.972966       5.217439      -0.615119       7.017025           0.000000
          147              O       1.698673      12.828928       0.527969      -0.561763      38.542784 0.61190643E+03  0.15194958E+05                                 9.037092                            7.677712       0.125329       2.097177                    0.993666      27.826325      74.361533       0.682781       0.361252      -1.137110      -0.015216      -0.027005      -0.006382       0.031647       0.006441       0.060226      -0.005660      -0.098096      -0.009526      -0.090001       0.038776       0.051225             10.026990       7.236235       0.168487       0.210463      15.210829      -2.895791       7.633906          -0.000005
          148              O       3.009508      11.035873       0.681981      -0.553050      39.618523 0.59153576E+03  0.14554222E+05                                 9.235772                            7.530952       0.199505       2.123887                    0.994685      27.549518      73.101067       0.692386       0.359542      -1.139326      -0.012615       0.025982       0.006642       0.029637      -0.023641      -0.007972       0.037682       0.073615       0.042190      -0.065790       0.015597       0.050193             10.590733      14.513379      -2.583306      -4.716165       7.807789       0.656566       9.451032          -0.000003
          149              O       3.017605       4.783309      21.672013      -0.578299      36.829575 0.56107837E+03  0.13603444E+05                                 8.704467                            7.262806       0.557052       2.231808                    0.996490      27.612748      72.381361       0.716579       0.352547      -1.146634       0.016089       0.011450      -0.028280       0.034492       0.016509      -0.029091       0.000596      -0.027489       0.142209      -0.052467      -0.004242       0.056709              9.854013       8.092513       0.493695      -0.453951       5.944815      -2.354274      15.524710          -0.000003
          150              O      -1.806070       4.985492      20.596342      -0.559813      31.594890 0.48620868E+03  0.11383547E+05                                 7.839887                            6.789637       0.807662       2.309818                    0.996418      27.339408      70.625488       0.735783       0.355551      -1.143204      -0.009196       0.011533      -0.006428       0.016091      -0.000470      -0.005157       0.027507       0.002339      -0.289150      -0.101643       0.048914       0.052729              8.485730      13.216829      -0.549115       0.973673       5.219523      -0.615567       7.020839          -0.000000
          151              O      -1.698814       9.397896      12.560089      -0.562342      38.545223 0.61198310E+03  0.15196846E+05                                 9.037069                            7.677725       0.127022       2.097696                    0.993666      27.824978      74.350038       0.682865       0.361208      -1.137182       0.015357      -0.026850      -0.006638       0.031636      -0.007166      -0.060583      -0.005891      -0.101535      -0.013902      -0.091556       0.037849       0.053707             10.027399       7.236748      -0.169017      -0.209863      15.210992      -2.896905       7.634458          -0.000005
          152              O       3.736770       7.604841      12.714100      -0.555956      39.737739 0.59372022E+03  0.14621865E+05                                 9.255069                            7.545350       0.195053       2.121973                    0.994711      27.593634      73.259951       0.691635       0.359590      -1.139255       0.010183       0.024907       0.006493       0.027680       0.023399       0.007155       0.038157       0.071023       0.045275      -0.065450       0.016178       0.049271             10.614629      14.547371       2.587160       4.730673       7.822504       0.657065       9.474013          -0.000003
          153              O      -0.355547      -2.007534      14.424345      -0.577474      36.848174 0.56138533E+03  0.13613535E+05                                 8.709961                            7.266803       0.553046       2.230690                    0.996361      27.614263      72.406050       0.716043       0.352742      -1.146409       0.016336      -0.011576       0.028647       0.034951      -0.016686       0.029047       0.000159      -0.027148       0.143430      -0.052523      -0.004588       0.057111              9.860979       8.097104      -0.493173       0.452396       5.948509      -2.356732      15.537323          -0.000003
          154              O       1.567177      -2.209717      15.500017      -0.560244      31.578372 0.48586797E+03  0.11373382E+05                                 7.836420                            6.786608       0.811115       2.311080                    0.996429      27.334400      70.601822       0.736065       0.355483      -1.143278      -0.008608      -0.011967       0.005933       0.015890       0.000850       0.005636       0.027797       0.000970      -0.289350      -0.101816       0.048169       0.053647              8.482035      13.211641       0.548578      -0.972966       5.217439      -0.615119       7.017026           0.000000
          155              O       1.674456      -6.622120      23.536270      -0.561763      38.542787 0.61190648E+03  0.15194960E+05                                 9.037093                            7.677713       0.125329       2.097177                    0.993666      27.826326      74.361537       0.682781       0.361252      -1.137110       0.015216       0.027005       0.006382       0.031647       0.006441       0.060226      -0.005660      -0.098096      -0.009526      -0.090001       0.038776       0.051225             10.026991       7.236235       0.168488       0.210463      15.210830      -2.895791       7.633907          -0.000005
          156              O       0.363621      -4.829065      23.382258      -0.553050      39.618508 0.59153551E+03  0.14554214E+05                                 9.235769                            7.530949       0.199507       2.123888                    0.994685      27.549514      73.101047       0.692386       0.359542      -1.139326       0.012615      -0.025982      -0.006642       0.029637      -0.023641      -0.007972       0.037682       0.073614       0.042190      -0.065790       0.015597       0.050193             10.590729      14.513371      -2.583303      -4.716164       7.807786       0.656566       9.451029          -0.000003

******************************************************
Auxiliary information for the entire system
The total spin magnetic moment of the unit cell is   -0.000008
The total net atomic charge of the unit cell is   0.000003
Accuracy of reproducing the electrostatic potential in the unit cell:
  The inner radius (bohr) =    5.0000
  The outer radius (bohr) =   12.0000
  Valid grid points have density less than (e/(bohr^3)) =    0.0001
  The number of valid grid points were=        72152
  The rms potential error without charges in kcal/mol is=      4.37320
  The rms potential error with partial charges in kcal/mol is=      0.39922
  The RRMSE value at monopole order=      0.09129
  The rms potential error with partial charges and cloud penetration in kcal/mol is=      0.41144
  The RRMSE value at monopole order with cloud penetration is=      0.09408
  The rms potential error with partial charges and atomic dipoles in kcal/mol is=      0.27446
  The RRMSE value at dipole order=      0.06276
  The rms potential error with partial charges, atomic dipoles and cloud penetration in kcal/mol is=      0.26888
  The RRMSE value at dipole order with cloud penetration=      0.06148

******************************************************
The electron densities and ab initio electrostatic potential were computed in VASP using the PBE functional and
projector augmented wave method. See the main text of the journal article for a description of computational details.
The atomic charges, dipoles, and quadrupoles were computed with the DDEC6 method as described in
(a) T. A. Manz and N. Gabaldon Limas, RSC Adv. 6 (2016) 47771-47801 DOI: 10.1039/c6ra04656h
(b) N. Gabaldon Limas and T. A. Manz, RSC Adv. 8 (2018) 2678-2707 DOI: 10.1039/c7ra11829e.
For each atom in the material, the electron cloud parameters were fit to the spherically averaged atom-in-material
electron density using radial positions for which this density was between 10^-4 and 10^-2 electrons per cubic bohr.
The polarizabilities, dispersion coefficients, and quantum Drude oscillator (QDO) parameters were fit using the MCLF method.
The magnetic structure of the system was optimized in VASP from the default ferromagnetic initial guess using spin polarization.
The atomic spin moments (ASMs) were computed on this optimized magnetic structure using the DDEC6 partition as inputs
to the method of T. A. Manz and D. S. Sholl, J. Chem. Theory Comput. 7 (2011) 4146-4164 DOI: 10.1021/ct200539n.
The RMSE and RRMSE were computed using a uniform grid with Ewald summation.
