# Supplementary material for: A collection of forcefield precursors for metal–organic frameworks
Source: RSC Adv. 2019 Nov 13;9(63):36492–507. doi: 10.1039/c9ra07327b (PMC9075174; doi:10.1039/c9ra07327b)
Supplement: RA-009-C9RA07327B-s3660 [file RA-009-C9RA07327B-s3660.xyz]

   76
jmolscript: load "" {1 1 1} spacegroup "x,y,z" unitcell [{      7.332900     0.000000     0.000000 }, {      0.000000    14.372000     0.000000 }, {     -0.274056     0.000000    18.067922 }]
Mn     1.766981     8.122336    14.384234     1.067326
Mn     5.241623     2.802253    17.080510     1.010007
Mn     1.488385     0.936336    12.717649     1.067333
Mn     5.346643     9.988253    10.021373     1.010439
Mn     5.291863     6.249664     3.683688     1.066973
Mn     1.817221    11.569747     0.987412     1.010480
Mn     5.570459    13.435664     5.350273     1.067127
Mn     1.712201     4.383747     8.046549     1.010105
Mo     5.362763     4.863916    12.042993     0.485830
Mo     5.225503    12.049916    15.058890     0.485843
Mo     1.696078     9.508084     6.025110     0.485936
Mo     1.833341     2.322084     3.009032     0.485845
C      6.869421     6.096459    12.958856     0.053459
C      5.721902     4.134250    14.065516     0.087036
C      3.942492     5.935923    13.273238     0.035146
C      3.823482     3.366354    12.417360     0.078760
C      6.500046     3.048157    11.833586     0.037097
C      4.190122     4.542414    10.242163     0.027962
C      6.887414     5.027757    10.515711     0.081472
C      5.096982     6.848977    11.175190     0.076584
C      3.718845    13.282459    14.143027     0.053431
C      4.866364    11.320250    13.036367     0.087107
C      6.645774    13.121923    13.828645     0.035130
C      6.764784    10.552354    14.684523     0.078739
C      4.088220    10.234157    15.268297     0.037065
C      6.398144    11.728414    16.859720     0.028027
C      3.700852    12.213757    16.586172     0.081533
C      5.491284    14.034977    15.926693     0.076489
C      0.189423     8.275541     5.109066     0.053393
C      1.336942    10.237750     4.002406     0.087212
C      3.116352     8.436077     4.794684     0.035037
C      3.235362    11.005646     5.650562     0.078718
C      0.558798    11.323843     6.234336     0.037016
C      2.868722     9.829586     7.825759     0.028015
C      0.171430     9.344243     7.552211     0.081523
C      1.961862     7.523023     6.892732     0.076484
C      3.339999     1.089541     3.924895     0.053418
C      2.192480     3.051750     5.031555     0.087083
C      0.413070     1.250077     4.239277     0.035119
C      0.294060     3.819646     3.383399     0.078689
C      2.970624     4.137843     2.799625     0.037037
C      0.660700     2.643586     1.208202     0.027976
C      3.357992     2.158243     1.481750     0.081472
C      1.567560     0.337023     2.141229     0.076618
N      0.298916     6.827706    13.408928    -0.382341
N      5.878762     3.722348    15.133330    -0.386462
N      3.263609     6.518564    13.988908    -0.387009
N      3.008453     2.578337    12.585030    -0.386825
N     -0.146401     2.121882    11.779020    -0.401256
N      3.554813     4.396970     9.293778    -0.373221
N      0.395236     5.047734     9.717651    -0.370722
N      5.009146     7.908337    10.729635    -0.352893
N      2.956450    14.013706    13.692955    -0.382312
N      4.709504    10.908348    11.968553    -0.386549
N     -0.008243    13.704564    13.112975    -0.387033
N      0.246913     9.764337    14.516853    -0.386835
N      3.401767     9.307882    15.322863    -0.401234
N     -0.299447    11.582970    17.808105    -0.373257
N      2.860130    12.233734    17.384232    -0.370749
N      5.579120     0.722337    16.372248    -0.352801
N      6.759928     7.544294     4.658994    -0.382240
N      1.180082    10.649652     2.934592    -0.386574
N      3.795235     7.853436     4.079014    -0.386919
N      4.050391    11.793663     5.482892    -0.386792
N     -0.127655    12.250118     6.288902    -0.401206
N      3.504031     9.975030     8.774144    -0.373290
N      6.663608     9.324266     8.350271    -0.370774
N      2.049698     6.463663     7.338287    -0.352824
N      4.102394     0.358294     4.374967    -0.382340
N      2.349340     3.463652     6.099369    -0.386554
N      7.067087     0.667436     4.954947    -0.387043
N      6.811931     4.607663     3.551069    -0.386797
N      3.657077     5.064118     2.745059    -0.401227
N      0.025391     2.789030     0.259817    -0.373287
N      4.198714     2.138266     0.683690    -0.370765
N      1.479724    13.649663     1.695674    -0.352962

The following XYZ coordinates are in angstroms. Other properties are in atomic units.
The sperically averaged electron density of each atom fit to a function of the form exp(a - br)
eigen_1, eigen_2 and eigen_3 are the three eigenvalues of traceless quadrupole moment tensor
  atom number  atomic symbol              X              Y              Z     net charge C6 coefficient C8 coefficient C10 coefficient fluctuating dipole atomic polarizability isotropic forcefield polarizability              a              b squared Pearson coefficient          <r^3>          <r^4>         wp_QDO          m_QDO          q_QDO       dipole_x       dipole_y       dipole_z         dipole            Qxy            Qxz            Qyz     Q(x^2-y^2)  Q(3z^2 - R^2)        eigen_1        eigen_2        eigen_3 static polarizability      alpha(xx)      alpha(xy)      alpha(xz)      alpha(yy)      alpha(yz)      alpha(zz) atomic spin moment
            1             Mn       1.766981       8.122336      14.384234       1.067326     174.870257 0.32978027E+04  0.11986258E+06                                24.092738                           18.004027       0.443120       1.937983                    0.999776      51.548776     146.172048       0.457195       0.368592      -1.177766       0.004481       0.003427       0.003785       0.006793       0.068138      -0.166980      -0.210342      -0.045874       0.883951      -0.224031      -0.211661       0.435692             29.400014      35.631306      -0.338927       2.527472      35.298232       9.498860      17.270504           4.801172
            2             Mn       5.241623       2.802253      17.080510       1.010007     172.862620 0.37876078E+04  0.14270071E+06                                23.999761                           19.357363       0.363902       1.890774                    0.999873      54.284046     157.388049       0.438214       0.370987      -1.174326      -0.050875       0.058115      -0.008050       0.077656      -0.059877       0.063745       0.057831      -0.033417      -0.215699      -0.137938       0.039317       0.098621             27.922243      21.867601       1.488796      -3.134272      22.127386      -4.670141      39.771743           4.799385
            3             Mn       1.488385       0.936336      12.717649       1.067333     174.866224 0.32977105E+04  0.11985838E+06                                24.092423                           18.003802       0.443108       1.937986                    0.999776      51.548080     146.169553       0.457197       0.368593      -1.177765      -0.004490       0.003433      -0.003757       0.006787      -0.068132      -0.166983       0.210334      -0.045862       0.884042      -0.224038      -0.211669       0.435708             29.399661      35.630746       0.339126       2.527319      35.298011      -9.498749      17.270225           4.801139
            4             Mn       5.346643       9.988253      10.021373       1.010439     172.835901 0.37867491E+04  0.14265957E+06                                23.996752                           19.354618       0.364329       1.890918                    0.999873      54.280850     157.371397       0.438266       0.370966      -1.174349       0.050826       0.058041       0.008071       0.077571       0.059844       0.063723      -0.057775      -0.033377      -0.215558      -0.137853       0.039298       0.098555             27.919051      21.865269      -1.488748      -3.134200      22.124874       4.669705      39.767009           4.799426
            5             Mn       5.291863       6.249664       3.683688       1.066973     174.929825 0.32991315E+04  0.11992421E+06                                24.099093                           18.008528       0.442432       1.937741                    0.999776      51.554254     146.200735       0.457100       0.368628      -1.177725      -0.004497      -0.003466      -0.003724       0.006790       0.068132      -0.166938      -0.210220      -0.045845       0.883551      -0.223946      -0.211553       0.435499             29.407997      35.640866      -0.338993       2.528057      35.308144       9.501865      17.274981           4.800649
            6             Mn       1.817221      11.569747       0.987412       1.010480     172.804057 0.37860252E+04  0.14262491E+06                                23.993603                           19.352579       0.364458       1.890984                    0.999873      54.277088     157.354378       0.438297       0.370959      -1.174359       0.050901      -0.058078       0.008100       0.077650      -0.059871       0.063779       0.057804      -0.033186      -0.215859      -0.137960       0.039365       0.098595             27.914882      21.861908       1.488395      -3.133503      22.122357      -4.668529      39.760380           4.799073
            7             Mn       5.570459      13.435664       5.350273       1.067127     174.911723 0.32986606E+04  0.11990231E+06                                24.097013                           18.006834       0.442699       1.937831                    0.999776      51.552696     146.191399       0.457139       0.368611      -1.177743       0.004488      -0.003421       0.003763       0.006783      -0.068136      -0.166967       0.210301      -0.045875       0.883751      -0.224000      -0.211614       0.435614             29.405691      35.638147       0.338760       2.527968      35.305397      -9.501178      17.273530           4.800880
            8             Mn       1.712201       4.383747       8.046549       1.010105     172.849634 0.37872610E+04  0.14268421E+06                                23.998505                           19.356410       0.363989       1.890811                    0.999873      54.282191     157.380148       0.438228       0.370984      -1.174330      -0.050898      -0.058068      -0.008103       0.077641       0.059852       0.063769      -0.057821      -0.033127      -0.215743      -0.137937       0.039387       0.098550             27.920639      21.866382      -1.488765      -3.134202      22.126592       4.669982      39.768944           4.799355
            9             Mo       5.362763       4.863916      12.042993       0.485830     209.708154 0.28496330E+04  0.10005680E+06                                28.691227                           18.269955       3.196586       2.494115                    0.996063     103.254889     289.639291       0.397129       0.439256      -1.125016      -0.010562       0.004667      -0.003044       0.011942       0.073168      -0.073803      -0.103494      -0.177275       0.198850      -0.155552      -0.042706       0.198258             37.260655      36.715956       1.490520      -1.637605      38.035532      -4.876118      37.030477           0.045902
           10             Mo       5.225503      12.049916      15.058890       0.485843     209.709520 0.28496866E+04  0.10005891E+06                                28.691065                           18.269939       3.196643       2.494134                    0.996064     103.254885     289.637318       0.397136       0.439247      -1.125024       0.010563       0.004680       0.003019       0.011941      -0.073171      -0.073806       0.103506      -0.177311       0.198775      -0.155558      -0.042714       0.198272             37.260374      36.715510      -1.490395      -1.637679      38.035041       4.876144      37.030573           0.045845
           11             Mo       1.696078       9.508084       6.025110       0.485936     209.692265 0.28493328E+04  0.10004302E+06                                28.689335                           18.268609       3.196010       2.494016                    0.996058     103.248302     289.610429       0.397158       0.439237      -1.125034       0.010620      -0.004693       0.003012       0.011995       0.073125      -0.073711      -0.103540      -0.177431       0.197950      -0.155428      -0.042778       0.198206             37.258478      36.715149       1.490016      -1.637567      38.032336      -4.875087      37.027949           0.045963
           12             Mo       1.833341       2.322084       3.009032       0.485845     209.708584 0.28496173E+04  0.10005605E+06                                28.691249                           18.269876       3.196630       2.494131                    0.996063     103.254099     289.636260       0.397131       0.439254      -1.125017      -0.010556      -0.004640      -0.003010       0.011917      -0.073166      -0.073800       0.103481      -0.177250       0.198738      -0.155524      -0.042708       0.198232             37.260882      36.716468      -1.490333      -1.637643      38.035601       4.875721      37.030577           0.046009
           13              C       6.869421       6.096459      12.958856       0.053459      40.486193 0.52669263E+03  0.12893074E+05                                10.210435                            7.830124       0.538944       2.121991                    0.999960      29.456598      84.304341       0.573186       0.436527      -1.059706       0.032673       0.028726       0.017188       0.046777      -0.115003      -0.081483      -0.087546       0.001331       0.199848      -0.201596       0.081370       0.120226             11.662404      13.604544       5.842709       3.345053      12.393435       2.664046       8.989232           0.021562
           14              C       5.721902       4.134250      14.065516       0.087036      41.307747 0.53768801E+03  0.13256440E+05                                10.489230                            7.999487       0.277650       2.046621                    0.999780      29.362842      84.879705       0.556653       0.446298      -1.051787       0.020066      -0.007777       0.028215       0.035485       0.011244      -0.015579       0.095522       0.017988      -0.483666      -0.196585       0.089095       0.107491             12.247363       7.562008      -0.491172       1.196269      10.518587      -5.913999      18.661493           0.022943
           15              C       3.942492       5.935923      13.273238       0.035146      40.186700 0.54230152E+03  0.13381943E+05                                10.183961                            7.956517       0.548966       2.118901                    0.999913      29.942148      86.237611       0.567011       0.437760      -1.058208      -0.024189       0.019535       0.034178       0.046205       0.092880       0.095854      -0.106864      -0.046079      -0.060394      -0.198771       0.078482       0.120290             11.464367      12.802579      -4.737842      -4.321485      11.559636       3.172061      10.030886           0.022758
           16              C       3.823482       3.366354      12.417360       0.078760      40.746663 0.52687940E+03  0.12921452E+05                                10.362018                            7.908542       0.335332       2.064560                    0.999903      29.279714      84.357745       0.561039       0.445157      -1.052683      -0.027508      -0.022765       0.003753       0.035903      -0.136070       0.036212       0.028750       0.000106       0.285391      -0.191011       0.086776       0.104236             11.941414      14.216909       6.764037      -1.319748      13.826285      -2.063513       7.781047           0.018901
           17              C       6.500046       3.048157      11.833586       0.037097      40.939046 0.55193951E+03  0.13690330E+05                                10.322102                            8.029985       0.452728       2.084585                    0.999925      30.271944      87.631182       0.563656       0.438096      -1.057198       0.019727      -0.044185      -0.015642       0.050855       0.146396      -0.021004      -0.020776       0.066539       0.315138      -0.202683       0.071730       0.130953             11.705743      12.036142      -6.139946      -0.113295      15.599892      -1.209638       7.481195           0.024706
           18              C       4.190122       4.542414      10.242163       0.027962      42.114923 0.55295184E+03  0.13709506E+05                                10.464973                            8.013078       0.450618       2.081643                    0.999912      30.313096      87.476406       0.567321       0.435454      -1.059741      -0.023950       0.003173      -0.040968       0.047561      -0.001291      -0.135910      -0.054509      -0.096847      -0.284867      -0.198752       0.068965       0.129787             11.980998      12.530156       0.998329       6.720133       7.221051       0.323926      16.191787           0.024677
           19              C       6.887414       5.027757      10.515711       0.081472      41.144200 0.53589090E+03  0.13189531E+05                                10.407463                            7.953502       0.346432       2.066123                    0.999875      29.335481      84.486163       0.562188       0.442661      -1.054864       0.033988       0.019427      -0.013755       0.041494      -0.001266       0.139418      -0.009626      -0.156207      -0.196294      -0.195312       0.082406       0.112907             11.994337      14.353898       0.020608      -7.002852       7.552436      -0.654226      14.076679           0.022485
           20              C       5.096982       6.848977      11.175190       0.076584      38.815091 0.52216356E+03  0.12758678E+05                                 9.973000                            7.833727       0.407455       2.089717                    0.999900      29.034929      83.106953       0.568782       0.440719      -1.056843      -0.010501       0.021594      -0.016546       0.029161       0.008898      -0.001311       0.098647       0.234483       0.199508      -0.188916       0.084080       0.104836             11.157054       7.192117      -1.014948       0.412141      16.981709      -4.622327       9.297337           0.023081
           21              C       3.718845      13.282459      14.143027       0.053431      40.485273 0.52667955E+03  0.12892652E+05                                10.210251                            7.830007       0.539008       2.122016                    0.999960      29.456147      84.302273       0.573193       0.436525      -1.059709      -0.032660       0.028734      -0.017173       0.046768       0.114999      -0.081492       0.087553       0.001316       0.199797      -0.201596       0.081374       0.120223             11.662175      13.604271      -5.842598       3.344923      12.393225      -2.663945       8.989030           0.021573
           22              C       4.866364      11.320250      13.036367       0.087107      41.306914 0.53767194E+03  0.13255997E+05                                10.489237                            7.999468       0.277511       2.046588                    0.999780      29.362515      84.879713       0.556641       0.446309      -1.051777      -0.020073      -0.007783      -0.028218       0.035493      -0.011240      -0.015573      -0.095522       0.017978      -0.483682      -0.196588       0.089093       0.107495             12.247391       7.562031       0.491195       1.196294      10.518622       5.914028      18.661520           0.022918
           23              C       6.645774      13.121923      13.828645       0.035130      40.186269 0.54229380E+03  0.13381724E+05                                10.183956                            7.956507       0.548920       2.118893                    0.999913      29.941939      86.237316       0.567005       0.437766      -1.058203       0.024184       0.019549      -0.034155       0.046191      -0.092874       0.095868       0.106859      -0.046081      -0.060443      -0.198776       0.078493       0.120282             11.464367      12.802525       4.737890      -4.321434      11.559730      -3.172088      10.030847           0.022776
           24              C       6.764784      10.552354      14.684523       0.078739      40.746715 0.52688049E+03  0.12921487E+05                                10.362019                            7.908547       0.335373       2.064572                    0.999903      29.279797      84.358042       0.561039       0.445156      -1.052683       0.027500      -0.022763      -0.003754       0.035895       0.136072       0.036217      -0.028760       0.000100       0.285336      -0.191009       0.086787       0.104221             11.941396      14.216874      -6.764002      -1.319713      13.826255       2.063482       7.781059           0.018912
           25              C       4.088220      10.234157      15.268297       0.037065      40.939094 0.55194165E+03  0.13690377E+05                                10.322056                            8.029965       0.452797       2.084603                    0.999925      30.272006      87.630945       0.563662       0.438092      -1.057202      -0.019715      -0.044188       0.015629       0.050848      -0.146400      -0.021000       0.020761       0.066536       0.315107      -0.202682       0.071743       0.130939             11.705671      12.036121       6.139904      -0.113329      15.599696       1.209580       7.481196           0.024727
           26              C       6.398144      11.728414      16.859720       0.028027      42.112232 0.55290939E+03  0.13708188E+05                                10.464565                            8.012795       0.450613       2.081658                    0.999912      30.311859      87.471940       0.567329       0.435457      -1.059740       0.023970       0.003182       0.040990       0.047591       0.001297      -0.135922       0.054520      -0.096883      -0.284888      -0.198776       0.068973       0.129803             11.980524      12.529525      -0.998229       6.719789       7.220767      -0.323865      16.191280           0.024730
           27              C       3.700852      12.213757      16.586172       0.081533      41.141591 0.53585074E+03  0.13188291E+05                                10.407060                            7.953229       0.346406       2.066130                    0.999875      29.334294      84.481860       0.562195       0.442664      -1.054863      -0.034012       0.019464       0.013762       0.041534       0.001252       0.139426       0.009645      -0.156233      -0.196329      -0.195330       0.082405       0.112926             11.993858      14.353251      -0.020665      -7.002537       7.552131       0.654249      14.076193           0.022529
           28              C       5.491284      14.034977      15.926693       0.076489      38.814299 0.52215308E+03  0.12758298E+05                                 9.972719                            7.833547       0.407694       2.089793                    0.999900      29.034558      83.104217       0.568802       0.440707      -1.056855       0.010497       0.021576       0.016524       0.029134      -0.008904      -0.001310      -0.098637       0.234493       0.199494      -0.188912       0.084087       0.104825             11.156708       7.191889       1.014898       0.412118      16.981130       4.622193       9.297104           0.023132
           29              C       0.189423       8.275541       5.109066       0.053393      40.486876 0.52671006E+03  0.12893557E+05                                10.210443                            7.830168       0.539260       2.122080                    0.999960      29.456909      84.304344       0.573196       0.436518      -1.059716      -0.032620      -0.028728      -0.017162       0.046732      -0.114980      -0.081467      -0.087506       0.001349       0.199740      -0.201538       0.081368       0.120171             11.662424      13.604402       5.842549       3.345246      12.393329       2.664257       8.989540           0.021586
           30              C       1.336942      10.237750       4.002406       0.087212      41.303337 0.53763883E+03  0.13254996E+05                                10.488897                            7.999422       0.277147       2.046505                    0.999779      29.360801      84.874573       0.556621       0.446332      -1.051762      -0.020052       0.007791      -0.028242       0.035502       0.011230      -0.015495       0.095490       0.017950      -0.483556      -0.196522       0.089040       0.107481             12.246832       7.561920      -0.491108       1.196129      10.518172      -5.913377      18.660403           0.022977
           31              C       3.116352       8.436077       4.794684       0.035037      40.190407 0.54236854E+03  0.13383997E+05                                10.184551                            7.956974       0.548936       2.118881                    0.999913      29.943873      86.243592       0.566999       0.437757      -1.058211       0.024144      -0.019550      -0.034158       0.046172       0.092855       0.095891      -0.106859      -0.046083      -0.060682      -0.198788       0.078505       0.120283             11.465082      12.803177      -4.738060      -4.321831      11.560372       3.172385      10.031697           0.022792
           32              C       3.235362      11.005646       5.650562       0.078718      40.748634 0.52691042E+03  0.12922404E+05                                10.362352                            7.908774       0.335391       2.064570                    0.999903      29.280535      84.360748       0.561031       0.445157      -1.052683       0.027505       0.022761      -0.003756       0.035898      -0.136048       0.036222       0.028751       0.000097       0.285278      -0.190975       0.086766       0.104209             11.941862      14.217399       6.764231      -1.320082      13.826717      -2.063875       7.781468           0.018920
           33              C       0.558798      11.323843       6.234336       0.037016      40.943731 0.55200718E+03  0.13692432E+05                                10.322809                            8.030417       0.452830       2.084586                    0.999926      30.274047      87.638700       0.563647       0.438089      -1.057202      -0.019736       0.044181       0.015591       0.050838       0.146405      -0.021028      -0.020796       0.066517       0.315013      -0.202669       0.071696       0.130974             11.706688      12.037137      -6.140598      -0.113007      15.601231      -1.210198       7.481697           0.024725
           34              C       2.868722       9.829586       7.825759       0.028015      42.118868 0.55299290E+03  0.13710842E+05                                10.465670                            8.013413       0.450385       2.081553                    0.999912      30.314668      87.483280       0.567303       0.435459      -1.059734       0.024009      -0.003207       0.040990       0.047612      -0.001252      -0.135925      -0.054504      -0.096884      -0.285062      -0.198796       0.068961       0.129835             11.981953      12.531512       0.998460       6.721043       7.221409       0.323990      16.192937           0.024667
           35              C       0.171430       9.344243       7.552211       0.081523      41.147657 0.53592505E+03  0.13190658E+05                                10.408161                            7.953840       0.346296       2.066061                    0.999876      29.336822      84.492550       0.562164       0.442671      -1.054852      -0.034048      -0.019433       0.013719       0.041534      -0.001250       0.139415      -0.009662      -0.156217      -0.196369      -0.195321       0.082391       0.112929             11.995308      14.355529       0.020698      -7.003700       7.552854      -0.654330      14.077540           0.022485
           36              C       1.961862       7.523023       6.892732       0.076484      38.816328 0.52218142E+03  0.12759181E+05                                 9.973054                            7.833762       0.407671       2.089769                    0.999901      29.035514      83.107959       0.568793       0.440708      -1.056853       0.010496      -0.021644       0.016489       0.029163       0.008891      -0.001292       0.098685       0.234538       0.199448      -0.188958       0.084114       0.104845             11.157097       7.192143      -1.015025       0.412113      16.982130      -4.622051       9.297017           0.023108
           37              C       3.339999       1.089541       3.924895       0.053418      40.486426 0.52669242E+03  0.12893059E+05                                10.210464                            7.830107       0.539027       2.122016                    0.999960      29.456600      84.304143       0.573189       0.436525      -1.059708       0.032676      -0.028698       0.017189       0.046763       0.115008      -0.081481       0.087544       0.001341       0.199783      -0.201593       0.081385       0.120207             11.662503      13.604683      -5.842820       3.345111      12.393550      -2.664126       8.989275           0.021592
           38              C       2.192480       3.051750       5.031555       0.087083      41.306066 0.53766191E+03  0.13255687E+05                                10.489154                            7.999445       0.277437       2.046570                    0.999780      29.362013      84.878039       0.556636       0.446315      -1.051773       0.020079       0.007796       0.028217       0.035498      -0.011238      -0.015582      -0.095512       0.017998      -0.483736      -0.196599       0.089112       0.107486             12.247247       7.561994       0.491180       1.196250      10.518560       5.913909      18.661188           0.022957
           39              C       0.413070       1.250077       4.239277       0.035119      40.187075 0.54230271E+03  0.13381999E+05                                10.184080                            7.956553       0.548949       2.118896                    0.999913      29.942258      86.238418       0.567006       0.437763      -1.058205      -0.024197      -0.019517       0.034163       0.046190      -0.092876       0.095857       0.106862      -0.046066      -0.060473      -0.198770       0.078486       0.120285             11.464573      12.802788       4.738022      -4.321573      11.559925      -3.172205      10.031004           0.022799
           40              C       0.294060       3.819646       3.383399       0.078689      40.747603 0.52689176E+03  0.12921812E+05                                10.362112                            7.908584       0.335447       2.064589                    0.999903      29.280088      84.358591       0.561044       0.445151      -1.052688      -0.027488       0.022737       0.003747       0.035869       0.136062       0.036217      -0.028748       0.000117       0.285325      -0.190995       0.086773       0.104221             11.941566      14.217121      -6.764164      -1.319783      13.826457       2.063541       7.781121           0.018940
           41              C       2.970624       4.137843       2.799625       0.037037      40.940184 0.55195456E+03  0.13690800E+05                                10.322297                            8.030089       0.452764       2.084592                    0.999925      30.272402      87.632891       0.563653       0.438095      -1.057198       0.019723       0.044148      -0.015604       0.050809      -0.146385      -0.020992       0.020791       0.066573       0.315065      -0.202666       0.071723       0.130942             11.706025      12.036481       6.140177      -0.113256      15.600250       1.209714       7.481344           0.024752
           42              C       0.660700       2.643586       1.208202       0.027976      42.115163 0.55295199E+03  0.13709549E+05                                10.465152                            8.013177       0.450472       2.081601                    0.999912      30.313011      87.477086       0.567306       0.435465      -1.059732      -0.023997      -0.003146      -0.040969       0.047584       0.001286      -0.135914       0.054514      -0.096843      -0.284965      -0.198772       0.068971       0.129801             11.981257      12.530423      -0.998349       6.720317       7.221158      -0.323938      16.192190           0.024736
           43              C       3.357992       2.158243       1.481750       0.081472      41.144459 0.53589240E+03  0.13189601E+05                                10.407600                            7.953580       0.346285       2.066077                    0.999875      29.335464      84.486715       0.562177       0.442669      -1.054858       0.034033      -0.019413      -0.013739       0.041519       0.001270       0.139426       0.009623      -0.156197      -0.196371      -0.195326       0.082411       0.112914             11.994539      14.354133      -0.020598      -7.002992       7.552533       0.654224      14.076952           0.022532
           44              C       1.567560       0.337023       2.141229       0.076618      38.813794 0.52214429E+03  0.12758104E+05                                 9.972867                            7.833652       0.407275       2.089666                    0.999900      29.034277      83.105087       0.568776       0.440727      -1.056837      -0.010512      -0.021636      -0.016531       0.029187      -0.008895      -0.001312      -0.098662       0.234525       0.199488      -0.188942       0.084105       0.104837             11.156880       7.192048       1.014935       0.412129      16.981391       4.622150       9.297201           0.023149
           45              N       0.298916       6.827706      13.408928      -0.382341      42.901892 0.55742500E+03  0.13644975E+05                                10.020350                            7.613347       0.410819       2.121905                    0.999254      29.871705      81.614270       0.641688       0.389938      -1.105629      -0.027956      -0.029816      -0.027999       0.049542      -0.093380      -0.063347      -0.061571      -0.004911       0.125297      -0.154132       0.072529       0.081603             11.522625      13.829191       6.131532       3.807758      12.572083       3.629274       8.166601           0.023807
           46              N       5.878762       3.722348      15.133330      -0.386462      43.081804 0.55840684E+03  0.13687765E+05                                10.103227                            7.628799       0.451177       2.133545                    0.998831      30.113054      82.580908       0.639339       0.390834      -1.103967       0.037877       0.004001      -0.042289       0.056912       0.016487      -0.017956       0.062929       0.002325      -0.343819      -0.137811       0.056151       0.081660             11.952821       6.565221      -0.150089       0.464925       9.904390      -6.600398      19.388854           0.009511
           47              N       3.263609       6.518564      13.988908      -0.387009      40.980313 0.56134535E+03  0.13798986E+05                                 9.797980                            7.692694       0.318503       2.086570                    0.999191      30.362806      83.802676       0.630276       0.395328      -1.099130       0.040399      -0.037315      -0.015911       0.057251       0.081584       0.084961      -0.073165      -0.035640      -0.088405      -0.162914       0.064413       0.098501             11.042669      12.534674      -5.251493      -3.641745      11.797488       3.523760       8.795845           0.025397
           48              N       3.008453       2.578337      12.585030      -0.386825      42.136300 0.55294446E+03  0.13504928E+05                                 9.894508                            7.572192       0.498634       2.148990                    0.999389      29.885129      81.498389       0.644915       0.388860      -1.106648       0.027974       0.033930      -0.001317       0.043995      -0.115967       0.028261       0.015435      -0.006654       0.202362      -0.154093       0.067021       0.087072             11.406761      13.705039       6.989451      -1.470079      13.910781      -2.216968       6.604462           0.022886
           49              N      -0.146401       2.121882      11.779020      -0.401256      41.599562 0.57431190E+03  0.14203858E+05                                 9.900285                            7.782814       0.290092       2.074141                    0.998815      30.726092      85.167383       0.626168       0.395509      -1.098595      -0.054414       0.031527      -0.013611       0.064343       0.117245      -0.005656      -0.034488       0.068833       0.206811      -0.159260       0.053292       0.105968             11.184585      11.937524      -6.180208       1.148566      14.703768      -1.803798       6.912464           0.021386
           50              N       3.554813       4.396970       9.293778      -0.373221      42.430938 0.57063520E+03  0.14101890E+05                                10.060755                            7.801598       0.168907       2.045469                    0.997782      30.369401      84.372398       0.619651       0.399981      -1.094609       0.038159       0.029973       0.026726       0.055397      -0.006877      -0.101656      -0.042979      -0.074301      -0.222626      -0.152157       0.056710       0.095447             11.460385      12.467564       0.334517       7.006502       6.432731       0.381025      15.480860           0.028310
           51              N       0.395236       5.047734       9.717651      -0.370722      41.922884 0.55556809E+03  0.13578806E+05                                 9.865560                            7.589249       0.503688       2.157260                    0.999122      29.639228      80.735201       0.644600       0.388769      -1.107224       0.000397       0.043601       0.048168       0.064972       0.000546       0.101949      -0.011588      -0.109358      -0.129175      -0.140529       0.060401       0.080128             11.359285      13.577001      -0.109525      -7.355422       6.354897      -0.219490      14.145958           0.010590
           52              N       5.009146       7.908337      10.729635      -0.352893      39.708641 0.55125372E+03  0.13459531E+05                                 9.527633                            7.603782       0.399020       2.130745                    0.998733      29.390926      80.259176       0.637806       0.393314      -1.102994      -0.021811      -0.036923      -0.006317       0.043346       0.008491      -0.005667       0.080198       0.181749       0.166565      -0.150405       0.063375       0.087030             10.525969       6.292562      -0.537619       0.223538      16.483451      -4.781027       8.801895           0.029592
           53              N       2.956450      14.013706      13.692955      -0.382312      42.898566 0.55737460E+03  0.13643404E+05                                10.019782                            7.612960       0.410893       2.121945                    0.999254      29.870470      81.609326       0.641711       0.389934      -1.105635       0.027958      -0.029791       0.028025       0.049543       0.093377      -0.063353       0.061581      -0.004913       0.125285      -0.154136       0.072528       0.081608             11.521937      13.828345      -6.131114       3.807456      12.571351      -3.628991       8.166116           0.023803
           54              N       4.709504      10.908348      11.968553      -0.386549      43.089388 0.55852041E+03  0.13691304E+05                                10.104573                            7.629702       0.450933       2.133436                    0.998830      30.115607      82.591353       0.639283       0.390848      -1.103953      -0.037887       0.003989       0.042305       0.056930      -0.016492      -0.017959      -0.062929       0.002304      -0.343872      -0.137826       0.056149       0.081677             11.954535       6.566009       0.150096       0.464964       9.905822       6.601586      19.391775           0.009487
           55              N      -0.008243      13.704564      13.112975      -0.387033      40.982131 0.56137459E+03  0.13799914E+05                                 9.798375                            7.692976       0.318351       2.086518                    0.999191      30.363265      83.805168       0.630253       0.395337      -1.099122      -0.040402      -0.037285       0.015938       0.057241      -0.081581       0.084968       0.073154      -0.035638      -0.088433      -0.162912       0.064410       0.098502             11.043144      12.535158       5.251799      -3.641883      11.798129      -3.523956       8.796145           0.025362
           56              N       0.246913       9.764337      14.516853      -0.386835      42.137348 0.55296081E+03  0.13505450E+05                                 9.894743                            7.572364       0.498529       2.148954                    0.999389      29.885383      81.499895       0.644899       0.388866      -1.106642      -0.027976       0.033920       0.001327       0.043988       0.115973       0.028260      -0.015443      -0.006663       0.202312      -0.154092       0.067019       0.087073             11.407022      13.705334      -6.989619      -1.470105      13.911121       2.217026       6.604610           0.022885
           57              N       3.401767       9.307882      15.322863      -0.401234      41.597449 0.57427696E+03  0.14202765E+05                                 9.899924                            7.782558       0.290125       2.074161                    0.998815      30.725290      85.164214       0.626181       0.395507      -1.098597       0.054421       0.031511       0.013609       0.064341      -0.117250      -0.005648       0.034465       0.068827       0.206804      -0.159260       0.053308       0.105952             11.184148      11.937115       6.179928       1.148491      14.703085       1.803659       6.912244           0.021427
           58              N      -0.299447      11.582970      17.808105      -0.373257      42.431440 0.57064487E+03  0.14102163E+05                                10.060771                            7.801615       0.168946       2.045474                    0.997782      30.369798      84.373084       0.619658       0.399976      -1.094615      -0.038175       0.029998      -0.026738       0.055427       0.006884      -0.101664       0.042990      -0.074341      -0.222667      -0.152180       0.056716       0.095464             11.460422      12.467508      -0.334466       7.006521       6.432725      -0.380965      15.481033           0.028336
           59              N       2.860130      12.233734      17.384232      -0.370749      41.922390 0.55556219E+03  0.13578599E+05                                 9.865433                            7.589168       0.503793       2.157294                    0.999122      29.639192      80.734385       0.644610       0.388765      -1.107229      -0.000401       0.043665      -0.048190       0.065032      -0.000558       0.101959       0.011600      -0.109384      -0.129228      -0.140551       0.060404       0.080147             11.359152      13.576781       0.109483      -7.355332       6.354807       0.219533      14.145869           0.010603
           60              N       5.579120       0.722337      16.372248      -0.352801      39.701832 0.55113964E+03  0.13456005E+05                                 9.526463                            7.602929       0.399108       2.130810                    0.998734      29.388120      80.248441       0.637852       0.393307      -1.103002       0.021805      -0.036914       0.006317       0.043336      -0.008497      -0.005662      -0.080192       0.181772       0.166530      -0.150407       0.063393       0.087014             10.524610       6.291848       0.537542       0.223511      16.481168       4.780285       8.800815           0.029598
           61              N       6.759928       7.544294       4.658994      -0.382240      42.897983 0.55736539E+03  0.13643154E+05                                10.019776                            7.612957       0.410790       2.121920                    0.999254      29.870009      81.608595       0.641702       0.389940      -1.105628       0.027944       0.029758       0.027994       0.049498      -0.093372      -0.063345      -0.061565      -0.004904       0.125231      -0.154116       0.072532       0.081584             11.521941      13.828269       6.131035       3.807549      12.571297       3.629100       8.166259           0.023868
           62              N       1.180082      10.649652       2.934592      -0.386574      43.085460 0.55848262E+03  0.13690063E+05                                10.103648                            7.629207       0.451271       2.133539                    0.998831      30.115341      82.588045       0.639337       0.390823      -1.103976      -0.037912      -0.003983       0.042305       0.056946       0.016483      -0.017950       0.062929       0.002314      -0.343913      -0.137835       0.056162       0.081674             11.953242       6.565509      -0.150053       0.464872       9.904812      -6.600578      19.389405           0.009567
           63              N       3.795235       7.853436       4.079014      -0.386919      40.980447 0.56134765E+03  0.13799124E+05                                 9.798216                            7.692869       0.318189       2.086483                    0.999190      30.362354      83.803008       0.630246       0.395345      -1.099114      -0.040393       0.037236       0.015975       0.057213       0.081565       0.084962      -0.073142      -0.035632      -0.088515      -0.162894       0.064396       0.098498             11.042958      12.534857      -5.251609      -3.641823      11.797906       3.523925       8.796112           0.025459
           64              N       4.050391      11.793663       5.482892      -0.386792      42.137224 0.55295722E+03  0.13505344E+05                                 9.894708                            7.572323       0.498503       2.148946                    0.999389      29.885299      81.499687       0.644902       0.388864      -1.106643      -0.027965      -0.033903       0.001316       0.043968      -0.115967       0.028261       0.015433      -0.006663       0.202300      -0.154083       0.067007       0.087075             11.407025      13.705352       6.989602      -1.470226      13.911076      -2.217149       6.604646           0.022928
           65              N      -0.127655      12.250118       6.288902      -0.401206      41.602019 0.57434378E+03  0.14204903E+05                                 9.900838                            7.783158       0.289823       2.074056                    0.998814      30.726524      85.170520       0.626136       0.395522      -1.098581       0.054409      -0.031516       0.013548       0.064320       0.117247      -0.005658      -0.034497       0.068822       0.206712      -0.159246       0.053270       0.105976             11.185312      11.938322      -6.180719       1.148805      14.704748      -1.804142       6.912868           0.021413
           66              N       3.504031       9.975030       8.774144      -0.373290      42.439149 0.57075354E+03  0.14105584E+05                                10.062077                            7.802438       0.168769       2.045384                    0.997781      30.372446      84.383904       0.619613       0.399985      -1.094604      -0.038130      -0.029999      -0.026798       0.055425      -0.006875      -0.101643      -0.043001      -0.074334      -0.222704      -0.152168       0.056697       0.095471             11.462063      12.469611       0.334553       7.007867       6.433440       0.381044      15.483136           0.028308
           67              N       6.663608       9.324266       8.350271      -0.370774      41.930152 0.55566914E+03  0.13581949E+05                                 9.866819                            7.590036       0.503519       2.157179                    0.999121      29.641592      80.744722       0.644551       0.388779      -1.107212      -0.000435      -0.043634      -0.048239       0.065047       0.000551       0.101934      -0.011596      -0.109375      -0.129251      -0.140525       0.060383       0.080142             11.360921      13.579212      -0.109495      -7.356795       6.355595      -0.219576      14.147957           0.010610
           68              N       2.049698       6.463663       7.338287      -0.352824      39.703424 0.55116362E+03  0.13456730E+05                                 9.526650                            7.603052       0.399236       2.130840                    0.998734      29.388888      80.250809       0.637853       0.393302      -1.103006       0.021807       0.036895       0.006231       0.043309       0.008499      -0.005675       0.080194       0.181767       0.166499      -0.150404       0.063395       0.087010             10.524824       6.291961      -0.537584       0.223513      16.481739      -4.780246       8.800771           0.029618
           69              N       4.102394       0.358294       4.374967      -0.382340      42.901767 0.55741746E+03  0.13644756E+05                                10.020378                            7.613324       0.410784       2.121900                    0.999254      29.871358      81.613448       0.641684       0.389941      -1.105626      -0.027930       0.029827      -0.027994       0.049532       0.093377      -0.063340       0.061563      -0.004909       0.125247      -0.154117       0.072534       0.081583             11.522722      13.829332      -6.131632       3.807813      12.572196      -3.629341       8.166639           0.023864
           70              N       2.349340       3.463652       6.099369      -0.386554      43.084581 0.55845250E+03  0.13689170E+05                                10.103654                            7.629110       0.451212       2.133540                    0.998831      30.114186      82.585004       0.639326       0.390834      -1.103966       0.037883      -0.003970      -0.042319       0.056936      -0.016488      -0.017968      -0.062913       0.002338      -0.343861      -0.137817       0.056163       0.081654             11.953319       6.565480       0.150084       0.464917       9.904888       6.600753      19.389589           0.009556
           71              N       7.067087       0.667436       4.954947      -0.387043      40.983659 0.56139508E+03  0.13800570E+05                                 9.798692                            7.693170       0.318295       2.086498                    0.999190      30.363588      83.807045       0.630238       0.395342      -1.099116       0.040369       0.037309      -0.015939       0.057233      -0.081579       0.084956       0.073150      -0.035644      -0.088512      -0.162903       0.064389       0.098514             11.043561      12.535655       5.252050      -3.642062      11.798582      -3.524148       8.796445           0.025433
           72              N       6.811931       4.607663       3.551069      -0.386797      42.134822 0.55291700E+03  0.13504107E+05                                 9.894352                            7.572058       0.498559       2.148980                    0.999389      29.884145      81.495602       0.644913       0.388865      -1.106643       0.027946      -0.033917      -0.001323       0.043967       0.115957       0.028264      -0.015425      -0.006642       0.202285      -0.154068       0.066993       0.087075             11.406591      13.704852      -6.989345      -1.470075      13.910545       2.216943       6.604377           0.022961
           73              N       3.657077       5.064118       2.745059      -0.401227      41.600016 0.57431445E+03  0.14203984E+05                                 9.900513                            7.782948       0.289925       2.074098                    0.998815      30.725692      85.167391       0.626146       0.395521      -1.098583      -0.054371      -0.031540      -0.013548       0.064301      -0.117236      -0.005658       0.034508       0.068847       0.206746      -0.159247       0.053270       0.105977             11.184885      11.937870       6.180428       1.148636      14.704144       1.803896       6.912640           0.021495
           74              N       0.025391       2.789030       0.259817      -0.373287      42.433690 0.57067795E+03  0.14103221E+05                                10.061180                            7.801882       0.168942       2.045465                    0.997782      30.370513      84.376507       0.619641       0.399981      -1.094609       0.038122      -0.029957       0.026788       0.055392       0.006868      -0.101638       0.042994      -0.074311      -0.222711      -0.152158       0.056695       0.095463             11.460925      12.468148      -0.334535       7.006901       6.432964      -0.381038      15.481665           0.028359
           75              N       4.198714       2.138266       0.683690      -0.370765      41.923697 0.55557925E+03  0.13579148E+05                                 9.865672                            7.589311       0.503706       2.157262                    0.999121      29.639547      80.736285       0.644599       0.388768      -1.107225       0.000433      -0.043579       0.048220       0.064996      -0.000542       0.101940       0.011590      -0.109361      -0.129235      -0.140526       0.060389       0.080137             11.359455      13.577188       0.109528      -7.355558       6.354958       0.219490      14.146218           0.010630
           76              N       1.479724      13.649663       1.695674      -0.352962      39.708553 0.55125592E+03  0.13459562E+05                                 9.527495                            7.603702       0.399168       2.130784                    0.998734      29.391244      80.259267       0.637823       0.393304      -1.103003      -0.021822       0.036931      -0.006278       0.043353      -0.008495      -0.005671      -0.080199       0.181778       0.166522      -0.150414       0.063396       0.087018             10.525784       6.292463       0.537608       0.223536      16.483167       4.780874       8.801723           0.029633

******************************************************
Auxiliary information for the entire system
The total spin magnetic moment of the unit cell is   39.996610
The total net atomic charge of the unit cell is   -0.000002
Accuracy of reproducing the electrostatic potential in the unit cell:
  The inner radius (bohr) =    5.0000
  The outer radius (bohr) =   12.0000
  Valid grid points have density less than (e/(bohr^3)) =    0.0001
  The number of valid grid points were=        68225
  The rms potential error without charges in kcal/mol is=      5.93353
  The rms potential error with partial charges in kcal/mol is=      1.37793
  The RRMSE value at monopole order=      0.23223
  The rms potential error with partial charges and cloud penetration in kcal/mol is=      1.35588
  The RRMSE value at monopole order with cloud penetration is=      0.22851
  The rms potential error with partial charges and atomic dipoles in kcal/mol is=      0.95478
  The RRMSE value at dipole order=      0.16091
  The rms potential error with partial charges, atomic dipoles and cloud penetration in kcal/mol is=      0.93128
  The RRMSE value at dipole order with cloud penetration=      0.15695

******************************************************
The electron densities and ab initio electrostatic potential were computed in VASP using the PBE functional and
projector augmented wave method. See the main text of the journal article for a description of computational details.
The atomic charges, dipoles, and quadrupoles were computed with the DDEC6 method as described in
(a) T. A. Manz and N. Gabaldon Limas, RSC Adv. 6 (2016) 47771-47801 DOI: 10.1039/c6ra04656h
(b) N. Gabaldon Limas and T. A. Manz, RSC Adv. 8 (2018) 2678-2707 DOI: 10.1039/c7ra11829e.
For each atom in the material, the electron cloud parameters were fit to the spherically averaged atom-in-material
electron density using radial positions for which this density was between 10^-4 and 10^-2 electrons per cubic bohr.
The polarizabilities, dispersion coefficients, and quantum Drude oscillator (QDO) parameters were fit using the MCLF method.
The magnetic structure of the system was optimized in VASP from the default ferromagnetic initial guess using spin polarization.
The atomic spin moments (ASMs) were computed on this optimized magnetic structure using the DDEC6 partition as inputs
to the method of T. A. Manz and D. S. Sholl, J. Chem. Theory Comput. 7 (2011) 4146-4164 DOI: 10.1021/ct200539n.
The RMSE and RRMSE were computed using a uniform grid with Ewald summation.
