# Supplementary material for: A collection of forcefield precursors for metal–organic frameworks
Source: RSC Adv. 2019 Nov 13;9(63):36492–507. doi: 10.1039/c9ra07327b (PMC9075174; doi:10.1039/c9ra07327b)
Supplement: RA-009-C9RA07327B-s3661 [file RA-009-C9RA07327B-s3661.xyz]

  220
jmolscript: load "" {1 1 1} spacegroup "x,y,z" unitcell [{     17.104200     0.000000     0.000000 }, {      7.031948    16.900652     0.000000 }, {      1.100687     5.101980    19.551317 }]
Cu     3.159661     6.028105    13.253447     0.337366
Cu     3.189736     9.043669    15.143864     0.358075
Cu     6.157050     8.338738    13.072011     0.440887
Cu    11.524605    12.874278     4.296011     0.423840
Cu    13.698846    11.500519     1.588545     0.343819
Cu    10.730912     7.344905    16.321635     0.354865
Cu    22.077174    15.974527     6.297870     0.337363
Cu    22.047099    12.958963     4.407453     0.358073
Cu    19.079785    13.663894     6.479306     0.440888
Cu    13.712230     9.128354    15.255306     0.423839
Cu    11.537989    10.502113    17.962772     0.343817
Cu    14.505923    14.657727     3.229682     0.354866
Mo     3.523370     8.575704    12.542952     0.497723
Mo    14.118217    12.159021     4.137254     0.553441
Mo    21.713465    13.426928     7.008365     0.497723
Mo    11.118618     9.843611    15.414063     0.553444
H      9.157590    20.025033    13.488454     0.123105
H      8.131669    18.633097    11.826592     0.104484
H     17.714710     4.710450     9.191074     0.135756
H     18.558528     6.068137    10.890084     0.063929
H      8.980644    13.130595     5.908408     0.081755
H      7.829198    12.223404     7.593732     0.103555
H     11.101328     9.996276     8.450079     0.138325
H     12.152220    11.164663     6.710012     0.057807
H      6.777573    10.686459     8.737484     0.114143
H      5.770323     9.623144    10.446269     0.050875
H      9.036012     9.089233    12.305599     0.061840
H     10.275600    10.011634    10.723897     0.125017
H     11.206273    13.121787     1.218047     0.094686
H     11.255252    19.430992    19.216989     0.108274
H     14.306887    18.679788    16.636216     0.127007
H     15.265590    17.466121    18.280481     0.087232
H     10.111970    19.781867    17.148460     0.123896
H      2.182699     4.171095    15.394707     0.091777
H      5.773964     5.379433    14.423007     0.094921
H     13.814412    20.886730    15.942144     0.115594
H     16.047740     9.697234     1.753753     0.088568
H     17.209588     8.197643     0.508334     0.127188
H     15.150966    13.180503    17.478877     0.133903
H     14.130005    14.652479    18.786861     0.087640
H     19.444027    13.055659    17.926603     0.120925
H     20.643064    11.602242    16.599068     0.095208
H     17.469989     9.367436    16.059452     0.089939
H     16.167275    10.845121    17.240351     0.129458
H     11.934933    16.288992     2.999172     0.102708
H      3.788237     0.601496     1.456573     0.119293
H      7.877768     5.215571    18.419296     0.113950
H     14.806582    15.515243     0.377340     0.092186
H      3.623493     5.746791    18.958912     0.133511
H      2.585364     7.084821    17.402627     0.079802
H      5.987129     8.620458    16.182625     0.091689
H      7.152098     7.389285    17.766282     0.128237
H     16.079245     1.977599     6.062863     0.123105
H     17.105166     3.369535     7.724725     0.104482
H      7.522125    17.292182    10.360243     0.135755
H      6.678307    15.934495     8.661233     0.063929
H     16.256191     8.872037    13.642909     0.081754
H     17.407637     9.779228    11.957585     0.103555
H     14.135507    12.006356    11.101238     0.138325
H     13.084615    10.837969    12.841305     0.057808
H     18.459262    11.316173    10.813833     0.114143
H     19.466512    12.379488     9.105048     0.050875
H     16.200823    12.913399     7.245718     0.061840
H     14.961235    11.990998     8.827420     0.125017
H     14.030562     8.880845    18.333270     0.094686
H     13.981583     2.571640     0.334328     0.108274
H     10.929948     3.322844     2.915101     0.127007
H      9.971245     4.536511     1.270836     0.087232
H     15.124865     2.220765     2.402857     0.123896
H     23.054136    17.831537     4.156610     0.091777
H     19.462871    16.623199     5.128310     0.094921
H     11.422423     1.115902     3.609173     0.115594
H      9.189095    12.305398    17.797564     0.088568
H      8.027247    13.804989    19.042983     0.127188
H     10.085869     8.822129     2.072440     0.133903
H     11.106830     7.350153     0.764456     0.087640
H      5.792808     8.946973     1.624714     0.120925
H      4.593771    10.400390     2.952249     0.095208
H      7.766846    12.635196     3.491865     0.089939
H      9.069560    11.157511     2.310966     0.129458
H     13.301902     5.713640    16.552145     0.102708
H     21.448598    21.401136    18.094744     0.119292
H     17.359067    16.787061     1.132021     0.113950
H     10.430253     6.487389    19.173977     0.092185
H     21.613342    16.255841     0.592405     0.133511
H     22.651471    14.917811     2.148690     0.079802
H     19.249706    13.382174     3.368692     0.091689
H     18.084737    14.613347     1.785035     0.128237
C      1.874150     3.419254    12.630151     0.033677
C      8.270384    19.548604    11.617393    -0.163480
C      0.792554     3.045825    10.389570     0.081151
C     18.002559     4.364843    10.029826    -0.189546
C     18.593226     5.128684    11.026943     0.127059
C      9.407970    12.444394     6.406967     0.111136
C      8.731090    11.966770     7.439276    -0.184153
C      9.365361    11.092332     8.272162     0.105496
C     10.644666    10.662037     7.957386    -0.206900
C     11.221522    11.304140     6.842961     0.097320
C      8.662473    10.415822     9.429600     0.096261
C      7.294495    10.324590     9.449152    -0.190388
C      6.717445     9.734592    10.491237     0.110972
C      8.576605     9.422626    11.543098     0.112587
C      9.332684     9.944032    10.620275    -0.204367
C     11.590762    13.205562     0.353879     0.080115
C     12.093018    19.040907    18.998015    -0.173290
C     12.632992    19.283518    17.699807     0.094798
C     13.871666    18.606792    17.476922    -0.200698
C     14.420531    17.865422    18.450578     0.078452
C     12.035681    20.067236    16.681184     0.095442
C     10.695869    20.234680    16.552145    -0.193920
C      3.119319     4.161049    15.556983     0.078881
C      5.237743     4.831243    14.984129     0.082825
C     12.868637    20.909753    15.861983    -0.174737
C     15.668559     9.394398     0.936508     0.077106
C     16.350925     8.481607     0.217020    -0.206010
C     16.896032    13.043697    18.573751     0.100303
C     15.597405    13.511656    18.249199    -0.182066
C     15.018918    14.404580    19.015611     0.072012
C     17.666415    12.101187    17.766282     0.100614
C     19.006821    12.305654    17.539486    -0.195069
C     19.722223    11.430779    16.751568     0.070439
C     17.877068    10.144609    16.421151     0.092012
C     17.098719    11.005199    17.154326    -0.177429
C     12.318411    16.395247     2.136959     0.085450
C     11.674124    17.150935     1.237598    -0.173789
C      5.179393     0.524622     0.015641     0.111631
C      7.465834     5.041841    19.256092    -0.185914
C     14.013037    15.971304     0.635418     0.078458
C      5.551820     6.444280    18.542469     0.101729
C      4.128174     6.336244    18.413430    -0.189215
C      3.531613     7.126498    17.465191     0.087000
C      5.501990     8.035948    16.753524     0.095258
C      6.209402     7.298596    17.703718    -0.187111
C      8.177680     6.714742    14.831629     0.270852
C      9.426846    14.541497     2.811479     0.324857
C     23.362685    18.583378     6.921166     0.033677
C     16.966451     2.454028     7.933924    -0.163480
C     24.444281    18.956807     9.161747     0.081151
C      7.234276    17.637789     9.521491    -0.189546
C      6.643609    16.873948     8.524374     0.127059
C     15.828865     9.558238    13.144350     0.111136
C     16.505745    10.035862    12.112041    -0.184153
C     15.871474    10.910300    11.279155     0.105496
C     14.592169    11.340595    11.593931    -0.206900
C     14.015313    10.698492    12.708356     0.097319
C     16.574362    11.586810    10.121717     0.096260
C     17.942340    11.678042    10.102165    -0.190388
C     18.519390    12.268040     9.060080     0.110972
C     16.660230    12.580006     8.008219     0.112587
C     15.904151    12.058600     8.931042    -0.204367
C     13.646073     8.797070    19.197438     0.080114
C     13.143817     2.961725     0.553302    -0.173290
C     12.603843     2.719114     1.851510     0.094798
C     11.365169     3.395840     2.074395    -0.200697
C     10.816304     4.137210     1.100739     0.078452
C     13.201154     1.935396     2.870133     0.095442
C     14.540966     1.767952     2.999172    -0.193919
C     22.117516    17.841583     3.994334     0.078881
C     19.999092    17.171389     4.567188     0.082824
C     12.368198     1.092879     3.689334    -0.174737
C      9.568276    12.608234    18.614809     0.077106
C      8.885910    13.521025    19.334297    -0.206010
C      8.340803     8.958935     0.977566     0.100303
C      9.639430     8.490976     1.302118    -0.182066
C     10.217917     7.598052     0.535706     0.072012
C      7.570420     9.901445     1.785035     0.100615
C      6.230014     9.696978     2.011831    -0.195069
C      5.514612    10.571853     2.799749     0.070439
C      7.359767    11.858023     3.130166     0.092012
C      8.138116    10.997433     2.396991    -0.177429
C     12.918424     5.607385    17.414358     0.085450
C     13.562711     4.851697    18.313719    -0.173789
C     18.956755    16.376030    -0.015641     0.111631
C     10.739053     0.060139     0.295225    -0.185914
C     11.223798     6.031328    18.915899     0.078458
C     19.685015    15.558352     1.008848     0.101729
C     21.108661    15.666388     1.137887    -0.189215
C     21.705222    14.876134     2.086126     0.087000
C     19.734845    13.966684     2.797793     0.095258
C     19.027433    14.704036     1.847599    -0.187111
C     17.059155    15.287890     4.719688     0.270851
C     15.809989     7.461135    16.739838     0.324857
S     18.965818     7.742721    13.842332    -0.529632
S      4.833195     6.828023    11.949765    -0.515726
S      4.762970     9.986426    13.826691    -0.562110
S     12.351701    10.994175     3.304173    -0.585606
S     13.312559    14.034593     5.065746    -0.512779
S     15.423328    12.753060     2.389171    -0.543241
S      9.118432     5.750443    15.695797    -0.311548
S      8.370641    15.506625     1.937536    -0.479887
S      6.271017    14.259911     5.708985    -0.529631
S     20.403640    15.174609     7.601552    -0.515727
S     20.473865    12.016206     5.724626    -0.562108
S     12.885134    11.008457    16.247144    -0.585604
S     11.924276     7.968039    14.485571    -0.512779
S      9.813507     9.249572    17.162146    -0.543241
S     16.118403    16.252189     3.855520    -0.311547
S     16.866194     6.496007    17.613781    -0.479887
N      2.071040     4.753643    12.057297    -0.196592
N     10.603724    12.084413     5.992479    -0.183834
N      7.315561     9.293894    11.574380    -0.183564
N     12.766745    12.555781     0.072340    -0.209813
N      3.903739     4.896136    14.876597    -0.193712
N     14.465010     9.907223     0.557213    -0.208180
N     19.170673    10.342986    16.190446    -0.184814
N     13.519673    15.766098     1.863241    -0.188348
N      4.166373     7.960502    16.606889    -0.200608
N      7.515420     7.481684    14.202077    -0.465826
N     10.114095    13.912407     3.405839    -0.468189
N     23.165795    17.248989     7.494020    -0.196592
N     14.633111     9.918219    13.558838    -0.183834
N     17.921274    12.708738     7.976937    -0.183564
N     12.470090     9.446851    19.478977    -0.209812
N     21.333096    17.106496     4.674720    -0.193712
N     10.771825    12.095409    18.994104    -0.208179
N      6.066162    11.659646     3.360871    -0.184814
N     11.717162     6.236534    17.688076    -0.188348
N     21.070462    14.042130     2.944428    -0.200608
N     17.721415    14.520948     5.349240    -0.465825
N     15.122740     8.090225    16.145478    -0.468189

The following XYZ coordinates are in angstroms. Other properties are in atomic units.
The sperically averaged electron density of each atom fit to a function of the form exp(a - br)
eigen_1, eigen_2 and eigen_3 are the three eigenvalues of traceless quadrupole moment tensor
  atom number  atomic symbol              X              Y              Z     net charge C6 coefficient C8 coefficient C10 coefficient fluctuating dipole atomic polarizability isotropic forcefield polarizability              a              b squared Pearson coefficient          <r^3>          <r^4>         wp_QDO          m_QDO          q_QDO       dipole_x       dipole_y       dipole_z         dipole            Qxy            Qxz            Qyz     Q(x^2-y^2)  Q(3z^2 - R^2)        eigen_1        eigen_2        eigen_3 static polarizability      alpha(xx)      alpha(xy)      alpha(xz)      alpha(yy)      alpha(yz)      alpha(zz) atomic spin moment
            1             Cu       3.159661       6.028105      13.253447       0.337366      94.628799 0.19866075E+04  0.64465905E+05                                18.111188                           15.491640       0.658733       2.000964                    0.996834      54.742485     153.198242       0.416653       0.453016      -1.103773       0.010179       0.012774       0.001032       0.016366      -0.022768      -0.073629       0.008248       0.087356      -0.085507      -0.071112      -0.033234       0.104346             21.952548      17.976031       2.722162       5.354568      25.828632       1.694051      22.052981           0.000584
            2             Cu       3.189736       9.043669      15.143864       0.358075      96.176036 0.19464817E+04  0.62828065E+05                                18.288599                           15.340463       0.667860       2.006547                    0.996636      54.188531     151.131594       0.418548       0.453375      -1.103807       0.004095      -0.012195      -0.006239       0.014297       0.106025      -0.011626      -0.000675       0.055742      -0.173799      -0.082449      -0.056615       0.139064             22.758870      21.812643      -7.507189      -3.936440      20.365046       3.505723      26.098921           0.006011
            3             Cu       6.157050       8.338738      13.072011       0.440887      99.211471 0.18186566E+04  0.57757629E+05                                18.717171                           14.939256       0.666580       2.013335                    0.997750      52.668713     146.068567       0.419092       0.460191      -1.098861       0.036608      -0.021385       0.035888       0.055546      -0.031326       0.041120       0.055566      -0.058216      -0.048762      -0.089779       0.017322       0.072457             23.858590      29.562119       0.931225      -1.340724      17.558817      -7.091992      24.454834          -0.003732
            4             Cu      11.524605      12.874278       4.296011       0.423840      96.215665 0.18223301E+04  0.57846995E+05                                18.213173                           14.857000       0.772294       2.042847                    0.998106      52.797393     145.924834       0.424801       0.454220      -1.103531      -0.030171       0.023081      -0.019217       0.042571      -0.010641       0.039425       0.048827      -0.061794      -0.123421      -0.084286       0.011360       0.072926             22.515953      28.338438      -0.229955      -3.765487      15.877216      -4.330614      23.332203          -0.004565
            5             Cu      13.698846      11.500519       1.588545       0.343819      97.282431 0.20032913E+04  0.65177712E+05                                18.425362                           15.558261       0.677018       2.000890                    0.997236      54.954120     154.257409       0.415472       0.453116      -1.103131      -0.002873       0.005712       0.013776       0.015188       0.050931      -0.037390      -0.013453       0.109374      -0.144880      -0.058492      -0.050421       0.108913             22.271834      16.986429      -3.761174      -0.668856      25.372832       5.416664      24.456243          -0.011001
            6             Cu      10.730912       7.344905      16.321635       0.354865      92.917179 0.20418778E+04  0.66855233E+05                                18.184879                           15.943715       0.599392       1.975198                    0.998101      55.210689     156.265441       0.400700       0.466853      -1.093213      -0.014791       0.004761      -0.024411       0.028937      -0.031580      -0.044225       0.034530       0.033268       0.054204      -0.046728      -0.031676       0.078404             21.336808      22.451459       3.056999       3.504966      22.194853      -5.192357      19.364112           0.008415
            7             Cu      22.077174      15.974527       6.297870       0.337363      94.629180 0.19866170E+04  0.64466270E+05                                18.111200                           15.491648       0.658747       2.000967                    0.996834      54.742666     153.198668       0.416654       0.453015      -1.103774      -0.010178      -0.012773      -0.001032       0.016365      -0.022769      -0.073631       0.008247       0.087357      -0.085506      -0.071113      -0.033235       0.104348             21.952566      17.976044       2.722167       5.354574      25.828656       1.694056      22.052999           0.000587
            8             Cu      22.047099      12.958963       4.407453       0.358073      96.176218 0.19464862E+04  0.62828244E+05                                18.288616                           15.340475       0.667864       2.006548                    0.996636      54.188603     151.131818       0.418548       0.453375      -1.103807      -0.004095       0.012195       0.006237       0.014296       0.106026      -0.011626      -0.000675       0.055742      -0.173803      -0.082449      -0.056616       0.139065             22.758892      21.812662      -7.507197      -3.936444      20.365067       3.505731      26.098947           0.006012
            9             Cu      19.079785      13.663894       6.479306       0.440888      99.211095 0.18186486E+04  0.57757329E+05                                18.717167                           14.939256       0.666560       2.013330                    0.997750      52.668536     146.068197       0.419090       0.460193      -1.098859      -0.036606       0.021385      -0.035889       0.055546      -0.031324       0.041119       0.055565      -0.058215      -0.048758      -0.089776       0.017321       0.072456             23.858582      29.562111       0.931229      -1.340726      17.558812      -7.091986      24.454822          -0.003734
           10             Cu      13.712230       9.128354      15.255306       0.423839      96.215621 0.18223291E+04  0.57846958E+05                                18.213174                           14.857001       0.772292       2.042847                    0.998106      52.797366     145.924776       0.424801       0.454221      -1.103531       0.030171      -0.023082       0.019217       0.042572      -0.010641       0.039425       0.048827      -0.061794      -0.123419      -0.084285       0.011359       0.072926             22.515954      28.338442      -0.229954      -3.765488      15.877217      -4.330614      23.332204          -0.004563
           11             Cu      11.537989      10.502113      17.962772       0.343817      97.282412 0.20032910E+04  0.65177704E+05                                18.425365                           15.558265       0.677016       2.000889                    0.997236      54.954102     154.257375       0.415472       0.453116      -1.103131       0.002873      -0.005712      -0.013776       0.015187       0.050931      -0.037390      -0.013453       0.109375      -0.144882      -0.058493      -0.050420       0.108913             22.271837      16.986430      -3.761173      -0.668856      25.372835       5.416667      24.456246          -0.010998
           12             Cu      14.505923      14.657727       3.229682       0.354866      92.917005 0.20418733E+04  0.66855058E+05                                18.184876                           15.943714       0.599384       1.975196                    0.998101      55.210619     156.265309       0.400700       0.466854      -1.093213       0.014790      -0.004762       0.024411       0.028937      -0.031579      -0.044224       0.034530       0.033268       0.054202      -0.046728      -0.031675       0.078403             21.336805      22.451454       3.057000       3.504962      22.194852      -5.192355      19.364108           0.008412
           13             Mo       3.523370       8.575704      12.542952       0.497723     338.310951 0.11452687E+05  0.56806366E+06                                36.801944                           32.885161       0.664397       1.707217                    0.999682     125.091537     413.934805       0.348733       0.354098      -1.190021      -0.014770       0.025599      -0.006520       0.030265       0.027009      -0.182607       0.232348      -0.081669      -0.549213      -0.377830       0.100610       0.277220             40.865984      48.548617       1.727701      -5.065443      36.758821      -0.355429      37.290515           1.683041
           14             Mo      14.118217      12.159021       4.137254       0.553441     337.434459 0.11421500E+05  0.56669431E+06                                36.731819                           32.789291       0.563713       1.690157                    0.999894     123.473482     409.974901       0.349710       0.352998      -1.189763       0.044122       0.007437       0.016003       0.047520       0.212396      -0.140975       0.288397       0.090118      -0.126889      -0.444179       0.162422       0.281757             40.859548      46.681873       7.624385      -3.343103      34.339028       2.396423      41.557743           1.673498
           15             Mo      21.713465      13.426928       7.008365       0.497723     338.310674 0.11452676E+05  0.56806300E+06                                36.801945                           32.885162       0.664395       1.707217                    0.999682     125.091411     413.934449       0.348732       0.354099      -1.190020       0.014771      -0.025600       0.006524       0.030268       0.027017      -0.182599       0.232339      -0.081658      -0.549246      -0.377827       0.100623       0.277204             40.865985      48.548608       1.727698      -5.065449      36.758827      -0.355431      37.290521           1.683042
           16             Mo      11.118618       9.843611      15.414063       0.553444     337.433168 0.11421446E+05  0.56669102E+06                                36.731787                           32.789266       0.563707       1.690156                    0.999894     123.472940     409.973058       0.349709       0.352999      -1.189762      -0.044128      -0.007430      -0.016010       0.047527       0.212394      -0.140972       0.288387       0.090120      -0.126896      -0.444168       0.162419       0.281749             40.859509      46.681825       7.624374      -3.343094      34.338998       2.396421      41.557705           1.673487
           17              H       9.157590      20.025033      13.488454       0.123105       1.225322 0.83370988E+01  0.82083538E+02                                 1.841747                            1.648839      -1.082466       2.368474                    0.997406       3.412125       9.336603       0.508735       1.222849      -0.722383       0.007058      -0.023245       0.042772       0.049190       0.006940       0.003340      -0.011910      -0.028652       0.003980      -0.018698      -0.002713       0.021411              1.992769       1.606557       0.009226       0.596099       1.519764      -0.073395       2.851986           0.000403
           18              H       8.131669      18.633097      11.826592       0.104484       1.252837 0.93428593E+01  0.93609114E+02                                 1.795541                            1.691816      -0.951026       2.412832                    0.998232       3.394884       9.040859       0.532121       1.148835      -0.741849      -0.004341      -0.034256       0.009671       0.035859       0.003244       0.006929      -0.007416      -0.023517       0.020520      -0.018242       0.003012       0.015230              1.829968       1.445564       0.234810       0.132410       2.336889       0.048226       1.707452          -0.000006
           19              H      17.714710       4.710450       9.191074       0.135756       1.187680 0.85037204E+01  0.83431999E+02                                 1.759075                            1.638301      -0.924749       2.449707                    0.998803       3.197270       8.495909       0.527439       1.183613      -0.734471      -0.009013       0.013763      -0.032152       0.036116       0.001077       0.008753      -0.006592      -0.023481       0.017111      -0.018267       0.003373       0.014895              1.813850       1.481711       0.002372       0.388303       1.648898      -0.064549       2.310942           0.000240
           20              H      18.558528       6.068137      10.890084       0.063929       1.903814 0.14905683E+02  0.17068188E+03                                 2.527582                            2.247937      -1.463419       2.162848                    0.993210       4.249141      12.777966       0.420749       1.271299      -0.711277      -0.012152       0.036382      -0.002538       0.038442      -0.010608       0.013431      -0.001360      -0.004917       0.019900      -0.018507       0.000481       0.018025              2.678453       1.904836       0.062359       0.169217       4.036240       0.022438       2.094284           0.003803
           21              H       8.980644      13.130595       5.908408       0.081755       1.327813 0.95310378E+01  0.98022806E+02                                 2.008750                            1.808642      -1.225098       2.279201                    0.994226       3.884765      11.231079       0.462725       1.287052      -0.705988      -0.018824       0.037937      -0.019576       0.046656      -0.006824       0.000983      -0.009521      -0.004736      -0.012920      -0.011263      -0.002279       0.013542              2.154315       1.933028      -0.427075       0.299887       2.218303      -0.662230       2.311615           0.001149
           22              H       7.829198      12.223404       7.593732       0.103555       1.492552 0.11505882E+02  0.12558858E+03                                 2.247424                            2.043946      -1.726631       2.034910                    0.991482       4.490757      13.929375       0.412122       1.361602      -0.687520      -0.023484       0.002923       0.000423       0.023669       0.004124       0.002254      -0.008139      -0.002712       0.012722      -0.010073      -0.000212       0.010286              2.361934       3.058968      -0.371427      -0.310762       1.965362      -0.197781       2.061471           0.009557
           23              H      11.101328       9.996276       8.450079       0.138325       1.200738 0.87216059E+01  0.86129475E+02                                 1.776416                            1.663834      -0.924360       2.452035                    0.998866       3.196208       8.526256       0.521070       1.190295      -0.733294       0.016899      -0.030322       0.015556       0.038039      -0.010881      -0.004249      -0.011814       0.006354      -0.019799      -0.019528       0.004042       0.015487              1.823054       1.728676      -0.282299       0.161914       1.822472      -0.441978       1.918015          -0.000139
           24              H      12.152220      11.164663       6.710012       0.057807       2.092732 0.16542267E+02  0.19526088E+03                                 2.724689                            2.391927      -1.639081       2.075977                    0.991384       4.533829      14.039093       0.400087       1.296976      -0.704683       0.036917      -0.002186       0.002816       0.037089      -0.001262       0.009967      -0.016489       0.000316       0.013527      -0.017850      -0.003287       0.021137              2.921573       4.306549      -0.178894      -0.490899       2.016944      -0.133564       2.441227           0.007314
           25              H       6.777573      10.686459       8.737484       0.114143       1.592326 0.12275167E+02  0.13543355E+03                                 2.331801                            2.106065      -1.534664       2.143991                    0.991192       4.170392      12.776738       0.409694       1.355025      -0.692101      -0.012111       0.004195      -0.024506       0.027655       0.014436       0.000132      -0.006644       0.018029       0.038982      -0.024445       0.008718       0.015727              2.487639       2.293448      -0.184846       0.407554       2.109091      -0.777314       3.060378           0.009777
           26              H       5.770323       9.623144      10.446269       0.050875       2.097547 0.16394115E+02  0.19382445E+03                                 2.750690                            2.393125      -1.697031       2.043189                    0.991105       4.732018      14.850768       0.395468       1.310008      -0.700215      -0.032962      -0.006822      -0.008304       0.034669       0.001930       0.004105      -0.007706       0.003163       0.041775      -0.012354      -0.004472       0.016827              2.975316       4.418161       0.476448      -0.320777       2.123965      -0.301573       2.383822           0.010440
           27              H       9.036012       9.089233      12.305599       0.061840       1.613684 0.11712319E+02  0.12773395E+03                                 2.339690                            2.039587      -1.565853       2.115141                    0.991324       4.384522      13.361218       0.421667       1.331903      -0.694988       0.015458      -0.024377       0.025768       0.038693      -0.007900      -0.002168      -0.016012       0.016241       0.000892      -0.022468       0.007937       0.014531              2.587090       2.269835      -0.188192       0.645181       1.995283      -0.796082       3.496153           0.006407
           28              H      10.275600      10.011634      10.723897       0.125017       1.276289 0.93936523E+01  0.96149315E+02                                 1.966680                            1.811370      -1.056307       2.381214                    0.997309       3.590830      10.317742       0.456860       1.309818      -0.703708       0.034253       0.000920       0.006673       0.034909       0.002637       0.003118      -0.010649       0.024835      -0.013314      -0.018826       0.003648       0.015178              2.041104       2.800888       0.164025       0.058181       1.499906      -0.115029       1.822517           0.001204
           29              H      11.206273      13.121787       1.218047       0.094686       1.129869 0.81263309E+01  0.81585754E+02                                 1.902740                            1.745251      -1.443643       2.181119                    0.992344       4.098037      12.324117       0.434044       1.405571      -0.679812      -0.021938       0.000585       0.038009       0.043889      -0.005428      -0.006409      -0.005445       0.009911       0.001292      -0.012316       0.002825       0.009491              1.998804       1.752533       0.051832      -0.507697       1.597943      -0.238806       2.645936          -0.000007
           30              H      11.255252      19.430992      19.216989       0.108274       1.315193 0.10674777E+02  0.11383986E+03                                 2.040917                            1.954000      -1.539404       2.134239                    0.991581       4.176664      12.618572       0.428202       1.341286      -0.693222      -0.026127       0.010344       0.007649       0.029123      -0.003219       0.002328      -0.009306       0.000483       0.018062      -0.009395      -0.003268       0.012662              2.072867       2.468125      -0.428098      -0.168615       1.881229      -0.053952       1.869247           0.000026
           31              H      14.306887      18.679788      16.636216       0.127007       1.224082 0.93610376E+01  0.94159372E+02                                 1.805094                            1.728509      -0.924928       2.445371                    0.998605       3.288839       8.874536       0.508764       1.196880      -0.731774       0.017554       0.000529      -0.032870       0.037267      -0.011420      -0.007298      -0.003582       0.015342       0.027596      -0.019893       0.005251       0.014641              1.798958       1.616479      -0.073708      -0.280531       1.608998      -0.156416       2.171396           0.000072
           32              H      15.265590      17.466121      18.280481       0.087232       1.424512 0.10610662E+02  0.10973157E+03                                 1.966999                            1.811647      -0.973638       2.401981                    0.997556       3.488970       9.435079       0.510600       1.159941      -0.740177       0.042957      -0.013854      -0.010251       0.046286      -0.010092      -0.010169      -0.005553       0.025502       0.013122      -0.021499       0.002601       0.018898              2.064732       2.530454      -0.684571      -0.095201       2.101554       0.008140       1.562188          -0.000040
           33              H      10.111970      19.781867      17.148460       0.123896       1.299735 0.10073831E+02  0.10394515E+03                                 1.934281                            1.836516      -0.899777       2.455979                    0.998742       3.433629       9.605611       0.472792       1.255527      -0.717928      -0.022493      -0.013438       0.026228       0.037074       0.002496      -0.001321      -0.012483       0.015831      -0.017069      -0.017889       0.005672       0.012218              1.959039       1.991446       0.253420      -0.255639       1.833044      -0.424255       2.052627           0.000076
           34              H       2.182699       4.171095      15.394707       0.091777       1.615316 0.12089293E+02  0.13131490E+03                                 2.278657                            2.038394      -1.172616       2.317003                    0.994372       3.822215      11.179213       0.437508       1.288863      -0.709143      -0.043457      -0.000320      -0.006450       0.043934       0.009615       0.004606      -0.011935       0.012161      -0.007629      -0.019585       0.006591       0.012994              2.439289       3.383674      -0.065514       0.529930       1.773270       0.009674       2.160922          -0.000009
           35              H       5.773964       5.379433      14.423007       0.094921       1.304897 0.96713432E+01  0.10058614E+03                                 2.040085                            1.865198      -1.325288       2.237211                    0.993329       4.010285      11.950083       0.436576       1.348946      -0.692500       0.030739       0.022683      -0.028634       0.047742      -0.001300      -0.008619      -0.007444       0.018690       0.003561      -0.014868       0.000086       0.014782              2.145847       2.073191       0.509624      -0.370151       2.190045      -0.604913       2.174304          -0.000062
           36              H      13.814412      20.886730      15.942144       0.115594       1.292281 0.10216939E+02  0.10739937E+03                                 1.991490                            1.892386      -1.532509       2.142585                    0.991825       4.037145      11.974127       0.443298       1.314407      -0.699142       0.031461       0.000093       0.001785       0.031511      -0.003566      -0.000368      -0.009198       0.005072       0.004161      -0.011126       0.002030       0.009096              2.026495       2.628109      -0.005111       0.174477       1.757369      -0.146728       1.694005           0.000077
           37              H      16.047740       9.697234       1.753753       0.088568       1.832305 0.14308181E+02  0.16218237E+03                                 2.495669                            2.232126      -1.229337       2.283464                    0.994470       3.964988      11.865274       0.413811       1.305823      -0.706487       0.022533       0.010021       0.037030       0.044490      -0.010426       0.013264       0.004533       0.018574      -0.014105      -0.019394      -0.001524       0.020918              2.622261       2.198741       0.143131       0.521471       2.418908       0.818633       3.249134           0.002586
           38              H      17.209588       8.197643       0.508334       0.127188       1.206323 0.89667886E+01  0.88799088E+02                                 1.745531                            1.657578      -0.999511       2.407674                    0.998146       3.251341       8.569082       0.538260       1.149059      -0.742849       0.031437      -0.008901       0.014215       0.035631      -0.007510       0.011325       0.009081       0.014042       0.009398      -0.019640       0.003947       0.015693              1.774418       2.192056      -0.335472       0.158243       1.588215       0.054030       1.542982          -0.000028
           39              H      15.150966      13.180503      17.478877       0.133903       1.156784 0.85766711E+01  0.85329457E+02                                 1.803722                            1.701660      -1.019444       2.408853                    0.997326       3.388565       9.423857       0.486259       1.266071      -0.713729      -0.019561      -0.012977      -0.030941       0.038838      -0.005545       0.007364       0.010265       0.012965       0.010710      -0.017512       0.005301       0.012211              1.833304       1.687342       0.087059       0.264468       1.790480       0.436586       2.022089           0.000164
           40              H      14.130005      14.652479      18.786861       0.087640       1.361887 0.10218388E+02  0.10572420E+03                                 1.977885                            1.829476      -0.953251       2.414406                    0.997555       3.596014      10.046014       0.481961       1.228294      -0.722481      -0.044679       0.005549      -0.013365       0.046964      -0.006026       0.011936       0.010899       0.021991      -0.000692      -0.021864       0.003187       0.018677              2.065004       2.711080      -0.468659       0.117093       1.944774       0.018079       1.539159           0.000242
           41              H      19.444027      13.055659      17.926603       0.120925       1.270609 0.93979138E+01  0.94119571E+02                                 1.803081                            1.692080      -1.031428       2.387122                    0.997860       3.318619       8.780988       0.535323       1.142461      -0.744299       0.017393       0.029067       0.012258       0.036023       0.008913      -0.002896       0.010908       0.008120      -0.036146      -0.019651       0.003302       0.016349              1.847873       1.758952       0.290572       0.075402       2.153882       0.439772       1.630786           0.000041
           42              H      20.643064      11.602242      16.599068       0.095208       1.377041 0.10060042E+02  0.10284967E+03                                 1.937997                            1.775889      -0.948543       2.420002                    0.998084       3.426403       9.268419       0.509612       1.175610      -0.736342       0.046721       0.010992      -0.007233       0.048538       0.009471      -0.003154       0.011640       0.015340      -0.040150      -0.022017       0.002963       0.019054              2.030237       2.859502       0.070709      -0.290743       1.657159       0.063912       1.574051           0.000003
           43              H      17.469989       9.367436      16.059452       0.089939       1.067373 0.75810111E+01  0.74874400E+02                                 1.838668                            1.690264      -1.427760       2.188497                    0.992217       4.073264      12.188900       0.438820       1.413232      -0.678220      -0.020365      -0.038960      -0.016962       0.047120       0.004735      -0.001673       0.014030      -0.001160      -0.025029      -0.018012       0.003414       0.014598              1.932349       1.808775       0.363018       0.139017       2.278780       0.412829       1.709493          -0.000120
           44              H      16.167275      10.845121      17.240351       0.129458       1.014237 0.73001274E+01  0.71079832E+02                                 1.758497                            1.648482      -1.248973       2.298224                    0.993928       3.680613      10.765060       0.450631       1.395948      -0.683593      -0.036660      -0.005661       0.003363       0.037247       0.002256      -0.005897       0.005271       0.012478      -0.024999      -0.013002       0.000856       0.012146              1.823574       2.388405       0.170558      -0.169792       1.633962       0.087550       1.448356          -0.000175
           45              H      11.934933      16.288992       2.999172       0.102708       1.448339 0.10952250E+02  0.11576290E+03                                 2.104532                            1.931305      -1.020137       2.396719                    0.996611       3.605146      10.314027       0.453743       1.277114      -0.712608      -0.026396      -0.002670       0.046026       0.053125      -0.010435      -0.011666      -0.000526       0.014040       0.038008      -0.020132      -0.000467       0.020600              2.192680       1.935072       0.105853      -0.471000       1.735238      -0.316988       2.907731          -0.000007
           46              H       3.788237       0.601496       1.456573       0.119293       1.549222 0.12447420E+02  0.13596368E+03                                 2.186651                            2.047672      -1.411939       2.206563                    0.992730       3.856227      11.247593       0.443905       1.263202      -0.713931      -0.029090       0.014547       0.008431       0.033600      -0.014452      -0.001813      -0.001465      -0.005104       0.020294      -0.018275       0.006981       0.011294              2.245393       2.844007      -0.472233      -0.233238       1.927916      -0.022438       1.964256           0.000000
           47              H       7.877768       5.215571      18.419296       0.113950       1.114239 0.85153786E+01  0.86066706E+02                                 1.840570                            1.753859      -1.529775       2.140290                    0.992854       4.057531      12.045432       0.447361       1.354618      -0.689547       0.012496       0.006040      -0.026974       0.030335      -0.010238      -0.002997      -0.002423       0.006545      -0.010507      -0.010886      -0.001677       0.012563              1.871201       1.836544       0.081082      -0.256105       1.598564      -0.294287       2.178495          -0.000016
           48              H      14.806582      15.515243       0.377340       0.092186       1.285190 0.98565398E+01  0.10199328E+03                                 1.958689                            1.840584      -1.121716       2.338808                    0.995366       3.743103      10.774525       0.459241       1.288897      -0.707339       0.037886      -0.024551      -0.016541       0.048080      -0.013888      -0.011123      -0.002278       0.008280       0.011550      -0.019712       0.002199       0.017513              2.031507       2.676595      -0.394600      -0.107623       1.827271       0.020224       1.590656          -0.000042
           49              H       3.623493       5.746791      18.958912       0.133511       1.113369 0.84074760E+01  0.84487393E+02                                 1.846444                            1.752579      -1.275563       2.284268                    0.994764       3.702359      10.867432       0.444897       1.370001      -0.689379      -0.022468      -0.022360       0.018315       0.036609       0.002404       0.001483      -0.007917       0.020823      -0.023023      -0.015311       0.000771       0.014540              1.886341       1.842386       0.224694      -0.206167       1.919276      -0.442478       1.897361           0.000036
           50              H       2.585364       7.084821      17.402627       0.079802       1.348465 0.10062926E+02  0.10603409E+03                                 2.097819                            1.908677      -1.481860       2.151173                    0.991974       4.269705      12.938165       0.428167       1.357600      -0.689231      -0.041846      -0.004813      -0.000118       0.042122       0.005991      -0.000723      -0.015028       0.000573      -0.005533      -0.016422       0.000296       0.016126              2.255890       3.357718      -0.204058       0.160021       1.746407      -0.085503       1.663544           0.000037
           51              H       5.987129       8.620458      16.182625       0.091689       1.363585 0.10371695E+02  0.10957259E+03                                 2.087997                            1.923836      -1.391756       2.207615                    0.992618       4.027830      12.025053       0.433248       1.338189      -0.695151       0.029191       0.029863      -0.027135       0.049802       0.007178       0.000995      -0.012151       0.007616      -0.029449      -0.018536       0.003860       0.014676              2.190301       2.108377       0.366447      -0.387168       2.211476      -0.593250       2.251051           0.000247
           52              H       7.152098       7.389285      17.766282       0.128237       1.125040 0.83420312E+01  0.83951885E+02                                 1.880215                            1.759153      -1.361586       2.242419                    0.992553       3.818025      11.340715       0.437503       1.391127      -0.684409       0.036577       0.006309       0.001674       0.037155       0.008069       0.005500      -0.010911       0.014479      -0.002068      -0.018749       0.007499       0.011251              1.970420       2.724158       0.144704       0.129717       1.624645      -0.118310       1.562457          -0.000007
           53              H      16.079245       1.977599       6.062863       0.123105       1.225323 0.83371070E+01  0.82083646E+02                                 1.841749                            1.648841      -1.082467       2.368474                    0.997406       3.412127       9.336613       0.508735       1.222850      -0.722383      -0.007058       0.023245      -0.042772       0.049190       0.006940       0.003340      -0.011910      -0.028652       0.003980      -0.018698      -0.002713       0.021411              1.992771       1.606558       0.009226       0.596100       1.519765      -0.073395       2.851989           0.000403
           54              H      17.105166       3.369535       7.724725       0.104482       1.252844 0.93429220E+01  0.93609937E+02                                 1.795551                            1.691825      -0.951028       2.412831                    0.998232       3.394891       9.040899       0.532118       1.148839      -0.741848       0.004341       0.034256      -0.009672       0.035859       0.003244       0.006930      -0.007416      -0.023517       0.020520      -0.018242       0.003012       0.015230              1.829979       1.445571       0.234812       0.132411       2.336905       0.048227       1.707461          -0.000006
           55              H       7.522125      17.292182      10.360243       0.135755       1.187680 0.85037164E+01  0.83431933E+02                                 1.759073                            1.638300      -0.924751       2.449706                    0.998803       3.197270       8.495902       0.527440       1.183612      -0.734471       0.009013      -0.013763       0.032152       0.036117       0.001077       0.008753      -0.006592      -0.023481       0.017111      -0.018267       0.003373       0.014895              1.813848       1.481709       0.002372       0.388302       1.648896      -0.064549       2.310939           0.000240
           56              H       6.678307      15.934495       8.661233       0.063929       1.903813 0.14905674E+02  0.17068176E+03                                 2.527581                            2.247937      -1.463418       2.162848                    0.993210       4.249140      12.777964       0.420749       1.271300      -0.711277       0.012152      -0.036383       0.002538       0.038442      -0.010608       0.013431      -0.001360      -0.004918       0.019899      -0.018507       0.000482       0.018025              2.678453       1.904836       0.062359       0.169217       4.036239       0.022438       2.094284           0.003803
           57              H      16.256191       8.872037      13.642909       0.081754       1.327815 0.95310588E+01  0.98023069E+02                                 2.008752                            1.808643      -1.225101       2.279200                    0.994226       3.884769      11.231091       0.462725       1.287052      -0.705988       0.018824      -0.037937       0.019576       0.046656      -0.006824       0.000983      -0.009521      -0.004736      -0.012920      -0.011263      -0.002279       0.013541              2.154317       1.933029      -0.427076       0.299888       2.218305      -0.662231       2.311618           0.001148
           58              H      17.407637       9.779228      11.957585       0.103555       1.492554 0.11505896E+02  0.12558878E+03                                 2.247425                            2.043947      -1.726632       2.034909                    0.991482       4.490760      13.929386       0.412122       1.361602      -0.687520       0.023484      -0.002923      -0.000423       0.023669       0.004124       0.002254      -0.008139      -0.002712       0.012722      -0.010074      -0.000212       0.010286              2.361935       3.058970      -0.371428      -0.310762       1.965363      -0.197781       2.061472           0.009557
           59              H      14.135507      12.006356      11.101238       0.138325       1.200736 0.87215835E+01  0.86129185E+02                                 1.776412                            1.663830      -0.924360       2.452035                    0.998866       3.196206       8.526243       0.521071       1.190293      -0.733295      -0.016899       0.030322      -0.015556       0.038039      -0.010881      -0.004249      -0.011814       0.006354      -0.019799      -0.019528       0.004042       0.015487              1.823050       1.728673      -0.282298       0.161914       1.822468      -0.441976       1.918010          -0.000140
           60              H      13.084615      10.837969      12.841305       0.057808       2.092726 0.16542208E+02  0.19526000E+03                                 2.724683                            2.391922      -1.639078       2.075979                    0.991384       4.533821      14.039059       0.400087       1.296976      -0.704683      -0.036917       0.002186      -0.002816       0.037089      -0.001262       0.009966      -0.016489       0.000317       0.013526      -0.017850      -0.003287       0.021136              2.921567       4.306538      -0.178893      -0.490897       2.016940      -0.133563       2.441222           0.007314
           61              H      18.459262      11.316173      10.813833       0.114143       1.592326 0.12275171E+02  0.13543360E+03                                 2.331802                            2.106065      -1.534664       2.143991                    0.991192       4.170393      12.776741       0.409694       1.355025      -0.692101       0.012111      -0.004195       0.024506       0.027655       0.014436       0.000132      -0.006644       0.018029       0.038982      -0.024445       0.008718       0.015727              2.487639       2.293448      -0.184846       0.407554       2.109091      -0.777314       3.060378           0.009777
           62              H      19.466512      12.379488       9.105048       0.050875       2.097544 0.16394081E+02  0.19382396E+03                                 2.750687                            2.393123      -1.697030       2.043190                    0.991105       4.732014      14.850754       0.395468       1.310009      -0.700214       0.032962       0.006822       0.008304       0.034669       0.001930       0.004105      -0.007706       0.003163       0.041775      -0.012354      -0.004472       0.016827              2.975314       4.418157       0.476448      -0.320777       2.123964      -0.301572       2.383820           0.010440
           63              H      16.200823      12.913399       7.245718       0.061840       1.613686 0.11712336E+02  0.12773417E+03                                 2.339691                            2.039588      -1.565854       2.115141                    0.991324       4.384525      13.361228       0.421667       1.331903      -0.694988      -0.015458       0.024377      -0.025768       0.038693      -0.007900      -0.002168      -0.016012       0.016241       0.000892      -0.022468       0.007937       0.014531              2.587092       2.269837      -0.188192       0.645181       1.995284      -0.796083       3.496156           0.006407
           64              H      14.961235      11.990998       8.827420       0.125017       1.276289 0.93936525E+01  0.96149315E+02                                 1.966680                            1.811369      -1.056307       2.381214                    0.997309       3.590830      10.317741       0.456860       1.309818      -0.703708      -0.034253      -0.000920      -0.006673       0.034909       0.002637       0.003118      -0.010649       0.024835      -0.013314      -0.018826       0.003648       0.015178              2.041104       2.800887       0.164025       0.058181       1.499906      -0.115029       1.822517           0.001204
           65              H      14.030562       8.880845      18.333270       0.094686       1.129868 0.81263179E+01  0.81585597E+02                                 1.902739                            1.745251      -1.443643       2.181119                    0.992344       4.098034      12.324109       0.434044       1.405572      -0.679812       0.021938      -0.000585      -0.038009       0.043889      -0.005428      -0.006409      -0.005445       0.009911       0.001293      -0.012316       0.002825       0.009491              1.998803       1.752532       0.051832      -0.507696       1.597942      -0.238806       2.645935          -0.000007
           66              H      13.981583       2.571640       0.334328       0.108274       1.315193 0.10674776E+02  0.11383985E+03                                 2.040916                            1.953999      -1.539404       2.134239                    0.991581       4.176664      12.618568       0.428203       1.341285      -0.693222       0.026127      -0.010344      -0.007649       0.029123      -0.003219       0.002328      -0.009306       0.000483       0.018062      -0.009395      -0.003268       0.012662              2.072866       2.468123      -0.428098      -0.168615       1.881228      -0.053952       1.869246           0.000027
           67              H      10.929948       3.322844       2.915101       0.127007       1.224080 0.93610130E+01  0.94159044E+02                                 1.805090                            1.728505      -0.924929       2.445371                    0.998605       3.288837       8.874521       0.508765       1.196877      -0.731775      -0.017554      -0.000529       0.032870       0.037267      -0.011420      -0.007298      -0.003582       0.015342       0.027596      -0.019893       0.005251       0.014641              1.798954       1.616476      -0.073708      -0.280530       1.608995      -0.156415       2.171390           0.000073
           68              H       9.971245       4.536511       1.270836       0.087232       1.424511 0.10610644E+02  0.10973134E+03                                 1.966997                            1.811645      -0.973638       2.401980                    0.997556       3.488968       9.435068       0.510601       1.159940      -0.740178      -0.042957       0.013854       0.010251       0.046286      -0.010092      -0.010169      -0.005553       0.025503       0.013122      -0.021499       0.002601       0.018898              2.064729       2.530450      -0.684570      -0.095201       2.101551       0.008140       1.562186          -0.000040
           69              H      15.124865       2.220765       2.402857       0.123896       1.299734 0.10073825E+02  0.10394507E+03                                 1.934280                            1.836515      -0.899777       2.455979                    0.998742       3.433628       9.605607       0.472793       1.255527      -0.717928       0.022493       0.013438      -0.026228       0.037074       0.002496      -0.001321      -0.012483       0.015831      -0.017069      -0.017889       0.005672       0.012218              1.959038       1.991446       0.253420      -0.255639       1.833043      -0.424255       2.052626           0.000077
           70              H      23.054136      17.831537       4.156610       0.091777       1.615318 0.12089317E+02  0.13131523E+03                                 2.278660                            2.038396      -1.172618       2.317002                    0.994372       3.822219      11.179228       0.437508       1.288862      -0.709143       0.043457       0.000320       0.006450       0.043934       0.009615       0.004606      -0.011935       0.012161      -0.007629      -0.019585       0.006591       0.012994              2.439291       3.383678      -0.065514       0.529931       1.773271       0.009674       2.160924          -0.000008
           71              H      19.462871      16.623199       5.128310       0.094921       1.304897 0.96713418E+01  0.10058613E+03                                 2.040086                            1.865198      -1.325288       2.237211                    0.993329       4.010285      11.950085       0.436576       1.348946      -0.692500      -0.030739      -0.022683       0.028634       0.047742      -0.001300      -0.008619      -0.007444       0.018690       0.003561      -0.014868       0.000086       0.014782              2.145847       2.073191       0.509624      -0.370151       2.190045      -0.604913       2.174305          -0.000062
           72              H      11.422423       1.115902       3.609173       0.115594       1.292280 0.10216929E+02  0.10739924E+03                                 1.991489                            1.892385      -1.532508       2.142585                    0.991825       4.037143      11.974119       0.443298       1.314407      -0.699142      -0.031461      -0.000093      -0.001785       0.031511      -0.003566      -0.000368      -0.009198       0.005072       0.004161      -0.011126       0.002030       0.009096              2.026494       2.628108      -0.005111       0.174476       1.757369      -0.146728       1.694005           0.000077
           73              H       9.189095      12.305398      17.797564       0.088568       1.832300 0.14308137E+02  0.16218173E+03                                 2.495664                            2.232122      -1.229335       2.283466                    0.994470       3.964983      11.865250       0.413812       1.305822      -0.706487      -0.022533      -0.010021      -0.037030       0.044490      -0.010426       0.013264       0.004533       0.018574      -0.014104      -0.019394      -0.001524       0.020918              2.622255       2.198736       0.143131       0.521470       2.418903       0.818631       3.249126           0.002586
           74              H       8.027247      13.804989      19.042983       0.127188       1.206324 0.89667978E+01  0.88799207E+02                                 1.745533                            1.657579      -0.999512       2.407674                    0.998146       3.251342       8.569088       0.538260       1.149060      -0.742849      -0.031437       0.008901      -0.014215       0.035631      -0.007510       0.011325       0.009081       0.014042       0.009398      -0.019640       0.003947       0.015693              1.774420       2.192059      -0.335473       0.158244       1.588217       0.054031       1.542983          -0.000028
           75              H      10.085869       8.822129       2.072440       0.133903       1.156786 0.85766863E+01  0.85329652E+02                                 1.803724                            1.701662      -1.019445       2.408852                    0.997326       3.388568       9.423870       0.486259       1.266071      -0.713729       0.019561       0.012977       0.030941       0.038837      -0.005545       0.007364       0.010265       0.012965       0.010709      -0.017512       0.005301       0.012211              1.833306       1.687344       0.087059       0.264468       1.790482       0.436587       2.022091           0.000163
           76              H      11.106830       7.350153       0.764456       0.087640       1.361887 0.10218386E+02  0.10572418E+03                                 1.977885                            1.829476      -0.953251       2.414406                    0.997555       3.596014      10.046014       0.481961       1.228294      -0.722481       0.044679      -0.005549       0.013365       0.046964      -0.006026       0.011936       0.010899       0.021991      -0.000692      -0.021864       0.003187       0.018677              2.065004       2.711080      -0.468659       0.117093       1.944774       0.018079       1.539159           0.000242
           77              H       5.792808       8.946973       1.624714       0.120925       1.270608 0.93979062E+01  0.94119467E+02                                 1.803079                            1.692078      -1.031428       2.387122                    0.997860       3.318619       8.780984       0.535324       1.142460      -0.744299      -0.017393      -0.029067      -0.012258       0.036023       0.008913      -0.002896       0.010908       0.008120      -0.036146      -0.019651       0.003302       0.016349              1.847872       1.758950       0.290571       0.075402       2.153880       0.439771       1.630785           0.000041
           78              H       4.593771      10.400390       2.952249       0.095208       1.377044 0.10060067E+02  0.10284999E+03                                 1.938001                            1.775892      -0.948544       2.420001                    0.998084       3.426406       9.268433       0.509611       1.175611      -0.736341      -0.046721      -0.010992       0.007233       0.048538       0.009471      -0.003154       0.011640       0.015340      -0.040150      -0.022017       0.002963       0.019054              2.030241       2.859508       0.070709      -0.290744       1.657162       0.063913       1.574054           0.000003
           79              H       7.766846      12.635196       3.491865       0.089939       1.067372 0.75810030E+01  0.74874304E+02                                 1.838668                            1.690264      -1.427759       2.188497                    0.992217       4.073262      12.188895       0.438820       1.413233      -0.678220       0.020365       0.038960       0.016962       0.047120       0.004735      -0.001673       0.014030      -0.001160      -0.025029      -0.018012       0.003414       0.014598              1.932348       1.808774       0.363018       0.139017       2.278779       0.412829       1.709492          -0.000120
           80              H       9.069560      11.157511       2.310966       0.129458       1.014237 0.73001264E+01  0.71079816E+02                                 1.758497                            1.648481      -1.248973       2.298225                    0.993928       3.680613      10.765058       0.450631       1.395947      -0.683593       0.036660       0.005661      -0.003363       0.037247       0.002256      -0.005897       0.005271       0.012479      -0.024999      -0.013002       0.000856       0.012146              1.823574       2.388404       0.170558      -0.169792       1.633962       0.087550       1.448356          -0.000175
           81              H      13.301902       5.713640      16.552145       0.102708       1.448339 0.10952246E+02  0.11576285E+03                                 2.104532                            1.931305      -1.020137       2.396719                    0.996611       3.605145      10.314025       0.453743       1.277115      -0.712608       0.026396       0.002670      -0.046026       0.053125      -0.010435      -0.011666      -0.000526       0.014040       0.038008      -0.020132      -0.000467       0.020600              2.192680       1.935072       0.105853      -0.471000       1.735238      -0.316988       2.907731          -0.000006
           82              H      21.448598      21.401136      18.094744       0.119292       1.549225 0.12447446E+02  0.13596407E+03                                 2.186656                            2.047676      -1.411939       2.206564                    0.992730       3.856229      11.247611       0.443904       1.263204      -0.713931       0.029090      -0.014547      -0.008431       0.033600      -0.014452      -0.001813      -0.001465      -0.005104       0.020294      -0.018275       0.006981       0.011294              2.245399       2.844015      -0.472235      -0.233239       1.927920      -0.022438       1.964260           0.000000
           83              H      17.359067      16.787061       1.132021       0.113950       1.114238 0.85153738E+01  0.86066647E+02                                 1.840569                            1.753859      -1.529775       2.140290                    0.992854       4.057530      12.045429       0.447361       1.354618      -0.689547      -0.012496      -0.006040       0.026974       0.030335      -0.010238      -0.002997      -0.002423       0.006545      -0.010507      -0.010886      -0.001677       0.012563              1.871201       1.836544       0.081082      -0.256105       1.598564      -0.294287       2.178495          -0.000016
           84              H      10.430253       6.487389      19.173977       0.092185       1.285192 0.98565519E+01  0.10199345E+03                                 1.958691                            1.840586      -1.121717       2.338807                    0.995366       3.743105      10.774535       0.459241       1.288898      -0.707339      -0.037886       0.024551       0.016541       0.048080      -0.013888      -0.011123      -0.002278       0.008280       0.011550      -0.019712       0.002199       0.017513              2.031509       2.676598      -0.394601      -0.107623       1.827272       0.020224       1.590657          -0.000042
           85              H      21.613342      16.255841       0.592405       0.133511       1.113369 0.84074716E+01  0.84487338E+02                                 1.846444                            1.752579      -1.275563       2.284268                    0.994764       3.702358      10.867429       0.444897       1.370001      -0.689379       0.022468       0.022360      -0.018315       0.036609       0.002404       0.001483      -0.007917       0.020823      -0.023023      -0.015311       0.000771       0.014540              1.886341       1.842385       0.224694      -0.206167       1.919276      -0.442477       1.897361           0.000036
           86              H      22.651471      14.917811       2.148690       0.079802       1.348465 0.10062921E+02  0.10603404E+03                                 2.097818                            1.908677      -1.481860       2.151173                    0.991974       4.269704      12.938161       0.428167       1.357600      -0.689231       0.041846       0.004813       0.000118       0.042122       0.005991      -0.000723      -0.015028       0.000573      -0.005533      -0.016422       0.000296       0.016126              2.255889       3.357717      -0.204058       0.160021       1.746407      -0.085503       1.663544           0.000037
           87              H      19.249706      13.382174       3.368692       0.091689       1.363585 0.10371695E+02  0.10957260E+03                                 2.087997                            1.923836      -1.391756       2.207615                    0.992618       4.027830      12.025055       0.433248       1.338190      -0.695151      -0.029191      -0.029863       0.027135       0.049802       0.007178       0.000995      -0.012151       0.007616      -0.029449      -0.018535       0.003860       0.014676              2.190302       2.108378       0.366447      -0.387168       2.211476      -0.593250       2.251052           0.000247
           88              H      18.084737      14.613347       1.785035       0.128237       1.125040 0.83420316E+01  0.83951894E+02                                 1.880215                            1.759154      -1.361587       2.242419                    0.992552       3.818026      11.340720       0.437502       1.391128      -0.684409      -0.036577      -0.006309      -0.001674       0.037155       0.008069       0.005500      -0.010911       0.014479      -0.002068      -0.018749       0.007499       0.011251              1.970420       2.724158       0.144704       0.129717       1.624645      -0.118311       1.562457          -0.000007
           89              C       1.874150       3.419254      12.630151       0.033677      32.914312 0.39465136E+03  0.90307212E+04                                 8.992632                            6.634415       0.285031       2.086196                    0.999709      27.283720      76.666806       0.639992       0.418237      -1.066073       0.015124       0.050310      -0.007610       0.053082       0.005838      -0.001849      -0.025217      -0.046804      -0.018709      -0.021650      -0.019153       0.040803             11.317549       7.685799       2.483481       5.498760      10.228516       2.354331      16.038333           0.008029
           90              C       8.270384      19.548604      11.617393      -0.163480      37.499191 0.44665557E+03  0.10575802E+05                                 9.770320                            7.044192       0.056446       1.978905                    0.999622      30.118170      86.995132       0.620933       0.416602      -1.063704       0.004425       0.033394      -0.017924       0.038158       0.006500      -0.020876      -0.019688      -0.075794      -0.095011      -0.049624      -0.009933       0.059557             12.685921       8.423008       3.511568       6.249775      12.068409       4.579930      17.566345          -0.000692
           91              C       0.792554       3.045825      10.389570       0.081151      38.907005 0.42672754E+03  0.99148672E+04                                10.140655                            6.909222      -0.047612       1.989846                    0.999342      26.753217      74.701291       0.628393       0.419507      -1.069831       0.006022      -0.010660       0.025100       0.027927       0.017079       0.008397       0.002362      -0.023746      -0.037797      -0.020301      -0.007702       0.028002             14.742966       8.665630       4.606750       6.721563      16.155840       7.411541      19.407429           0.010015
           92              C      18.002559       4.364843      10.029826      -0.189546      35.479120 0.42877905E+03  0.10032405E+05                                 9.398167                            6.878713       0.282380       2.062228                    0.999819      29.401931      83.957446       0.632590       0.413821      -1.067289       0.010198       0.012485      -0.004942       0.016861      -0.014049       0.003718      -0.005870       0.023994       0.038455      -0.025267       0.006802       0.018465             11.887984       7.505642       3.496688       4.817386      14.082968       4.652407      14.075342           0.009162
           93              C      18.593226       5.128684      11.026943       0.127059      26.883567 0.28778914E+03  0.61656496E+04                                 7.960764                            5.711218       0.084219       2.051339                    0.999707      25.653150      72.794265       0.672647       0.425025      -1.047994       0.002661      -0.045449       0.024501       0.051701      -0.022803      -0.051305      -0.003768       0.036503      -0.079834      -0.060595      -0.005434       0.066029              9.949232       6.693784       2.097991       4.386159      11.469712       3.017951      11.684201           0.003548
           94              C       9.407970      12.444394       6.406967       0.111136      27.901899 0.30487522E+03  0.66046270E+04                                 8.198629                            5.904140       0.131490       2.068653                    0.999693      25.549023      72.116934       0.659413       0.428768      -1.049173       0.049710      -0.024370       0.007405       0.055855       0.012176       0.041614       0.030198      -0.049753      -0.054556      -0.060676       0.000379       0.060298             10.206697      11.007510      -0.812086      -3.386382       7.225608      -3.815340      12.386973           0.000625
           95              C       8.731090      11.966770       7.439276      -0.184153      37.315936 0.43080623E+03  0.10192429E+05                                 9.902963                            7.016322      -0.140688       1.931218                    0.998803      30.279244      89.810269       0.604146       0.428517      -1.047565       0.001387      -0.010695      -0.003176       0.011243       0.019712       0.007881       0.024795      -0.025446      -0.031981      -0.025797      -0.015622       0.041419             12.689180      11.848853      -0.542425      -3.392358       9.511191      -6.385348      16.707497           0.005017
           96              C       9.365361      11.092332       8.272162       0.105496      38.124825 0.39284177E+03  0.89524494E+04                                 9.971452                            6.628658      -0.028514       2.005788                    0.999291      25.937746      72.035108       0.640792       0.419435      -1.068470       0.000990       0.009228      -0.011170       0.014522       0.014960      -0.001237       0.008562       0.005969       0.028737      -0.021825       0.006541       0.015284             14.188222      12.693277       1.121257      -5.922151      10.056694      -7.791764      19.814693           0.001854
           97              C      10.644666      10.662037       7.957386      -0.206900      35.307004 0.44136124E+03  0.10382438E+05                                 9.291127                            6.923977       0.246919       2.045893                    0.999865      29.720743      84.581512       0.639223       0.407332      -1.073506      -0.003045      -0.013137      -0.012400       0.018320      -0.011227       0.013016      -0.013980      -0.006069      -0.020385      -0.018063      -0.008000       0.026062             11.395615      12.182790       0.098325      -4.473642       7.935990      -4.565295      14.068065           0.000259
           98              C      11.221522      11.304140       6.842961       0.097320      29.013224 0.33134451E+03  0.73460457E+04                                 8.389636                            6.132231       0.037843       2.020881                    0.999675      26.760359      76.996721       0.649148       0.425587      -1.048690      -0.043865       0.024660      -0.011870       0.051703       0.005028       0.014419       0.038691      -0.024202      -0.073854      -0.048127      -0.000309       0.048436             10.230052      11.411517      -0.176943      -2.631387       6.929536      -4.187987      12.349103           0.003925
           99              C       8.662473      10.415822       9.429600       0.096261      40.146724 0.41396371E+03  0.95410036E+04                                10.324052                            6.795935       0.021439       2.019613                    0.999320      26.107601      72.491915       0.635195       0.418377      -1.071063      -0.003510      -0.012863       0.006566       0.014863      -0.008907      -0.012841      -0.001139      -0.022254       0.004588      -0.021793       0.007040       0.014753             15.047539      13.531452       3.253776      -5.794002       9.323880      -8.253144      22.287284           0.001991
          100              C       7.294495      10.324590       9.449152      -0.190388      37.284420 0.42511510E+03  0.10020868E+05                                 9.903585                            6.938994       0.029208       1.985877                    0.998917      30.164578      89.203078       0.611772       0.424735      -1.050260       0.005848      -0.009722       0.000478       0.011356       0.017851       0.014108       0.018823      -0.033696       0.062134      -0.035563      -0.005219       0.040782             12.874750      13.147496       2.539886      -3.999945       8.545464      -6.550543      16.931291           0.006193
          101              C       6.717445       9.734592      10.491237       0.110972      29.565492 0.30811670E+03  0.67321942E+04                                 8.592587                            5.953980       0.077378       2.044241                    0.999751      26.291876      75.984850       0.649732       0.431450      -1.041365       0.046246      -0.016719       0.023972       0.054707      -0.008035       0.015487       0.050028      -0.048192      -0.076061      -0.059504      -0.005097       0.064601             11.053249      11.580682       2.038799      -2.283192       7.199293      -5.280696      14.379772           0.005325
          102              C       8.576605       9.422626      11.543098       0.112587      28.390317 0.29442914E+03  0.63785396E+04                                 8.451013                            5.909077      -0.044949       2.011188                    0.999241      26.142226      75.931857       0.635735       0.444723      -1.030577      -0.051770      -0.006645      -0.029576       0.059992      -0.036864       0.009694       0.017743      -0.091982      -0.062062      -0.055392      -0.015924       0.071316             10.672667      12.027519       1.811134      -1.709258       6.526240      -4.515574      13.464241           0.005206
          103              C       9.332684       9.944032      10.620275      -0.204367      38.223517 0.44592348E+03  0.10583295E+05                                 9.941864                            7.061193       0.189727       2.029114                    0.999516      30.206240      88.142768       0.615486       0.419302      -1.059061      -0.006361      -0.002533      -0.011920       0.013746      -0.010548       0.004943      -0.005323       0.023887      -0.097454      -0.033439       0.000611       0.032828             12.817527      12.610401       2.095640      -2.416491       7.899958      -6.043079      17.942224           0.003413
          104              C      11.590762      13.205562       0.353879       0.080115      27.567518 0.35295433E+03  0.79682549E+04                                 8.260811                            6.488218      -0.138793       1.972991                    0.997918      27.072582      79.204222       0.606593       0.447264      -1.033338       0.047880      -0.011604      -0.017526       0.052291       0.026480      -0.014150       0.026351      -0.005653      -0.053575      -0.046554       0.008529       0.038026              9.508524       9.094522      -3.071369      -0.145490       8.426494      -3.181079      11.004555           0.003073
          105              C      12.093018      19.040907      18.998015      -0.173290      32.799170 0.44224464E+03  0.10525293E+05                                 9.080166                            7.115707      -0.092010       1.948352                    0.997915      30.286342      89.915832       0.599418       0.429343      -1.047710       0.017332       0.002509      -0.011983       0.021220       0.009023      -0.003014       0.019571       0.005277      -0.053607      -0.030000       0.008296       0.021705             10.522285       8.731613      -2.798855       0.823249       9.346821      -4.987889      13.488423           0.002102
          106              C      12.632992      19.283518      17.699807       0.094798      37.991720 0.41784885E+03  0.96987709E+04                                10.007002                            6.916102      -0.110353       1.978996                    0.999289      26.457655      74.870004       0.614715       0.429274      -1.059185       0.002098       0.000816       0.013611       0.013796       0.005043      -0.002223      -0.010137       0.012981      -0.031705      -0.017079       0.002195       0.014884             13.153665      10.548725      -5.339442       3.651622      12.819690      -7.796239      16.092580           0.011083
          107              C      13.871666      18.606792      17.476922      -0.200698      33.260510 0.44349048E+03  0.10473568E+05                                 8.935201                            6.984527       0.205950       2.030049                    0.999711      29.994397      86.292233       0.628745       0.412497      -1.067220      -0.004930       0.001698       0.009019       0.010418       0.010450      -0.025168       0.000042       0.015884       0.048201      -0.026039      -0.009135       0.035174             10.314014       9.793931      -4.666661       1.752786      10.408873      -4.127960      10.739237           0.003532
          108              C      14.420531      17.865422      18.450578       0.078452      25.801643 0.31892502E+03  0.69683046E+04                                 7.622526                            5.975170       0.134243       2.051125                    0.999798      26.263416      73.793549       0.667766       0.419801      -1.057599      -0.029487       0.009895       0.034799       0.046673       0.013439      -0.009530       0.026941       0.028668      -0.072495      -0.045614       0.013852       0.031762              8.660581       8.323464      -3.431875       0.520796       8.461851      -2.961164       9.196428           0.002346
          109              C      12.035681      20.067236      16.681184       0.095442      36.047771 0.39496376E+03  0.90566978E+04                                 9.667617                            6.721277      -0.138224       1.971353                    0.999395      26.360265      74.606567       0.622753       0.428921      -1.057379       0.003220       0.010650      -0.007899       0.013645      -0.012840      -0.014588      -0.000719      -0.008077       0.020290      -0.022325       0.003745       0.018580             12.639646      11.954548      -3.416338       4.452772      12.194066      -7.806230      13.770322           0.006107
          110              C      10.695869      20.234680      16.552145      -0.193920      33.961729 0.44216155E+03  0.10456890E+05                                 9.127895                            6.996902       0.169795       2.021447                    0.999682      30.025706      87.054494       0.623767       0.415204      -1.063179       0.002772       0.028785       0.003302       0.029106       0.014865      -0.021093      -0.010969      -0.009306       0.023454      -0.024918      -0.007238       0.032157             10.833756      11.985783      -2.331224       3.514650       9.075305      -5.151336      11.440181           0.004458
          111              C       3.119319       4.161049      15.556983       0.078881      26.752654 0.32397734E+03  0.71301596E+04                                 7.918050                            6.065128       0.175288       2.073522                    0.999387      26.383307      75.209337       0.653619       0.425791      -1.050372       0.031290       0.021113       0.004504       0.038014      -0.004242      -0.006147       0.035343       0.011209       0.007022      -0.037871       0.002664       0.035207              9.277700      10.756690      -0.567972       2.734320       7.394908      -3.501283       9.681502           0.001463
          112              C       5.237743       4.831243      14.984129       0.082825      27.302825 0.34200141E+03  0.76563125E+04                                 8.164091                            6.347284      -0.119486       1.980451                    0.998057      26.863803      78.128133       0.619349       0.441753      -1.037095      -0.054621       0.001724       0.008324       0.055279       0.012193      -0.024413       0.035791      -0.003150       0.017386      -0.048722       0.007840       0.040882              9.450611      10.539029      -0.291258       1.671501       8.480473      -4.270304       9.332330           0.001104
          113              C      12.868637      20.909753      15.861983      -0.174737      34.080550 0.46701079E+03  0.11248041E+05                                 9.334396                            7.328028      -0.096047       1.943081                    0.998195      30.534310      90.689486       0.589763       0.431200      -1.048360      -0.009912      -0.002500       0.014766       0.017959      -0.001132      -0.010883       0.020446       0.006386       0.008203      -0.023295      -0.000459       0.023754             10.881679      10.378724      -0.876129       1.937821      10.872115      -5.983991      11.394197           0.003535
          114              C      15.668559       9.394398       0.936508       0.077106      28.721337 0.33288167E+03  0.73759566E+04                                 8.267450                            6.110871       0.093270       2.034594                    0.999762      26.842695      76.778691       0.657098       0.420676      -1.053551      -0.042039       0.007080      -0.028229       0.051130       0.028236       0.018547      -0.019788       0.002058       0.001981      -0.044772       0.016838       0.027935              9.958140       9.621333      -3.815436      -0.177870      10.834762       4.513028       9.418325           0.007573
          115              C      16.350925       8.481607       0.217020      -0.206010      35.932663 0.44437472E+03  0.10489046E+05                                 9.444573                            6.985939       0.201465       2.026399                    0.999752      30.014795      86.043477       0.630069       0.411843      -1.068725      -0.008802       0.000556      -0.003036       0.009328      -0.008910       0.020909      -0.008622       0.047507      -0.016306      -0.024866      -0.014280       0.039146             11.619981      10.203356      -4.280875      -1.331462      13.173510       6.589851      11.483075           0.001912
          116              C      16.896032      13.043697      18.573751       0.100303      40.033221 0.41531418E+03  0.95841988E+04                                10.293400                            6.824695      -0.081511       1.987351                    0.999200      26.139197      72.731240       0.631111       0.420553      -1.069198      -0.010774       0.006617       0.006710       0.014314       0.008690      -0.005065       0.013662      -0.001614      -0.038398      -0.022359       0.005147       0.017212             14.556523      14.085406      -7.756922      -4.019459      16.701419       8.587859      12.882743           0.017743
          117              C      15.597405      13.511656      18.249199      -0.182066      34.305622 0.41609149E+03  0.96775894E+04                                 9.154931                            6.769624       0.248410       2.055076                    0.999761      29.272664      83.758948       0.637612       0.413020      -1.066165       0.006943      -0.004699       0.007071       0.010967       0.020323       0.019917       0.005498       0.011198       0.033872      -0.028603      -0.004495       0.033098             11.406763      11.946502      -5.250657      -1.546408      13.020935       5.322549       9.252852           0.004070
          118              C      15.018918      14.404580      19.015611       0.072012      28.579228 0.33079856E+03  0.72913043E+04                                 8.200452                            6.086949       0.176869       2.062854                    0.999866      26.422208      74.472619       0.661603       0.420017      -1.057866       0.036463       0.006991       0.044573       0.058010       0.018054       0.019673      -0.027374       0.033650      -0.021777      -0.048083       0.016902       0.031180             10.026391       9.778579      -3.591363      -0.612864      11.744185       4.857519       8.556407           0.004571
          119              C      17.666415      12.101187      17.766282       0.100614      38.262555 0.38560156E+03  0.87589896E+04                                 9.984577                            6.577891      -0.082629       1.990202                    0.999275      25.926052      72.216900       0.640804       0.420790      -1.066108       0.006871      -0.007339      -0.004021       0.010827      -0.012791       0.009606      -0.001927       0.007420       0.041074      -0.020731       0.000792       0.019938             13.980349      13.932026      -4.745245      -4.938582      16.808220       8.258069      11.200800           0.006180
          120              C      19.006821      12.305654      17.539486      -0.195069      35.354692 0.43374288E+03  0.10179769E+05                                 9.313539                            6.901104       0.181839       2.021585                    0.999767      29.819638      85.335239       0.633818       0.411752      -1.068419      -0.010498      -0.006921      -0.007166       0.014473       0.024011       0.010004       0.011949      -0.022804      -0.019003      -0.023745      -0.011720       0.035465             11.389728      13.667229      -2.832627      -3.835824      11.856193       5.035690       8.645762           0.003781
          121              C      19.722223      11.430779      16.751568       0.070439      28.319431 0.33385612E+03  0.73577633E+04                                 8.115188                            6.099344       0.211941       2.073260                    0.999815      26.342476      73.656898       0.665092       0.417867      -1.061798      -0.037097      -0.031926      -0.016736       0.051725       0.012546       0.007628      -0.024793       0.033932      -0.012583      -0.038572       0.015351       0.023221              9.702238      11.058978      -1.653631      -2.563160      10.739514       4.175774       7.308222           0.001817
          122              C      17.877068      10.144609      16.421151       0.092012      30.015342 0.35737599E+03  0.80757988E+04                                 8.737165                            6.515133      -0.100980       1.984564                    0.998832      26.865229      78.083362       0.608546       0.445402      -1.036648       0.044608       0.022889       0.007846       0.050748       0.007984       0.026943      -0.017543      -0.013333       0.040693      -0.037304       0.003284       0.034020             10.702086      13.058435      -1.557104      -2.813946      11.085714       4.249216       7.962108           0.001181
          123              C      17.098719      11.005199      17.154326      -0.177429      36.606537 0.44915594E+03  0.10673477E+05                                 9.693420                            7.114855       0.132288       2.020459                    0.999155      29.731069      86.657026       0.609861       0.422636      -1.057541       0.010228       0.001077      -0.003708       0.010933       0.002966      -0.000419      -0.021126       0.032897      -0.014918      -0.031150       0.011494       0.019656             12.141185      12.160551      -1.692019      -2.813348      14.740372       6.332926       9.522630           0.005314
          124              C      12.318411      16.395247       2.136959       0.085450      26.502514 0.33634731E+03  0.74637817E+04                                 7.883286                            6.209058       0.093728       2.047478                    0.999252      26.396219      75.284066       0.642156       0.429828      -1.049061       0.038021      -0.022921      -0.022511       0.049776       0.026576      -0.018388       0.023098       0.007211      -0.018247      -0.045730       0.015778       0.029952              8.944706       9.278340      -2.567235       0.223922       7.201379      -3.050635      10.354398           0.000221
          125              C      11.674124      17.150935       1.237598      -0.173789      32.639693 0.42081961E+03  0.98894515E+04                                 8.996199                            6.912176      -0.086454       1.947510                    0.999110      30.063797      88.623048       0.612160       0.425760      -1.050158       0.005802      -0.011214      -0.008581       0.015266       0.001677      -0.003980       0.026452      -0.021812      -0.037007      -0.028662      -0.003981       0.032642             10.329014       9.658336      -2.621507       0.418759       8.433718      -4.481461      12.894989           0.000316
          126              C       5.179393       0.524622       0.015641       0.111631      33.311057 0.38514897E+03  0.87789480E+04                                 9.203465                            6.659897      -0.097366       1.993044                    0.999366      25.949299      73.297417       0.622236       0.431855      -1.055255      -0.005717       0.000222       0.004029       0.006998       0.022370       0.008321      -0.000763      -0.012914      -0.036747      -0.022352      -0.007525       0.029877             11.536058      11.042174      -4.157285       2.243462       9.866181      -5.717925      13.699818           0.001007
          127              C       7.465834       5.041841      19.256092      -0.185914      33.621624 0.47469190E+03  0.11451315E+05                                 9.168508                            7.342377      -0.038185       1.959640                    0.998359      30.453603      89.791270       0.596170       0.425885      -1.054228      -0.003003      -0.008052       0.012596       0.015249       0.015494      -0.002395       0.007142      -0.019293       0.027636      -0.023814       0.006599       0.017215             10.607537      12.021588      -3.668990       1.433364       9.192558      -4.060911      10.608465           0.000653
          128              C      14.013037      15.971304       0.635418       0.078458      26.711163 0.36061612E+03  0.81334130E+04                                 7.916658                            6.432324       0.101135       2.043610                    0.999003      26.828647      76.847630       0.631185       0.430251      -1.050029      -0.037805      -0.001707       0.030555       0.048639       0.012769      -0.004082       0.027499      -0.001260      -0.057674      -0.037905       0.007295       0.030610              8.941797       9.562987      -2.497947       0.563578       7.572038      -3.126607       9.690366           0.000383
          129              C       5.551820       6.444280      18.542469       0.101729      35.525011 0.41624967E+03  0.96506932E+04                                 9.571433                            6.900329      -0.075740       1.992021                    0.999293      26.372242      74.543030       0.615864       0.428960      -1.059566      -0.007435      -0.002923      -0.005217       0.009542      -0.014955      -0.002949       0.005010       0.003085       0.022694      -0.018936       0.003653       0.015283             12.210723      12.759749      -2.425458       3.790873      11.319401      -6.861231      12.553020           0.001842
          130              C       4.128174       6.336244      18.413430      -0.189215      34.140901 0.47172571E+03  0.11346982E+05                                 9.229012                            7.289108       0.093126       2.004125                    0.998470      30.257204      88.701092       0.602871       0.422368      -1.057809       0.004702      -0.005455      -0.004483       0.008483       0.009541      -0.012544       0.006077       0.006997       0.006417      -0.018876       0.003627       0.015249             10.839974      13.086718      -2.086079       2.966829       9.500758      -4.619772       9.932446           0.000690
          131              C       3.531613       7.126498      17.465191       0.087000      27.877952 0.35690637E+03  0.80701718E+04                                 8.281136                            6.482858      -0.090752       1.983818                    0.998478      27.147016      79.171194       0.613434       0.441581      -1.037901       0.045629       0.019082      -0.024605       0.055241       0.010104      -0.012853       0.032237      -0.010450      -0.026939      -0.040002       0.006065       0.033936              9.672242      11.635026      -1.586261       1.620650       8.699522      -4.070062       8.682177           0.000307
          132              C       5.501990       8.035948      16.753524       0.095258      27.834666 0.35478255E+03  0.80008392E+04                                 8.239128                            6.444188      -0.053667       1.995998                    0.999143      26.946360      78.182746       0.618767       0.438940      -1.040673      -0.035278      -0.025163       0.004176       0.043533       0.011691      -0.019500       0.029912      -0.023954      -0.009232      -0.042029       0.005607       0.036422              9.620854      11.872494      -0.647880       1.552219       8.069057      -3.901434       8.921012           0.001094
          133              C       6.209402       7.298596      17.703718      -0.187111      34.935588 0.46551720E+03  0.11191369E+05                                 9.433062                            7.283910      -0.075524       1.948942                    0.998428      30.487790      90.158812       0.596120       0.427390      -1.051789      -0.004360       0.002027      -0.017115       0.017778       0.007129       0.000970       0.015087       0.017497      -0.013494      -0.021279       0.005027       0.016252             11.138250      12.109111      -0.385177       1.894253      10.310456      -5.572007      10.995184           0.000320
          134              C       8.177680       6.714742      14.831629       0.270852      35.799073 0.41020660E+03  0.95740167E+04                                 9.760984                            7.204078       0.017064       2.005085                    0.999145      27.077538      79.419879       0.553132       0.474445      -1.022612       0.014038      -0.008305       0.001501       0.016380       0.083280      -0.066850       0.077389       0.000664       0.026222      -0.152340       0.069435       0.082905             11.551978      13.504048      -3.625200       5.634696       9.466600      -4.538903      11.685286           0.000096
          135              C       9.426846      14.541497       2.811479       0.324857      31.071274 0.36339805E+03  0.82659768E+04                                 9.038650                            6.905534      -0.037303       2.003956                    0.998875      26.215631      77.044544       0.547207       0.492088      -1.008722      -0.017622       0.016708      -0.004196       0.024643       0.075653      -0.075821       0.064455      -0.010615       0.058534      -0.145514       0.065047       0.080467             10.297640      11.904410      -4.032801       2.957887      10.132341      -3.757186       8.856169          -0.000141
          136              C      23.362685      18.583378       6.921166       0.033677      32.914326 0.39465152E+03  0.90307262E+04                                 8.992635                            6.634417       0.285029       2.086196                    0.999709      27.283727      76.666840       0.639991       0.418238      -1.066073      -0.015124      -0.050310       0.007610       0.053082       0.005839      -0.001849      -0.025217      -0.046804      -0.018709      -0.021650      -0.019153       0.040803             11.317554       7.685802       2.483485       5.498763      10.228524       2.354336      16.038337           0.008030
          137              C      16.966451       2.454028       7.933924      -0.163480      37.499174 0.44665523E+03  0.10575793E+05                                 9.770318                            7.044189       0.056447       1.978906                    0.999622      30.118166      86.995142       0.620933       0.416602      -1.063704      -0.004425      -0.033394       0.017924       0.038158       0.006500      -0.020876      -0.019688      -0.075794      -0.095011      -0.049624      -0.009933       0.059557             12.685919       8.423005       3.511570       6.249771      12.068416       4.579929      17.566334          -0.000691
          138              C      24.444281      18.956807       9.161747       0.081151      38.907006 0.42672753E+03  0.99148672E+04                                10.140656                            6.909222      -0.047611       1.989846                    0.999342      26.753216      74.701290       0.628392       0.419507      -1.069831      -0.006022       0.010660      -0.025100       0.027927       0.017079       0.008397       0.002362      -0.023746      -0.037797      -0.020300      -0.007702       0.028002             14.742967       8.665630       4.606749       6.721563      16.155842       7.411539      19.407430           0.010015
          139              C       7.234276      17.637789       9.521491      -0.189546      35.479116 0.42877898E+03  0.10032402E+05                                 9.398166                            6.878712       0.282380       2.062229                    0.999819      29.401929      83.957431       0.632590       0.413821      -1.067289      -0.010198      -0.012485       0.004942       0.016861      -0.014049       0.003718      -0.005870       0.023994       0.038455      -0.025267       0.006801       0.018465             11.887982       7.505640       3.496687       4.817384      14.082966       4.652405      14.075338           0.009163
          140              C       6.643609      16.873948       8.524374       0.127059      26.883576 0.28778926E+03  0.61656530E+04                                 7.960765                            5.711220       0.084218       2.051339                    0.999707      25.653158      72.794299       0.672647       0.425025      -1.047994      -0.002661       0.045449      -0.024502       0.051701      -0.022802      -0.051305      -0.003768       0.036503      -0.079834      -0.060595      -0.005434       0.066029              9.949234       6.693785       2.097991       4.386159      11.469715       3.017952      11.684202           0.003548
          141              C      15.828865       9.558238      13.144350       0.111136      27.901903 0.30487525E+03  0.66046280E+04                                 8.198630                            5.904141       0.131488       2.068653                    0.999693      25.549027      72.116954       0.659413       0.428768      -1.049173      -0.049710       0.024370      -0.007405       0.055855       0.012176       0.041614       0.030198      -0.049753      -0.054556      -0.060676       0.000378       0.060298             10.206699      11.007510      -0.812086      -3.386382       7.225610      -3.815342      12.386976           0.000624
          142              C      16.505745      10.035862      12.112041      -0.184153      37.315941 0.43080626E+03  0.10192431E+05                                 9.902965                            7.016324      -0.140688       1.931218                    0.998803      30.279247      89.810291       0.604146       0.428517      -1.047565      -0.001387       0.010695       0.003176       0.011243       0.019712       0.007881       0.024795      -0.025447      -0.031981      -0.025797      -0.015623       0.041420             12.689183      11.848855      -0.542425      -3.392359       9.511193      -6.385351      16.707502           0.005016
          143              C      15.871474      10.910300      11.279155       0.105496      38.124828 0.39284181E+03  0.89524506E+04                                 9.971452                            6.628658      -0.028514       2.005788                    0.999291      25.937748      72.035117       0.640792       0.419435      -1.068470      -0.000990      -0.009228       0.011170       0.014522       0.014960      -0.001237       0.008562       0.005970       0.028737      -0.021825       0.006541       0.015284             14.188222      12.693276       1.121257      -5.922150      10.056695      -7.791765      19.814695           0.001854
          144              C      14.592169      11.340595      11.593931      -0.206900      35.307016 0.44136149E+03  0.10382445E+05                                 9.291130                            6.923980       0.246918       2.045892                    0.999865      29.720748      84.581531       0.639223       0.407332      -1.073506       0.003045       0.013137       0.012400       0.018320      -0.011227       0.013016      -0.013980      -0.006069      -0.020385      -0.018063      -0.008000       0.026062             11.395617      12.182793       0.098326      -4.473643       7.935991      -4.565295      14.068068           0.000259
          145              C      14.015313      10.698492      12.708356       0.097319      29.013217 0.33134447E+03  0.73460442E+04                                 8.389633                            6.132230       0.037845       2.020881                    0.999675      26.760353      76.996682       0.649148       0.425587      -1.048690       0.043865      -0.024660       0.011870       0.051703       0.005028       0.014419       0.038691      -0.024201      -0.073854      -0.048127      -0.000309       0.048436             10.230048      11.411511      -0.176944      -2.631384       6.929534      -4.187985      12.349098           0.003925
          146              C      16.574362      11.586810      10.121717       0.096260      40.146730 0.41396378E+03  0.95410057E+04                                10.324053                            6.795936       0.021438       2.019613                    0.999320      26.107604      72.491925       0.635195       0.418377      -1.071063       0.003510       0.012863      -0.006566       0.014863      -0.008907      -0.012841      -0.001139      -0.022254       0.004588      -0.021793       0.007040       0.014753             15.047539      13.531452       3.253775      -5.794000       9.323881      -8.253145      22.287286           0.001990
          147              C      17.942340      11.678042      10.102165      -0.190388      37.284429 0.42511526E+03  0.10020873E+05                                 9.903587                            6.938996       0.029208       1.985877                    0.998917      30.164584      89.203108       0.611772       0.424735      -1.050259      -0.005848       0.009722      -0.000477       0.011356       0.017851       0.014108       0.018823      -0.033696       0.062134      -0.035563      -0.005219       0.040782             12.874753      13.147500       2.539887      -3.999945       8.545465      -6.550544      16.931294           0.006192
          148              C      18.519390      12.268040       9.060080       0.110972      29.565491 0.30811673E+03  0.67321947E+04                                 8.592587                            5.953980       0.077380       2.044242                    0.999751      26.291872      75.984831       0.649732       0.431450      -1.041365      -0.046246       0.016719      -0.023972       0.054707      -0.008035       0.015487       0.050028      -0.048192      -0.076061      -0.059503      -0.005097       0.064600             11.053249      11.580681       2.038799      -2.283192       7.199293      -5.280696      14.379772           0.005325
          149              C      16.660230      12.580006       8.008219       0.112587      28.390315 0.29442912E+03  0.63785386E+04                                 8.451011                            5.909076      -0.044947       2.011189                    0.999241      26.142224      75.931839       0.635735       0.444723      -1.030577       0.051770       0.006645       0.029576       0.059992      -0.036864       0.009694       0.017743      -0.091982      -0.062062      -0.055392      -0.015924       0.071316             10.672664      12.027516       1.811133      -1.709255       6.526238      -4.515573      13.464238           0.005206
          150              C      15.904151      12.058600       8.931042      -0.204367      38.223513 0.44592346E+03  0.10583295E+05                                 9.941863                            7.061193       0.189727       2.029114                    0.999516      30.206240      88.142761       0.615486       0.419302      -1.059061       0.006361       0.002533       0.011920       0.013746      -0.010548       0.004943      -0.005323       0.023887      -0.097454      -0.033439       0.000611       0.032828             12.817525      12.610397       2.095638      -2.416487       7.899957      -6.043078      17.942222           0.003413
          151              C      13.646073       8.797070      19.197438       0.080114      27.567518 0.35295436E+03  0.79682557E+04                                 8.260811                            6.488218      -0.138791       1.972991                    0.997918      27.072580      79.204212       0.606593       0.447264      -1.033338      -0.047880       0.011605       0.017526       0.052291       0.026480      -0.014150       0.026351      -0.005653      -0.053575      -0.046554       0.008528       0.038026              9.508523       9.094522      -3.071369      -0.145490       8.426494      -3.181079      11.004554           0.003073
          152              C      13.143817       2.961725       0.553302      -0.173290      32.799174 0.44224473E+03  0.10525296E+05                                 9.080168                            7.115709      -0.092010       1.948352                    0.997915      30.286345      89.915845       0.599418       0.429344      -1.047710      -0.017332      -0.002509       0.011983       0.021220       0.009023      -0.003014       0.019571       0.005277      -0.053607      -0.030001       0.008296       0.021705             10.522287       8.731613      -2.798855       0.823249       9.346822      -4.987890      13.488425           0.002102
          153              C      12.603843       2.719114       1.851510       0.094798      37.991721 0.41784888E+03  0.96987713E+04                                10.007000                            6.916101      -0.110351       1.978997                    0.999289      26.457657      74.869993       0.614715       0.429274      -1.059185      -0.002098      -0.000816      -0.013611       0.013796       0.005043      -0.002223      -0.010137       0.012981      -0.031705      -0.017079       0.002195       0.014884             13.153661      10.548721      -5.339440       3.651622      12.819686      -7.796237      16.092576           0.011082
          154              C      11.365169       3.395840       2.074395      -0.200697      33.260508 0.44349050E+03  0.10473568E+05                                 8.935200                            6.984527       0.205950       2.030049                    0.999711      29.994395      86.292214       0.628745       0.412497      -1.067220       0.004930      -0.001699      -0.009019       0.010418       0.010450      -0.025168       0.000042       0.015884       0.048201      -0.026039      -0.009135       0.035174             10.314012       9.793930      -4.666661       1.752787      10.408873      -4.127959      10.739234           0.003532
          155              C      10.816304       4.137210       1.100739       0.078452      25.801650 0.31892516E+03  0.69683083E+04                                 7.622527                            5.975171       0.134243       2.051125                    0.999798      26.263419      73.793554       0.667766       0.419801      -1.057599       0.029487      -0.009895      -0.034799       0.046673       0.013439      -0.009530       0.026941       0.028668      -0.072495      -0.045614       0.013852       0.031762              8.660582       8.323465      -3.431875       0.520796       8.461852      -2.961164       9.196428           0.002345
          156              C      13.201154       1.935396       2.870133       0.095442      36.047778 0.39496386E+03  0.90567002E+04                                 9.667617                            6.721276      -0.138223       1.971353                    0.999395      26.360269      74.606568       0.622753       0.428921      -1.057379      -0.003220      -0.010651       0.007899       0.013646      -0.012841      -0.014588      -0.000719      -0.008077       0.020290      -0.022325       0.003745       0.018580             12.639645      11.954547      -3.416338       4.452773      12.194066      -7.806230      13.770323           0.006106
          157              C      14.540966       1.767952       2.999172      -0.193919      33.961724 0.44216144E+03  0.10456886E+05                                 9.127894                            6.996900       0.169796       2.021447                    0.999682      30.025702      87.054475       0.623768       0.415204      -1.063179      -0.002772      -0.028785      -0.003302       0.029106       0.014865      -0.021093      -0.010969      -0.009306       0.023455      -0.024918      -0.007239       0.032157             10.833755      11.985781      -2.331224       3.514650       9.075303      -5.151336      11.440180           0.004458
          158              C      22.117516      17.841583       3.994334       0.078881      26.752668 0.32397752E+03  0.71301649E+04                                 7.918053                            6.065130       0.175287       2.073521                    0.999387      26.383320      75.209394       0.653619       0.425791      -1.050372      -0.031290      -0.021113      -0.004504       0.038014      -0.004243      -0.006147       0.035343       0.011209       0.007022      -0.037871       0.002664       0.035207              9.277705      10.756696      -0.567973       2.734323       7.394911      -3.501284       9.681507           0.001463
          159              C      19.999092      17.171389       4.567188       0.082824      27.302842 0.34200167E+03  0.76563201E+04                                 8.164096                            6.347287      -0.119488       1.980450                    0.998057      26.863816      78.128192       0.619348       0.441753      -1.037095       0.054622      -0.001724      -0.008324       0.055279       0.012193      -0.024413       0.035791      -0.003151       0.017386      -0.048723       0.007841       0.040882              9.450616      10.539036      -0.291258       1.671503       8.480478      -4.270306       9.332335           0.001104
          160              C      12.368198       1.092879       3.689334      -0.174737      34.080549 0.46701077E+03  0.11248041E+05                                 9.334395                            7.328027      -0.096047       1.943081                    0.998195      30.534309      90.689479       0.589763       0.431200      -1.048360       0.009912       0.002501      -0.014766       0.017959      -0.001132      -0.010883       0.020446       0.006386       0.008203      -0.023295      -0.000459       0.023754             10.881678      10.378724      -0.876130       1.937822      10.872114      -5.983990      11.394197           0.003535
          161              C       9.568276      12.608234      18.614809       0.077106      28.721332 0.33288163E+03  0.73759552E+04                                 8.267449                            6.110870       0.093271       2.034594                    0.999762      26.842689      76.778658       0.657098       0.420676      -1.053551       0.042039      -0.007080       0.028229       0.051130       0.028236       0.018547      -0.019788       0.002058       0.001981      -0.044772       0.016837       0.027935              9.958138       9.621333      -3.815436      -0.177871      10.834760       4.513025       9.418321           0.007573
          162              C       8.885910      13.521025      19.334297      -0.206010      35.932671 0.44437488E+03  0.10489051E+05                                 9.444575                            6.985940       0.201463       2.026399                    0.999752      30.014802      86.043506       0.630069       0.411843      -1.068725       0.008803      -0.000556       0.003036       0.009328      -0.008910       0.020909      -0.008622       0.047507      -0.016307      -0.024866      -0.014280       0.039146             11.619981      10.203359      -4.280876      -1.331460      13.173510       6.589850      11.483075           0.001911
          163              C       8.340803       8.958935       0.977566       0.100303      40.033216 0.41531413E+03  0.95841976E+04                                10.293400                            6.824695      -0.081511       1.987351                    0.999200      26.139195      72.731239       0.631111       0.420553      -1.069198       0.010774      -0.006617      -0.006710       0.014314       0.008690      -0.005065       0.013662      -0.001614      -0.038399      -0.022359       0.005147       0.017213             14.556522      14.085407      -7.756922      -4.019458      16.701417       8.587858      12.882741           0.017742
          164              C       9.639430       8.490976       1.302118      -0.182066      34.305621 0.41609147E+03  0.96775889E+04                                 9.154931                            6.769624       0.248410       2.055076                    0.999761      29.272665      83.758956       0.637612       0.413020      -1.066165      -0.006943       0.004699      -0.007072       0.010967       0.020323       0.019917       0.005498       0.011198       0.033872      -0.028603      -0.004495       0.033098             11.406763      11.946502      -5.250656      -1.546407      13.020934       5.322549       9.252852           0.004070
          165              C      10.217917       7.598052       0.535706       0.072012      28.579228 0.33079857E+03  0.72913045E+04                                 8.200452                            6.086949       0.176869       2.062854                    0.999866      26.422207      74.472617       0.661603       0.420017      -1.057866      -0.036463      -0.006991      -0.044573       0.058010       0.018054       0.019673      -0.027374       0.033650      -0.021777      -0.048083       0.016902       0.031180             10.026391       9.778580      -3.591363      -0.612864      11.744186       4.857520       8.556408           0.004571
          166              C       7.570420       9.901445       1.785035       0.100615      38.262548 0.38560149E+03  0.87589878E+04                                 9.984576                            6.577891      -0.082629       1.990202                    0.999275      25.926049      72.216892       0.640804       0.420790      -1.066108      -0.006871       0.007339       0.004021       0.010827      -0.012791       0.009606      -0.001927       0.007420       0.041074      -0.020731       0.000792       0.019938             13.980347      13.932025      -4.745246      -4.938582      16.808217       8.258067      11.200798           0.006179
          167              C       6.230014       9.696978       2.011831      -0.195069      35.354697 0.43374295E+03  0.10179771E+05                                 9.313540                            6.901105       0.181840       2.021585                    0.999767      29.819639      85.335241       0.633818       0.411752      -1.068419       0.010498       0.006921       0.007166       0.014473       0.024011       0.010004       0.011948      -0.022805      -0.019003      -0.023745      -0.011720       0.035465             11.389730      13.667233      -2.832630      -3.835826      11.856194       5.035690       8.645764           0.003781
          168              C       5.514612      10.571853       2.799749       0.070439      28.319435 0.33385615E+03  0.73577643E+04                                 8.115189                            6.099344       0.211940       2.073260                    0.999815      26.342481      73.656920       0.665092       0.417867      -1.061798       0.037097       0.031926       0.016736       0.051725       0.012546       0.007628      -0.024793       0.033932      -0.012583      -0.038572       0.015350       0.023221              9.702239      11.058981      -1.653631      -2.563161      10.739513       4.175773       7.308222           0.001817
          169              C       7.359767      11.858023       3.130166       0.092012      30.015345 0.35737603E+03  0.80758000E+04                                 8.737166                            6.515133      -0.100980       1.984564                    0.998832      26.865230      78.083367       0.608546       0.445402      -1.036648      -0.044608      -0.022889      -0.007846       0.050748       0.007984       0.026943      -0.017542      -0.013333       0.040693      -0.037304       0.003284       0.034020             10.702086      13.058437      -1.557105      -2.813946      11.085714       4.249216       7.962108           0.001181
          170              C       8.138116      10.997433       2.396991      -0.177429      36.606533 0.44915589E+03  0.10673476E+05                                 9.693419                            7.114855       0.132289       2.020459                    0.999155      29.731067      86.657017       0.609861       0.422636      -1.057541      -0.010228      -0.001077       0.003708       0.010933       0.002966      -0.000419      -0.021126       0.032897      -0.014918      -0.031150       0.011494       0.019656             12.141183      12.160552      -1.692019      -2.813348      14.740370       6.332924       9.522629           0.005313
          171              C      12.918424       5.607385      17.414358       0.085450      26.502514 0.33634729E+03  0.74637812E+04                                 7.883287                            6.209058       0.093727       2.047478                    0.999252      26.396218      75.284067       0.642156       0.429828      -1.049061      -0.038021       0.022921       0.022511       0.049776       0.026576      -0.018388       0.023098       0.007210      -0.018247      -0.045730       0.015778       0.029952              8.944707       9.278342      -2.567237       0.223923       7.201380      -3.050635      10.354398           0.000221
          172              C      13.562711       4.851697      18.313719      -0.173789      32.639686 0.42081946E+03  0.98894477E+04                                 8.996198                            6.912175      -0.086453       1.947510                    0.999110      30.063794      88.623048       0.612160       0.425760      -1.050158      -0.005802       0.011214       0.008581       0.015266       0.001677      -0.003980       0.026452      -0.021811      -0.037007      -0.028662      -0.003980       0.032642             10.329013       9.658339      -2.621508       0.418758       8.433717      -4.481460      12.894985           0.000317
          173              C      18.956755      16.376030      -0.015641       0.111631      33.311055 0.38514893E+03  0.87789467E+04                                 9.203465                            6.659896      -0.097365       1.993044                    0.999366      25.949297      73.297409       0.622236       0.431855      -1.055255       0.005717      -0.000222      -0.004029       0.006998       0.022370       0.008321      -0.000763      -0.012914      -0.036746      -0.022352      -0.007525       0.029877             11.536057      11.042174      -4.157284       2.243461       9.866180      -5.717925      13.699818           0.001007
          174              C      10.739053       0.060139       0.295225      -0.185914      33.621624 0.47469189E+03  0.11451315E+05                                 9.168508                            7.342376      -0.038185       1.959640                    0.998359      30.453602      89.791262       0.596170       0.425885      -1.054228       0.003003       0.008052      -0.012596       0.015249       0.015494      -0.002395       0.007142      -0.019293       0.027636      -0.023814       0.006599       0.017215             10.607537      12.021589      -3.668991       1.433364       9.192558      -4.060912      10.608465           0.000653
          175              C      11.223798       6.031328      18.915899       0.078458      26.711167 0.36061617E+03  0.81334145E+04                                 7.916659                            6.432325       0.101134       2.043610                    0.999003      26.828652      76.847651       0.631185       0.430251      -1.050029       0.037805       0.001707      -0.030555       0.048639       0.012769      -0.004082       0.027499      -0.001260      -0.057674      -0.037905       0.007295       0.030610              8.941798       9.562990      -2.497948       0.563578       7.572039      -3.126606       9.690366           0.000383
          176              C      19.685015      15.558352       1.008848       0.101729      35.525012 0.41624969E+03  0.96506939E+04                                 9.571434                            6.900330      -0.075739       1.992022                    0.999293      26.372243      74.543037       0.615863       0.428960      -1.059566       0.007436       0.002923       0.005217       0.009542      -0.014955      -0.002949       0.005010       0.003085       0.022694      -0.018936       0.003653       0.015283             12.210724      12.759749      -2.425458       3.790873      11.319402      -6.861231      12.553021           0.001842
          177              C      21.108661      15.666388       1.137887      -0.189215      34.140901 0.47172573E+03  0.11346983E+05                                 9.229012                            7.289108       0.093127       2.004125                    0.998470      30.257204      88.701091       0.602871       0.422368      -1.057809      -0.004702       0.005455       0.004483       0.008483       0.009541      -0.012544       0.006077       0.006997       0.006417      -0.018876       0.003627       0.015249             10.839974      13.086718      -2.086079       2.966829       9.500757      -4.619772       9.932446           0.000690
          178              C      21.705222      14.876134       2.086126       0.087000      27.877948 0.35690632E+03  0.80701703E+04                                 8.281136                            6.482858      -0.090751       1.983818                    0.998478      27.147013      79.171184       0.613434       0.441581      -1.037901      -0.045629      -0.019082       0.024606       0.055241       0.010104      -0.012853       0.032237      -0.010450      -0.026939      -0.040001       0.006065       0.033936              9.672241      11.635025      -1.586260       1.620650       8.699521      -4.070062       8.682176           0.000307
          179              C      19.734845      13.966684       2.797793       0.095258      27.834665 0.35478252E+03  0.80008386E+04                                 8.239128                            6.444188      -0.053667       1.995998                    0.999143      26.946359      78.182749       0.618767       0.438940      -1.040673       0.035278       0.025163      -0.004176       0.043533       0.011691      -0.019500       0.029912      -0.023954      -0.009231      -0.042029       0.005607       0.036422              9.620855      11.872495      -0.647880       1.552219       8.069058      -3.901434       8.921013           0.001094
          180              C      19.027433      14.704036       1.847599      -0.187111      34.935603 0.46551743E+03  0.11191376E+05                                 9.433067                            7.283913      -0.075525       1.948941                    0.998428      30.487797      90.158854       0.596120       0.427390      -1.051789       0.004360      -0.002027       0.017115       0.017778       0.007129       0.000970       0.015087       0.017497      -0.013494      -0.021279       0.005027       0.016252             11.138256      12.109117      -0.385177       1.894254      10.310462      -5.572010      10.995190           0.000320
          181              C      17.059155      15.287890       4.719688       0.270851      35.799097 0.41020698E+03  0.95740274E+04                                 9.760988                            7.204081       0.017065       2.005085                    0.999145      27.077547      79.419904       0.553132       0.474445      -1.022612      -0.014038       0.008305      -0.001501       0.016380       0.083280      -0.066850       0.077389       0.000664       0.026221      -0.152340       0.069435       0.082905             11.551982      13.504054      -3.625201       5.634699       9.466603      -4.538904      11.685289           0.000096
          182              C      15.809989       7.461135      16.739838       0.324857      31.071279 0.36339815E+03  0.82659795E+04                                 9.038651                            6.905535      -0.037303       2.003956                    0.998875      26.215635      77.044558       0.547207       0.492088      -1.008722       0.017622      -0.016708       0.004196       0.024643       0.075653      -0.075821       0.064455      -0.010615       0.058534      -0.145514       0.065047       0.080467             10.297641      11.904411      -4.032801       2.957887      10.132342      -3.757186       8.856170          -0.000140
          183              S      18.965818       7.742721      13.842332      -0.529632     192.531825 0.58853682E+04  0.25131116E+06                                22.678277                           20.629675       0.807498       1.853008                    0.998877      87.679659     284.249755       0.528963       0.271170      -1.251103      -0.257181      -0.085600       0.139301       0.304753       0.021060      -0.026692       0.046338       0.057750      -0.132025      -0.083894       0.024318       0.059576             25.542508      29.260002      -4.520508      -1.956087      25.454623       5.024626      21.912899           0.038249
          184              S       4.833195       6.828023      11.949765      -0.515726     174.931322 0.55882797E+04  0.23657505E+06                                21.478570                           20.291900       0.690481       1.818227                    0.999158      88.634100     290.173731       0.523621       0.276311      -1.239873       0.190703      -0.257422      -0.133140       0.346930      -0.042032      -0.098889       0.076142      -0.004464      -0.064159      -0.115926      -0.029284       0.145210             22.962980      25.796770       6.109133      -2.824846      22.757255       0.753141      20.334914          -0.003616
          185              S       4.762970       9.986426      13.826691      -0.562110     187.077932 0.59451870E+04  0.25573939E+06                                22.436640                           20.928140       0.645791       1.797065                    0.999176      90.964183     300.687345       0.515403       0.276266      -1.239298       0.160314       0.239410       0.135447       0.318376       0.091373      -0.022194       0.043340      -0.023929      -0.081939      -0.105298      -0.003091       0.108388             24.464316      27.808671       0.677772      -6.900768      21.503200       0.121730      24.081077           0.021718
          186              S      12.351701      10.994175       3.304173      -0.585606     198.648582 0.61818092E+04  0.26829170E+06                                23.293934                           21.280198       0.682404       1.802832                    0.999409      91.763420     303.815125       0.513745       0.274705      -1.242135      -0.219201      -0.190374      -0.075741       0.300047       0.091830      -0.050057       0.032809      -0.007086      -0.036422      -0.118524       0.019235       0.099289             25.593272      27.027817       3.576876      -6.117667      23.730310       3.807899      26.021687           0.025905
          187              S      13.312559      14.034593       5.065746      -0.512779     172.762100 0.53695270E+04  0.22492650E+06                                21.209333                           19.773115       0.746692       1.833215                    0.999550      87.920931     285.783748       0.535496       0.273052      -1.244275      -0.064651       0.283476       0.209586       0.358420       0.000467      -0.022163       0.093320       0.003213       0.087448      -0.092097      -0.012929       0.105027             23.167511      26.976019       5.659485      -2.948908      18.763883      -0.443615      23.762630           0.005230
          188              S      15.423328      12.753060       2.389171      -0.543241     186.451497 0.59387443E+04  0.25452598E+06                                22.230775                           20.765873       0.780442       1.839593                    0.999315      88.946969     290.238022       0.524846       0.272293      -1.248030       0.222079       0.064879      -0.182871       0.294907       0.059726      -0.028847       0.061158       0.104114      -0.009521      -0.117596       0.036765       0.080831             24.355531      28.384157       6.059885       0.190276      25.397403       4.104300      19.285033           0.032206
          189              S       9.118432       5.750443      15.695797      -0.311548     161.800546 0.37629233E+04  0.14379424E+06                                20.387029                           16.745870       1.350830       2.041864                    0.999934      76.954312     236.610449       0.573547       0.279461      -1.240747       0.091175      -0.061343       0.050244       0.120832      -0.125952       0.246775      -0.235321       0.106665      -0.162134      -0.309867      -0.100329       0.410197             24.074536      32.463189       1.511980       8.967939      20.054020      -4.080806      19.706400          -0.000248
          190              S       8.370641      15.506625       1.937536      -0.479887     188.822838 0.47456916E+04  0.19113523E+06                                22.294780                           18.722425       1.583898       2.064557                    0.998838      82.873080     256.974862       0.549046       0.276985      -1.250311      -0.139357       0.105360      -0.076784       0.190832      -0.330502       0.262685      -0.359045       0.236440      -0.249754      -0.444840      -0.199375       0.644215             25.748451      35.110928      -7.891486       1.024605      22.750331      -6.278359      19.384093          -0.000822
          191              S       6.271017      14.259911       5.708985      -0.529631     192.531876 0.58853699E+04  0.25131126E+06                                22.678284                           20.629681       0.807497       1.853008                    0.998877      87.679664     284.249816       0.528963       0.271171      -1.251103       0.257184       0.085600      -0.139301       0.304755       0.021057      -0.026691       0.046336       0.057757      -0.132022      -0.083892       0.024314       0.059578             25.542516      29.260007      -4.520512      -1.956088      25.454635       5.024631      21.912907           0.038248
          192              S      20.403640      15.174609       7.601552      -0.515727     174.931589 0.55882905E+04  0.23657562E+06                                21.478589                           20.291916       0.690481       1.818227                    0.999158      88.634185     290.174082       0.523621       0.276311      -1.239874      -0.190703       0.257422       0.133139       0.346929      -0.042029      -0.098887       0.076142      -0.004462      -0.064174      -0.115928      -0.029279       0.145207             22.963000      25.796793       6.109140      -2.824852      22.757276       0.753140      20.334932          -0.003612
          193              S      20.473865      12.016206       5.724626      -0.562108     187.077364 0.59451639E+04  0.25573815E+06                                22.436596                           20.928101       0.645794       1.797066                    0.999176      90.964010     300.686604       0.515403       0.276266      -1.239298      -0.160314      -0.239409      -0.135446       0.318376       0.091371      -0.022193       0.043340      -0.023936      -0.081941      -0.105296      -0.003092       0.108387             24.464267      27.808612       0.677772      -6.900754      21.503158       0.121729      24.081031           0.021717
          194              S      12.885134      11.008457      16.247144      -0.585604     198.647806 0.61817789E+04  0.26829005E+06                                23.293880                           21.280152       0.682407       1.802833                    0.999409      91.763182     303.814135       0.513745       0.274705      -1.242135       0.219203       0.190376       0.075742       0.300050       0.091829      -0.050056       0.032806      -0.007096      -0.036428      -0.118520       0.019231       0.099289             25.593209      27.027748       3.576861      -6.117651      23.730252       3.807889      26.021627           0.025905
          195              S      11.924276       7.968039      14.485571      -0.512779     172.761734 0.53695121E+04  0.22492571E+06                                21.209305                           19.773089       0.746696       1.833217                    0.999550      87.920807     285.783228       0.535496       0.273052      -1.244275       0.064652      -0.283478      -0.209589       0.358423       0.000468      -0.022161       0.093320       0.003215       0.087460      -0.092097      -0.012930       0.105027             23.167479      26.975983       5.659476      -2.948902      18.763858      -0.443616      23.762596           0.005232
          196              S       9.813507       9.249572      17.162146      -0.543241     186.450942 0.59387220E+04  0.25452477E+06                                22.230732                           20.765836       0.780444       1.839594                    0.999315      88.946806     290.237322       0.524846       0.272293      -1.248030      -0.222082      -0.064878       0.182873       0.294910       0.059722      -0.028846       0.061158       0.104122      -0.009528      -0.117596       0.036764       0.080832             24.355482      28.384094       6.059869       0.190280      25.397355       4.104292      19.284998           0.032207
          197              S      16.118403      16.252189       3.855520      -0.311547     161.800364 0.37629184E+04  0.14379400E+06                                20.387015                           16.745860       1.350830       2.041864                    0.999934      76.954266     236.610268       0.573547       0.279461      -1.240747      -0.091175       0.061343      -0.050244       0.120832      -0.125952       0.246775      -0.235320       0.106665      -0.162135      -0.309867      -0.100329       0.410196             24.074518      32.463164       1.511982       8.967929      20.054006      -4.080801      19.706383          -0.000247
          198              S      16.866194       6.496007      17.613781      -0.479887     188.822896 0.47456934E+04  0.19113532E+06                                22.294785                           18.722430       1.583897       2.064557                    0.998838      82.873088     256.974907       0.549046       0.276985      -1.250311       0.139357      -0.105360       0.076784       0.190832      -0.330502       0.262685      -0.359045       0.236440      -0.249753      -0.444840      -0.199374       0.644214             25.748457      35.110937      -7.891485       1.024605      22.750337      -6.278361      19.384098          -0.000821
          199              N       2.071040       4.753643      12.057297      -0.196592      38.094884 0.51484755E+03  0.12440594E+05                                 9.603093                            7.423217      -0.117184       1.986110                    0.998951      27.900975      77.468140       0.631548       0.401363      -1.090112      -0.046885      -0.097298      -0.069427       0.128395      -0.020563      -0.027551      -0.032979      -0.003948      -0.033613      -0.055944       0.023465       0.032479             11.752602       8.950870       2.632522       5.717942      12.029672       1.485573      14.277264           0.012370
          200              N      10.603724      12.084413       5.992479      -0.183834      37.487397 0.47392934E+03  0.11202886E+05                                 9.470693                            7.075670       0.034963       2.045900                    0.999334      27.027205      73.912721       0.654089       0.396144      -1.095083      -0.057441      -0.050962       0.090384       0.118600      -0.021958       0.032504       0.034339      -0.005617      -0.105380      -0.069464       0.029059       0.040404             11.853119      13.117686      -1.103308      -3.414539       7.717452      -4.102621      14.724219           0.002793
          201              N       7.315561       9.293894      11.574380      -0.183564      37.972100 0.45523519E+03  0.10676551E+05                                 9.620341                            6.966192       0.056901       2.057700                    0.999305      26.844088      73.646781       0.653318       0.399748      -1.090223       0.067128       0.050597      -0.096352       0.127867      -0.029326       0.040666       0.034917      -0.023167      -0.079725      -0.075996       0.029916       0.046079             12.426340      14.346415       2.155156      -1.937308       7.786935      -5.300278      15.145670           0.002085
          202              N      12.766745      12.555781       0.072340      -0.209813      35.517232 0.53455475E+03  0.13044905E+05                                 9.116590                            7.556935      -0.143937       1.974114                    0.998609      28.267769      78.998226       0.626508       0.400618      -1.090097      -0.057788       0.084675      -0.081117       0.130726       0.000712      -0.033850       0.028096       0.052941      -0.002336      -0.049787      -0.002996       0.052783             10.250473      10.360458      -3.831699      -0.452191       9.643441      -2.502146      10.747521           0.006132
          203              N       3.903739       4.896136      14.876597      -0.193712      34.564484 0.50317563E+03  0.12136038E+05                                 9.045367                            7.394021      -0.181409       1.968299                    0.998414      28.004929      78.675306       0.623269       0.407449      -1.081814       0.061134      -0.070301       0.095690       0.133552       0.024394      -0.021819       0.031490       0.057606      -0.050673      -0.061051       0.012893       0.048158             10.321755      12.562045       0.388451       1.937943       8.360888      -3.451850      10.042332           0.006117
          204              N      14.465010       9.907223       0.557213      -0.208180      39.973627 0.53880945E+03  0.13137343E+05                                 9.884411                            7.547861      -0.059353       2.001049                    0.999143      28.044797      77.615562       0.633563       0.396501      -1.096033       0.063018      -0.084829      -0.068565       0.125970       0.017357       0.046122      -0.006423       0.025103      -0.000864      -0.047954      -0.006068       0.054022             12.252609      11.467271      -4.444996       0.439603      14.963877       5.355183      10.326679           0.016030
          205              N      19.170673      10.342986      16.190446      -0.184814      37.526310 0.49523211E+03  0.11842591E+05                                 9.472362                            7.226748      -0.009172       2.023966                    0.999432      27.491308      75.758941       0.647679       0.395465      -1.094928      -0.062458       0.072501       0.069666       0.118367       0.037817       0.020572      -0.014765       0.007584      -0.062510      -0.049319       0.000431       0.048888             11.744554      14.392910      -2.248234      -2.953422      12.417503       4.553085       8.423250           0.008996
          206              N      13.519673      15.766098       1.863241      -0.188348      35.344903 0.53046945E+03  0.12895132E+05                                 9.064996                            7.493820      -0.064456       2.007334                    0.998773      27.775142      76.977329       0.634692       0.396988      -1.094721      -0.058455       0.071731      -0.072267       0.117409       0.005065      -0.034668       0.033405       0.033008      -0.010311      -0.053596       0.005111       0.048484             10.291081      11.299508      -2.882865       0.491022       8.150867      -3.217754      11.422869           0.000980
          207              N       4.166373       7.960502      16.606889      -0.200608      35.906486 0.53044295E+03  0.12912728E+05                                 9.184486                            7.513589      -0.097639       1.992338                    0.998832      28.055542      78.172718       0.630434       0.399105      -1.091709       0.054157      -0.072626       0.075340       0.117829       0.033344      -0.033560       0.008989       0.038451      -0.042177      -0.051079      -0.004124       0.055204             10.685955      13.343527      -0.985701       1.401983       9.279469      -4.024687       9.434868          -0.000139
          208              N       7.515420       7.481684      14.202077      -0.465826      56.221182 0.71209555E+03  0.18558877E+05                                11.940292                            8.607201       0.346685       2.074878                    0.998301      32.384636      91.737401       0.602387       0.390137      -1.103863      -0.005650       0.016248      -0.019946       0.026339       0.040969      -0.033226       0.042376       0.014214       0.052795      -0.080050       0.032608       0.047442             14.675028      15.854459      -4.731922       7.075587      11.814569      -6.849947      16.356055           0.002741
          209              N      10.114095      13.912407       3.405839      -0.468189      46.696285 0.60582844E+03  0.15219416E+05                                10.600539                            8.005046       0.302996       2.080910                    0.997274      31.236195      87.912529       0.614679       0.396652      -1.095305       0.023906      -0.017367       0.030923       0.042771       0.054120      -0.050604       0.050055      -0.008355       0.041586      -0.104119       0.046946       0.057173             12.317162      14.167831      -4.470639       4.145134      11.133637      -4.783236      11.650018          -0.000305
          210              N      23.165795      17.248989       7.494020      -0.196592      38.094963 0.51484877E+03  0.12440632E+05                                 9.603107                            7.423227      -0.117185       1.986109                    0.998951      27.901013      77.468286       0.631548       0.401363      -1.090112       0.046885       0.097298       0.069427       0.128395      -0.020563      -0.027551      -0.032979      -0.003948      -0.033613      -0.055944       0.023465       0.032479             11.752621       8.950884       2.632530       5.717952      12.029694       1.485580      14.277285           0.012370
          211              N      14.633111       9.918219      13.558838      -0.183834      37.487384 0.47392918E+03  0.11202881E+05                                 9.470690                            7.075669       0.034962       2.045900                    0.999334      27.027200      73.912701       0.654089       0.396144      -1.095083       0.057441       0.050962      -0.090384       0.118600      -0.021958       0.032504       0.034339      -0.005617      -0.105380      -0.069464       0.029059       0.040404             11.853115      13.117682      -1.103307      -3.414539       7.717449      -4.102619      14.724214           0.002793
          212              N      17.921274      12.708738       7.976937      -0.183564      37.972026 0.45523421E+03  0.10676522E+05                                 9.620328                            6.966184       0.056901       2.057701                    0.999305      26.844055      73.646656       0.653318       0.399748      -1.090223      -0.067128      -0.050597       0.096352       0.127867      -0.029326       0.040667       0.034917      -0.023167      -0.079726      -0.075996       0.029917       0.046079             12.426321      14.346396       2.155151      -1.937301       7.786923      -5.300267      15.145644           0.002085
          213              N      12.470090       9.446851      19.478977      -0.209812      35.517187 0.53455395E+03  0.13044880E+05                                 9.116581                            7.556928      -0.143936       1.974115                    0.998609      28.267746      78.998134       0.626509       0.400618      -1.090097       0.057788      -0.084675       0.081117       0.130726       0.000712      -0.033851       0.028096       0.052941      -0.002336      -0.049787      -0.002996       0.052783             10.250462      10.360447      -3.831695      -0.452191       9.643430      -2.502142      10.747509           0.006131
          214              N      21.333096      17.106496       4.674720      -0.193712      34.564527 0.50317637E+03  0.12136061E+05                                 9.045373                            7.394025      -0.181409       1.968298                    0.998414      28.004955      78.675397       0.623269       0.407449      -1.081814      -0.061134       0.070302      -0.095689       0.133552       0.024394      -0.021818       0.031490       0.057607      -0.050673      -0.061051       0.012892       0.048158             10.321763      12.562055       0.388451       1.937946       8.360894      -3.451853      10.042340           0.006116
          215              N      10.771825      12.095409      18.994104      -0.208179      39.973595 0.53880897E+03  0.13137327E+05                                 9.884405                            7.547857      -0.059354       2.001049                    0.999143      28.044784      77.615508       0.633563       0.396501      -1.096033      -0.063017       0.084829       0.068565       0.125969       0.017357       0.046122      -0.006423       0.025103      -0.000864      -0.047954      -0.006068       0.054022             12.252600      11.467263      -4.444992       0.439603      14.963866       5.355179      10.326673           0.016030
          216              N       6.066162      11.659646       3.360871      -0.184814      37.526330 0.49523238E+03  0.11842600E+05                                 9.472366                            7.226750      -0.009174       2.023965                    0.999432      27.491317      75.758980       0.647679       0.395465      -1.094928       0.062457      -0.072501      -0.069666       0.118367       0.037816       0.020572      -0.014765       0.007584      -0.062511      -0.049319       0.000431       0.048888             11.744559      14.392916      -2.248235      -2.953424      12.417509       4.553088       8.423253           0.008996
          217              N      11.717162       6.236534      17.688076      -0.188348      35.344936 0.53047000E+03  0.12895149E+05                                 9.065001                            7.493824      -0.064455       2.007334                    0.998773      27.775159      76.977389       0.634692       0.396988      -1.094721       0.058454      -0.071731       0.072267       0.117409       0.005065      -0.034668       0.033406       0.033008      -0.010311      -0.053596       0.005111       0.048484             10.291088      11.299516      -2.882867       0.491024       8.150872      -3.217757      11.422876           0.000979
          218              N      21.070462      14.042130       2.944428      -0.200608      35.906485 0.53044294E+03  0.12912728E+05                                 9.184486                            7.513589      -0.097638       1.992338                    0.998832      28.055542      78.172718       0.630434       0.399105      -1.091709      -0.054157       0.072626      -0.075340       0.117829       0.033344      -0.033560       0.008989       0.038451      -0.042177      -0.051079      -0.004124       0.055204             10.685954      13.343527      -0.985701       1.401984       9.279468      -4.024686       9.434868          -0.000139
          219              N      17.721415      14.520948       5.349240      -0.465825      56.220998 0.71209299E+03  0.18558793E+05                                11.940266                            8.607185       0.346687       2.074880                    0.998301      32.384577      91.737173       0.602388       0.390137      -1.103863       0.005650      -0.016248       0.019945       0.026339       0.040969      -0.033226       0.042376       0.014214       0.052794      -0.080049       0.032608       0.047442             14.674993      15.854421      -4.731909       7.075566      11.814543      -6.849929      16.356015           0.002742
          220              N      15.122740       8.090225      16.145478      -0.468189      46.696276 0.60582832E+03  0.15219412E+05                                10.600538                            8.005045       0.302996       2.080910                    0.997274      31.236192      87.912518       0.614679       0.396652      -1.095305      -0.023906       0.017367      -0.030923       0.042771       0.054120      -0.050604       0.050055      -0.008355       0.041586      -0.104119       0.046946       0.057173             12.317160      14.167828      -4.470637       4.145134      11.133636      -4.783236      11.650017          -0.000305

******************************************************
Auxiliary information for the entire system
The total spin magnetic moment of the unit cell is   7.491042
The total net atomic charge of the unit cell is   0.000000
Accuracy of reproducing the electrostatic potential in the unit cell:
  The inner radius (bohr) =    5.0000
  The outer radius (bohr) =   12.0000
  Valid grid points have density less than (e/(bohr^3)) =    0.0001
  The number of valid grid points were=       616928
  The rms potential error without charges in kcal/mol is=      4.80790
  The rms potential error with partial charges in kcal/mol is=      1.89620
  The RRMSE value at monopole order=      0.39439
  The rms potential error with partial charges and cloud penetration in kcal/mol is=      1.89357
  The RRMSE value at monopole order with cloud penetration is=      0.39385
  The rms potential error with partial charges and atomic dipoles in kcal/mol is=      0.51889
  The RRMSE value at dipole order=      0.10792
  The rms potential error with partial charges, atomic dipoles and cloud penetration in kcal/mol is=      0.50674
  The RRMSE value at dipole order with cloud penetration=      0.10540

******************************************************
The electron densities and ab initio electrostatic potential were computed in VASP using the PBE functional and
projector augmented wave method. See the main text of the journal article for a description of computational details.
The atomic charges, dipoles, and quadrupoles were computed with the DDEC6 method as described in
(a) T. A. Manz and N. Gabaldon Limas, RSC Adv. 6 (2016) 47771-47801 DOI: 10.1039/c6ra04656h
(b) N. Gabaldon Limas and T. A. Manz, RSC Adv. 8 (2018) 2678-2707 DOI: 10.1039/c7ra11829e.
For each atom in the material, the electron cloud parameters were fit to the spherically averaged atom-in-material
electron density using radial positions for which this density was between 10^-4 and 10^-2 electrons per cubic bohr.
The polarizabilities, dispersion coefficients, and quantum Drude oscillator (QDO) parameters were fit using the MCLF method.
The magnetic structure of the system was optimized in VASP from the default ferromagnetic initial guess using spin polarization.
The atomic spin moments (ASMs) were computed on this optimized magnetic structure using the DDEC6 partition as inputs
to the method of T. A. Manz and D. S. Sholl, J. Chem. Theory Comput. 7 (2011) 4146-4164 DOI: 10.1021/ct200539n.
The RMSE and RRMSE were computed using a uniform grid with Ewald summation.
