# Supplementary material for: A collection of forcefield precursors for metal–organic frameworks
Source: RSC Adv. 2019 Nov 13;9(63):36492–507. doi: 10.1039/c9ra07327b (PMC9075174; doi:10.1039/c9ra07327b)
Supplement: RA-009-C9RA07327B-s3662 [file RA-009-C9RA07327B-s3662.xyz]

  120
jmolscript: load "" {1 1 1} spacegroup "x,y,z" unitcell [{     12.120000     0.000000     0.000000 }, {     -5.218689    11.204787     0.000000 }, {      0.000000     0.000000    12.806700 }]
La     2.189232     9.565527     5.829610     1.780883
La     2.102735     7.241654    12.232960     1.780883
La     4.712079     1.639260     6.977090     1.780883
La     4.798576     3.963133     0.573740     1.780881
H      4.195403     7.482557     3.639664     0.419067
H     -0.550285     6.456198     2.127193     0.139237
H     -3.059440     8.429361     4.522046     0.143028
H     -2.097780     5.079130     1.685362     0.139484
H      7.477970     7.504966     3.631980     0.137672
H      0.096563     9.324624    10.043014     0.419067
H      4.842251    10.350982     8.530543     0.139237
H      7.351406     8.377819    10.925396     0.143028
H     11.608435     0.523264     8.088712     0.139484
H     -3.186004     9.302214    10.035330     0.137672
H      2.705908     3.722230     9.167036     0.419067
H      7.451596     4.748589    10.679507     0.139238
H      9.960751     2.775426     8.284654     0.143028
H      8.999091     6.125657    11.121338     0.139485
H     -0.576659     3.699821     9.174720     0.137672
H      6.804748     1.880163     2.763686     0.419067
H      2.059060     0.853805     4.276157     0.139237
H     -0.450095     2.826968     1.881304     0.143028
H     -4.707124    10.681523     4.717988     0.139485
H     10.087315     1.902573     2.771370     0.137672
C      1.749163     7.597966     3.014697     0.618480
C     -1.273793    10.008116     5.737402     0.550126
C      8.201782     3.416340     0.589108     0.568590
C      5.209669     6.213054     2.989084     0.602015
C      0.327145     7.754833     3.424512     0.128443
C     -0.716937     7.053413     2.820035    -0.157919
C     -2.005064     7.266304     3.272112     0.129590
C     -2.199183     8.232157     4.230053    -0.168775
C     -1.120423     8.911167     4.761531     0.142320
C      8.081302     4.596204     1.543207     0.155045
C      9.165143     5.326756     1.950460    -0.166020
C      8.980396     6.441632     2.764967     0.131637
C      7.661225     6.757607     3.109467    -0.168772
C      6.646789     5.958706     2.671478     0.112230
C      2.542804     9.209214     9.418047     0.618480
C      5.565760     6.799065    12.140752     0.550127
C      1.308874     2.186054     6.992458     0.568589
C     -0.917702    10.594126     9.392434     0.602014
C      3.964821     9.052347     9.827862     0.128443
C      5.008903     9.753767     9.223385    -0.157919
C      6.297030     9.540876     9.675462     0.129590
C      6.491149     8.575023    10.633403    -0.168774
C      5.412390     7.896013    11.164881     0.142320
C      1.429354     1.006190     7.946557     0.155045
C      0.345512     0.275638     8.353810    -0.166019
C     -4.688429    10.365548     9.168317     0.131637
C     -3.369258    10.049573     9.512817    -0.168772
C     -2.354823    10.848475     9.074828     0.112231
C      5.152148     3.606821     9.792003     0.618480
C      8.175104     1.196671     7.069298     0.550126
C     -1.300471     7.788447    12.217592     0.568589
C      1.691642     4.991733     9.817616     0.602015
C      6.574166     3.449954     9.382188     0.128443
C      7.618248     4.151374     9.986665    -0.157918
C      8.906375     3.938483     9.534588     0.129590
C      9.100494     2.972630     8.576647    -0.168775
C      8.021734     2.293620     8.045169     0.142320
C     -1.179991     6.608583    11.263493     0.155045
C     -2.263832     5.878031    10.856240    -0.166019
C     -2.079085     4.763155    10.041733     0.131637
C     -0.759914     4.447180     9.697233    -0.168772
C      0.254522     5.246081    10.135222     0.112231
C      4.358507     1.995573     3.388653     0.618481
C      1.335551     4.405722     0.665948     0.550127
C      5.592437     9.018733     5.814242     0.568589
C      7.819013     0.610661     3.414266     0.602014
C      2.936490     2.152440     2.978838     0.128443
C      1.892408     1.451020     3.583315    -0.157918
C      0.604281     1.663911     3.131238     0.129589
C      0.410162     2.629764     2.173297    -0.168774
C      1.488921     3.308774     1.641819     0.142320
C      5.471957    10.198597     4.860143     0.155045
C      6.555799    10.929149     4.452890    -0.166019
C     11.589740     0.839239     3.638383     0.131637
C     10.270569     1.155214     3.293883    -0.168772
C      9.256134     0.356312     3.731872     0.112231
N      0.137557     8.627686     4.404224    -0.336993
N      6.840423     4.897612     1.922286    -0.336199
N      4.154409     8.179495    10.807574    -0.336993
N      2.670232     0.704781     8.325636    -0.336200
N      6.763754     2.577101     8.402476    -0.336993
N      0.060888     6.307175    10.884414    -0.336200
N      2.746902     3.025292     1.999126    -0.336993
N      4.231079    10.500006     4.481064    -0.336200
O      2.604032     7.966604     3.880430    -0.624542
O      2.015801     7.121763     1.927408    -0.572879
O     -0.197094    10.361067     6.373895    -0.668449
O     -2.344748    10.595247     5.859065    -0.498591
O      7.078844     2.988317     0.135751    -0.662888
O      9.310455     3.000642     0.339378    -0.539378
O      4.365167     5.377177     2.749598    -0.513750
O      4.997784     7.386196     3.500071    -0.482694
O      1.687934     8.840577    10.283780    -0.624541
O      2.276165     9.685418     8.330758    -0.572879
O      4.489060     6.446114    -0.029455    -0.668449
O      6.636715     6.211934    12.262415    -0.498591
O      2.431812     2.614077     6.539101    -0.662888
O      0.200200     2.601752     6.742728    -0.539378
O      5.145488     0.225216     9.152948    -0.513750
O     -0.705818     9.420985     9.903421    -0.482694
O      4.297279     3.238183     8.926270    -0.624541
O      4.885510     4.083024    10.879292    -0.572879
O      7.098405     0.843720     6.432805    -0.668449
O      9.246059     0.609540     6.947635    -0.498591
O     -0.177533     8.216470    12.670949    -0.662888
O     -2.409144     8.204145    12.467322    -0.539377
O      2.536144     5.827610    10.057102    -0.513750
O      1.903527     3.818591     9.306629    -0.482694
O      5.213377     2.364210     2.522920    -0.624541
O      4.625146     1.519369     4.475942    -0.572879
O      2.412251     4.758673     0.029455    -0.668448
O      0.264596     4.992853     0.544285    -0.498591
O      4.469499     8.590710     6.267599    -0.662888
O      6.701111     8.603035     6.063972    -0.539377
O      1.755823    10.979571     3.653752    -0.513750
O      7.607129     1.783802     2.903279    -0.482694

The following XYZ coordinates are in angstroms. Other properties are in atomic units.
The sperically averaged electron density of each atom fit to a function of the form exp(a - br)
eigen_1, eigen_2 and eigen_3 are the three eigenvalues of traceless quadrupole moment tensor
  atom number  atomic symbol              X              Y              Z     net charge C6 coefficient C8 coefficient C10 coefficient fluctuating dipole atomic polarizability isotropic forcefield polarizability              a              b squared Pearson coefficient          <r^3>          <r^4>         wp_QDO          m_QDO          q_QDO       dipole_x       dipole_y       dipole_z         dipole            Qxy            Qxz            Qyz     Q(x^2-y^2)  Q(3z^2 - R^2)        eigen_1        eigen_2        eigen_3 static polarizability      alpha(xx)      alpha(xy)      alpha(xz)      alpha(yy)      alpha(yz)      alpha(zz) atomic spin moment
            1             La       2.189232       9.565527       5.829610       1.780883     226.417590 0.67015266E+04  0.28357065E+06                                26.468297                           23.941308       1.536851       2.037858                    0.999308     109.685252     309.038307       0.451300       0.320740      -1.250593      -0.006672      -0.029376       0.086761       0.091842      -0.055732      -0.020653      -0.110729      -0.447127      -0.129032      -0.216653      -0.070441       0.287094             28.804184      29.905980       1.179464       1.070148      23.287821       4.749630      33.218752           0.000256
            2             La       2.102735       7.241654      12.232960       1.780883     226.417492 0.67015231E+04  0.28357046E+06                                26.468287                           23.941300       1.536852       2.037859                    0.999308     109.685236     309.038225       0.451300       0.320740      -1.250593       0.006673       0.029376       0.086761       0.091842      -0.055730       0.020650       0.110728      -0.447123      -0.129024      -0.216651      -0.070440       0.287091             28.804173      29.905974       1.179467      -1.070152      23.287806      -4.749624      33.218737           0.000264
            3             La       4.712079       1.639260       6.977090       1.780883     226.417538 0.67015243E+04  0.28357053E+06                                26.468292                           23.941303       1.536851       2.037858                    0.999308     109.685240     309.038253       0.451300       0.320740      -1.250593       0.006672       0.029376      -0.086761       0.091842      -0.055733      -0.020654      -0.110730      -0.447127      -0.129035      -0.216653      -0.070441       0.287095             28.804180      29.905972       1.179463       1.070148      23.287817       4.749629      33.218750           0.000267
            4             La       4.798576       3.963133       0.573740       1.780881     226.417831 0.67015359E+04  0.28357115E+06                                26.468316                           23.941325       1.536850       2.037858                    0.999308     109.685308     309.038538       0.451300       0.320740      -1.250593      -0.006673      -0.029377      -0.086759       0.091840      -0.055729       0.020652       0.110729      -0.447121      -0.129023      -0.216650      -0.070439       0.287089             28.804205      29.906007       1.179468      -1.070152      23.287831      -4.749631      33.218776           0.000256
            5              H       4.195403       7.482557       3.639664       0.419067       0.367414 0.20149083E+01  0.14585690E+02                                 0.985562                            0.935258      -1.265416       2.444945                    0.999726       2.322655       6.363854       0.519751       1.627942      -0.641329      -0.007351       0.001566       0.005250       0.009168       0.003612       0.000358       0.002078      -0.013567       0.002853      -0.008164       0.000313       0.007851              1.014269       1.289855      -0.170583      -0.091115       0.913862       0.070482       0.839089           0.000000
            6              H      -0.550285       6.456198       2.127193       0.139237       0.934440 0.66085898E+01  0.63359896E+02                                 1.715758                            1.606587      -1.445422       2.206808                    0.993097       3.830253      11.464238       0.436184       1.464640      -0.669094       0.002331      -0.018899      -0.027475       0.033429      -0.000068       0.006220       0.003718       0.001643       0.005804      -0.006773      -0.001261       0.008033              1.768476       1.589775      -0.054426      -0.121451       1.816233       0.502744       1.899419           0.000000
            7              H      -3.059440       8.429361       4.522046       0.143028       0.945475 0.66620501E+01  0.63080474E+02                                 1.639185                            1.544404      -1.333960       2.263957                    0.994808       3.523184       9.995088       0.481808       1.342595      -0.693788      -0.031776       0.005732       0.010449       0.033938      -0.000865       0.000213      -0.002306       0.010020      -0.000536      -0.005905       0.000697       0.005208              1.669856       2.124293      -0.103275      -0.172584       1.466101       0.198289       1.419173           0.000001
            8              H      -2.097780       5.079130       1.685362       0.139484       0.940618 0.66735924E+01  0.63711348E+02                                 1.681555                            1.582993      -1.355395       2.247813                    0.994776       3.686689      10.772597       0.455638       1.408087      -0.680258       0.029763      -0.006171      -0.011487       0.032494      -0.000090       0.001480      -0.004025       0.008273      -0.002761      -0.006609       0.001465       0.005144              1.722536       2.208002      -0.126450      -0.158956       1.535270       0.118022       1.424334           0.000001
            9              H       7.477970       7.504966       3.631980       0.137672       0.966660 0.68232936E+01  0.64962980E+02                                 1.660840                            1.561466      -1.298353       2.278587                    0.995054       3.541651      10.059072       0.480100       1.339992      -0.694463      -0.006124       0.029647       0.018512       0.035484       0.000697      -0.000335       0.003909      -0.012172      -0.011546      -0.005271      -0.003936       0.009207              1.695119       1.591206      -0.073710      -0.065938       1.902953       0.484454       1.591197           0.000001
           10              H       0.096563       9.324624      10.043014       0.419067       0.367414 0.20149067E+01  0.14585676E+02                                 0.985562                            0.935258      -1.265415       2.444945                    0.999726       2.322654       6.363851       0.519751       1.627942      -0.641329       0.007351      -0.001566       0.005250       0.009168       0.003612      -0.000358      -0.002078      -0.013567       0.002853      -0.008164       0.000313       0.007851              1.014269       1.289855      -0.170583       0.091116       0.913862      -0.070482       0.839089           0.000000
           11              H       4.842251      10.350982       8.530543       0.139237       0.934440 0.66085896E+01  0.63359891E+02                                 1.715758                            1.606587      -1.445422       2.206808                    0.993097       3.830253      11.464237       0.436184       1.464639      -0.669094      -0.002331       0.018899      -0.027475       0.033429      -0.000068      -0.006220      -0.003718       0.001643       0.005804      -0.006773      -0.001261       0.008034              1.768476       1.589775      -0.054426       0.121451       1.816233      -0.502744       1.899419          -0.000000
           12              H       7.351406       8.377819      10.925396       0.143028       0.945476 0.66620568E+01  0.63080553E+02                                 1.639186                            1.544404      -1.333961       2.263956                    0.994808       3.523186       9.995095       0.481808       1.342595      -0.693788       0.031776      -0.005732       0.010449       0.033938      -0.000865      -0.000213       0.002306       0.010021      -0.000536      -0.005905       0.000697       0.005208              1.669857       2.124294      -0.103275       0.172584       1.466102      -0.198289       1.419174           0.000001
           13              H      11.608435       0.523264       8.088712       0.139484       0.940618 0.66735940E+01  0.63711365E+02                                 1.681555                            1.582993      -1.355395       2.247813                    0.994776       3.686689      10.772596       0.455638       1.408086      -0.680258      -0.029763       0.006171      -0.011487       0.032494      -0.000090      -0.001480       0.004025       0.008273      -0.002761      -0.006609       0.001465       0.005144              1.722535       2.208002      -0.126450       0.158956       1.535270      -0.118022       1.424334           0.000001
           14              H      -3.186004       9.302214      10.035330       0.137672       0.966660 0.68232914E+01  0.64962954E+02                                 1.660840                            1.561466      -1.298353       2.278587                    0.995054       3.541651      10.059072       0.480100       1.339992      -0.694463       0.006124      -0.029647       0.018512       0.035485       0.000697       0.000335      -0.003909      -0.012172      -0.011546      -0.005271      -0.003936       0.009208              1.695119       1.591205      -0.073710       0.065937       1.902954      -0.484454       1.591197           0.000001
           15              H       2.705908       3.722230       9.167036       0.419067       0.367415 0.20149106E+01  0.14585711E+02                                 0.985562                            0.935258      -1.265416       2.444945                    0.999726       2.322656       6.363857       0.519751       1.627942      -0.641329       0.007351      -0.001566      -0.005250       0.009168       0.003612       0.000358       0.002078      -0.013567       0.002853      -0.008164       0.000313       0.007851              1.014269       1.289856      -0.170583      -0.091116       0.913863       0.070482       0.839089           0.000000
           16              H       7.451596       4.748589      10.679507       0.139238       0.934440 0.66085895E+01  0.63359888E+02                                 1.715758                            1.606586      -1.445422       2.206808                    0.993097       3.830252      11.464232       0.436184       1.464639      -0.669094      -0.002331       0.018899       0.027475       0.033429      -0.000068       0.006220       0.003718       0.001643       0.005804      -0.006773      -0.001261       0.008034              1.768475       1.589774      -0.054426      -0.121451       1.816232       0.502743       1.899419          -0.000000
           17              H       9.960751       2.775426       8.284654       0.143028       0.945474 0.66620411E+01  0.63080371E+02                                 1.639185                            1.544403      -1.333959       2.263957                    0.994808       3.523182       9.995083       0.481808       1.342596      -0.693788       0.031776      -0.005732      -0.010449       0.033938      -0.000865       0.000213      -0.002306       0.010020      -0.000536      -0.005905       0.000697       0.005208              1.669855       2.124292      -0.103275      -0.172584       1.466101       0.198289       1.419173           0.000001
           18              H       8.999091       6.125657      11.121338       0.139485       0.940618 0.66735879E+01  0.63711292E+02                                 1.681554                            1.582992      -1.355394       2.247813                    0.994776       3.686687      10.772589       0.455638       1.408086      -0.680258      -0.029763       0.006171       0.011487       0.032494      -0.000090       0.001480      -0.004025       0.008273      -0.002761      -0.006609       0.001465       0.005144              1.722535       2.208001      -0.126450      -0.158956       1.535269       0.118022       1.424334           0.000001
           19              H      -0.576659       3.699821       9.174720       0.137672       0.966661 0.68232966E+01  0.64963015E+02                                 1.660840                            1.561466      -1.298354       2.278586                    0.995054       3.541652      10.059075       0.480100       1.339992      -0.694463       0.006124      -0.029647      -0.018512       0.035484       0.000697      -0.000335       0.003909      -0.012172      -0.011546      -0.005271      -0.003936       0.009207              1.695119       1.591206      -0.073710      -0.065938       1.902954       0.484454       1.591197           0.000001
           20              H       6.804748       1.880163       2.763686       0.419067       0.367414 0.20149079E+01  0.14585686E+02                                 0.985562                            0.935258      -1.265415       2.444946                    0.999726       2.322654       6.363849       0.519752       1.627941      -0.641329      -0.007351       0.001566      -0.005250       0.009168       0.003612      -0.000358      -0.002078      -0.013567       0.002853      -0.008164       0.000313       0.007851              1.014269       1.289855      -0.170583       0.091116       0.913862      -0.070482       0.839089           0.000000
           21              H       2.059060       0.853805       4.276157       0.139237       0.934440 0.66085889E+01  0.63359887E+02                                 1.715759                            1.606587      -1.445422       2.206807                    0.993097       3.830253      11.464239       0.436184       1.464640      -0.669094       0.002331      -0.018899       0.027475       0.033429      -0.000068      -0.006220      -0.003718       0.001643       0.005804      -0.006773      -0.001261       0.008033              1.768476       1.589775      -0.054426       0.121451       1.816233      -0.502744       1.899420           0.000000
           22              H      -0.450095       2.826968       1.881304       0.143028       0.945475 0.66620526E+01  0.63080505E+02                                 1.639186                            1.544404      -1.333960       2.263956                    0.994808       3.523185       9.995092       0.481808       1.342595      -0.693788      -0.031776       0.005732      -0.010449       0.033938      -0.000865      -0.000213       0.002306       0.010021      -0.000536      -0.005905       0.000697       0.005208              1.669856       2.124294      -0.103275       0.172584       1.466102      -0.198289       1.419174           0.000001
           23              H      -4.707124      10.681523       4.717988       0.139485       0.940618 0.66735892E+01  0.63711313E+02                                 1.681554                            1.582992      -1.355395       2.247813                    0.994776       3.686688      10.772595       0.455638       1.408087      -0.680258       0.029763      -0.006171       0.011487       0.032494      -0.000090      -0.001480       0.004025       0.008273      -0.002761      -0.006609       0.001464       0.005144              1.722535       2.208001      -0.126450       0.158956       1.535270      -0.118022       1.424334           0.000001
           24              H      10.087315       1.902573       2.771370       0.137672       0.966660 0.68232906E+01  0.64962948E+02                                 1.660840                            1.561466      -1.298354       2.278586                    0.995054       3.541651      10.059073       0.480100       1.339993      -0.694463      -0.006124       0.029647      -0.018512       0.035485       0.000697       0.000335      -0.003909      -0.012172      -0.011547      -0.005271      -0.003936       0.009208              1.695119       1.591206      -0.073710       0.065937       1.902954      -0.484454       1.591197           0.000001
           25              C       1.749163       7.597966       3.014697       0.618480      22.905709 0.23039212E+03  0.46774418E+04                                 7.409449                            5.387756      -0.045539       2.055015                    0.999267      21.654080      60.171172       0.638537       0.472476      -1.018778       0.088784      -0.014508      -0.016859       0.091527      -0.004783       0.015396      -0.056693      -0.170207      -0.168718      -0.080993      -0.049886       0.130879              8.649414      10.996050      -0.314911      -0.629309       5.558669       2.974948       9.393523          -0.000003
           26              C      -1.273793      10.008116       5.737402       0.550126      24.223262 0.25413346E+03  0.52840936E+04                                 7.663122                            5.612121       0.031597       2.060834                    0.999425      22.735270      63.799301       0.633832       0.464754      -1.023645       0.016317       0.049986       0.057638       0.078019       0.043237      -0.032534      -0.088568      -0.019009       0.136352      -0.083944      -0.042450       0.126393              9.129063       9.453456      -1.388406       0.374628       9.389473       4.333638       8.544261          -0.000003
           27              C       8.201782       3.416340       0.589108       0.568590      22.367413 0.26640827E+03  0.56315019E+04                                 7.393792                            5.884053      -0.271284       1.965747                    0.998505      23.239416      66.774330       0.594556       0.487345      -1.006815      -0.019508      -0.063892      -0.062098       0.091208       0.026075      -0.007091      -0.077504      -0.075087       0.119175      -0.070871      -0.039152       0.110022              8.089775       9.639879      -0.783920       0.234435       7.772277       2.340392       6.857169           0.000001
           28              C       5.209669       6.213054       2.989084       0.602015      22.138389 0.23780600E+03  0.48472938E+04                                 7.250833                            5.461872       0.064126       2.097213                    0.999625      21.319534      58.604561       0.638761       0.470426      -1.023893      -0.078030       0.040310       0.041327       0.097064      -0.007808       0.009968      -0.046935      -0.052567       0.234288      -0.066561      -0.032336       0.098897              8.325602      10.727606      -0.700499      -1.257684       8.971591       2.413996       5.277610          -0.000001
           29              C       0.327145       7.754833       3.424512       0.128443      34.238757 0.37488631E+03  0.84758008E+04                                 9.283886                            6.547357      -0.059772       2.007727                    0.999271      25.629232      71.774728       0.631773       0.428809      -1.058586      -0.064746       0.041995       0.026743       0.081675      -0.017778       0.006275      -0.043872      -0.086570       0.047826      -0.054875      -0.018235       0.073110             11.251944      15.825651       0.571145      -1.074784       8.775354       4.289412       9.154827           0.000002
           30              C      -0.716937       7.053413       2.820035      -0.157919      36.028238 0.46691776E+03  0.11239327E+05                                 9.727284                            7.391513      -0.248394       1.905492                    0.998077      29.968413      88.830330       0.579894       0.438791      -1.044345      -0.005168       0.016986      -0.010156       0.020454      -0.012962       0.020799      -0.041262      -0.098463       0.044669      -0.062321      -0.013340       0.075661             11.216351      15.603409       2.261320       0.353263       8.954652       3.874043       9.090991          -0.000002
           31              C      -2.005064       7.266304       3.272112       0.129590      35.042079 0.37333577E+03  0.84041772E+04                                 9.393953                            6.484927       0.030312       2.040621                    0.999363      25.164447      69.565088       0.644123       0.422417      -1.066086       0.001938       0.014056      -0.010764       0.017810      -0.008924      -0.001699      -0.008745      -0.008135       0.023577      -0.015507       0.001311       0.014196             11.766619      15.107566       4.122508       1.690340      11.127904       5.179791       9.064386           0.000001
           32              C      -2.199183       8.232157       4.230053      -0.168775      35.605215 0.43182703E+03  0.10151556E+05                                 9.496764                            7.001280       0.071104       2.007873                    0.999382      29.162343      84.279090       0.612078       0.425673      -1.056657       0.004782      -0.000400      -0.005921       0.007621      -0.007879      -0.007686      -0.064865      -0.010909       0.048965      -0.061283      -0.011088       0.072372             11.218806      11.877034       2.606621       1.566098      11.816274       6.113359       9.963111           0.000001
           33              C      -1.120423       8.911167       4.761531       0.142320      34.023482 0.36051701E+03  0.80541408E+04                                 9.197614                            6.374113       0.056872       2.046451                    0.999237      25.148462      69.513498       0.648735       0.422615      -1.064756       0.035742      -0.030231      -0.056405       0.073300      -0.003555      -0.009324      -0.055618      -0.026668       0.052258      -0.048007      -0.019238       0.067245             11.419608      11.237422       0.634540       0.027615      12.421026       6.869411      10.600376           0.000001
           34              C       8.081302       4.596204       1.543207       0.155045      32.331042 0.38936780E+03  0.89337731E+04                                 9.080541                            6.783480      -0.247909       1.945737                    0.999000      26.121752      74.968374       0.602358       0.443176      -1.044406      -0.032187       0.060259       0.041044       0.079698      -0.008921      -0.007875      -0.064144      -0.006940       0.081792      -0.061440      -0.013938       0.075378             10.547664      11.966170       0.682568       0.137973      11.517558       4.313713       8.159265          -0.000009
           35              C       9.165143       5.326756       1.950460      -0.166020      34.213308 0.44718401E+03  0.10637383E+05                                 9.334122                            7.190224      -0.092584       1.960361                    0.998154      29.533667      86.721623       0.593920       0.433541      -1.048610      -0.003670       0.012450      -0.017482       0.021773      -0.012933       0.000479      -0.068139       0.000716       0.108194      -0.066778      -0.016024       0.082802             10.657614      12.661997       2.541425       1.212595      11.429243       4.206527       7.881601          -0.000001
           36              C       8.980396       6.441632       2.764967       0.131637      34.856588 0.38475557E+03  0.87150460E+04                                 9.347280                            6.574685       0.037669       2.040704                    0.999315      25.248093      69.706854       0.641838       0.421305      -1.068220      -0.006753       0.004378      -0.017715       0.019457      -0.000614      -0.004752      -0.001436       0.002248       0.027921      -0.006577      -0.004380       0.010957             11.566720      15.650189       4.102019       2.153839      11.217226       4.488678       7.832744          -0.000003
           37              C       7.661225       6.757607       3.109467      -0.168772      34.449323 0.43789837E+03  0.10339571E+05                                 9.296940                            7.071952       0.038079       1.998406                    0.998952      29.335204      85.214854       0.605676       0.428289      -1.054091       0.003536      -0.000287      -0.011698       0.012224      -0.006206       0.007319      -0.028672      -0.083706       0.135084      -0.065093       0.000788       0.064305             10.578163      15.667956       1.949782       0.600238       9.218526       3.173011       6.848009          -0.000000
           38              C       6.646789       5.958706       2.671478       0.112230      31.889955 0.36677337E+03  0.82531055E+04                                 8.827324                            6.458229      -0.066265       2.003246                    0.999254      25.746180      72.101323       0.638302       0.426442      -1.059286       0.066662      -0.034470      -0.030352       0.080952      -0.011434      -0.005277      -0.044361      -0.067213       0.082853      -0.052134      -0.016235       0.068369             10.367419      15.242545       0.004425      -0.731647       8.995409       3.110585       6.864303          -0.000002
           39              C       2.542804       9.209214       9.418047       0.618480      22.905713 0.23039214E+03  0.46774423E+04                                 7.409451                            5.387757      -0.045540       2.055015                    0.999267      21.654074      60.171156       0.638536       0.472476      -1.018778      -0.088784       0.014509      -0.016859       0.091527      -0.004783      -0.015396       0.056693      -0.170208      -0.168719      -0.080993      -0.049886       0.130879              8.649417      10.996063      -0.314917       0.629317       5.558669      -2.974947       9.393520          -0.000003
           40              C       5.565760       6.799065      12.140752       0.550127      24.223273 0.25413353E+03  0.52840954E+04                                 7.663125                            5.612122       0.031595       2.060834                    0.999425      22.735270      63.799304       0.633832       0.464754      -1.023645      -0.016317      -0.049986       0.057638       0.078019       0.043237       0.032534       0.088568      -0.019009       0.136352      -0.083943      -0.042450       0.126393              9.129067       9.453459      -1.388408      -0.374626       9.389476      -4.333642       8.544265          -0.000004
           41              C       1.308874       2.186054       6.992458       0.568589      22.367428 0.26640855E+03  0.56315090E+04                                 7.393795                            5.884056      -0.271284       1.965747                    0.998505      23.239417      66.774331       0.594556       0.487345      -1.006815       0.019508       0.063892      -0.062098       0.091208       0.026075       0.007091       0.077504      -0.075087       0.119175      -0.070871      -0.039151       0.110022              8.089778       9.639882      -0.783920      -0.234436       7.772280      -2.340393       6.857173           0.000001
           42              C      -0.917702      10.594126       9.392434       0.602014      22.138374 0.23780580E+03  0.48472891E+04                                 7.250830                            5.461870       0.064125       2.097213                    0.999625      21.319536      58.604572       0.638760       0.470426      -1.023893       0.078029      -0.040310       0.041327       0.097064      -0.007808      -0.009968       0.046935      -0.052567       0.234288      -0.066561      -0.032336       0.098897              8.325598      10.727589      -0.700499       1.257682       8.971596      -2.414000       5.277610          -0.000001
           43              C       3.964821       9.052347       9.827862       0.128443      34.238749 0.37488602E+03  0.84757932E+04                                 9.283884                            6.547354      -0.059771       2.007727                    0.999271      25.629236      71.774744       0.631773       0.428809      -1.058586       0.064746      -0.041995       0.026743       0.081675      -0.017779      -0.006275       0.043871      -0.086570       0.047826      -0.054874      -0.018235       0.073109             11.251942      15.825650       0.571141       1.074788       8.775350      -4.289411       9.154828           0.000001
           44              C       5.008903       9.753767       9.223385      -0.157919      36.028252 0.46691797E+03  0.11239333E+05                                 9.727286                            7.391514      -0.248394       1.905492                    0.998077      29.968421      88.830356       0.579894       0.438791      -1.044345       0.005169      -0.016987      -0.010156       0.020455      -0.012962      -0.020799       0.041262      -0.098463       0.044669      -0.062320      -0.013340       0.075661             11.216352      15.603409       2.261319      -0.353262       8.954653      -3.874045       9.090995          -0.000002
           45              C       6.297030       9.540876       9.675462       0.129590      35.042089 0.37333603E+03  0.84041845E+04                                 9.393954                            6.484928       0.030311       2.040620                    0.999363      25.164453      69.565104       0.644123       0.422417      -1.066086      -0.001938      -0.014056      -0.010764       0.017810      -0.008924       0.001699       0.008745      -0.008135       0.023577      -0.015507       0.001311       0.014196             11.766619      15.107566       4.122504      -1.690337      11.127903      -5.179790       9.064387           0.000001
           46              C       6.491149       8.575023      10.633403      -0.168774      35.605212 0.43182687E+03  0.10151552E+05                                 9.496762                            7.001278       0.071103       2.007872                    0.999382      29.162349      84.279111       0.612078       0.425673      -1.056657      -0.004782       0.000400      -0.005921       0.007621      -0.007879       0.007686       0.064865      -0.010909       0.048964      -0.061284      -0.011088       0.072371             11.218805      11.877031       2.606621      -1.566098      11.816274      -6.113360       9.963111           0.000000
           47              C       5.412390       7.896013      11.164881       0.142320      34.023523 0.36051735E+03  0.80541502E+04                                 9.197621                            6.374115       0.056871       2.046450                    0.999237      25.148476      69.513547       0.648735       0.422615      -1.064756      -0.035742       0.030231      -0.056405       0.073301      -0.003555       0.009324       0.055618      -0.026668       0.052259      -0.048007      -0.019238       0.067245             11.419618      11.237426       0.634539      -0.027617      12.421039      -6.869422      10.600388           0.000001
           48              C       1.429354       1.006190       7.946557       0.155045      32.331050 0.38936804E+03  0.89337799E+04                                 9.080543                            6.783482      -0.247911       1.945737                    0.999000      26.121762      74.968412       0.602358       0.443176      -1.044406       0.032187      -0.060260       0.041044       0.079699      -0.008921       0.007875       0.064144      -0.006941       0.081791      -0.061440      -0.013938       0.075378             10.547665      11.966169       0.682558      -0.137967      11.517559      -4.313713       8.159266          -0.000009
           49              C       0.345512       0.275638       8.353810      -0.166019      34.213311 0.44718455E+03  0.10637399E+05                                 9.334123                            7.190228      -0.092583       1.960361                    0.998154      29.533668      86.721625       0.593920       0.433541      -1.048610       0.003671      -0.012450      -0.017482       0.021774      -0.012933      -0.000479       0.068140       0.000716       0.108194      -0.066778      -0.016024       0.082802             10.657611      12.662000       2.541420      -1.212591      11.429237      -4.206520       7.881596           0.000000
           50              C      -4.688429      10.365548       9.168317       0.131637      34.856579 0.38475587E+03  0.87150541E+04                                 9.347278                            6.574687       0.037670       2.040704                    0.999315      25.248092      69.706845       0.641838       0.421305      -1.068220       0.006753      -0.004378      -0.017715       0.019458      -0.000614       0.004752       0.001436       0.002248       0.027921      -0.006577      -0.004380       0.010957             11.566714      15.650187       4.102014      -2.153835      11.217218      -4.488671       7.832738          -0.000004
           51              C      -3.369258      10.049573       9.512817      -0.168772      34.449317 0.43789837E+03  0.10339571E+05                                 9.296939                            7.071952       0.038079       1.998406                    0.998952      29.335208      85.214870       0.605676       0.428289      -1.054091      -0.003536       0.000287      -0.011698       0.012224      -0.006205      -0.007318       0.028672      -0.083705       0.135083      -0.065093       0.000788       0.064305             10.578161      15.667940       1.949786      -0.600242       9.218533      -3.173015       6.848010           0.000001
           52              C      -2.354823      10.848475       9.074828       0.112231      31.889941 0.36677320E+03  0.82531007E+04                                 8.827322                            6.458228      -0.066266       2.003246                    0.999254      25.746176      72.101313       0.638302       0.426442      -1.059285      -0.066662       0.034470      -0.030352       0.080952      -0.011434       0.005277       0.044361      -0.067213       0.082853      -0.052134      -0.016236       0.068369             10.367416      15.242525       0.004424       0.731647       8.995416      -3.110590       6.864306          -0.000003
           53              C       5.152148       3.606821       9.792003       0.618480      22.905713 0.23039216E+03  0.46774429E+04                                 7.409451                            5.387757      -0.045540       2.055014                    0.999267      21.654083      60.171187       0.638536       0.472476      -1.018778      -0.088783       0.014508       0.016859       0.091527      -0.004783       0.015396      -0.056693      -0.170208      -0.168718      -0.080993      -0.049886       0.130879              8.649415      10.996052      -0.314911      -0.629309       5.558670       2.974948       9.393525          -0.000003
           54              C       8.175104       1.196671       7.069298       0.550126      24.223264 0.25413348E+03  0.52840940E+04                                 7.663122                            5.612121       0.031598       2.060834                    0.999425      22.735270      63.799295       0.633832       0.464754      -1.023645      -0.016317      -0.049986      -0.057638       0.078019       0.043237      -0.032534      -0.088568      -0.019009       0.136352      -0.083944      -0.042450       0.126393              9.129062       9.453456      -1.388406       0.374628       9.389471       4.333638       8.544260          -0.000003
           55              C      -1.300471       7.788447      12.217592       0.568589      22.367416 0.26640831E+03  0.56315028E+04                                 7.393792                            5.884053      -0.271283       1.965747                    0.998505      23.239416      66.774324       0.594556       0.487345      -1.006815       0.019508       0.063892       0.062098       0.091208       0.026075      -0.007091      -0.077504      -0.075087       0.119175      -0.070871      -0.039151       0.110022              8.089775       9.639878      -0.783920       0.234435       7.772277       2.340392       6.857169           0.000001
           56              C       1.691642       4.991733       9.817616       0.602015      22.138391 0.23780601E+03  0.48472943E+04                                 7.250833                            5.461872       0.064126       2.097213                    0.999625      21.319536      58.604572       0.638760       0.470426      -1.023893       0.078029      -0.040310      -0.041327       0.097064      -0.007808       0.009968      -0.046935      -0.052567       0.234288      -0.066561      -0.032336       0.098897              8.325604      10.727607      -0.700500      -1.257685       8.971593       2.413997       5.277611          -0.000001
           57              C       6.574166       3.449954       9.382188       0.128443      34.238749 0.37488621E+03  0.84757983E+04                                 9.283886                            6.547356      -0.059772       2.007727                    0.999271      25.629228      71.774716       0.631773       0.428809      -1.058586       0.064746      -0.041995      -0.026743       0.081675      -0.017778       0.006275      -0.043872      -0.086570       0.047826      -0.054875      -0.018235       0.073110             11.251943      15.825650       0.571145      -1.074785       8.775353       4.289411       9.154826           0.000001
           58              C       7.618248       4.151374       9.986665      -0.157918      36.028229 0.46691763E+03  0.11239323E+05                                 9.727282                            7.391512      -0.248394       1.905492                    0.998077      29.968408      88.830306       0.579894       0.438791      -1.044345       0.005168      -0.016986       0.010156       0.020455      -0.012962       0.020799      -0.041262      -0.098463       0.044669      -0.062321      -0.013340       0.075661             11.216348      15.603405       2.261320       0.353262       8.954649       3.874042       9.090989          -0.000001
           59              C       8.906375       3.938483       9.534588       0.129590      35.042075 0.37333574E+03  0.84041764E+04                                 9.393952                            6.484926       0.030312       2.040621                    0.999363      25.164446      69.565082       0.644123       0.422417      -1.066086      -0.001938      -0.014056       0.010764       0.017810      -0.008924      -0.001699      -0.008745      -0.008135       0.023577      -0.015507       0.001311       0.014196             11.766617      15.107565       4.122507       1.690339      11.127902       5.179790       9.064384           0.000000
           60              C       9.100494       2.972630       8.576647      -0.168775      35.605222 0.43182715E+03  0.10151560E+05                                 9.496765                            7.001281       0.071104       2.007873                    0.999382      29.162345      84.279099       0.612078       0.425673      -1.056657      -0.004782       0.000400       0.005921       0.007621      -0.007879      -0.007686      -0.064865      -0.010909       0.048966      -0.061283      -0.011088       0.072372             11.218808      11.877036       2.606622       1.566098      11.816275       6.113360       9.963112           0.000001
           61              C       8.021734       2.293620       8.045169       0.142320      34.023474 0.36051693E+03  0.80541385E+04                                 9.197612                            6.374112       0.056872       2.046451                    0.999237      25.148459      69.513484       0.648735       0.422615      -1.064756      -0.035742       0.030231       0.056405       0.073301      -0.003555      -0.009324      -0.055619      -0.026668       0.052258      -0.048007      -0.019238       0.067245             11.419605      11.237420       0.634540       0.027615      12.421022       6.869409      10.600373           0.000001
           62              C      -1.179991       6.608583      11.263493       0.155045      32.331046 0.38936787E+03  0.89337749E+04                                 9.080542                            6.783480      -0.247910       1.945737                    0.999000      26.121754      74.968380       0.602358       0.443176      -1.044406       0.032187      -0.060259      -0.041044       0.079699      -0.008921      -0.007875      -0.064144      -0.006940       0.081792      -0.061440      -0.013938       0.075378             10.547664      11.966169       0.682567       0.137972      11.517558       4.313713       8.159266          -0.000008
           63              C      -2.263832       5.878031      10.856240      -0.166019      34.213294 0.44718381E+03  0.10637377E+05                                 9.334119                            7.190222      -0.092583       1.960361                    0.998154      29.533658      86.721587       0.593920       0.433541      -1.048610       0.003670      -0.012450       0.017482       0.021773      -0.012933       0.000479      -0.068139       0.000716       0.108195      -0.066778      -0.016024       0.082802             10.657610      12.661993       2.541424       1.212594      11.429240       4.206525       7.881598          -0.000000
           64              C      -2.079085       4.763155      10.041733       0.131637      34.856571 0.38475538E+03  0.87150405E+04                                 9.347277                            6.574683       0.037671       2.040704                    0.999315      25.248086      69.706825       0.641838       0.421305      -1.068220       0.006753      -0.004378       0.017715       0.019457      -0.000614      -0.004752      -0.001436       0.002248       0.027921      -0.006577      -0.004380       0.010957             11.566715      15.650183       4.102017       2.153837      11.217221       4.488675       7.832741          -0.000005
           65              C      -0.759914       4.447180       9.697233      -0.168772      34.449338 0.43789861E+03  0.10339578E+05                                 9.296943                            7.071955       0.038078       1.998406                    0.998952      29.335212      85.214888       0.605676       0.428289      -1.054091      -0.003536       0.000287       0.011698       0.012224      -0.006205       0.007319      -0.028672      -0.083705       0.135083      -0.065093       0.000788       0.064305             10.578167      15.667962       1.949782       0.600239       9.218529       3.173012       6.848011           0.000001
           66              C       0.254522       5.246081      10.135222       0.112231      31.889945 0.36677322E+03  0.82531014E+04                                 8.827323                            6.458228      -0.066266       2.003246                    0.999254      25.746174      72.101307       0.638302       0.426442      -1.059285      -0.066662       0.034470       0.030351       0.080952      -0.011434      -0.005277      -0.044361      -0.067213       0.082853      -0.052134      -0.016236       0.068369             10.367418      15.242543       0.004425      -0.731647       8.995408       3.110584       6.864303          -0.000003
           67              C       4.358507       1.995573       3.388653       0.618481      22.905720 0.23039221E+03  0.46774443E+04                                 7.409453                            5.387758      -0.045541       2.055014                    0.999267      21.654079      60.171176       0.638536       0.472476      -1.018778       0.088784      -0.014509       0.016859       0.091527      -0.004783      -0.015396       0.056693      -0.170207      -0.168718      -0.080993      -0.049886       0.130879              8.649419      10.996065      -0.314917       0.629317       5.558670      -2.974947       9.393522          -0.000003
           68              C       1.335551       4.405722       0.665948       0.550127      24.223271 0.25413350E+03  0.52840945E+04                                 7.663124                            5.612121       0.031596       2.060834                    0.999425      22.735268      63.799297       0.633832       0.464754      -1.023645       0.016317       0.049986      -0.057638       0.078019       0.043237       0.032534       0.088568      -0.019009       0.136352      -0.083943      -0.042450       0.126393              9.129066       9.453459      -1.388408      -0.374626       9.389475      -4.333641       8.544264          -0.000003
           69              C       5.592437       9.018733       5.814242       0.568589      22.367434 0.26640864E+03  0.56315113E+04                                 7.393796                            5.884057      -0.271284       1.965747                    0.998505      23.239419      66.774336       0.594556       0.487345      -1.006815      -0.019508      -0.063892       0.062098       0.091208       0.026075       0.007091       0.077504      -0.075088       0.119175      -0.070871      -0.039152       0.110022              8.089779       9.639884      -0.783920      -0.234436       7.772281      -2.340394       6.857174           0.000001
           70              C       7.819013       0.610661       3.414266       0.602014      22.138371 0.23780577E+03  0.48472880E+04                                 7.250829                            5.461870       0.064126       2.097213                    0.999625      21.319533      58.604558       0.638761       0.470426      -1.023893      -0.078029       0.040310      -0.041327       0.097064      -0.007808      -0.009968       0.046935      -0.052567       0.234288      -0.066561      -0.032336       0.098897              8.325597      10.727588      -0.700498       1.257681       8.971594      -2.413999       5.277609          -0.000001
           71              C       2.936490       2.152440       2.978838       0.128443      34.238745 0.37488599E+03  0.84757921E+04                                 9.283884                            6.547354      -0.059771       2.007727                    0.999271      25.629234      71.774735       0.631773       0.428809      -1.058586      -0.064746       0.041995      -0.026743       0.081675      -0.017779      -0.006275       0.043872      -0.086570       0.047826      -0.054875      -0.018235       0.073110             11.251941      15.825649       0.571140       1.074788       8.775349      -4.289411       9.154827           0.000001
           72              C       1.892408       1.451020       3.583315      -0.157918      36.028235 0.46691770E+03  0.11239325E+05                                 9.727283                            7.391512      -0.248394       1.905492                    0.998077      29.968411      88.830320       0.579894       0.438791      -1.044345      -0.005169       0.016987       0.010156       0.020455      -0.012962      -0.020799       0.041262      -0.098463       0.044668      -0.062321      -0.013340       0.075661             11.216349      15.603404       2.261317      -0.353261       8.954650      -3.874044       9.090993          -0.000002
           73              C       0.604281       1.663911       3.131238       0.129589      35.042091 0.37333606E+03  0.84041852E+04                                 9.393954                            6.484929       0.030311       2.040620                    0.999363      25.164454      69.565107       0.644123       0.422417      -1.066086       0.001938       0.014056       0.010765       0.017810      -0.008924       0.001699       0.008744      -0.008135       0.023577      -0.015507       0.001311       0.014196             11.766619      15.107567       4.122504      -1.690337      11.127903      -5.179790       9.064387           0.000001
           74              C       0.410162       2.629764       2.173297      -0.168774      35.605218 0.43182695E+03  0.10151554E+05                                 9.496764                            7.001279       0.071102       2.007872                    0.999382      29.162350      84.279121       0.612078       0.425673      -1.056657       0.004782      -0.000400       0.005921       0.007621      -0.007879       0.007686       0.064865      -0.010909       0.048966      -0.061284      -0.011088       0.072372             11.218808      11.877033       2.606621      -1.566099      11.816277      -6.113362       9.963114          -0.000000
           75              C       1.488921       3.308774       1.641819       0.142320      34.023514 0.36051724E+03  0.80541471E+04                                 9.197618                            6.374114       0.056872       2.046451                    0.999237      25.148472      69.513526       0.648736       0.422615      -1.064756       0.035742      -0.030231       0.056405       0.073301      -0.003555       0.009324       0.055618      -0.026668       0.052259      -0.048007      -0.019238       0.067245             11.419614      11.237424       0.634539      -0.027617      12.421035      -6.869419      10.600385           0.000001
           76              C       5.471957      10.198597       4.860143       0.155045      32.331046 0.38936798E+03  0.89337782E+04                                 9.080542                            6.783481      -0.247910       1.945737                    0.999000      26.121760      74.968403       0.602358       0.443176      -1.044406      -0.032187       0.060260      -0.041044       0.079699      -0.008921       0.007875       0.064144      -0.006941       0.081792      -0.061440      -0.013938       0.075378             10.547663      11.966167       0.682558      -0.137967      11.517558      -4.313712       8.159265          -0.000008
           77              C       6.555799      10.929149       4.452890      -0.166019      34.213310 0.44718455E+03  0.10637399E+05                                 9.334123                            7.190228      -0.092583       1.960361                    0.998154      29.533667      86.721624       0.593920       0.433541      -1.048610      -0.003671       0.012450       0.017482       0.021774      -0.012933      -0.000479       0.068140       0.000716       0.108194      -0.066778      -0.016024       0.082802             10.657611      12.662000       2.541420      -1.212591      11.429238      -4.206520       7.881596          -0.000001
           78              C      11.589740       0.839239       3.638383       0.131637      34.856586 0.38475595E+03  0.87150566E+04                                 9.347280                            6.574688       0.037670       2.040704                    0.999315      25.248095      69.706861       0.641837       0.421305      -1.068220      -0.006753       0.004378       0.017715       0.019458      -0.000614       0.004752       0.001436       0.002248       0.027920      -0.006577      -0.004380       0.010957             11.566717      15.650191       4.102015      -2.153835      11.217220      -4.488672       7.832739          -0.000004
           79              C      10.270569       1.155214       3.293883      -0.168772      34.449324 0.43789847E+03  0.10339574E+05                                 9.296940                            7.071953       0.038078       1.998406                    0.998952      29.335212      85.214885       0.605676       0.428289      -1.054091       0.003536      -0.000287       0.011698       0.012224      -0.006205      -0.007319       0.028672      -0.083706       0.135083      -0.065093       0.000788       0.064305             10.578162      15.667942       1.949786      -0.600242       9.218534      -3.173015       6.848010           0.000000
           80              C       9.256134       0.356312       3.731872       0.112231      31.889940 0.36677319E+03  0.82531006E+04                                 8.827322                            6.458228      -0.066267       2.003246                    0.999254      25.746176      72.101315       0.638302       0.426442      -1.059285       0.066662      -0.034470       0.030352       0.080952      -0.011434       0.005277       0.044361      -0.067213       0.082853      -0.052134      -0.016236       0.068369             10.367416      15.242525       0.004424       0.731647       8.995416      -3.110590       6.864306          -0.000002
           81              N       0.137557       8.627686       4.404224      -0.336993      43.430673 0.55689634E+03  0.13664682E+05                                10.190879                            7.587869       0.181930       2.053689                    0.999406      29.320897      80.897051       0.643849       0.387701      -1.104314      -0.145890      -0.055891      -0.105740       0.188650      -0.058318      -0.059649      -0.061961      -0.110958       0.077860      -0.134107       0.037176       0.096931             11.984564      13.536344      -2.099281      -2.893755      11.018940       5.944857      11.398407          -0.000013
           82              N       6.840423       4.897612       1.922286      -0.336199      42.100583 0.59970234E+03  0.15077540E+05                                10.134793                            8.005825      -0.145732       1.941048                    0.999053      30.404613      86.544884       0.607860       0.400781      -1.088831       0.146989       0.086742       0.069284       0.184202      -0.064522      -0.042775      -0.052494      -0.089087       0.165139      -0.127625       0.035723       0.091902             11.382110      13.494464      -2.594078      -2.043262      11.754877       3.696228       8.896988          -0.000006
           83              N       4.154409       8.179495      10.807574      -0.336993      43.430723 0.55689698E+03  0.13664703E+05                                10.190890                            7.587876       0.181925       2.053687                    0.999406      29.320907      80.897108       0.643849       0.387701      -1.104314       0.145890       0.055891      -0.105740       0.188650      -0.058318       0.059648       0.061961      -0.110957       0.077859      -0.134106       0.037176       0.096931             11.984578      13.536359      -2.099286       2.893759      11.018951      -5.944867      11.398424          -0.000013
           84              N       2.670232       0.704781       8.325636      -0.336200      42.100579 0.59970181E+03  0.15077524E+05                                10.134790                            8.005820      -0.145730       1.941049                    0.999053      30.404620      86.544900       0.607860       0.400781      -1.088831      -0.146989      -0.086742       0.069284       0.184202      -0.064522       0.042775       0.052494      -0.089087       0.165139      -0.127625       0.035723       0.091902             11.382108      13.494454      -2.594083       2.043263      11.754880      -3.696233       8.896989          -0.000006
           85              N       6.763754       2.577101       8.402476      -0.336993      43.430669 0.55689629E+03  0.13664680E+05                                10.190878                            7.587868       0.181931       2.053690                    0.999406      29.320896      80.897042       0.643850       0.387701      -1.104314       0.145890       0.055891       0.105741       0.188650      -0.058318      -0.059649      -0.061962      -0.110958       0.077860      -0.134107       0.037176       0.096931             11.984562      13.536343      -2.099281      -2.893755      11.018938       5.944856      11.398405          -0.000012
           86              N       0.060888       6.307175      10.884414      -0.336200      42.100586 0.59970239E+03  0.15077541E+05                                10.134792                            8.005824      -0.145729       1.941049                    0.999053      30.404615      86.544878       0.607860       0.400781      -1.088831      -0.146989      -0.086742      -0.069284       0.184202      -0.064522      -0.042775      -0.052494      -0.089087       0.165140      -0.127626       0.035723       0.091902             11.382108      13.494461      -2.594078      -2.043262      11.754876       3.696227       8.896988          -0.000007
           87              N       2.746902       3.025292       1.999126      -0.336993      43.430709 0.55689679E+03  0.13664696E+05                                10.190886                            7.587873       0.181926       2.053688                    0.999406      29.320903      80.897082       0.643849       0.387701      -1.104314      -0.145890      -0.055891       0.105741       0.188650      -0.058318       0.059648       0.061961      -0.110957       0.077860      -0.134107       0.037176       0.096931             11.984573      13.536354      -2.099285       2.893758      11.018946      -5.944864      11.398419          -0.000013
           88              N       4.231079      10.500006       4.481064      -0.336200      42.100583 0.59970189E+03  0.15077527E+05                                10.134791                            8.005821      -0.145731       1.941049                    0.999053      30.404622      86.544911       0.607860       0.400781      -1.088831       0.146989       0.086742      -0.069284       0.184202      -0.064522       0.042775       0.052494      -0.089087       0.165140      -0.127625       0.035723       0.091902             11.382109      13.494455      -2.594083       2.043263      11.754882      -3.696234       8.896990          -0.000005
           89              O       2.604032       7.966604       3.880430      -0.624542      40.664317 0.59794878E+03  0.14745147E+05                                 9.404448                            7.580772       0.083126       2.063971                    0.996998      28.479040      75.542469       0.689171       0.360408      -1.139149       0.014682      -0.026644      -0.051060       0.059436       0.015454       0.058667      -0.018924      -0.035679      -0.004606      -0.074712       0.024230       0.050482             10.597197      13.727044       1.210583       3.407026       8.009838       3.346105      10.054708          -0.000014
           90              O       2.015801       7.121763       1.927408      -0.572879      40.077646 0.57034013E+03  0.13901828E+05                                 9.288483                            7.445769       0.236307       2.137179                    0.994821      27.444818      72.423827       0.689369       0.364516      -1.135703       0.003991      -0.025769       0.070695       0.075351      -0.006897      -0.005807      -0.014863      -0.164145       0.065582      -0.093653       0.018221       0.075432             10.533167       7.951409      -1.323408      -2.363676       7.869586       4.653941      15.778505          -0.000014
           91              O      -0.197094      10.361067       6.373895      -0.668449      46.556597 0.75406304E+03  0.19775978E+05                                10.431192                            8.658139      -0.239165       1.944904                    0.993810      30.359490      84.028426       0.626474       0.372797      -1.125516      -0.044057      -0.010488      -0.012636       0.047018       0.064102       0.033973      -0.031221       0.053312       0.026395      -0.093593       0.025894       0.067698             11.840678      14.523715       1.856466       4.083210       9.148086       3.206989      11.850233          -0.000026
           92              O      -2.344748      10.595247       5.859065      -0.498591      35.113650 0.53274409E+03  0.12757400E+05                                 8.545548                            7.218826       0.385876       2.202473                    0.992359      26.579958      69.371146       0.697295       0.366814      -1.134679       0.000474      -0.012831       0.011570       0.017284      -0.042620      -0.043437      -0.076591       0.025592       0.004069      -0.112615       0.041374       0.071241              9.433400      12.189278      -3.853406      -1.294249       8.625029       1.572328       7.485893          -0.000006
           93              O       7.078844       2.988317       0.135751      -0.662888      37.904259 0.64233955E+03  0.16184430E+05                                 8.948149                            7.898382       0.088979       2.040748                    0.995631      30.076241      81.601760       0.667468       0.364202      -1.132064       0.077631      -0.015183       0.003970       0.079201       0.047668       0.027734      -0.059549       0.102385      -0.018145      -0.108801       0.035499       0.073302              9.440548      11.773086       1.540083       2.370953       7.415448       1.052044       9.133111          -0.000025
           94              O       9.310455       3.000642       0.339378      -0.539378      29.432490 0.45432711E+03  0.10480141E+05                                 7.440225                            6.557552       0.745107       2.286895                    0.997607      27.223780      70.283855       0.748103       0.354933      -1.141315      -0.035994       0.010290      -0.002047       0.037492      -0.018896      -0.012824      -0.105840       0.080159      -0.004627      -0.130942       0.043736       0.087206              7.740967      10.466972      -2.378546      -0.914566       6.493925       0.391382       6.262005          -0.000007
           95              O       4.365167       5.377177       2.749598      -0.513750      31.661440 0.49529906E+03  0.11677678E+05                                 7.964979                            6.963158       0.244374       2.146628                    0.996177      26.751197      69.883370       0.707686       0.367093      -1.131442      -0.022469       0.010267       0.031378       0.039936       0.041796       0.035303      -0.041207      -0.039736       0.159415      -0.091710       0.015927       0.075783              8.529859       9.888079       3.371147       0.497704       9.815889       1.054689       5.885610          -0.000016
           96              O       4.997784       7.386196       3.500071      -0.482694      28.553612 0.38950335E+03  0.87138599E+04                                 7.621663                            6.210589       0.005132       2.106724                    0.994286      24.949928      65.085275       0.737261       0.371352      -1.119645       0.022424      -0.030958       0.000911       0.038237      -0.043157      -0.014905       0.015670      -0.078020       0.006687      -0.060185      -0.003657       0.063842              8.521454       8.615667      -2.833351      -1.559649      10.675520       3.567252       6.273174           0.000002
           97              O       1.687934       8.840577      10.283780      -0.624541      40.664273 0.59794832E+03  0.14745133E+05                                 9.404442                            7.580769       0.083126       2.063971                    0.996998      28.479025      75.542417       0.689171       0.360408      -1.139149      -0.014682       0.026644      -0.051061       0.059436       0.015454      -0.058666       0.018924      -0.035679      -0.004607      -0.074712       0.024230       0.050482             10.597188      13.727041       1.210577      -3.407022       8.009829      -3.346096      10.054695          -0.000013
           98              O       2.276165       9.685418       8.330758      -0.572879      40.077658 0.57034052E+03  0.13901839E+05                                 9.288485                            7.445770       0.236307       2.137179                    0.994821      27.444821      72.423831       0.689369       0.364516      -1.135703      -0.003991       0.025769       0.070695       0.075351      -0.006897       0.005807       0.014863      -0.164145       0.065582      -0.093654       0.018221       0.075432             10.533169       7.951413      -1.323412       2.363681       7.869590      -4.653943      15.778502          -0.000012
           99              O       4.489060       6.446114      -0.029455      -0.668449      46.556628 0.75406376E+03  0.19776002E+05                                10.431197                            8.658143      -0.239164       1.944905                    0.993810      30.359493      84.028442       0.626474       0.372797      -1.125516       0.044057       0.010488      -0.012636       0.047018       0.064102      -0.033973       0.031221       0.053312       0.026397      -0.093593       0.025895       0.067698             11.840685      14.523723       1.856468      -4.083210       9.148091      -3.206992      11.850239          -0.000024
          100              O       6.636715       6.211934      12.262415      -0.498591      35.113661 0.53274421E+03  0.12757404E+05                                 8.545550                            7.218827       0.385874       2.202473                    0.992359      26.579958      69.371153       0.697295       0.366814      -1.134679      -0.000474       0.012831       0.011570       0.017284      -0.042620       0.043437       0.076591       0.025592       0.004068      -0.112614       0.041374       0.071241              9.433404      12.189281      -3.853409       1.294253       8.625034      -1.572332       7.485896          -0.000006
          101              O       2.431812       2.614077       6.539101      -0.662888      37.904250 0.64233946E+03  0.16184427E+05                                 8.948148                            7.898382       0.088979       2.040748                    0.995631      30.076239      81.601754       0.667468       0.364202      -1.132064      -0.077631       0.015183       0.003970       0.079202       0.047667      -0.027733       0.059549       0.102386      -0.018146      -0.108801       0.035498       0.073302              9.440546      11.773080       1.540082      -2.370952       7.415447      -1.052044       9.133111          -0.000026
          102              O       0.200200       2.601752       6.742728      -0.539378      29.432480 0.45432706E+03  0.10480139E+05                                 7.440223                            6.557552       0.745110       2.286896                    0.997607      27.223771      70.283819       0.748103       0.354933      -1.141315       0.035994      -0.010290      -0.002048       0.037492      -0.018896       0.012824       0.105840       0.080159      -0.004627      -0.130942       0.043736       0.087206              7.740965      10.466968      -2.378544       0.914565       6.493923      -0.391381       6.262005          -0.000006
          103              O       5.145488       0.225216       9.152948      -0.513750      31.661436 0.49529887E+03  0.11677672E+05                                 7.964978                            6.963156       0.244373       2.146627                    0.996177      26.751200      69.883380       0.707687       0.367093      -1.131442       0.022469      -0.010267       0.031378       0.039936       0.041796      -0.035303       0.041207      -0.039736       0.159416      -0.091710       0.015927       0.075783              8.529858       9.888073       3.371145      -0.497705       9.815891      -1.054692       5.885610          -0.000017
          104              O      -0.705818       9.420985       9.903421      -0.482694      28.553605 0.38950302E+03  0.87138510E+04                                 7.621662                            6.210586       0.005132       2.106724                    0.994286      24.949926      65.085269       0.737261       0.371352      -1.119645      -0.022425       0.030958       0.000911       0.038237      -0.043157       0.014905      -0.015670      -0.078020       0.006687      -0.060185      -0.003657       0.063842              8.521452       8.615662      -2.833346       1.559648      10.675521      -3.567253       6.273173           0.000002
          105              O       4.297279       3.238183       8.926270      -0.624541      40.664329 0.59794899E+03  0.14745154E+05                                 9.404450                            7.580773       0.083126       2.063971                    0.996998      28.479044      75.542485       0.689171       0.360408      -1.139149      -0.014682       0.026644       0.051061       0.059436       0.015454       0.058667      -0.018924      -0.035679      -0.004606      -0.074712       0.024230       0.050482             10.597199      13.727047       1.210583       3.407027       8.009840       3.346106      10.054710          -0.000013
          106              O       4.885510       4.083024      10.879292      -0.572879      40.077653 0.57034025E+03  0.13901832E+05                                 9.288485                            7.445770       0.236305       2.137178                    0.994821      27.444819      72.423834       0.689369       0.364516      -1.135703      -0.003991       0.025769      -0.070694       0.075350      -0.006897      -0.005807      -0.014863      -0.164145       0.065582      -0.093654       0.018222       0.075432             10.533168       7.951410      -1.323408      -2.363676       7.869587       4.653942      15.778508          -0.000013
          107              O       7.098405       0.843720       6.432805      -0.668449      46.556602 0.75406316E+03  0.19775982E+05                                10.431193                            8.658140      -0.239165       1.944904                    0.993810      30.359492      84.028435       0.626474       0.372797      -1.125516       0.044057       0.010487       0.012636       0.047018       0.064102       0.033974      -0.031221       0.053313       0.026395      -0.093593       0.025894       0.067699             11.840679      14.523716       1.856466       4.083210       9.148087       3.206989      11.850234          -0.000026
          108              O       9.246059       0.609540       6.947635      -0.498591      35.113628 0.53274366E+03  0.12757387E+05                                 8.545544                            7.218823       0.385877       2.202474                    0.992359      26.579949      69.371112       0.697296       0.366814      -1.134679      -0.000474       0.012831      -0.011570       0.017284      -0.042620      -0.043437      -0.076591       0.025592       0.004069      -0.112615       0.041374       0.071241              9.433395      12.189272      -3.853403      -1.294248       8.625025       1.572327       7.485889          -0.000006
          109              O      -0.177533       8.216470      12.670949      -0.662888      37.904239 0.64233913E+03  0.16184416E+05                                 8.948146                            7.898379       0.088979       2.040748                    0.995631      30.076233      81.601729       0.667468       0.364202      -1.132064      -0.077631       0.015183      -0.003970       0.079201       0.047667       0.027734      -0.059549       0.102385      -0.018145      -0.108801       0.035499       0.073302              9.440545      11.773081       1.540083       2.370952       7.415445       1.052044       9.133108          -0.000025
          110              O      -2.409144       8.204145      12.467322      -0.539377      29.432476 0.45432684E+03  0.10480133E+05                                 7.440223                            6.557550       0.745108       2.286895                    0.997607      27.223773      70.283831       0.748103       0.354933      -1.141315       0.035994      -0.010290       0.002047       0.037492      -0.018896      -0.012824      -0.105840       0.080159      -0.004627      -0.130942       0.043736       0.087206              7.740965      10.466968      -2.378545      -0.914566       6.493923       0.391381       6.262004          -0.000007
          111              O       2.536144       5.827610      10.057102      -0.513750      31.661457 0.49529939E+03  0.11677688E+05                                 7.964982                            6.963161       0.244372       2.146627                    0.996177      26.751203      69.883395       0.707686       0.367093      -1.131441       0.022469      -0.010267      -0.031378       0.039936       0.041796       0.035303      -0.041206      -0.039736       0.159416      -0.091710       0.015927       0.075783              8.529863       9.888083       3.371148       0.497705       9.815894       1.054690       5.885612          -0.000016
          112              O       1.903527       3.818591       9.306629      -0.482694      28.553630 0.38950363E+03  0.87138680E+04                                 7.621667                            6.210591       0.005131       2.106723                    0.994286      24.949936      65.085308       0.737260       0.371352      -1.119645      -0.022424       0.030958      -0.000911       0.038237      -0.043157      -0.014905       0.015670      -0.078020       0.006686      -0.060185      -0.003657       0.063842              8.521458       8.615672      -2.833353      -1.559650      10.675526       3.567254       6.273177           0.000002
          113              O       5.213377       2.364210       2.522920      -0.624541      40.664274 0.59794829E+03  0.14745132E+05                                 9.404442                            7.580769       0.083125       2.063971                    0.996998      28.479023      75.542414       0.689171       0.360408      -1.139149       0.014682      -0.026644       0.051060       0.059436       0.015453      -0.058667       0.018924      -0.035679      -0.004608      -0.074712       0.024231       0.050482             10.597189      13.727042       1.210578      -3.407023       8.009830      -3.346097      10.054696          -0.000013
          114              O       4.625146       1.519369       4.475942      -0.572879      40.077685 0.57034096E+03  0.13901853E+05                                 9.288490                            7.445774       0.236305       2.137178                    0.994821      27.444829      72.423869       0.689369       0.364516      -1.135703       0.003991      -0.025769      -0.070695       0.075351      -0.006897       0.005807       0.014862      -0.164145       0.065582      -0.093653       0.018221       0.075432             10.533175       7.951418      -1.323413       2.363683       7.869595      -4.653946      15.778513          -0.000013
          115              O       2.412251       4.758673       0.029455      -0.668448      46.556621 0.75406361E+03  0.19775996E+05                                10.431196                            8.658142      -0.239163       1.944905                    0.993810      30.359490      84.028429       0.626474       0.372797      -1.125516      -0.044057      -0.010488       0.012636       0.047018       0.064102      -0.033973       0.031221       0.053312       0.026396      -0.093593       0.025895       0.067698             11.840683      14.523722       1.856468      -4.083210       9.148090      -3.206991      11.850237          -0.000024
          116              O       0.264596       4.992853       0.544285      -0.498591      35.113669 0.53274436E+03  0.12757408E+05                                 8.545552                            7.218829       0.385874       2.202473                    0.992359      26.579961      69.371165       0.697295       0.366814      -1.134679       0.000474      -0.012831      -0.011570       0.017284      -0.042620       0.043437       0.076591       0.025592       0.004069      -0.112614       0.041374       0.071241              9.433405      12.189283      -3.853410       1.294253       8.625036      -1.572332       7.485898          -0.000006
          117              O       4.469499       8.590710       6.267599      -0.662888      37.904240 0.64233925E+03  0.16184420E+05                                 8.948146                            7.898380       0.088978       2.040748                    0.995631      30.076237      81.601743       0.667468       0.364202      -1.132064       0.077631      -0.015183      -0.003970       0.079202       0.047667      -0.027733       0.059549       0.102385      -0.018146      -0.108801       0.035499       0.073303              9.440544      11.773077       1.540082      -2.370952       7.415446      -1.052044       9.133109          -0.000025
          118              O       6.701111       8.603035       6.063972      -0.539377      29.432454 0.45432655E+03  0.10480124E+05                                 7.440218                            6.557547       0.745111       2.286896                    0.997607      27.223763      70.283782       0.748104       0.354933      -1.141315      -0.035994       0.010290       0.002047       0.037492      -0.018896       0.012824       0.105840       0.080159      -0.004628      -0.130942       0.043736       0.087206              7.740959      10.466960      -2.378542       0.914564       6.493918      -0.391380       6.262000          -0.000007
          119              O       1.755823      10.979571       3.653752      -0.513750      31.661418 0.49529850E+03  0.11677661E+05                                 7.964974                            6.963153       0.244374       2.146628                    0.996177      26.751194      69.883351       0.707687       0.367093      -1.131442      -0.022469       0.010267      -0.031378       0.039936       0.041796      -0.035303       0.041206      -0.039736       0.159417      -0.091710       0.015927       0.075783              8.529854       9.888068       3.371143      -0.497705       9.815886      -1.054691       5.885607          -0.000016
          120              O       7.607129       1.783802       2.903279      -0.482694      28.553603 0.38950299E+03  0.87138501E+04                                 7.621661                            6.210586       0.005132       2.106724                    0.994286      24.949926      65.085267       0.737261       0.371352      -1.119645       0.022425      -0.030958      -0.000911       0.038237      -0.043156       0.014905      -0.015670      -0.078020       0.006687      -0.060185      -0.003657       0.063842              8.521451       8.615662      -2.833346       1.559647      10.675520      -3.567253       6.273173           0.000001

******************************************************
Auxiliary information for the entire system
The total spin magnetic moment of the unit cell is   0.000485
The total net atomic charge of the unit cell is   0.000003
Accuracy of reproducing the electrostatic potential in the unit cell:
  The inner radius (bohr) =    5.0000
  The outer radius (bohr) =   12.0000
  Valid grid points have density less than (e/(bohr^3)) =    0.0001
  The number of valid grid points were=        46148
  The rms potential error without charges in kcal/mol is=      7.84034
  The rms potential error with partial charges in kcal/mol is=      0.84492
  The RRMSE value at monopole order=      0.10777
  The rms potential error with partial charges and cloud penetration in kcal/mol is=      0.83820
  The RRMSE value at monopole order with cloud penetration is=      0.10691
  The rms potential error with partial charges and atomic dipoles in kcal/mol is=      1.08331
  The RRMSE value at dipole order=      0.13817
  The rms potential error with partial charges, atomic dipoles and cloud penetration in kcal/mol is=      1.06281
  The RRMSE value at dipole order with cloud penetration=      0.13556

******************************************************
The electron densities and ab initio electrostatic potential were computed in VASP using the PBE functional and
projector augmented wave method. See the main text of the journal article for a description of computational details.
The atomic charges, dipoles, and quadrupoles were computed with the DDEC6 method as described in
(a) T. A. Manz and N. Gabaldon Limas, RSC Adv. 6 (2016) 47771-47801 DOI: 10.1039/c6ra04656h
(b) N. Gabaldon Limas and T. A. Manz, RSC Adv. 8 (2018) 2678-2707 DOI: 10.1039/c7ra11829e.
For each atom in the material, the electron cloud parameters were fit to the spherically averaged atom-in-material
electron density using radial positions for which this density was between 10^-4 and 10^-2 electrons per cubic bohr.
The polarizabilities, dispersion coefficients, and quantum Drude oscillator (QDO) parameters were fit using the MCLF method.
The magnetic structure of the system was optimized in VASP from the default ferromagnetic initial guess using spin polarization.
The atomic spin moments (ASMs) were computed on this optimized magnetic structure using the DDEC6 partition as inputs
to the method of T. A. Manz and D. S. Sholl, J. Chem. Theory Comput. 7 (2011) 4146-4164 DOI: 10.1021/ct200539n.
The RMSE and RRMSE were computed using a uniform grid with Ewald summation.
