# Supplementary material for: A collection of forcefield precursors for metal–organic frameworks
Source: RSC Adv. 2019 Nov 13;9(63):36492–507. doi: 10.1039/c9ra07327b (PMC9075174; doi:10.1039/c9ra07327b)
Supplement: RA-009-C9RA07327B-s3663 [file RA-009-C9RA07327B-s3663.xyz]

  120
jmolscript: load "" {1 1 1} spacegroup "x,y,z" unitcell [{     12.064800     0.000000     0.000000 }, {     -5.244972    11.212604     0.000000 }, {      0.000000     0.000000    12.514800 }]
Sm    -1.374500     3.978568     6.892526     1.973346
Sm    10.816814     1.627734     0.635126     1.973348
Sm     8.194328     7.234036     5.622274     1.973346
Sm    -3.996986     9.584870    11.879674     1.973347
H      0.660414     1.930810     8.980620     0.420939
H      5.527347     2.789696     8.079555     0.142785
H      8.046479     0.839824    10.493660     0.138739
H      3.976503     1.931932     8.981872     0.141826
H      1.207200    10.627306    10.889127     0.141015
H      8.781900     3.675492     2.723220     0.420939
H      3.914967     2.816606     1.822155     0.142785
H      1.395835     4.766478     4.236260     0.138739
H      5.465811     3.674370     2.724472     0.141826
H      2.990142     6.191600     4.631727     0.141015
H      6.159414     9.281794     3.534180     0.420939
H      1.292481     8.422908     4.435245     0.142785
H     -1.226651    10.372780     2.021140     0.138739
H      2.843325     9.280672     3.532928     0.141826
H      5.612628     0.585298     1.625673     0.141015
H     -1.962072     7.537112     9.791580     0.420939
H      2.904861     8.395998    10.692645     0.142785
H      5.423993     6.446126     8.278540     0.138739
H      1.354017     7.538234     9.790328     0.141826
H      3.829686     5.021004     7.883073     0.141015
C      7.294926     4.414402     6.911924     0.575127
C     10.338224     2.017147     9.671437     0.635235
C      1.674157     0.663786     9.622630     0.610895
C     -0.681553     8.977932    11.956640     0.572330
C      7.464981     3.305476     7.876815     0.150197
C      6.384148     2.603567     8.387419    -0.175595
C      6.570367     1.630313     9.347304     0.133137
C      7.872673     1.448668     9.812855    -0.151390
C      8.894233     2.174124     9.257198     0.139172
C      3.104713     0.375622     9.914225     0.114160
C      4.140282     1.171717     9.492476    -0.164078
C      5.433190     0.821884     9.837884     0.133237
C      0.355544    10.895287    10.628820    -0.161332
C     -0.748581    10.170953    11.021784     0.158753
C      2.147388     1.191900     0.654524     0.575127
C     -0.895910     3.589155     3.414037     0.635235
C      7.768157     4.942516     3.365230     0.610895
C      4.878895     7.840974     5.699240     0.572330
C      1.977333     2.300826     1.619415     0.150197
C      3.058166     3.002735     2.130019    -0.175595
C      2.871947     3.975989     3.089904     0.133138
C      1.569641     4.157634     3.555455    -0.151390
C      0.548081     3.432178     2.999798     0.139172
C      6.337601     5.230680     3.656825     0.114160
C      5.302032     4.434585     3.235076    -0.164078
C      4.009124     4.784418     3.580484     0.133237
C      3.841798     5.923619     4.371420    -0.161332
C      4.945923     6.647953     4.764384     0.158753
C     -0.475098     6.798202     5.602876     0.575127
C     -3.518396     9.195457     2.843363     0.635235
C      5.145671    10.548818     2.892170     0.610895
C      7.501381     2.234672     0.558160     0.572330
C     -0.645153     7.907128     4.637985     0.150197
C      0.435680     8.609037     4.127381    -0.175596
C      0.249461     9.582291     3.167496     0.133137
C     -1.052845     9.763936     2.701945    -0.151390
C     -2.074405     9.038480     3.257602     0.139172
C      3.715115    10.836982     2.600575     0.114160
C      2.679546    10.040887     3.022324    -0.164079
C      1.386638    10.390720     2.676916     0.133236
C      6.464284     0.317317     1.885980    -0.161332
C      7.568409     1.041651     1.493016     0.158753
C      4.672440    10.020704    11.860276     0.575127
C      7.715738     7.623449     9.100763     0.635235
C     -0.948329     6.270088     9.149570     0.610895
C      1.940933     3.371630     6.815560     0.572330
C      4.842495     8.911778    10.895385     0.150197
C      3.761662     8.209869    10.384781    -0.175596
C      3.947881     7.236615     9.424896     0.133138
C      5.250187     7.054970     8.959345    -0.151390
C      6.271747     7.780426     9.515002     0.139172
C      0.482227     5.981924     8.857975     0.114160
C      1.517796     6.778019     9.279724    -0.164078
C      2.810704     6.428186     8.934316     0.133237
C      2.978030     5.288985     8.143380    -0.161332
C      1.873905     4.564651     7.750416     0.158753
N      8.718081     3.058798     8.262271    -0.384009
N     -1.984681    10.505089    10.660107    -0.374568
N      0.724233     2.547504     2.004871    -0.384009
N      6.182023     6.313817     4.402707    -0.374568
N     -1.898253     8.153806     4.252529    -0.384009
N      8.804509     0.707515     1.854693    -0.374568
N      6.095595     8.665100    10.509929    -0.384009
N      0.637805     4.898787     8.112093    -0.374568
O      8.381566     4.812450     6.316220    -0.749406
O      6.207285     4.921212     6.764249    -0.494991
O     -0.896704     2.461167     8.810419    -0.656206
O     10.613485     1.521550    10.760225    -0.613796
O     -4.428929    11.038809     9.826621    -0.539773
O      1.457578     1.848958     9.158331    -0.474756
O     -1.813883     8.556338    12.360868    -0.693093
O      0.425815     8.537277    12.236971    -0.547899
O      1.060748     0.793852     0.058820    -0.749406
O      3.235029     0.685090     0.506849    -0.494991
O     10.339018     3.145135     2.553019    -0.656206
O     -1.171171     4.084752     4.502825    -0.613796
O      8.626271     5.780097     3.569221    -0.539773
O      7.984736     3.757344     2.900931    -0.474755
O      6.011225     8.262568     6.103468    -0.693093
O      3.771527     8.281629     5.979571    -0.547899
O     -1.561738     6.400154     6.198580    -0.749406
O      0.612543     6.291392     5.750551    -0.494991
O      7.716532     8.751437     3.704381    -0.656206
O     -3.793657     9.691054     1.754575    -0.613796
O     11.248757     0.173795     2.688179    -0.539773
O      5.362250     9.363646     3.356469    -0.474756
O      8.633711     2.656266     0.153932    -0.693093
O      6.394013     2.675327     0.277829    -0.547899
O      5.759080    10.418752    12.455980    -0.749407
O      3.584799    10.527514    12.007951    -0.494991
O     -3.519190     8.067469     9.961781    -0.656207
O      7.990999     7.127852     8.011975    -0.613796
O     -1.806443     5.432507     8.945579    -0.539773
O     -1.164908     7.455260     9.613869    -0.474755
O      0.808603     2.950036     6.411332    -0.693093
O      3.048301     2.930975     6.535229    -0.547899

The following XYZ coordinates are in angstroms. Other properties are in atomic units.
The sperically averaged electron density of each atom fit to a function of the form exp(a - br)
eigen_1, eigen_2 and eigen_3 are the three eigenvalues of traceless quadrupole moment tensor
  atom number  atomic symbol              X              Y              Z     net charge C6 coefficient C8 coefficient C10 coefficient fluctuating dipole atomic polarizability isotropic forcefield polarizability              a              b squared Pearson coefficient          <r^3>          <r^4>         wp_QDO          m_QDO          q_QDO       dipole_x       dipole_y       dipole_z         dipole            Qxy            Qxz            Qyz     Q(x^2-y^2)  Q(3z^2 - R^2)        eigen_1        eigen_2        eigen_3 static polarizability      alpha(xx)      alpha(xy)      alpha(xz)      alpha(yy)      alpha(yz)      alpha(zz) atomic spin moment
            1             Sm      -1.374500       3.978568       6.892526       1.973346     144.966539 0.36335006E+04  0.12942827E+06                                17.995909                           16.162421       2.665172       2.491019                    0.999371      83.891270     203.707575       0.637798       0.269599      -1.331361      -0.001155      -0.005375      -0.076803       0.076999      -0.046889       0.012542       0.070090      -0.360918      -0.052989      -0.180638      -0.034563       0.215200             19.738148      20.408941       0.681499      -1.064337      15.870008      -3.171463      22.935494           0.000018
            2             Sm      10.816814       1.627734       0.635126       1.973348     144.966308 0.36334932E+04  0.12942794E+06                                17.995885                           16.162400       2.665172       2.491019                    0.999371      83.891241     203.707419       0.637799       0.269599      -1.331362       0.001155       0.005374      -0.076803       0.076999      -0.046889      -0.012542      -0.070089      -0.360918      -0.052989      -0.180637      -0.034563       0.215200             19.738121      20.408914       0.681498       1.064336      15.869987       3.171459      22.935462           0.000018
            3             Sm       8.194328       7.234036       5.622274       1.973346     144.966685 0.36335052E+04  0.12942848E+06                                17.995924                           16.162433       2.665172       2.491019                    0.999371      83.891289     203.707672       0.637798       0.269599      -1.331361       0.001155       0.005375       0.076803       0.076999      -0.046889       0.012542       0.070090      -0.360918      -0.052989      -0.180638      -0.034563       0.215201             19.738164      20.408958       0.681501      -1.064338      15.870020      -3.171467      22.935515           0.000018
            4             Sm      -3.996986       9.584870      11.879674       1.973347     144.966439 0.36334973E+04  0.12942812E+06                                17.995898                           16.162411       2.665172       2.491019                    0.999371      83.891259     203.707508       0.637799       0.269599      -1.331361      -0.001155      -0.005374       0.076803       0.076999      -0.046889      -0.012542      -0.070089      -0.360918      -0.052988      -0.180637      -0.034563       0.215200             19.738136      20.408928       0.681499       1.064337      15.869999       3.171462      22.935481           0.000018
            5              H       0.660414       1.930810       8.980620       0.420939       0.356151 0.19431204E+01  0.13964505E+02                                 0.973649                            0.925135      -1.256102       2.455718                    0.999863       2.298551       6.312584       0.515987       1.651739      -0.637840      -0.008260       0.001150      -0.006304       0.010454       0.004417      -0.000529      -0.000696      -0.014399       0.002650      -0.008899       0.000802       0.008097              1.001195       1.263897      -0.168408       0.092821       0.903205      -0.073345       0.836484           0.000002
            6              H       5.527347       2.789696       8.079555       0.142785       0.950381 0.67380862E+01  0.63927599E+02                                 1.640042                            1.549644      -1.349755       2.257341                    0.994443       3.513300       9.949445       0.483054       1.336468      -0.695170      -0.031009       0.005447      -0.012171       0.033755      -0.000267       0.000623       0.002625       0.011877       0.000311      -0.006982       0.001029       0.005953              1.666918       2.109498      -0.078355       0.167761       1.462205      -0.201150       1.429051           0.000007
            7              H       8.046479       0.839824      10.493660       0.138739       0.918017 0.64774498E+01  0.61722908E+02                                 1.689374                            1.585983      -1.390532       2.232636                    0.993423       3.779744      11.237176       0.441407       1.456212      -0.670812       0.003566      -0.019045       0.027018       0.033248       0.000143      -0.004942      -0.003738       0.002304       0.003224      -0.005859      -0.000926       0.006785              1.738489       1.556444      -0.063294       0.128019       1.802593      -0.486000       1.856430           0.000002
            8              H       3.976503       1.931932       8.981872       0.141826       0.961245 0.67812486E+01  0.64504169E+02                                 1.659722                            1.560614      -1.322831       2.271245                    0.994744       3.528067      10.036863       0.478096       1.346829      -0.693138      -0.004438       0.029610      -0.017503       0.034682       0.000506      -0.000228      -0.004398      -0.012523      -0.013072      -0.005726      -0.004102       0.009828              1.693124       1.591465      -0.060392       0.049387       1.909325      -0.481229       1.578583           0.000005
            9              H       1.207200      10.627306      10.889127       0.141015       0.941308 0.66823135E+01  0.63831560E+02                                 1.684216                            1.585783      -1.378066       2.239991                    0.994614       3.680960      10.767852       0.454365       1.411212      -0.679709       0.029914      -0.007380       0.011596       0.032921      -0.000420      -0.001787       0.002603       0.008365      -0.004284      -0.005290      -0.000217       0.005506              1.723795       2.209584      -0.145999       0.157863       1.543191      -0.111212       1.418609           0.000003
           10              H       8.781900       3.675492       2.723220       0.420939       0.356151 0.19431198E+01  0.13964501E+02                                 0.973650                            0.925135      -1.256102       2.455718                    0.999863       2.298551       6.312585       0.515987       1.651740      -0.637840       0.008260      -0.001150      -0.006304       0.010454       0.004417       0.000529       0.000696      -0.014399       0.002650      -0.008899       0.000802       0.008097              1.001195       1.263897      -0.168408      -0.092821       0.903205       0.073345       0.836484           0.000002
           11              H       3.914967       2.816606       1.822155       0.142785       0.950381 0.67380876E+01  0.63927612E+02                                 1.640042                            1.549644      -1.349755       2.257341                    0.994443       3.513300       9.949443       0.483054       1.336467      -0.695170       0.031009      -0.005447      -0.012171       0.033755      -0.000267      -0.000623      -0.002625       0.011877       0.000311      -0.006982       0.001029       0.005953              1.666918       2.109498      -0.078355      -0.167761       1.462205       0.201150       1.429050           0.000007
           12              H       1.395835       4.766478       4.236260       0.138739       0.918017 0.64774530E+01  0.61722945E+02                                 1.689375                            1.585984      -1.390533       2.232636                    0.993423       3.779745      11.237179       0.441407       1.456211      -0.670812      -0.003566       0.019045       0.027018       0.033248       0.000143       0.004942       0.003738       0.002304       0.003224      -0.005859      -0.000926       0.006785              1.738489       1.556444      -0.063294      -0.128019       1.802593       0.486000       1.856431           0.000002
           13              H       5.465811       3.674370       2.724472       0.141826       0.961245 0.67812463E+01  0.64504140E+02                                 1.659721                            1.560614      -1.322831       2.271246                    0.994744       3.528066      10.036859       0.478096       1.346829      -0.693138       0.004438      -0.029611      -0.017503       0.034682       0.000506       0.000228       0.004398      -0.012523      -0.013072      -0.005726      -0.004102       0.009828              1.693124       1.591464      -0.060392      -0.049387       1.909324       0.481229       1.578582           0.000005
           14              H       2.990142       6.191600       4.631727       0.141015       0.941308 0.66823153E+01  0.63831585E+02                                 1.684216                            1.585784      -1.378067       2.239991                    0.994613       3.680961      10.767858       0.454365       1.411212      -0.679709      -0.029914       0.007380       0.011596       0.032921      -0.000420       0.001787      -0.002603       0.008365      -0.004284      -0.005290      -0.000217       0.005506              1.723795       2.209585      -0.145999      -0.157863       1.543191       0.111212       1.418610           0.000003
           15              H       6.159414       9.281794       3.534180       0.420939       0.356151 0.19431204E+01  0.13964505E+02                                 0.973649                            0.925135      -1.256102       2.455718                    0.999863       2.298551       6.312584       0.515987       1.651739      -0.637840       0.008260      -0.001150       0.006304       0.010454       0.004417      -0.000529      -0.000696      -0.014399       0.002650      -0.008899       0.000802       0.008097              1.001195       1.263897      -0.168408       0.092821       0.903205      -0.073345       0.836484           0.000002
           16              H       1.292481       8.422908       4.435245       0.142785       0.950380 0.67380785E+01  0.63927508E+02                                 1.640041                            1.549643      -1.349754       2.257342                    0.994443       3.513298       9.949438       0.483054       1.336468      -0.695170       0.031009      -0.005447       0.012171       0.033755      -0.000267       0.000623       0.002625       0.011877       0.000311      -0.006982       0.001029       0.005953              1.666917       2.109497      -0.078354       0.167761       1.462204      -0.201150       1.429050           0.000007
           17              H      -1.226651      10.372780       2.021140       0.138739       0.918017 0.64774550E+01  0.61722967E+02                                 1.689375                            1.585984      -1.390532       2.232636                    0.993423       3.779745      11.237178       0.441407       1.456211      -0.670812      -0.003566       0.019045      -0.027018       0.033248       0.000143      -0.004942      -0.003738       0.002304       0.003224      -0.005859      -0.000926       0.006785              1.738490       1.556444      -0.063294       0.128019       1.802593      -0.486000       1.856431           0.000002
           18              H       2.843325       9.280672       3.532928       0.141826       0.961245 0.67812451E+01  0.64504127E+02                                 1.659721                            1.560614      -1.322831       2.271246                    0.994744       3.528066      10.036859       0.478096       1.346829      -0.693138       0.004438      -0.029610       0.017503       0.034682       0.000506      -0.000228      -0.004398      -0.012523      -0.013072      -0.005726      -0.004102       0.009828              1.693123       1.591464      -0.060392       0.049387       1.909324      -0.481229       1.578582           0.000005
           19              H       5.612628       0.585298       1.625673       0.141015       0.941307 0.66823104E+01  0.63831523E+02                                 1.684215                            1.585783      -1.378065       2.239991                    0.994614       3.680959      10.767849       0.454365       1.411212      -0.679709      -0.029914       0.007380      -0.011596       0.032921      -0.000420      -0.001787       0.002603       0.008365      -0.004284      -0.005290      -0.000217       0.005506              1.723794       2.209584      -0.145999       0.157863       1.543190      -0.111212       1.418609           0.000003
           20              H      -1.962072       7.537112       9.791580       0.420939       0.356151 0.19431192E+01  0.13964496E+02                                 0.973650                            0.925135      -1.256102       2.455718                    0.999863       2.298551       6.312586       0.515987       1.651741      -0.637840      -0.008260       0.001150       0.006304       0.010454       0.004417       0.000529       0.000696      -0.014399       0.002650      -0.008899       0.000802       0.008097              1.001195       1.263897      -0.168408      -0.092821       0.903205       0.073345       0.836484           0.000002
           21              H       2.904861       8.395998      10.692645       0.142785       0.950380 0.67380785E+01  0.63927508E+02                                 1.640041                            1.549643      -1.349755       2.257342                    0.994443       3.513298       9.949438       0.483054       1.336468      -0.695170      -0.031009       0.005447       0.012171       0.033755      -0.000267      -0.000623      -0.002625       0.011877       0.000311      -0.006982       0.001029       0.005953              1.666917       2.109497      -0.078354      -0.167761       1.462204       0.201150       1.429050           0.000007
           22              H       5.423993       6.446126       8.278540       0.138739       0.918017 0.64774532E+01  0.61722949E+02                                 1.689375                            1.585984      -1.390533       2.232636                    0.993423       3.779745      11.237180       0.441407       1.456212      -0.670812       0.003566      -0.019045      -0.027018       0.033248       0.000143       0.004942       0.003738       0.002304       0.003224      -0.005859      -0.000926       0.006785              1.738490       1.556445      -0.063294      -0.128019       1.802594       0.486000       1.856431           0.000002
           23              H       1.354017       7.538234       9.790328       0.141826       0.961245 0.67812463E+01  0.64504140E+02                                 1.659721                            1.560614      -1.322831       2.271245                    0.994744       3.528066      10.036859       0.478096       1.346829      -0.693138      -0.004438       0.029611       0.017503       0.034682       0.000506       0.000228       0.004398      -0.012523      -0.013072      -0.005726      -0.004102       0.009828              1.693124       1.591464      -0.060392      -0.049387       1.909324       0.481229       1.578582           0.000005
           24              H       3.829686       5.021004       7.883073       0.141015       0.941307 0.66823119E+01  0.63831543E+02                                 1.684216                            1.585784      -1.378066       2.239991                    0.994614       3.680960      10.767854       0.454365       1.411212      -0.679709       0.029914      -0.007380      -0.011596       0.032921      -0.000420       0.001787      -0.002603       0.008365      -0.004284      -0.005289      -0.000217       0.005506              1.723795       2.209584      -0.145999      -0.157863       1.543191       0.111212       1.418610           0.000004
           25              C       7.294926       4.414402       6.911924       0.575127      23.369568 0.24527873E+03  0.50700119E+04                                 7.546105                            5.557382      -0.053169       2.037224                    0.999416      22.608676      63.874571       0.627545       0.472185      -1.016567       0.022971       0.057081      -0.055048       0.082561       0.038230       0.025904       0.097239      -0.029376       0.171787      -0.089208      -0.046470       0.135678              8.949502       9.498987      -1.251151      -0.138334       9.115610      -4.205528       8.233910           0.000006
           26              C      10.338224       2.017147       9.671437       0.635235      23.117316 0.23248763E+03  0.47394263E+04                                 7.506508                            5.449955      -0.112792       2.037548                    0.999079      21.689286      60.758428       0.627138       0.479090      -1.013370       0.094554      -0.015655       0.022454       0.098437      -0.009364      -0.018208       0.063906      -0.175890      -0.175864      -0.086979      -0.052118       0.139097              8.779405      10.788542      -0.219313       0.633536       5.814651      -3.257789       9.735023           0.000009
           27              C       1.674157       0.663786       9.622630       0.610895      21.908344 0.23574675E+03  0.48006983E+04                                 7.236262                            5.459316       0.070400       2.101420                    0.999658      21.271618      58.676595       0.634432       0.474091      -1.020670      -0.080862       0.043549      -0.039726       0.100066      -0.006119      -0.007755       0.047774      -0.046599       0.247042      -0.065288      -0.036722       0.102011              8.308654      10.654358      -0.956253       1.279549       9.078413      -2.353664       5.193189           0.000006
           28              C      -0.681553       8.977932      11.956640       0.572330      22.107299 0.26590291E+03  0.56233431E+04                                 7.349618                            5.885130      -0.322885       1.948320                    0.998489      23.310037      67.194691       0.592945       0.488450      -1.005316      -0.022989      -0.065874       0.061762       0.093180       0.025203       0.005966       0.072761      -0.081875       0.133897      -0.073383      -0.034696       0.108078              8.013321       9.447492      -0.734530      -0.112362       7.820966      -2.300586       6.771505           0.000003
           29              C       7.464981       3.305476       7.876815       0.150197      33.837865 0.35996136E+03  0.80479360E+04                                 9.200898                            6.388938       0.023865       2.036825                    0.999284      25.165417      69.850791       0.644236       0.425239      -1.061880       0.035142      -0.030177       0.062323       0.077651      -0.002902       0.008430       0.061952      -0.035451       0.062372      -0.050933      -0.025624       0.076557             11.403920      11.237878       0.745949       0.104176      12.443934      -6.833893      10.529947           0.000010
           30              C       6.384148       2.603567       8.387419      -0.175595      35.764628 0.43692278E+03  0.10297687E+05                                 9.514661                            7.033036       0.076821       2.007810                    0.999447      29.281205      84.628154       0.612151       0.424534      -1.057758       0.008171       0.005574       0.004827       0.011006      -0.007055       0.004991       0.068888       0.001802       0.045279      -0.067776      -0.005439       0.073216             11.224942      11.909500       2.891143      -1.602685      11.875988      -6.078683       9.889339           0.000024
           31              C       6.570367       1.630313       9.347304       0.133137      35.407502 0.37553431E+03  0.84629195E+04                                 9.457310                            6.502688       0.007213       2.033283                    0.999284      25.144334      69.462548       0.643677       0.422248      -1.066592       0.003539       0.013972       0.010133       0.017619      -0.010059       0.002512       0.007442      -0.006820       0.014286      -0.015142       0.003150       0.011992             11.882537      15.629241       4.475057      -1.708607      11.081348      -5.005175       8.937022           0.000010
           32              C       7.872673       1.448668       9.812855      -0.151390      35.317272 0.45530019E+03  0.10893002E+05                                 9.604109                            7.305623      -0.248661       1.910599                    0.997827      29.665429      87.720751       0.582383       0.439590      -1.043665      -0.009217       0.020803       0.014286       0.026866      -0.017297      -0.015123       0.041726      -0.099411       0.057858      -0.063252      -0.013295       0.076547             11.060316      15.384157       2.391906      -0.157649       8.921626      -3.726147       8.875165           0.000011
           33              C       8.894233       2.174124       9.257198       0.139172      34.111581 0.37651485E+03  0.85311224E+04                                 9.303063                            6.587070      -0.082753       2.002099                    0.999244      25.644025      72.149986       0.625530       0.432149      -1.055386      -0.064066       0.052659      -0.025433       0.086743      -0.019286      -0.004532       0.044617      -0.092226       0.052709      -0.059100      -0.016510       0.075610             11.251216      15.575511       0.869398       1.015511       8.919553      -4.366866       9.258584           0.000007
           34              C       3.104713       0.375622       9.914225       0.114160      32.231679 0.37264590E+03  0.84216712E+04                                 8.908188                            6.520230      -0.096385       1.992974                    0.999085      25.857226      72.655525       0.633495       0.427820      -1.058048       0.069214      -0.040816       0.030745       0.086033      -0.014074       0.010507       0.049387      -0.069599       0.081400      -0.057771      -0.015921       0.073692             10.467668      15.373106       0.017215       0.549152       9.192453      -3.096025       6.837444           0.000002
           35              C       4.140282       1.171717       9.492476      -0.164078      34.295023 0.43279411E+03  0.10191437E+05                                 9.277301                            7.034192       0.031513       1.998713                    0.998934      29.181704      84.716726       0.606699       0.428725      -1.053586       0.001497      -0.004587       0.014764       0.015533      -0.000949      -0.009538       0.032649      -0.082560       0.135216      -0.064693      -0.002960       0.067653             10.582155      15.756555       1.987385      -0.706263       9.219324      -3.135631       6.770587           0.000018
           36              C       5.433190       0.821884       9.837884       0.133237      34.639053 0.37834938E+03  0.85403464E+04                                 9.317938                            6.526605       0.014111       2.034355                    0.999392      25.175540      69.553980       0.642704       0.422195      -1.066868      -0.006708       0.005199       0.019296       0.021080      -0.001056       0.004444       0.002658      -0.000267       0.028994      -0.007435      -0.003802       0.011237             11.552018      15.756159       4.138933      -2.160211      11.267373      -4.381656       7.632523           0.000007
           37              C       0.355544      10.895287      10.628820      -0.161332      34.348365 0.44816163E+03  0.10661546E+05                                 9.349430                            7.193103      -0.089982       1.962815                    0.997842      29.435576      86.307270       0.594691       0.432941      -1.049456      -0.007760       0.014669       0.015617       0.022788      -0.013053       0.002557       0.066642       0.004213       0.108458      -0.067318      -0.013287       0.080606             10.675877      12.828365       2.566079      -1.271611      11.515673      -4.070238       7.683594           0.000011
           38              C      -0.748581      10.170953      11.021784       0.158753      32.465802 0.39304728E+03  0.90494391E+04                                 9.130260                            6.830195      -0.309035       1.923822                    0.998702      26.315607      75.929530       0.597691       0.445095      -1.042124      -0.030117       0.064181      -0.042013       0.082409      -0.006399       0.013940       0.066117      -0.007513       0.088675      -0.063903      -0.015095       0.078998             10.606850      11.976717       0.837279      -0.346179      11.823433      -4.218661       8.020402          -0.000002
           39              C       2.147388       1.191900       0.654524       0.575127      23.369567 0.24527871E+03  0.50700115E+04                                 7.546105                            5.557382      -0.053170       2.037224                    0.999416      22.608676      63.874573       0.627545       0.472185      -1.016567      -0.022971      -0.057082      -0.055048       0.082561       0.038230      -0.025904      -0.097239      -0.029376       0.171787      -0.089208      -0.046470       0.135678              8.949503       9.498987      -1.251151       0.138334       9.115611       4.205528       8.233910           0.000006
           40              C      -0.895910       3.589155       3.414037       0.635235      23.117317 0.23248764E+03  0.47394267E+04                                 7.506509                            5.449955      -0.112792       2.037548                    0.999079      21.689287      60.758436       0.627138       0.479090      -1.013370      -0.094554       0.015654       0.022454       0.098437      -0.009364       0.018208      -0.063906      -0.175890      -0.175864      -0.086979      -0.052118       0.139097              8.779407      10.788544      -0.219313      -0.633537       5.814652       3.257790       9.735024           0.000009
           41              C       7.768157       4.942516       3.365230       0.610895      21.908346 0.23574677E+03  0.48006990E+04                                 7.236262                            5.459317       0.070399       2.101420                    0.999658      21.271620      58.676602       0.634432       0.474091      -1.020670       0.080862      -0.043549      -0.039725       0.100066      -0.006119       0.007755      -0.047774      -0.046599       0.247042      -0.065288      -0.036722       0.102011              8.308654      10.654359      -0.956253      -1.279549       9.078414       2.353664       5.193190           0.000006
           42              C       4.878895       7.840974       5.699240       0.572330      22.107296 0.26590287E+03  0.56233418E+04                                 7.349617                            5.885129      -0.322884       1.948320                    0.998489      23.310031      67.194663       0.592945       0.488450      -1.005316       0.022989       0.065875       0.061762       0.093180       0.025203      -0.005966      -0.072761      -0.081875       0.133897      -0.073383      -0.034696       0.108078              8.013320       9.447491      -0.734529       0.112362       7.820965       2.300586       6.771503           0.000003
           43              C       1.977333       2.300826       1.619415       0.150197      33.837875 0.35996147E+03  0.80479392E+04                                 9.200900                            6.388939       0.023864       2.036825                    0.999284      25.165422      69.850811       0.644236       0.425239      -1.061880      -0.035142       0.030177       0.062323       0.077652      -0.002902      -0.008430      -0.061952      -0.035450       0.062372      -0.050933      -0.025624       0.076557             11.403922      11.237880       0.745949      -0.104177      12.443938       6.833895      10.529950           0.000010
           44              C       3.058166       3.002735       2.130019      -0.175595      35.764630 0.43692280E+03  0.10297687E+05                                 9.514661                            7.033036       0.076821       2.007810                    0.999447      29.281207      84.628158       0.612151       0.424534      -1.057758      -0.008171      -0.005575       0.004827       0.011006      -0.007055      -0.004991      -0.068888       0.001802       0.045279      -0.067776      -0.005439       0.073216             11.224942      11.909500       2.891143       1.602685      11.875988       6.078683       9.889339           0.000023
           45              C       2.871947       3.975989       3.089904       0.133138      35.407506 0.37553435E+03  0.84629206E+04                                 9.457310                            6.502688       0.007213       2.033283                    0.999284      25.144336      69.462554       0.643677       0.422248      -1.066592      -0.003539      -0.013973       0.010134       0.017620      -0.010059      -0.002512      -0.007442      -0.006820       0.014285      -0.015142       0.003150       0.011992             11.882538      15.629242       4.475058       1.708608      11.081349       5.005175       8.937022           0.000010
           46              C       1.569641       4.157634       3.555455      -0.151390      35.317286 0.45530038E+03  0.10893008E+05                                 9.604112                            7.305624      -0.248662       1.910599                    0.997827      29.665437      87.720786       0.582383       0.439590      -1.043665       0.009217      -0.020803       0.014287       0.026867      -0.017297       0.015123      -0.041726      -0.099410       0.057857      -0.063252      -0.013295       0.076547             11.060320      15.384163       2.391907       0.157650       8.921629       3.726149       8.875168           0.000011
           47              C       0.548081       3.432178       2.999798       0.139172      34.111592 0.37651495E+03  0.85311257E+04                                 9.303066                            6.587071      -0.082754       2.002099                    0.999244      25.644030      72.150012       0.625530       0.432149      -1.055386       0.064066      -0.052659      -0.025433       0.086743      -0.019286       0.004532      -0.044617      -0.092226       0.052709      -0.059100      -0.016510       0.075610             11.251220      15.575517       0.869398      -1.015512       8.919556       4.366868       9.258587           0.000008
           48              C       6.337601       5.230680       3.656825       0.114160      32.231684 0.37264598E+03  0.84216733E+04                                 8.908188                            6.520231      -0.096386       1.992974                    0.999085      25.857229      72.655535       0.633495       0.427820      -1.058048      -0.069214       0.040816       0.030745       0.086033      -0.014074      -0.010507      -0.049387      -0.069599       0.081399      -0.057771      -0.015921       0.073691             10.467669      15.373109       0.017215      -0.549152       9.192453       3.096025       6.837444           0.000003
           49              C       5.302032       4.434585       3.235076      -0.164078      34.295018 0.43279403E+03  0.10191435E+05                                 9.277299                            7.034191       0.031513       1.998713                    0.998934      29.181702      84.716710       0.606700       0.428724      -1.053586      -0.001497       0.004587       0.014765       0.015533      -0.000949       0.009538      -0.032649      -0.082560       0.135216      -0.064693      -0.002960       0.067653             10.582153      15.756551       1.987385       0.706263       9.219322       3.135630       6.770585           0.000017
           50              C       4.009124       4.784418       3.580484       0.133237      34.639064 0.37834950E+03  0.85403498E+04                                 9.317939                            6.526606       0.014111       2.034355                    0.999392      25.175545      69.553995       0.642704       0.422195      -1.066868       0.006708      -0.005199       0.019297       0.021081      -0.001056      -0.004444      -0.002658      -0.000267       0.028994      -0.007435      -0.003802       0.011237             11.552020      15.756162       4.138934       2.160212      11.267375       4.381656       7.632524           0.000007
           51              C       3.841798       5.923619       4.371420      -0.161332      34.348378 0.44816182E+03  0.10661552E+05                                 9.349432                            7.193104      -0.089982       1.962814                    0.997842      29.435584      86.307301       0.594691       0.432941      -1.049456       0.007760      -0.014669       0.015617       0.022788      -0.013053      -0.002557      -0.066642       0.004213       0.108458      -0.067318      -0.013287       0.080605             10.675880      12.828369       2.566080       1.271612      11.515675       4.070238       7.683595           0.000011
           52              C       4.945923       6.647953       4.764384       0.158753      32.465806 0.39304734E+03  0.90494411E+04                                 9.130262                            6.830196      -0.309035       1.923822                    0.998702      26.315610      75.929544       0.597691       0.445095      -1.042124       0.030117      -0.064181      -0.042012       0.082409      -0.006399      -0.013940      -0.066117      -0.007513       0.088674      -0.063903      -0.015095       0.078998             10.606852      11.976720       0.837280       0.346180      11.823433       4.218661       8.020402          -0.000001
           53              C      -0.475098       6.798202       5.602876       0.575127      23.369569 0.24527874E+03  0.50700122E+04                                 7.546105                            5.557382      -0.053169       2.037224                    0.999416      22.608676      63.874570       0.627545       0.472185      -1.016567      -0.022971      -0.057081       0.055048       0.082561       0.038230       0.025904       0.097239      -0.029376       0.171787      -0.089208      -0.046470       0.135678              8.949503       9.498987      -1.251151      -0.138334       9.115610      -4.205528       8.233910           0.000006
           54              C      -3.518396       9.195457       2.843363       0.635235      23.117315 0.23248763E+03  0.47394262E+04                                 7.506507                            5.449954      -0.112792       2.037548                    0.999079      21.689286      60.758427       0.627138       0.479090      -1.013370      -0.094554       0.015655      -0.022454       0.098437      -0.009364      -0.018208       0.063906      -0.175890      -0.175864      -0.086979      -0.052118       0.139097              8.779405      10.788541      -0.219313       0.633536       5.814651      -3.257789       9.735023           0.000008
           55              C       5.145671      10.548818       2.892170       0.610895      21.908343 0.23574673E+03  0.48006978E+04                                 7.236261                            5.459316       0.070400       2.101420                    0.999658      21.271617      58.676587       0.634432       0.474091      -1.020670       0.080862      -0.043549       0.039726       0.100066      -0.006119      -0.007755       0.047774      -0.046599       0.247042      -0.065288      -0.036722       0.102011              8.308653      10.654357      -0.956252       1.279549       9.078412      -2.353664       5.193189           0.000006
           56              C       7.501381       2.234672       0.558160       0.572330      22.107295 0.26590286E+03  0.56233417E+04                                 7.349618                            5.885129      -0.322886       1.948320                    0.998489      23.310036      67.194691       0.592945       0.488450      -1.005316       0.022989       0.065874      -0.061762       0.093180       0.025203       0.005966       0.072761      -0.081875       0.133897      -0.073383      -0.034696       0.108079              8.013321       9.447492      -0.734530      -0.112362       7.820966      -2.300586       6.771504           0.000003
           57              C      -0.645153       7.907128       4.637985       0.150197      33.837861 0.35996131E+03  0.80479347E+04                                 9.200897                            6.388937       0.023865       2.036825                    0.999284      25.165416      69.850785       0.644236       0.425239      -1.061880      -0.035142       0.030177      -0.062323       0.077651      -0.002901       0.008430       0.061952      -0.035450       0.062372      -0.050933      -0.025624       0.076557             11.403918      11.237877       0.745949       0.104176      12.443933      -6.833892      10.529945           0.000010
           58              C       0.435680       8.609037       4.127381      -0.175596      35.764657 0.43692319E+03  0.10297699E+05                                 9.514667                            7.033040       0.076819       2.007809                    0.999447      29.281218      84.628208       0.612151       0.424534      -1.057758      -0.008171      -0.005574      -0.004827       0.011006      -0.007055       0.004991       0.068888       0.001802       0.045279      -0.067776      -0.005439       0.073216             11.224950      11.909506       2.891146      -1.602687      11.875997      -6.078688       9.889346           0.000023
           59              C       0.249461       9.582291       3.167496       0.133137      35.407498 0.37553424E+03  0.84629178E+04                                 9.457310                            6.502688       0.007213       2.033283                    0.999284      25.144332      69.462544       0.643677       0.422248      -1.066592      -0.003539      -0.013973      -0.010133       0.017619      -0.010059       0.002512       0.007442      -0.006820       0.014286      -0.015142       0.003150       0.011992             11.882537      15.629240       4.475057      -1.708607      11.081348      -5.005175       8.937022           0.000010
           60              C      -1.052845       9.763936       2.701945      -0.151390      35.317271 0.45530016E+03  0.10893001E+05                                 9.604108                            7.305622      -0.248661       1.910599                    0.997827      29.665429      87.720752       0.582383       0.439590      -1.043665       0.009217      -0.020803      -0.014286       0.026866      -0.017297      -0.015123       0.041726      -0.099411       0.057858      -0.063252      -0.013295       0.076547             11.060316      15.384157       2.391906      -0.157649       8.921626      -3.726147       8.875165           0.000011
           61              C      -2.074405       9.038480       3.257602       0.139172      34.111579 0.37651482E+03  0.85311217E+04                                 9.303063                            6.587069      -0.082753       2.002100                    0.999244      25.644024      72.149983       0.625530       0.432149      -1.055386       0.064066      -0.052659       0.025434       0.086743      -0.019286      -0.004532       0.044617      -0.092226       0.052709      -0.059100      -0.016510       0.075610             11.251215      15.575510       0.869398       1.015511       8.919553      -4.366866       9.258584           0.000008
           62              C       3.715115      10.836982       2.600575       0.114160      32.231675 0.37264586E+03  0.84216697E+04                                 8.908186                            6.520229      -0.096385       1.992974                    0.999085      25.857224      72.655512       0.633495       0.427820      -1.058048      -0.069214       0.040816      -0.030745       0.086033      -0.014074       0.010507       0.049387      -0.069599       0.081400      -0.057771      -0.015921       0.073692             10.467666      15.373104       0.017215       0.549152       9.192451      -3.096024       6.837443           0.000003
           63              C       2.679546      10.040887       3.022324      -0.164079      34.295024 0.43279412E+03  0.10191438E+05                                 9.277302                            7.034192       0.031512       1.998713                    0.998934      29.181704      84.716725       0.606699       0.428725      -1.053586      -0.001497       0.004587      -0.014764       0.015533      -0.000949      -0.009538       0.032649      -0.082560       0.135217      -0.064693      -0.002960       0.067654             10.582156      15.756556       1.987385      -0.706264       9.219324      -3.135631       6.770587           0.000017
           64              C       1.386638      10.390720       2.676916       0.133236      34.639057 0.37834940E+03  0.85403470E+04                                 9.317938                            6.526605       0.014111       2.034355                    0.999392      25.175541      69.553985       0.642704       0.422195      -1.066868       0.006708      -0.005199      -0.019296       0.021080      -0.001056       0.004444       0.002658      -0.000267       0.028994      -0.007435      -0.003802       0.011237             11.552020      15.756160       4.138934      -2.160212      11.267375      -4.381656       7.632524           0.000007
           65              C       6.464284       0.317317       1.885980      -0.161332      34.348372 0.44816173E+03  0.10661549E+05                                 9.349431                            7.193104      -0.089981       1.962815                    0.997842      29.435579      86.307281       0.594691       0.432941      -1.049456       0.007760      -0.014669      -0.015617       0.022788      -0.013053       0.002557       0.066642       0.004213       0.108458      -0.067318      -0.013287       0.080606             10.675878      12.828366       2.566080      -1.271612      11.515675      -4.070238       7.683595           0.000011
           66              C       7.568409       1.041651       1.493016       0.158753      32.465797 0.39304720E+03  0.90494369E+04                                 9.130260                            6.830194      -0.309035       1.923822                    0.998702      26.315604      75.929521       0.597691       0.445095      -1.042124       0.030117      -0.064181       0.042013       0.082409      -0.006399       0.013940       0.066117      -0.007513       0.088675      -0.063903      -0.015095       0.078998             10.606850      11.976716       0.837280      -0.346180      11.823432      -4.218661       8.020401          -0.000002
           67              C       4.672440      10.020704      11.860276       0.575127      23.369568 0.24527872E+03  0.50700118E+04                                 7.546105                            5.557382      -0.053169       2.037224                    0.999416      22.608676      63.874570       0.627545       0.472185      -1.016567       0.022971       0.057082       0.055048       0.082561       0.038230      -0.025904      -0.097239      -0.029376       0.171787      -0.089208      -0.046470       0.135678              8.949502       9.498987      -1.251151       0.138334       9.115610       4.205528       8.233910           0.000006
           68              C       7.715738       7.623449       9.100763       0.635235      23.117318 0.23248766E+03  0.47394270E+04                                 7.506509                            5.449955      -0.112792       2.037548                    0.999079      21.689288      60.758438       0.627138       0.479090      -1.013370       0.094554      -0.015654      -0.022454       0.098437      -0.009364       0.018208      -0.063906      -0.175890      -0.175864      -0.086979      -0.052118       0.139097              8.779407      10.788544      -0.219313      -0.633537       5.814652       3.257790       9.735024           0.000009
           69              C      -0.948329       6.270088       9.149570       0.610895      21.908347 0.23574678E+03  0.48006993E+04                                 7.236263                            5.459317       0.070399       2.101420                    0.999658      21.271621      58.676607       0.634432       0.474091      -1.020670      -0.080862       0.043549       0.039726       0.100066      -0.006119       0.007755      -0.047774      -0.046599       0.247042      -0.065288      -0.036722       0.102011              8.308655      10.654360      -0.956253      -1.279550       9.078414       2.353664       5.193190           0.000006
           70              C       1.940933       3.371630       6.815560       0.572330      22.107298 0.26590291E+03  0.56233428E+04                                 7.349618                            5.885129      -0.322885       1.948320                    0.998489      23.310035      67.194681       0.592945       0.488450      -1.005316      -0.022989      -0.065874      -0.061762       0.093180       0.025203      -0.005966      -0.072761      -0.081875       0.133897      -0.073383      -0.034696       0.108078              8.013321       9.447492      -0.734530       0.112362       7.820966       2.300586       6.771504           0.000003
           71              C       4.842495       8.911778      10.895385       0.150197      33.837867 0.35996139E+03  0.80479368E+04                                 9.200898                            6.388938       0.023865       2.036825                    0.999284      25.165419      69.850795       0.644236       0.425239      -1.061880       0.035142      -0.030177      -0.062323       0.077652      -0.002902      -0.008430      -0.061952      -0.035450       0.062372      -0.050933      -0.025624       0.076557             11.403920      11.237878       0.745949      -0.104176      12.443934       6.833893      10.529947           0.000010
           72              C       3.761662       8.209869      10.384781      -0.175596      35.764639 0.43692294E+03  0.10297691E+05                                 9.514663                            7.033037       0.076820       2.007809                    0.999447      29.281210      84.628170       0.612151       0.424534      -1.057758       0.008171       0.005575      -0.004827       0.011006      -0.007055      -0.004991      -0.068888       0.001802       0.045279      -0.067777      -0.005439       0.073216             11.224944      11.909502       2.891144       1.602686      11.875990       6.078685       9.889341           0.000024
           73              C       3.947881       7.236615       9.424896       0.133138      35.407502 0.37553430E+03  0.84629192E+04                                 9.457310                            6.502688       0.007212       2.033283                    0.999284      25.144334      69.462548       0.643677       0.422248      -1.066592       0.003539       0.013973      -0.010134       0.017620      -0.010059      -0.002512      -0.007442      -0.006820       0.014285      -0.015142       0.003150       0.011992             11.882537      15.629241       4.475058       1.708608      11.081348       5.005175       8.937022           0.000010
           74              C       5.250187       7.054970       8.959345      -0.151390      35.317281 0.45530030E+03  0.10893005E+05                                 9.604111                            7.305624      -0.248662       1.910599                    0.997827      29.665434      87.720774       0.582383       0.439590      -1.043665      -0.009217       0.020803      -0.014287       0.026867      -0.017297       0.015123      -0.041726      -0.099411       0.057857      -0.063252      -0.013295       0.076547             11.060319      15.384161       2.391907       0.157649       8.921628       3.726148       8.875167           0.000011
           75              C       6.271747       7.780426       9.515002       0.139172      34.111590 0.37651493E+03  0.85311250E+04                                 9.303065                            6.587071      -0.082754       2.002099                    0.999244      25.644029      72.150006       0.625530       0.432149      -1.055386      -0.064066       0.052659       0.025433       0.086743      -0.019286       0.004532      -0.044617      -0.092226       0.052709      -0.059100      -0.016510       0.075610             11.251219      15.575515       0.869398      -1.015511       8.919555       4.366867       9.258586           0.000007
           76              C       0.482227       5.981924       8.857975       0.114160      32.231683 0.37264595E+03  0.84216726E+04                                 8.908188                            6.520230      -0.096386       1.992974                    0.999085      25.857228      72.655531       0.633495       0.427820      -1.058048       0.069214      -0.040816      -0.030745       0.086033      -0.014074      -0.010507      -0.049387      -0.069599       0.081399      -0.057771      -0.015921       0.073692             10.467669      15.373109       0.017215      -0.549152       9.192452       3.096025       6.837444           0.000002
           77              C       1.517796       6.778019       9.279724      -0.164078      34.295019 0.43279404E+03  0.10191435E+05                                 9.277300                            7.034191       0.031513       1.998713                    0.998934      29.181702      84.716714       0.606700       0.428725      -1.053586       0.001497      -0.004587      -0.014765       0.015533      -0.000949       0.009538      -0.032649      -0.082560       0.135216      -0.064693      -0.002960       0.067653             10.582154      15.756553       1.987385       0.706263       9.219322       3.135630       6.770586           0.000017
           78              C       2.810704       6.428186       8.934316       0.133237      34.639063 0.37834948E+03  0.85403493E+04                                 9.317939                            6.526606       0.014110       2.034355                    0.999392      25.175544      69.553995       0.642704       0.422195      -1.066868      -0.006708       0.005199      -0.019297       0.021081      -0.001056      -0.004444      -0.002658      -0.000267       0.028994      -0.007435      -0.003802       0.011237             11.552021      15.756163       4.138934       2.160212      11.267376       4.381657       7.632524           0.000007
           79              C       2.978030       5.288985       8.143380      -0.161332      34.348376 0.44816180E+03  0.10661551E+05                                 9.349432                            7.193104      -0.089982       1.962814                    0.997842      29.435582      86.307296       0.594691       0.432941      -1.049456      -0.007760       0.014669      -0.015617       0.022788      -0.013053      -0.002557      -0.066642       0.004213       0.108458      -0.067318      -0.013287       0.080606             10.675880      12.828369       2.566080       1.271612      11.515675       4.070239       7.683595           0.000011
           80              C       1.873905       4.564651       7.750416       0.158753      32.465805 0.39304731E+03  0.90494402E+04                                 9.130262                            6.830196      -0.309035       1.923822                    0.998702      26.315609      75.929542       0.597691       0.445095      -1.042124      -0.030117       0.064181       0.042013       0.082409      -0.006399      -0.013940      -0.066117      -0.007513       0.088675      -0.063903      -0.015095       0.078998             10.606852      11.976719       0.837280       0.346180      11.823434       4.218661       8.020403          -0.000002
           81              N       8.718081       3.058798       8.262271      -0.384009      46.679892 0.60730274E+03  0.15243935E+05                                10.714282                            7.938098       0.159349       2.027690                    0.999575      30.609978      85.713847       0.627127       0.389098      -1.102156      -0.160017      -0.054365       0.123028       0.209038      -0.061938       0.067008       0.065613      -0.128450       0.082976      -0.147436       0.041670       0.105765             12.655314      14.194532      -1.861281       2.937846      11.635186      -6.399076      12.136224           0.000011
           82              N      -1.984681      10.505089      10.660107      -0.374568      44.477841 0.64664941E+03  0.16577029E+05                                10.519120                            8.315404      -0.157738       1.920841                    0.999327      31.532868      90.810369       0.595853       0.400986      -1.088041       0.158892       0.081997      -0.077950       0.195054      -0.064379       0.048495       0.057769      -0.114930       0.172852      -0.139184       0.036477       0.102707             11.840299      13.786010      -2.616884       1.860082      12.652914      -3.751919       9.081972           0.000003
           83              N       0.724233       2.547504       2.004871      -0.384009      46.679913 0.60730305E+03  0.15243945E+05                                10.714286                            7.938100       0.159348       2.027690                    0.999575      30.609986      85.713884       0.627127       0.389098      -1.102156       0.160017       0.054365       0.123028       0.209038      -0.061938      -0.067008      -0.065613      -0.128450       0.082976      -0.147436       0.041670       0.105765             12.655319      14.194538      -1.861282      -2.937848      11.635191       6.399080      12.136230           0.000011
           84              N       6.182023       6.313817       4.402707      -0.374568      44.477841 0.64664943E+03  0.16577030E+05                                10.519121                            8.315405      -0.157738       1.920841                    0.999327      31.532869      90.810379       0.595853       0.400986      -1.088041      -0.158892      -0.081997      -0.077950       0.195054      -0.064379      -0.048495      -0.057769      -0.114930       0.172852      -0.139184       0.036477       0.102707             11.840299      13.786012      -2.616884      -1.860081      12.652914       3.751918       9.081972           0.000003
           85              N      -1.898253       8.153806       4.252529      -0.384009      46.679890 0.60730273E+03  0.15243935E+05                                10.714282                            7.938098       0.159349       2.027690                    0.999575      30.609977      85.713844       0.627127       0.389098      -1.102156       0.160017       0.054365      -0.123028       0.209038      -0.061938       0.067008       0.065613      -0.128450       0.082976      -0.147436       0.041670       0.105765             12.655314      14.194532      -1.861281       2.937846      11.635185      -6.399076      12.136224           0.000011
           86              N       8.804509       0.707515       1.854693      -0.374568      44.477834 0.64664929E+03  0.16577025E+05                                10.519119                            8.315404      -0.157738       1.920841                    0.999327      31.532864      90.810357       0.595853       0.400986      -1.088041      -0.158892      -0.081997       0.077950       0.195054      -0.064379       0.048495       0.057769      -0.114930       0.172853      -0.139184       0.036477       0.102707             11.840298      13.786009      -2.616884       1.860081      12.652914      -3.751918       9.081971           0.000003
           87              N       6.095595       8.665100      10.509929      -0.384009      46.679907 0.60730295E+03  0.15243942E+05                                10.714285                            7.938100       0.159348       2.027690                    0.999575      30.609983      85.713872       0.627127       0.389098      -1.102156      -0.160017      -0.054365      -0.123028       0.209038      -0.061938      -0.067008      -0.065613      -0.128450       0.082976      -0.147436       0.041670       0.105765             12.655318      14.194536      -1.861282      -2.937847      11.635190       6.399079      12.136228           0.000011
           88              N       0.637805       4.898787       8.112093      -0.374568      44.477839 0.64664937E+03  0.16577028E+05                                10.519120                            8.315404      -0.157738       1.920841                    0.999327      31.532867      90.810371       0.595853       0.400986      -1.088041       0.158892       0.081997       0.077950       0.195054      -0.064379      -0.048495      -0.057769      -0.114930       0.172852      -0.139184       0.036477       0.102707             11.840299      13.786012      -2.616884      -1.860082      12.652914       3.751919       9.081972           0.000003
           89              O       8.381566       4.812450       6.316220      -0.749406      53.642636 0.89440986E+03  0.24516644E+05                                11.506630                            9.478016      -0.327271       1.881531                    0.995466      32.685616      92.949599       0.593270       0.376643      -1.120922      -0.053239      -0.012119       0.011897       0.055882       0.075116      -0.035282       0.043525       0.058525       0.065141      -0.114401       0.043937       0.070464             13.136738      16.072697       2.245499      -4.221441      10.440670      -3.720423      12.896845          -0.000000
           90              O       6.207285       4.921212       6.764249      -0.494991      34.327216 0.51765296E+03  0.12315054E+05                                 8.418074                            7.117818       0.378304       2.202423                    0.992729      26.415590      68.858442       0.701491       0.367017      -1.133806       0.001425      -0.005837      -0.018351       0.019310      -0.041070       0.037974       0.079911       0.026734       0.052199      -0.111437       0.031091       0.080346              9.274893      12.203520      -3.613408       1.496925       8.188985      -1.630218       7.432172           0.000004
           91              O      -0.896704       2.461167       8.810419      -0.656206      44.475703 0.65478061E+03  0.16533817E+05                                10.016144                            7.964993       0.058495       2.038992                    0.997970      29.451850      79.312745       0.667610       0.363334      -1.135712       0.026307      -0.030612       0.066700       0.077962       0.014645      -0.059421       0.029568      -0.047079      -0.034454      -0.082784       0.029871       0.052913             11.392055      14.228261       1.488135      -3.605477       8.940521      -4.136687      11.007382           0.000010
           92              O      10.613485       1.521550      10.760225      -0.613796      43.998251 0.63183872E+03  0.15833392E+05                                 9.961428                            7.899211       0.136476       2.083769                    0.995770      28.663808      77.223206       0.660003       0.370333      -1.128844      -0.001193      -0.037766      -0.084576       0.092632      -0.014645      -0.001911       0.014082      -0.163461       0.034611      -0.088805       0.008606       0.080199             11.416802       8.430227      -1.542536       2.519591       8.567095      -5.211791      17.253083           0.000003
           93              O      -4.428929      11.038809       9.826621      -0.539773      32.498544 0.51832266E+03  0.12360255E+05                                 8.106865                            7.125700       0.277246       2.146682                    0.996993      27.253929      71.605338       0.699186       0.367355      -1.131227      -0.034387       0.019699      -0.049977       0.063782       0.043292      -0.033093       0.050906      -0.016151       0.156639      -0.093662       0.013798       0.079864              8.656519       9.980584       3.287290      -0.381413      10.036185      -0.973916       5.952789           0.000007
           94              O       1.457578       1.848958       9.158331      -0.474756      28.064298 0.38134123E+03  0.84854100E+04                                 7.533257                            6.141109       0.019349       2.117907                    0.994253      24.695032      64.227221       0.742226       0.370861      -1.120121       0.013948      -0.029572       0.001715       0.032741      -0.042502       0.015046      -0.014785      -0.074193       0.012547      -0.059459      -0.001721       0.061180              8.430417       8.426611      -2.879987       1.559622      10.694140      -3.507877       6.170500           0.000012
           95              O      -1.813883       8.556338      12.360868      -0.693093      39.657501 0.68710015E+03  0.17629173E+05                                 9.258861                            8.208531       0.041650       2.010649                    0.996327      30.978683      85.177530       0.649161       0.367741      -1.127862       0.093408      -0.032155       0.004551       0.098892       0.043484      -0.024230       0.055779       0.067495       0.030668      -0.095186       0.044231       0.050955              9.742245      12.189955       1.521822      -2.216863       7.608267      -0.967418       9.428512           0.000008
           96              O       0.425815       8.537277      12.236971      -0.547899      29.511009 0.46122821E+03  0.10669785E+05                                 7.425851                            6.585380       0.787202       2.296387                    0.997758      27.366213      70.542486       0.750912       0.352596      -1.144243      -0.038002       0.007136       0.001579       0.038698      -0.023134       0.017284       0.102206       0.094817       0.003402      -0.133165       0.051453       0.081711              7.692370      10.214448      -2.384496       1.039369       6.510476      -0.452312       6.352187           0.000022
           97              O       1.060748       0.793852       0.058820      -0.749406      53.642666 0.89441047E+03  0.24516665E+05                                11.506635                            9.478020      -0.327271       1.881531                    0.995466      32.685626      92.949639       0.593269       0.376643      -1.120922       0.053239       0.012119       0.011897       0.055882       0.075116       0.035283      -0.043525       0.058525       0.065141      -0.114401       0.043937       0.070464             13.136743      16.072703       2.245500       4.221443      10.440675       3.720425      12.896851          -0.000000
           98              O       3.235029       0.685090       0.506849      -0.494991      34.327219 0.51765299E+03  0.12315055E+05                                 8.418074                            7.117818       0.378305       2.202423                    0.992729      26.415591      68.858443       0.701491       0.367017      -1.133806      -0.001425       0.005837      -0.018351       0.019310      -0.041070      -0.037974      -0.079911       0.026734       0.052199      -0.111437       0.031091       0.080346              9.274893      12.203520      -3.613408      -1.496925       8.188986       1.630218       7.432172           0.000004
           99              O      10.339018       3.145135       2.553019      -0.656206      44.475720 0.65478090E+03  0.16533827E+05                                10.016147                            7.964995       0.058494       2.038991                    0.997970      29.451854      79.312766       0.667609       0.363334      -1.135712      -0.026307       0.030612       0.066700       0.077962       0.014645       0.059421      -0.029568      -0.047078      -0.034454      -0.082784       0.029871       0.052913             11.392059      14.228267       1.488135       3.605478       8.940524       4.136688      11.007385           0.000010
          100              O      -1.171171       4.084752       4.502825      -0.613796      43.998231 0.63183833E+03  0.15833380E+05                                 9.961425                            7.899208       0.136477       2.083770                    0.995770      28.663799      77.223173       0.660003       0.370333      -1.128844       0.001193       0.037766      -0.084575       0.092632      -0.014645       0.001911      -0.014082      -0.163461       0.034610      -0.088805       0.008606       0.080199             11.416798       8.430225      -1.542536      -2.519590       8.567092       5.211790      17.253078           0.000003
          101              O       8.626271       5.780097       3.569221      -0.539773      32.498559 0.51832297E+03  0.12360264E+05                                 8.106867                            7.125702       0.277245       2.146682                    0.996993      27.253936      71.605364       0.699186       0.367355      -1.131226       0.034387      -0.019699      -0.049977       0.063782       0.043292       0.033093      -0.050906      -0.016151       0.156639      -0.093662       0.013798       0.079864              8.656522       9.980587       3.287291       0.381413      10.036188       0.973917       5.952791           0.000007
          102              O       7.984736       3.757344       2.900931      -0.474755      28.064294 0.38134116E+03  0.84854080E+04                                 7.533256                            6.141108       0.019349       2.117907                    0.994253      24.695031      64.227214       0.742226       0.370861      -1.120121      -0.013948       0.029571       0.001715       0.032741      -0.042502      -0.015046       0.014785      -0.074193       0.012547      -0.059459      -0.001721       0.061180              8.430416       8.426610      -2.879986      -1.559622      10.694138       3.507876       6.170499           0.000011
          103              O       6.011225       8.262568       6.103468      -0.693093      39.657463 0.68709933E+03  0.17629146E+05                                 9.258855                            8.208525       0.041651       2.010649                    0.996327      30.978669      85.177472       0.649161       0.367741      -1.127862      -0.093408       0.032156       0.004551       0.098893       0.043484       0.024230      -0.055779       0.067495       0.030668      -0.095186       0.044231       0.050955              9.742238      12.189946       1.521821       2.216862       7.608262       0.967418       9.428505           0.000008
          104              O       3.771527       8.281629       5.979571      -0.547899      29.510985 0.46122775E+03  0.10669772E+05                                 7.425846                            6.585377       0.787204       2.296388                    0.997758      27.366204      70.542449       0.750912       0.352596      -1.144243       0.038002      -0.007135       0.001579       0.038698      -0.023134      -0.017284      -0.102206       0.094817       0.003402      -0.133164       0.051453       0.081711              7.692365      10.214441      -2.384494      -1.039368       6.510472       0.452311       6.352183           0.000022
          105              O      -1.561738       6.400154       6.198580      -0.749406      53.642642 0.89441000E+03  0.24516648E+05                                11.506631                            9.478017      -0.327270       1.881531                    0.995466      32.685619      92.949606       0.593270       0.376643      -1.120923       0.053239       0.012119      -0.011897       0.055882       0.075116      -0.035282       0.043525       0.058525       0.065141      -0.114401       0.043937       0.070464             13.136738      16.072698       2.245499      -4.221441      10.440670      -3.720423      12.896846          -0.000000
          106              O       0.612543       6.291392       5.750551      -0.494991      34.327208 0.51765278E+03  0.12315049E+05                                 8.418072                            7.117816       0.378305       2.202424                    0.992729      26.415587      68.858427       0.701491       0.367017      -1.133806      -0.001425       0.005837       0.018351       0.019310      -0.041070       0.037974       0.079911       0.026734       0.052199      -0.111437       0.031091       0.080346              9.274890      12.203517      -3.613407       1.496925       8.188983      -1.630217       7.432171           0.000004
          107              O       7.716532       8.751437       3.704381      -0.656206      44.475701 0.65478057E+03  0.16533816E+05                                10.016144                            7.964993       0.058495       2.038992                    0.997970      29.451848      79.312741       0.667609       0.363334      -1.135712      -0.026307       0.030612      -0.066700       0.077962       0.014645      -0.059421       0.029568      -0.047079      -0.034454      -0.082784       0.029871       0.052914             11.392055      14.228260       1.488135      -3.605477       8.940522      -4.136687      11.007383           0.000010
          108              O      -3.793657       9.691054       1.754575      -0.613796      43.998259 0.63183883E+03  0.15833396E+05                                 9.961429                            7.899211       0.136476       2.083769                    0.995770      28.663810      77.223214       0.660003       0.370333      -1.128844       0.001193       0.037766       0.084576       0.092632      -0.014645      -0.001911       0.014082      -0.163461       0.034611      -0.088805       0.008606       0.080199             11.416803       8.430228      -1.542537       2.519591       8.567096      -5.211792      17.253086           0.000003
          109              O      11.248757       0.173795       2.688179      -0.539773      32.498545 0.51832266E+03  0.12360255E+05                                 8.106865                            7.125700       0.277247       2.146682                    0.996993      27.253930      71.605339       0.699186       0.367355      -1.131227       0.034387      -0.019699       0.049977       0.063783       0.043292      -0.033093       0.050906      -0.016151       0.156639      -0.093662       0.013797       0.079864              8.656519       9.980584       3.287290      -0.381413      10.036184      -0.973916       5.952789           0.000007
          110              O       5.362250       9.363646       3.356469      -0.474756      28.064298 0.38134123E+03  0.84854100E+04                                 7.533257                            6.141109       0.019349       2.117907                    0.994253      24.695033      64.227222       0.742226       0.370861      -1.120121      -0.013948       0.029572      -0.001715       0.032741      -0.042502       0.015046      -0.014785      -0.074193       0.012547      -0.059459      -0.001721       0.061180              8.430417       8.426611      -2.879987       1.559622      10.694140      -3.507877       6.170500           0.000012
          111              O       8.633711       2.656266       0.153932      -0.693093      39.657520 0.68710058E+03  0.17629187E+05                                 9.258865                            8.208534       0.041649       2.010649                    0.996327      30.978689      85.177559       0.649160       0.367741      -1.127862      -0.093408       0.032155      -0.004551       0.098892       0.043484      -0.024230       0.055779       0.067495       0.030668      -0.095186       0.044231       0.050955              9.742249      12.189960       1.521823      -2.216864       7.608270      -0.967419       9.428516           0.000008
          112              O       6.394013       2.675327       0.277829      -0.547899      29.511021 0.46122845E+03  0.10669792E+05                                 7.425853                            6.585382       0.787201       2.296387                    0.997758      27.366219      70.542507       0.750912       0.352596      -1.144243       0.038002      -0.007136      -0.001579       0.038698      -0.023134       0.017284       0.102206       0.094817       0.003402      -0.133165       0.051453       0.081711              7.692372      10.214451      -2.384497       1.039369       6.510477      -0.452312       6.352188           0.000022
          113              O       5.759080      10.418752      12.455980      -0.749407      53.642668 0.89441051E+03  0.24516666E+05                                11.506636                            9.478021      -0.327271       1.881531                    0.995466      32.685626      92.949641       0.593269       0.376643      -1.120922      -0.053239      -0.012119      -0.011897       0.055882       0.075116       0.035283      -0.043525       0.058525       0.065141      -0.114401       0.043937       0.070464             13.136744      16.072704       2.245500       4.221443      10.440675       3.720425      12.896852          -0.000000
          114              O       3.584799      10.527514      12.007951      -0.494991      34.327210 0.51765282E+03  0.12315050E+05                                 8.418073                            7.117817       0.378305       2.202424                    0.992729      26.415587      68.858430       0.701491       0.367017      -1.133806       0.001425      -0.005837       0.018351       0.019310      -0.041070      -0.037974      -0.079911       0.026734       0.052199      -0.111437       0.031091       0.080346              9.274891      12.203519      -3.613408      -1.496925       8.188984       1.630217       7.432171           0.000004
          115              O      -3.519190       8.067469       9.961781      -0.656207      44.475727 0.65478103E+03  0.16533831E+05                                10.016148                            7.964996       0.058494       2.038991                    0.997970      29.451857      79.312776       0.667609       0.363334      -1.135712       0.026307      -0.030612      -0.066700       0.077962       0.014645       0.059421      -0.029568      -0.047078      -0.034454      -0.082784       0.029871       0.052913             11.392060      14.228268       1.488135       3.605478       8.940525       4.136689      11.007387           0.000010
          116              O       7.990999       7.127852       8.011975      -0.613796      43.998238 0.63183845E+03  0.15833383E+05                                 9.961426                            7.899209       0.136477       2.083770                    0.995770      28.663801      77.223181       0.660003       0.370333      -1.128844      -0.001193      -0.037766       0.084575       0.092632      -0.014645       0.001911      -0.014082      -0.163461       0.034610      -0.088805       0.008606       0.080199             11.416800       8.430225      -1.542536      -2.519591       8.567093       5.211790      17.253081           0.000003
          117              O      -1.806443       5.432507       8.945579      -0.539773      32.498566 0.51832310E+03  0.12360268E+05                                 8.106869                            7.125704       0.277245       2.146682                    0.996993      27.253937      71.605373       0.699186       0.367355      -1.131226      -0.034387       0.019699       0.049977       0.063782       0.043292       0.033093      -0.050906      -0.016151       0.156639      -0.093662       0.013798       0.079864              8.656524       9.980590       3.287291       0.381413      10.036190       0.973917       5.952793           0.000007
          118              O      -1.164908       7.455260       9.613869      -0.474755      28.064298 0.38134123E+03  0.84854101E+04                                 7.533257                            6.141109       0.019348       2.117907                    0.994253      24.695032      64.227221       0.742226       0.370861      -1.120121       0.013948      -0.029571      -0.001715       0.032741      -0.042502      -0.015046       0.014785      -0.074193       0.012547      -0.059459      -0.001721       0.061180              8.430417       8.426611      -2.879987      -1.559622      10.694140       3.507877       6.170500           0.000011
          119              O       0.808603       2.950036       6.411332      -0.693093      39.657483 0.68709977E+03  0.17629160E+05                                 9.258858                            8.208528       0.041650       2.010649                    0.996327      30.978676      85.177503       0.649161       0.367741      -1.127862       0.093408      -0.032156      -0.004551       0.098892       0.043484       0.024230      -0.055779       0.067495       0.030668      -0.095186       0.044231       0.050955              9.742242      12.189951       1.521822       2.216863       7.608265       0.967418       9.428509           0.000008
          120              O       3.048301       2.930975       6.535229      -0.547899      29.511000 0.46122803E+03  0.10669780E+05                                 7.425849                            6.585379       0.787203       2.296387                    0.997758      27.366209      70.542471       0.750912       0.352596      -1.144243      -0.038002       0.007136      -0.001580       0.038698      -0.023134      -0.017284      -0.102206       0.094817       0.003403      -0.133165       0.051453       0.081711              7.692369      10.214445      -2.384495      -1.039368       6.510474       0.452311       6.352186           0.000022

******************************************************
Auxiliary information for the entire system
The total spin magnetic moment of the unit cell is   0.000952
The total net atomic charge of the unit cell is   0.000005
Accuracy of reproducing the electrostatic potential in the unit cell:
  The inner radius (bohr) =    5.0000
  The outer radius (bohr) =   12.0000
  Valid grid points have density less than (e/(bohr^3)) =    0.0001
  The number of valid grid points were=        43424
  The rms potential error without charges in kcal/mol is=      7.78363
  The rms potential error with partial charges in kcal/mol is=      1.30792
  The RRMSE value at monopole order=      0.16803
  The rms potential error with partial charges and cloud penetration in kcal/mol is=      1.29765
  The RRMSE value at monopole order with cloud penetration is=      0.16672
  The rms potential error with partial charges and atomic dipoles in kcal/mol is=      0.92752
  The RRMSE value at dipole order=      0.11916
  The rms potential error with partial charges, atomic dipoles and cloud penetration in kcal/mol is=      0.91394
  The RRMSE value at dipole order with cloud penetration=      0.11742

******************************************************
The electron densities and ab initio electrostatic potential were computed in VASP using the PBE functional and
projector augmented wave method. See the main text of the journal article for a description of computational details.
The atomic charges, dipoles, and quadrupoles were computed with the DDEC6 method as described in
(a) T. A. Manz and N. Gabaldon Limas, RSC Adv. 6 (2016) 47771-47801 DOI: 10.1039/c6ra04656h
(b) N. Gabaldon Limas and T. A. Manz, RSC Adv. 8 (2018) 2678-2707 DOI: 10.1039/c7ra11829e.
For each atom in the material, the electron cloud parameters were fit to the spherically averaged atom-in-material
electron density using radial positions for which this density was between 10^-4 and 10^-2 electrons per cubic bohr.
The polarizabilities, dispersion coefficients, and quantum Drude oscillator (QDO) parameters were fit using the MCLF method.
The magnetic structure of the system was optimized in VASP from the default ferromagnetic initial guess using spin polarization.
The atomic spin moments (ASMs) were computed on this optimized magnetic structure using the DDEC6 partition as inputs
to the method of T. A. Manz and D. S. Sholl, J. Chem. Theory Comput. 7 (2011) 4146-4164 DOI: 10.1021/ct200539n.
The RMSE and RRMSE were computed using a uniform grid with Ewald summation.
