# Supplementary material for: A collection of forcefield precursors for metal–organic frameworks
Source: RSC Adv. 2019 Nov 13;9(63):36492–507. doi: 10.1039/c9ra07327b (PMC9075174; doi:10.1039/c9ra07327b)
Supplement: RA-009-C9RA07327B-s3664 [file RA-009-C9RA07327B-s3664.xyz]

  176
jmolscript: load "" {1 1 1} spacegroup "x,y,z" unitcell [{     12.130000     0.000000     0.000000 }, {      6.065024    11.160024     0.000000 }, {      5.766628     0.000004    21.043164 }]
Tb    16.537387     8.247929     9.983929     2.032329
Tb    10.605962     8.247927     0.537653     2.032857
Tb     7.424265     2.912099    11.059235     2.032329
Tb    13.355690     2.912101    20.505511     2.032857
Tb    13.571667     4.743011     5.260791     2.086460
Tb    10.389985     6.417017    15.782373     2.086460
Tb     7.506669     5.646750     5.260791     1.849268
Tb    16.454983     5.513278    15.782373     1.849268
H      8.013577     9.702527     8.735017     0.138331
H     11.540185     7.834338     8.063740     0.136347
H      3.366396     0.448635     8.575089     0.129521
H     12.160360     9.012837    10.008129     0.130069
H     12.703019     9.776182     3.432140     0.147389
H      7.378728     0.645051     7.268309     0.138172
H      6.999779     9.702525     1.786565     0.138503
H     15.603163     7.834337     2.457842     0.138266
H     11.646920     0.448633     1.946493     0.130612
H     14.982993     9.012835     0.513453     0.131816
H     14.440337     9.776182     7.089442     0.147213
H      7.634589     0.645050     3.253273     0.139775
H     15.948075     1.457501    12.308147     0.138331
H     12.421467     3.325690    12.979424     0.136347
H     20.595256    10.711393    12.468075     0.129521
H     11.801292     2.147191    11.035035     0.130069
H     11.258633     1.383846    17.611024     0.147389
H     16.582924    10.514977    13.774855     0.138172
H     16.961873     1.457503    19.256599     0.138503
H      8.358489     3.325691    18.585322     0.138266
H     12.314732    10.711395    19.096671     0.130612
H      8.978659     2.147193    20.529711     0.131816
H      9.521315     1.383846    13.953722     0.147213
H     16.327063    10.514978    17.789891     0.139775
C     12.539041     7.048672     3.148057     0.657726
C      7.308120     3.352473     7.586061     0.615699
C      6.403591     8.012899     7.304082     0.616081
C      7.912144     8.044147     7.590269     0.137981
C      8.527671     9.019533     8.322571    -0.161689
C      9.918225     9.003909     8.461456     0.133149
C     10.603232     7.923619     7.929064    -0.178853
C      9.900370     6.970552     7.196762     0.139135
C     10.541113     5.767502     6.449730     0.635913
C      4.521868     2.720816     9.595683     0.579737
C      4.869558     1.232068     9.669334     0.146437
C      4.147804     0.238826     9.071708    -0.208949
C     10.633218    10.070807     9.193758     0.109114
C     11.804356     9.887783     9.921852    -0.177729
C     12.455061    10.947986    10.525791     0.185690
C     13.697268    11.095298    11.460107     0.526398
C     13.083476     7.972722     4.231780     0.138189
C     13.059816     9.329781     4.189694    -0.157438
C      7.435687     2.437350     6.373974     0.154650
C      7.426417     1.084756     6.428687    -0.163184
C     14.604304     7.048673     7.373525     0.658686
C      7.705209     3.352472     2.935521     0.615346
C      8.609758     8.012898     3.217500     0.617285
C      7.101205     8.044146     2.931313     0.138410
C      6.485682     9.019532     2.199011    -0.163042
C     17.225127     9.003908     2.060126     0.133141
C     16.540116     7.923618     2.592518    -0.180451
C      5.112974     6.970552     3.324820     0.138898
C      4.472226     5.767501     4.071852     0.636352
C     10.491457     2.720814     0.925899     0.580468
C     10.143761     1.232067     0.852248     0.145976
C     10.865511     0.238825     1.449874    -0.210496
C     16.510139    10.070806     1.327824     0.110019
C     15.339000     9.887781     0.599730    -0.179113
C     14.688300    10.947984    -0.004209     0.185141
C     19.212721    11.095300    20.104639     0.529888
C     14.059872     7.972722     6.289802     0.136652
C     14.083538     9.329781     6.331888    -0.156406
C      7.577638     2.437350     4.147608     0.153214
C      7.586901     1.084755     4.092895    -0.165256
C     11.422611     4.111356    17.895107     0.657726
C     16.653532     7.807555    13.457103     0.615699
C     17.558061     3.147129    13.739082     0.616081
C     16.049508     3.115881    13.452895     0.137981
C     15.433981     2.140495    12.720593    -0.161689
C     14.043427     2.156119    12.581708     0.133149
C     13.358420     3.236409    13.114100    -0.178853
C     14.061282     4.189476    13.846402     0.139135
C     13.420539     5.392526    14.593434     0.635913
C     19.439784     8.439212    11.447481     0.579737
C     19.092094     9.927960    11.373830     0.146437
C     19.813848    10.921202    11.971456    -0.208950
C     13.328434     1.089221    11.849406     0.109114
C     12.157296     1.272245    11.121312    -0.177729
C     11.506591     0.212042    10.517373     0.185691
C     10.264384     0.064730     9.583057     0.526397
C     10.878176     3.187306    16.811384     0.138189
C     10.901836     1.830247    16.853470    -0.157438
C     16.525965     8.722678    14.669190     0.154650
C     16.535235    10.075272    14.614477    -0.163184
C      9.357348     4.111355    13.669639     0.658686
C     16.256443     7.807556    18.107643     0.615346
C     15.351894     3.147130    17.825664     0.617285
C     16.860447     3.115882    18.111851     0.138410
C     17.475970     2.140496    18.844153    -0.163042
C      6.736525     2.156120    18.983038     0.133141
C      7.421536     3.236410    18.450646    -0.180451
C     18.848678     4.189476    17.718344     0.138899
C     19.489426     5.392527    16.971312     0.636352
C     13.470195     8.439214    20.117265     0.580469
C     13.817891     9.927961    20.190916     0.145976
C     13.096141    10.921203    19.593290    -0.210496
C      7.451513     1.089222    19.715340     0.110019
C      8.622652     1.272247    20.443434    -0.179113
C      3.506724     0.212040     0.004209     0.185141
C      4.748931     0.064728     0.938525     0.529888
C      9.901780     3.187306    14.753362     0.136652
C      9.878114     1.830247    14.711276    -0.156406
C     16.384014     8.722678    16.895556     0.153214
C     16.374751    10.075273    16.950269    -0.165256
C     13.571679    10.066343     5.260791     0.129755
C      7.506658     0.341498     5.260791     0.110902
C     10.389973     1.093685    15.782373     0.129755
C     16.454994    10.818530    15.782373     0.110902
N      8.581999     7.055368     6.971600    -0.344518
N      5.944292     0.995476    10.395323    -0.410704
N      6.431345     7.055368     3.549982    -0.344183
N      9.069026     0.995474     0.126259    -0.410735
N     15.379653     4.104660    14.071564    -0.344518
N     18.017360    10.164552    10.647841    -0.410704
N     17.530307     4.104660    17.493182    -0.344183
N     14.892626    10.164554    20.916905    -0.410734
N     13.571673     7.283033     5.260791    -0.383541
N      7.506664     3.153824     5.260791    -0.345413
N     10.389979     3.876995    15.782373    -0.383541
N     16.454988     8.006204    15.782373    -0.345413
O      6.059300     7.242857     6.348723    -0.610162
O     17.790617     8.680268     8.032176    -0.646347
O      9.767161     5.048796     5.812122    -0.606203
O     11.768091     5.651437     6.575989    -0.692132
O      5.197249     3.493089    10.298524    -0.689539
O     15.682367     3.062312     8.890737    -0.599646
O      8.465161     0.935212    11.232841    -0.613661
O     13.476656    10.048488    12.261852    -0.523980
O     12.514002     5.867941     3.331133    -0.579984
O     12.251248     7.689257     2.058021    -0.710451
O      7.175866     4.580075     7.417715    -0.601404
O      7.370056     2.743136     8.692931    -0.674085
O      8.954045     7.242856     4.172859    -0.610755
O      9.352735     8.680267     2.489406    -0.646997
O      5.246175     5.048796     4.709460    -0.606707
O     15.375247     5.651437     3.945593    -0.692323
O      9.816080     3.493088     0.223058    -0.690813
O     11.460960     3.062311     1.630845    -0.599308
O     12.314785     0.935214    20.331905    -0.614507
O     19.433329    10.048489    19.302894    -0.526239
O     14.629337     5.867942     7.190449    -0.579878
O     14.892099     7.689258     8.463561    -0.711202
O      7.837467     4.580074     3.103867    -0.601481
O      7.643270     2.743134     1.828651    -0.673461
O     17.902352     3.917171    14.694441    -0.610162
O      6.171035     2.479760    13.010988    -0.646347
O     14.194491     6.111232    15.231042    -0.606203
O     12.193561     5.508591    14.467175    -0.692132
O     18.764403     7.666939    10.744640    -0.689539
O      8.279285     8.097716    12.152427    -0.599646
O     15.496491    10.224816     9.810323    -0.613661
O     10.484996     1.111540     8.781312    -0.523980
O     11.447650     5.292087    17.712031    -0.579984
O     11.710404     3.470771    18.985143    -0.710451
O     16.785786     6.579953    13.625449    -0.601404
O     16.591596     8.416892    12.350233    -0.674085
O     15.007607     3.917172    16.870305    -0.610755
O     14.608917     2.479761    18.553758    -0.646997
O     18.715477     6.111232    16.333704    -0.606707
O      8.586405     5.508591    17.097571    -0.692323
O     14.145572     7.666940    20.820106    -0.690813
O     12.500692     8.097717    19.412319    -0.599308
O     11.646867    10.224814     0.711259    -0.614507
O      4.528323     1.111539     1.740270    -0.526239
O      9.332315     5.292086    13.852715    -0.579878
O      9.069553     3.470770    12.579603    -0.711202
O     16.124185     6.579954    17.939297    -0.601481
O     16.318382     8.416894    19.214513    -0.673461

The following XYZ coordinates are in angstroms. Other properties are in atomic units.
The sperically averaged electron density of each atom fit to a function of the form exp(a - br)
eigen_1, eigen_2 and eigen_3 are the three eigenvalues of traceless quadrupole moment tensor
  atom number  atomic symbol              X              Y              Z     net charge C6 coefficient C8 coefficient C10 coefficient fluctuating dipole atomic polarizability isotropic forcefield polarizability              a              b squared Pearson coefficient          <r^3>          <r^4>         wp_QDO          m_QDO          q_QDO       dipole_x       dipole_y       dipole_z         dipole            Qxy            Qxz            Qyz     Q(x^2-y^2)  Q(3z^2 - R^2)        eigen_1        eigen_2        eigen_3 static polarizability      alpha(xx)      alpha(xy)      alpha(xz)      alpha(yy)      alpha(yz)      alpha(zz) atomic spin moment
            1             Tb      16.537387       8.247929       9.983929       2.032329     111.259482 0.24435221E+04  0.78787453E+05                                15.234495                           13.282221       2.349308       2.473797                    0.999886      74.274875     171.353723       0.701631       0.270742      -1.330523      -0.051981      -0.033105      -0.010414       0.062502      -0.077292      -0.141647      -0.029852      -0.064637      -0.098521      -0.190068       0.053948       0.136120             17.158294      16.080272       0.493051       3.111996      12.464724       1.633505      22.929887           0.000001
            2             Tb      10.605962       8.247927       0.537653       2.032857     111.070523 0.24385081E+04  0.78582611E+05                                15.214331                           13.266064       2.355189       2.475974                    0.999908      74.236872     171.199042       0.702284       0.270640      -1.330697       0.051192      -0.033003       0.010068       0.061734       0.077940      -0.140822       0.029624      -0.063762      -0.098238      -0.189318       0.053152       0.136166             17.134274      16.060418      -0.490939       3.105331      12.450704      -1.629957      22.891701           0.000001
            3             Tb       7.424265       2.912099      11.059235       2.032329     111.259467 0.24435217E+04  0.78787437E+05                                15.234494                           13.282220       2.349308       2.473797                    0.999886      74.274874     171.353716       0.701631       0.270742      -1.330523       0.051981       0.033105       0.010414       0.062502      -0.077292      -0.141647      -0.029852      -0.064637      -0.098520      -0.190068       0.053948       0.136120             17.158293      16.080270       0.493051       3.111996      12.464723       1.633504      22.929885           0.000001
            4             Tb      13.355690       2.912101      20.505511       2.032857     111.070516 0.24385079E+04  0.78582604E+05                                15.214330                           13.266064       2.355189       2.475974                    0.999908      74.236871     171.199038       0.702284       0.270640      -1.330697      -0.051192       0.033003      -0.010068       0.061734       0.077940      -0.140822       0.029624      -0.063763      -0.098238      -0.189318       0.053152       0.136166             17.134274      16.060417      -0.490939       3.105330      12.450703      -1.629957      22.891700           0.000001
            5             Tb      13.571667       4.743011       5.260791       2.086460      72.873771 0.15881921E+04  0.46085486E+05                                11.237875                           10.517848       3.216178       2.761536                    0.998834      71.169120     156.933450       0.808096       0.261205      -1.339422       0.000505      -0.099982      -0.000020       0.099983       0.000064       0.087013       0.000301       0.010533       0.304920      -0.085921      -0.056087       0.142007             11.719645      13.615297      -0.001028      -1.488030      11.809584      -0.000292       9.734056           0.000000
            6             Tb      10.389985       6.417017      15.782373       2.086460      72.873776 0.15881922E+04  0.46085491E+05                                11.237876                           10.517849       3.216177       2.761536                    0.998834      71.169121     156.933455       0.808096       0.261205      -1.339422      -0.000505       0.099982       0.000020       0.099983       0.000064       0.087013       0.000301       0.010532       0.304920      -0.085921      -0.056087       0.142007             11.719646      13.615298      -0.001028      -1.488030      11.809584      -0.000292       9.734056           0.000000
            7             Tb       7.506669       5.646750       5.260791       1.849268     173.936015 0.40396167E+04  0.14723861E+06                                21.495939                           18.072974       2.600607       2.497083                    0.998976      80.571880     195.649023       0.554210       0.303215      -1.297371      -0.000240      -0.008622      -0.000450       0.008637      -0.000952      -0.141729       0.000217       0.258754      -0.066564      -0.118292      -0.104259       0.222551             25.132762      21.112625       0.000881       3.896577      29.246091       0.000515      25.039571           0.000006
            8             Tb      16.454983       5.513278      15.782373       1.849268     173.936012 0.40396166E+04  0.14723860E+06                                21.495939                           18.072974       2.600607       2.497083                    0.998976      80.571879     195.649022       0.554210       0.303215      -1.297371       0.000240       0.008622       0.000450       0.008637      -0.000952      -0.141730       0.000217       0.258754      -0.066564      -0.118292      -0.104259       0.222551             25.132762      21.112626       0.000880       3.896577      29.246090       0.000515      25.039571           0.000006
            9              H       8.013577       9.702527       8.735017       0.138331       1.047587 0.77787044E+01  0.76772571E+02                                 1.785930                            1.694685      -1.261168       2.299411                    0.994031       3.621903      10.584517       0.448235       1.384528      -0.686595      -0.023771       0.026753       0.017870       0.040002      -0.009787      -0.000472       0.006884      -0.007569      -0.023143      -0.011566      -0.004317       0.015883              1.818004       1.850692      -0.232829      -0.280959       1.883281       0.416022       1.720039           0.000000
           10              H      11.540185       7.834338       8.063740       0.136347       1.033549 0.75901285E+01  0.73934225E+02                                 1.718449                            1.634003      -1.150055       2.346105                    0.995481       3.525366      10.003778       0.476674       1.319131      -0.699829       0.036002      -0.007994       0.007321       0.037599      -0.005279       0.005499       0.002482       0.012003      -0.022746      -0.011039      -0.001692       0.012731              1.744902       2.323288      -0.015493       0.062422       1.466265       0.114732       1.445152           0.000000
           11              H       3.366396       0.448635       8.575089       0.129521       1.356231 0.11179085E+02  0.11939748E+03                                 2.035762                            1.968570      -1.372436       2.230861                    0.994319       3.768502      11.026540       0.441154       1.299950      -0.705715      -0.030275       0.006804      -0.017151       0.035455       0.000967       0.009683       0.003722       0.021448      -0.005724      -0.011713      -0.005251       0.016964              2.021908       2.360873      -0.016977       0.395925       1.873551      -0.007330       1.831299           0.000000
           12              H      12.160360       9.012837      10.008129       0.130069       1.189223 0.91565372E+01  0.92801022E+02                                 1.850508                            1.770346      -1.045048       2.391655                    0.997167       3.491378       9.869492       0.470835       1.283560      -0.709750       0.014524      -0.033456       0.007288       0.037194      -0.003231       0.005438      -0.001275      -0.015849      -0.036537      -0.014512      -0.000342       0.014854              1.855466       1.722779      -0.254176       0.098825       2.269748       0.030526       1.573870           0.000000
           13              H      12.703019       9.776182       3.432140       0.147389       1.005412 0.74238272E+01  0.72842522E+02                                 1.770181                            1.680115      -1.396219       2.239896                    0.993163       3.714054      11.029853       0.437792       1.425874      -0.677607      -0.015365       0.017137      -0.028542       0.036666      -0.003722       0.002860      -0.006323      -0.006719       0.002505      -0.005433      -0.004473       0.009906              1.799856       1.572456      -0.081993       0.337680       1.765861      -0.291752       2.061250           0.000000
           14              H       7.378728       0.645051       7.268309       0.138172       0.920534 0.66164207E+01  0.63065640E+02                                 1.669404                            1.586330      -1.245986       2.308776                    0.994101       3.621993      10.594823       0.450548       1.426249      -0.677697      -0.000417      -0.015109       0.037257       0.040207      -0.000423      -0.003106      -0.007904      -0.013336       0.034739      -0.013028      -0.002975       0.016003              1.704340       1.323498      -0.008268      -0.082384       1.710122      -0.294767       2.079401           0.000000
           15              H       6.999779       9.702525       1.786565       0.138503       1.048655 0.77916496E+01  0.76958638E+02                                 1.789705                            1.698103      -1.273515       2.294538                    0.993882       3.627066      10.615481       0.446836       1.387810      -0.685954       0.023569       0.026409      -0.017784       0.039613       0.009935      -0.000456      -0.006888      -0.007813      -0.023501      -0.011675      -0.004429       0.016104              1.821945       1.854904       0.233434      -0.281765       1.887236      -0.417290       1.723695           0.000000
           16              H      15.603163       7.834337       2.457842       0.138266       1.030319 0.75666130E+01  0.73712012E+02                                 1.721602                            1.636784      -1.186508       2.332604                    0.994983       3.523864      10.028395       0.473540       1.327739      -0.698086      -0.035254      -0.008128      -0.007125       0.036874       0.005259       0.005350      -0.002271       0.011448      -0.022712      -0.010773      -0.001695       0.012468              1.748205       2.328401       0.015501       0.062617       1.468689      -0.115119       1.447526           0.000000
           17              H      11.646920       0.448633       1.946493       0.130612       1.347835 0.11092198E+02  0.11823469E+03                                 2.026967                            1.960603      -1.363826       2.235328                    0.994476       3.757877      10.983354       0.442166       1.299550      -0.705793       0.030206       0.007423       0.016662       0.035286      -0.001153       0.009665      -0.003961       0.021094      -0.004797      -0.011777      -0.005046       0.016823              2.013136       2.349442       0.016780       0.392881       1.866042       0.007297       1.823925           0.000000
           18              H      14.982993       9.012835       0.513453       0.131816       1.189435 0.91624592E+01  0.92913702E+02                                 1.853987                            1.773485      -1.059289       2.386333                    0.997017       3.491790       9.886535       0.469207       1.287283      -0.708949      -0.014040      -0.032815      -0.007093       0.036390       0.003574       0.005360       0.001469      -0.015826      -0.036540      -0.014455      -0.000573       0.015027              1.858992       1.725897       0.254917       0.099163       2.274550      -0.030689       1.576530           0.000000
           19              H      14.440337       9.776182       7.089442       0.147213       1.004900 0.74174468E+01  0.72752728E+02                                 1.768520                            1.678571      -1.393499       2.241289                    0.993228       3.710633      11.011925       0.438384       1.424480      -0.677880       0.015381       0.017136       0.028408       0.036568       0.003555       0.002955       0.006310      -0.006908       0.003021      -0.005503      -0.004401       0.009904              1.798140       1.571029       0.081928       0.337285       1.764171       0.291549       2.059221           0.000000
           20              H       7.634589       0.645050       3.253273       0.139775       0.915797 0.65734239E+01  0.62542394E+02                                 1.662636                            1.580404      -1.160982       2.347980                    0.995182       3.607660      10.537082       0.451801       1.424872      -0.677984       0.000542      -0.015123      -0.036781       0.039772       0.000446      -0.003058       0.007942      -0.013258       0.034846      -0.012999      -0.003041       0.016040              1.697233       1.319148       0.008276      -0.081804       1.703125       0.292501       2.069428           0.000000
           21              H      15.948075       1.457501      12.308147       0.138331       1.047587 0.77787031E+01  0.76772560E+02                                 1.785930                            1.694685      -1.261168       2.299411                    0.994031       3.621903      10.584519       0.448234       1.384529      -0.686595       0.023771      -0.026753      -0.017870       0.040002      -0.009787      -0.000472       0.006884      -0.007569      -0.023143      -0.011566      -0.004317       0.015883              1.818004       1.850692      -0.232829      -0.280959       1.883281       0.416022       1.720039           0.000000
           22              H      12.421467       3.325690      12.979424       0.136347       1.033548 0.75901231E+01  0.73934164E+02                                 1.718449                            1.634003      -1.150055       2.346105                    0.995481       3.525365      10.003777       0.476674       1.319132      -0.699829      -0.036002       0.007994      -0.007321       0.037599      -0.005279       0.005499       0.002482       0.012003      -0.022746      -0.011039      -0.001692       0.012731              1.744902       2.323288      -0.015493       0.062422       1.466265       0.114732       1.445152           0.000000
           23              H      20.595256      10.711393      12.468075       0.129521       1.356232 0.11179095E+02  0.11939763E+03                                 2.035762                            1.968571      -1.372436       2.230861                    0.994319       3.768504      11.026547       0.441154       1.299950      -0.705715       0.030275      -0.006804       0.017151       0.035455       0.000967       0.009682       0.003722       0.021448      -0.005724      -0.011713      -0.005250       0.016964              2.021908       2.360874      -0.016977       0.395926       1.873552      -0.007330       1.831299           0.000000
           24              H      11.801292       2.147191      11.035035       0.130069       1.189223 0.91565357E+01  0.92801001E+02                                 1.850508                            1.770345      -1.045048       2.391655                    0.997167       3.491378       9.869491       0.470835       1.283560      -0.709750      -0.014524       0.033456      -0.007288       0.037194      -0.003231       0.005438      -0.001275      -0.015849      -0.036537      -0.014512      -0.000342       0.014854              1.855465       1.722779      -0.254176       0.098825       2.269748       0.030526       1.573870           0.000000
           25              H      11.258633       1.383846      17.611024       0.147389       1.005412 0.74238282E+01  0.72842528E+02                                 1.770180                            1.680114      -1.396219       2.239896                    0.993163       3.714054      11.029850       0.437792       1.425874      -0.677607       0.015365      -0.017137       0.028542       0.036666      -0.003722       0.002860      -0.006323      -0.006719       0.002505      -0.005433      -0.004473       0.009906              1.799855       1.572456      -0.081993       0.337680       1.765860      -0.291752       2.061249           0.000000
           26              H      16.582924      10.514977      13.774855       0.138172       0.920534 0.66164224E+01  0.63065656E+02                                 1.669404                            1.586330      -1.245986       2.308777                    0.994101       3.621993      10.594821       0.450548       1.426249      -0.677697       0.000417       0.015109      -0.037257       0.040207      -0.000423      -0.003106      -0.007904      -0.013336       0.034739      -0.013028      -0.002975       0.016003              1.704340       1.323498      -0.008268      -0.082384       1.710121      -0.294767       2.079401           0.000000
           27              H      16.961873       1.457503      19.256599       0.138503       1.048655 0.77916566E+01  0.76958719E+02                                 1.789705                            1.698103      -1.273515       2.294538                    0.993882       3.627067      10.615482       0.446836       1.387809      -0.685954      -0.023569      -0.026409       0.017784       0.039613       0.009935      -0.000456      -0.006888      -0.007813      -0.023501      -0.011675      -0.004429       0.016104              1.821945       1.854905       0.233434      -0.281765       1.887236      -0.417291       1.723695           0.000000
           28              H       8.358489       3.325691      18.585322       0.138266       1.030319 0.75666130E+01  0.73712012E+02                                 1.721602                            1.636784      -1.186508       2.332604                    0.994983       3.523864      10.028395       0.473540       1.327739      -0.698086       0.035254       0.008128       0.007125       0.036874       0.005259       0.005350      -0.002271       0.011448      -0.022712      -0.010773      -0.001695       0.012468              1.748205       2.328401       0.015501       0.062617       1.468689      -0.115119       1.447526           0.000000
           29              H      12.314732      10.711395      19.096671       0.130612       1.347832 0.11092170E+02  0.11823430E+03                                 2.026964                            1.960600      -1.363825       2.235329                    0.994476       3.757873      10.983334       0.442167       1.299549      -0.705793      -0.030206      -0.007423      -0.016662       0.035286      -0.001153       0.009665      -0.003961       0.021094      -0.004796      -0.011777      -0.005046       0.016823              2.013133       2.349438       0.016780       0.392879       1.866039       0.007297       1.823922           0.000000
           30              H       8.978659       2.147193      20.529711       0.131816       1.189435 0.91624606E+01  0.92913722E+02                                 1.853987                            1.773485      -1.059289       2.386333                    0.997017       3.491790       9.886536       0.469207       1.287284      -0.708949       0.014040       0.032815       0.007093       0.036390       0.003574       0.005360       0.001469      -0.015826      -0.036540      -0.014455      -0.000573       0.015027              1.858993       1.725897       0.254917       0.099163       2.274551      -0.030690       1.576531           0.000000
           31              H       9.521315       1.383846      13.953722       0.147213       1.004900 0.74174470E+01  0.72752728E+02                                 1.768520                            1.678571      -1.393499       2.241289                    0.993228       3.710633      11.011923       0.438384       1.424480      -0.677880      -0.015381      -0.017136      -0.028408       0.036568       0.003555       0.002955       0.006310      -0.006908       0.003021      -0.005503      -0.004401       0.009904              1.798140       1.571028       0.081928       0.337284       1.764170       0.291549       2.059221           0.000000
           32              H      16.327063      10.514978      17.789891       0.139775       0.915797 0.65734239E+01  0.62542394E+02                                 1.662636                            1.580404      -1.160982       2.347980                    0.995182       3.607660      10.537082       0.451801       1.424872      -0.677984      -0.000542       0.015123       0.036781       0.039772       0.000446      -0.003058       0.007942      -0.013258       0.034846      -0.012999      -0.003041       0.016040              1.697233       1.319148       0.008276      -0.081804       1.703125       0.292501       2.069428           0.000000
           33              C      12.539041       7.048672       3.148057       0.657726      21.553253 0.23600086E+03  0.48575290E+04                                 7.350097                            5.616481      -0.381157       1.952563                    0.998138      22.049589      63.266085       0.593688       0.501241      -0.996124      -0.034553      -0.051686      -0.085627       0.105817      -0.010354      -0.075908       0.013418       0.161902      -0.126379      -0.078575      -0.057163       0.135738              8.284869       5.879726       0.649717       2.592615       9.414294       0.082209       9.560586           0.000002
           34              C       7.308120       3.352473       7.586061       0.615699      24.849092 0.24508511E+03  0.50723578E+04                                 7.923445                            5.627232      -0.141323       2.021807                    0.999057      22.287389      63.305373       0.610814       0.484511      -1.008576      -0.015645       0.043041       0.080322       0.092460       0.018413      -0.010602      -0.007744       0.193207      -0.237528      -0.081718      -0.056798       0.138516              9.579839       4.320444      -0.183224      -0.792191      11.945005      -1.285209      12.474067           0.000002
           35              C       6.403591       8.012899       7.304082       0.616081      23.683007 0.24294184E+03  0.49919493E+04                                 7.534291                            5.519106      -0.017679       2.058840                    0.999269      21.953471      61.126427       0.633975       0.470182      -1.021267      -0.094570       0.013901      -0.020267       0.097711       0.003984       0.013072      -0.093543      -0.152918      -0.009615      -0.083843      -0.055641       0.139484              8.756503      10.711021      -0.892921      -0.555675       6.487383       3.564193       9.071106           0.000002
           36              C       7.912144       8.044147       7.590269       0.137981      33.089059 0.38592574E+03  0.88017415E+04                                 9.140581                            6.689496      -0.062434       2.007104                    0.999225      25.859087      73.081515       0.617628       0.434825      -1.053370       0.070993      -0.039400       0.015315       0.082625      -0.011291      -0.027503      -0.047873      -0.051587       0.117266      -0.064491      -0.010970       0.075461             10.856192      14.486121       1.037058       1.391014       9.739997       4.388018       8.342458           0.000002
           37              C       8.527671       9.019533       8.322571      -0.161689      34.410533 0.44337147E+03  0.10506417E+05                                 9.298118                            7.096764      -0.011817       1.982518                    0.998600      29.437491      85.800306       0.606785       0.425975      -1.055012       0.001159      -0.016288       0.019288       0.025272      -0.018408      -0.016399      -0.039320      -0.052751       0.074268      -0.055853      -0.003211       0.059064             10.776105      13.810501       2.687080       1.574302      10.140042       4.509431       8.377770           0.000003
           38              C       9.918225       9.003909       8.461456       0.133149      35.502146 0.38519276E+03  0.87379139E+04                                 9.491459                            6.596566      -0.027584       2.016960                    0.999187      25.407493      70.474966       0.637364       0.423632      -1.065469      -0.006817      -0.006416       0.004155       0.010242      -0.001080       0.004435      -0.015993      -0.023337       0.028197      -0.017276      -0.007337       0.024612             11.921565      13.192883       3.823380       2.363677      13.909338       6.093463       8.662474           0.000002
           39              C      10.603232       7.923619       7.929064      -0.178853      33.635758 0.44098477E+03  0.10392756E+05                                 9.015972                            6.985030       0.225754       2.051436                    0.999645      29.310601      84.055042       0.626404       0.414901      -1.066378      -0.007306      -0.013268       0.005693       0.016181      -0.004001      -0.001487      -0.039178       0.029219       0.069166      -0.048148       0.003420       0.044728             10.223073      10.592159       0.910466       0.907717      11.784497       5.191585       8.292564           0.000002
           40              C       9.900370       6.970552       7.196762       0.139135      31.760595 0.38352855E+03  0.87068364E+04                                 8.819903                            6.615791       0.041737       2.041846                    0.999226      25.579987      71.410710       0.630444       0.427954      -1.060805      -0.054201       0.045236       0.026985       0.075579       0.003675      -0.013927      -0.060523       0.022949       0.056770      -0.065136      -0.000429       0.065565             10.259110      11.348800      -0.157988       0.466562      11.263061       4.880801       8.165469           0.000002
           41              C      10.541113       5.767502       6.449730       0.635913      23.032356 0.23880948E+03  0.49175860E+04                                 7.542865                            5.576052      -0.261802       1.982074                    0.998617      22.247814      63.330073       0.609218       0.488240      -1.005200       0.049786      -0.060726      -0.022619       0.081719       0.042142       0.001696      -0.116091      -0.054983       0.210740      -0.115495      -0.040783       0.156278              8.673683      12.213541       0.279618       0.507586       7.870756       2.401044       5.936752           0.000002
           42              C       4.521868       2.720816       9.595683       0.579737      21.275943 0.25975563E+03  0.54756674E+04                                 7.221639                            5.842874      -0.355848       1.938403                    0.998261      23.383398      67.877233       0.589542       0.492855      -1.000432      -0.000108       0.099271       0.005545       0.099426       0.011493      -0.101091      -0.016798       0.033978       0.124687      -0.084770      -0.040249       0.125019              7.798815       7.198287      -0.959205       1.883959       9.977095       0.035079       6.221063           0.000003
           43              C       4.869558       1.232068       9.669334       0.146437      32.155390 0.39147032E+03  0.90125714E+04                                 9.093694                            6.827214      -0.230597       1.947570                    0.999268      26.483146      76.646265       0.595850       0.446498      -1.040323       0.050414      -0.066690       0.017906       0.085497      -0.007139      -0.041121      -0.018373       0.059544       0.136738      -0.059800      -0.013017       0.072817             10.523172       9.485320       0.346807       2.480159      15.193880       1.507855       6.890316           0.000003
           44              C       4.147804       0.238826       9.071708      -0.208949      33.515532 0.46117523E+03  0.11057944E+05                                 9.069125                            7.185432       0.028840       1.973540                    0.999471      30.787748      90.843397       0.608452       0.419828      -1.056790       0.009244      -0.004221       0.007587       0.012682      -0.000723      -0.012803      -0.014406       0.079140       0.075950      -0.054929       0.014992       0.039937             10.145757       9.145282       2.197230       2.430855      14.527949       2.813891       6.764040           0.000001
           45              C      10.633218      10.070807       9.193758       0.109114      35.657472 0.40129594E+03  0.91956928E+04                                 9.509069                            6.719490       0.043696       2.033109                    0.999188      25.834323      71.991333       0.633501       0.421929      -1.066682      -0.004930       0.002049       0.011340       0.012534       0.004744      -0.009248       0.006130       0.004072      -0.020728      -0.015341       0.004663       0.010678             11.920136      11.801434       4.297500       4.649811      15.236048       4.776686       8.722925           0.000003
           46              C      11.804356       9.887783       9.921852      -0.177729      33.990131 0.44488165E+03  0.10539639E+05                                 9.132954                            7.055197       0.132246       2.021343                    0.999358      29.675726      86.175858       0.616197       0.419571      -1.060173      -0.004547       0.020555       0.017775       0.027552      -0.015248      -0.035484      -0.014025      -0.038368      -0.001480      -0.052319       0.024287       0.028032             10.420133      11.799270       2.250007       4.439395      11.250318       2.818099       8.210812           0.000001
           47              C      12.455061      10.947986      10.525791       0.185690      32.602665 0.37591860E+03  0.85636087E+04                                 9.196444                            6.694303      -0.166039       1.973227                    0.999207      25.976416      74.679413       0.601444       0.447042      -1.040451      -0.073076      -0.002473      -0.009329       0.073710      -0.022332      -0.070993      -0.048692       0.004348       0.179790      -0.098070      -0.009229       0.107299             11.014921      13.023918       0.949251       5.527318      10.908445       1.755986       9.112400           0.000002
           48              C      13.697268      11.095298      11.460107       0.526398      27.030414 0.34047353E+03  0.76011091E+04                                 8.274919                            6.555937      -0.114215       1.988771                    0.999318      24.562404      70.955488       0.579555       0.473388      -1.020989       0.103995       0.011678       0.046594       0.114553      -0.054301      -0.064541       0.053168       0.075509      -0.054243      -0.076992      -0.046155       0.123147              9.300601      11.337321       1.518253       2.450209       8.346075      -1.644075       8.218406          -0.000000
           49              C      13.083476       7.972722       4.231780       0.138189      31.265283 0.38149289E+03  0.87056849E+04                                 8.888504                            6.705977      -0.118791       1.992839                    0.999181      25.971740      74.257508       0.607184       0.442047      -1.045409       0.031264       0.026010       0.068223       0.079425      -0.013836      -0.035705      -0.018854       0.116146       0.037553      -0.072802      -0.000159       0.072961             10.326012       6.899398       1.018660       3.449408      12.568949       1.654755      11.509689           0.000003
           50              C      13.059816       9.329781       4.189694      -0.157438      32.479760 0.43767522E+03  0.10338185E+05                                 8.932323                            7.049654       0.061891       2.010612                    0.998940      29.181764      84.924513       0.608974       0.425809      -1.055092      -0.006446      -0.003671       0.008918       0.011600      -0.010886      -0.031011      -0.015384       0.080372      -0.031217      -0.048933      -0.010422       0.059355              9.973066       5.996385       1.005649       2.404206      14.180197       1.544108       9.742617           0.000002
           51              C       7.435687       2.437350       6.373974       0.154650      33.260745 0.36281927E+03  0.81650383E+04                                 9.229852                            6.520660      -0.005985       2.034602                    0.999397      25.366823      71.700567       0.619319       0.439465      -1.048388       0.016119      -0.023654      -0.070077       0.075697       0.003422       0.012372      -0.024316       0.139194      -0.036185      -0.073638      -0.003702       0.077340             11.266050       4.564059      -0.207058      -0.915967      15.167504       1.323152      14.066586           0.000002
           52              C       7.426417       1.084756       6.428687      -0.163184      35.859950 0.44846254E+03  0.10660297E+05                                 9.563109                            7.161201       0.007058       1.986591                    0.999138      29.495965      86.180657       0.600878       0.428822      -1.052974       0.006651       0.006702      -0.004180       0.010326       0.000070       0.001662      -0.019856       0.079457      -0.004914      -0.047511       0.006891       0.040620             11.135546       4.744841      -0.299257      -0.643412      16.791511       1.904344      11.870287           0.000001
           53              C      14.604304       7.048673       7.373525       0.658686      21.567367 0.23617464E+03  0.48619112E+04                                 7.352579                            5.618078      -0.375182       1.954179                    0.998117      22.056202      63.286498       0.593689       0.501157      -0.996184       0.034976      -0.051339       0.085895       0.106004       0.009960      -0.075571      -0.012972       0.162037      -0.122550      -0.077475      -0.057659       0.135134              8.287766       5.881832      -0.649624       2.594260       9.416899      -0.082055       9.564568           0.000002
           54              C       7.705209       3.352472       2.935521       0.615346      24.842305 0.24499703E+03  0.50698567E+04                                 7.921152                            5.625570      -0.135982       2.023546                    0.998950      22.281233      63.274575       0.611037       0.484399      -1.008678       0.016063       0.042626      -0.080335       0.092351      -0.017574      -0.010943       0.007248       0.193634      -0.238112      -0.081672      -0.057025       0.138697              9.577279       4.319374       0.183222      -0.791942      11.942043       1.284183      12.470420           0.000002
           55              C       8.609758       8.012898       3.217500       0.617285      23.657240 0.24265295E+03  0.49841401E+04                                 7.526340                            5.514004      -0.010746       2.061220                    0.999245      21.939069      61.059236       0.634631       0.469872      -1.021516       0.095166       0.013905       0.021364       0.098521      -0.003252       0.013887       0.092849      -0.152476      -0.009725      -0.083799      -0.054940       0.138739              8.746901      10.698622       0.890813      -0.553699       6.480983      -3.559805       9.061099           0.000002
           56              C       7.101205       8.044146       2.931313       0.138410      33.067871 0.38561431E+03  0.87928114E+04                                 9.137228                            6.686954      -0.061255       2.007817                    0.999241      25.848062      73.041344       0.617727       0.434845      -1.053363      -0.070663      -0.039146      -0.015521       0.082259       0.011810      -0.027598       0.048830      -0.052341       0.116152      -0.065314      -0.010878       0.076191             10.852472      14.478745      -1.036141       1.390175       9.738343      -4.387588       8.340327           0.000002
           57              C       6.485682       9.019532       2.199011      -0.163042      34.482292 0.44445585E+03  0.10539594E+05                                 9.313306                            7.106734      -0.036394       1.974362                    0.998597      29.477743      85.976032       0.606133       0.426131      -1.054811      -0.000346      -0.015646      -0.019359       0.024894       0.018246      -0.017367       0.039625      -0.055132       0.074316      -0.057040      -0.002859       0.059899             10.795131      13.835932      -2.691699       1.576584      10.157527      -4.518429       8.391934           0.000003
           58              C      17.225127       9.003908       2.060126       0.133141      35.499230 0.38512313E+03  0.87355266E+04                                 9.488757                            6.594328      -0.018382       2.019939                    0.999186      25.407584      70.461080       0.637740       0.423421      -1.065652       0.007929      -0.006325      -0.003648       0.010779      -0.000120       0.004094       0.016372      -0.023052       0.030565      -0.017663      -0.007340       0.025003             11.918526      13.191526      -3.820649       2.362250      13.904444      -6.091068       8.659609           0.000002
           59              C      16.540116       7.923618       2.592518      -0.180451      33.670374 0.44160282E+03  0.10409965E+05                                 9.015422                            6.983873       0.234944       2.053678                    0.999649      29.335228      84.109943       0.627331       0.414183      -1.066942       0.009210      -0.013223      -0.005911       0.017164       0.003082      -0.002008       0.038876       0.027403       0.072669      -0.047300       0.001863       0.045437             10.222848      10.594995      -0.909945       0.907817      11.782239      -5.190447       8.291309           0.000002
           60              C       5.112974       6.970552       3.324820       0.138898      31.779761 0.38377326E+03  0.87144775E+04                                 8.826742                            6.620405       0.034477       2.039297                    0.999260      25.588016      71.460321       0.629816       0.428278      -1.060520       0.054133       0.044845      -0.027058       0.075323      -0.003330      -0.014959       0.060556       0.021154       0.058015      -0.064740      -0.001553       0.066293             10.267623      11.357069       0.156574       0.467976      11.273103      -4.886243       8.172698           0.000002
           61              C       4.472226       5.767501       4.071852       0.636352      23.012914 0.23856947E+03  0.49112750E+04                                 7.538111                            5.572895      -0.266371       1.980933                    0.998669      22.234560      63.277890       0.609465       0.488178      -1.005259      -0.050718      -0.061571       0.023354       0.083119      -0.041935       0.002009       0.115703      -0.055006       0.212690      -0.115387      -0.040746       0.156133              8.668065      12.204769      -0.279351       0.507484       7.866023      -2.399517       5.933404           0.000002
           62              C      10.491457       2.720814       0.925899       0.580468      21.246920 0.25930467E+03  0.54637611E+04                                 7.215671                            5.838067      -0.362587       1.936933                    0.998202      23.361571      67.797928       0.589747       0.492900      -1.000414      -0.000394       0.099856      -0.006092       0.100042      -0.011702      -0.101378       0.017091       0.033678       0.124224      -0.085156      -0.040111       0.125266              7.792684       7.192312       0.958771       1.882291       9.969338      -0.034561       6.216402           0.000003
           63              C      10.143761       1.232067       0.852248       0.145976      32.149302 0.39138023E+03  0.90094921E+04                                 9.090177                            6.824564      -0.226646       1.948898                    0.999222      26.480425      76.620589       0.596242       0.446254      -1.040521      -0.050834      -0.066206      -0.018022       0.085394       0.007384      -0.041432       0.018694       0.060409       0.132778      -0.059946      -0.012534       0.072481             10.519414       9.480057      -0.344797       2.477909      15.190696      -1.506421       6.887488           0.000003
           64              C      10.865511       0.238825       1.449874      -0.210496      33.597258 0.46258847E+03  0.11100847E+05                                 9.087563                            7.199853       0.023447       1.971718                    0.999447      30.825792      91.006786       0.607381       0.420227      -1.056488      -0.010061      -0.003919      -0.007730       0.013279      -0.002315      -0.013391       0.014075       0.078889       0.077329      -0.054792       0.013781       0.041011             10.167749       9.159275      -2.206116       2.433195      14.567110      -2.823564       6.776863           0.000001
           65              C      16.510139      10.070806       1.327824       0.110019      35.641702 0.40099849E+03  0.91879749E+04                                 9.509657                            6.719545       0.039426       2.032088                    0.999174      25.825401      71.983446       0.633083       0.422249      -1.066387       0.005180       0.002747      -0.010783       0.012274      -0.005692      -0.009681      -0.006089       0.002257      -0.021028      -0.016071       0.005278       0.010793             11.921686      11.804310      -4.299853       4.651486      15.236474      -4.777925       8.724275           0.000003
           66              C      15.339000       9.887781       0.599730      -0.179113      34.010953 0.44526961E+03  0.10550489E+05                                 9.131519                            7.053914       0.133892       2.021463                    0.999377      29.693840      86.218141       0.616862       0.419053      -1.060565       0.005588       0.022840      -0.017891       0.029547       0.014065      -0.034119       0.013717      -0.034734      -0.000452      -0.049593       0.022131       0.027462             10.418378      11.796200      -2.247726       4.437741      11.250482      -2.817095       8.208452           0.000002
           67              C      14.688300      10.947984      -0.004209       0.185141      32.590422 0.37573402E+03  0.85593794E+04                                 9.199923                            6.696772      -0.169761       1.972190                    0.999356      25.969944      74.689955       0.600707       0.447592      -1.040007       0.073591      -0.001796       0.009666       0.074245       0.021948      -0.071972       0.048607       0.003723       0.180280      -0.098415      -0.009717       0.108132             11.019393      13.029225      -0.950845       5.529356      10.913589      -1.757972       9.115364           0.000002
           68              C      19.212721      11.095300      20.104639       0.529888      26.967518 0.33953596E+03  0.75752293E+04                                 8.264117                            6.548181      -0.114187       1.989237                    0.999361      24.526516      70.837097       0.579708       0.473573      -1.020853      -0.103416       0.009522      -0.047295       0.114116       0.055133      -0.063867      -0.052427       0.074916      -0.055771      -0.076120      -0.046697       0.122817              9.288042      11.321307      -1.516946       2.445637       8.335009       1.641265       8.207810          -0.000000
           69              C      14.059872       7.972722       6.289802       0.136652      31.296919 0.38198104E+03  0.87191970E+04                                 8.892071                            6.708657      -0.112911       1.994610                    0.999151      25.989428      74.306655       0.607310       0.441836      -1.045584      -0.030949       0.026653      -0.067426       0.078833       0.013327      -0.036753       0.019281       0.116748       0.038280      -0.073314      -0.000741       0.074055             10.330127       6.902704      -1.019186       3.452013      12.571534      -1.656341      11.516144           0.000003
           70              C      14.083538       9.329781       6.331888      -0.156406      32.424567 0.43678054E+03  0.10311190E+05                                 8.921199                            7.041803       0.065253       2.011905                    0.998928      29.149591      84.791031       0.609431       0.425731      -1.055200       0.006833      -0.004105      -0.009325       0.012267       0.011484      -0.031090       0.016056       0.080703      -0.027282      -0.049987      -0.009249       0.059235              9.959779       5.989300      -1.004056       2.401115      14.159179      -1.541524       9.730857           0.000002
           71              C       7.577638       2.437350       4.147608       0.153214      33.276043 0.36301802E+03  0.81699827E+04                                 9.228383                            6.519473      -0.001579       2.035614                    0.999392      25.378413      71.716840       0.619848       0.439064      -1.048710      -0.016324      -0.023997       0.069523       0.075337      -0.003080       0.012967       0.024688       0.139930      -0.039724      -0.073870      -0.004551       0.078422             11.264349       4.563679       0.207187      -0.915863      15.165573      -1.325136      14.063796           0.000002
           72              C       7.586901       1.084755       4.092895      -0.165256      35.952500 0.44985174E+03  0.10702003E+05                                 9.582110                            7.175017       0.005356       1.985433                    0.999048      29.537410      86.347638       0.599933       0.429149      -1.052732      -0.006221       0.008482       0.005277       0.011768       0.000871       0.002205       0.019486       0.079788      -0.009840      -0.046949       0.005260       0.041689             11.158824       4.753947       0.300767      -0.644571      16.834600      -1.914756      11.887927           0.000001
           73              C      11.422611       4.111356      17.895107       0.657726      21.553251 0.23600083E+03  0.48575283E+04                                 7.350097                            5.616481      -0.381157       1.952564                    0.998138      22.049587      63.266076       0.593688       0.501241      -0.996124       0.034553       0.051686       0.085627       0.105817      -0.010354      -0.075908       0.013418       0.161902      -0.126379      -0.078575      -0.057163       0.135738              8.284868       5.879726       0.649717       2.592614       9.414293       0.082209       9.560586           0.000002
           74              C      16.653532       7.807555      13.457103       0.615699      24.849092 0.24508511E+03  0.50723578E+04                                 7.923445                            5.627232      -0.141323       2.021807                    0.999057      22.287389      63.305373       0.610814       0.484511      -1.008576       0.015645      -0.043041      -0.080322       0.092460       0.018413      -0.010602      -0.007744       0.193207      -0.237528      -0.081718      -0.056798       0.138516              9.579839       4.320444      -0.183224      -0.792191      11.945004      -1.285209      12.474067           0.000002
           75              C      17.558061       3.147129      13.739082       0.616081      23.683010 0.24294187E+03  0.49919501E+04                                 7.534291                            5.519107      -0.017679       2.058840                    0.999269      21.953473      61.126436       0.633974       0.470182      -1.021267       0.094570      -0.013901       0.020267       0.097711       0.003984       0.013072      -0.093543      -0.152918      -0.009615      -0.083843      -0.055641       0.139484              8.756504      10.711022      -0.892921      -0.555676       6.487383       3.564193       9.071107           0.000002
           76              C      16.049508       3.115881      13.452895       0.137981      33.089057 0.38592572E+03  0.88017409E+04                                 9.140581                            6.689496      -0.062435       2.007104                    0.999225      25.859086      73.081512       0.617628       0.434825      -1.053370      -0.070993       0.039400      -0.015315       0.082625      -0.011291      -0.027503      -0.047873      -0.051587       0.117266      -0.064491      -0.010970       0.075461             10.856192      14.486121       1.037058       1.391013       9.739998       4.388018       8.342458           0.000002
           77              C      15.433981       2.140495      12.720593      -0.161689      34.410525 0.44337137E+03  0.10506413E+05                                 9.298116                            7.096762      -0.011817       1.982518                    0.998600      29.437487      85.800286       0.606785       0.425975      -1.055012      -0.001159       0.016288      -0.019288       0.025272      -0.018408      -0.016399      -0.039321      -0.052751       0.074268      -0.055853      -0.003211       0.059064             10.776102      13.810498       2.687079       1.574302      10.140040       4.509430       8.377768           0.000003
           78              C      14.043427       2.156119      12.581708       0.133149      35.502146 0.38519276E+03  0.87379139E+04                                 9.491458                            6.596565      -0.027584       2.016960                    0.999187      25.407493      70.474961       0.637364       0.423632      -1.065469       0.006817       0.006416      -0.004155       0.010242      -0.001080       0.004435      -0.015993      -0.023337       0.028197      -0.017276      -0.007337       0.024612             11.921564      13.192881       3.823380       2.363676      13.909337       6.093462       8.662473           0.000002
           79              C      13.358420       3.236409      13.114100      -0.178853      33.635755 0.44098473E+03  0.10392754E+05                                 9.015971                            6.985029       0.225754       2.051436                    0.999645      29.310599      84.055031       0.626404       0.414901      -1.066378       0.007306       0.013268      -0.005693       0.016181      -0.004001      -0.001487      -0.039178       0.029219       0.069166      -0.048148       0.003420       0.044728             10.223072      10.592158       0.910466       0.907717      11.784496       5.191585       8.292563           0.000002
           80              C      14.061282       4.189476      13.846402       0.139135      31.760595 0.38352855E+03  0.87068365E+04                                 8.819903                            6.615791       0.041737       2.041846                    0.999226      25.579987      71.410710       0.630444       0.427954      -1.060805       0.054201      -0.045236      -0.026985       0.075580       0.003675      -0.013927      -0.060523       0.022949       0.056770      -0.065136      -0.000429       0.065565             10.259110      11.348800      -0.157989       0.466562      11.263062       4.880801       8.165469           0.000002
           81              C      13.420539       5.392526      14.593434       0.635913      23.032355 0.23880947E+03  0.49175859E+04                                 7.542865                            5.576052      -0.261803       1.982074                    0.998617      22.247815      63.330082       0.609217       0.488240      -1.005200      -0.049786       0.060726       0.022619       0.081719       0.042142       0.001696      -0.116091      -0.054983       0.210740      -0.115495      -0.040783       0.156278              8.673684      12.213543       0.279618       0.507586       7.870757       2.401044       5.936752           0.000002
           82              C      19.439784       8.439212      11.447481       0.579737      21.275940 0.25975560E+03  0.54756666E+04                                 7.221639                            5.842873      -0.355848       1.938403                    0.998261      23.383397      67.877230       0.589542       0.492855      -1.000432       0.000108      -0.099271      -0.005545       0.099426       0.011493      -0.101091      -0.016798       0.033978       0.124687      -0.084770      -0.040249       0.125019              7.798814       7.198287      -0.959205       1.883959       9.977095       0.035079       6.221062           0.000003
           83              C      19.092094       9.927960      11.373830       0.146437      32.155390 0.39147032E+03  0.90125713E+04                                 9.093694                            6.827214      -0.230597       1.947570                    0.999268      26.483146      76.646266       0.595850       0.446498      -1.040323      -0.050414       0.066690      -0.017906       0.085497      -0.007139      -0.041121      -0.018373       0.059544       0.136738      -0.059800      -0.013017       0.072817             10.523172       9.485320       0.346807       2.480159      15.193880       1.507855       6.890317           0.000003
           84              C      19.813848      10.921202      11.971456      -0.208950      33.515533 0.46117523E+03  0.11057944E+05                                 9.069125                            7.185432       0.028839       1.973540                    0.999471      30.787750      90.843403       0.608452       0.419828      -1.056790      -0.009244       0.004221      -0.007587       0.012682      -0.000722      -0.012803      -0.014406       0.079140       0.075950      -0.054929       0.014992       0.039937             10.145757       9.145283       2.197229       2.430855      14.527949       2.813891       6.764040           0.000001
           85              C      13.328434       1.089221      11.849406       0.109114      35.657468 0.40129588E+03  0.91956911E+04                                 9.509068                            6.719489       0.043697       2.033109                    0.999188      25.834321      71.991327       0.633501       0.421929      -1.066682       0.004930      -0.002049      -0.011340       0.012534       0.004744      -0.009248       0.006130       0.004072      -0.020728      -0.015341       0.004663       0.010678             11.920135      11.801433       4.297499       4.649810      15.236047       4.776685       8.722924           0.000003
           86              C      12.157296       1.272245      11.121312      -0.177729      33.990133 0.44488169E+03  0.10539640E+05                                 9.132954                            7.055197       0.132246       2.021343                    0.999358      29.675727      86.175860       0.616197       0.419571      -1.060173       0.004547      -0.020555      -0.017775       0.027552      -0.015248      -0.035484      -0.014025      -0.038368      -0.001480      -0.052319       0.024287       0.028032             10.420133      11.799270       2.250007       4.439395      11.250318       2.818099       8.210812           0.000001
           87              C      11.506591       0.212042      10.517373       0.185691      32.602663 0.37591857E+03  0.85636081E+04                                 9.196444                            6.694303      -0.166039       1.973227                    0.999207      25.976415      74.679412       0.601444       0.447042      -1.040451       0.073076       0.002473       0.009329       0.073710      -0.022332      -0.070993      -0.048692       0.004348       0.179790      -0.098070      -0.009229       0.107299             11.014921      13.023918       0.949251       5.527318      10.908444       1.755986       9.112400           0.000002
           88              C      10.264384       0.064730       9.583057       0.526397      27.030416 0.34047355E+03  0.76011098E+04                                 8.274919                            6.555938      -0.114216       1.988771                    0.999318      24.562405      70.955493       0.579555       0.473388      -1.020989      -0.103995      -0.011678      -0.046594       0.114553      -0.054301      -0.064541       0.053168       0.075509      -0.054243      -0.076992      -0.046155       0.123147              9.300602      11.337323       1.518253       2.450210       8.346076      -1.644075       8.218407          -0.000000
           89              C      10.878176       3.187306      16.811384       0.138189      31.265283 0.38149290E+03  0.87056851E+04                                 8.888503                            6.705977      -0.118791       1.992839                    0.999181      25.971740      74.257506       0.607185       0.442047      -1.045409      -0.031264      -0.026010      -0.068223       0.079425      -0.013836      -0.035705      -0.018854       0.116146       0.037553      -0.072802      -0.000159       0.072961             10.326011       6.899398       1.018660       3.449408      12.568948       1.654755      11.509688           0.000003
           90              C      10.901836       1.830247      16.853470      -0.157438      32.479759 0.43767519E+03  0.10338184E+05                                 8.932323                            7.049654       0.061891       2.010612                    0.998940      29.181763      84.924507       0.608974       0.425809      -1.055092       0.006447       0.003671      -0.008918       0.011600      -0.010886      -0.031011      -0.015384       0.080372      -0.031217      -0.048933      -0.010422       0.059355              9.973066       5.996385       1.005649       2.404206      14.180197       1.544108       9.742616           0.000002
           91              C      16.525965       8.722678      14.669190       0.154650      33.260747 0.36281929E+03  0.81650390E+04                                 9.229853                            6.520660      -0.005986       2.034602                    0.999397      25.366824      71.700572       0.619319       0.439465      -1.048388      -0.016119       0.023654       0.070077       0.075697       0.003422       0.012372      -0.024316       0.139194      -0.036185      -0.073638      -0.003702       0.077340             11.266050       4.564060      -0.207058      -0.915967      15.167505       1.323152      14.066586           0.000002
           92              C      16.535235      10.075272      14.614477      -0.163184      35.859951 0.44846256E+03  0.10660298E+05                                 9.563110                            7.161202       0.007058       1.986591                    0.999138      29.495966      86.180662       0.600878       0.428822      -1.052974      -0.006651      -0.006702       0.004180       0.010326       0.000070       0.001662      -0.019856       0.079457      -0.004914      -0.047511       0.006891       0.040620             11.135547       4.744842      -0.299257      -0.643412      16.791512       1.904344      11.870287           0.000001
           93              C       9.357348       4.111355      13.669639       0.658686      21.567367 0.23617465E+03  0.48619114E+04                                 7.352578                            5.618077      -0.375182       1.954179                    0.998117      22.056202      63.286495       0.593689       0.501157      -0.996184      -0.034976       0.051339      -0.085895       0.106004       0.009960      -0.075571      -0.012972       0.162037      -0.122550      -0.077475      -0.057659       0.135134              8.287766       5.881832      -0.649624       2.594260       9.416899      -0.082055       9.564567           0.000002
           94              C      16.256443       7.807556      18.107643       0.615346      24.842305 0.24499703E+03  0.50698567E+04                                 7.921151                            5.625570      -0.135982       2.023546                    0.998950      22.281233      63.274574       0.611037       0.484399      -1.008678      -0.016063      -0.042626       0.080335       0.092351      -0.017574      -0.010943       0.007248       0.193634      -0.238112      -0.081672      -0.057025       0.138697              9.577279       4.319373       0.183222      -0.791942      11.942043       1.284183      12.470420           0.000002
           95              C      15.351894       3.147130      17.825664       0.617285      23.657239 0.24265293E+03  0.49841397E+04                                 7.526340                            5.514004      -0.010746       2.061220                    0.999245      21.939068      61.059233       0.634631       0.469872      -1.021516      -0.095166      -0.013905      -0.021364       0.098521      -0.003252       0.013887       0.092849      -0.152476      -0.009725      -0.083799      -0.054940       0.138739              8.746901      10.698621       0.890813      -0.553699       6.480983      -3.559805       9.061099           0.000002
           96              C      16.860447       3.115882      18.111851       0.138410      33.067873 0.38561434E+03  0.87928123E+04                                 9.137229                            6.686954      -0.061255       2.007817                    0.999241      25.848063      73.041348       0.617727       0.434845      -1.053363       0.070663       0.039145       0.015521       0.082259       0.011810      -0.027599       0.048829      -0.052341       0.116153      -0.065314      -0.010878       0.076191             10.852472      14.478746      -1.036140       1.390174       9.738343      -4.387589       8.340328           0.000002
           97              C      17.475970       2.140496      18.844153      -0.163042      34.482286 0.44445574E+03  0.10539591E+05                                 9.313305                            7.106733      -0.036394       1.974362                    0.998597      29.477741      85.976021       0.606133       0.426131      -1.054811       0.000346       0.015646       0.019359       0.024894       0.018246      -0.017367       0.039625      -0.055132       0.074316      -0.057040      -0.002859       0.059899             10.795129      13.835930      -2.691698       1.576584      10.157525      -4.518429       8.391933           0.000003
           98              C       6.736525       2.156120      18.983038       0.133141      35.499230 0.38512313E+03  0.87355265E+04                                 9.488756                            6.594328      -0.018382       2.019939                    0.999186      25.407584      70.461077       0.637740       0.423421      -1.065652      -0.007929       0.006325       0.003648       0.010779      -0.000120       0.004094       0.016372      -0.023052       0.030565      -0.017663      -0.007340       0.025003             11.918526      13.191526      -3.820649       2.362250      13.904442      -6.091067       8.659608           0.000002
           99              C       7.421536       3.236410      18.450646      -0.180451      33.670374 0.44160282E+03  0.10409965E+05                                 9.015422                            6.983873       0.234943       2.053678                    0.999649      29.335228      84.109943       0.627331       0.414183      -1.066942      -0.009210       0.013223       0.005911       0.017164       0.003082      -0.002008       0.038876       0.027403       0.072669      -0.047300       0.001863       0.045437             10.222848      10.594995      -0.909945       0.907818      11.782239      -5.190447       8.291309           0.000002
          100              C      18.848678       4.189476      17.718344       0.138899      31.779761 0.38377327E+03  0.87144776E+04                                 8.826742                            6.620405       0.034477       2.039297                    0.999260      25.588016      71.460321       0.629816       0.428278      -1.060520      -0.054133      -0.044845       0.027058       0.075323      -0.003330      -0.014959       0.060556       0.021154       0.058015      -0.064740      -0.001553       0.066293             10.267623      11.357069       0.156574       0.467976      11.273103      -4.886243       8.172698           0.000002
          101              C      19.489426       5.392527      16.971312       0.636352      23.012913 0.23856945E+03  0.49112744E+04                                 7.538111                            5.572895      -0.266371       1.980933                    0.998669      22.234559      63.277889       0.609465       0.488178      -1.005259       0.050718       0.061571      -0.023354       0.083119      -0.041935       0.002009       0.115703      -0.055006       0.212690      -0.115387      -0.040746       0.156133              8.668065      12.204769      -0.279351       0.507484       7.866023      -2.399517       5.933405           0.000002
          102              C      13.470195       8.439214      20.117265       0.580469      21.246920 0.25930467E+03  0.54637609E+04                                 7.215671                            5.838066      -0.362587       1.936934                    0.998202      23.361569      67.797919       0.589747       0.492900      -1.000414       0.000394      -0.099856       0.006092       0.100042      -0.011702      -0.101378       0.017091       0.033678       0.124224      -0.085156      -0.040111       0.125266              7.792684       7.192312       0.958771       1.882291       9.969338      -0.034561       6.216401           0.000003
          103              C      13.817891       9.927961      20.190916       0.145976      32.149300 0.39138022E+03  0.90094915E+04                                 9.090177                            6.824564      -0.226646       1.948898                    0.999222      26.480424      76.620584       0.596242       0.446254      -1.040521       0.050834       0.066206       0.018022       0.085394       0.007384      -0.041432       0.018694       0.060409       0.132778      -0.059946      -0.012534       0.072481             10.519413       9.480056      -0.344797       2.477908      15.190695      -1.506421       6.887487           0.000003
          104              C      13.096141      10.921203      19.593290      -0.210496      33.597259 0.46258849E+03  0.11100848E+05                                 9.087563                            7.199854       0.023448       1.971718                    0.999447      30.825789      91.006770       0.607381       0.420227      -1.056488       0.010061       0.003919       0.007730       0.013279      -0.002314      -0.013391       0.014075       0.078889       0.077329      -0.054792       0.013781       0.041011             10.167749       9.159274      -2.206116       2.433194      14.567112      -2.823564       6.776863           0.000001
          105              C       7.451513       1.089222      19.715340       0.110019      35.641701 0.40099849E+03  0.91879748E+04                                 9.509656                            6.719545       0.039426       2.032088                    0.999174      25.825401      71.983444       0.633083       0.422249      -1.066387      -0.005180      -0.002747       0.010783       0.012274      -0.005692      -0.009681      -0.006089       0.002257      -0.021027      -0.016071       0.005278       0.010793             11.921686      11.804310      -4.299854       4.651486      15.236473      -4.777925       8.724275           0.000003
          106              C       8.622652       1.272247      20.443434      -0.179113      34.010954 0.44526963E+03  0.10550489E+05                                 9.131518                            7.053914       0.133892       2.021463                    0.999377      29.693841      86.218142       0.616862       0.419053      -1.060565      -0.005588      -0.022840       0.017891       0.029547       0.014065      -0.034119       0.013717      -0.034734      -0.000452      -0.049593       0.022131       0.027462             10.418377      11.796199      -2.247726       4.437740      11.250482      -2.817095       8.208451           0.000001
          107              C       3.506724       0.212040       0.004209       0.185141      32.590418 0.37573397E+03  0.85593781E+04                                 9.199922                            6.696772      -0.169761       1.972190                    0.999356      25.969942      74.689948       0.600707       0.447592      -1.040007      -0.073591       0.001796      -0.009666       0.074245       0.021948      -0.071972       0.048607       0.003723       0.180280      -0.098415      -0.009717       0.108132             11.019392      13.029223      -0.950845       5.529355      10.913589      -1.757972       9.115364           0.000001
          108              C       4.748931       0.064728       0.938525       0.529888      26.967517 0.33953595E+03  0.75752289E+04                                 8.264117                            6.548181      -0.114187       1.989237                    0.999361      24.526515      70.837093       0.579708       0.473573      -1.020853       0.103416      -0.009522       0.047295       0.114116       0.055133      -0.063867      -0.052427       0.074916      -0.055771      -0.076120      -0.046697       0.122817              9.288042      11.321307      -1.516946       2.445637       8.335009       1.641265       8.207810          -0.000000
          109              C       9.901780       3.187306      14.753362       0.136652      31.296917 0.38198101E+03  0.87191963E+04                                 8.892071                            6.708657      -0.112911       1.994610                    0.999151      25.989427      74.306652       0.607310       0.441836      -1.045584       0.030949      -0.026653       0.067426       0.078833       0.013327      -0.036753       0.019281       0.116748       0.038280      -0.073314      -0.000741       0.074055             10.330127       6.902704      -1.019186       3.452013      12.571533      -1.656341      11.516143           0.000003
          110              C       9.878114       1.830247      14.711276      -0.156406      32.424566 0.43678052E+03  0.10311189E+05                                 8.921199                            7.041803       0.065253       2.011905                    0.998928      29.149590      84.791028       0.609431       0.425732      -1.055200      -0.006833       0.004105       0.009325       0.012267       0.011484      -0.031090       0.016056       0.080703      -0.027282      -0.049987      -0.009249       0.059235              9.959779       5.989300      -1.004056       2.401115      14.159180      -1.541524       9.730857           0.000002
          111              C      16.384014       8.722678      16.895556       0.153214      33.276043 0.36301802E+03  0.81699827E+04                                 9.228383                            6.519474      -0.001579       2.035614                    0.999392      25.378413      71.716842       0.619848       0.439064      -1.048710       0.016324       0.023997      -0.069523       0.075337      -0.003080       0.012967       0.024688       0.139930      -0.039724      -0.073870      -0.004551       0.078422             11.264350       4.563679       0.207187      -0.915863      15.165574      -1.325136      14.063797           0.000002
          112              C      16.374751      10.075273      16.950269      -0.165256      35.952498 0.44985171E+03  0.10702002E+05                                 9.582110                            7.175017       0.005356       1.985433                    0.999048      29.537409      86.347637       0.599933       0.429149      -1.052732       0.006221      -0.008482      -0.005277       0.011768       0.000871       0.002205       0.019486       0.079788      -0.009840      -0.046949       0.005260       0.041689             11.158825       4.753947       0.300767      -0.644571      16.834600      -1.914756      11.887927           0.000001
          113              C      13.571679      10.066343       5.260791       0.129755      33.954452 0.37155985E+03  0.83434666E+04                                 9.147295                            6.442914       0.052925       2.044728                    0.998956      25.053773      68.882432       0.651060       0.418955      -1.069660      -0.001056      -0.002552      -0.000012       0.002761      -0.000773      -0.011755      -0.000327       0.023916       0.012486      -0.014104      -0.005018       0.019121             11.216085       5.480379       0.000139       1.948764      19.013176       0.000516       9.154701           0.000001
          114              C       7.506658       0.341498       5.260791       0.110902      35.414168 0.36896853E+03  0.82790101E+04                                 9.395897                            6.417905       0.083553       2.053456                    0.999087      25.235026      69.579805       0.652062       0.418628      -1.068807       0.000492       0.002502      -0.000227       0.002560      -0.001274       0.016530      -0.000502       0.023685      -0.032714      -0.018532      -0.006449       0.024981             11.728358       4.556500       0.000211      -0.415942      20.151289       0.001598      10.477287           0.000001
          115              C      10.389973       1.093685      15.782373       0.129755      33.954449 0.37155982E+03  0.83434658E+04                                 9.147294                            6.442913       0.052925       2.044728                    0.998956      25.053772      68.882427       0.651060       0.418955      -1.069660       0.001056       0.002552       0.000012       0.002761      -0.000773      -0.011755      -0.000327       0.023916       0.012486      -0.014104      -0.005018       0.019121             11.216085       5.480379       0.000139       1.948764      19.013175       0.000516       9.154700           0.000001
          116              C      16.454994      10.818530      15.782373       0.110902      35.414168 0.36896854E+03  0.82790102E+04                                 9.395897                            6.417905       0.083553       2.053456                    0.999087      25.235026      69.579806       0.652061       0.418628      -1.068807      -0.000492      -0.002502       0.000227       0.002560      -0.001274       0.016530      -0.000502       0.023685      -0.032714      -0.018532      -0.006449       0.024981             11.728359       4.556500       0.000211      -0.415942      20.151289       0.001598      10.477287           0.000001
          117              N       8.581999       7.055368       6.971600      -0.344518      43.977524 0.62098465E+03  0.15719186E+05                                10.418465                            8.126820      -0.162340       1.935126                    0.998985      30.455649      86.442981       0.606688       0.398834      -1.092248       0.080714       0.109740       0.120595       0.181936      -0.037399      -0.061544      -0.089299       0.011595       0.053955      -0.127342       0.027965       0.099377             11.873587      15.446842      -1.821761      -0.651834      10.860636       4.085926       9.313282           0.000001
          118              N       5.944292       0.995476      10.395323      -0.410704      44.044673 0.63766179E+03  0.16327181E+05                                10.463619                            8.259569      -0.127026       1.931364                    0.998795      31.846385      92.352489       0.596252       0.401195      -1.085391      -0.115276      -0.142575      -0.076527       0.198677      -0.060047      -0.079881      -0.071163       0.083698       0.223763      -0.155463       0.024364       0.131098             11.695938      13.335403      -3.096580       3.745274      13.016987      -0.710455       8.735426           0.000001
          119              N       6.431345       7.055368       3.549982      -0.344183      43.962409 0.62076001E+03  0.15711279E+05                                10.413908                            8.123416      -0.161111       1.935462                    0.998980      30.450086      86.406740       0.607062       0.398644      -1.092434      -0.081612       0.109944      -0.120364       0.182307       0.036888      -0.061483       0.088965       0.011964       0.051175      -0.126802       0.028036       0.098766             11.868395      15.437500       1.820649      -0.651144      10.857596      -4.085094       9.310088           0.000001
          120              N       9.069026       0.995474       0.126259      -0.410735      44.045055 0.63772294E+03  0.16329529E+05                                10.464803                            8.260742      -0.127983       1.931205                    0.998829      31.847341      92.364694       0.596111       0.401271      -1.085314       0.115647      -0.143134       0.076450       0.199264       0.060718      -0.080404       0.071268       0.082896       0.218237      -0.155657       0.025429       0.130228             11.697421      13.337370       3.096078       3.745318      13.018657       0.709123       8.736235           0.000001
          121              N      15.379653       4.104660      14.071564      -0.344518      43.977524 0.62098465E+03  0.15719186E+05                                10.418465                            8.126820      -0.162340       1.935126                    0.998985      30.455649      86.442980       0.606688       0.398834      -1.092248      -0.080714      -0.109740      -0.120595       0.181936      -0.037399      -0.061544      -0.089299       0.011595       0.053954      -0.127342       0.027965       0.099377             11.873587      15.446842      -1.821761      -0.651834      10.860636       4.085925       9.313282           0.000001
          122              N      18.017360      10.164552      10.647841      -0.410704      44.044673 0.63766179E+03  0.16327181E+05                                10.463620                            8.259569      -0.127026       1.931364                    0.998795      31.846385      92.352489       0.596252       0.401195      -1.085391       0.115276       0.142575       0.076527       0.198677      -0.060047      -0.079881      -0.071163       0.083698       0.223763      -0.155463       0.024364       0.131098             11.695939      13.335404      -3.096580       3.745274      13.016986      -0.710455       8.735426           0.000001
          123              N      17.530307       4.104660      17.493182      -0.344183      43.962409 0.62076001E+03  0.15711279E+05                                10.413909                            8.123416      -0.161111       1.935462                    0.998980      30.450086      86.406741       0.607062       0.398644      -1.092434       0.081612      -0.109944       0.120364       0.182307       0.036888      -0.061483       0.088965       0.011964       0.051175      -0.126802       0.028036       0.098766             11.868395      15.437500       1.820649      -0.651144      10.857596      -4.085094       9.310089           0.000001
          124              N      14.892626      10.164554      20.916905      -0.410734      44.045051 0.63772289E+03  0.16329527E+05                                10.464803                            8.260741      -0.127983       1.931205                    0.998829      31.847339      92.364688       0.596111       0.401271      -1.085314      -0.115647       0.143134      -0.076450       0.199264       0.060718      -0.080404       0.071268       0.082896       0.218238      -0.155657       0.025429       0.130228             11.697420      13.337369       3.096078       3.745317      13.018656       0.709123       8.736234           0.000001
          125              N      13.571673       7.283033       5.260791      -0.383541      44.642775 0.66798950E+03  0.17227637E+05                                10.482752                            8.395146       0.038932       1.979805                    0.999452      31.604357      90.670420       0.600250       0.395656      -1.093969       0.000048       0.209016       0.000607       0.209017      -0.000334      -0.040613       0.000118       0.276425       0.152621      -0.163650       0.030762       0.132887             11.732668       9.200663       0.000377       4.295082      10.103914      -0.000264      15.893428           0.000002
          126              N       7.506664       3.153824       5.260791      -0.345413      45.934073 0.58712282E+03  0.14653325E+05                                10.725934                            7.882709       0.009300       1.996329                    0.999196      29.918820      84.286696       0.618366       0.396875      -1.093730      -0.000260      -0.177216      -0.000843       0.177218       0.000012       0.008430       0.000027       0.250166       0.069248      -0.136624       0.022304       0.114321             12.910916       5.608336      -0.000174      -0.946912      14.058445      -0.000062      19.065967           0.000001
          127              N      10.389979       3.876995      15.782373      -0.383541      44.642775 0.66798950E+03  0.17227637E+05                                10.482752                            8.395146       0.038932       1.979805                    0.999452      31.604357      90.670420       0.600250       0.395656      -1.093969      -0.000048      -0.209016      -0.000607       0.209017      -0.000334      -0.040613       0.000118       0.276425       0.152621      -0.163650       0.030762       0.132887             11.732668       9.200663       0.000377       4.295082      10.103914      -0.000264      15.893427           0.000002
          128              N      16.454988       8.006204      15.782373      -0.345413      45.934075 0.58712285E+03  0.14653326E+05                                10.725934                            7.882709       0.009300       1.996329                    0.999196      29.918821      84.286699       0.618366       0.396875      -1.093730       0.000260       0.177216       0.000843       0.177218       0.000012       0.008429       0.000027       0.250166       0.069248      -0.136624       0.022304       0.114321             12.910916       5.608336      -0.000174      -0.946911      14.058446      -0.000062      19.065967           0.000001
          129              O       6.059300       7.242857       6.348723      -0.610162      41.195608 0.63018255E+03  0.15745114E+05                                 9.471534                            7.817021       0.340671       2.142090                    0.997700      28.724014      76.689803       0.674185       0.363620      -1.136642      -0.040612       0.024852       0.031383       0.057025       0.021624       0.011802      -0.012496      -0.161937       0.114773      -0.104188       0.035503       0.068685             10.595027       8.392935       0.596288       1.984434       9.188624       5.107593      14.203523           0.000002
          130              O      17.790617       8.680268       8.032176      -0.646347      41.875350 0.59624481E+03  0.14734487E+05                                 9.609282                            7.621278       0.309448       2.122470                    0.997994      29.160626      78.155555       0.678474       0.365311      -1.132083       0.044811       0.032726      -0.094031       0.109182      -0.019041      -0.026922      -0.029552      -0.124689       0.028598      -0.081105       0.009212       0.071892             11.027209      12.337330      -3.423238      -4.884631       8.180989       4.233813      12.563309          -0.000000
          131              O       9.767161       5.048796       5.812122      -0.606203      41.825473 0.62268575E+03  0.15621867E+05                                 9.752720                            7.903521      -0.078784       1.997736                    0.997149      29.455588      80.654020       0.648991       0.376187      -1.119053       0.022592      -0.001548       0.017072       0.028359       0.083065       0.043468      -0.073662      -0.048770       0.206919      -0.150203       0.036927       0.113276             11.076133      13.156674       4.594167       3.251636      11.624012       2.956866       8.447714           0.000001
          132              O      11.768091       5.651437       6.575989      -0.692132      45.913222 0.65984305E+03  0.16753294E+05                                10.245824                            8.042099       0.241266       2.078261                    0.997806      30.551579      83.465163       0.656322       0.367561      -1.128409      -0.080469       0.068183       0.078147       0.131267       0.040884       0.022389      -0.080438       0.081293       0.126817      -0.121014       0.034972       0.086042             11.727863      21.317423      -0.108752      -1.013252       7.169783       0.108407       6.696383           0.000000
          133              O       5.197249       3.493089      10.298524      -0.689539      39.391649 0.71006525E+03  0.18389171E+05                                 9.258523                            8.388092       0.100464       2.026446                    0.997279      31.156718      86.380504       0.636477       0.371586      -1.123684      -0.108088       0.005239      -0.058026       0.122790       0.045420      -0.027930       0.028269       0.071607       0.197643      -0.099408       0.021995       0.077414              9.597850       8.925090       1.794512       1.399766      10.138700       2.337340       9.729760           0.000000
          134              O      15.682367       3.062312       8.890737      -0.599646      34.196556 0.55648707E+03  0.13519751E+05                                 8.288852                            7.295821       0.556758       2.185425                    0.999261      29.238033      77.754396       0.702859       0.358694      -1.137018       0.044364       0.034434       0.054912       0.078544      -0.007852      -0.037036      -0.050425       0.147534       0.063988      -0.107327       0.020204       0.087123              8.616664       9.737642      -2.583961       2.775021       8.216119      -2.366889       7.896232           0.000002
          135              O       8.465161       0.935212      11.232841      -0.613661      42.060384 0.72768113E+03  0.18873433E+05                                 9.686837                            8.495547      -0.056829       2.016436                    0.994548      29.403839      80.354407       0.634927       0.371940      -1.128640       0.063461      -0.110643      -0.025673       0.130109       0.033343      -0.060140      -0.004442      -0.047686      -0.103195      -0.084747       0.013779       0.070968             10.432442      13.385975       1.280934       0.236739      10.335005       0.733896       7.576346           0.000000
          136              O      13.476656      10.048488      12.261852      -0.523980      29.487786 0.47680255E+03  0.11099700E+05                                 7.392496                            6.653846       0.822331       2.291126                    0.999447      27.776741      71.356377       0.755606       0.348208      -1.150140      -0.010220      -0.020455      -0.023464       0.032763      -0.004593      -0.093412      -0.024258      -0.104918      -0.162251      -0.136385       0.050013       0.086372              7.681202       6.211989      -0.482089       0.991400       8.202479      -3.257242       8.629139           0.000003
          137              O      12.514002       5.867941       3.331133      -0.579984      36.444248 0.58144248E+03  0.14337842E+05                                 8.884264                            7.653226       0.047395       2.055989                    0.994436      28.651335      77.751360       0.657530       0.377758      -1.118007      -0.043537       0.041846      -0.101179       0.117830      -0.009973      -0.063533      -0.007766       0.108678      -0.169821      -0.083300      -0.024290       0.107590              9.444353       7.309478       0.914465       0.827449      13.821415      -0.100223       7.202166           0.000002
          138              O      12.251248       7.689257       2.058021      -0.710451      44.279309 0.64837335E+03  0.16314055E+05                                 9.864743                            7.839992       0.503128       2.165417                    0.998755      30.129592      80.706522       0.684750       0.355498      -1.143164       0.083581      -0.011691       0.068435       0.108655      -0.023359      -0.037451      -0.086828       0.048363      -0.028088      -0.114206       0.038247       0.075960             11.141284       9.638565      -1.502448       4.959844       8.140189      -3.513821      15.645097          -0.000000
          139              O       7.175866       4.580075       7.417715      -0.601404      42.766189 0.61264615E+03  0.15242564E+05                                 9.809321                            7.748573       0.224971       2.102489                    0.997593      28.835364      77.540757       0.669874       0.367506      -1.130410      -0.022049      -0.019892       0.054656       0.062202      -0.001609       0.003767      -0.033155       0.054848      -0.319850      -0.114505       0.033592       0.080913             11.576397       6.089999       0.335875      -0.537608      19.898884      -3.105678       8.740308           0.000001
          140              O       7.370056       2.743136       8.692931      -0.674085      50.910398 0.71174245E+03  0.18381561E+05                                11.033202                            8.371944       0.130323       2.052884                    0.997025      30.274456      82.902452       0.642222       0.369284      -1.129222      -0.038253      -0.009920      -0.092058       0.100181       0.006843      -0.003071      -0.063701       0.090113      -0.098981      -0.094558       0.031319       0.063239             13.408034       7.138324       0.543899      -1.774915      10.557538      -6.306468      22.528239           0.000001
          141              O       8.954045       7.242856       4.172859      -0.610755      41.201840 0.63029469E+03  0.15748525E+05                                 9.472532                            7.817799       0.340318       2.141876                    0.997727      28.726622      76.696793       0.674145       0.363627      -1.136642       0.041100       0.024322      -0.031393       0.057152      -0.021861       0.011618       0.012826      -0.162331       0.115587      -0.104546       0.035507       0.069039             10.596362       8.393870      -0.595952       1.984008       9.190040      -5.108612      14.205176           0.000002
          142              O       9.352735       8.680267       2.489406      -0.646997      41.939185 0.59737494E+03  0.14770219E+05                                 9.621360                            7.630711       0.302516       2.120257                    0.997926      29.178659      78.238622       0.677722       0.365523      -1.131857      -0.044316       0.032909       0.093093       0.108228       0.018660      -0.026577       0.029938      -0.124607       0.027369      -0.080635       0.008404       0.072231             11.041440      12.354606       3.427327      -4.890479       8.190377      -4.239487      12.579337          -0.000000
          143              O       5.246175       5.048796       4.709460      -0.606707      41.887629 0.62384759E+03  0.15659198E+05                                 9.764773                            7.912981      -0.083251       1.996325                    0.997091      29.473946      80.740316       0.648309       0.376386      -1.118842      -0.021982      -0.001657      -0.017256       0.027995      -0.082957       0.043536       0.073135      -0.049762       0.209463      -0.150270       0.036853       0.113417             11.090304      13.172791      -4.599974       3.255944      11.639789      -2.961605       8.458331           0.000001
          144              O      15.375247       5.651437       3.945593      -0.692323      45.853769 0.65881161E+03  0.16719363E+05                                10.233704                            8.033098       0.239479       2.077796                    0.997807      30.540068      83.394797       0.657070       0.367313      -1.128681       0.080467       0.068332      -0.077997       0.131255      -0.040541       0.022434       0.080310       0.081460       0.125805      -0.120737       0.035041       0.085696             11.713591      21.290318       0.108825      -1.010599       7.161717      -0.108418       6.688739           0.000000
          145              O       9.816080       3.493088       0.223058      -0.690813      39.440233 0.71121854E+03  0.18426385E+05                                 9.265535                            8.394445       0.099377       2.025888                    0.997308      31.179651      86.459354       0.636293       0.371546      -1.123722       0.107917       0.006175       0.057186       0.122288      -0.045261      -0.028318      -0.027839       0.070243       0.197819      -0.098847       0.021282       0.077565              9.605337       8.931873      -1.795412       1.400729      10.146755      -2.338283       9.737381           0.000000
          146              O      11.460960       3.062311       1.630845      -0.599308      34.222669 0.55701689E+03  0.13536355E+05                                 8.295405                            7.301180       0.561195       2.186997                    0.999270      29.239289      77.778073       0.702302       0.358880      -1.136828      -0.044815       0.034096      -0.055280       0.078910       0.008205      -0.036512       0.050523       0.147275       0.063819      -0.107306       0.020805       0.086501              8.623955       9.745235       2.586814       2.777602       8.223839       2.369797       7.902790           0.000002
          147              O      12.314785       0.935214      20.331905      -0.614507      42.160599 0.72992173E+03  0.18947575E+05                                 9.705364                            8.511107      -0.062492       2.014207                    0.994535      29.439324      80.505859       0.634018       0.372158      -1.128387      -0.063531      -0.109941       0.025434       0.129499      -0.032244      -0.060061       0.004336      -0.047380      -0.102964      -0.084408       0.014510       0.069898             10.453454      13.415072      -1.280767       0.237969      10.354176      -0.736930       7.591115           0.000000
          148              O      19.433329      10.048489      19.302894      -0.526239      29.496095 0.47699654E+03  0.11104831E+05                                 7.391741                            6.653372       0.823462       2.291309                    0.999441      27.791272      71.384868       0.755979       0.348016      -1.150351       0.011154      -0.022487       0.021341       0.032947       0.005251      -0.092283       0.022587      -0.103894      -0.163885      -0.135111       0.050253       0.084858              7.680347       6.211295       0.481535       0.991070       8.201309       3.256754       8.628435           0.000003
          149              O      14.629337       5.867942       7.190449      -0.579878      36.369258 0.57989581E+03  0.14288970E+05                                 8.868673                            7.640199       0.049103       2.057014                    0.994514      28.626255      77.632611       0.658513       0.377477      -1.118310       0.043126       0.041550       0.101203       0.117593       0.009292      -0.063468       0.007590       0.110057      -0.170937      -0.083322      -0.024884       0.108206              9.427270       7.296490      -0.911766       0.825051      13.796523       0.101257       7.188798           0.000002
          150              O      14.892099       7.689258       8.463561      -0.711202      44.305869 0.64878652E+03  0.16327356E+05                                 9.869351                            7.843080       0.501202       2.164836                    0.998785      30.136866      80.738124       0.684525       0.355552      -1.143099      -0.083463      -0.011202      -0.067697       0.108048       0.023449      -0.037727       0.086385       0.049072      -0.030564      -0.114222       0.038933       0.075289             11.147053       9.643956       1.503222       4.964108       8.142397       3.515148      15.654805          -0.000000
          151              O       7.837467       4.580074       3.103867      -0.601481      42.795750 0.61316298E+03  0.15258932E+05                                 9.814515                            7.752507       0.223167       2.101797                    0.997595      28.844606      77.579395       0.669604       0.367570      -1.130340       0.021644      -0.020163      -0.054970       0.062424       0.001872       0.003804       0.033128       0.054746      -0.322861      -0.115415       0.034024       0.081391             11.582982       6.093193      -0.336349      -0.538299      19.910674       3.106345       8.745079           0.000001
          152              O       7.643270       2.743134       1.828651      -0.673461      50.846278 0.71068813E+03  0.18346852E+05                                11.023051                            8.364864       0.132492       2.053736                    0.997019      30.255965      82.824925       0.642619       0.369207      -1.129323       0.038327      -0.009724       0.093023       0.101078      -0.006896      -0.002940       0.064093       0.089575      -0.095815      -0.094538       0.032037       0.062501             13.395038       7.132349      -0.543208      -1.772588      10.548695       6.300326      22.504070           0.000001
          153              O      17.902352       3.917171      14.694441      -0.610162      41.195613 0.63018264E+03  0.15745117E+05                                 9.471535                            7.817022       0.340671       2.142089                    0.997700      28.724015      76.689810       0.674185       0.363620      -1.136642       0.040612      -0.024852      -0.031383       0.057025       0.021624       0.011802      -0.012496      -0.161937       0.114773      -0.104188       0.035503       0.068685             10.595029       8.392936       0.596288       1.984434       9.188625       5.107594      14.203526           0.000002
          154              O       6.171035       2.479760      13.010988      -0.646347      41.875358 0.59624494E+03  0.14734491E+05                                 9.609283                            7.621279       0.309448       2.122470                    0.997994      29.160629      78.155565       0.678474       0.365311      -1.132083      -0.044811      -0.032726       0.094031       0.109182      -0.019041      -0.026922      -0.029552      -0.124689       0.028598      -0.081105       0.009212       0.071892             11.027211      12.337331      -3.423238      -4.884632       8.180990       4.233813      12.563311          -0.000000
          155              O      14.194491       6.111232      15.231042      -0.606203      41.825491 0.62268606E+03  0.15621877E+05                                 9.752724                            7.903523      -0.078785       1.997735                    0.997149      29.455593      80.654043       0.648991       0.376187      -1.119053      -0.022592       0.001548      -0.017072       0.028359       0.083065       0.043468      -0.073662      -0.048770       0.206920      -0.150203       0.036927       0.113276             11.076137      13.156679       4.594169       3.251638      11.624016       2.956867       8.447717           0.000001
          156              O      12.193561       5.508591      14.467175      -0.692132      45.913235 0.65984326E+03  0.16753301E+05                                10.245826                            8.042101       0.241265       2.078261                    0.997806      30.551582      83.465177       0.656322       0.367561      -1.128409       0.080469      -0.068183      -0.078147       0.131267       0.040884       0.022389      -0.080438       0.081293       0.126817      -0.121014       0.034972       0.086042             11.727866      21.317429      -0.108752      -1.013252       7.169784       0.108407       6.696385           0.000000
          157              O      18.764403       7.666939      10.744640      -0.689539      39.391648 0.71006523E+03  0.18389170E+05                                 9.258523                            8.388092       0.100465       2.026446                    0.997279      31.156718      86.380503       0.636477       0.371586      -1.123684       0.108088      -0.005239       0.058026       0.122790       0.045420      -0.027930       0.028269       0.071607       0.197643      -0.099408       0.021994       0.077414              9.597850       8.925090       1.794512       1.399766      10.138700       2.337340       9.729760           0.000000
          158              O       8.279285       8.097716      12.152427      -0.599646      34.196566 0.55648729E+03  0.13519758E+05                                 8.288854                            7.295823       0.556758       2.185425                    0.999261      29.238035      77.754409       0.702858       0.358694      -1.137018      -0.044364      -0.034434      -0.054912       0.078544      -0.007852      -0.037036      -0.050425       0.147534       0.063988      -0.107327       0.020204       0.087123              8.616667       9.737645      -2.583962       2.775022       8.216121      -2.366890       7.896234           0.000002
          159              O      15.496491      10.224816       9.810323      -0.613661      42.060384 0.72768114E+03  0.18873434E+05                                 9.686838                            8.495547      -0.056830       2.016436                    0.994548      29.403839      80.354408       0.634926       0.371940      -1.128640      -0.063461       0.110643       0.025673       0.130109       0.033343      -0.060140      -0.004442      -0.047686      -0.103195      -0.084747       0.013779       0.070968             10.432442      13.385975       1.280934       0.236740      10.335005       0.733896       7.576346           0.000000
          160              O      10.484996       1.111540       8.781312      -0.523980      29.487778 0.47680240E+03  0.11099696E+05                                 7.392495                            6.653845       0.822332       2.291127                    0.999447      27.776740      71.356369       0.755606       0.348208      -1.150140       0.010220       0.020455       0.023464       0.032763      -0.004593      -0.093413      -0.024258      -0.104918      -0.162250      -0.136385       0.050013       0.086372              7.681201       6.211988      -0.482088       0.991399       8.202477      -3.257241       8.629137           0.000003
          161              O      11.447650       5.292087      17.712031      -0.579984      36.444245 0.58144243E+03  0.14337840E+05                                 8.884263                            7.653226       0.047395       2.055989                    0.994436      28.651334      77.751356       0.657530       0.377758      -1.118007       0.043538      -0.041846       0.101179       0.117830      -0.009973      -0.063533      -0.007766       0.108678      -0.169821      -0.083300      -0.024290       0.107590              9.444352       7.309478       0.914465       0.827449      13.821414      -0.100223       7.202165           0.000002
          162              O      11.710404       3.470771      18.985143      -0.710451      44.279299 0.64837318E+03  0.16314049E+05                                 9.864742                            7.839991       0.503129       2.165417                    0.998755      30.129589      80.706510       0.684750       0.355498      -1.143164      -0.083581       0.011691      -0.068435       0.108655      -0.023359      -0.037451      -0.086828       0.048363      -0.028088      -0.114206       0.038247       0.075960             11.141282       9.638563      -1.502448       4.959842       8.140188      -3.513820      15.645095          -0.000000
          163              O      16.785786       6.579953      13.625449      -0.601404      42.766192 0.61264621E+03  0.15242566E+05                                 9.809322                            7.748573       0.224971       2.102489                    0.997593      28.835365      77.540761       0.669873       0.367506      -1.130410       0.022049       0.019892      -0.054656       0.062202      -0.001609       0.003767      -0.033155       0.054847      -0.319850      -0.114505       0.033592       0.080913             11.576398       6.090000       0.335875      -0.537608      19.898885      -3.105678       8.740308           0.000001
          164              O      16.591596       8.416892      12.350233      -0.674085      50.910390 0.71174231E+03  0.18381556E+05                                11.033200                            8.371944       0.130323       2.052884                    0.997025      30.274453      82.902441       0.642223       0.369284      -1.129222       0.038253       0.009920       0.092058       0.100181       0.006843      -0.003071      -0.063701       0.090113      -0.098981      -0.094558       0.031319       0.063239             13.408032       7.138323       0.543899      -1.774915      10.557537      -6.306467      22.528236           0.000001
          165              O      15.007607       3.917172      16.870305      -0.610755      41.201831 0.63029453E+03  0.15748520E+05                                 9.472531                            7.817798       0.340318       2.141876                    0.997727      28.726619      76.696781       0.674145       0.363627      -1.136642      -0.041100      -0.024322       0.031393       0.057152      -0.021861       0.011618       0.012826      -0.162331       0.115587      -0.104546       0.035507       0.069039             10.596361       8.393869      -0.595952       1.984008       9.190039      -5.108611      14.205174           0.000002
          166              O      14.608917       2.479761      18.553758      -0.646997      41.939188 0.59737499E+03  0.14770220E+05                                 9.621360                            7.630712       0.302516       2.120257                    0.997926      29.178660      78.238625       0.677722       0.365523      -1.131857       0.044316      -0.032909      -0.093093       0.108228       0.018660      -0.026577       0.029938      -0.124607       0.027369      -0.080635       0.008404       0.072231             11.041440      12.354606       3.427327      -4.890479       8.190378      -4.239487      12.579338          -0.000000
          167              O      18.715477       6.111232      16.333704      -0.606707      41.887628 0.62384757E+03  0.15659197E+05                                 9.764772                            7.912980      -0.083251       1.996325                    0.997091      29.473945      80.740313       0.648309       0.376386      -1.118842       0.021982       0.001657       0.017256       0.027995      -0.082957       0.043536       0.073135      -0.049762       0.209463      -0.150270       0.036853       0.113417             11.090304      13.172791      -4.599974       3.255944      11.639789      -2.961605       8.458331           0.000001
          168              O       8.586405       5.508591      17.097571      -0.692323      45.853774 0.65881170E+03  0.16719365E+05                                10.233705                            8.033099       0.239479       2.077796                    0.997807      30.540070      83.394804       0.657070       0.367313      -1.128681      -0.080467      -0.068332       0.077997       0.131255      -0.040542       0.022434       0.080310       0.081460       0.125806      -0.120737       0.035041       0.085696             11.713592      21.290320       0.108825      -1.010599       7.161717      -0.108418       6.688739           0.000000
          169              O      14.145572       7.666940      20.820106      -0.690813      39.440233 0.71121857E+03  0.18426386E+05                                 9.265534                            8.394445       0.099377       2.025888                    0.997308      31.179652      86.459356       0.636293       0.371546      -1.123722      -0.107917      -0.006175      -0.057186       0.122289      -0.045261      -0.028318      -0.027839       0.070243       0.197819      -0.098847       0.021282       0.077565              9.605336       8.931873      -1.795411       1.400729      10.146755      -2.338283       9.737381           0.000000
          170              O      12.500692       8.097717      19.412319      -0.599308      34.222651 0.55701650E+03  0.13536343E+05                                 8.295401                            7.301177       0.561196       2.186997                    0.999270      29.239285      77.778049       0.702302       0.358880      -1.136828       0.044815      -0.034096       0.055279       0.078910       0.008205      -0.036512       0.050523       0.147275       0.063819      -0.107306       0.020805       0.086500              8.623950       9.745230       2.586813       2.777601       8.223834       2.369795       7.902786           0.000002
          171              O      11.646867      10.224814       0.711259      -0.614507      42.160601 0.72992178E+03  0.18947577E+05                                 9.705364                            8.511107      -0.062492       2.014207                    0.994535      29.439325      80.505862       0.634018       0.372158      -1.128387       0.063531       0.109941      -0.025434       0.129499      -0.032244      -0.060061       0.004336      -0.047380      -0.102964      -0.084408       0.014510       0.069898             10.453454      13.415072      -1.280767       0.237969      10.354176      -0.736930       7.591115           0.000000
          172              O       4.528323       1.111539       1.740270      -0.526239      29.496087 0.47699636E+03  0.11104826E+05                                 7.391739                            6.653371       0.823463       2.291309                    0.999441      27.791270      71.384857       0.755979       0.348016      -1.150351      -0.011154       0.022487      -0.021341       0.032947       0.005251      -0.092283       0.022587      -0.103894      -0.163885      -0.135111       0.050253       0.084858              7.680345       6.211294       0.481535       0.991069       8.201307       3.256753       8.628433           0.000003
          173              O       9.332315       5.292086      13.852715      -0.579878      36.369256 0.57989576E+03  0.14288969E+05                                 8.868673                            7.640198       0.049103       2.057014                    0.994514      28.626254      77.632607       0.658513       0.377477      -1.118310      -0.043126      -0.041550      -0.101203       0.117593       0.009292      -0.063468       0.007590       0.110057      -0.170936      -0.083322      -0.024884       0.108206              9.427270       7.296489      -0.911766       0.825051      13.796522       0.101257       7.188797           0.000002
          174              O       9.069553       3.470770      12.579603      -0.711202      44.305867 0.64878649E+03  0.16327355E+05                                 9.869351                            7.843080       0.501202       2.164836                    0.998785      30.136865      80.738122       0.684525       0.355552      -1.143099       0.083463       0.011202       0.067697       0.108048       0.023449      -0.037727       0.086385       0.049072      -0.030564      -0.114222       0.038933       0.075289             11.147053       9.643956       1.503222       4.964108       8.142397       3.515148      15.654804          -0.000000
          175              O      16.124185       6.579954      17.939297      -0.601481      42.795750 0.61316299E+03  0.15258932E+05                                 9.814515                            7.752507       0.223167       2.101797                    0.997595      28.844606      77.579396       0.669604       0.367570      -1.130340      -0.021644       0.020163       0.054970       0.062424       0.001872       0.003804       0.033128       0.054746      -0.322861      -0.115415       0.034024       0.081391             11.582982       6.093193      -0.336349      -0.538299      19.910675       3.106346       8.745079           0.000001
          176              O      16.318382       8.416894      19.214513      -0.673461      50.846277 0.71068810E+03  0.18346851E+05                                11.023051                            8.364864       0.132492       2.053736                    0.997019      30.255964      82.824923       0.642619       0.369207      -1.129323      -0.038327       0.009724      -0.093023       0.101078      -0.006896      -0.002940       0.064093       0.089575      -0.095815      -0.094538       0.032037       0.062501             13.395038       7.132349      -0.543208      -1.772588      10.548695       6.300327      22.504071           0.000001

******************************************************
Auxiliary information for the entire system
The total spin magnetic moment of the unit cell is   0.000241
The total net atomic charge of the unit cell is   -0.000008
Accuracy of reproducing the electrostatic potential in the unit cell:
  The inner radius (bohr) =    5.0000
  The outer radius (bohr) =   12.0000
  Valid grid points have density less than (e/(bohr^3)) =    0.0001
  The number of valid grid points were=        66222
  The rms potential error without charges in kcal/mol is=     13.18104
  The rms potential error with partial charges in kcal/mol is=      2.64793
  The RRMSE value at monopole order=      0.20089
  The rms potential error with partial charges and cloud penetration in kcal/mol is=      2.63451
  The RRMSE value at monopole order with cloud penetration is=      0.19987
  The rms potential error with partial charges and atomic dipoles in kcal/mol is=      1.10575
  The RRMSE value at dipole order=      0.08389
  The rms potential error with partial charges, atomic dipoles and cloud penetration in kcal/mol is=      1.08843
  The RRMSE value at dipole order with cloud penetration=      0.08258

******************************************************
The electron densities and ab initio electrostatic potential were computed in VASP using the PBE functional and
projector augmented wave method. See the main text of the journal article for a description of computational details.
The atomic charges, dipoles, and quadrupoles were computed with the DDEC6 method as described in
(a) T. A. Manz and N. Gabaldon Limas, RSC Adv. 6 (2016) 47771-47801 DOI: 10.1039/c6ra04656h
(b) N. Gabaldon Limas and T. A. Manz, RSC Adv. 8 (2018) 2678-2707 DOI: 10.1039/c7ra11829e.
For each atom in the material, the electron cloud parameters were fit to the spherically averaged atom-in-material
electron density using radial positions for which this density was between 10^-4 and 10^-2 electrons per cubic bohr.
The polarizabilities, dispersion coefficients, and quantum Drude oscillator (QDO) parameters were fit using the MCLF method.
The magnetic structure of the system was optimized in VASP from the default ferromagnetic initial guess using spin polarization.
The atomic spin moments (ASMs) were computed on this optimized magnetic structure using the DDEC6 partition as inputs
to the method of T. A. Manz and D. S. Sholl, J. Chem. Theory Comput. 7 (2011) 4146-4164 DOI: 10.1021/ct200539n.
The RMSE and RRMSE were computed using a uniform grid with Ewald summation.
