# Supplementary material for: A collection of forcefield precursors for metal–organic frameworks
Source: RSC Adv. 2019 Nov 13;9(63):36492–507. doi: 10.1039/c9ra07327b (PMC9075174; doi:10.1039/c9ra07327b)
Supplement: RA-009-C9RA07327B-s3665 [file RA-009-C9RA07327B-s3665.xyz]

  176
jmolscript: load "" {1 1 1} spacegroup "x,y,z" unitcell [{     12.130000     0.000000     0.000000 }, {      6.065024    11.160024     0.000000 }, {      5.766628     0.000004    21.043164 }]
Tb    16.537572     8.248376     9.983719     2.037207
Tb    10.605777     8.248374     0.537863     2.037488
Tb     7.424080     2.911652    11.059445     2.037207
Tb    13.355875     2.911654    20.505301     2.037488
Tb    13.571667     4.743011     5.260791     2.088864
Tb    10.389985     6.417017    15.782373     2.088864
Tb     7.506669     5.646527     5.260791     1.852625
Tb    16.454983     5.513501    15.782373     1.852625
H      8.005265     9.713687     8.722391     0.138928
H     11.535154     7.834338     8.076366     0.136407
H      3.361663     0.446403     8.566672     0.129219
H     12.143895     9.008373    10.014442     0.131338
H     12.718907     9.776182     3.423723     0.147189
H      7.404777     0.649515     7.270413     0.139305
H      7.008091     9.713685     1.799191     0.138209
H     15.608194     7.834337     2.445216     0.137470
H     11.651653     0.446401     1.954910     0.129645
H     14.999458     9.008371     0.507140     0.131032
H     14.424449     9.776182     7.097859     0.147609
H      7.608539     0.649514     3.251169     0.139098
H     15.956387     1.446341    12.320773     0.138928
H     12.426498     3.325690    12.966798     0.136407
H     20.599989    10.713625    12.476492     0.129219
H     11.817757     2.151655    11.028722     0.131338
H     11.242745     1.383846    17.619441     0.147189
H     16.556875    10.510513    13.772751     0.139306
H     16.953561     1.446343    19.243973     0.138209
H      8.353458     3.325691    18.597948     0.137470
H     12.309999    10.713627    19.088254     0.129645
H      8.962194     2.151657    20.536024     0.131032
H      9.537203     1.383846    13.945305     0.147609
H     16.353113    10.510514    17.791995     0.139098
C     12.542739     7.064296     3.143849     0.657726
C      7.315278     3.350241     7.594478     0.616768
C      6.399375     8.017363     7.301978     0.616328
C      7.912721     8.041915     7.592374     0.138267
C      8.518603     9.021765     8.320467    -0.163790
C      9.913890     8.994981     8.467769     0.132656
C     10.597625     7.923619     7.939586    -0.180462
C      9.894822     6.972784     7.203075     0.143354
C     10.545965     5.778662     6.449730     0.634635
C      4.519562     2.729744     9.587266     0.578947
C      4.867828     1.232068     9.663021     0.141840
C      4.146074     0.236594     9.065395    -0.205957
C     10.627730    10.059647     9.195863     0.112958
C     11.784252     9.881087     9.928165    -0.180423
C     12.435414    10.941290    10.542625     0.183081
C     13.673446    11.041730    11.514819     0.519014
C     13.084172     7.974954     4.225467     0.139137
C     13.070216     9.327549     4.183381    -0.157389
C      7.425406     2.439582     6.371870     0.152796
C      7.439760     1.089220     6.428687    -0.164778
C     14.600605     7.064297     7.377733     0.657303
C      7.698050     3.350240     2.927104     0.618814
C      8.613973     8.017362     3.219604     0.617027
C      7.100628     8.041914     2.929208     0.139023
C      6.494750     9.021764     2.201115    -0.163612
C     17.229462     8.994980     2.053813     0.134224
C     16.545723     7.923618     2.581996    -0.182398
C      5.118522     6.972784     3.318507     0.145114
C      4.467374     5.778661     4.071852     0.630961
C     10.493764     2.729742     0.934316     0.579513
C     10.145491     1.232067     0.858561     0.142711
C     10.867241     0.236593     1.456187    -0.206073
C     16.515627    10.059646     1.325719     0.111311
C     15.359104     9.881085     0.593417    -0.179222
C     14.707947    10.941288    -0.021043     0.182162
C     19.236544    11.041732    20.049927     0.518621
C     14.059176     7.974954     6.296115     0.139335
C     14.073138     9.327549     6.338201    -0.157972
C      7.587918     2.439582     4.149712     0.150185
C      7.573558     1.089219     4.092895    -0.163371
C     11.418913     4.095732    17.899315     0.657726
C     16.646374     7.809787    13.448686     0.616768
C     17.562277     3.142665    13.741186     0.616328
C     16.048931     3.118113    13.450790     0.138267
C     15.443049     2.138263    12.722697    -0.163790
C     14.047762     2.165047    12.575395     0.132656
C     13.364027     3.236409    13.103578    -0.180462
C     14.066830     4.187244    13.840089     0.143354
C     13.415687     5.381366    14.593434     0.634635
C     19.442090     8.430284    11.455898     0.578947
C     19.093824     9.927960    11.380143     0.141840
C     19.815578    10.923434    11.977769    -0.205957
C     13.333922     1.100381    11.847301     0.112958
C     12.177400     1.278941    11.114999    -0.180423
C     11.526238     0.218738    10.500539     0.183081
C     10.288206     0.118298     9.528345     0.519013
C     10.877480     3.185074    16.817697     0.139137
C     10.891436     1.832479    16.859783    -0.157389
C     16.536246     8.720446    14.671294     0.152796
C     16.521892    10.070808    14.614477    -0.164778
C      9.361047     4.095731    13.665431     0.657303
C     16.263602     7.809788    18.116060     0.618814
C     15.347679     3.142666    17.823560     0.617027
C     16.861024     3.118114    18.113956     0.139023
C     17.466902     2.138264    18.842049    -0.163612
C      6.732190     2.165048    18.989351     0.134224
C      7.415929     3.236410    18.461168    -0.182398
C     18.843130     4.187244    17.724657     0.145114
C     19.494278     5.381367    16.971312     0.630961
C     13.467888     8.430286    20.108848     0.579513
C     13.816161     9.927961    20.184603     0.142711
C     13.094411    10.923435    19.586977    -0.206073
C      7.446025     1.100382    19.717445     0.111311
C      8.602548     1.278943    20.449747    -0.179222
C      3.487077     0.218736     0.021043     0.182162
C      4.725108     0.118296     0.993237     0.518621
C      9.902476     3.185074    14.747049     0.139335
C      9.888514     1.832479    14.704963    -0.157972
C     16.373734     8.720446    16.893452     0.150184
C     16.388094    10.070809    16.950269    -0.163371
C     13.571679    10.064111     5.260791     0.128843
C      7.506658     0.343730     5.260791     0.109333
C     10.389973     1.095917    15.782373     0.128844
C     16.454994    10.816298    15.782373     0.109333
N      8.589854     7.059833     6.973705    -0.340712
N      5.946142     1.002172    10.393219    -0.403937
N      6.423491     7.059832     3.547877    -0.342295
N      9.067177     1.002170     0.128363    -0.404268
N     15.371798     4.100195    14.069459    -0.340712
N     18.015510    10.157856    10.649945    -0.403937
N     17.538161     4.100196    17.495287    -0.342295
N     14.894475    10.157858    20.914801    -0.404268
N     13.571673     7.287497     5.260791    -0.385125
N      7.506664     3.156056     5.260791    -0.339899
N     10.389979     3.872531    15.782373    -0.385125
N     16.454988     8.003972    15.782373    -0.339899
O      6.064789     7.245089     6.346618    -0.611309
O     17.788827     8.684732     8.030071    -0.646723
O      9.765371     5.044332     5.810018    -0.615490
O     11.768668     5.653669     6.578093    -0.686689
O      5.191065     3.502017    10.306942    -0.693584
O     15.672544     3.069008     8.899154    -0.592585
O      8.429507     0.919588    11.266510    -0.619296
O     13.441399     9.952512    12.310251    -0.522494
O     12.517064     5.870173     3.329029    -0.589052
O     12.258526     7.698185     2.058021    -0.702653
O      7.178929     4.580075     7.415611    -0.602962
O      7.376638     2.745368     8.699244    -0.673985
O      8.948557     7.245088     4.174964    -0.611538
O      9.354524     8.684731     2.491511    -0.647191
O      5.247965     5.044332     4.711564    -0.613931
O     15.374670     5.653669     3.943489    -0.684870
O      9.822264     3.502016     0.214640    -0.693650
O     11.470784     3.069007     1.622428    -0.593357
O     12.350439     0.919590    20.298236    -0.619231
O     19.468586     9.952513    19.254495    -0.522143
O     14.626275     5.870174     7.192553    -0.588652
O     14.884821     7.698186     8.463561    -0.702634
O      7.834405     4.580074     3.105971    -0.603889
O      7.636688     2.745366     1.822338    -0.674026
O     17.896863     3.914939    14.696546    -0.611309
O      6.172825     2.475296    13.013093    -0.646723
O     14.196281     6.115696    15.233146    -0.615490
O     12.192984     5.506359    14.465071    -0.686689
O     18.770587     7.658011    10.736222    -0.693584
O      8.289108     8.091020    12.144010    -0.592585
O     15.532145    10.240440     9.776654    -0.619296
O     10.520253     1.207516     8.732913    -0.522494
O     11.444588     5.289855    17.714135    -0.589052
O     11.703126     3.461843    18.985143    -0.702653
O     16.782723     6.579953    13.627553    -0.602962
O     16.585014     8.414660    12.343920    -0.673985
O     15.013095     3.914940    16.868200    -0.611538
O     14.607128     2.475297    18.551653    -0.647191
O     18.713687     6.115696    16.331600    -0.613931
O      8.586982     5.506359    17.099675    -0.684870
O     14.139388     7.658012    20.828524    -0.693650
O     12.490868     8.091021    19.420736    -0.593357
O     11.611213    10.240438     0.744928    -0.619231
O      4.493066     1.207515     1.788669    -0.522143
O      9.335377     5.289854    13.850611    -0.588652
O      9.076831     3.461842    12.579603    -0.702634
O     16.127247     6.579954    17.937193    -0.603889
O     16.324964     8.414662    19.220826    -0.674026

The following XYZ coordinates are in angstroms. Other properties are in atomic units.
The sperically averaged electron density of each atom fit to a function of the form exp(a - br)
eigen_1, eigen_2 and eigen_3 are the three eigenvalues of traceless quadrupole moment tensor
  atom number  atomic symbol              X              Y              Z     net charge C6 coefficient C8 coefficient C10 coefficient fluctuating dipole atomic polarizability isotropic forcefield polarizability              a              b squared Pearson coefficient          <r^3>          <r^4>         wp_QDO          m_QDO          q_QDO       dipole_x       dipole_y       dipole_z         dipole            Qxy            Qxz            Qyz     Q(x^2-y^2)  Q(3z^2 - R^2)        eigen_1        eigen_2        eigen_3 static polarizability      alpha(xx)      alpha(xy)      alpha(xz)      alpha(yy)      alpha(yz)      alpha(zz) atomic spin moment
            1             Tb      16.537572       8.248376       9.983719       2.037207     110.628103 0.24221485E+04  0.77919128E+05                                15.166975                           13.215267       2.345665       2.473935                    0.999900      74.123875     170.753097       0.704175       0.270385      -1.331097      -0.052262      -0.028326      -0.010012       0.060282      -0.082699      -0.142997      -0.022274      -0.064758      -0.109279      -0.191102       0.046186       0.144916             17.086486      16.008289       0.545160       3.074494      12.400206       1.528124      22.850964           0.000001
            2             Tb      10.605777       8.248374       0.537863       2.037488     110.450534 0.24173816E+04  0.77724707E+05                                15.147797                           13.199457       2.321229       2.468534                    0.999855      74.094459     170.620300       0.704846       0.270270      -1.331285       0.051529      -0.027921       0.010039       0.059461       0.083281      -0.142656       0.022694      -0.065550      -0.111340      -0.191461       0.046579       0.144882             17.064132      15.986564      -0.544777       3.068362      12.385161      -1.526104      22.820672           0.000001
            3             Tb       7.424080       2.911652      11.059445       2.037207     110.628092 0.24221483E+04  0.77919118E+05                                15.166974                           13.215266       2.345665       2.473935                    0.999900      74.123875     170.753093       0.704175       0.270385      -1.331097       0.052262       0.028326       0.010012       0.060282      -0.082699      -0.142997      -0.022274      -0.064758      -0.109279      -0.191102       0.046186       0.144916             17.086484      16.008287       0.545160       3.074493      12.400205       1.528124      22.850961           0.000000
            4             Tb      13.355875       2.911654      20.505301       2.037488     110.450538 0.24173817E+04  0.77724711E+05                                15.147798                           13.199458       2.321229       2.468534                    0.999855      74.094458     170.620299       0.704846       0.270270      -1.331285      -0.051529       0.027921      -0.010039       0.059461       0.083281      -0.142656       0.022694      -0.065550      -0.111340      -0.191461       0.046579       0.144882             17.064133      15.986565      -0.544777       3.068362      12.385161      -1.526104      22.820673           0.000001
            5             Tb      13.571667       4.743011       5.260791       2.088864      72.661692 0.15832832E+04  0.45906159E+05                                11.213225                           10.500114       3.218880       2.762865                    0.998803      71.109498     156.724065       0.808971       0.261132      -1.339555       0.000412      -0.100150       0.000058       0.100150      -0.000180       0.082878       0.000314       0.016109       0.298655      -0.079985      -0.057826       0.137811             11.692765      13.580530      -0.001012      -1.502780      11.776125      -0.000100       9.721640           0.000002
            6             Tb      10.389985       6.417017      15.782373       2.088864      72.661648 0.15832820E+04  0.45906114E+05                                11.213219                           10.500108       3.218882       2.762866                    0.998803      71.109491     156.724028       0.808972       0.261132      -1.339555      -0.000412       0.100150      -0.000058       0.100151      -0.000180       0.082878       0.000314       0.016108       0.298655      -0.079985      -0.057826       0.137811             11.692759      13.580523      -0.001012      -1.502779      11.776119      -0.000100       9.721635           0.000002
            7             Tb       7.506669       5.646527       5.260791       1.852625     173.772076 0.40283445E+04  0.14672663E+06                                21.486229                           18.051114       2.601703       2.497840                    0.998990      80.497714     195.407772       0.554384       0.303328      -1.297237      -0.000277      -0.009663      -0.000338       0.009673      -0.001331      -0.143965       0.000040       0.256865      -0.058478      -0.118720      -0.104764       0.223484             25.133105      21.107828      -0.001890       3.870381      29.278501       0.000666      25.012986           0.000005
            8             Tb      16.454983       5.513501      15.782373       1.852625     173.772075 0.40283444E+04  0.14672663E+06                                21.486229                           18.051114       2.601703       2.497840                    0.998990      80.497714     195.407773       0.554384       0.303328      -1.297237       0.000277       0.009663       0.000338       0.009673      -0.001331      -0.143965       0.000040       0.256865      -0.058478      -0.118720      -0.104764       0.223484             25.133105      21.107829      -0.001890       3.870382      29.278501       0.000665      25.012986           0.000005
            9              H       8.005265       9.713687       8.722391       0.138928       1.054165 0.78465487E+01  0.77625469E+02                                 1.794888                            1.703365      -1.276888       2.293244                    0.993816       3.630384      10.628554       0.446491       1.386654      -0.686199      -0.023818       0.027132       0.017508       0.040124      -0.010130      -0.000134       0.006870      -0.008047      -0.023674      -0.011944      -0.004310       0.016254              1.826409       1.856482      -0.237740      -0.274643       1.905269       0.416391       1.717476           0.000000
           10              H      11.535154       7.834338       8.076366       0.136407       1.032298 0.75757206E+01  0.73744620E+02                                 1.716434                            1.631999      -1.161379       2.341974                    0.995263       3.516186       9.968120       0.477257       1.318400      -0.700061       0.036035      -0.008076       0.007446       0.037672      -0.005069       0.005619       0.002434       0.011746      -0.022670      -0.010989      -0.001574       0.012562              1.742591       2.320592      -0.018558       0.063364       1.463641       0.114580       1.443541           0.000000
           11              H       3.361663       0.446403       8.566672       0.129219       1.366089 0.11293680E+02  0.12090155E+03                                 2.044040                            1.977356      -1.368991       2.231999                    0.994407       3.776372      11.054085       0.440701       1.298272      -0.706105      -0.030969       0.007591      -0.017174       0.036217       0.001134       0.009961       0.003858       0.021170      -0.004917      -0.011765      -0.005327       0.017092              2.029179       2.366741      -0.015813       0.397977       1.880662      -0.007429       1.840135           0.000000
           12              H      12.143895       9.008373      10.014442       0.131338       1.185122 0.91351260E+01  0.92583128E+02                                 1.850254                            1.771307      -1.062888       2.384318                    0.997073       3.495800       9.900543       0.469229       1.287966      -0.708734       0.013951      -0.033259       0.006828       0.036707      -0.003633       0.004925      -0.000969      -0.015343      -0.036419      -0.014090      -0.000628       0.014718              1.854716       1.725384      -0.259028       0.102602       2.259982       0.029034       1.578782           0.000000
           13              H      12.718907       9.776182       3.423723       0.147189       1.004788 0.74205620E+01  0.72830377E+02                                 1.771956                            1.681555      -1.406544       2.235245                    0.993004       3.723592      11.073540       0.436731       1.428948      -0.676983      -0.015357       0.017217      -0.027969       0.036257      -0.003821       0.002347      -0.006424      -0.006713       0.002063      -0.005578      -0.004258       0.009836              1.801661       1.568756      -0.081318       0.332201       1.774726      -0.294313       2.061502           0.000001
           14              H       7.404777       0.649515       7.270413       0.139305       0.918627 0.66008365E+01  0.62886569E+02                                 1.668094                            1.585237      -1.244563       2.310031                    0.994060       3.617228      10.581920       0.450325       1.427647      -0.677460       0.000244      -0.015189       0.036578       0.039607      -0.000600      -0.002707      -0.008130      -0.013010       0.034939      -0.012835      -0.003292       0.016127              1.702789       1.322514      -0.014681      -0.069513       1.711899      -0.293471       2.073954           0.000000
           15              H       7.008091       9.713685       1.799191       0.138209       1.056003 0.78605226E+01  0.77772602E+02                                 1.794388                            1.702827      -1.265234       2.297314                    0.993957       3.630921      10.619263       0.447517       1.383315      -0.686840       0.024014       0.027405      -0.017466       0.040407       0.009914      -0.000252      -0.007115      -0.007960      -0.023354      -0.011932      -0.004206       0.016139              1.825913       1.855936       0.237906      -0.274672       1.904835      -0.416343       1.716967           0.000000
           16              H      15.608194       7.834337       2.445216       0.137470       1.030827 0.75668659E+01  0.73684276E+02                                 1.719759                            1.634951      -1.180940       2.334904                    0.995019       3.517174       9.993647       0.474813       1.324722      -0.698775      -0.035566      -0.008165      -0.008138       0.037388       0.005079       0.005420      -0.002566       0.011494      -0.023511      -0.011128      -0.001363       0.012491              1.746059       2.325975       0.018550       0.063581       1.466202      -0.114971       1.445999           0.000001
           17              H      11.651653       0.446401       1.954910       0.129645       1.364281 0.11274278E+02  0.12063891E+03                                 2.042047                            1.975502      -1.367567       2.232697                    0.994394       3.773173      11.041289       0.440971       1.298068      -0.706151       0.030959       0.007827       0.017102       0.036224      -0.001186       0.009936      -0.003816       0.020920      -0.004612      -0.011637      -0.005331       0.016968              2.027189       2.364323       0.015899       0.397404       1.878802       0.007489       1.838441           0.000000
           18              H      14.999458       9.008371       0.507140       0.131032       1.187614 0.91575455E+01  0.92858996E+02                                 1.852022                            1.772795      -1.069146       2.381170                    0.996963       3.499019       9.909383       0.469345       1.286972      -0.708934      -0.014022      -0.033244      -0.006630       0.036684       0.003674       0.005094       0.001026      -0.015398      -0.036620      -0.014263      -0.000547       0.014810              1.856523       1.726792       0.259685       0.102731       2.262845      -0.029037       1.579930           0.000000
           19              H      14.424449       9.776182       7.097859       0.147609       1.001119 0.73851525E+01  0.72377021E+02                                 1.765960                            1.676263      -1.392972       2.241190                    0.993244       3.712245      11.022180       0.438035       1.426777      -0.677420       0.015301       0.017135       0.028123       0.036313       0.003662       0.002437       0.006399      -0.007085       0.001220      -0.005353      -0.004499       0.009852              1.795414       1.563869       0.080832       0.330284       1.768572       0.292626       2.053802           0.000001
           20              H       7.608539       0.649514       3.251169       0.139098       0.920487 0.66188681E+01  0.63119216E+02                                 1.672117                            1.588753      -1.252253       2.306432                    0.993874       3.625636      10.621436       0.449126       1.430081      -0.676981      -0.000651      -0.015123      -0.036478       0.039494       0.000517      -0.002960       0.008036      -0.013211       0.035762      -0.013109      -0.003190       0.016298              1.707031       1.325079       0.014733      -0.069811       1.716228       0.294853       2.079786           0.000000
           21              H      15.956387       1.446341      12.320773       0.138928       1.054165 0.78465501E+01  0.77625485E+02                                 1.794888                            1.703365      -1.276888       2.293244                    0.993816       3.630384      10.628554       0.446491       1.386653      -0.686200       0.023818      -0.027132      -0.017508       0.040124      -0.010130      -0.000134       0.006870      -0.008047      -0.023674      -0.011944      -0.004310       0.016254              1.826409       1.856482      -0.237740      -0.274643       1.905270       0.416391       1.717476           0.000000
           22              H      12.426498       3.325690      12.966798       0.136407       1.032297 0.75757165E+01  0.73744575E+02                                 1.716435                            1.631999      -1.161378       2.341974                    0.995263       3.516185       9.968119       0.477257       1.318401      -0.700061      -0.036035       0.008076      -0.007446       0.037672      -0.005069       0.005619       0.002434       0.011746      -0.022670      -0.010989      -0.001574       0.012562              1.742591       2.320592      -0.018558       0.063364       1.463641       0.114580       1.443541           0.000000
           23              H      20.599989      10.713625      12.476492       0.129219       1.366089 0.11293680E+02  0.12090154E+03                                 2.044040                            1.977356      -1.368991       2.231998                    0.994407       3.776372      11.054082       0.440701       1.298271      -0.706105       0.030969      -0.007591       0.017174       0.036217       0.001134       0.009961       0.003858       0.021170      -0.004917      -0.011765      -0.005327       0.017092              2.029179       2.366740      -0.015813       0.397977       1.880661      -0.007429       1.840135           0.000000
           24              H      11.817757       2.151655      11.028722       0.131338       1.185122 0.91351259E+01  0.92583128E+02                                 1.850254                            1.771307      -1.062889       2.384318                    0.997073       3.495800       9.900543       0.469229       1.287966      -0.708734      -0.013951       0.033259      -0.006828       0.036707      -0.003633       0.004925      -0.000969      -0.015343      -0.036419      -0.014090      -0.000628       0.014718              1.854716       1.725384      -0.259028       0.102602       2.259982       0.029034       1.578782           0.000000
           25              H      11.242745       1.383846      17.619441       0.147189       1.004788 0.74205635E+01  0.72830392E+02                                 1.771956                            1.681554      -1.406544       2.235245                    0.993004       3.723592      11.073538       0.436731       1.428947      -0.676983       0.015357      -0.017217       0.027969       0.036257      -0.003821       0.002347      -0.006424      -0.006713       0.002063      -0.005578      -0.004258       0.009836              1.801661       1.568756      -0.081318       0.332201       1.774726      -0.294313       2.061502           0.000001
           26              H      16.556875      10.510513      13.772751       0.139306       0.918627 0.66008393E+01  0.62886598E+02                                 1.668094                            1.585237      -1.244562       2.310031                    0.994060       3.617228      10.581918       0.450326       1.427646      -0.677460      -0.000244       0.015189      -0.036578       0.039607      -0.000600      -0.002707      -0.008130      -0.013010       0.034939      -0.012835      -0.003292       0.016127              1.702788       1.322513      -0.014681      -0.069513       1.711898      -0.293471       2.073953           0.000000
           27              H      16.953561       1.446343      19.243973       0.138209       1.056003 0.78605233E+01  0.77772613E+02                                 1.794388                            1.702828      -1.265235       2.297314                    0.993957       3.630921      10.619264       0.447517       1.383315      -0.686840      -0.024014      -0.027405       0.017466       0.040407       0.009914      -0.000252      -0.007115      -0.007960      -0.023354      -0.011932      -0.004206       0.016139              1.825913       1.855936       0.237906      -0.274672       1.904835      -0.416343       1.716968           0.000000
           28              H       8.353458       3.325691      18.597948       0.137470       1.030828 0.75668713E+01  0.73684336E+02                                 1.719759                            1.634951      -1.180940       2.334904                    0.995019       3.517175       9.993648       0.474813       1.324721      -0.698775       0.035566       0.008165       0.008138       0.037388       0.005079       0.005420      -0.002566       0.011494      -0.023511      -0.011128      -0.001363       0.012491              1.746059       2.325975       0.018550       0.063581       1.466202      -0.114971       1.445999           0.000001
           29              H      12.309999      10.713627      19.088254       0.129645       1.364279 0.11274250E+02  0.12063850E+03                                 2.042042                            1.975498      -1.367566       2.232697                    0.994394       3.773169      11.041265       0.440972       1.298066      -0.706151      -0.030959      -0.007827      -0.017102       0.036224      -0.001185       0.009936      -0.003816       0.020920      -0.004612      -0.011637      -0.005331       0.016968              2.027184       2.364318       0.015899       0.397403       1.878798       0.007489       1.838438           0.000000
           30              H       8.962194       2.151657      20.536024       0.131032       1.187614 0.91575499E+01  0.92859045E+02                                 1.852022                            1.772795      -1.069147       2.381170                    0.996963       3.499020       9.909384       0.469345       1.286971      -0.708934       0.014022       0.033244       0.006630       0.036684       0.003674       0.005094       0.001026      -0.015398      -0.036620      -0.014263      -0.000547       0.014810              1.856522       1.726792       0.259684       0.102731       2.262845      -0.029037       1.579930           0.000000
           31              H       9.537203       1.383846      13.945305       0.147609       1.001119 0.73851535E+01  0.72377028E+02                                 1.765960                            1.676263      -1.392972       2.241190                    0.993244       3.712245      11.022177       0.438035       1.426776      -0.677420      -0.015301      -0.017135      -0.028123       0.036313       0.003662       0.002437       0.006399      -0.007085       0.001220      -0.005353      -0.004499       0.009852              1.795414       1.563868       0.080832       0.330284       1.768571       0.292626       2.053802           0.000001
           32              H      16.353113      10.510514      17.791995       0.139098       0.920487 0.66188681E+01  0.63119216E+02                                 1.672117                            1.588753      -1.252253       2.306432                    0.993874       3.625636      10.621436       0.449126       1.430081      -0.676981       0.000651       0.015123       0.036478       0.039494       0.000517      -0.002960       0.008036      -0.013211       0.035762      -0.013109      -0.003190       0.016298              1.707031       1.325079       0.014733      -0.069811       1.716228       0.294853       2.079786           0.000000
           33              C      12.542739       7.064296       3.143849       0.657726      21.660283 0.23680729E+03  0.48775936E+04                                 7.369656                            5.621730      -0.381782       1.951852                    0.998233      22.054156      63.272347       0.594182       0.500468      -0.996649      -0.034169      -0.051674      -0.083949       0.104333      -0.008502      -0.075553       0.013261       0.155813      -0.125876      -0.078521      -0.054132       0.132653              8.316885       5.900490       0.664319       2.628798       9.397059       0.119212       9.653106           0.000002
           34              C       7.315278       3.350241       7.594478       0.616768      24.907035 0.24601833E+03  0.50979528E+04                                 7.944646                            5.644481      -0.155972       2.016627                    0.999026      22.328765      63.520613       0.608648       0.485637      -1.007706      -0.012440       0.040594       0.082552       0.092830       0.017519      -0.012393      -0.008632       0.192168      -0.239315      -0.082791      -0.055553       0.138344              9.603525       4.337193      -0.174980      -0.778826      11.891594      -1.348154      12.581787           0.000002
           35              C       6.399375       8.017363       7.301978       0.616328      23.654519 0.24254644E+03  0.49814988E+04                                 7.525100                            5.513960      -0.009393       2.061799                    0.999255      21.941132      61.065929       0.634421       0.470071      -1.021389      -0.096199       0.015239      -0.021023       0.099642       0.004622       0.012967      -0.093627      -0.153490      -0.009567      -0.084270      -0.055470       0.139741              8.742637      10.632065      -0.916462      -0.569283       6.505782       3.585223       9.090064           0.000002
           36              C       7.912721       8.041915       7.592374       0.138267      33.015717 0.38552699E+03  0.87908380E+04                                 9.129091                            6.687506      -0.059794       2.008174                    0.999246      25.852388      73.067628       0.617484       0.435016      -1.053199       0.070948      -0.041887       0.015032       0.083750      -0.010207      -0.027443      -0.048031      -0.052919       0.119396      -0.064323      -0.011989       0.076312             10.832863      14.432195       0.955261       1.342384       9.741370       4.380869       8.325023           0.000002
           37              C       8.518603       9.021765       8.320467      -0.163790      34.417941 0.44609501E+03  0.10586769E+05                                 9.298464                            7.117514      -0.031764       1.975363                    0.998650      29.500839      86.039061       0.606051       0.425854      -1.055125       0.001769      -0.013635       0.020227       0.024458      -0.018544      -0.017877      -0.041042      -0.050440       0.076381      -0.057113      -0.003440       0.060553             10.750816      13.715471       2.590673       1.573201      10.179212       4.512809       8.357766           0.000003
           38              C       9.913890       8.994981       8.467769       0.132656      35.285113 0.38299087E+03  0.86767091E+04                                 9.453791                            6.578079      -0.017344       2.020796                    0.999181      25.374560      70.369432       0.638114       0.423683      -1.065292      -0.010095      -0.008544       0.005468       0.014311       0.000048       0.004872      -0.017684      -0.020123       0.031510      -0.017118      -0.008780       0.025898             11.854306      13.087007       3.732310       2.369229      13.820573       6.080117       8.655339           0.000001
           39              C      10.597625       7.923619       7.939586      -0.180462      33.449642 0.43741176E+03  0.10286467E+05                                 8.974299                            6.949431       0.243179       2.057231                    0.999666      29.248818      83.757693       0.629058       0.414037      -1.067051      -0.005735      -0.013964       0.004455       0.015739      -0.003145      -0.000685      -0.040255       0.028101       0.069305      -0.048483       0.002664       0.045819             10.176655      10.532784       0.887379       0.919698      11.723326       5.180144       8.273854           0.000002
           40              C       9.894822       6.972784       7.203075       0.143354      31.480899 0.37808626E+03  0.85557401E+04                                 8.775354                            6.573904       0.039229       2.042544                    0.999268      25.486109      71.117616       0.631469       0.428634      -1.060004      -0.052836       0.044023       0.030103       0.075073       0.004198      -0.014809      -0.061592       0.013032       0.061298      -0.063001      -0.006040       0.069041             10.212157      11.330433      -0.214261       0.451487      11.170463       4.847174       8.135573           0.000002
           41              C      10.545965       5.778662       6.449730       0.634635      23.266201 0.24223288E+03  0.50041456E+04                                 7.593842                            5.614462      -0.258376       1.982071                    0.998716      22.300717      63.511616       0.607568       0.487994      -1.005671       0.049981      -0.063515      -0.024998       0.084600       0.042268       0.002938      -0.113898      -0.056472       0.209172      -0.114682      -0.039341       0.154023              8.738132      12.316665       0.198700       0.447396       7.925881       2.416357       5.971850           0.000002
           42              C       4.519562       2.729744       9.587266       0.578947      21.348391 0.26222972E+03  0.55382579E+04                                 7.229493                            5.865735      -0.350453       1.940243                    0.998168      23.408718      67.907474       0.589414       0.492033      -1.001334       0.001254       0.099304       0.008316       0.099659       0.012315      -0.102077      -0.017542       0.034719       0.115701      -0.085799      -0.039410       0.125209              7.794336       7.234139      -0.969642       1.884163       9.922447       0.047699       6.226420           0.000003
           43              C       4.867828       1.232068       9.663021       0.141840      32.263362 0.39687955E+03  0.91643982E+04                                 9.104332                            6.867943      -0.221368       1.948831                    0.999244      26.583367      76.938442       0.595162       0.445683      -1.041265       0.049252      -0.066522       0.020637       0.085304      -0.008273      -0.041251      -0.016715       0.061897       0.133863      -0.060128      -0.012232       0.072360             10.509018       9.441947       0.400343       2.475263      15.166687       1.522956       6.918421           0.000003
           44              C       4.146074       0.236594       9.065395      -0.205957      33.626689 0.46510790E+03  0.11171266E+05                                 9.082147                            7.212408       0.039685       1.976573                    0.999444      30.788961      90.800285       0.608022       0.419409      -1.057495       0.009811      -0.004712       0.006823       0.012846      -0.001681      -0.011667      -0.013107       0.076226       0.075895      -0.053125       0.015306       0.037818             10.143546       9.113561       2.185436       2.428682      14.544058       2.785812       6.773020           0.000001
           45              C      10.627730      10.059647       9.195863       0.112958      35.417293 0.39778821E+03  0.90982416E+04                                 9.473196                            6.695945       0.034179       2.031410                    0.999197      25.760824      71.794330       0.633574       0.422672      -1.065872      -0.005432       0.000874       0.010981       0.012282       0.003496      -0.011363       0.004465       0.001673      -0.018014      -0.015296       0.003967       0.011329             11.855386      11.698022       4.259220       4.666850      15.117837       4.752048       8.750298           0.000003
           46              C      11.784252       9.881087       9.928165      -0.180423      34.000373 0.44557067E+03  0.10565168E+05                                 9.142872                            7.065963       0.117589       2.015704                    0.999329      29.773336      86.634075       0.614736       0.420201      -1.059262      -0.003556       0.020977       0.016909       0.027177      -0.012432      -0.038522      -0.014836      -0.035246       0.004469      -0.053330       0.020520       0.032810             10.422036      11.757660       2.220033       4.499040      11.190324       2.828127       8.318126           0.000001
           47              C      12.435414      10.941290      10.542625       0.183081      32.796926 0.38476799E+03  0.88127372E+04                                 9.231823                            6.772378      -0.170203       1.969963                    0.999305      26.124667      75.208582       0.598246       0.447007      -1.040896      -0.069093       0.003097      -0.014573       0.070681      -0.016305      -0.075156      -0.044925       0.010366       0.156134      -0.092784      -0.013057       0.105841             11.002116      12.730301       0.902273       5.492801      11.040468       1.700355       9.235578           0.000002
           48              C      13.673446      11.041730      11.514819       0.519014      28.152319 0.36397938E+03  0.82452653E+04                                 8.477563                            6.765378      -0.142937       1.978530                    0.999561      24.821493      71.733861       0.573376       0.471562      -1.024130       0.108303       0.015084       0.049137       0.119881      -0.051743      -0.063250       0.053862       0.073332      -0.047677      -0.076731      -0.043470       0.120202              9.476853      11.157764       1.417568       2.513335       8.754078      -1.851945       8.518719           0.000000
           49              C      13.084172       7.974954       4.225467       0.139137      31.183630 0.37816744E+03  0.86129562E+04                                 8.875067                            6.677633      -0.118009       1.993849                    0.999177      25.918303      74.089303       0.608199       0.442173      -1.045089       0.029945       0.024956       0.068523       0.078835      -0.013371      -0.036898      -0.019569       0.115368       0.037440      -0.072816      -0.000885       0.073702             10.322969       6.883161       1.058169       3.464693      12.521556       1.695146      11.564189           0.000003
           50              C      13.070216       9.327549       4.183381      -0.157389      32.418203 0.43604925E+03  0.10290197E+05                                 8.919003                            7.034408       0.064305       2.011662                    0.998941      29.146461      84.782237       0.609912       0.425550      -1.055252      -0.004842      -0.003150       0.009395       0.011029      -0.011526      -0.031382      -0.014774       0.083226      -0.030075      -0.049658      -0.011137       0.060795              9.959128       5.953711       1.012725       2.368750      14.173273       1.555150       9.750400           0.000002
           51              C       7.425406       2.439582       6.371870       0.152796      33.252700 0.36324498E+03  0.81778349E+04                                 9.230741                            6.525369      -0.000307       2.036231                    0.999415      25.397012      71.823516       0.618907       0.439584      -1.048212       0.012954      -0.022028      -0.071403       0.075838       0.001920       0.013234      -0.024472       0.138865      -0.044722      -0.072723      -0.006050       0.078773             11.263596       4.569401      -0.240802      -0.908359      15.127057       1.292707      14.094331           0.000002
           52              C       7.439760       1.089220       6.428687      -0.164778      35.894396 0.44963171E+03  0.10695747E+05                                 9.569647                            7.171045       0.008619       1.986247                    0.999179      29.538352      86.353830       0.600361       0.428883      -1.052867       0.009217       0.007645      -0.005821       0.013315       0.000956       0.001575      -0.019168       0.079090      -0.005318      -0.046842       0.006351       0.040491             11.135822       4.746595      -0.346322      -0.569623      16.796761       1.890075      11.864109           0.000001
           53              C      14.600605       7.064297       7.377733       0.657303      21.685888 0.23712330E+03  0.48855892E+04                                 7.374245                            5.624642      -0.380942       1.951674                    0.998164      22.068549      63.317265       0.594178       0.500319      -0.996753       0.033642      -0.051251       0.084195       0.104151       0.009714      -0.075276      -0.014285       0.155799      -0.128102      -0.079160      -0.053699       0.132859              8.322514       5.904477      -0.664681       2.631587       9.402641      -0.119613       9.660423           0.000002
           54              C       7.698050       3.350240       2.927104       0.618814      24.852288 0.24540496E+03  0.50821985E+04                                 7.935107                            5.638745      -0.162232       2.015491                    0.999018      22.297701      63.418498       0.608730       0.485862      -1.007564       0.012920       0.041042      -0.081550       0.092205      -0.016401      -0.012263       0.008089       0.191521      -0.238330      -0.082194      -0.055450       0.137645              9.591124       4.332715       0.174896      -0.777348      11.876855       1.345991      12.563800           0.000002
           55              C       8.613973       8.017362       3.219604       0.617027      23.647109 0.24247575E+03  0.49794743E+04                                 7.522142                            5.512119      -0.005269       2.063172                    0.999230      21.936971      61.042441       0.634733       0.469894      -1.021528       0.096853       0.015712       0.021685       0.100487      -0.004202       0.013720       0.093167      -0.152779      -0.008962      -0.084348      -0.054739       0.139087              8.738929      10.627451       0.916639      -0.569595       6.503284      -3.583402       9.086053           0.000002
           56              C       7.100628       8.041914       2.929208       0.139023      33.001450 0.38533757E+03  0.87859209E+04                                 9.129357                            6.688033      -0.065043       2.006670                    0.999282      25.844175      73.055008       0.617125       0.435298      -1.052970      -0.070675      -0.041693      -0.015925       0.083588       0.011119      -0.026939       0.048081      -0.052252       0.118761      -0.064371      -0.011533       0.075904             10.832759      14.432534      -0.953329       1.340466       9.740926      -4.380414       8.324817           0.000002
           57              C       6.494750       9.021764       2.201115      -0.163612      34.359607 0.44517659E+03  0.10558655E+05                                 9.286073                            7.108851      -0.029317       1.976567                    0.998622      29.469825      85.899624       0.606641       0.425694      -1.055311      -0.000758      -0.013109      -0.020694       0.024508       0.019608      -0.018171       0.040420      -0.052715       0.078664      -0.058571      -0.002114       0.060685             10.735575      13.695241      -2.584407       1.569544      10.165194      -4.505837       8.346290           0.000003
           58              C      17.229462       8.994980       2.053813       0.134224      35.253455 0.38263069E+03  0.86661486E+04                                 9.447149                            6.574352      -0.016186       2.021122                    0.999198      25.361884      70.314953       0.638414       0.423601      -1.065387       0.010276      -0.007546      -0.005156       0.013752       0.000141       0.004927       0.017283      -0.020722       0.030969      -0.017165      -0.008425       0.025590             11.844832      13.076493      -3.727046       2.365797      13.809482      -6.074471       8.648521           0.000002
           59              C      16.545723       7.923618       2.581996      -0.182398      33.472456 0.43781392E+03  0.10297399E+05                                 8.972794                            6.947741       0.249446       2.058950                    0.999655      29.265455      83.787634       0.629853       0.413456      -1.067519       0.006780      -0.013712      -0.004040       0.015821       0.002338      -0.001992       0.040614       0.028571       0.070139      -0.048997       0.002764       0.046234             10.175229      10.534151      -0.888517       0.920929      11.719987      -5.178308       8.271551           0.000002
           60              C       5.118522       6.972784       3.318507       0.145114      31.457880 0.37771713E+03  0.85461548E+04                                 8.775439                            6.573874       0.030694       2.040093                    0.999249      25.473079      71.099352       0.630950       0.429049      -1.059642       0.052540       0.043752      -0.029323       0.074395      -0.004530      -0.014580       0.061821       0.014088       0.061912      -0.063467      -0.005721       0.069188             10.212307      11.331047       0.212561       0.452857      11.170155      -4.847029       8.135720           0.000002
           61              C       4.467374       5.778661       4.071852       0.630961      23.323249 0.24292500E+03  0.50216435E+04                                 7.602474                            5.620165      -0.259798       1.981403                    0.998742      22.334889      63.613445       0.607680       0.487593      -1.005955      -0.048901      -0.061775       0.024537       0.082520      -0.041772       0.002390       0.114431      -0.054468       0.212536      -0.114709      -0.040023       0.154733              8.748382      12.332843      -0.198676       0.448025       7.934339      -2.419210       5.977965           0.000002
           62              C      10.493764       2.729742       0.934316       0.579513      21.338483 0.26207803E+03  0.55345208E+04                                 7.229319                            5.865520      -0.351821       1.939924                    0.998232      23.401958      67.895302       0.589173       0.492282      -1.001159      -0.000237       0.099350      -0.007696       0.099648      -0.012874      -0.100823       0.017128       0.034016       0.120296      -0.084589      -0.039883       0.124472              7.794186       7.234231       0.970112       1.884325       9.922029      -0.047525       6.226297           0.000003
           63              C      10.145491       1.232067       0.858561       0.142711      32.243631 0.39657899E+03  0.91557840E+04                                 9.101286                            6.865766      -0.220236       1.949466                    0.999226      26.572445      76.901449       0.595197       0.445738      -1.041226      -0.050618      -0.066035      -0.020677       0.085734       0.008213      -0.041301       0.016758       0.061134       0.131020      -0.059442      -0.012338       0.071780             10.505464       9.438877      -0.399297       2.474284      15.161252      -1.521860       6.916262           0.000004
           64              C      10.867241       0.236593       1.456187      -0.206073      33.623863 0.46508706E+03  0.11170022E+05                                 9.079450                            7.210659       0.037401       1.975979                    0.999468      30.788147      90.778453       0.608330       0.419225      -1.057670      -0.010034      -0.004807      -0.007328       0.013322      -0.000277      -0.012166       0.013147       0.075523       0.076694      -0.052791       0.014276       0.038515             10.140218       9.110313      -2.184497       2.427342      14.539341      -2.784816       6.771001           0.000001
           65              C      16.515627      10.059646       1.325719       0.111311      35.475921 0.39858542E+03  0.91210891E+04                                 9.482915                            6.702645       0.034076       2.031049                    0.999189      25.788093      71.889785       0.633255       0.422671      -1.065866       0.004715       0.000935      -0.010799       0.011820      -0.004585      -0.011862      -0.004591       0.001138      -0.017493      -0.016124       0.004369       0.011755             11.867686      11.709210      -4.264802       4.671538      15.134679      -4.758423       8.759168           0.000003
           66              C      15.359104       9.881085       0.593417      -0.179222      33.921383 0.44431666E+03  0.10527126E+05                                 9.125285                            7.053289       0.120442       2.017057                    0.999370      29.734278      86.462497       0.615697       0.419877      -1.059556       0.004638       0.020883      -0.016582       0.027066       0.012714      -0.038466       0.015508      -0.035191       0.002457      -0.053623       0.020868       0.032754             10.400704      11.730856      -2.211929       4.487045      11.170777      -2.820582       8.300478           0.000001
           67              C      14.707947      10.941288      -0.021043       0.182162      32.815661 0.38503700E+03  0.88205076E+04                                 9.235573                            6.775044      -0.167289       1.970645                    0.999314      26.134431      75.245446       0.598084       0.447047      -1.040865       0.068853       0.001722       0.014794       0.070446       0.016707      -0.075186       0.044959       0.011020       0.155482      -0.093050      -0.012675       0.105725             11.006738      12.735367      -0.902932       5.495351      11.045017      -1.701473       9.239831           0.000001
           68              C      19.236544      11.041732      20.049927       0.518621      28.150413 0.36395304E+03  0.82443236E+04                                 8.476201                            6.764395      -0.140740       1.979273                    0.999534      24.820575      71.724140       0.573525       0.471459      -1.024210      -0.107867       0.016017      -0.049034       0.119567       0.052291      -0.063682      -0.053329       0.072759      -0.047986      -0.076066      -0.044487       0.120553              9.475265      11.155506      -1.416713       2.513166       8.752347       1.851663       8.517943           0.000000
           69              C      14.059176       7.974954       6.296115       0.139335      31.175794 0.37804382E+03  0.86093495E+04                                 8.873135                            6.676225      -0.124899       1.991942                    0.999142      25.914682      74.073085       0.608313       0.442131      -1.045124      -0.030257       0.025170      -0.068590       0.079080       0.012924      -0.037636       0.018925       0.115737       0.034495      -0.072178      -0.002413       0.074590             10.320859       6.882526      -1.058744       3.464828      12.516663      -1.697077      11.563387           0.000003
           70              C      14.073138       9.327549       6.338201      -0.157972      32.446006 0.43654483E+03  0.10304218E+05                                 8.922956                            7.038061       0.063739       2.011068                    0.998958      29.159564      84.813821       0.609834       0.425509      -1.055339       0.005385      -0.002510      -0.010108       0.011724       0.011214      -0.031893       0.014391       0.084330      -0.029441      -0.049696      -0.011866       0.061561              9.963635       5.956393      -1.015536       2.368752      14.181980      -1.560523       9.752532           0.000002
           71              C       7.587918       2.439582       4.149712       0.150185      33.311814 0.36402162E+03  0.81992024E+04                                 9.238238                            6.530139       0.000390       2.036097                    0.999388      25.426771      71.910553       0.619032       0.439288      -1.048452      -0.013512      -0.022034       0.072922       0.077367      -0.001864       0.013048       0.024463       0.141810      -0.042024      -0.074190      -0.005553       0.079742             11.273117       4.572419       0.240896      -0.909082      15.141817      -1.291281      14.105115           0.000002
           72              C       7.573558       1.089219       4.092895      -0.163371      35.838960 0.44877466E+03  0.10670450E+05                                 9.559787                            7.163748       0.011547       1.987403                    0.999093      29.512360      86.262790       0.600715       0.428828      -1.052883      -0.008654       0.009368       0.004922       0.013670      -0.000738       0.000982       0.019174       0.077865      -0.007930      -0.046089       0.005811       0.040278             11.123831       4.741796       0.345680      -0.569022      16.775683      -1.882445      11.854015           0.000001
           73              C      11.418913       4.095732      17.899315       0.657726      21.660283 0.23680729E+03  0.48775936E+04                                 7.369656                            5.621730      -0.381781       1.951852                    0.998233      22.054156      63.272346       0.594182       0.500468      -0.996649       0.034169       0.051674       0.083949       0.104333      -0.008502      -0.075553       0.013261       0.155813      -0.125876      -0.078521      -0.054132       0.132653              8.316885       5.900490       0.664319       2.628798       9.397059       0.119212       9.653106           0.000002
           74              C      16.646374       7.809787      13.448686       0.616768      24.907037 0.24601834E+03  0.50979531E+04                                 7.944647                            5.644481      -0.155972       2.016627                    0.999026      22.328766      63.520618       0.608648       0.485637      -1.007706       0.012440      -0.040594      -0.082552       0.092830       0.017519      -0.012393      -0.008632       0.192168      -0.239315      -0.082791      -0.055553       0.138344              9.603525       4.337193      -0.174980      -0.778826      11.891594      -1.348154      12.581788           0.000002
           75              C      17.562277       3.142665      13.741186       0.616328      23.654520 0.24254646E+03  0.49814992E+04                                 7.525100                            5.513960      -0.009393       2.061799                    0.999255      21.941133      61.065930       0.634421       0.470071      -1.021389       0.096199      -0.015239       0.021023       0.099642       0.004622       0.012967      -0.093627      -0.153491      -0.009567      -0.084270      -0.055470       0.139741              8.742637      10.632065      -0.916462      -0.569283       6.505782       3.585223       9.090064           0.000002
           76              C      16.048931       3.118113      13.450790       0.138267      33.015713 0.38552695E+03  0.87908366E+04                                 9.129090                            6.687505      -0.059794       2.008174                    0.999246      25.852386      73.067617       0.617484       0.435016      -1.053199      -0.070948       0.041887      -0.015032       0.083750      -0.010207      -0.027443      -0.048031      -0.052919       0.119396      -0.064323      -0.011989       0.076312             10.832861      14.432193       0.955260       1.342384       9.741369       4.380869       8.325022           0.000002
           77              C      15.443049       2.138263      12.722697      -0.163790      34.417927 0.44609481E+03  0.10586763E+05                                 9.298461                            7.117512      -0.031763       1.975364                    0.998650      29.500832      86.039029       0.606052       0.425854      -1.055125      -0.001769       0.013635      -0.020227       0.024458      -0.018544      -0.017877      -0.041042      -0.050440       0.076381      -0.057113      -0.003440       0.060553             10.750813      13.715466       2.590672       1.573200      10.179208       4.512807       8.357764           0.000003
           78              C      14.047762       2.165047      12.575395       0.132656      35.285112 0.38299088E+03  0.86767091E+04                                 9.453790                            6.578079      -0.017344       2.020796                    0.999181      25.374560      70.369427       0.638114       0.423683      -1.065292       0.010095       0.008544      -0.005468       0.014311       0.000048       0.004872      -0.017684      -0.020123       0.031510      -0.017118      -0.008780       0.025898             11.854305      13.087005       3.732309       2.369228      13.820572       6.080116       8.655338           0.000002
           79              C      13.364027       3.236409      13.103578      -0.180462      33.449640 0.43741173E+03  0.10286466E+05                                 8.974298                            6.949431       0.243179       2.057232                    0.999666      29.248816      83.757686       0.629058       0.414037      -1.067051       0.005735       0.013964      -0.004455       0.015739      -0.003145      -0.000685      -0.040255       0.028101       0.069305      -0.048483       0.002664       0.045819             10.176654      10.532783       0.887380       0.919698      11.723326       5.180144       8.273854           0.000002
           80              C      14.066830       4.187244      13.840089       0.143354      31.480899 0.37808626E+03  0.85557402E+04                                 8.775354                            6.573904       0.039229       2.042544                    0.999268      25.486109      71.117616       0.631469       0.428634      -1.060004       0.052836      -0.044023      -0.030103       0.075073       0.004198      -0.014809      -0.061592       0.013032       0.061298      -0.063001      -0.006040       0.069041             10.212157      11.330433      -0.214260       0.451488      11.170463       4.847175       8.135573           0.000002
           81              C      13.415687       5.381366      14.593434       0.634635      23.266200 0.24223288E+03  0.50041456E+04                                 7.593843                            5.614463      -0.258376       1.982071                    0.998716      22.300718      63.511624       0.607568       0.487994      -1.005671      -0.049981       0.063515       0.024998       0.084600       0.042268       0.002938      -0.113898      -0.056472       0.209172      -0.114682      -0.039341       0.154023              8.738133      12.316666       0.198700       0.447397       7.925881       2.416357       5.971851           0.000002
           82              C      19.442090       8.430284      11.455898       0.578947      21.348391 0.26222972E+03  0.55382579E+04                                 7.229493                            5.865735      -0.350453       1.940243                    0.998168      23.408718      67.907475       0.589414       0.492033      -1.001334      -0.001254      -0.099304      -0.008316       0.099659       0.012315      -0.102077      -0.017542       0.034719       0.115701      -0.085799      -0.039410       0.125209              7.794336       7.234139      -0.969643       1.884163       9.922448       0.047699       6.226420           0.000003
           83              C      19.093824       9.927960      11.380143       0.141840      32.263363 0.39687957E+03  0.91643988E+04                                 9.104332                            6.867943      -0.221368       1.948831                    0.999244      26.583368      76.938446       0.595162       0.445683      -1.041265      -0.049252       0.066522      -0.020637       0.085304      -0.008273      -0.041251      -0.016715       0.061897       0.133863      -0.060128      -0.012232       0.072360             10.509018       9.441947       0.400342       2.475263      15.166687       1.522955       6.918422           0.000004
           84              C      19.815578      10.923434      11.977769      -0.205957      33.626694 0.46510798E+03  0.11171269E+05                                 9.082148                            7.212409       0.039684       1.976573                    0.999444      30.788964      90.800298       0.608022       0.419409      -1.057495      -0.009811       0.004713      -0.006823       0.012846      -0.001681      -0.011667      -0.013107       0.076227       0.075895      -0.053125       0.015306       0.037818             10.143548       9.113562       2.185437       2.428682      14.544061       2.785813       6.773020           0.000001
           85              C      13.333922       1.100381      11.847301       0.112958      35.417290 0.39778818E+03  0.90982408E+04                                 9.473195                            6.695945       0.034179       2.031410                    0.999197      25.760823      71.794327       0.633574       0.422672      -1.065872       0.005432      -0.000874      -0.010981       0.012282       0.003496      -0.011363       0.004465       0.001673      -0.018014      -0.015296       0.003967       0.011329             11.855385      11.698021       4.259220       4.666850      15.117836       4.752048       8.750298           0.000003
           86              C      12.177400       1.278941      11.114999      -0.180423      34.000374 0.44557069E+03  0.10565169E+05                                 9.142872                            7.065963       0.117589       2.015704                    0.999329      29.773337      86.634078       0.614736       0.420201      -1.059262       0.003556      -0.020977      -0.016909       0.027177      -0.012432      -0.038522      -0.014836      -0.035246       0.004469      -0.053330       0.020520       0.032810             10.422036      11.757659       2.220033       4.499040      11.190324       2.828127       8.318126           0.000002
           87              C      11.526238       0.218738      10.500539       0.183081      32.796924 0.38476796E+03  0.88127364E+04                                 9.231823                            6.772377      -0.170203       1.969963                    0.999305      26.124666      75.208579       0.598246       0.447007      -1.040896       0.069093      -0.003097       0.014573       0.070681      -0.016305      -0.075156      -0.044925       0.010366       0.156134      -0.092784      -0.013057       0.105841             11.002115      12.730300       0.902273       5.492801      11.040468       1.700355       9.235577           0.000002
           88              C      10.288206       0.118298       9.528345       0.519013      28.152322 0.36397943E+03  0.82452666E+04                                 8.477564                            6.765378      -0.142937       1.978530                    0.999561      24.821495      71.733867       0.573376       0.471562      -1.024130      -0.108303      -0.015084      -0.049137       0.119881      -0.051743      -0.063250       0.053862       0.073332      -0.047677      -0.076731      -0.043470       0.120202              9.476854      11.157764       1.417568       2.513335       8.754078      -1.851946       8.518719           0.000000
           89              C      10.877480       3.185074      16.817697       0.139137      31.183630 0.37816744E+03  0.86129563E+04                                 8.875067                            6.677633      -0.118009       1.993849                    0.999177      25.918303      74.089301       0.608199       0.442173      -1.045089      -0.029945      -0.024956      -0.068523       0.078835      -0.013371      -0.036898      -0.019569       0.115368       0.037440      -0.072816      -0.000885       0.073702             10.322968       6.883160       1.058169       3.464693      12.521556       1.695146      11.564189           0.000003
           90              C      10.891436       1.832479      16.859783      -0.157389      32.418203 0.43604924E+03  0.10290196E+05                                 8.919003                            7.034408       0.064305       2.011662                    0.998941      29.146461      84.782236       0.609912       0.425550      -1.055252       0.004842       0.003150      -0.009395       0.011029      -0.011526      -0.031382      -0.014774       0.083226      -0.030075      -0.049658      -0.011137       0.060795              9.959128       5.953711       1.012725       2.368749      14.173273       1.555151       9.750400           0.000002
           91              C      16.536246       8.720446      14.671294       0.152796      33.252704 0.36324503E+03  0.81778363E+04                                 9.230742                            6.525370      -0.000308       2.036230                    0.999415      25.397014      71.823528       0.618907       0.439584      -1.048212      -0.012954       0.022028       0.071403       0.075838       0.001920       0.013234      -0.024472       0.138864      -0.044722      -0.072723      -0.006050       0.078773             11.263598       4.569402      -0.240803      -0.908359      15.127060       1.292708      14.094333           0.000002
           92              C      16.521892      10.070808      14.614477      -0.164778      35.894400 0.44963175E+03  0.10695748E+05                                 9.569649                            7.171046       0.008618       1.986247                    0.999179      29.538354      86.353842       0.600361       0.428883      -1.052867      -0.009217      -0.007645       0.005821       0.013315       0.000956       0.001575      -0.019168       0.079090      -0.005318      -0.046842       0.006351       0.040491             11.135824       4.746596      -0.346322      -0.569623      16.796765       1.890076      11.864110           0.000001
           93              C       9.361047       4.095731      13.665431       0.657303      21.685889 0.23712331E+03  0.48855895E+04                                 7.374244                            5.624642      -0.380942       1.951674                    0.998164      22.068549      63.317261       0.594178       0.500319      -0.996753      -0.033642       0.051251      -0.084195       0.104151       0.009714      -0.075276      -0.014285       0.155799      -0.128102      -0.079160      -0.053699       0.132859              8.322513       5.904477      -0.664681       2.631586       9.402640      -0.119613       9.660422           0.000002
           94              C      16.263602       7.809788      18.116060       0.618814      24.852288 0.24540496E+03  0.50821985E+04                                 7.935107                            5.638745      -0.162232       2.015491                    0.999018      22.297701      63.418498       0.608730       0.485862      -1.007564      -0.012920      -0.041042       0.081550       0.092205      -0.016401      -0.012263       0.008089       0.191522      -0.238330      -0.082194      -0.055450       0.137645              9.591124       4.332715       0.174896      -0.777348      11.876855       1.345991      12.563800           0.000002
           95              C      15.347679       3.142666      17.823560       0.617027      23.647108 0.24247573E+03  0.49794740E+04                                 7.522142                            5.512119      -0.005269       2.063172                    0.999230      21.936970      61.042438       0.634733       0.469894      -1.021528      -0.096853      -0.015712      -0.021685       0.100487      -0.004202       0.013720       0.093167      -0.152779      -0.008962      -0.084348      -0.054739       0.139087              8.738929      10.627450       0.916639      -0.569595       6.503284      -3.583402       9.086053           0.000002
           96              C      16.861024       3.118114      18.113956       0.139023      33.001452 0.38533760E+03  0.87859216E+04                                 9.129357                            6.688033      -0.065044       2.006670                    0.999282      25.844176      73.055011       0.617125       0.435298      -1.052970       0.070675       0.041693       0.015925       0.083588       0.011119      -0.026939       0.048081      -0.052251       0.118761      -0.064371      -0.011533       0.075904             10.832759      14.432534      -0.953329       1.340466       9.740926      -4.380414       8.324817           0.000002
           97              C      17.466902       2.138264      18.842049      -0.163612      34.359605 0.44517656E+03  0.10558654E+05                                 9.286072                            7.108850      -0.029317       1.976567                    0.998622      29.469825      85.899620       0.606641       0.425694      -1.055311       0.000758       0.013109       0.020694       0.024508       0.019608      -0.018171       0.040420      -0.052715       0.078664      -0.058571      -0.002114       0.060685             10.735574      13.695240      -2.584405       1.569543      10.165193      -4.505836       8.346289           0.000003
           98              C       6.732190       2.165048      18.989351       0.134224      35.253457 0.38263072E+03  0.86661493E+04                                 9.447149                            6.574352      -0.016186       2.021122                    0.999198      25.361885      70.314954       0.638414       0.423601      -1.065387      -0.010276       0.007546       0.005156       0.013752       0.000141       0.004927       0.017283      -0.020722       0.030969      -0.017165      -0.008425       0.025590             11.844832      13.076493      -3.727046       2.365798      13.809481      -6.074471       8.648522           0.000001
           99              C       7.415929       3.236410      18.461168      -0.182398      33.472458 0.43781394E+03  0.10297399E+05                                 8.972795                            6.947742       0.249445       2.058950                    0.999655      29.265456      83.787641       0.629853       0.413456      -1.067519      -0.006780       0.013712       0.004040       0.015821       0.002338      -0.001992       0.040614       0.028571       0.070139      -0.048997       0.002764       0.046234             10.175231      10.534152      -0.888517       0.920930      11.719988      -5.178309       8.271552           0.000002
          100              C      18.843130       4.187244      17.724657       0.145114      31.457882 0.37771715E+03  0.85461553E+04                                 8.775439                            6.573874       0.030694       2.040093                    0.999249      25.473080      71.099354       0.630950       0.429049      -1.059642      -0.052540      -0.043752       0.029323       0.074395      -0.004530      -0.014580       0.061821       0.014088       0.061912      -0.063467      -0.005721       0.069188             10.212308      11.331047       0.212561       0.452857      11.170155      -4.847029       8.135720           0.000002
          101              C      19.494278       5.381367      16.971312       0.630961      23.323248 0.24292499E+03  0.50216433E+04                                 7.602474                            5.620166      -0.259798       1.981403                    0.998742      22.334889      63.613447       0.607680       0.487593      -1.005954       0.048901       0.061775      -0.024537       0.082520      -0.041772       0.002390       0.114431      -0.054468       0.212536      -0.114709      -0.040023       0.154733              8.748382      12.332843      -0.198676       0.448025       7.934339      -2.419211       5.977965           0.000002
          102              C      13.467888       8.430286      20.108848       0.579513      21.338483 0.26207802E+03  0.55345205E+04                                 7.229319                            5.865520      -0.351821       1.939924                    0.998232      23.401956      67.895292       0.589173       0.492282      -1.001159       0.000237      -0.099350       0.007696       0.099648      -0.012874      -0.100823       0.017128       0.034016       0.120296      -0.084589      -0.039883       0.124472              7.794185       7.234231       0.970112       1.884325       9.922028      -0.047525       6.226296           0.000003
          103              C      13.816161       9.927961      20.184603       0.142711      32.243629 0.39657899E+03  0.91557836E+04                                 9.101285                            6.865766      -0.220236       1.949466                    0.999226      26.572444      76.901440       0.595197       0.445738      -1.041226       0.050618       0.066035       0.020677       0.085734       0.008213      -0.041301       0.016758       0.061134       0.131020      -0.059442      -0.012338       0.071780             10.505462       9.438875      -0.399297       2.474283      15.161251      -1.521859       6.916261           0.000003
          104              C      13.094411      10.923435      19.586977      -0.206073      33.623865 0.46508711E+03  0.11170024E+05                                 9.079451                            7.210660       0.037401       1.975979                    0.999468      30.788145      90.778438       0.608330       0.419225      -1.057670       0.010034       0.004807       0.007328       0.013322      -0.000277      -0.012166       0.013147       0.075523       0.076694      -0.052791       0.014276       0.038514             10.140219       9.110312      -2.184498       2.427341      14.539344      -2.784817       6.771001           0.000001
          105              C       7.446025       1.100382      19.717445       0.111311      35.475918 0.39858539E+03  0.91210883E+04                                 9.482915                            6.702645       0.034076       2.031049                    0.999189      25.788092      71.889784       0.633255       0.422671      -1.065866      -0.004715      -0.000935       0.010799       0.011820      -0.004585      -0.011862      -0.004591       0.001138      -0.017493      -0.016124       0.004369       0.011755             11.867686      11.709211      -4.264803       4.671538      15.134679      -4.758424       8.759168           0.000003
          106              C       8.602548       1.278943      20.449747      -0.179222      33.921383 0.44431665E+03  0.10527125E+05                                 9.125285                            7.053289       0.120442       2.017057                    0.999370      29.734278      86.462496       0.615697       0.419877      -1.059556      -0.004638      -0.020883       0.016582       0.027066       0.012714      -0.038466       0.015508      -0.035191       0.002457      -0.053623       0.020868       0.032754             10.400704      11.730856      -2.211929       4.487045      11.170777      -2.820583       8.300478           0.000001
          107              C       3.487077       0.218736       0.021043       0.182162      32.815657 0.38503696E+03  0.88205063E+04                                 9.235572                            6.775043      -0.167288       1.970645                    0.999314      26.134429      75.245438       0.598084       0.447047      -1.040865      -0.068853      -0.001722      -0.014794       0.070446       0.016707      -0.075186       0.044959       0.011020       0.155482      -0.093050      -0.012675       0.105725             11.006737      12.735365      -0.902932       5.495351      11.045017      -1.701473       9.239830           0.000001
          108              C       4.725108       0.118296       0.993237       0.518621      28.150412 0.36395303E+03  0.82443233E+04                                 8.476201                            6.764395      -0.140741       1.979272                    0.999534      24.820575      71.724141       0.573525       0.471459      -1.024210       0.107867      -0.016017       0.049034       0.119566       0.052291      -0.063682      -0.053329       0.072759      -0.047986      -0.076066      -0.044487       0.120553              9.475265      11.155506      -1.416714       2.513166       8.752348       1.851663       8.517943           0.000000
          109              C       9.902476       3.185074      14.747049       0.139335      31.175792 0.37804380E+03  0.86093488E+04                                 8.873135                            6.676225      -0.124899       1.991941                    0.999142      25.914681      74.073084       0.608313       0.442131      -1.045124       0.030257      -0.025170       0.068590       0.079080       0.012924      -0.037636       0.018925       0.115737       0.034495      -0.072178      -0.002413       0.074590             10.320859       6.882526      -1.058744       3.464828      12.516663      -1.697077      11.563387           0.000003
          110              C       9.888514       1.832479      14.704963      -0.157972      32.446006 0.43654483E+03  0.10304218E+05                                 8.922956                            7.038061       0.063739       2.011068                    0.998958      29.159564      84.813819       0.609834       0.425509      -1.055339      -0.005385       0.002510       0.010108       0.011724       0.011214      -0.031893       0.014391       0.084330      -0.029441      -0.049696      -0.011866       0.061561              9.963635       5.956393      -1.015536       2.368751      14.181980      -1.560523       9.752532           0.000002
          111              C      16.373734       8.720446      16.893452       0.150184      33.311817 0.36402164E+03  0.81992030E+04                                 9.238239                            6.530139       0.000389       2.036097                    0.999388      25.426772      71.910559       0.619031       0.439288      -1.048452       0.013512       0.022034      -0.072922       0.077367      -0.001864       0.013048       0.024463       0.141810      -0.042024      -0.074190      -0.005553       0.079742             11.273118       4.572419       0.240896      -0.909083      15.141818      -1.291281      14.105117           0.000002
          112              C      16.388094      10.070809      16.950269      -0.163371      35.838963 0.44877470E+03  0.10670451E+05                                 9.559787                            7.163748       0.011547       1.987403                    0.999093      29.512362      86.262794       0.600715       0.428828      -1.052883       0.008654      -0.009368      -0.004922       0.013670      -0.000738       0.000982       0.019174       0.077865      -0.007930      -0.046089       0.005811       0.040278             11.123831       4.741796       0.345680      -0.569022      16.775683      -1.882445      11.854015           0.000001
          113              C      13.571679      10.064111       5.260791       0.128843      34.024992 0.37300723E+03  0.83817362E+04                                 9.154438                            6.452207       0.060915       2.046840                    0.998931      25.066588      68.877572       0.651267       0.418534      -1.070233      -0.001334      -0.003494       0.000063       0.003741      -0.000179      -0.010697      -0.000006       0.023605       0.010072      -0.013483      -0.004477       0.017960             11.218934       5.461750       0.000114       1.933104      18.989553       0.000401       9.205498           0.000002
          114              C       7.506658       0.343730       5.260791       0.109333      35.488875 0.37087173E+03  0.83312240E+04                                 9.406836                            6.432936       0.087643       2.054105                    0.999075      25.274631      69.695986       0.651621       0.418433      -1.069086       0.000915       0.002589      -0.000271       0.002759      -0.000888       0.017055       0.000100       0.021979      -0.035226      -0.019713      -0.005123       0.024836             11.735647       4.559975       0.000141      -0.368155      20.176931       0.000259      10.470034           0.000000
          115              C      10.389973       1.095917      15.782373       0.128844      34.024990 0.37300721E+03  0.83817356E+04                                 9.154437                            6.452207       0.060915       2.046840                    0.998931      25.066587      68.877569       0.651267       0.418534      -1.070233       0.001334       0.003494      -0.000063       0.003741      -0.000179      -0.010697      -0.000006       0.023605       0.010073      -0.013483      -0.004477       0.017960             11.218933       5.461750       0.000114       1.933104      18.989553       0.000401       9.205497           0.000001
          116              C      16.454994      10.816298      15.782373       0.109333      35.488877 0.37087176E+03  0.83312247E+04                                 9.406837                            6.432936       0.087643       2.054105                    0.999075      25.274632      69.695989       0.651621       0.418433      -1.069086      -0.000915      -0.002589       0.000271       0.002759      -0.000888       0.017055       0.000100       0.021979      -0.035226      -0.019713      -0.005123       0.024836             11.735647       4.559975       0.000141      -0.368155      20.176932       0.000259      10.470034           0.000001
          117              N       8.589854       7.059833       6.973705      -0.340712      43.682264 0.61243180E+03  0.15455782E+05                                10.378276                            8.076996      -0.165727       1.935180                    0.998992      30.373818      86.203215       0.607574       0.399460      -1.091343       0.079932       0.110574       0.120976       0.182348      -0.036565      -0.062141      -0.090583       0.008535       0.054442      -0.127895       0.026514       0.101380             11.834337      15.431393      -1.857683      -0.636551      10.801289       4.061745       9.270327           0.000001
          118              N       5.946142       1.002172      10.393219      -0.403937      43.869833 0.64131643E+03  0.16436889E+05                                10.431754                            8.280179      -0.122493       1.933422                    0.998910      31.781012      92.073708       0.596102       0.400902      -1.086074      -0.112590      -0.141667      -0.079016       0.197458      -0.062082      -0.078798      -0.067060       0.084707       0.214760      -0.153431       0.026298       0.127132             11.621580      13.048500      -2.881990       3.691492      13.055739      -0.738818       8.760500           0.000001
          119              N       6.423491       7.059832       3.547877      -0.342295      43.747735 0.61354866E+03  0.15490649E+05                                10.385919                            8.082286      -0.165986       1.934415                    0.998958      30.405052      86.303685       0.607624       0.399255      -1.091509      -0.079228       0.110853      -0.120636       0.181985       0.036244      -0.062306       0.090865       0.008536       0.054611      -0.128005       0.026189       0.101816             11.843463      15.444209       1.859088      -0.637438      10.808578      -4.064995       9.277601           0.000001
          120              N       9.067177       1.002170       0.128363      -0.404268      43.916912 0.64215728E+03  0.16464382E+05                                10.439749                            8.286058      -0.122332       1.933026                    0.998928      31.805314      92.170796       0.595822       0.400946      -1.086008       0.111455      -0.143615       0.077811       0.197742       0.062801      -0.079747       0.067877       0.084764       0.211020      -0.154564       0.027279       0.127285             11.630920      13.059340       2.884379       3.695122      13.065348       0.739373       8.768072           0.000001
          121              N      15.371798       4.100195      14.069459      -0.340712      43.682266 0.61243184E+03  0.15455783E+05                                10.378276                            8.076996      -0.165727       1.935180                    0.998992      30.373819      86.203215       0.607575       0.399460      -1.091343      -0.079932      -0.110574      -0.120976       0.182348      -0.036565      -0.062141      -0.090583       0.008535       0.054442      -0.127895       0.026514       0.101380             11.834336      15.431393      -1.857683      -0.636551      10.801289       4.061745       9.270327           0.000001
          122              N      18.015510      10.157856      10.649945      -0.403937      43.869831 0.64131640E+03  0.16436888E+05                                10.431754                            8.280179      -0.122493       1.933422                    0.998910      31.781011      92.073705       0.596102       0.400902      -1.086074       0.112590       0.141667       0.079016       0.197458      -0.062081      -0.078798      -0.067060       0.084707       0.214760      -0.153431       0.026298       0.127132             11.621579      13.048499      -2.881990       3.691492      13.055738      -0.738818       8.760500           0.000001
          123              N      17.538161       4.100196      17.495287      -0.342295      43.747738 0.61354870E+03  0.15490650E+05                                10.385919                            8.082287      -0.165987       1.934415                    0.998958      30.405053      86.303688       0.607624       0.399255      -1.091509       0.079228      -0.110853       0.120636       0.181985       0.036245      -0.062306       0.090865       0.008536       0.054611      -0.128005       0.026189       0.101816             11.843463      15.444209       1.859088      -0.637438      10.808578      -4.064995       9.277601           0.000001
          124              N      14.894475      10.157858      20.914801      -0.404268      43.916908 0.64215722E+03  0.16464380E+05                                10.439748                            8.286058      -0.122332       1.933026                    0.998928      31.805312      92.170787       0.595822       0.400946      -1.086008      -0.111455       0.143614      -0.077811       0.197742       0.062801      -0.079747       0.067877       0.084764       0.211020      -0.154564       0.027279       0.127286             11.630919      13.059338       2.884378       3.695122      13.065347       0.739373       8.768071           0.000001
          125              N      13.571673       7.287497       5.260791      -0.385125      45.067928 0.67424367E+03  0.17423120E+05                                10.541867                            8.428957       0.047195       1.981426                    0.999478      31.651469      90.786269       0.599839       0.395150      -1.094720       0.000349       0.210606       0.000193       0.210606       0.000055      -0.039646      -0.000137       0.279098       0.159894      -0.166198       0.033502       0.132696             11.811114       9.223470       0.000296       4.327508      10.120966      -0.000468      16.088905           0.000002
          126              N       7.506664       3.156056       5.260791      -0.339899      45.697812 0.58289669E+03  0.14524835E+05                                10.701381                            7.861760       0.004054       1.996504                    0.999163      29.822136      84.008937       0.618169       0.397630      -1.092966       0.000101      -0.177019      -0.000423       0.177020      -0.000427       0.008163      -0.000378       0.250937       0.066787      -0.136601       0.021545       0.115056             12.885560       5.605530      -0.000066      -0.938926      14.056444       0.000699      18.994706           0.000001
          127              N      10.389979       3.872531      15.782373      -0.385125      45.067928 0.67424368E+03  0.17423120E+05                                10.541868                            8.428958       0.047195       1.981426                    0.999478      31.651469      90.786270       0.599839       0.395150      -1.094720      -0.000349      -0.210606      -0.000193       0.210606       0.000055      -0.039646      -0.000137       0.279098       0.159894      -0.166198       0.033502       0.132696             11.811114       9.223470       0.000296       4.327508      10.120966      -0.000468      16.088905           0.000003
          128              N      16.454988       8.003972      15.782373      -0.339899      45.697815 0.58289672E+03  0.14524836E+05                                10.701382                            7.861761       0.004054       1.996504                    0.999163      29.822137      84.008943       0.618169       0.397630      -1.092966      -0.000101       0.177019       0.000423       0.177020      -0.000427       0.008163      -0.000378       0.250937       0.066787      -0.136601       0.021545       0.115056             12.885561       5.605530      -0.000065      -0.938926      14.056445       0.000699      18.994708           0.000001
          129              O       6.064789       7.245089       6.346618      -0.611309      41.326571 0.63064761E+03  0.15759996E+05                                 9.488934                            7.818961       0.341583       2.141555                    0.997775      28.747551      76.766253       0.674208       0.363532      -1.136685      -0.040351       0.024527       0.031542       0.056786       0.021136       0.009919      -0.013699      -0.164600       0.117011      -0.105403       0.034964       0.070440             10.623120       8.371907       0.574713       1.952659       9.245207       5.155535      14.252247           0.000001
          130              O      17.788827       8.684732       8.030071      -0.646723      42.008338 0.59778172E+03  0.14783326E+05                                 9.630955                            7.634180       0.304131       2.120369                    0.998063      29.188255      78.281657       0.677428       0.365606      -1.131751       0.045930       0.033077      -0.092911       0.108794      -0.018189      -0.026313      -0.029316      -0.125109       0.027000      -0.080384       0.008407       0.071977             11.051543      12.350011      -3.442171      -4.872246       8.230771       4.257634      12.573846          -0.000000
          131              O       9.765371       5.044332       5.810018      -0.615490      42.472348 0.63928559E+03  0.16136803E+05                                 9.846883                            8.000428      -0.067175       1.998062                    0.997183      29.683944      81.407171       0.646280       0.375459      -1.120105       0.020690      -0.004107       0.016969       0.027072       0.086556       0.046422      -0.070356      -0.051945       0.206239      -0.153505       0.042940       0.110565             11.178665      13.250683       4.635267       3.249279      11.774720       2.962556       8.510594           0.000000
          132              O      11.768668       5.653669       6.578093      -0.686689      45.612479 0.65474959E+03  0.16594162E+05                                10.207032                            8.015185       0.237708       2.078684                    0.997822      30.457546      83.172332       0.656815       0.367945      -1.127954      -0.079116       0.065315       0.079073       0.129530       0.038894       0.020972      -0.082078       0.075721       0.128754      -0.119284       0.030785       0.088499             11.682012      21.217133      -0.157996      -1.022559       7.153224       0.106519       6.675680          -0.000000
          133              O       5.191065       3.502017      10.306942      -0.693584      39.661043 0.71908169E+03  0.18675925E+05                                 9.295085                            8.436782       0.103958       2.026435                    0.997246      31.262625      86.713118       0.635324       0.371199      -1.124313      -0.110238       0.007077      -0.054253       0.123069       0.047339      -0.025762       0.028128       0.070295       0.200499      -0.100471       0.023582       0.076888              9.629022       8.940144       1.774049       1.403122      10.136790       2.352202       9.810133          -0.000000
          134              O      15.672544       3.069008       8.899154      -0.592585      33.821814 0.54926835E+03  0.13302170E+05                                 8.228910                            7.251014       0.563694       2.190228                    0.999262      29.090773      77.264708       0.704570       0.358958      -1.136699       0.043455       0.034374       0.055317       0.078294      -0.005456      -0.039213      -0.051557       0.147554       0.059212      -0.107415       0.017551       0.089864              8.543882       9.716697      -2.550587       2.729451       8.126520      -2.307483       7.788430           0.000001
          135              O       8.429507       0.919588      11.266510      -0.619296      42.735159 0.74865250E+03  0.19538640E+05                                 9.766562                            8.598973      -0.022777       2.023511                    0.994619      29.618740      80.962021       0.633648       0.370377      -1.130819       0.060791      -0.107429      -0.027373       0.126435       0.033163      -0.064291      -0.008238      -0.053559      -0.095046      -0.088305       0.013779       0.074526             10.487083      13.234882       1.316383       0.340502      10.516210       0.660519       7.710156          -0.000000
          136              O      13.441399       9.952512      12.310251      -0.522494      29.887968 0.48772153E+03  0.11408573E+05                                 7.449266                            6.719158       0.864929       2.299960                    0.999555      27.958673      71.795540       0.754324       0.347128      -1.152019      -0.016164      -0.030595      -0.015018       0.037721       0.003958      -0.093234      -0.031744      -0.124100      -0.169510      -0.141031       0.038216       0.102815              7.729797       6.218542      -0.471640       0.953535       8.434467      -3.282312       8.536383           0.000002
          137              O      12.517064       5.870173       3.329029      -0.589052      37.078447 0.59636720E+03  0.14790722E+05                                 8.976299                            7.739988       0.064823       2.057952                    0.994580      28.860739      78.395836       0.655590       0.376702      -1.119442      -0.042206       0.041653      -0.102174       0.118135      -0.009492      -0.063356      -0.008718       0.100842      -0.182377      -0.086990      -0.018299       0.105290              9.543449       7.399145       0.938367       0.833226      13.962338      -0.072257       7.268865           0.000002
          138              O      12.258526       7.698185       2.058021      -0.702653      43.756710 0.63811849E+03  0.15996230E+05                                 9.794151                            7.783584       0.494280       2.165657                    0.998731      29.962021      80.174683       0.686279       0.356032      -1.142444       0.083002      -0.012229       0.067976       0.107980      -0.023612      -0.038863      -0.083735       0.052813      -0.030545      -0.113016       0.039928       0.073088             11.061646       9.578059      -1.472811       4.923099       8.047820      -3.443895      15.559060          -0.000001
          139              O       7.178929       4.580075       7.415611      -0.602962      42.940813 0.61688946E+03  0.15372409E+05                                 9.832485                            7.771865       0.228911       2.102835                    0.997651      28.887511      77.705469       0.669418       0.367176      -1.130829      -0.022302      -0.020580       0.053086       0.061147      -0.002757       0.003956      -0.034725       0.054057      -0.322353      -0.115958       0.034868       0.081090             11.600332       6.109432       0.325578      -0.533275      19.886563      -3.163704       8.805001           0.000001
          140              O       7.376638       2.745368       8.699244      -0.673985      51.111758 0.71281324E+03  0.18422622E+05                                11.071664                            8.387444       0.111551       2.046688                    0.996909      30.299965      83.098057       0.640347       0.370096      -1.128205      -0.037333      -0.010323      -0.091846       0.099680       0.006701      -0.003101      -0.061906       0.088603      -0.101700      -0.092655       0.029813       0.062842             13.458661       7.190473       0.548226      -1.793851      10.549308      -6.305868      22.636201           0.000000
          141              O       8.948557       7.245088       4.174964      -0.611538      41.281236 0.62981859E+03  0.15733238E+05                                 9.479932                            7.812142       0.339410       2.140974                    0.997776      28.735584      76.705787       0.674757       0.363376      -1.136869       0.039946       0.023654      -0.031142       0.055902      -0.021408       0.009860       0.014179      -0.163320       0.117420      -0.104928       0.034677       0.070251             10.612477       8.363734      -0.573903       1.949963       9.236539      -5.149550      14.237157           0.000001
          142              O       9.354524       8.684731       2.491511      -0.647191      42.055705 0.59861309E+03  0.14809819E+05                                 9.640632                            7.641580       0.299254       2.118721                    0.997967      29.200388      78.343516       0.676786       0.365806      -1.131536      -0.045171       0.032844       0.092553       0.108098       0.017962      -0.025828       0.028960      -0.125905       0.027276      -0.080319       0.008298       0.072021             11.062994      12.363315       3.446205      -4.877764       8.238591      -4.262431      12.587075          -0.000000
          143              O       5.247965       5.044332       4.711564      -0.613931      42.461004 0.63904745E+03  0.16129916E+05                                 9.846667                            8.000340      -0.069464       1.997388                    0.997154      29.677550      81.397749       0.646089       0.375591      -1.119963      -0.021938      -0.003979      -0.017969       0.028636      -0.086709       0.047407       0.070604      -0.050162       0.208620      -0.154337       0.043377       0.110960             11.178251      13.248491      -4.634739       3.249071      11.775322      -2.962747       8.510940           0.000001
          144              O      15.374670       5.653669       3.943489      -0.684870      45.506376 0.65281474E+03  0.16531922E+05                                10.188543                            8.001118       0.237692       2.078781                    0.997836      30.427785      83.042051       0.657703       0.367742      -1.128176       0.081036       0.065271      -0.078732       0.130483      -0.039394       0.021245       0.082034       0.077021       0.126007      -0.119807       0.032089       0.087719             11.660299      21.176535       0.158274      -1.018694       7.140442      -0.106142       6.663919           0.000000
          145              O       9.822264       3.502016       0.214640      -0.693650      39.639691 0.71858971E+03  0.18659384E+05                                 9.290243                            8.432547       0.107161       2.027355                    0.997270      31.257605      86.681808       0.635656       0.371080      -1.124437       0.110362       0.007253       0.054638       0.123360      -0.047002      -0.025455      -0.028158       0.069666       0.202522      -0.100278       0.022944       0.077334              9.623809       8.935030      -1.772968       1.402709      10.131138      -2.351017       9.805259          -0.000000
          146              O      11.470784       3.069007       1.622428      -0.593357      33.842904 0.54970943E+03  0.13315648E+05                                 8.232677                            7.254132       0.562747       2.189886                    0.999268      29.099576      77.298571       0.704382       0.358979      -1.136672      -0.042635       0.034808      -0.055494       0.078159       0.004659      -0.038982       0.052153       0.146812       0.060833      -0.107495       0.017808       0.089687              8.547947       9.721346       2.552225       2.730889       8.130515       2.308969       7.791980           0.000001
          147              O      12.350439       0.919590      20.298236      -0.619231      42.737741 0.74870956E+03  0.19540997E+05                                 9.768553                            8.600615      -0.025227       2.022873                    0.994541      29.616493      80.964387       0.633426       0.370490      -1.130704      -0.061283      -0.107780       0.027125       0.126917      -0.032851      -0.064272       0.008247      -0.055139      -0.094343      -0.088501       0.014156       0.074345             10.489425      13.237736      -1.316145       0.341338      10.517536      -0.661230       7.713003           0.000000
          148              O      19.468586       9.952513      19.254495      -0.522143      29.881301 0.48758856E+03  0.11404677E+05                                 7.448102                            6.718215       0.868611       2.300949                    0.999557      27.956330      71.786875       0.754381       0.347125      -1.152022       0.016029      -0.030351       0.015466       0.037647      -0.004098      -0.093415       0.032105      -0.124037      -0.168330      -0.141092       0.038121       0.102971              7.728534       6.217414       0.471500       0.953263       8.433284       3.281633       8.534904           0.000002
          149              O      14.626275       5.870174       7.192553      -0.588652      37.025791 0.59525852E+03  0.14755523E+05                                 8.965478                            7.730853       0.065833       2.058631                    0.994656      28.842946      78.312567       0.656261       0.376513      -1.119646       0.043059       0.041771       0.101728       0.118100       0.010071      -0.063266       0.008553       0.101348      -0.182311      -0.086909      -0.018593       0.105502              9.531749       7.390529      -0.936409       0.831637      13.945203       0.072818       7.259513           0.000002
          150              O      14.884821       7.698186       8.463561      -0.702634      43.762426 0.63815114E+03  0.15997284E+05                                 9.795010                            7.783745       0.499079       2.167084                    0.998744      29.963140      80.178762       0.686275       0.356029      -1.142445      -0.083514      -0.011900      -0.067461       0.108015       0.023339      -0.038832       0.083431       0.052437      -0.035352      -0.112825       0.040359       0.072467             11.063036       9.579576       1.473074       4.924629       8.047631       3.444172      15.561901          -0.000001
          151              O       7.834405       4.580074       3.105971      -0.603889      42.961156 0.61729351E+03  0.15384892E+05                                 9.835498                            7.774307       0.229505       2.103077                    0.997629      28.894338      77.728221       0.669330       0.367166      -1.130844       0.021957      -0.019729      -0.053263       0.060896       0.002689       0.003967       0.034631       0.054051      -0.324219      -0.116487       0.035099       0.081388             11.603983       6.111200      -0.326023      -0.533654      19.892650       3.164715       8.808099           0.000001
          152              O       7.636688       2.745366       1.822338      -0.674026      51.134948 0.71329553E+03  0.18438401E+05                                11.075650                            8.390917       0.109678       2.046199                    0.996943      30.305376      83.123261       0.640135       0.370152      -1.128150       0.037474      -0.010382       0.091720       0.099622      -0.006931      -0.002944       0.062388       0.088357      -0.098282      -0.092764       0.030513       0.062251             13.463307       7.192826      -0.548459      -1.794721      10.553494       6.307977      22.643601           0.000000
          153              O      17.896863       3.914939      14.696546      -0.611309      41.326575 0.63064769E+03  0.15759999E+05                                 9.488935                            7.818962       0.341583       2.141555                    0.997775      28.747552      76.766259       0.674208       0.363532      -1.136685       0.040351      -0.024527      -0.031542       0.056786       0.021136       0.009919      -0.013699      -0.164600       0.117011      -0.105403       0.034964       0.070440             10.623121       8.371908       0.574713       1.952659       9.245208       5.155535      14.252248           0.000001
          154              O       6.172825       2.475296      13.013093      -0.646723      42.008336 0.59778169E+03  0.14783325E+05                                 9.630955                            7.634180       0.304131       2.120369                    0.998063      29.188255      78.281656       0.677428       0.365606      -1.131751      -0.045930      -0.033077       0.092911       0.108794      -0.018189      -0.026313      -0.029316      -0.125109       0.027000      -0.080384       0.008407       0.071977             11.051542      12.350011      -3.442171      -4.872246       8.230771       4.257634      12.573845          -0.000000
          155              O      14.196281       6.115696      15.233146      -0.615490      42.472366 0.63928592E+03  0.16136813E+05                                 9.846887                            8.000431      -0.067176       1.998062                    0.997183      29.683949      81.407195       0.646280       0.375459      -1.120105      -0.020690       0.004107      -0.016969       0.027072       0.086556       0.046423      -0.070356      -0.051945       0.206240      -0.153505       0.042940       0.110565             11.178669      13.250688       4.635269       3.249280      11.774724       2.962558       8.510596           0.000000
          156              O      12.192984       5.506359      14.465071      -0.686689      45.612489 0.65474976E+03  0.16594168E+05                                10.207034                            8.015186       0.237707       2.078684                    0.997822      30.457549      83.172345       0.656815       0.367945      -1.127953       0.079116      -0.065315      -0.079073       0.129530       0.038894       0.020972      -0.082079       0.075721       0.128754      -0.119284       0.030785       0.088500             11.682014      21.217137      -0.157995      -1.022559       7.153225       0.106519       6.675681           0.000000
          157              O      18.770587       7.658011      10.736222      -0.693584      39.661038 0.71908157E+03  0.18675920E+05                                 9.295084                            8.436781       0.103958       2.026435                    0.997246      31.262624      86.713110       0.635324       0.371199      -1.124313       0.110238      -0.007077       0.054253       0.123069       0.047339      -0.025762       0.028128       0.070295       0.200499      -0.100471       0.023582       0.076889              9.629021       8.940143       1.774048       1.403122      10.136789       2.352202       9.810131          -0.000000
          158              O       8.289108       8.091020      12.144010      -0.592585      33.821818 0.54926843E+03  0.13302172E+05                                 8.228911                            7.251014       0.563694       2.190228                    0.999262      29.090776      77.264718       0.704570       0.358958      -1.136699      -0.043455      -0.034375      -0.055317       0.078294      -0.005456      -0.039213      -0.051557       0.147554       0.059212      -0.107415       0.017551       0.089864              8.543883       9.716697      -2.550587       2.729451       8.126521      -2.307483       7.788431           0.000001
          159              O      15.532145      10.240440       9.776654      -0.619296      42.735161 0.74865253E+03  0.19538641E+05                                 9.766562                            8.598973      -0.022777       2.023511                    0.994619      29.618741      80.962023       0.633648       0.370377      -1.130819      -0.060791       0.107429       0.027373       0.126435       0.033163      -0.064291      -0.008238      -0.053559      -0.095046      -0.088305       0.013779       0.074526             10.487083      13.234882       1.316383       0.340502      10.516210       0.660519       7.710157          -0.000000
          160              O      10.520253       1.207516       8.732913      -0.522494      29.887968 0.48772153E+03  0.11408573E+05                                 7.449266                            6.719158       0.864929       2.299960                    0.999555      27.958672      71.795538       0.754323       0.347128      -1.152019       0.016164       0.030595       0.015018       0.037721       0.003958      -0.093234      -0.031744      -0.124100      -0.169509      -0.141031       0.038216       0.102816              7.729797       6.218542      -0.471640       0.953535       8.434467      -3.282312       8.536384           0.000002
          161              O      11.444588       5.289855      17.714135      -0.589052      37.078450 0.59636726E+03  0.14790724E+05                                 8.976299                            7.739988       0.064822       2.057951                    0.994580      28.860740      78.395841       0.655590       0.376702      -1.119442       0.042206      -0.041653       0.102174       0.118135      -0.009492      -0.063356      -0.008718       0.100842      -0.182377      -0.086990      -0.018300       0.105290              9.543450       7.399145       0.938367       0.833226      13.962339      -0.072257       7.268866           0.000002
          162              O      11.703126       3.461843      18.985143      -0.702653      43.756710 0.63811849E+03  0.15996230E+05                                 9.794151                            7.783584       0.494281       2.165657                    0.998731      29.962021      80.174683       0.686279       0.356032      -1.142444      -0.083002       0.012229      -0.067976       0.107980      -0.023612      -0.038863      -0.083735       0.052813      -0.030545      -0.113016       0.039928       0.073088             11.061647       9.578059      -1.472811       4.923099       8.047820      -3.443896      15.559060          -0.000001
          163              O      16.782723       6.579953      13.627553      -0.602962      42.940818 0.61688954E+03  0.15372411E+05                                 9.832486                            7.771865       0.228911       2.102835                    0.997651      28.887513      77.705475       0.669418       0.367176      -1.130829       0.022302       0.020580      -0.053086       0.061148      -0.002757       0.003956      -0.034725       0.054057      -0.322353      -0.115958       0.034868       0.081090             11.600333       6.109433       0.325578      -0.533275      19.886564      -3.163704       8.805002           0.000001
          164              O      16.585014       8.414660      12.343920      -0.673985      51.111756 0.71281319E+03  0.18422621E+05                                11.071664                            8.387443       0.111551       2.046688                    0.996909      30.299964      83.098053       0.640347       0.370096      -1.128205       0.037333       0.010323       0.091846       0.099680       0.006701      -0.003101      -0.061906       0.088603      -0.101700      -0.092655       0.029813       0.062842             13.458661       7.190472       0.548226      -1.793851      10.549308      -6.305868      22.636202           0.000000
          165              O      15.013095       3.914940      16.868200      -0.611538      41.281226 0.62981841E+03  0.15733233E+05                                 9.479930                            7.812141       0.339410       2.140974                    0.997776      28.735581      76.705774       0.674757       0.363376      -1.136869      -0.039946      -0.023654       0.031142       0.055902      -0.021408       0.009860       0.014179      -0.163320       0.117420      -0.104928       0.034677       0.070251             10.612475       8.363733      -0.573903       1.949963       9.236537      -5.149549      14.237154           0.000001
          166              O      14.607128       2.475297      18.551653      -0.647191      42.055704 0.59861306E+03  0.14809818E+05                                 9.640631                            7.641579       0.299254       2.118721                    0.997967      29.200388      78.343515       0.676786       0.365806      -1.131536       0.045171      -0.032844      -0.092553       0.108098       0.017962      -0.025828       0.028960      -0.125905       0.027276      -0.080319       0.008298       0.072021             11.062993      12.363314       3.446205      -4.877763       8.238591      -4.262431      12.587075          -0.000000
          167              O      18.713687       6.115696      16.331600      -0.613931      42.461005 0.63904746E+03  0.16129916E+05                                 9.846667                            8.000340      -0.069465       1.997388                    0.997154      29.677550      81.397750       0.646089       0.375591      -1.119963       0.021938       0.003979       0.017970       0.028636      -0.086709       0.047407       0.070604      -0.050162       0.208620      -0.154337       0.043377       0.110960             11.178251      13.248491      -4.634739       3.249072      11.775322      -2.962748       8.510940           0.000001
          168              O       8.586982       5.506359      17.099675      -0.684870      45.506382 0.65281485E+03  0.16531926E+05                                10.188544                            8.001119       0.237692       2.078781                    0.997836      30.427787      83.042060       0.657703       0.367742      -1.128176      -0.081036      -0.065271       0.078732       0.130483      -0.039394       0.021245       0.082034       0.077021       0.126007      -0.119807       0.032089       0.087719             11.660300      21.176537       0.158274      -1.018694       7.140443      -0.106142       6.663920           0.000000
          169              O      14.139388       7.658012      20.828524      -0.693650      39.639694 0.71858979E+03  0.18659387E+05                                 9.290243                            8.432547       0.107160       2.027355                    0.997270      31.257607      86.681814       0.635656       0.371080      -1.124437      -0.110362      -0.007253      -0.054638       0.123360      -0.047003      -0.025455      -0.028158       0.069666       0.202522      -0.100278       0.022944       0.077334              9.623809       8.935030      -1.772968       1.402709      10.131139      -2.351016       9.805259          -0.000000
          170              O      12.490868       8.091021      19.420736      -0.593357      33.842886 0.54970904E+03  0.13315636E+05                                 8.232673                            7.254128       0.562748       2.189887                    0.999268      29.099571      77.298547       0.704382       0.358979      -1.136672       0.042635      -0.034808       0.055493       0.078159       0.004659      -0.038982       0.052152       0.146812       0.060834      -0.107495       0.017808       0.089687              8.547943       9.721342       2.552224       2.730888       8.130511       2.308968       7.791977           0.000001
          171              O      11.611213      10.240438       0.744928      -0.619231      42.737741 0.74870956E+03  0.19540997E+05                                 9.768553                            8.600615      -0.025227       2.022873                    0.994541      29.616493      80.964387       0.633426       0.370490      -1.130704       0.061283       0.107780      -0.027125       0.126917      -0.032851      -0.064272       0.008247      -0.055139      -0.094343      -0.088501       0.014156       0.074345             10.489425      13.237736      -1.316145       0.341337      10.517537      -0.661230       7.713003          -0.000000
          172              O       4.493066       1.207515       1.788669      -0.522143      29.881312 0.48758878E+03  0.11404683E+05                                 7.448104                            6.718217       0.868611       2.300949                    0.999557      27.956332      71.786887       0.754381       0.347125      -1.152022      -0.016029       0.030351      -0.015466       0.037647      -0.004098      -0.093415       0.032105      -0.124037      -0.168331      -0.141092       0.038121       0.102971              7.728537       6.217416       0.471500       0.953264       8.433287       3.281635       8.534907           0.000003
          173              O       9.335377       5.289854      13.850611      -0.588652      37.025789 0.59525848E+03  0.14755522E+05                                 8.965477                            7.730853       0.065833       2.058631                    0.994656      28.842946      78.312564       0.656261       0.376513      -1.119646      -0.043059      -0.041771      -0.101728       0.118100       0.010071      -0.063266       0.008553       0.101348      -0.182311      -0.086909      -0.018593       0.105502              9.531748       7.390529      -0.936409       0.831636      13.945202       0.072818       7.259513           0.000002
          174              O       9.076831       3.461842      12.579603      -0.702634      43.762420 0.63815104E+03  0.15997281E+05                                 9.795008                            7.783744       0.499079       2.167084                    0.998744      29.963139      80.178756       0.686276       0.356029      -1.142445       0.083514       0.011900       0.067461       0.108015       0.023339      -0.038832       0.083431       0.052437      -0.035352      -0.112825       0.040359       0.072467             11.063034       9.579575       1.473074       4.924628       8.047630       3.444172      15.561899          -0.000001
          175              O      16.127247       6.579954      17.937193      -0.603889      42.961155 0.61729349E+03  0.15384891E+05                                 9.835498                            7.774307       0.229505       2.103077                    0.997629      28.894338      77.728220       0.669330       0.367166      -1.130844      -0.021957       0.019729       0.053263       0.060896       0.002689       0.003967       0.034631       0.054051      -0.324219      -0.116487       0.035099       0.081388             11.603983       6.111200      -0.326022      -0.533654      19.892649       3.164715       8.808099           0.000001
          176              O      16.324964       8.414662      19.220826      -0.674026      51.134949 0.71329554E+03  0.18438401E+05                                11.075650                            8.390917       0.109678       2.046199                    0.996943      30.305377      83.123262       0.640135       0.370152      -1.128150      -0.037474       0.010382      -0.091720       0.099622      -0.006931      -0.002944       0.062388       0.088357      -0.098282      -0.092764       0.030513       0.062251             13.463307       7.192825      -0.548459      -1.794720      10.553493       6.307977      22.643602           0.000000

******************************************************
Auxiliary information for the entire system
The total spin magnetic moment of the unit cell is   0.000228
The total net atomic charge of the unit cell is   0.000006
Accuracy of reproducing the electrostatic potential in the unit cell:
  The inner radius (bohr) =    5.0000
  The outer radius (bohr) =   12.0000
  Valid grid points have density less than (e/(bohr^3)) =    0.0001
  The number of valid grid points were=        64334
  The rms potential error without charges in kcal/mol is=     13.21760
  The rms potential error with partial charges in kcal/mol is=      2.68174
  The RRMSE value at monopole order=      0.20289
  The rms potential error with partial charges and cloud penetration in kcal/mol is=      2.66854
  The RRMSE value at monopole order with cloud penetration is=      0.20189
  The rms potential error with partial charges and atomic dipoles in kcal/mol is=      1.10734
  The RRMSE value at dipole order=      0.08378
  The rms potential error with partial charges, atomic dipoles and cloud penetration in kcal/mol is=      1.09026
  The RRMSE value at dipole order with cloud penetration=      0.08249

******************************************************
The electron densities and ab initio electrostatic potential were computed in VASP using the PBE functional and
projector augmented wave method. See the main text of the journal article for a description of computational details.
The atomic charges, dipoles, and quadrupoles were computed with the DDEC6 method as described in
(a) T. A. Manz and N. Gabaldon Limas, RSC Adv. 6 (2016) 47771-47801 DOI: 10.1039/c6ra04656h
(b) N. Gabaldon Limas and T. A. Manz, RSC Adv. 8 (2018) 2678-2707 DOI: 10.1039/c7ra11829e.
For each atom in the material, the electron cloud parameters were fit to the spherically averaged atom-in-material
electron density using radial positions for which this density was between 10^-4 and 10^-2 electrons per cubic bohr.
The polarizabilities, dispersion coefficients, and quantum Drude oscillator (QDO) parameters were fit using the MCLF method.
The magnetic structure of the system was optimized in VASP from the default ferromagnetic initial guess using spin polarization.
The atomic spin moments (ASMs) were computed on this optimized magnetic structure using the DDEC6 partition as inputs
to the method of T. A. Manz and D. S. Sholl, J. Chem. Theory Comput. 7 (2011) 4146-4164 DOI: 10.1021/ct200539n.
The RMSE and RRMSE were computed using a uniform grid with Ewald summation.
