# Supplementary material for: A collection of forcefield precursors for metal–organic frameworks
Source: RSC Adv. 2019 Nov 13;9(63):36492–507. doi: 10.1039/c9ra07327b (PMC9075174; doi:10.1039/c9ra07327b)
Supplement: RA-009-C9RA07327B-s3666 [file RA-009-C9RA07327B-s3666.xyz]

  176
jmolscript: load "" {1 1 1} spacegroup "x,y,z" unitcell [{     12.102500     0.000000     0.000000 }, {      6.051253    11.143492     0.000000 }, {      5.730204    -0.000001    20.924574 }]
Dy    10.446863     2.900873     9.924107     2.069297
Dy     4.520741     2.900874     0.538180     2.070124
Dy    13.437094     8.242618    11.000467     2.069297
Dy    19.363216     8.242617    20.386394     2.070124
Dy    13.535052     5.503102     5.231143     1.840758
Dy    10.348905     5.640389    15.693430     1.840758
Dy     7.483803     6.388787     5.231143     2.075851
Dy    16.400154     4.754704    15.693430     2.075851
H     14.040068     1.441967     8.679513     0.140169
H      5.475281     3.351962     7.959708     0.136512
H      9.395788    10.686608     8.518394     0.129041
H      5.996957     2.179667    10.085645     0.134863
H      8.390440     1.337219     7.034842     0.151730
H     13.408816    10.506084     7.227348     0.138203
H     13.030035     1.441968     1.782774     0.140368
H      9.492323     3.351962     2.502579     0.137324
H     17.674320    10.686609     1.943893     0.129882
H      8.970646     2.179667     0.376642     0.136188
H      6.577163     1.337219     3.427445     0.152360
H     13.661291    10.506084     3.234939     0.138192
H      9.843889     9.701524    12.245061     0.140169
H     18.408676     7.791529    12.964866     0.136512
H     14.488169     0.456883    12.406180     0.129041
H     17.887000     8.963824    10.838929     0.134863
H     15.493517     9.806272    13.889732     0.151730
H     10.475141     0.637407    13.697226     0.138203
H     10.853922     9.701523    19.141800     0.140368
H     14.391634     7.791529    18.421995     0.137324
H      6.209637     0.456882    18.980681     0.129882
H     14.913311     8.963824    20.547932     0.136188
H     17.306794     9.806272    17.497129     0.152360
H     10.222666     0.637407    17.689635     0.138192
C      8.492508     4.062917     7.363358     0.654633
C     13.355585     7.782614     7.580973     0.626084
C     12.446152     3.166980     7.260827     0.605231
C     13.943454     3.104577     7.522384     0.145886
C     14.552245     2.130635     8.269392    -0.163914
C      3.848395     2.168523     8.413771     0.124474
C      4.536651     3.256128     7.846715    -0.176970
C     15.921116     4.183267     7.120633     0.148109
C     16.569196     5.360019     6.411289     0.629692
C     10.540113     8.433394     9.541606     0.573157
C     10.905984     9.906564     9.596010     0.141675
C     10.176148    10.898335     9.008029    -0.205560
C      4.550825     1.085376     9.131484     0.116666
C      5.691613     1.294873     9.911971    -0.196071
C      6.388718     0.220641    10.424623     0.181677
C      7.809103     0.305331    10.966569     0.511134
C      7.974909     3.184810     6.273187     0.132780
C      8.010257     1.798559     6.296204    -0.144389
C     13.494085     8.680780     6.363163     0.141025
C     13.466373    10.055887     6.394550    -0.164027
C      6.475097     4.062917     3.098929     0.653490
C     13.714521     7.782615     2.881314     0.623778
C     14.623952     3.166980     3.201460     0.606802
C     13.126650     3.104577     2.939903     0.144511
C     12.517858     2.130636     2.192895    -0.163387
C     11.119209     2.168523     2.048516     0.124022
C     10.430953     3.256128     2.615572    -0.178149
C     11.148989     4.183267     3.341654     0.146877
C     10.500909     5.360019     4.050998     0.630363
C     16.529994     8.433395     0.920681     0.573641
C     16.164123     9.906564     0.866277     0.142262
C     16.893960    10.898335     1.454258    -0.207921
C     10.416778     1.085376     1.330803     0.118168
C      9.275990     1.294874     0.550316    -0.199107
C      8.578884     0.220641     0.037664     0.183280
C     12.888703     0.305331    20.420292     0.511255
C      6.992695     3.184810     4.189100     0.134800
C      6.957346     1.798559     4.166083    -0.147116
C     13.576022     8.680780     4.099124     0.145631
C     13.603734    10.055887     4.067737    -0.164856
C     15.391449     7.080574    13.561216     0.654633
C     10.528372     3.360877    13.343601     0.626084
C     11.437805     7.976511    13.663747     0.605231
C      9.940503     8.038914    13.402190     0.145886
C      9.331712     9.012856    12.655182    -0.163914
C     20.035562     8.974968    12.510803     0.124475
C     19.347306     7.887363    13.077859    -0.176970
C      7.962841     6.960224    13.803941     0.148109
C      7.314761     5.783472    14.513285     0.629692
C     13.343844     2.710097    11.382968     0.573157
C     12.977973     1.236927    11.328564     0.141675
C     13.707809     0.245156    11.916545    -0.205560
C     19.333132    10.058115    11.793090     0.116666
C     18.192344     9.848618    11.012603    -0.196071
C     17.495239    10.922850    10.499951     0.181677
C     16.074854    10.838160     9.958005     0.511134
C     15.909048     7.958681    14.651387     0.132780
C     15.873700     9.344932    14.628370    -0.144389
C     10.389872     2.462711    14.561411     0.141025
C     10.417584     1.087604    14.530024    -0.164027
C     17.408860     7.080574    17.825645     0.653490
C     10.169436     3.360876    18.043260     0.623778
C      9.260005     7.976511    17.723114     0.606802
C     10.757307     8.038914    17.984671     0.144511
C     11.366099     9.012855    18.731679    -0.163387
C     12.764748     8.974968    18.876058     0.124022
C     13.453004     7.887363    18.309002    -0.178149
C     12.734968     6.960224    17.582920     0.146877
C     13.383048     5.783472    16.873576     0.630363
C      7.353963     2.710096    20.003893     0.573642
C      7.719834     1.236927    20.058297     0.142262
C      6.989997     0.245156    19.470316    -0.207921
C     13.467179    10.058115    19.593771     0.118168
C     14.607967     9.848617    20.374258    -0.199107
C     15.305073    10.922850    20.886910     0.183280
C     10.995254    10.838160     0.504282     0.511255
C     16.891262     7.958681    16.735474     0.134800
C     16.926611     9.344932    16.758491    -0.147116
C     10.307935     2.462711    16.825450     0.145631
C     10.280223     1.087604    16.856837    -0.164856
C      7.483801     1.094291     5.231143     0.122280
C     13.535054    10.789129     5.231143     0.110255
C     16.400156    10.049200    15.693430     0.122280
C     10.348903     0.354362    15.693430     0.110255
N     14.616233     4.094119     6.938589    -0.339473
N     11.983335    10.162864    10.330462    -0.371890
N     12.453871     4.094119     3.523698    -0.338114
N     15.086772    10.162865     0.131825    -0.372764
N      9.267724     7.049372    13.985985    -0.339473
N     11.900622     0.980627    10.594112    -0.371890
N     11.430086     7.049372    17.400876    -0.338114
N      8.797185     0.980626    20.792749    -0.372764
N      7.483802     3.844504     5.231143    -0.377018
N     13.535053     7.985426     5.231143    -0.345449
N     16.400155     7.298987    15.693430    -0.377018
N     10.348904     3.158065    15.693430    -0.345449
O     12.088544     3.913594     6.312944    -0.598937
O     11.691377     2.471626     7.982725    -0.641914
O     15.785862     6.108862     5.760535    -0.621465
O      5.698464     5.502656     6.507543    -0.693764
O     11.229996     7.637749    10.248856    -0.697290
O      9.554543     8.079031     8.859465    -0.586976
O     13.961964    10.539514    11.916545    -0.588373
O      8.738184     1.170066    10.518783    -0.580840
O      8.528904     5.288701     7.160389    -0.614077
O      8.804112     3.452253     8.430511    -0.678168
O     13.195984     6.556830     7.373820    -0.618554
O     13.400297     8.377677     8.650219    -0.663763
O     14.981561     3.913594     4.149343    -0.599137
O      3.276226     2.471626     2.479562    -0.642839
O     11.284243     6.108862     4.701752    -0.621178
O      9.269141     5.502656     3.954744    -0.694042
O     15.840110     7.637749     0.213431    -0.697490
O      5.413063     8.079032     1.602822    -0.587260
O     18.838348    10.539514    19.470316    -0.588671
O     11.959623     1.170066    20.868078    -0.580587
O      6.438701     5.288701     3.301898    -0.613750
O      6.163492     3.452254     2.031776    -0.677659
O     13.874121     6.556831     3.088467    -0.619061
O     13.669809     8.377677     1.812068    -0.662538
O     11.795413     7.229897    14.611630    -0.598937
O     12.192580     8.671865    12.941849    -0.641914
O      8.098095     5.034629    15.164039    -0.621465
O     18.185493     5.640835    14.417031    -0.693764
O     12.653961     3.505742    10.675718    -0.697290
O     14.329414     3.064460    12.065109    -0.586976
O      9.921993     0.603977     9.008029    -0.588372
O     15.145773     9.973425    10.405791    -0.580840
O     15.355053     5.854790    13.764185    -0.614077
O     15.079845     7.691238    12.494063    -0.678168
O     10.687973     4.586661    13.550754    -0.618554
O     10.483660     2.765814    12.274355    -0.663763
O      8.902396     7.229897    16.775231    -0.599137
O     20.607731     8.671865    18.445012    -0.642839
O     12.599714     5.034629    16.222822    -0.621178
O     14.614816     5.640835    16.969830    -0.694042
O      8.043847     3.505742    20.711143    -0.697490
O     18.470894     3.064459    19.321752    -0.587260
O      5.045609     0.603977     1.454258    -0.588671
O     11.924334     9.973425     0.056496    -0.580587
O     17.445256     5.854790    17.622676    -0.613750
O     17.720465     7.691237    18.892798    -0.677659
O     10.009836     4.586660    17.836107    -0.619061
O     10.214148     2.765814    19.112506    -0.662538

The following XYZ coordinates are in angstroms. Other properties are in atomic units.
The sperically averaged electron density of each atom fit to a function of the form exp(a - br)
eigen_1, eigen_2 and eigen_3 are the three eigenvalues of traceless quadrupole moment tensor
  atom number  atomic symbol              X              Y              Z     net charge C6 coefficient C8 coefficient C10 coefficient fluctuating dipole atomic polarizability isotropic forcefield polarizability              a              b squared Pearson coefficient          <r^3>          <r^4>         wp_QDO          m_QDO          q_QDO       dipole_x       dipole_y       dipole_z         dipole            Qxy            Qxz            Qyz     Q(x^2-y^2)  Q(3z^2 - R^2)        eigen_1        eigen_2        eigen_3 static polarizability      alpha(xx)      alpha(xy)      alpha(xz)      alpha(yy)      alpha(yz)      alpha(zz) atomic spin moment
            1             Dy      10.446863       2.900873       9.924107       2.069297     106.347107 0.22152297E+04  0.69593488E+05                                14.790095                           12.636971       2.290056       2.470805                    0.999800      71.623963     162.318803       0.721203       0.270333      -1.332995      -0.041046       0.032279      -0.023883       0.057420       0.100341      -0.097407       0.017839      -0.194920      -0.138268      -0.184835       0.019319       0.165515             16.917375      16.760911       0.518714       2.391144      12.095665      -1.615033      21.895550           0.000008
            2             Dy       4.520741       2.900874       0.538180       2.070124     106.091487 0.22086787E+04  0.69332756E+05                                14.762748                           12.614604       2.295903       2.472975                    0.999820      71.577077     162.121057       0.722195       0.270176      -1.333257       0.040919       0.032042       0.024423       0.057424      -0.099590      -0.097704      -0.017649      -0.194462      -0.137279      -0.184592       0.019878       0.164714             16.885361      16.728324      -0.516556       2.385570      12.073165       1.611123      21.854593           0.000008
            3             Dy      13.437094       8.242618      11.000467       2.069297     106.347124 0.22152301E+04  0.69593507E+05                                14.790097                           12.636973       2.290056       2.470805                    0.999800      71.623965     162.318814       0.721203       0.270333      -1.332995       0.041046      -0.032279       0.023883       0.057420       0.100341      -0.097407       0.017839      -0.194920      -0.138268      -0.184835       0.019319       0.165516             16.917377      16.760914       0.518713       2.391146      12.095666      -1.615033      21.895552           0.000008
            4             Dy      19.363216       8.242617      20.386394       2.070124     106.091486 0.22086786E+04  0.69332754E+05                                14.762748                           12.614604       2.295903       2.472975                    0.999820      71.577078     162.121058       0.722195       0.270176      -1.333257      -0.040919      -0.032042      -0.024423       0.057424      -0.099590      -0.097704      -0.017649      -0.194462      -0.137279      -0.184592       0.019878       0.164714             16.885361      16.728324      -0.516556       2.385570      12.073165       1.611123      21.854593           0.000008
            5             Dy      13.535052       5.503102       5.231143       1.840758     165.082108 0.38008331E+04  0.13644027E+06                                20.874172                           17.618153       2.672433       2.528505                    0.999452      78.635775     189.494933       0.557146       0.306248      -1.294154      -0.000147       0.018523       0.000450       0.018529      -0.000015      -0.141474      -0.000530       0.256366      -0.049173      -0.119999      -0.100773       0.220772             24.336313      20.467585      -0.000775       3.494066      28.282967       0.001228      24.258386          -0.000000
            6             Dy      10.348905       5.640389      15.693430       1.840758     165.082108 0.38008332E+04  0.13644028E+06                                20.874172                           17.618153       2.672433       2.528505                    0.999452      78.635774     189.494931       0.557146       0.306248      -1.294154       0.000147      -0.018523      -0.000450       0.018529      -0.000015      -0.141474      -0.000530       0.256366      -0.049173      -0.119999      -0.100773       0.220772             24.336313      20.467585      -0.000778       3.494067      28.282967       0.001232      24.258386           0.000000
            7             Dy       7.483803       6.388787       5.231143       2.075851      70.583755 0.15155682E+04  0.43457244E+05                                11.044193                           10.308556       3.133692       2.750922                    0.999091      69.467624     152.165684       0.812396       0.262937      -1.337496       0.000981       0.092782       0.000209       0.092787       0.000218       0.070185      -0.000082       0.023147       0.266289      -0.064877      -0.055949       0.120826             11.512575      13.616409      -0.000612      -1.507794      11.333109      -0.000079       9.588206          -0.000001
            8             Dy      16.400154       4.754704      15.693430       2.075851      70.583666 0.15155658E+04  0.43457156E+05                                11.044181                           10.308546       3.133694       2.750922                    0.999091      69.467612     152.165614       0.812397       0.262937      -1.337497      -0.000981      -0.092782      -0.000209       0.092787       0.000218       0.070185      -0.000082       0.023146       0.266288      -0.064877      -0.055948       0.120825             11.512562      13.616393      -0.000611      -1.507792      11.333097      -0.000081       9.588196          -0.000001
            9              H      14.040068       1.441967       8.679513       0.140169       1.070269 0.79803312E+01  0.79299773E+02                                 1.815692                            1.719874      -1.304230       2.282491                    0.993519       3.638301      10.682592       0.443457       1.389964      -0.685649      -0.024280      -0.026792       0.017562       0.040197       0.010297      -0.000098      -0.007011      -0.007212      -0.022124      -0.011965      -0.004097       0.016062              1.852163       1.890301       0.237076      -0.291905       1.919486      -0.421947       1.746702           0.000001
           10              H       5.475281       3.351962       7.959708       0.136512       1.022899 0.75130135E+01  0.73062788E+02                                 1.711757                            1.629919      -1.161782       2.341288                    0.995360       3.533050      10.047102       0.474980       1.326017      -0.698285       0.037309       0.008715       0.005918       0.038768       0.005128       0.005718      -0.002549       0.012667      -0.022519      -0.011152      -0.001813       0.012965              1.735229       2.322964       0.019760       0.045116       1.450814      -0.103065       1.431909           0.000001
           11              H       9.395788      10.686608       8.518394       0.129041       1.368391 0.11302225E+02  0.12114610E+03                                 2.054219                            1.984263      -1.388729       2.224119                    0.994095       3.795756      11.156972       0.437416       1.306369      -0.704251      -0.030559      -0.007561      -0.016324       0.035461      -0.001692       0.009411      -0.004193       0.022290      -0.003354      -0.012355      -0.004762       0.017117              2.043479       2.401182       0.022566       0.398030       1.892179       0.013847       1.837074           0.000003
           12              H       5.996957       2.179667      10.085645       0.134863       1.197387 0.92970937E+01  0.94449159E+02                                 1.851489                            1.778748      -1.088654       2.375969                    0.996703       3.458496       9.742259       0.472435       1.276183      -0.711797       0.010656       0.034684       0.011599       0.038093       0.001659       0.006591       0.005497      -0.022478      -0.020829      -0.014202      -0.002260       0.016461              1.849451       1.686656       0.193029       0.118486       2.290389       0.094577       1.571308           0.000003
           13              H       8.390440       1.337219       7.034842       0.151730       0.969513 0.69937545E+01  0.67534357E+02                                 1.718543                            1.622945      -1.390335       2.242843                    0.993752       3.654263      10.728435       0.449121       1.412304      -0.679954       0.019543      -0.017318       0.029295       0.039244      -0.001929       0.001510      -0.002926      -0.002861       0.004696      -0.003185      -0.001700       0.004885              1.755647       1.531993      -0.095749       0.353780       1.709013      -0.289893       2.025936           0.000001
           14              H      13.408816      10.506084       7.227348       0.138203       0.901486 0.64451345E+01  0.60965925E+02                                 1.640599                            1.561268      -1.134756       2.361476                    0.995621       3.566989      10.357765       0.456559       1.418254      -0.679380       0.000017       0.015892       0.037321       0.040564      -0.001431      -0.002390       0.007319      -0.010806       0.033193      -0.011239      -0.003739       0.014979              1.672930       1.290549       0.002921      -0.078621       1.683595       0.302755       2.044647           0.000000
           15              H      13.030035       1.441968       1.782774       0.140368       1.063037 0.79094814E+01  0.78373289E+02                                 1.803092                            1.708836      -1.275412       2.294601                    0.993843       3.620774      10.595117       0.446480       1.384472      -0.686743       0.024825      -0.026819      -0.017566       0.040548      -0.010108      -0.000112       0.007081      -0.007517      -0.021982      -0.011902      -0.004074       0.015975              1.838904       1.876613      -0.234207      -0.288399       1.905476       0.416859       1.734623           0.000001
           16              H       9.492323       3.351962       2.502579       0.137324       1.021062 0.74975669E+01  0.72887944E+02                                 1.711064                            1.629323      -1.166271       2.340024                    0.995264       3.530433      10.043759       0.474510       1.327778      -0.697930      -0.036944       0.008576      -0.006151       0.038422      -0.005129       0.005580       0.002545       0.012790      -0.022172      -0.011018      -0.001889       0.012907              1.734494       2.321721      -0.019703       0.045109       1.450321       0.102955       1.431439           0.000001
           17              H      17.674320      10.686609       1.943893       0.129882       1.359815 0.11213774E+02  0.11996325E+03                                 2.046013                            1.976848      -1.382094       2.227741                    0.994172       3.783245      11.109664       0.438110       1.306851      -0.704179       0.030440      -0.007656       0.016014       0.035237       0.002054       0.009311       0.004106       0.021959      -0.003351      -0.012088      -0.004895       0.016983              2.035231       2.390373      -0.022454       0.395123       1.885010      -0.013738       1.830311           0.000003
           18              H       8.970646       2.179667       0.376642       0.136188       1.188845 0.92137277E+01  0.93376836E+02                                 1.841320                            1.769700      -1.077303       2.381445                    0.996860       3.446058       9.690486       0.474140       1.274663      -0.712122      -0.010371       0.034355      -0.011463       0.037673      -0.001692       0.006585      -0.005579      -0.021916      -0.021219      -0.014105      -0.002207       0.016312              1.839174       1.678043      -0.190936       0.117376       2.275477      -0.093550       1.564002           0.000003
           19              H       6.577163       1.337219       3.427445       0.152360       0.966449 0.69677546E+01  0.67226977E+02                                 1.715740                            1.620599      -1.390815       2.242797                    0.993760       3.649063      10.711966       0.449123       1.413480      -0.679749      -0.019309      -0.017245      -0.029489       0.039241       0.001902       0.001469       0.002854      -0.002724       0.004439      -0.003080      -0.001671       0.004751              1.752677       1.529710       0.095281       0.352613       1.706340       0.288805       2.021981           0.000001
           20              H      13.661291      10.506084       3.234939       0.138192       0.904023 0.64680426E+01  0.61242482E+02                                 1.644023                            1.564245      -1.135185       2.360449                    0.995495       3.574253      10.387021       0.455993       1.418627      -0.679273      -0.000119       0.015766      -0.037122       0.040332       0.001424      -0.002449      -0.007468      -0.010888       0.033132      -0.011277      -0.003824       0.015100              1.676535       1.292682      -0.002901      -0.078897       1.687112      -0.303988       2.049811           0.000000
           21              H       9.843889       9.701524      12.245061       0.140169       1.070269 0.79803339E+01  0.79299800E+02                                 1.815692                            1.719874      -1.304231       2.282491                    0.993519       3.638301      10.682590       0.443457       1.389964      -0.685649       0.024280       0.026792      -0.017562       0.040197       0.010296      -0.000098      -0.007011      -0.007212      -0.022124      -0.011965      -0.004097       0.016062              1.852163       1.890301       0.237076      -0.291905       1.919486      -0.421947       1.746701           0.000001
           22              H      18.408676       7.791529      12.964866       0.136512       1.022899 0.75130139E+01  0.73062787E+02                                 1.711757                            1.629918      -1.161782       2.341288                    0.995360       3.533050      10.047099       0.474980       1.326016      -0.698285      -0.037309      -0.008715      -0.005918       0.038768       0.005128       0.005718      -0.002549       0.012667      -0.022519      -0.011152      -0.001813       0.012965              1.735229       2.322964       0.019760       0.045116       1.450814      -0.103065       1.431908           0.000001
           23              H      14.488169       0.456883      12.406180       0.129041       1.368386 0.11302171E+02  0.12114534E+03                                 2.054211                            1.984256      -1.388726       2.224120                    0.994096       3.795748      11.156927       0.437418       1.306365      -0.704251       0.030559       0.007561       0.016324       0.035461      -0.001692       0.009411      -0.004192       0.022290      -0.003353      -0.012355      -0.004762       0.017117              2.043471       2.401172       0.022566       0.398027       1.892172       0.013847       1.837068           0.000003
           24              H      17.887000       8.963824      10.838929       0.134863       1.197387 0.92970904E+01  0.94449108E+02                                 1.851488                            1.778747      -1.088654       2.375969                    0.996703       3.458496       9.742255       0.472436       1.276182      -0.711797      -0.010656      -0.034684      -0.011599       0.038093       0.001659       0.006591       0.005497      -0.022478      -0.020829      -0.014202      -0.002260       0.016461              1.849450       1.686655       0.193029       0.118486       2.290387       0.094577       1.571307           0.000003
           25              H      15.493517       9.806272      13.889732       0.151730       0.969513 0.69937563E+01  0.67534374E+02                                 1.718543                            1.622944      -1.390335       2.242843                    0.993752       3.654263      10.728433       0.449121       1.412304      -0.679954      -0.019543       0.017318      -0.029295       0.039244      -0.001929       0.001510      -0.002926      -0.002861       0.004696      -0.003185      -0.001700       0.004885              1.755647       1.531993      -0.095749       0.353780       1.709013      -0.289892       2.025936           0.000001
           26              H      10.475141       0.637407      13.697226       0.138203       0.901486 0.64451331E+01  0.60965912E+02                                 1.640600                            1.561268      -1.134756       2.361476                    0.995621       3.566989      10.357767       0.456559       1.418255      -0.679380      -0.000017      -0.015892      -0.037321       0.040564      -0.001431      -0.002390       0.007319      -0.010806       0.033193      -0.011239      -0.003739       0.014979              1.672931       1.290549       0.002921      -0.078621       1.683595       0.302755       2.044648           0.000000
           27              H      10.853922       9.701523      19.141800       0.140368       1.063038 0.79094864E+01  0.78373348E+02                                 1.803092                            1.708836      -1.275413       2.294601                    0.993843       3.620775      10.595119       0.446480       1.384471      -0.686743      -0.024825       0.026819       0.017566       0.040548      -0.010108      -0.000112       0.007081      -0.007517      -0.021982      -0.011901      -0.004074       0.015975              1.838904       1.876613      -0.234207      -0.288399       1.905477       0.416859       1.734624           0.000001
           28              H      14.391634       7.791529      18.421995       0.137324       1.021062 0.74975663E+01  0.72887939E+02                                 1.711064                            1.629323      -1.166271       2.340024                    0.995264       3.530433      10.043760       0.474510       1.327778      -0.697930       0.036944      -0.008576       0.006151       0.038422      -0.005129       0.005580       0.002545       0.012790      -0.022172      -0.011018      -0.001890       0.012907              1.734494       2.321721      -0.019703       0.045109       1.450322       0.102955       1.431439           0.000001
           29              H       6.209637       0.456882      18.980681       0.129882       1.359816 0.11213787E+02  0.11996340E+03                                 2.046012                            1.976848      -1.382096       2.227740                    0.994172       3.783247      11.109664       0.438111       1.306849      -0.704180      -0.030440       0.007656      -0.016014       0.035237       0.002054       0.009311       0.004106       0.021959      -0.003350      -0.012088      -0.004895       0.016983              2.035231       2.390372      -0.022454       0.395123       1.885010      -0.013738       1.830311           0.000003
           30              H      14.913311       8.963824      20.547932       0.136188       1.188846 0.92137352E+01  0.93376938E+02                                 1.841322                            1.769702      -1.077303       2.381445                    0.996860       3.446059       9.690493       0.474140       1.274664      -0.712122       0.010371      -0.034355       0.011463       0.037673      -0.001692       0.006585      -0.005579      -0.021916      -0.021219      -0.014105      -0.002207       0.016312              1.839176       1.678045      -0.190936       0.117376       2.275479      -0.093550       1.564003           0.000003
           31              H      17.306794       9.806272      17.497129       0.152360       0.966449 0.69677552E+01  0.67226983E+02                                 1.715739                            1.620599      -1.390815       2.242797                    0.993760       3.649063      10.711965       0.449124       1.413479      -0.679749       0.019309       0.017245       0.029489       0.039241       0.001903       0.001469       0.002854      -0.002724       0.004439      -0.003080      -0.001671       0.004751              1.752677       1.529710       0.095281       0.352613       1.706340       0.288805       2.021980           0.000001
           32              H      10.222666       0.637407      17.689635       0.138192       0.904023 0.64680424E+01  0.61242480E+02                                 1.644023                            1.564245      -1.135185       2.360449                    0.995495       3.574253      10.387021       0.455993       1.418627      -0.679273       0.000119      -0.015766       0.037122       0.040332       0.001424      -0.002449      -0.007468      -0.010888       0.033132      -0.011277      -0.003824       0.015100              1.676535       1.292682      -0.002901      -0.078897       1.687112      -0.303988       2.049811           0.000000
           33              C       8.492508       4.062917       7.363358       0.654633      22.091962 0.23703862E+03  0.48822518E+04                                 7.442354                            5.607066      -0.356321       1.959481                    0.998450      22.060219      63.234089       0.597890       0.497375      -0.998461       0.034622       0.051907       0.081562       0.102690      -0.010047      -0.077072       0.016227       0.143877      -0.139978      -0.083896      -0.046559       0.130455              8.476706       5.943164       0.631887       2.811171       9.256639       0.050749      10.230315           0.000002
           34              C      13.355585       7.782614       7.580973       0.626084      24.004950 0.23158649E+03  0.47275288E+04                                 7.718322                            5.463587      -0.114465       2.034322                    0.999091      21.965067      62.045793       0.620742       0.483363      -1.008758      -0.020318      -0.040723       0.078770       0.090972      -0.018865      -0.003693       0.006750       0.190043      -0.256181      -0.086718      -0.052938       0.139657              9.316072       4.177911       0.226149      -0.645212      11.502945       1.742734      12.267361           0.000001
           35              C      12.446152       3.166980       7.260827       0.605231      24.312956 0.24415986E+03  0.50216037E+04                                 7.653726                            5.521349       0.009615       2.065787                    0.999203      22.018863      61.270980       0.636049       0.468217      -1.022673      -0.092694      -0.010345      -0.021031       0.095611      -0.000160       0.016054       0.095530      -0.149274      -0.023113      -0.083860      -0.056683       0.140543              9.019979      11.184126       1.029935      -0.719175       6.658909      -3.662410       9.216902           0.000002
           36              C      13.943454       3.104577       7.522384       0.145886      32.935881 0.37704240E+03  0.85558849E+04                                 9.129223                            6.623653      -0.086188       2.002371                    0.999216      25.700290      72.634384       0.618579       0.436351      -1.051628       0.068790       0.032582       0.014478       0.077481       0.013904      -0.025495       0.052494      -0.052983       0.129254      -0.067918      -0.013299       0.081217             10.887472      14.750926      -0.817597       1.182215       9.661899      -4.302640       8.249589           0.000000
           37              C      14.552245       2.130635       8.269392      -0.163914      34.682848 0.45028479E+03  0.10708445E+05                                 9.341264                            7.145256      -0.030561       1.974874                    0.998659      29.560107      86.228978       0.605742       0.425187      -1.055811      -0.004498       0.014826       0.018746       0.024320       0.017342      -0.017588       0.041901      -0.052542       0.073783      -0.056624      -0.004929       0.061552             10.805832      13.836668      -2.565641       1.463205      10.156972      -4.500641       8.423855           0.000001
           38              C       3.848395       2.168523       8.413771       0.124474      36.050963 0.39669604E+03  0.90575541E+04                                 9.571179                            6.684060      -0.009077       2.020368                    0.999177      25.592645      71.020937       0.635183       0.422332      -1.067201      -0.005657       0.011735       0.004246       0.013702       0.000222       0.005581       0.016631      -0.016205       0.022403      -0.015228      -0.007921       0.023149             11.950478      13.216779      -3.798563       2.316880      13.898408      -6.092256       8.736246           0.000000
           39              C       4.536651       3.256128       7.846715      -0.176970      33.461570 0.44234484E+03  0.10428775E+05                                 8.976080                            6.991904       0.251125       2.060097                    0.999620      29.257554      83.812201       0.626863       0.414440      -1.067090      -0.005541       0.007121       0.004489       0.010077       0.007263      -0.002818       0.041122       0.029162       0.062181      -0.050232       0.005264       0.044968             10.095941      10.616952      -0.885949       0.844574      11.454955      -5.043670       8.215917           0.000001
           40              C      15.921116       4.183267       7.120633       0.148109      31.069416 0.36517128E+03  0.82060454E+04                                 8.716041                            6.475961      -0.012196       2.029586                    0.999261      25.328704      70.827636       0.632886       0.430668      -1.056938      -0.055573      -0.042792       0.022330       0.073608      -0.005913      -0.017049       0.061522       0.013189       0.076264      -0.062850      -0.009515       0.072365             10.135284      11.546295       0.370333       0.287841      10.891910      -4.687355       7.967646          -0.000000
           41              C      16.569196       5.360019       6.411289       0.629692      23.547211 0.24485361E+03  0.50733996E+04                                 7.662974                            5.643779      -0.293792       1.969755                    0.998832      22.379610      63.892635       0.605967       0.487826      -1.005463       0.050569       0.059714      -0.026236       0.082531      -0.042751       0.002671       0.108087      -0.051532       0.220237      -0.112756      -0.036832       0.149588              8.818779      12.378953       0.021064       0.264665       8.058977      -2.500561       6.018406           0.000001
           42              C      10.540113       8.433394       9.541606       0.573157      21.816998 0.26710132E+03  0.56646097E+04                                 7.334687                            5.914396      -0.338944       1.943071                    0.998419      23.469965      68.126180       0.588080       0.491107      -1.002257       0.000561      -0.100633       0.008057       0.100957      -0.015139      -0.100752       0.019227       0.022482       0.129474      -0.087834      -0.036625       0.124459              7.970013       7.486600       1.222257       1.830142      10.302542      -0.045486       6.120899          -0.000000
           43              C      10.905984       9.906564       9.596010       0.141675      32.658695 0.39395542E+03  0.90803492E+04                                 9.172437                            6.836469      -0.197095       1.957575                    0.999286      26.515872      76.680931       0.597314       0.444885      -1.041700       0.047723       0.061649       0.013332       0.079094       0.006922      -0.042838       0.020387       0.059377       0.138015      -0.061065      -0.013859       0.074925             10.681649       9.979632      -0.019935       2.423474      15.341289      -1.434230       6.724025          -0.000002
           44              C      10.176148      10.898335       9.008029      -0.205560      33.470675 0.46051756E+03  0.11045208E+05                                 9.081284                            7.193092       0.008529       1.967561                    0.999444      30.819370      91.136979       0.606125       0.421324      -1.055184       0.007184       0.002415       0.007685       0.010793      -0.001995      -0.015639       0.011102       0.075101       0.073745      -0.051463       0.009962       0.041501             10.134764       9.365652      -2.162481       2.399263      14.425128      -2.616393       6.613512           0.000001
           45              C       4.550825       1.085376       9.131484       0.116666      35.670737 0.40440752E+03  0.92878649E+04                                 9.532440                            6.761085       0.021456       2.026022                    0.999205      25.859772      72.218469       0.629165       0.423882      -1.065112      -0.000754      -0.004421       0.008062       0.009226      -0.005292      -0.012371      -0.008669       0.014831      -0.031810      -0.021244       0.003070       0.018174             11.889040      11.949330      -4.253494       4.657635      15.112576      -4.507195       8.605215          -0.000001
           46              C       5.691613       1.294873       9.911971      -0.196071      33.656320 0.44616902E+03  0.10562516E+05                                 9.023074                            7.020429       0.237210       2.050987                    0.999600      29.753078      85.962970       0.624567       0.414247      -1.065100      -0.005750      -0.011421       0.008822       0.015535       0.019201      -0.044641       0.007102      -0.024697       0.020357      -0.056380       0.013530       0.042850             10.286041      12.306105      -2.625967       4.369133      11.001955      -1.927340       7.550062           0.000001
           47              C       6.388718       0.220641      10.424623       0.181677      33.182070 0.36350181E+03  0.82144566E+04                                 9.314053                            6.577477      -0.170540       1.973941                    0.999242      25.822347      74.025582       0.607282       0.446317      -1.040499      -0.063215      -0.036954      -0.008447       0.073709       0.002191      -0.059646       0.005157       0.004491       0.255606      -0.064951      -0.044171       0.109122             11.491380      16.470439      -0.548900       4.853157      10.731700      -1.342387       7.271999          -0.000002
           48              C       7.809103       0.305331      10.966569       0.511134      28.666669 0.32174286E+03  0.70921068E+04                                 8.600207                            6.316391      -0.195565       1.963279                    0.999183      24.497358      70.645419       0.597557       0.465008      -1.024104       0.111244      -0.028262       0.008817       0.115116      -0.042700      -0.022791       0.052040       0.008704       0.102380      -0.067464      -0.016565       0.084029             10.430357      15.941748       2.427321       1.493334       7.689305      -1.832121       7.660018           0.000001
           49              C       7.974909       3.184810       6.273187       0.132780      31.758255 0.38225472E+03  0.87212344E+04                                 8.955850                            6.695696      -0.088519       2.002811                    0.999215      25.922760      73.938188       0.610395       0.439815      -1.047476      -0.025819      -0.021992      -0.068853       0.076753      -0.012071      -0.031843      -0.020473       0.111561       0.013975      -0.067998      -0.001197       0.069195             10.497177       6.949321       1.006393       3.693739      12.171733       1.861264      12.370477          -0.000002
           50              C       8.010257       1.798559       6.296204      -0.144389      32.512524 0.43749673E+03  0.10324102E+05                                 8.951059                            7.061502       0.056115       2.012805                    0.998749      28.906136      83.848174       0.607265       0.427416      -1.054999       0.012404       0.008543      -0.004205       0.015637      -0.007835      -0.032599      -0.017035       0.084624      -0.037650      -0.050677      -0.012033       0.062710             10.011098       6.021568       0.921790       2.579419      13.886924       1.595958      10.124802           0.000003
           51              C      13.494085       8.680780       6.363163       0.141025      33.055680 0.36720802E+03  0.82600253E+04                                 9.082723                            6.488482       0.077517       2.056424                    0.999358      25.333807      70.785530       0.633332       0.429937      -1.057805       0.012723       0.021596      -0.068141       0.072605       0.000035       0.011246       0.026147       0.131007      -0.039160      -0.070963      -0.002621       0.073584             10.970241       4.442190       0.134760      -0.814269      14.595456      -1.335520      13.873077          -0.000001
           52              C      13.466373      10.055887       6.394550      -0.164027      34.956661 0.44132133E+03  0.10420518E+05                                 9.321814                            7.046826       0.157455       2.034531                    0.999504      29.151205      84.147440       0.614764       0.421952      -1.060075       0.009052      -0.012154      -0.002227       0.015317       0.005054       0.012104       0.020534       0.082048      -0.004718      -0.049108       0.002879       0.046229             10.761013       4.556780       0.177057      -0.593039      16.196513      -1.785540      11.529745           0.000003
           53              C       6.475097       4.062917       3.098929       0.653490      22.117533 0.23735267E+03  0.48906279E+04                                 7.450032                            5.612235      -0.361740       1.957362                    0.998462      22.076193      63.304453       0.597347       0.497633      -0.998272      -0.034772       0.052718      -0.080487       0.102306       0.009235      -0.077391      -0.016049       0.144781      -0.136768      -0.083463      -0.047189       0.130652              8.485895       5.949293      -0.632898       2.815060       9.266662      -0.051616      10.241732           0.000002
           54              C      13.714521       7.782615       2.881314       0.623778      24.009762 0.23168265E+03  0.47292273E+04                                 7.713523                            5.460902      -0.112039       2.035159                    0.999050      21.967979      62.019923       0.621646       0.482688      -1.009272       0.020930      -0.042801      -0.078608       0.091919       0.018841      -0.004036      -0.007682       0.190641      -0.260148      -0.088338      -0.052285       0.140623              9.309590       4.175721      -0.226022      -0.644576      11.494890      -1.742067      12.258159           0.000001
           55              C      14.623952       3.166980       3.201460       0.606802      24.287077 0.24384462E+03  0.50134543E+04                                 7.648311                            5.517494       0.013131       2.066973                    0.999207      22.004780      61.219770       0.636327       0.468168      -1.022709       0.092328      -0.010779       0.020965       0.095290      -0.000137       0.015794      -0.095944      -0.148074      -0.023583      -0.083429      -0.057089       0.140518              9.013752      11.176873      -1.029485      -0.718649       6.654323       3.659110       9.210059           0.000002
           56              C      13.126650       3.104577       2.939903       0.144511      32.952000 0.37729336E+03  0.85624449E+04                                 9.128450                            6.623236      -0.079749       2.004124                    0.999193      25.711466      72.654148       0.619006       0.436006      -1.051904      -0.069290       0.032064      -0.015606       0.077928      -0.013711      -0.025331      -0.052596      -0.055078       0.128732      -0.068163      -0.013360       0.081523             10.886490      14.755260       0.817427       1.182555       9.657322       4.299053       8.246890           0.000000
           57              C      12.517858       2.130636       2.192895      -0.163387      34.721677 0.45093099E+03  0.10728377E+05                                 9.355206                            7.156962      -0.033875       1.973673                    0.998663      29.567884      86.288911       0.604371       0.425970      -1.055254       0.003228       0.015196      -0.018955       0.024508      -0.016710      -0.017163      -0.041675      -0.053923       0.075438      -0.056311      -0.005513       0.061824             10.822429      13.862940       2.579322       1.471800      10.169039       4.504774       8.435307           0.000001
           58              C      11.119209       2.168523       2.048516       0.124022      36.057229 0.39673486E+03  0.90577955E+04                                 9.568184                            6.681156      -0.002759       2.022357                    0.999187      25.595916      71.005298       0.635843       0.421924      -1.067561       0.004925       0.012365      -0.003849       0.013855      -0.000241       0.005959      -0.016783      -0.016463       0.023232      -0.015658      -0.007857       0.023516             11.948013      13.210479       3.801568       2.319126      13.897954       6.092534       8.735605           0.000000
           59              C      10.430953       3.256128       2.615572      -0.178149      33.481590 0.44269383E+03  0.10438993E+05                                 8.979071                            6.994305       0.248977       2.059650                    0.999652      29.268929      83.850993       0.626807       0.414397      -1.067124       0.005913       0.007441      -0.004058       0.010334      -0.006970      -0.003538      -0.041368       0.026924       0.063381      -0.049733       0.004048       0.045685             10.099319      10.619739       0.887398       0.845481      11.459090       5.045738       8.219129           0.000002
           60              C      11.148989       4.183267       3.341654       0.146877      31.101007 0.36561103E+03  0.82183067E+04                                 8.720525                            6.478960      -0.004891       2.031728                    0.999247      25.345896      70.883355       0.632879       0.430549      -1.057023       0.055466      -0.043799      -0.023179       0.074378       0.006610      -0.016707      -0.061691       0.012081       0.075156      -0.062526      -0.010013       0.072538             10.140622      11.553231      -0.370484       0.287981      10.897033       4.689865       7.971601          -0.000001
           61              C      10.500909       5.360019       4.050998       0.630363      23.519565 0.24451503E+03  0.50648512E+04                                 7.659129                            5.641326      -0.296792       1.969194                    0.998804      22.363063      63.844760       0.605839       0.488077      -1.005290      -0.050644       0.058714       0.025967       0.081771       0.041726       0.002091      -0.107475      -0.051195       0.221207      -0.111381      -0.037717       0.149098              8.814026      12.371211      -0.020770       0.264473       8.055098       2.499365       6.015768           0.000001
           62              C      16.529994       8.433395       0.920681       0.573641      21.810232 0.26698568E+03  0.56614547E+04                                 7.333388                            5.913222      -0.334958       1.944379                    0.998387      23.461701      68.094441       0.588131       0.491125      -1.002264      -0.000078      -0.100112      -0.007771       0.100413       0.015559      -0.100279      -0.019109       0.021806       0.128941      -0.087607      -0.036267       0.123873              7.968632       7.485220      -1.222637       1.829733      10.301101       0.045612       6.119577          -0.000000
           63              C      16.164123       9.906564       0.866277       0.142262      32.628314 0.39355151E+03  0.90686562E+04                                 9.166172                            6.832512      -0.200746       1.956789                    0.999284      26.504217      76.635578       0.597550       0.444826      -1.041741      -0.047750       0.062052      -0.012471       0.079285      -0.006152      -0.043077      -0.019828       0.058702       0.137064      -0.060046      -0.014805       0.074851             10.673572       9.969931       0.019643       2.420122      15.331873       1.433089       6.718913          -0.000002
           64              C      16.893960      10.898335       1.454258      -0.207921      33.557339 0.46206023E+03  0.11091559E+05                                 9.098815                            7.207179       0.002171       1.965267                    0.999407      30.861670      91.302744       0.605269       0.421564      -1.055026      -0.006966       0.002652      -0.007846       0.010822       0.001604      -0.016091      -0.011457       0.075388       0.076801      -0.052189       0.009899       0.042290             10.154889       9.379178       2.170278       2.401117      14.460296       2.624858       6.625194           0.000001
           65              C      10.416778       1.085376       1.330803       0.118168      35.617354 0.40364578E+03  0.92656635E+04                                 9.521608                            6.753275       0.025723       2.027833                    0.999127      25.837429      72.129151       0.629753       0.423701      -1.065264       0.000355      -0.005038      -0.008102       0.009547       0.004494      -0.012804       0.007726       0.015098      -0.032573      -0.020684       0.002074       0.018610             11.875875      11.933587       4.251066       4.651390      15.097139       4.504209       8.596899          -0.000001
           66              C       9.275990       1.294874       0.550316      -0.199107      33.789262 0.44837819E+03  0.10628764E+05                                 9.052046                            7.042833       0.224955       2.046702                    0.999587      29.816571      86.225085       0.622854       0.414841      -1.064635       0.006079      -0.012333      -0.008303       0.016062      -0.019707      -0.045923      -0.007535      -0.024614       0.020860      -0.057857       0.013720       0.044137             10.320763      12.353855       2.643433       4.388070      11.031005       1.939154       7.577427           0.000001
           67              C       8.578884       0.220641       0.037664       0.183280      33.116731 0.36273957E+03  0.81919612E+04                                 9.297073                            6.567040      -0.165191       1.976115                    0.999211      25.795469      73.896179       0.608327       0.445837      -1.040903       0.063825      -0.036298       0.008364       0.073900      -0.001683      -0.060317      -0.005302       0.003422       0.253664      -0.065495      -0.043521       0.109016             11.468746      16.435770       0.547995       4.843282      10.710161       1.339324       7.260307          -0.000002
           68              C      12.888703       0.305331      20.420292       0.511255      28.664088 0.32171664E+03  0.70910325E+04                                 8.598241                            6.315152      -0.187820       1.965513                    0.999125      24.494337      70.622788       0.597785       0.464863      -1.024234      -0.111445      -0.028202      -0.009684       0.115365       0.041941      -0.022696      -0.052007       0.008985       0.101313      -0.066789      -0.016695       0.083484             10.427516      15.935668      -2.426320       1.493480       7.687698       1.831837       7.659183           0.000001
           69              C       6.992695       3.184810       4.189100       0.134800      31.701487 0.38140189E+03  0.86971789E+04                                 8.947226                            6.689397      -0.090915       2.002599                    0.999159      25.892436      73.839386       0.610504       0.439969      -1.047352       0.025955      -0.023585       0.068803       0.077226       0.011546      -0.032268       0.020073       0.109007       0.014496      -0.066635      -0.001830       0.068465             10.487084       6.943014      -1.005176       3.689952      12.159558      -1.859468      12.358680          -0.000002
           70              C       6.957346       1.798559       4.166083      -0.147116      32.599707 0.43896834E+03  0.10367917E+05                                 8.968239                            7.074545       0.053263       2.011352                    0.998736      28.952785      84.030592       0.606530       0.427558      -1.054871      -0.013073       0.008280       0.005114       0.016298       0.007552      -0.032744       0.017125       0.086290      -0.036154      -0.051179      -0.012205       0.063384             10.031217       6.032295      -0.926024       2.583626      13.919011      -1.603547      10.142346           0.000003
           71              C      13.576022       8.680780       4.099124       0.145631      32.970790 0.36611761E+03  0.82300572E+04                                 9.073253                            6.483028       0.075641       2.056372                    0.999354      25.286790      70.649890       0.632933       0.430493      -1.057376      -0.012367       0.022161       0.067844       0.072435      -0.000357       0.010680      -0.026373       0.129828      -0.035882      -0.070879      -0.001479       0.072358             10.957796       4.438106      -0.134579      -0.813254      14.577508       1.331259      13.857773          -0.000001
           72              C      13.603734      10.055887       4.067737      -0.164856      34.921961 0.44085697E+03  0.10405599E+05                                 9.310037                            7.038600       0.160298       2.035622                    0.999570      29.140134      84.067424       0.615787       0.421411      -1.060539      -0.008944      -0.009279       0.003017       0.013237      -0.005097       0.011879      -0.020965       0.082162      -0.001593      -0.049746       0.003933       0.045813             10.746356       4.551320      -0.176634      -0.592587      16.169001       1.777693      11.518748           0.000003
           73              C      15.391449       7.080574      13.561216       0.654633      22.091965 0.23703864E+03  0.48822522E+04                                 7.442354                            5.607066      -0.356321       1.959481                    0.998450      22.060219      63.234086       0.597890       0.497374      -0.998461      -0.034622      -0.051907      -0.081562       0.102690      -0.010047      -0.077072       0.016227       0.143877      -0.139978      -0.083896      -0.046559       0.130455              8.476707       5.943165       0.631887       2.811172       9.256639       0.050749      10.230316           0.000002
           74              C      10.528372       3.360877      13.343601       0.626084      24.004952 0.23158649E+03  0.47275288E+04                                 7.718323                            5.463588      -0.114465       2.034322                    0.999091      21.965067      62.045797       0.620742       0.483364      -1.008758       0.020318       0.040723      -0.078770       0.090972      -0.018865      -0.003693       0.006750       0.190043      -0.256181      -0.086718      -0.052938       0.139656              9.316074       4.177911       0.226149      -0.645212      11.502946       1.742735      12.267365           0.000001
           75              C      11.437805       7.976511      13.663747       0.605231      24.312952 0.24415982E+03  0.50216027E+04                                 7.653725                            5.521349       0.009615       2.065787                    0.999203      22.018860      61.270965       0.636049       0.468217      -1.022673       0.092694       0.010345       0.021031       0.095611      -0.000160       0.016054       0.095530      -0.149274      -0.023113      -0.083860      -0.056683       0.140543              9.019977      11.184123       1.029935      -0.719175       6.658908      -3.662409       9.216900           0.000002
           76              C       9.940503       8.038914      13.402190       0.145886      32.935882 0.37704243E+03  0.85558856E+04                                 9.129223                            6.623653      -0.086188       2.002371                    0.999216      25.700291      72.634384       0.618579       0.436351      -1.051628      -0.068790      -0.032582      -0.014478       0.077481       0.013904      -0.025495       0.052494      -0.052983       0.129254      -0.067918      -0.013299       0.081217             10.887471      14.750924      -0.817596       1.182214       9.661899      -4.302640       8.249589           0.000000
           77              C       9.331712       9.012856      12.655182      -0.163914      34.682844 0.45028473E+03  0.10708443E+05                                 9.341263                            7.145255      -0.030562       1.974874                    0.998659      29.560106      86.228968       0.605742       0.425187      -1.055811       0.004498      -0.014826      -0.018746       0.024320       0.017342      -0.017588       0.041901      -0.052542       0.073783      -0.056624      -0.004929       0.061552             10.805830      13.836665      -2.565640       1.463204      10.156970      -4.500640       8.423854           0.000001
           78              C      20.035562       8.974968      12.510803       0.124475      36.050961 0.39669602E+03  0.90575533E+04                                 9.571179                            6.684059      -0.009077       2.020368                    0.999177      25.592644      71.020931       0.635183       0.422332      -1.067201       0.005657      -0.011735      -0.004246       0.013702       0.000222       0.005581       0.016631      -0.016205       0.022403      -0.015228      -0.007921       0.023149             11.950477      13.216778      -3.798564       2.316880      13.898406      -6.092255       8.736246           0.000000
           79              C      19.347306       7.887363      13.077859      -0.176970      33.461569 0.44234482E+03  0.10428775E+05                                 8.976080                            6.991904       0.251125       2.060097                    0.999620      29.257554      83.812195       0.626863       0.414440      -1.067090       0.005541      -0.007121      -0.004489       0.010077       0.007263      -0.002818       0.041122       0.029162       0.062181      -0.050232       0.005264       0.044968             10.095940      10.616951      -0.885949       0.844574      11.454954      -5.043670       8.215916           0.000002
           80              C       7.962841       6.960224      13.803941       0.148109      31.069417 0.36517131E+03  0.82060461E+04                                 8.716041                            6.475961      -0.012196       2.029586                    0.999261      25.328705      70.827637       0.632886       0.430668      -1.056938       0.055573       0.042792      -0.022330       0.073608      -0.005913      -0.017049       0.061522       0.013189       0.076265      -0.062850      -0.009515       0.072365             10.135284      11.546295       0.370333       0.287841      10.891910      -4.687355       7.967645          -0.000001
           81              C       7.314761       5.783472      14.513285       0.629692      23.547210 0.24485359E+03  0.50733992E+04                                 7.662974                            5.643779      -0.293792       1.969755                    0.998832      22.379609      63.892631       0.605967       0.487826      -1.005463      -0.050569      -0.059714       0.026236       0.082531      -0.042751       0.002671       0.108087      -0.051532       0.220237      -0.112756      -0.036832       0.149588              8.818778      12.378953       0.021064       0.264665       8.058977      -2.500560       6.018405           0.000001
           82              C      13.343844       2.710097      11.382968       0.573157      21.816999 0.26710133E+03  0.56646098E+04                                 7.334687                            5.914396      -0.338944       1.943071                    0.998419      23.469963      68.126169       0.588080       0.491107      -1.002258      -0.000561       0.100633      -0.008057       0.100957      -0.015139      -0.100752       0.019227       0.022481       0.129474      -0.087834      -0.036625       0.124459              7.970013       7.486600       1.222258       1.830142      10.302541      -0.045486       6.120898          -0.000001
           83              C      12.977973       1.236927      11.328564       0.141675      32.658696 0.39395547E+03  0.90803504E+04                                 9.172436                            6.836469      -0.197095       1.957575                    0.999286      26.515873      76.680929       0.597314       0.444885      -1.041700      -0.047723      -0.061649      -0.013332       0.079094       0.006922      -0.042838       0.020387       0.059377       0.138015      -0.061065      -0.013859       0.074925             10.681647       9.979629      -0.019933       2.423472      15.341289      -1.434229       6.724023          -0.000002
           84              C      13.707809       0.245156      11.916545      -0.205560      33.470675 0.46051761E+03  0.11045209E+05                                 9.081285                            7.193093       0.008529       1.967561                    0.999444      30.819364      91.136946       0.606125       0.421324      -1.055184      -0.007184      -0.002415      -0.007685       0.010793      -0.001995      -0.015639       0.011102       0.075101       0.073745      -0.051463       0.009962       0.041501             10.134765       9.365649      -2.162483       2.399261      14.425133      -2.616394       6.613512           0.000001
           85              C      19.333132      10.058115      11.793090       0.116666      35.670736 0.40440752E+03  0.92878649E+04                                 9.532440                            6.761084       0.021456       2.026022                    0.999205      25.859772      72.218467       0.629165       0.423882      -1.065112       0.000754       0.004421      -0.008062       0.009226      -0.005292      -0.012371      -0.008669       0.014831      -0.031810      -0.021244       0.003070       0.018174             11.889040      11.949330      -4.253496       4.657635      15.112575      -4.507196       8.605216          -0.000001
           86              C      18.192344       9.848618      11.012603      -0.196071      33.656318 0.44616901E+03  0.10562516E+05                                 9.023074                            7.020430       0.237210       2.050987                    0.999600      29.753077      85.962963       0.624567       0.414247      -1.065100       0.005750       0.011421      -0.008822       0.015535       0.019201      -0.044641       0.007102      -0.024697       0.020357      -0.056380       0.013530       0.042850             10.286040      12.306105      -2.625968       4.369132      11.001954      -1.927340       7.550062           0.000001
           87              C      17.495239      10.922850      10.499951       0.181677      33.182064 0.36350174E+03  0.82144548E+04                                 9.314052                            6.577477      -0.170540       1.973941                    0.999242      25.822344      74.025569       0.607282       0.446317      -1.040499       0.063215       0.036954       0.008447       0.073709       0.002191      -0.059646       0.005157       0.004491       0.255607      -0.064951      -0.044171       0.109122             11.491378      16.470436      -0.548900       4.853155      10.731699      -1.342386       7.271998          -0.000002
           88              C      16.074854      10.838160       9.958005       0.511134      28.666663 0.32174279E+03  0.70921048E+04                                 8.600205                            6.316390      -0.195565       1.963279                    0.999183      24.497354      70.645402       0.597557       0.465008      -1.024104      -0.111244       0.028262      -0.008817       0.115116      -0.042700      -0.022791       0.052040       0.008704       0.102380      -0.067464      -0.016565       0.084029             10.430355      15.941745       2.427320       1.493333       7.689304      -1.832121       7.660016           0.000000
           89              C      15.909048       7.958681      14.651387       0.132780      31.758244 0.38225448E+03  0.87212277E+04                                 8.955848                            6.695694      -0.088519       2.002811                    0.999215      25.922760      73.938188       0.610395       0.439815      -1.047476       0.025819       0.021992       0.068853       0.076753      -0.012070      -0.031843      -0.020473       0.111561       0.013975      -0.067998      -0.001197       0.069195             10.497175       6.949320       1.006392       3.693737      12.171734       1.861262      12.370471          -0.000002
           90              C      15.873700       9.344932      14.628370      -0.144389      32.512517 0.43749641E+03  0.10324093E+05                                 8.951057                            7.061499       0.056116       2.012805                    0.998749      28.906133      83.848162       0.607265       0.427416      -1.054999      -0.012404      -0.008543       0.004205       0.015637      -0.007835      -0.032599      -0.017035       0.084624      -0.037650      -0.050677      -0.012033       0.062710             10.011097       6.021566       0.921791       2.579418      13.886927       1.595959      10.124797           0.000003
           91              C      10.389872       2.462711      14.561411       0.141025      33.055677 0.36720784E+03  0.82600207E+04                                 9.082722                            6.488480       0.077516       2.056424                    0.999358      25.333810      70.785541       0.633332       0.429937      -1.057805      -0.012723      -0.021596       0.068141       0.072605       0.000035       0.011246       0.026147       0.131007      -0.039160      -0.070963      -0.002621       0.073584             10.970241       4.442189       0.134760      -0.814268      14.595461      -1.335518      13.873072          -0.000001
           92              C      10.417584       1.087604      14.530024      -0.164027      34.956665 0.44132114E+03  0.10420513E+05                                 9.321814                            7.046824       0.157455       2.034531                    0.999504      29.151207      84.147448       0.614764       0.421952      -1.060075      -0.009052       0.012154       0.002227       0.015317       0.005054       0.012104       0.020534       0.082048      -0.004718      -0.049108       0.002879       0.046229             10.761015       4.556780       0.177058      -0.593039      16.196522      -1.785542      11.529743           0.000003
           93              C      17.408860       7.080574      17.825645       0.653490      22.117530 0.23735264E+03  0.48906271E+04                                 7.450031                            5.612234      -0.361739       1.957362                    0.998462      22.076191      63.304444       0.597347       0.497633      -0.998273       0.034772      -0.052718       0.080487       0.102306       0.009235      -0.077391      -0.016049       0.144781      -0.136768      -0.083463      -0.047189       0.130652              8.485894       5.949292      -0.632898       2.815059       9.266661      -0.051616      10.241729           0.000002
           94              C      10.169436       3.360876      18.043260       0.623778      24.009761 0.23168265E+03  0.47292273E+04                                 7.713523                            5.460902      -0.112039       2.035159                    0.999050      21.967979      62.019923       0.621646       0.482688      -1.009272      -0.020930       0.042801       0.078608       0.091919       0.018841      -0.004036      -0.007682       0.190641      -0.260147      -0.088338      -0.052285       0.140623              9.309590       4.175721      -0.226022      -0.644576      11.494890      -1.742067      12.258158           0.000001
           95              C       9.260005       7.976511      17.723114       0.606802      24.287080 0.24384467E+03  0.50134554E+04                                 7.648311                            5.517494       0.013131       2.066973                    0.999207      22.004782      61.219775       0.636327       0.468168      -1.022709      -0.092328       0.010779      -0.020965       0.095290      -0.000137       0.015794      -0.095944      -0.148074      -0.023583      -0.083429      -0.057090       0.140518              9.013752      11.176873      -1.029485      -0.718648       6.654324       3.659110       9.210060           0.000002
           96              C      10.757307       8.038914      17.984671       0.144511      32.951996 0.37729331E+03  0.85624436E+04                                 9.128449                            6.623236      -0.079749       2.004124                    0.999193      25.711464      72.654139       0.619006       0.436006      -1.051904       0.069290      -0.032064       0.015606       0.077928      -0.013711      -0.025331      -0.052596      -0.055078       0.128733      -0.068163      -0.013360       0.081523             10.886489      14.755258       0.817427       1.182555       9.657321       4.299053       8.246889           0.000000
           97              C      11.366099       9.012855      18.731679      -0.163387      34.721666 0.45093082E+03  0.10728372E+05                                 9.355204                            7.156961      -0.033875       1.973673                    0.998663      29.567879      86.288887       0.604371       0.425970      -1.055255      -0.003228      -0.015196       0.018955       0.024508      -0.016710      -0.017164      -0.041675      -0.053923       0.075439      -0.056311      -0.005513       0.061824             10.822426      13.862936       2.579321       1.471799      10.169036       4.504772       8.435305           0.000000
           98              C      12.764748       8.974968      18.876058       0.124022      36.057227 0.39673484E+03  0.90577948E+04                                 9.568183                            6.681156      -0.002759       2.022357                    0.999187      25.595915      71.005291       0.635843       0.421924      -1.067561      -0.004925      -0.012365       0.003849       0.013855      -0.000241       0.005959      -0.016783      -0.016463       0.023232      -0.015658      -0.007858       0.023516             11.948011      13.210477       3.801567       2.319126      13.897953       6.092534       8.735605           0.000000
           99              C      13.453004       7.887363      18.309002      -0.178149      33.481588 0.44269381E+03  0.10438992E+05                                 8.979071                            6.994304       0.248977       2.059650                    0.999652      29.268928      83.850988       0.626807       0.414397      -1.067124      -0.005913      -0.007441       0.004058       0.010334      -0.006970      -0.003538      -0.041368       0.026924       0.063381      -0.049733       0.004048       0.045685             10.099319      10.619738       0.887398       0.845481      11.459089       5.045738       8.219128           0.000002
          100              C      12.734968       6.960224      17.582920       0.146877      31.101003 0.36561098E+03  0.82183053E+04                                 8.720524                            6.478959      -0.004891       2.031728                    0.999247      25.345894      70.883347       0.632879       0.430549      -1.057023      -0.055466       0.043799       0.023179       0.074378       0.006610      -0.016707      -0.061691       0.012081       0.075156      -0.062526      -0.010013       0.072538             10.140621      11.553229      -0.370484       0.287981      10.897033       4.689865       7.971600          -0.000001
          101              C      13.383048       5.783472      16.873576       0.630363      23.519565 0.24451505E+03  0.50648517E+04                                 7.659130                            5.641326      -0.296792       1.969194                    0.998804      22.363064      63.844765       0.605839       0.488077      -1.005290       0.050644      -0.058714      -0.025967       0.081771       0.041726       0.002091      -0.107476      -0.051195       0.221207      -0.111381      -0.037717       0.149098              8.814026      12.371211      -0.020769       0.264473       8.055099       2.499366       6.015768           0.000001
          102              C       7.353963       2.710096      20.003893       0.573642      21.810232 0.26698569E+03  0.56614548E+04                                 7.333389                            5.913222      -0.334959       1.944379                    0.998387      23.461702      68.094449       0.588131       0.491125      -1.002264       0.000078       0.100112       0.007771       0.100413       0.015559      -0.100279      -0.019109       0.021806       0.128941      -0.087607      -0.036267       0.123873              7.968633       7.485220      -1.222637       1.829733      10.301102       0.045612       6.119577          -0.000000
          103              C       7.719834       1.236927      20.058297       0.142262      32.628318 0.39355155E+03  0.90686575E+04                                 9.166173                            6.832513      -0.200746       1.956789                    0.999284      26.504219      76.635587       0.597550       0.444826      -1.041741       0.047750      -0.062052       0.012471       0.079285      -0.006152      -0.043078      -0.019828       0.058702       0.137064      -0.060046      -0.014805       0.074851             10.673573       9.969932       0.019642       2.420122      15.331875       1.433089       6.718914          -0.000002
          104              C       6.989997       0.245156      19.470316      -0.207921      33.557347 0.46206034E+03  0.11091562E+05                                 9.098818                            7.207181       0.002170       1.965266                    0.999407      30.861676      91.302768       0.605269       0.421564      -1.055026       0.006966      -0.002652       0.007846       0.010822       0.001604      -0.016091      -0.011457       0.075388       0.076802      -0.052189       0.009899       0.042290             10.154892       9.379180       2.170279       2.401117      14.460300       2.624859       6.625196           0.000001
          105              C      13.467179      10.058115      19.593771       0.118168      35.617354 0.40364577E+03  0.92656634E+04                                 9.521608                            6.753275       0.025723       2.027833                    0.999127      25.837429      72.129153       0.629753       0.423701      -1.065264      -0.000356       0.005038       0.008102       0.009547       0.004494      -0.012804       0.007726       0.015098      -0.032573      -0.020684       0.002074       0.018610             11.875876      11.933588       4.251066       4.651391      15.097139       4.504209       8.596900          -0.000001
          106              C      14.607967       9.848617      20.374258      -0.199107      33.789265 0.44837822E+03  0.10628765E+05                                 9.052046                            7.042833       0.224954       2.046702                    0.999587      29.816573      86.225097       0.622854       0.414841      -1.064635      -0.006079       0.012333       0.008303       0.016062      -0.019707      -0.045923      -0.007535      -0.024614       0.020860      -0.057857       0.013720       0.044137             10.320763      12.353856       2.643433       4.388070      11.031007       1.939154       7.577427           0.000001
          107              C      15.305073      10.922850      20.886910       0.183280      33.116736 0.36273961E+03  0.81919626E+04                                 9.297075                            6.567041      -0.165191       1.976115                    0.999211      25.795471      73.896191       0.608327       0.445837      -1.040903      -0.063825       0.036298      -0.008364       0.073900      -0.001683      -0.060317      -0.005302       0.003422       0.253664      -0.065495      -0.043521       0.109016             11.468748      16.435773       0.547995       4.843283      10.710163       1.339324       7.260309          -0.000002
          108              C      10.995254      10.838160       0.504282       0.511255      28.664091 0.32171667E+03  0.70910337E+04                                 8.598243                            6.315153      -0.187820       1.965513                    0.999125      24.494340      70.622806       0.597785       0.464863      -1.024234       0.111445       0.028202       0.009684       0.115365       0.041941      -0.022696      -0.052007       0.008986       0.101313      -0.066789      -0.016695       0.083484             10.427518      15.935671      -2.426320       1.493480       7.687700       1.831838       7.659184           0.000000
          109              C      16.891262       7.958681      16.735474       0.134800      31.701497 0.38140210E+03  0.86971849E+04                                 8.947229                            6.689399      -0.090915       2.002599                    0.999159      25.892435      73.839385       0.610503       0.439969      -1.047352      -0.025955       0.023586      -0.068803       0.077226       0.011546      -0.032268       0.020073       0.109007       0.014496      -0.066635      -0.001830       0.068465             10.487087       6.943016      -1.005177       3.689954      12.159557      -1.859471      12.358687          -0.000002
          110              C      16.926611       9.344932      16.758491      -0.147116      32.599709 0.43896857E+03  0.10367924E+05                                 8.968240                            7.074548       0.053263       2.011352                    0.998736      28.952785      84.030593       0.606530       0.427558      -1.054871       0.013073      -0.008280      -0.005114       0.016298       0.007553      -0.032744       0.017125       0.086290      -0.036154      -0.051179      -0.012205       0.063384             10.031217       6.032296      -0.926023       2.583626      13.919006      -1.603546      10.142350           0.000003
          111              C      10.307935       2.462711      16.825450       0.145631      32.970804 0.36611790E+03  0.82300653E+04                                 9.073256                            6.483031       0.075641       2.056372                    0.999354      25.286792      70.649900       0.632932       0.430493      -1.057376       0.012367      -0.022161      -0.067844       0.072435      -0.000357       0.010679      -0.026373       0.129828      -0.035882      -0.070879      -0.001479       0.072358             10.957799       4.438107      -0.134579      -0.813255      14.577506       1.331262      13.857783          -0.000001
          112              C      10.280223       1.087604      16.856837      -0.164856      34.921962 0.44085724E+03  0.10405607E+05                                 9.310037                            7.038602       0.160298       2.035622                    0.999570      29.140135      84.067424       0.615787       0.421411      -1.060539       0.008944       0.009279      -0.003017       0.013237      -0.005097       0.011879      -0.020965       0.082163      -0.001593      -0.049746       0.003933       0.045813             10.746354       4.551320      -0.176633      -0.592587      16.168992       1.777691      11.518752           0.000003
          113              C       7.483801       1.094291       5.231143       0.122280      33.334808 0.36882630E+03  0.82700862E+04                                 9.021005                            6.413817       0.068853       2.048385                    0.998848      25.126615      69.122067       0.653094       0.418256      -1.069683      -0.000044       0.001712      -0.001064       0.002016       0.000267      -0.007401      -0.000455       0.017716       0.009753      -0.010498      -0.002418       0.012916             10.960535       5.461177      -0.000093       2.130267      17.951667      -0.000511       9.468762           0.000002
          114              C      13.535054      10.789129       5.231143       0.110255      34.530030 0.36621987E+03  0.81935349E+04                                 9.199416                            6.371896       0.038527       2.036500                    0.999032      25.201686      69.153862       0.658491       0.415745      -1.071760      -0.000122      -0.001183       0.001238       0.001717       0.000085       0.019257      -0.000245       0.019380      -0.028799      -0.020273      -0.004886       0.025158             11.333446       4.410000      -0.000205      -0.385057      19.148473      -0.001606      10.441863           0.000002
          115              C      16.400156      10.049200      15.693430       0.122280      33.334807 0.36882631E+03  0.82700862E+04                                 9.021004                            6.413817       0.068853       2.048385                    0.998848      25.126615      69.122065       0.653094       0.418256      -1.069683       0.000044      -0.001712       0.001064       0.002016       0.000267      -0.007401      -0.000455       0.017715       0.009753      -0.010498      -0.002418       0.012916             10.960535       5.461177      -0.000088       2.130267      17.951666      -0.000508       9.468762           0.000002
          116              C      10.348903       0.354362      15.693430       0.110255      34.530027 0.36621984E+03  0.81935340E+04                                 9.199416                            6.371896       0.038527       2.036500                    0.999032      25.201685      69.153857       0.658491       0.415745      -1.071760       0.000122       0.001183      -0.001238       0.001717       0.000085       0.019257      -0.000245       0.019380      -0.028799      -0.020273      -0.004886       0.025158             11.333445       4.410000      -0.000203      -0.385057      19.148471      -0.001613      10.441863           0.000002
          117              N      14.616233       4.094119       6.938589      -0.339473      43.920984 0.60222606E+03  0.15146700E+05                                10.429321                            8.020839      -0.173587       1.933307                    0.998984      30.316590      86.121097       0.607906       0.400600      -1.089687       0.084120      -0.109114       0.122189       0.184152       0.038839      -0.064003       0.093793       0.013941       0.068277      -0.133151       0.027306       0.105845             11.969646      15.961824       2.118512      -0.985556      10.811885      -3.989646       9.135230          -0.000001
          118              N      11.983335      10.162864      10.330462      -0.371890      44.421972 0.62433365E+03  0.15901161E+05                                10.574307                            8.208028      -0.191347       1.916718                    0.999003      31.332383      90.610290       0.594295       0.404662      -1.083097      -0.109038       0.154443      -0.061925       0.198939       0.070751      -0.072635       0.068700       0.090878       0.231562      -0.161347       0.035845       0.125502             12.077321      14.724100       3.817572       3.487800      13.189702       0.487938       8.318162          -0.000002
          119              N      12.453871       4.094119       3.523698      -0.338114      43.880495 0.60156330E+03  0.15126756E+05                                10.426212                            8.018981      -0.171670       1.934167                    0.999001      30.298962      86.078236       0.607650       0.400856      -1.089449      -0.084198      -0.109753      -0.121912       0.184384      -0.038730      -0.063340      -0.093461       0.013145       0.067166      -0.132386       0.027188       0.105199             11.965624      15.958245      -2.116659      -0.983763      10.807217       3.987018       9.131410          -0.000001
          120              N      15.086772      10.162865       0.131825      -0.372764      44.483082 0.62547271E+03  0.15937946E+05                                10.584823                            8.216561      -0.185607       1.917948                    0.999028      31.361605      90.726475       0.593853       0.404765      -1.082993       0.110023       0.153920       0.062150       0.199146      -0.070042      -0.073451      -0.068209       0.091885       0.234060      -0.161240       0.034461       0.126779             12.088808      14.736053      -3.818176       3.491732      13.203685      -0.486865       8.326685          -0.000002
          121              N       9.267724       7.049372      13.985985      -0.339473      43.920985 0.60222607E+03  0.15146700E+05                                10.429321                            8.020838      -0.173587       1.933307                    0.998984      30.316591      86.121099       0.607906       0.400600      -1.089687      -0.084120       0.109114      -0.122189       0.184152       0.038839      -0.064003       0.093793       0.013941       0.068278      -0.133151       0.027306       0.105845             11.969646      15.961823       2.118511      -0.985555      10.811885      -3.989646       9.135229          -0.000001
          122              N      11.900622       0.980627      10.594112      -0.371890      44.421966 0.62433359E+03  0.15901159E+05                                10.574306                            8.208027      -0.191347       1.916718                    0.999003      31.332381      90.610281       0.594295       0.404662      -1.083097       0.109038      -0.154443       0.061925       0.198939       0.070751      -0.072635       0.068700       0.090878       0.231562      -0.161347       0.035845       0.125502             12.077319      14.724097       3.817571       3.487798      13.189700       0.487937       8.318161          -0.000002
          123              N      11.430086       7.049372      17.400876      -0.338114      43.880491 0.60156326E+03  0.15126754E+05                                10.426211                            8.018981      -0.171669       1.934167                    0.999001      30.298960      86.078227       0.607650       0.400856      -1.089449       0.084198       0.109753       0.121912       0.184384      -0.038730      -0.063340      -0.093461       0.013144       0.067167      -0.132386       0.027188       0.105199             11.965623      15.958244      -2.116660      -0.983763      10.807215       3.987017       9.131410          -0.000001
          124              N       8.797185       0.980626      20.792749      -0.372764      44.483078 0.62547263E+03  0.15937943E+05                                10.584823                            8.216560      -0.185607       1.917948                    0.999028      31.361603      90.726468       0.593853       0.404765      -1.082993      -0.110023      -0.153920      -0.062150       0.199146      -0.070042      -0.073451      -0.068209       0.091885       0.234060      -0.161240       0.034461       0.126779             12.088807      14.736052      -3.818176       3.491732      13.203685      -0.486865       8.326684          -0.000002
          125              N       7.483802       3.844504       5.231143      -0.377018      45.536563 0.66426440E+03  0.17115576E+05                                10.626302                            8.383452       0.013140       1.971078                    0.999508      31.610881      90.784376       0.599128       0.396768      -1.092695       0.000489      -0.206713      -0.000034       0.206714      -0.000421      -0.038443      -0.000470       0.293439       0.153703      -0.172339       0.034226       0.138113             12.038510       9.292389       0.000714       4.586181       9.875783       0.001012      16.947358          -0.000002
          126              N      13.535053       7.985426       5.231143      -0.345449      46.475814 0.60131552E+03  0.15105614E+05                                10.832881                            8.008231      -0.054980       1.972395                    0.999128      30.207121      85.527774       0.609632       0.399947      -1.091032      -0.000034       0.178283       0.000943       0.178286      -0.000192       0.001897       0.000896       0.250923       0.071125      -0.137321       0.023673       0.113648             12.940163       5.595752      -0.000249      -0.800580      13.925432       0.001147      19.299305          -0.000001
          127              N      16.400155       7.298987      15.693430      -0.377018      45.536563 0.66426440E+03  0.17115576E+05                                10.626302                            8.383453       0.013140       1.971078                    0.999508      31.610881      90.784379       0.599128       0.396768      -1.092695      -0.000489       0.206713       0.000034       0.206714      -0.000421      -0.038443      -0.000470       0.293439       0.153703      -0.172339       0.034226       0.138113             12.038511       9.292389       0.000711       4.586181       9.875783       0.001009      16.947359          -0.000001
          128              N      10.348904       3.158065      15.693430      -0.345449      46.475819 0.60131558E+03  0.15105616E+05                                10.832882                            8.008232      -0.054980       1.972395                    0.999128      30.207123      85.527783       0.609632       0.399947      -1.091032       0.000034      -0.178283      -0.000943       0.178286      -0.000192       0.001897       0.000896       0.250923       0.071125      -0.137321       0.023673       0.113648             12.940165       5.595752      -0.000250      -0.800580      13.925434       0.001152      19.299308          -0.000001
          129              O      12.088544       3.913594       6.312944      -0.598937      40.765410 0.61454856E+03  0.15267563E+05                                 9.421564                            7.732611       0.311232       2.137116                    0.997597      28.486322      75.988958       0.675718       0.364861      -1.134990      -0.045535      -0.027662       0.033140       0.062745      -0.021285       0.012840       0.018893      -0.163127       0.101883      -0.102971       0.028242       0.074728             10.579496       8.339947      -0.538092       1.910633       9.177400      -5.119598      14.221140          -0.000001
          130              O      11.691377       2.471626       7.982725      -0.641914      44.276145 0.60461121E+03  0.14975072E+05                                 9.961486                            7.649419       0.350897       2.132003                    0.998629      29.194261      78.022255       0.681399       0.362921      -1.135329       0.032522      -0.050438      -0.102394       0.118685       0.034168      -0.023639       0.025755      -0.110295      -0.003696      -0.076439       0.005818       0.070620             11.813499      13.406871       4.110061      -5.704479       8.783438      -4.710217      13.250189           0.000001
          131              O      15.785862       6.108862       5.760535      -0.621465      42.921559 0.65566090E+03  0.16651166E+05                                 9.919071                            8.096215      -0.085470       1.987864                    0.997055      29.938532      82.291605       0.643316       0.374901      -1.120789       0.022993      -0.000990       0.007573       0.024228      -0.093632       0.047352       0.065508      -0.046007       0.221575      -0.159464       0.050591       0.108873             11.218895      13.250845      -4.699335       3.222348      11.884564      -3.024935       8.521275          -0.000002
          132              O       5.698464       5.502656       6.507543      -0.693764      47.047116 0.67687271E+03  0.17313463E+05                                10.460189                            8.176359       0.161268       2.049583                    0.997772      30.831759      84.830294       0.646525       0.370377      -1.125089      -0.083245      -0.071978       0.069531       0.130174      -0.032655       0.017816       0.078727       0.083780       0.133732      -0.115706       0.029819       0.085887             11.980094      21.898383       0.356422      -1.247892       7.237267      -0.140342       6.804633          -0.000000
          133              O      11.229996       7.637749      10.248856      -0.697290      40.031197 0.73063685E+03  0.19037180E+05                                 9.344797                            8.492030       0.131124       2.034221                    0.997243      31.323785      86.804507       0.635115       0.370129      -1.125990      -0.111054      -0.014547      -0.056935       0.125643      -0.054982      -0.023464      -0.031384       0.062033       0.206574      -0.106221       0.028324       0.077897              9.672112       9.131312      -1.652427       1.319175      10.216600      -2.248371       9.668425           0.000004
          134              O       9.554543       8.079031       8.859465      -0.586976      34.209441 0.55636068E+03  0.13519874E+05                                 8.319137                            7.313020       0.540401       2.183714                    0.999151      29.120118      77.524131       0.699232       0.360469      -1.135283       0.051052      -0.042982       0.052431       0.084869       0.012706      -0.040556       0.056782       0.135510       0.059416      -0.108815       0.022237       0.086578              8.705803       9.979404       2.801696       2.722746       8.408652       2.404998       7.729354           0.000003
          135              O      13.961964      10.539514      11.916545      -0.588373      38.975152 0.63584805E+03  0.15986663E+05                                 9.213222                            7.886409       0.120403       2.053798                    0.998064      29.531952      80.144586       0.664148       0.366806      -1.129596       0.047685       0.036783      -0.024517       0.065022      -0.014739      -0.062188      -0.048747      -0.028097       0.117931      -0.087683      -0.001445       0.089129             10.147086       8.816146       0.497624       0.687789       8.975000      -3.780268      12.650112          -0.000003
          136              O       8.738184       1.170066      10.518783      -0.580840      44.922920 0.71499381E+03  0.18504976E+05                                10.134243                            8.384861      -0.022335       2.003157                    0.998157      29.962690      82.403559       0.641799       0.368740      -1.128515      -0.002832      -0.127640      -0.029933       0.131134       0.021296      -0.047042       0.013251       0.011789       0.106086      -0.058728      -0.005679       0.064406             11.503252      15.828171       4.661303      -2.090769      10.838031      -1.151644       7.843553          -0.000004
          137              O       8.528904       5.288701       7.160389      -0.614077      38.865062 0.63891759E+03  0.16100037E+05                                 9.240439                            7.988289       0.110025       2.062352                    0.995019      29.441344      80.262683       0.648978       0.374536      -1.122546       0.049552      -0.045238       0.099288       0.119833      -0.005236      -0.061593      -0.009128       0.079689      -0.191812      -0.089051      -0.006567       0.095618              9.824572       7.616910       1.053941       0.895281      14.286385      -0.123373       7.570421           0.000001
          138              O       8.804112       3.452253       8.430511      -0.678168      45.338753 0.64141568E+03  0.16137106E+05                                10.117883                            7.882188       0.290000       2.105552                    0.998074      29.877321      80.703522       0.670247       0.363233      -1.134098      -0.077432       0.002234      -0.073087       0.106500      -0.032692      -0.040629      -0.063185       0.043189      -0.092864      -0.102423       0.045832       0.056591             11.556715       9.536377      -1.444937       5.120978       8.370092      -3.823877      16.763674           0.000003
          139              O      13.195984       6.556830       7.373820      -0.618554      44.066894 0.63135762E+03  0.15820663E+05                                 9.994710                            7.860522       0.236995       2.101463                    0.997678      29.122540      78.495321       0.666037       0.366994      -1.131236      -0.027225       0.023619       0.049821       0.061492       0.001523       0.009912       0.038508       0.046877      -0.319249      -0.116988       0.039481       0.077507             11.851892       6.153698      -0.126065      -0.493577      20.318064       3.569550       9.083914           0.000001
          140              O      13.400297       8.377677       8.650219      -0.663763      50.741309 0.68265830E+03  0.17472357E+05                                11.011151                            8.223722       0.102740       2.045871                    0.997717      30.028151      82.240215       0.644159       0.371505      -1.125926      -0.031970       0.010400      -0.091003       0.097014      -0.004125      -0.004311       0.050447       0.100866      -0.169828      -0.092688       0.013417       0.079271             13.463265       6.952356      -0.250303      -1.037886      11.081172       6.980438      22.356268          -0.000000
          141              O      14.981561       3.913594       4.149343      -0.599137      40.818395 0.61551349E+03  0.15298253E+05                                 9.431614                            7.740304       0.309812       2.136535                    0.997601      28.501302      76.057286       0.675137       0.365014      -1.134817       0.045444      -0.027086      -0.032950       0.062326       0.021245       0.012746      -0.018880      -0.162635       0.102535      -0.102810       0.028351       0.074459             10.591405       8.349443       0.537616       1.912084       9.187009       5.125966      14.237764          -0.000001
          142              O       3.276226       2.471626       2.479562      -0.642839      44.323458 0.60535001E+03  0.14998156E+05                                 9.969298                            7.654507       0.345058       2.130084                    0.998655      29.209632      78.079315       0.681108       0.362960      -1.135282      -0.032588      -0.051305       0.102046       0.118775      -0.033867      -0.022945      -0.026396      -0.109130      -0.003971      -0.075547       0.005088       0.070459             11.823818      13.418177      -4.114399      -5.710170       8.790627       4.715345      13.262651           0.000001
          143              O      11.284243       6.108862       4.701752      -0.621178      42.905316 0.65537434E+03  0.16641664E+05                                 9.915612                            8.093541      -0.085994       1.987819                    0.997048      29.934022      82.267149       0.643546       0.374817      -1.120879      -0.023255      -0.001180      -0.008054       0.024638       0.094059       0.047724      -0.065465      -0.046651       0.221792      -0.160073       0.051119       0.108954             11.214819      13.246205       4.697715       3.221181      11.879832       3.024099       8.518421          -0.000002
          144              O       9.269141       5.502656       3.954744      -0.694042      47.095201 0.67777244E+03  0.17342761E+05                                10.468470                            8.182851       0.157824       2.048219                    0.997702      30.845240      84.891183       0.646123       0.370473      -1.124982       0.083270      -0.072115      -0.069636       0.130321       0.032029       0.017583      -0.078764       0.083983       0.132397      -0.115378       0.029782       0.085595             11.989474      21.915477      -0.356806      -1.250335       7.242819       0.140615       6.810127          -0.000000
          145              O      15.840110       7.637749       0.213431      -0.697490      40.049524 0.73110173E+03  0.19052333E+05                                 9.347480                            8.494589       0.129791       2.033511                    0.997289      31.334009      86.839927       0.635035       0.370116      -1.125999       0.110874      -0.014377       0.056848       0.125425       0.054954      -0.023711       0.031262       0.061280       0.206350      -0.106004       0.028124       0.077880              9.674842       9.132769       1.652163       1.318581      10.220147       2.249213       9.671611           0.000004
          146              O       5.413063       8.079032       1.602822      -0.587260      34.180458 0.55575738E+03  0.13500952E+05                                 8.312370                            7.307192       0.540518       2.183658                    0.999124      29.116160      77.490144       0.699810       0.360286      -1.135478      -0.050856      -0.043253      -0.052435       0.084892      -0.012489      -0.040795      -0.056719       0.136262       0.059962      -0.109053       0.021979       0.087074              8.698476       9.971489      -2.798868       2.720247       8.400707      -2.402283       7.723233           0.000003
          147              O      18.838348      10.539514      19.470316      -0.588671      38.981400 0.63596436E+03  0.15990225E+05                                 9.214026                            7.886993       0.114943       2.052079                    0.998027      29.535406      80.154044       0.664145       0.366793      -1.129612      -0.047812       0.036328       0.024152       0.064722       0.014947      -0.062233       0.048356      -0.028174       0.117782      -0.087679      -0.001145       0.088823             10.148124       8.816553      -0.498344       0.687309       8.975632       3.780691      12.652187          -0.000004
          148              O      11.959623       1.170066      20.868078      -0.580587      44.914894 0.71486110E+03  0.18500943E+05                                10.133864                            8.384869      -0.030014       2.000786                    0.998116      29.959496      82.397213       0.641699       0.368810      -1.128446       0.002813      -0.128428       0.030361       0.131998      -0.021739      -0.047103      -0.013848       0.011954       0.103769      -0.059234      -0.004800       0.064034             11.502191      15.824831      -4.660049      -2.090085      10.837515       1.151379       7.844225          -0.000003
          149              O       6.438701       5.288701       3.301898      -0.613750      38.799302 0.63753994E+03  0.16055662E+05                                 9.227253                            7.977223       0.113104       2.063664                    0.995108      29.420913      80.166667       0.649767       0.374306      -1.122787      -0.049273      -0.045278      -0.100134       0.120435       0.005193      -0.061518       0.010080       0.080406      -0.192131      -0.089273      -0.006629       0.095902              9.810044       7.605793      -1.051454       0.892887      14.265600       0.124355       7.558738           0.000001
          150              O       6.163492       3.452254       2.031776      -0.677659      45.336896 0.64140898E+03  0.16137215E+05                                10.118396                            7.882713       0.293476       2.106674                    0.998058      29.875905      80.705608       0.670139       0.363285      -1.134035       0.078346       0.001718       0.074311       0.107996       0.032642      -0.040222       0.063492       0.043045      -0.089509      -0.102129       0.046283       0.055845             11.557277       9.536766       1.444569       5.121149       8.369837       3.822873      16.765227           0.000003
          151              O      13.874121       6.556831       3.088467      -0.619061      44.085682 0.63168224E+03  0.15830688E+05                                 9.996751                            7.862207       0.235306       2.100691                    0.997792      29.132826      78.525397       0.666014       0.366962      -1.131270       0.027153       0.022802      -0.049915       0.061227      -0.001818       0.009913      -0.039134       0.047016      -0.317328      -0.116719       0.039394       0.077324             11.854032       6.154786       0.126261      -0.493677      20.320304      -3.571937       9.087006           0.000001
          152              O      13.669809       8.377677       1.812068      -0.662538      50.770188 0.68311570E+03  0.17488321E+05                                11.019027                            8.229795       0.103442       2.046085                    0.997763      30.031566      82.280003       0.643483       0.371805      -1.125613       0.031958       0.009217       0.092301       0.098111       0.004236      -0.004649      -0.051042       0.100366      -0.169191      -0.093065       0.014085       0.078980             13.473053       6.957118       0.250699      -1.039122      11.090871      -6.986850      22.371170          -0.000000
          153              O      11.795413       7.229897      14.611630      -0.598937      40.765396 0.61454833E+03  0.15267556E+05                                 9.421562                            7.732609       0.311232       2.137116                    0.997597      28.486318      75.988942       0.675718       0.364861      -1.134990       0.045535       0.027662      -0.033140       0.062745      -0.021285       0.012840       0.018893      -0.163127       0.101883      -0.102971       0.028242       0.074729             10.579492       8.339945      -0.538091       1.910632       9.177398      -5.119596      14.221134          -0.000001
          154              O      12.192580       8.671865      12.941849      -0.641914      44.276125 0.60461091E+03  0.14975062E+05                                 9.961482                            7.649416       0.350897       2.132003                    0.998629      29.194258      78.022235       0.681399       0.362921      -1.135329      -0.032522       0.050438       0.102394       0.118685       0.034168      -0.023639       0.025755      -0.110295      -0.003696      -0.076439       0.005818       0.070620             11.813494      13.406864       4.110059      -5.704476       8.783435      -4.710214      13.250183           0.000001
          155              O       8.098095       5.034629      15.164039      -0.621465      42.921562 0.65566099E+03  0.16651169E+05                                 9.919072                            8.096216      -0.085470       1.987864                    0.997055      29.938533      82.291612       0.643316       0.374901      -1.120789      -0.022993       0.000990      -0.007573       0.024228      -0.093632       0.047352       0.065508      -0.046007       0.221575      -0.159465       0.050591       0.108874             11.218896      13.250847      -4.699335       3.222347      11.884565      -3.024935       8.521274          -0.000002
          156              O      18.185493       5.640835      14.417031      -0.693764      47.047113 0.67687258E+03  0.17313459E+05                                10.460189                            8.176358       0.161268       2.049583                    0.997772      30.831757      84.830288       0.646525       0.370377      -1.125089       0.083245       0.071978      -0.069531       0.130174      -0.032655       0.017816       0.078727       0.083780       0.133732      -0.115706       0.029819       0.085887             11.980094      21.898384       0.356421      -1.247891       7.237266      -0.140342       6.804632          -0.000000
          157              O      12.653961       3.505742      10.675718      -0.697290      40.031198 0.73063687E+03  0.19037181E+05                                 9.344797                            8.492030       0.131124       2.034221                    0.997243      31.323786      86.804509       0.635115       0.370129      -1.125990       0.111054       0.014547       0.056936       0.125643      -0.054982      -0.023464      -0.031384       0.062033       0.206574      -0.106221       0.028324       0.077897              9.672112       9.131311      -1.652426       1.319175      10.216600      -2.248370       9.668425           0.000004
          158              O      14.329414       3.064460      12.065109      -0.586976      34.209408 0.55636000E+03  0.13519853E+05                                 8.319131                            7.313014       0.540401       2.183714                    0.999151      29.120110      77.524091       0.699233       0.360469      -1.135283      -0.051052       0.042982      -0.052431       0.084869       0.012706      -0.040556       0.056782       0.135510       0.059416      -0.108814       0.022237       0.086577              8.705796       9.979397       2.801694       2.722744       8.408644       2.404996       7.729348           0.000003
          159              O       9.921993       0.603977       9.008029      -0.588372      38.975143 0.63584787E+03  0.15986657E+05                                 9.213221                            7.886408       0.120404       2.053799                    0.998064      29.531948      80.144571       0.664148       0.366806      -1.129596      -0.047684      -0.036783       0.024516       0.065022      -0.014739      -0.062188      -0.048747      -0.028097       0.117930      -0.087683      -0.001445       0.089129             10.147084       8.816144       0.497624       0.687789       8.974999      -3.780267      12.650110          -0.000003
          160              O      15.145773       9.973425      10.405791      -0.580840      44.922911 0.71499366E+03  0.18504972E+05                                10.134242                            8.384860      -0.022335       2.003157                    0.998157      29.962688      82.403549       0.641799       0.368740      -1.128515       0.002832       0.127640       0.029933       0.131134       0.021296      -0.047042       0.013251       0.011789       0.106086      -0.058728      -0.005679       0.064406             11.503250      15.828168       4.661302      -2.090768      10.838030      -1.151644       7.843551          -0.000003
          161              O      15.355053       5.854790      13.764185      -0.614077      38.865055 0.63891744E+03  0.16100032E+05                                 9.240437                            7.988287       0.110025       2.062352                    0.995019      29.441342      80.262674       0.648978       0.374536      -1.122546      -0.049552       0.045238      -0.099288       0.119833      -0.005236      -0.061593      -0.009128       0.079689      -0.191812      -0.089051      -0.006568       0.095618              9.824570       7.616909       1.053941       0.895281      14.286383      -0.123373       7.570419           0.000001
          162              O      15.079845       7.691238      12.494063      -0.678168      45.338751 0.64141562E+03  0.16137104E+05                                10.117883                            7.882187       0.290000       2.105552                    0.998074      29.877320      80.703518       0.670247       0.363233      -1.134098       0.077432      -0.002234       0.073087       0.106500      -0.032692      -0.040629      -0.063185       0.043189      -0.092864      -0.102423       0.045832       0.056591             11.556715       9.536377      -1.444937       5.120979       8.370092      -3.823877      16.763674           0.000003
          163              O      10.687973       4.586661      13.550754      -0.618554      44.066886 0.63135745E+03  0.15820658E+05                                 9.994708                            7.860520       0.236995       2.101463                    0.997678      29.122537      78.495310       0.666037       0.366994      -1.131236       0.027225      -0.023619      -0.049821       0.061492       0.001523       0.009912       0.038507       0.046877      -0.319249      -0.116988       0.039481       0.077507             11.851891       6.153697      -0.126064      -0.493577      20.318062       3.569550       9.083914           0.000001
          164              O      10.483660       2.765814      12.274355      -0.663763      50.741317 0.68265837E+03  0.17472360E+05                                11.011152                            8.223722       0.102740       2.045871                    0.997717      30.028152      82.240220       0.644159       0.371505      -1.125926       0.031970      -0.010400       0.091003       0.097014      -0.004125      -0.004311       0.050447       0.100866      -0.169828      -0.092688       0.013417       0.079271             13.463268       6.952357      -0.250303      -1.037886      11.081173       6.980439      22.356273          -0.000000
          165              O       8.902396       7.229897      16.775231      -0.599137      40.818396 0.61551347E+03  0.15298253E+05                                 9.431615                            7.740304       0.309811       2.136535                    0.997601      28.501301      76.057284       0.675137       0.365014      -1.134817      -0.045444       0.027086       0.032950       0.062326       0.021245       0.012746      -0.018880      -0.162635       0.102535      -0.102810       0.028351       0.074459             10.591406       8.349442       0.537616       1.912084       9.187009       5.125967      14.237766          -0.000001
          166              O      20.607731       8.671865      18.445012      -0.642839      44.323451 0.60534991E+03  0.14998153E+05                                 9.969296                            7.654505       0.345058       2.130084                    0.998655      29.209633      78.079312       0.681108       0.362960      -1.135282       0.032588       0.051305      -0.102046       0.118775      -0.033867      -0.022945      -0.026396      -0.109131      -0.003971      -0.075547       0.005088       0.070459             11.823816      13.418174      -4.114397      -5.710169       8.790625       4.715344      13.262649           0.000001
          167              O      12.599714       5.034629      16.222822      -0.621178      42.905332 0.65537464E+03  0.16641673E+05                                 9.915615                            8.093543      -0.085995       1.987818                    0.997048      29.934028      82.267173       0.643546       0.374817      -1.120879       0.023255       0.001180       0.008054       0.024638       0.094059       0.047724      -0.065465      -0.046651       0.221793      -0.160073       0.051119       0.108954             11.214822      13.246207       4.697716       3.221183      11.879835       3.024101       8.518424          -0.000002
          168              O      14.614816       5.640835      16.969830      -0.694042      47.095180 0.67777219E+03  0.17342753E+05                                10.468465                            8.182848       0.157824       2.048219                    0.997702      30.845240      84.891173       0.646123       0.370473      -1.124983      -0.083270       0.072115       0.069636       0.130321       0.032029       0.017583      -0.078764       0.083983       0.132396      -0.115378       0.029782       0.085595             11.989469      21.915464      -0.356805      -1.250333       7.242816       0.140614       6.810125          -0.000000
          169              O       8.043847       3.505742      20.711143      -0.697490      40.049533 0.73110194E+03  0.19052340E+05                                 9.347481                            8.494590       0.129791       2.033511                    0.997289      31.334013      86.839942       0.635035       0.370116      -1.125999      -0.110874       0.014377      -0.056848       0.125425       0.054954      -0.023711       0.031262       0.061280       0.206350      -0.106004       0.028124       0.077881              9.674844       9.132771       1.652163       1.318582      10.220149       2.249213       9.671612           0.000004
          170              O      18.470894       3.064459      19.321752      -0.587260      34.180459 0.55575742E+03  0.13500953E+05                                 8.312370                            7.307192       0.540517       2.183658                    0.999124      29.116163      77.490154       0.699810       0.360286      -1.135478       0.050856       0.043253       0.052435       0.084892      -0.012489      -0.040795      -0.056719       0.136263       0.059961      -0.109053       0.021979       0.087074              8.698476       9.971489      -2.798868       2.720247       8.400708      -2.402283       7.723233           0.000003
          171              O       5.045609       0.603977       1.454258      -0.588671      38.981424 0.63596482E+03  0.15990240E+05                                 9.214031                            7.886997       0.114942       2.052079                    0.998027      29.535411      80.154074       0.664145       0.366793      -1.129612       0.047812      -0.036328      -0.024152       0.064722       0.014947      -0.062233       0.048356      -0.028174       0.117782      -0.087679      -0.001145       0.088823             10.148129       8.816558      -0.498345       0.687310       8.975637       3.780693      12.652194          -0.000003
          172              O      11.924334       9.973425       0.056496      -0.580587      44.914900 0.71486119E+03  0.18500946E+05                                10.133866                            8.384870      -0.030014       2.000786                    0.998116      29.959497      82.397219       0.641699       0.368810      -1.128446      -0.002813       0.128428      -0.030361       0.131998      -0.021739      -0.047103      -0.013848       0.011954       0.103769      -0.059234      -0.004800       0.064034             11.502192      15.824834      -4.660051      -2.090086      10.837516       1.151379       7.844226          -0.000003
          173              O      17.445256       5.854790      17.622676      -0.613750      38.799295 0.63753979E+03  0.16055657E+05                                 9.227252                            7.977222       0.113104       2.063664                    0.995108      29.420910      80.166655       0.649767       0.374306      -1.122787       0.049273       0.045278       0.100134       0.120435       0.005193      -0.061518       0.010080       0.080406      -0.192130      -0.089273      -0.006629       0.095902              9.810042       7.605792      -1.051454       0.892886      14.265598       0.124354       7.558737           0.000001
          174              O      17.720465       7.691237      18.892798      -0.677659      45.336892 0.64140895E+03  0.16137214E+05                                10.118395                            7.882713       0.293476       2.106674                    0.998058      29.875904      80.705605       0.670139       0.363285      -1.134035      -0.078346      -0.001718      -0.074311       0.107996       0.032642      -0.040222       0.063492       0.043045      -0.089509      -0.102129       0.046283       0.055845             11.557276       9.536766       1.444569       5.121148       8.369837       3.822872      16.765227           0.000003
          175              O      10.009836       4.586660      17.836107      -0.619061      44.085677 0.63168219E+03  0.15830686E+05                                 9.996750                            7.862206       0.235306       2.100691                    0.997792      29.132825      78.525391       0.666014       0.366962      -1.131270      -0.027153      -0.022802       0.049915       0.061227      -0.001818       0.009913      -0.039134       0.047016      -0.317328      -0.116719       0.039394       0.077324             11.854030       6.154786       0.126261      -0.493677      20.320301      -3.571936       9.087004           0.000001
          176              O      10.214148       2.765814      19.112506      -0.662538      50.770181 0.68311564E+03  0.17488319E+05                                11.019026                            8.229795       0.103442       2.046085                    0.997763      30.031565      82.279999       0.643483       0.371805      -1.125613      -0.031958      -0.009217      -0.092301       0.098111       0.004236      -0.004649      -0.051042       0.100366      -0.169191      -0.093065       0.014085       0.078980             13.473052       6.957117       0.250699      -1.039121      11.090869      -6.986849      22.371169          -0.000000

******************************************************
Auxiliary information for the entire system
The total spin magnetic moment of the unit cell is   0.000104
The total net atomic charge of the unit cell is   -0.000013
Accuracy of reproducing the electrostatic potential in the unit cell:
  The inner radius (bohr) =    5.0000
  The outer radius (bohr) =   12.0000
  Valid grid points have density less than (e/(bohr^3)) =    0.0001
  The number of valid grid points were=        78652
  The rms potential error without charges in kcal/mol is=     13.02596
  The rms potential error with partial charges in kcal/mol is=      2.09378
  The RRMSE value at monopole order=      0.16074
  The rms potential error with partial charges and cloud penetration in kcal/mol is=      2.07663
  The RRMSE value at monopole order with cloud penetration is=      0.15942
  The rms potential error with partial charges and atomic dipoles in kcal/mol is=      1.10965
  The RRMSE value at dipole order=      0.08519
  The rms potential error with partial charges, atomic dipoles and cloud penetration in kcal/mol is=      1.08514
  The RRMSE value at dipole order with cloud penetration=      0.08331

******************************************************
The electron densities and ab initio electrostatic potential were computed in VASP using the PBE functional and
projector augmented wave method. See the main text of the journal article for a description of computational details.
The atomic charges, dipoles, and quadrupoles were computed with the DDEC6 method as described in
(a) T. A. Manz and N. Gabaldon Limas, RSC Adv. 6 (2016) 47771-47801 DOI: 10.1039/c6ra04656h
(b) N. Gabaldon Limas and T. A. Manz, RSC Adv. 8 (2018) 2678-2707 DOI: 10.1039/c7ra11829e.
For each atom in the material, the electron cloud parameters were fit to the spherically averaged atom-in-material
electron density using radial positions for which this density was between 10^-4 and 10^-2 electrons per cubic bohr.
The polarizabilities, dispersion coefficients, and quantum Drude oscillator (QDO) parameters were fit using the MCLF method.
The magnetic structure of the system was optimized in VASP from the default ferromagnetic initial guess using spin polarization.
The atomic spin moments (ASMs) were computed on this optimized magnetic structure using the DDEC6 partition as inputs
to the method of T. A. Manz and D. S. Sholl, J. Chem. Theory Comput. 7 (2011) 4146-4164 DOI: 10.1021/ct200539n.
The RMSE and RRMSE were computed using a uniform grid with Ewald summation.
