# Supplementary material for: A collection of forcefield precursors for metal–organic frameworks
Source: RSC Adv. 2019 Nov 13;9(63):36492–507. doi: 10.1039/c9ra07327b (PMC9075174; doi:10.1039/c9ra07327b)
Supplement: RA-009-C9RA07327B-s3667 [file RA-009-C9RA07327B-s3667.xyz]

  176
jmolscript: load "" {1 1 1} spacegroup "x,y,z" unitcell [{     12.102500     0.000000     0.000000 }, {      6.051253    11.143492     0.000000 }, {      5.730204    -0.000001    20.924574 }]
Dy    10.447162     2.901096     9.924316     2.078723
Dy     4.520442     2.901097     0.537971     2.078464
Dy    13.436795     8.242395    11.000258     2.078723
Dy    19.363515     8.242394    20.386603     2.078464
Dy    13.535052     5.503548     5.231143     1.835915
Dy    10.348905     5.639943    15.693430     1.835915
Dy     7.483803     6.388341     5.231143     2.075695
Dy    16.400154     4.755150    15.693430     2.075696
H     14.047967     1.433053     8.677421     0.141133
H      5.464705     3.349733     7.978540     0.136955
H      9.416876    10.691066     8.484915     0.129621
H      5.984410     2.184124    10.075182     0.136309
H      8.366996     1.339447     7.064136     0.153932
H     13.430344    10.499398     7.244088     0.142270
H     13.022136     1.433053     1.784866     0.140627
H      9.502899     3.349734     2.483747     0.136899
H     17.653232    10.691066     1.977372     0.129063
H      8.983193     2.184124     0.387105     0.136221
H      6.600607     1.339448     3.398151     0.153767
H     13.639764    10.499398     3.218199     0.142030
H      9.835990     9.710438    12.247153     0.141133
H     18.419252     7.793758    12.946034     0.136955
H     14.467081     0.452425    12.439659     0.129622
H     17.899547     8.959367    10.849392     0.136309
H     15.516961     9.804044    13.860438     0.153932
H     10.453613     0.644093    13.680486     0.142270
H     10.861821     9.710438    19.139708     0.140627
H     14.381058     7.793757    18.440827     0.136899
H      6.230725     0.452425    18.947202     0.129063
H     14.900764     8.959367    20.537469     0.136221
H     17.283350     9.804043    17.526423     0.153767
H     10.244193     0.644093    17.706375     0.142030
C      8.492443     4.042859     7.367543     0.654238
C     13.351510     7.791529     7.570511     0.620233
C     12.447999     3.169209     7.258735     0.606542
C     13.944155     3.100119     7.516107     0.147737
C     14.555876     2.123949     8.269392    -0.167383
C      3.851324     2.172981     8.420049     0.126285
C      4.528050     3.253899     7.855085    -0.176537
C     15.925384     4.176580     7.118540     0.147799
C     16.566138     5.357791     6.413382     0.629591
C     10.528010     8.435623     9.541606     0.576366
C     10.907066     9.899878     9.604379     0.143444
C     10.190227    10.900563     8.997567    -0.209211
C      4.551398     1.085376     9.133577     0.117866
C      5.684989     1.297102     9.909878    -0.200665
C      6.376358     0.231784    10.441362     0.187200
C      7.792090     0.336533    11.010511     0.524368
C      7.968857     3.182581     6.273187     0.135316
C      8.000892     1.796331     6.315036    -0.148270
C     13.480199     8.669636     6.361070     0.147570
C     13.475225    10.049201     6.409197    -0.164687
C      6.475161     4.042859     3.094744     0.651511
C     13.718597     7.791529     2.891776     0.621505
C     14.622104     3.169209     3.203552     0.607733
C     13.125948     3.100119     2.946180     0.144910
C     12.514227     2.123949     2.192895    -0.164942
C     11.116279     2.172981     2.042238     0.125708
C     10.439553     3.253900     2.607202    -0.176899
C     11.144721     4.176581     3.343747     0.147091
C     10.503967     5.357791     4.048905     0.630206
C     16.542096     8.435623     0.920681     0.575544
C     16.163041     9.899878     0.857908     0.143189
C     16.879881    10.900564     1.464720    -0.209021
C     10.416205     1.085376     1.328710     0.118201
C      9.282614     1.297102     0.552409    -0.200064
C      8.591244     0.231785     0.020925     0.186636
C     12.905716     0.336532    20.376350     0.524137
C      6.998746     3.182581     4.189100     0.138209
C      6.966711     1.796331     4.147251    -0.149393
C     13.589908     8.669637     4.101217     0.147070
C     13.594882    10.049201     4.053090    -0.163654
C     15.391514     7.100632    13.557031     0.654238
C     10.532447     3.351962    13.354063     0.620233
C     11.435958     7.974282    13.665839     0.606542
C      9.939802     8.043372    13.408467     0.147737
C      9.328081     9.019542    12.655182    -0.167383
C     20.032633     8.970510    12.504525     0.126285
C     19.355907     7.889592    13.069489    -0.176537
C      7.958573     6.966911    13.806034     0.147799
C      7.317819     5.785700    14.511192     0.629591
C     13.355947     2.707868    11.382968     0.576366
C     12.976891     1.243613    11.320195     0.143444
C     13.693730     0.242928    11.927007    -0.209211
C     19.332559    10.058115    11.790997     0.117866
C     18.198968     9.846389    11.014696    -0.200665
C     17.507599    10.911707    10.483212     0.187200
C     16.091867    10.806958     9.914063     0.524368
C     15.915100     7.960910    14.651387     0.135316
C     15.883065     9.347160    14.609538    -0.148270
C     10.403758     2.473855    14.563504     0.147570
C     10.408732     1.094290    14.515377    -0.164687
C     17.408796     7.100632    17.829830     0.651511
C     10.165360     3.351962    18.032798     0.621505
C      9.261853     7.974282    17.721022     0.607733
C     10.758009     8.043372    17.978394     0.144910
C     11.369730     9.019542    18.731679    -0.164942
C     12.767678     8.970510    18.882336     0.125708
C     13.444404     7.889591    18.317372    -0.176899
C     12.739236     6.966910    17.580827     0.147091
C     13.379990     5.785700    16.875669     0.630206
C      7.341861     2.707868    20.003893     0.575544
C      7.720916     1.243613    20.066666     0.143189
C      7.004076     0.242927    19.459854    -0.209021
C     13.467752    10.058115    19.595864     0.118201
C     14.601343     9.846389    20.372165    -0.200064
C      9.562509    10.911707    -0.020925     0.186636
C     10.978241    10.806959     0.548224     0.524137
C     16.885211     7.960910    16.735474     0.138209
C     16.917246     9.347160    16.777323    -0.149393
C     10.294049     2.473854    16.823357     0.147070
C     10.289075     1.094290    16.871484    -0.163654
C      7.483801     1.092062     5.231143     0.117973
C     13.535054    10.775757     5.231143     0.112054
C     16.400156    10.051429    15.693430     0.117973
C     10.348903     0.367734    15.693430     0.112054
N     14.615660     4.094119     6.936496    -0.339815
N     11.983973    10.158407    10.328370    -0.373750
N     12.454444     4.094119     3.525791    -0.338862
N     15.086135    10.158407     0.133917    -0.373045
N      9.268297     7.049372    13.988078    -0.339815
N     11.899984     0.985084    10.596204    -0.373750
N     11.429513     7.049372    17.398783    -0.338862
N      8.797822     0.985084    20.790657    -0.373045
N      7.483802     3.842276     5.231143    -0.373674
N     13.535053     7.980969     5.231143    -0.342883
N     16.400155     7.301215    15.693430    -0.373674
N     10.348904     3.162522    15.693430    -0.342883
O     12.090391     3.904679     6.310852    -0.595460
O     11.686600     2.471626     7.978540    -0.645410
O     15.785862     6.111091     5.760535    -0.622497
O      5.694260     5.502656     6.505450    -0.693610
O     11.225728     7.635520    10.250949    -0.706034
O      9.564926     8.079031     8.853187    -0.576197
O     13.864556    10.626433    12.033723    -0.577784
O      8.758378     1.167837    10.504136    -0.616922
O      8.528904     5.288701     7.160389    -0.626271
O      8.802902     3.450025     8.430511    -0.670224
O     13.195347     6.552373     7.375912    -0.616951
O     13.405519     8.377677     8.664866    -0.669074
O     14.979713     3.904679     4.151435    -0.595161
O      3.281003     2.471626     2.483747    -0.646207
O     11.284243     6.111091     4.701752    -0.622291
O      9.273345     5.502656     3.956837    -0.693527
O     15.844378     7.635521     0.211338    -0.705506
O      5.402680     8.079032     1.609100    -0.576237
O     18.935755    10.626433    19.353138    -0.577802
O     11.939429     1.167837    20.882725    -0.616190
O      6.438701     5.288701     3.301898    -0.624963
O      6.164702     3.450025     2.031776    -0.669474
O     13.874758     6.552373     3.086375    -0.616748
O     13.664588     8.377677     1.797421    -0.670563
O     11.793566     7.238812    14.613722    -0.595460
O     12.197357     8.671865    12.946034    -0.645410
O      8.098095     5.032400    15.164039    -0.622497
O     18.189697     5.640835    14.419124    -0.693610
O     12.658229     3.507971    10.673625    -0.706034
O     14.319031     3.064460    12.071387    -0.576197
O     10.019401     0.517058     8.890851    -0.577784
O     15.125579     9.975654    10.420438    -0.616922
O     15.355053     5.854790    13.764185    -0.626271
O     15.081055     7.693466    12.494063    -0.670224
O     10.688610     4.591118    13.548662    -0.616951
O     10.478438     2.765814    12.259708    -0.669074
O      8.904244     7.238812    16.773139    -0.595161
O     20.602954     8.671865    18.440827    -0.646207
O     12.599714     5.032400    16.222822    -0.622291
O     14.610612     5.640835    16.967737    -0.693527
O      8.039579     3.507970    20.713236    -0.705507
O     18.481277     3.064459    19.315474    -0.576237
O      4.948202     0.517058     1.571436    -0.577802
O     11.944528     9.975654     0.041849    -0.616190
O     17.445256     5.854790    17.622676    -0.624963
O     17.719255     7.693466    18.892798    -0.669474
O     10.009199     4.591118    17.838199    -0.616748
O     10.219369     2.765814    19.127153    -0.670563

The following XYZ coordinates are in angstroms. Other properties are in atomic units.
The sperically averaged electron density of each atom fit to a function of the form exp(a - br)
eigen_1, eigen_2 and eigen_3 are the three eigenvalues of traceless quadrupole moment tensor
  atom number  atomic symbol              X              Y              Z     net charge C6 coefficient C8 coefficient C10 coefficient fluctuating dipole atomic polarizability isotropic forcefield polarizability              a              b squared Pearson coefficient          <r^3>          <r^4>         wp_QDO          m_QDO          q_QDO       dipole_x       dipole_y       dipole_z         dipole            Qxy            Qxz            Qyz     Q(x^2-y^2)  Q(3z^2 - R^2)        eigen_1        eigen_2        eigen_3 static polarizability      alpha(xx)      alpha(xy)      alpha(xz)      alpha(yy)      alpha(yz)      alpha(zz) atomic spin moment
            1             Dy      10.447162       2.901096       9.924316       2.078723     105.830059 0.21928149E+04  0.68705812E+05                                14.744636                           12.567332       2.286218       2.471124                    0.999794      71.414908     161.563542       0.723768       0.270094      -1.333455      -0.037625       0.034739      -0.020288       0.055082       0.100845      -0.088649       0.030683      -0.239955      -0.165993      -0.192982       0.008575       0.184407             16.900881      16.740839       0.402604       2.327975      11.881872      -1.681071      22.079932           0.000007
            2             Dy       4.520442       2.901097       0.537971       2.078464     105.896321 0.21944498E+04  0.68770907E+05                                14.751539                           12.572664       2.284853       2.470328                    0.999786      71.432971     161.628797       0.723547       0.270122      -1.333400       0.037973       0.034813       0.020992       0.055628      -0.099899      -0.089083      -0.030644      -0.240681      -0.165397      -0.193134       0.009155       0.183978             16.909252      16.747759      -0.404047       2.327929      11.885983       1.681117      22.094014           0.000007
            3             Dy      13.436795       8.242395      11.000258       2.078723     105.830068 0.21928151E+04  0.68705822E+05                                14.744637                           12.567333       2.286218       2.471124                    0.999794      71.414910     161.563550       0.723768       0.270094      -1.333455       0.037625      -0.034739       0.020288       0.055082       0.100845      -0.088649       0.030683      -0.239955      -0.165993      -0.192982       0.008575       0.184407             16.900882      16.740840       0.402604       2.327975      11.881873      -1.681071      22.079933           0.000007
            4             Dy      19.363515       8.242394      20.386603       2.078464     105.896326 0.21944500E+04  0.68770913E+05                                14.751539                           12.572665       2.284853       2.470328                    0.999786      71.432972     161.628801       0.723547       0.270122      -1.333400      -0.037973      -0.034813      -0.020992       0.055628      -0.099899      -0.089083      -0.030644      -0.240681      -0.165397      -0.193134       0.009155       0.183978             16.909253      16.747759      -0.404047       2.327928      11.885983       1.681117      22.094015           0.000007
            5             Dy      13.535052       5.503548       5.231143       1.835915     164.601654 0.38036457E+04  0.13660290E+06                                20.860331                           17.643710       2.667605       2.525979                    0.999430      78.784805     190.062326       0.555693       0.306910      -1.293111      -0.000022       0.017289       0.000274       0.017291       0.000224      -0.140867      -0.000197       0.254417      -0.045980      -0.119545      -0.099863       0.219408             24.284757      20.433318       0.000337       3.502287      28.292776       0.001601      24.128177          -0.000001
            6             Dy      10.348905       5.639943      15.693430       1.835915     164.601657 0.38036458E+04  0.13660290E+06                                20.860331                           17.643710       2.667604       2.525979                    0.999430      78.784807     190.062334       0.555693       0.306910      -1.293111       0.000022      -0.017289      -0.000274       0.017291       0.000224      -0.140867      -0.000197       0.254417      -0.045979      -0.119546      -0.099863       0.219408             24.284758      20.433318       0.000335       3.502287      28.292778       0.001604      24.128178          -0.000001
            7             Dy       7.483803       6.388341       5.231143       2.075695      70.444877 0.15119721E+04  0.43326544E+05                                11.024457                           10.292635       3.142413       2.753229                    0.999043      69.453598     152.065403       0.813496       0.262749      -1.337793       0.001132       0.092683       0.000184       0.092690       0.000034       0.064717      -0.000103       0.017818       0.250143      -0.061659      -0.050599       0.112258             11.489991      13.608729      -0.000369      -1.497992      11.299346      -0.000793       9.561898          -0.000000
            8             Dy      16.400154       4.755150      15.693430       2.075696      70.444829 0.15119708E+04  0.43326498E+05                                11.024450                           10.292629       3.142414       2.753229                    0.999043      69.453592     152.065366       0.813496       0.262749      -1.337793      -0.001132      -0.092683      -0.000184       0.092690       0.000034       0.064717      -0.000103       0.017818       0.250143      -0.061659      -0.050599       0.112258             11.489984      13.608720      -0.000368      -1.497990      11.299340      -0.000795       9.561893          -0.000000
            9              H      14.047967       1.433053       8.677421       0.141133       1.060254 0.78935633E+01  0.78225719E+02                                 1.804588                            1.710871      -1.299213       2.285894                    0.993630       3.623263      10.625053       0.444464       1.390570      -0.685554      -0.024247      -0.026800       0.017746       0.040263       0.010291       0.000153      -0.006958      -0.006801      -0.021929      -0.012075      -0.003792       0.015867              1.839644       1.877201       0.235169      -0.286840       1.909441      -0.415228       1.732291           0.000000
           10              H       5.464705       3.349733       7.978540       0.136955       1.020733 0.74930012E+01  0.72816363E+02                                 1.710240                            1.628447      -1.157904       2.343953                    0.995373       3.520073      10.005187       0.474909       1.327158      -0.698166       0.036209       0.008523       0.006395       0.037744       0.005047       0.006052      -0.002492       0.012458      -0.022945      -0.011343      -0.001709       0.013052              1.733516       2.317788       0.021978       0.054891       1.450668      -0.104325       1.432091           0.000001
           11              H       9.416876      10.691066       8.484915       0.129621       1.377849 0.11421964E+02  0.12259688E+03                                 2.053772                            1.986832      -1.386602       2.223358                    0.994102       3.789384      11.099747       0.440306       1.296023      -0.706548      -0.029717      -0.007010      -0.017309       0.035098      -0.002061       0.009961      -0.004006       0.020671       0.000179      -0.011836      -0.005094       0.016930              2.040639       2.371263       0.021130       0.407237       1.893518       0.019155       1.857136           0.000003
           12              H       5.984410       2.184124      10.075182       0.136309       1.179250 0.91186363E+01  0.92203074E+02                                 1.834707                            1.763178      -1.074508       2.384063                    0.996932       3.432759       9.652132       0.473802       1.278480      -0.711364       0.010437       0.033601       0.010526       0.036725       0.001848       0.006794       0.005069      -0.021848      -0.020848      -0.014177      -0.001861       0.016038              1.832905       1.667937       0.190310       0.116486       2.272538       0.083327       1.558241           0.000002
           13              H       8.366996       1.339447       7.064136       0.153932       0.957701 0.68958257E+01  0.66450731E+02                                 1.712493                            1.617521      -1.419102       2.229527                    0.993473       3.677602      10.837002       0.446733       1.422803      -0.677712       0.018454      -0.017277       0.029146       0.038581      -0.000784       0.000137      -0.002479      -0.003099       0.004425      -0.002557      -0.001153       0.003710              1.749756       1.521133      -0.091934       0.342658       1.707704      -0.290548       2.020430           0.000001
           14              H      13.430344      10.499398       7.244088       0.142270       0.894099 0.63758099E+01  0.60163877E+02                                 1.633085                            1.554108      -1.137009       2.361731                    0.995661       3.553626      10.315701       0.456927       1.420556      -0.678918       0.000619       0.015952       0.037911       0.041135      -0.001442      -0.002677       0.007454      -0.011529       0.033948      -0.011768      -0.003614       0.015382              1.665913       1.287977       0.009195      -0.065521       1.680340       0.301745       2.029421           0.000000
           15              H      13.022136       1.433053       1.784866       0.140627       1.058059 0.78695614E+01  0.77893208E+02                                 1.798752                            1.705680      -1.281398       2.293115                    0.993862       3.615557      10.580350       0.446356       1.386360      -0.686385       0.024359      -0.027019      -0.017877       0.040533      -0.010258       0.000086       0.006982      -0.006328      -0.022100      -0.012075      -0.003728       0.015802              1.833521       1.870831      -0.234055      -0.285375       1.903045       0.413025       1.726688           0.000000
           16              H       9.502899       3.349734       2.483747       0.136899       1.021174 0.74961417E+01  0.72848418E+02                                 1.710152                            1.628327      -1.153903       2.345548                    0.995474       3.519569      10.001126       0.475168       1.326406      -0.698323      -0.036228       0.008431      -0.006549       0.037769      -0.005206       0.005873       0.002743       0.012567      -0.022600      -0.011415      -0.001603       0.013018              1.733428       2.317848      -0.021988       0.054929       1.450508       0.104250       1.431927           0.000001
           17              H      17.653232      10.691066       1.977372       0.129063       1.376814 0.11409436E+02  0.12241015E+03                                 2.051321                            1.984605      -1.380904       2.225274                    0.994251       3.788526      11.089343       0.440999       1.294539      -0.706858       0.029740      -0.007264       0.017691       0.035358       0.002010       0.009883       0.003918       0.021028      -0.000771      -0.011837      -0.005152       0.016990              2.038170       2.368154      -0.021151       0.406377       1.891297      -0.019129       1.855059           0.000003
           18              H       8.983193       2.184124       0.387105       0.136221       1.175863 0.90835131E+01  0.91729113E+02                                 1.828221                            1.757403      -1.055828       2.391270                    0.997167       3.428864       9.624574       0.475699       1.275030      -0.712079      -0.009984       0.034075      -0.010517       0.037033      -0.002000       0.007066      -0.004951      -0.021767      -0.020549      -0.014372      -0.001598       0.015970              1.826344       1.662447      -0.188991       0.115776       2.263031      -0.082756       1.553553           0.000002
           19              H       6.600607       1.339448       3.398151       0.153767       0.958912 0.69077569E+01  0.66602959E+02                                 1.714799                            1.619589      -1.430986       2.224287                    0.993383       3.681682      10.856575       0.446114       1.423979      -0.677486      -0.018371      -0.017186      -0.029162       0.038513       0.000855      -0.000155       0.002420      -0.002505       0.004754      -0.002592      -0.000946       0.003537              1.752169       1.523035       0.092045       0.343367       1.710130       0.291077       2.023341           0.000001
           20              H      13.639764      10.499398       3.218199       0.142030       0.896143 0.63959648E+01  0.60427565E+02                                 1.638288                            1.558633      -1.149484       2.356160                    0.995459       3.564512      10.368087       0.455160       1.424338      -0.678176      -0.000813       0.015977      -0.037930       0.041166       0.001483      -0.002746      -0.007559      -0.011769       0.033806      -0.011880      -0.003594       0.015473              1.671401       1.291223      -0.009213      -0.065891       1.685816      -0.303702       2.037164           0.000000
           21              H       9.835990       9.710438      12.247153       0.141133       1.060254 0.78935647E+01  0.78225736E+02                                 1.804589                            1.710872      -1.299213       2.285894                    0.993630       3.623263      10.625053       0.444464       1.390570      -0.685554       0.024247       0.026800      -0.017746       0.040263       0.010291       0.000153      -0.006958      -0.006801      -0.021929      -0.012075      -0.003792       0.015867              1.839645       1.877201       0.235169      -0.286840       1.909441      -0.415228       1.732291           0.000000
           22              H      18.419252       7.793758      12.946034       0.136955       1.020733 0.74930018E+01  0.72816368E+02                                 1.710240                            1.628446      -1.157904       2.343953                    0.995373       3.520073      10.005186       0.474909       1.327157      -0.698166      -0.036209      -0.008523      -0.006395       0.037744       0.005047       0.006052      -0.002492       0.012458      -0.022945      -0.011343      -0.001709       0.013052              1.733516       2.317788       0.021978       0.054891       1.450668      -0.104325       1.432091           0.000001
           23              H      14.467081       0.452425      12.439659       0.129622       1.377845 0.11421917E+02  0.12259622E+03                                 2.053765                            1.986826      -1.386599       2.223359                    0.994102       3.789377      11.099712       0.440307       1.296021      -0.706548       0.029717       0.007010       0.017309       0.035098      -0.002061       0.009961      -0.004006       0.020671       0.000180      -0.011836      -0.005094       0.016930              2.040633       2.371255       0.021130       0.407235       1.893512       0.019155       1.857131           0.000003
           24              H      17.899547       8.959367      10.849392       0.136309       1.179249 0.91186321E+01  0.92203020E+02                                 1.834706                            1.763178      -1.074508       2.384063                    0.996932       3.432758       9.652128       0.473802       1.278480      -0.711364      -0.010437      -0.033601      -0.010526       0.036725       0.001848       0.006794       0.005069      -0.021848      -0.020848      -0.014177      -0.001861       0.016038              1.832905       1.667937       0.190310       0.116486       2.272537       0.083327       1.558241           0.000002
           25              H      15.516961       9.804044      13.860438       0.153932       0.957701 0.68958259E+01  0.66450733E+02                                 1.712493                            1.617521      -1.419102       2.229527                    0.993473       3.677602      10.837002       0.446733       1.422803      -0.677712      -0.018454       0.017277      -0.029146       0.038581      -0.000784       0.000137      -0.002479      -0.003099       0.004425      -0.002557      -0.001153       0.003710              1.749756       1.521133      -0.091934       0.342658       1.707704      -0.290548       2.020430           0.000001
           26              H      10.453613       0.644093      13.680486       0.142270       0.894100 0.63758139E+01  0.60163922E+02                                 1.633085                            1.554108      -1.137009       2.361731                    0.995660       3.553627      10.315703       0.456928       1.420556      -0.678918      -0.000619      -0.015952      -0.037911       0.041135      -0.001442      -0.002677       0.007454      -0.011529       0.033948      -0.011768      -0.003614       0.015382              1.665913       1.287978       0.009195      -0.065521       1.680341       0.301745       2.029421           0.000000
           27              H      10.861821       9.710438      19.139708       0.140627       1.058060 0.78695669E+01  0.77893271E+02                                 1.798752                            1.705680      -1.281398       2.293115                    0.993862       3.615558      10.580351       0.446356       1.386359      -0.686385      -0.024359       0.027019       0.017877       0.040533      -0.010258       0.000086       0.006982      -0.006328      -0.022100      -0.012075      -0.003728       0.015802              1.833521       1.870831      -0.234055      -0.285375       1.903045       0.413025       1.726688           0.000000
           28              H      14.381058       7.793757      18.440827       0.136899       1.021174 0.74961417E+01  0.72848417E+02                                 1.710152                            1.628327      -1.153904       2.345548                    0.995474       3.519569      10.001126       0.475168       1.326406      -0.698323       0.036228      -0.008431       0.006549       0.037769      -0.005206       0.005873       0.002743       0.012567      -0.022600      -0.011415      -0.001603       0.013018              1.733428       2.317848      -0.021988       0.054929       1.450508       0.104250       1.431927           0.000001
           29              H       6.230725       0.452425      18.947202       0.129063       1.376814 0.11409431E+02  0.12241009E+03                                 2.051320                            1.984605      -1.380905       2.225274                    0.994251       3.788525      11.089339       0.440999       1.294539      -0.706858      -0.029740       0.007264      -0.017691       0.035358       0.002010       0.009883       0.003918       0.021028      -0.000771      -0.011837      -0.005152       0.016990              2.038170       2.368154      -0.021151       0.406376       1.891297      -0.019129       1.855059           0.000003
           30              H      14.900764       8.959367      20.537469       0.136221       1.175864 0.90835173E+01  0.91729168E+02                                 1.828221                            1.757404      -1.055829       2.391270                    0.997167       3.428865       9.624578       0.475699       1.275030      -0.712079       0.009984      -0.034075       0.010517       0.037033      -0.002000       0.007066      -0.004951      -0.021767      -0.020549      -0.014372      -0.001598       0.015970              1.826344       1.662448      -0.188991       0.115777       2.263032      -0.082756       1.553553           0.000002
           31              H      17.283350       9.804043      17.526423       0.153767       0.958912 0.69077558E+01  0.66602949E+02                                 1.714799                            1.619589      -1.430986       2.224287                    0.993383       3.681682      10.856576       0.446114       1.423980      -0.677486       0.018371       0.017186       0.029162       0.038513       0.000855      -0.000155       0.002420      -0.002505       0.004754      -0.002592      -0.000946       0.003537              1.752169       1.523035       0.092045       0.343367       1.710130       0.291078       2.023341           0.000000
           32              H      10.244193       0.644093      17.706375       0.142030       0.896142 0.63959646E+01  0.60427563E+02                                 1.638288                            1.558633      -1.149484       2.356160                    0.995459       3.564512      10.368087       0.455160       1.424338      -0.678176       0.000813      -0.015977       0.037930       0.041166       0.001483      -0.002746      -0.007559      -0.011769       0.033806      -0.011880      -0.003594       0.015473              1.671401       1.291223      -0.009213      -0.065891       1.685816      -0.303702       2.037164           0.000000
           33              C       8.492443       4.042859       7.367543       0.654238      22.171036 0.23819372E+03  0.49108789E+04                                 7.458649                            5.618341      -0.355628       1.959484                    0.998473      22.056786      63.207870       0.597806       0.496955      -0.998901       0.035032       0.052162       0.079631       0.101436      -0.009323      -0.078476       0.015369       0.135789      -0.143829      -0.085692      -0.042639       0.128331              8.502485       5.987671       0.645421       2.886710       9.140474       0.085903      10.379311           0.000002
           34              C      13.351510       7.791529       7.570511       0.620233      24.451820 0.23749448E+03  0.48755857E+04                                 7.813059                            5.525876      -0.115372       2.032180                    0.999137      22.056006      62.346086       0.618803       0.482148      -1.010051      -0.018941      -0.041543       0.081178       0.093137      -0.016791      -0.006008       0.007044       0.185322      -0.250916      -0.085117      -0.051072       0.136189              9.447288       4.219935       0.243451      -0.655659      11.524000       1.553239      12.597929           0.000001
           35              C      12.447999       3.169209       7.258735       0.606542      24.236524 0.24305106E+03  0.49937184E+04                                 7.640066                            5.509437       0.009184       2.065915                    0.999231      21.998368      61.207023       0.636548       0.468326      -1.022490      -0.093409      -0.012260      -0.020321       0.096377       0.001275       0.016851       0.096340      -0.148176      -0.028121      -0.084060      -0.057078       0.141138              9.005561      11.188383       1.032663      -0.717452       6.638540      -3.644227       9.189761           0.000002
           36              C      13.944155       3.100119       7.516107       0.147737      32.893472 0.37787752E+03  0.85776510E+04                                 9.120342                            6.629702      -0.082461       2.003701                    0.999209      25.677955      72.529890       0.618615       0.436183      -1.051966       0.069579       0.030435       0.014599       0.077334       0.014188      -0.023683       0.050995      -0.054399       0.127641      -0.066672      -0.012776       0.079448             10.867308      14.755765      -0.823515       1.205941       9.617751      -4.272392       8.228408           0.000000
           37              C      14.555876       2.123949       8.269392      -0.167383      34.811940 0.45449412E+03  0.10831299E+05                                 9.363057                            7.178115      -0.026190       1.974999                    0.998677      29.637587      86.482761       0.604547       0.425132      -1.056081      -0.004749       0.013943       0.017408       0.022804       0.017740      -0.017340       0.043037      -0.051567       0.072132      -0.056794      -0.005467       0.062261             10.815720      13.861430      -2.527238       1.473675      10.154782      -4.492523       8.430950           0.000001
           38              C       3.851324       2.172981       8.420049       0.126285      35.773674 0.39211068E+03  0.89282175E+04                                 9.523576                            6.646046      -0.007101       2.022502                    0.999177      25.502743      70.708723       0.636797       0.422425      -1.066982      -0.004488       0.011044       0.004939       0.012904      -0.000813       0.006101       0.017389      -0.013745       0.029048      -0.016513      -0.007659       0.024172             11.889017      13.081754      -3.702556       2.288340      13.879247      -6.089317       8.706049           0.000001
           39              C       4.528050       3.253899       7.855085      -0.176537      33.281449 0.43521982E+03  0.10221457E+05                                 8.938680                            6.931312       0.257442       2.063053                    0.999664      29.155655      83.419550       0.630012       0.413955      -1.067168      -0.010222       0.008132       0.003138       0.013434       0.005039      -0.002979       0.041726       0.028980       0.064320      -0.050321       0.004403       0.045917             10.078338      10.491471      -0.870349       0.887783      11.492809      -5.102445       8.250734           0.000002
           40              C      15.925384       4.176580       7.118540       0.147799      31.152158 0.36482825E+03  0.81949532E+04                                 8.728779                            6.471172      -0.010168       2.030678                    0.999279      25.294016      70.674967       0.633489       0.430436      -1.057268      -0.055502      -0.042806       0.020857       0.073129      -0.005170      -0.016669       0.062513       0.017243       0.074377      -0.065165      -0.006952       0.072117             10.166192      11.473301       0.359767       0.315606      10.976392      -4.769132       8.048881           0.000000
           41              C      16.566138       5.357791       6.413382       0.629591      23.538885 0.24472120E+03  0.50695959E+04                                 7.659482                            5.640615      -0.295575       1.969327                    0.998817      22.372490      63.850215       0.606446       0.487543      -1.005683       0.049820       0.059809      -0.025981       0.082062      -0.042125       0.002603       0.107421      -0.052221       0.220920      -0.111857      -0.037267       0.149124              8.816682      12.323424       0.051177       0.244926       8.106662      -2.522538       6.019961           0.000001
           42              C      10.528010       8.435623       9.541606       0.576366      21.662015 0.26367977E+03  0.55750058E+04                                 7.303161                            5.879333      -0.345291       1.942590                    0.998346      23.371234      67.774048       0.589287       0.491599      -1.001835       0.002192      -0.098763       0.009404       0.099234      -0.014953      -0.101008       0.017492       0.021546       0.124534      -0.088495      -0.034918       0.123413              7.940591       7.438846       1.288112       1.844975      10.269084       0.027083       6.113844          -0.000000
           43              C      10.907066       9.899878       9.604379       0.143444      32.514320 0.39248414E+03  0.90385372E+04                                 9.146830                            6.824661      -0.203311       1.956350                    0.999251      26.482359      76.566007       0.597666       0.445012      -1.041561       0.048599       0.062184       0.013172       0.080014       0.003079      -0.043181       0.021161       0.056602       0.141295      -0.059027      -0.017107       0.076133             10.644440       9.834730       0.121648       2.387869      15.366726      -1.410400       6.731864          -0.000002
           44              C      10.190227      10.900563       8.997567      -0.209211      33.677966 0.46519019E+03  0.11178755E+05                                 9.105437                            7.220724       0.023920       1.971573                    0.999479      30.861950      91.171606       0.606430       0.420303      -1.056459       0.011575       0.001565       0.007148       0.013694      -0.002234      -0.015932       0.011458       0.077027       0.076251      -0.052898       0.010348       0.042550             10.157189       9.216430      -2.144130       2.431760      14.550674      -2.623177       6.704464           0.000000
           45              C       4.551398       1.085376       9.133577       0.117866      35.362171 0.39972850E+03  0.91559189E+04                                 9.478006                            6.722103       0.019570       2.026462                    0.999171      25.797722      72.005172       0.630802       0.423913      -1.064838      -0.000685      -0.003990       0.008829       0.009713      -0.005075      -0.013274      -0.008781       0.016076      -0.028476      -0.021343       0.002328       0.019015             11.811155      11.822354      -4.195014       4.635472      15.050392      -4.432882       8.560720          -0.000001
           46              C       5.684989       1.297102       9.909878      -0.200665      33.511721 0.44267309E+03  0.10460679E+05                                 8.995907                            6.992121       0.243240       2.053622                    0.999627      29.722070      85.835763       0.625840       0.414158      -1.065003      -0.006791      -0.010621       0.005482       0.013747       0.019107      -0.045613       0.008460      -0.025114       0.021528      -0.057752       0.014315       0.043436             10.253926      12.190827      -2.584261       4.418608      10.944308      -1.997670       7.626644           0.000000
           47              C       6.376358       0.231784      10.441362       0.187200      33.163433 0.36662702E+03  0.82990348E+04                                 9.303808                            6.602479      -0.163963       1.976001                    0.999186      25.796907      73.904409       0.606851       0.445883      -1.041229      -0.063084      -0.039364      -0.005162       0.074537       0.002447      -0.058814       0.004686       0.003865       0.251263      -0.064235      -0.043098       0.107333             11.429967      16.049416      -0.525624       4.982351      10.750069      -1.348160       7.490417          -0.000002
           48              C       7.792090       0.336533      11.010511       0.524368      29.157479 0.33345737E+03  0.74082576E+04                                 8.690486                            6.434720      -0.189806       1.964364                    0.999288      24.532074      70.771311       0.592080       0.465640      -1.024873       0.113717      -0.020194       0.015028       0.116469      -0.049030      -0.026291       0.058324      -0.012563       0.060122      -0.066370      -0.026261       0.092631             10.466718      15.723806       2.562479       1.280516       7.530440      -1.849346       8.145908           0.000001
           49              C       7.968857       3.182581       6.273187       0.135316      31.623426 0.37938575E+03  0.86424150E+04                                 8.935858                            6.673680      -0.091553       2.002362                    0.999219      25.884834      73.854592       0.610761       0.440231      -1.046873      -0.026406      -0.021776      -0.071812       0.079551      -0.012206      -0.034209      -0.019429       0.109510       0.007499      -0.066169      -0.004543       0.070712             10.475048       6.947069       0.985521       3.732932      12.022101       1.737489      12.455975          -0.000001
           50              C       8.000892       1.796331       6.315036      -0.148270      32.841407 0.44642828E+03  0.10587215E+05                                 9.016595                            7.137168       0.040719       2.005913                    0.998660      29.083716      84.546133       0.603594       0.427889      -1.054808       0.013402       0.005100      -0.005382       0.015317      -0.007708      -0.032078      -0.013843       0.091093      -0.045916      -0.049433      -0.016485       0.065917             10.065671       6.018261       0.905514       2.549570      13.919229       1.516204      10.259522           0.000002
           51              C      13.480199       8.669636       6.361070       0.147570      32.920630 0.36177603E+03  0.81121676E+04                                 9.066702                            6.445917       0.072436       2.056765                    0.999348      25.227724      70.508190       0.634232       0.430686      -1.056747       0.012325       0.019581      -0.069780       0.073516       0.001032       0.012601       0.023717       0.132008      -0.045412      -0.069020      -0.006452       0.075472             10.976147       4.438990       0.171746      -0.840527      14.443981      -1.260209      14.045470          -0.000000
           52              C      13.475225      10.049201       6.409197      -0.164687      35.213586 0.44831923E+03  0.10625254E+05                                 9.377570                            7.110545       0.132139       2.026945                    0.999420      29.216178      84.434655       0.611089       0.422912      -1.059695       0.011376      -0.010087       0.002712       0.015444       0.003246       0.011317       0.018783       0.084951      -0.014369      -0.048232       0.000282       0.047950             10.812562       4.591013       0.227010      -0.532391      16.217341      -1.688635      11.629333           0.000002
           53              C       6.475161       4.042859       3.094744       0.651511      22.224338 0.23886344E+03  0.49283327E+04                                 7.471654                            5.627264      -0.358775       1.958006                    0.998466      22.088806      63.330950       0.597145       0.497137      -0.998772      -0.035194       0.052724      -0.079446       0.101637       0.009847      -0.078669      -0.015356       0.137225      -0.141728      -0.085175      -0.043797       0.128971              8.517736       5.997811      -0.646843       2.893125       9.157042      -0.086256      10.398354           0.000002
           54              C      13.718597       7.791529       2.891776       0.621505      24.427695 0.23724813E+03  0.48690970E+04                                 7.807045                            5.522481      -0.112354       2.033429                    0.999152      22.042161      62.290785       0.619104       0.482055      -1.010134       0.018427      -0.040884      -0.082154       0.093597       0.017412      -0.005485      -0.007731       0.185952      -0.249271      -0.084887      -0.051424       0.136312              9.439175       4.217163      -0.243414      -0.654825      11.514021      -1.552134      12.586341           0.000001
           55              C      14.622104       3.169209       3.203552       0.607733      24.212742 0.24276478E+03  0.49863911E+04                                 7.635703                            5.506458       0.013570       2.067491                    0.999234      21.984850      61.161506       0.636671       0.468371      -1.022460       0.092035      -0.012467       0.020560       0.095124      -0.001590       0.016488      -0.096013      -0.149490      -0.028832      -0.083691      -0.057632       0.141323              9.000387      11.182091      -1.032310      -0.717358       6.634679       3.641611       9.184391           0.000002
           56              C      13.125948       3.100119       2.946180       0.144910      32.949227 0.37866860E+03  0.85992072E+04                                 9.125012                            6.632809      -0.079991       2.004095                    0.999147      25.708472      72.606569       0.619070       0.435679      -1.052379      -0.069835       0.031038      -0.014709       0.077824      -0.013715      -0.024576      -0.052065      -0.055336       0.126392      -0.067362      -0.013185       0.080546             10.873151      14.767106       0.823855       1.206332       9.620579       4.273408       8.231767           0.000001
           57              C      12.514227       2.123949       2.192895      -0.164942      34.760848 0.45367594E+03  0.10807109E+05                                 9.357578                            7.174990      -0.028520       1.974554                    0.998701      29.603988      86.370594       0.604247       0.425528      -1.055818       0.005318       0.014356      -0.017531       0.023275      -0.016995      -0.017085      -0.042673      -0.051891       0.071706      -0.056001      -0.005930       0.061931             10.809026      13.854367       2.528664       1.474992      10.147324       4.488003       8.425386           0.000001
           58              C      11.116279       2.172981       2.042238       0.125708      35.814388 0.39262239E+03  0.89424181E+04                                 9.528793                            6.648780       0.001114       2.024545                    0.999199      25.520275      70.757957       0.636922       0.422221      -1.067154       0.003918       0.011713      -0.005132       0.013375       0.000782       0.006877      -0.017296      -0.013678       0.026693      -0.016900      -0.007008       0.023909             11.896888      13.088690       3.708821       2.292296      13.889852       6.094752       8.712122           0.000001
           59              C      10.439553       3.253900       2.607202      -0.176899      33.260174 0.43488487E+03  0.10210974E+05                                 8.932232                            6.926641       0.255488       2.062697                    0.999659      29.148229      83.370268       0.630537       0.413716      -1.067391       0.009446       0.007786      -0.003387       0.012701      -0.005439      -0.003252      -0.042831       0.028323       0.063069      -0.051102       0.004383       0.046719             10.070786      10.484560       0.870422       0.887952      11.483460       5.097573       8.244338           0.000002
           60              C      11.144721       4.176581       3.343747       0.147091      31.172800 0.36510632E+03  0.82029048E+04                                 8.732990                            6.474024      -0.006583       2.031875                    0.999239      25.304100      70.714529       0.633282       0.430488      -1.057218       0.055902      -0.043950      -0.021361       0.074249       0.005791      -0.016996      -0.062725       0.017147       0.073067      -0.065281      -0.007096       0.072377             10.171281      11.479720      -0.359679       0.315928      10.981443       4.771599       8.052680          -0.000000
           61              C      10.503967       5.357791       4.048905       0.630206      23.518637 0.24447768E+03  0.50634558E+04                                 7.657117                            5.639205      -0.294157       1.969886                    0.998826      22.358796      63.811019       0.606276       0.487784      -1.005526      -0.049347       0.058214       0.025434       0.080442       0.041423       0.001876      -0.106883      -0.051791       0.223085      -0.110827      -0.038124       0.148951              8.813712      12.319068      -0.051243       0.244725       8.103931       2.521558       6.018136           0.000001
           62              C      16.542096       8.435623       0.920681       0.575544      21.665260 0.26372203E+03  0.55760850E+04                                 7.303271                            5.879269      -0.336545       1.945595                    0.998146      23.375323      67.785535       0.589375       0.491509      -1.001888      -0.001910      -0.099465      -0.008702       0.099864       0.015328      -0.101341      -0.017645       0.020506       0.125559      -0.089131      -0.034662       0.123793              7.940675       7.438950      -1.287992       1.844922      10.269387      -0.026627       6.113688          -0.000000
           63              C      16.163041       9.899878       0.857908       0.143189      32.536833 0.39280368E+03  0.90480754E+04                                 9.152183                            6.828411      -0.208651       1.954585                    0.999242      26.494768      76.620478       0.597352       0.445138      -1.041448      -0.047440       0.061474      -0.012165       0.078597      -0.003369      -0.043745      -0.021101       0.056224       0.141741      -0.059106      -0.017507       0.076613             10.650690       9.839843      -0.123237       2.388761      15.377511       1.410785       6.734715          -0.000002
           64              C      16.879881      10.900564       1.464720      -0.209021      33.686463 0.46534863E+03  0.11183648E+05                                 9.107967                            7.223038       0.020892       1.970661                    0.999452      30.865424      91.189859       0.606189       0.420429      -1.056367      -0.011000       0.001768      -0.007207       0.013269       0.002196      -0.015138      -0.011224       0.077731       0.075380      -0.053040       0.011223       0.041818             10.159858       9.217277       2.144372       2.430977      14.556757       2.624099       6.705539           0.000000
           65              C      10.416205       1.085376       1.328710       0.118201      35.327116 0.39920468E+03  0.91413895E+04                                 9.474420                            6.719180       0.020164       2.027059                    0.999139      25.780511      71.959154       0.630698       0.424100      -1.064666       0.000759      -0.004466      -0.008784       0.009883       0.004373      -0.013744       0.008155       0.015949      -0.027906      -0.020808       0.001558       0.019251             11.807228      11.817699       4.195058       4.633450      15.046009       4.432249       8.557976          -0.000001
           66              C       9.282614       1.297102       0.552409      -0.200064      33.566903 0.44353567E+03  0.10487535E+05                                 9.013136                            7.005157       0.236435       2.051385                    0.999600      29.742774      85.958773       0.624342       0.414895      -1.064390       0.006507      -0.011672      -0.006090       0.014686      -0.019999      -0.045110      -0.008265      -0.023862       0.022724      -0.057346       0.013770       0.043576             10.275063      12.221520       2.595320       4.431034      10.960065       2.004702       7.643603           0.000000
           67              C       8.591244       0.231785       0.020925       0.186636      33.170424 0.36669304E+03  0.83007624E+04                                 9.304017                            6.602151      -0.162547       1.976400                    0.999175      25.801121      73.913435       0.607004       0.445758      -1.041319       0.062125      -0.040057       0.005483       0.074122      -0.002755      -0.059151      -0.004715       0.003845       0.253452      -0.064801      -0.043337       0.108138             11.430817      16.052759       0.524782       4.984108      10.748123       1.347296       7.491569          -0.000002
           68              C      12.905716       0.336532      20.376350       0.524137      29.187732 0.33382603E+03  0.74190667E+04                                 8.699100                            6.440112      -0.191551       1.963446                    0.999248      24.546695      70.843755       0.591533       0.465906      -1.024648      -0.113109      -0.021140      -0.014816       0.116018       0.048675      -0.027183      -0.057752      -0.012406       0.058996      -0.065337      -0.027084       0.092421             10.478172      15.742775      -2.565328       1.283356       7.537526       1.851081       8.154216           0.000001
           69              C       6.998746       3.182581       4.189100       0.138209      31.556037 0.37840621E+03  0.86149043E+04                                 8.926202                            6.666984      -0.096458       2.001338                    0.999199      25.848138      73.738077       0.610776       0.440486      -1.046677       0.026297      -0.021982       0.072136       0.079864       0.012110      -0.033819       0.018480       0.107067       0.010898      -0.064852      -0.004361       0.069213             10.463306       6.939636      -0.983306       3.728351      12.008111      -1.733398      12.442171          -0.000001
           70              C       6.966711       1.796331       4.147251      -0.149393      32.872854 0.44695646E+03  0.10603131E+05                                 9.022460                            7.141336       0.041343       2.005919                    0.998620      29.102194      84.620054       0.603410       0.427883      -1.054786      -0.014101       0.004691       0.005158       0.015730       0.008421      -0.032537       0.014231       0.092093      -0.044708      -0.050479      -0.016086       0.066565             10.072548       6.021894      -0.905916       2.551830      13.928681      -1.516419      10.267070           0.000002
           71              C      13.589908       8.669637       4.101217       0.147070      32.932152 0.36195198E+03  0.81169230E+04                                 9.068436                            6.447432       0.073987       2.057156                    0.999354      25.232357      70.519647       0.634179       0.430679      -1.056774      -0.011771       0.019871       0.069539       0.073274      -0.000285       0.012587      -0.024155       0.132835      -0.043598      -0.069885      -0.005662       0.075547             10.977915       4.439512      -0.171768      -0.840688      14.445811       1.257314      14.048422          -0.000000
           72              C      13.594882      10.049201       4.053090      -0.163654      35.135994 0.44717452E+03  0.10590196E+05                                 9.357916                            7.096370       0.139297       2.029197                    0.999465      29.183473      84.278523       0.612424       0.422306      -1.060190      -0.012329      -0.009764      -0.002361       0.015903      -0.002600       0.010585      -0.018629       0.084851      -0.014617      -0.048066       0.000564       0.047502             10.788575       4.581940      -0.226235      -0.531457      16.174364       1.677257      11.609421           0.000002
           73              C      15.391514       7.100632      13.557031       0.654238      22.171038 0.23819373E+03  0.49108792E+04                                 7.458649                            5.618341      -0.355627       1.959484                    0.998473      22.056786      63.207869       0.597806       0.496955      -0.998901      -0.035032      -0.052162      -0.079631       0.101436      -0.009323      -0.078476       0.015369       0.135789      -0.143829      -0.085692      -0.042639       0.128331              8.502486       5.987671       0.645421       2.886711       9.140474       0.085903      10.379312           0.000002
           74              C      10.532447       3.351962      13.354063       0.620233      24.451824 0.23749450E+03  0.48755862E+04                                 7.813060                            5.525877      -0.115372       2.032180                    0.999137      22.056007      62.346090       0.618803       0.482148      -1.010051       0.018941       0.041543      -0.081178       0.093137      -0.016791      -0.006008       0.007044       0.185322      -0.250916      -0.085117      -0.051072       0.136189              9.447289       4.219935       0.243451      -0.655660      11.524001       1.553239      12.597932           0.000001
           75              C      11.435958       7.974282      13.665839       0.606542      24.236525 0.24305107E+03  0.49937187E+04                                 7.640066                            5.509437       0.009184       2.065915                    0.999231      21.998369      61.207026       0.636548       0.468326      -1.022490       0.093409       0.012260       0.020321       0.096377       0.001276       0.016851       0.096340      -0.148176      -0.028122      -0.084060      -0.057078       0.141138              9.005561      11.188383       1.032664      -0.717452       6.638541      -3.644227       9.189761           0.000002
           76              C       9.939802       8.043372      13.408467       0.147737      32.893477 0.37787759E+03  0.85776531E+04                                 9.120344                            6.629703      -0.082462       2.003700                    0.999209      25.677958      72.529903       0.618615       0.436183      -1.051966      -0.069579      -0.030435      -0.014599       0.077335       0.014188      -0.023683       0.050995      -0.054399       0.127642      -0.066672      -0.012776       0.079448             10.867309      14.755767      -0.823515       1.205941       9.617752      -4.272393       8.228409           0.000000
           77              C       9.328081       9.019542      12.655182      -0.167383      34.811943 0.45449415E+03  0.10831300E+05                                 9.363057                            7.178115      -0.026191       1.974998                    0.998677      29.637589      86.482768       0.604547       0.425132      -1.056081       0.004749      -0.013943      -0.017408       0.022804       0.017740      -0.017340       0.043037      -0.051568       0.072132      -0.056794      -0.005467       0.062261             10.815721      13.861430      -2.527238       1.473675      10.154781      -4.492523       8.430950           0.000001
           78              C      20.032633       8.970510      12.504525       0.126285      35.773674 0.39211068E+03  0.89282175E+04                                 9.523577                            6.646047      -0.007102       2.022502                    0.999177      25.502743      70.708724       0.636796       0.422425      -1.066982       0.004488      -0.011044      -0.004939       0.012904      -0.000813       0.006101       0.017389      -0.013745       0.029048      -0.016513      -0.007659       0.024172             11.889017      13.081756      -3.702557       2.288341      13.879247      -6.089317       8.706049           0.000000
           79              C      19.355907       7.889592      13.069489      -0.176537      33.281448 0.43521981E+03  0.10221457E+05                                 8.938679                            6.931311       0.257442       2.063053                    0.999664      29.155655      83.419548       0.630012       0.413955      -1.067168       0.010222      -0.008132      -0.003138       0.013434       0.005039      -0.002979       0.041726       0.028980       0.064319      -0.050321       0.004403       0.045917             10.078337      10.491471      -0.870349       0.887783      11.492808      -5.102444       8.250733           0.000002
           80              C       7.958573       6.966911      13.806034       0.147799      31.152156 0.36482823E+03  0.81949526E+04                                 8.728779                            6.471172      -0.010168       2.030678                    0.999279      25.294015      70.674965       0.633489       0.430436      -1.057268       0.055502       0.042806      -0.020857       0.073129      -0.005170      -0.016669       0.062513       0.017243       0.074377      -0.065165      -0.006952       0.072117             10.166191      11.473301       0.359767       0.315606      10.976392      -4.769132       8.048881          -0.000000
           81              C       7.317819       5.785700      14.511192       0.629591      23.538885 0.24472118E+03  0.50695955E+04                                 7.659482                            5.640615      -0.295575       1.969328                    0.998817      22.372489      63.850212       0.606446       0.487543      -1.005683      -0.049820      -0.059809       0.025981       0.082062      -0.042125       0.002603       0.107421      -0.052221       0.220920      -0.111857      -0.037267       0.149124              8.816682      12.323424       0.051177       0.244926       8.106662      -2.522538       6.019961           0.000001
           82              C      13.355947       2.707868      11.382968       0.576366      21.662015 0.26367977E+03  0.55750058E+04                                 7.303160                            5.879333      -0.345291       1.942590                    0.998346      23.371231      67.774032       0.589287       0.491598      -1.001835      -0.002192       0.098763      -0.009404       0.099234      -0.014953      -0.101008       0.017492       0.021546       0.124534      -0.088495      -0.034918       0.123413              7.940591       7.438846       1.288112       1.844975      10.269083       0.027083       6.113843          -0.000001
           83              C      12.976891       1.243613      11.320195       0.143444      32.514315 0.39248410E+03  0.90385361E+04                                 9.146829                            6.824661      -0.203310       1.956350                    0.999251      26.482357      76.565996       0.597666       0.445012      -1.041562      -0.048599      -0.062184      -0.013172       0.080014       0.003079      -0.043181       0.021161       0.056602       0.141295      -0.059027      -0.017107       0.076133             10.644438       9.834727       0.121648       2.387867      15.366724      -1.410399       6.731862          -0.000002
           84              C      13.693730       0.242928      11.927007      -0.209211      33.677965 0.46519021E+03  0.11178755E+05                                 9.105437                            7.220725       0.023921       1.971573                    0.999479      30.861944      91.171574       0.606430       0.420303      -1.056459      -0.011575      -0.001565      -0.007148       0.013694      -0.002234      -0.015932       0.011458       0.077027       0.076251      -0.052898       0.010349       0.042550             10.157189       9.216428      -2.144131       2.431758      14.550677      -2.623178       6.704463           0.000000
           85              C      19.332559      10.058115      11.790997       0.117866      35.362170 0.39972850E+03  0.91559189E+04                                 9.478006                            6.722103       0.019570       2.026462                    0.999171      25.797722      72.005172       0.630802       0.423913      -1.064838       0.000685       0.003990      -0.008829       0.009713      -0.005075      -0.013274      -0.008781       0.016076      -0.028477      -0.021343       0.002328       0.019015             11.811155      11.822354      -4.195016       4.635472      15.050391      -4.432883       8.560720          -0.000001
           86              C      18.198968       9.846389      11.014696      -0.200665      33.511718 0.44267306E+03  0.10460678E+05                                 8.995906                            6.992120       0.243240       2.053623                    0.999627      29.722068      85.835753       0.625840       0.414158      -1.065003       0.006791       0.010621      -0.005482       0.013747       0.019107      -0.045612       0.008460      -0.025114       0.021528      -0.057751       0.014315       0.043436             10.253925      12.190825      -2.584261       4.418607      10.944307      -1.997670       7.626643           0.000000
           87              C      17.507599      10.911707      10.483212       0.187200      33.163422 0.36662692E+03  0.82990316E+04                                 9.303806                            6.602478      -0.163963       1.976001                    0.999186      25.796902      73.904384       0.606851       0.445883      -1.041229       0.063084       0.039364       0.005162       0.074537       0.002447      -0.058814       0.004686       0.003865       0.251263      -0.064235      -0.043098       0.107333             11.429963      16.049409      -0.525624       4.982349      10.750066      -1.348160       7.490414          -0.000002
           88              C      16.091867      10.806958       9.914063       0.524368      29.157469 0.33345725E+03  0.74082540E+04                                 8.690483                            6.434718      -0.189805       1.964365                    0.999288      24.532067      70.771276       0.592080       0.465640      -1.024873      -0.113717       0.020194      -0.015028       0.116469      -0.049030      -0.026291       0.058324      -0.012563       0.060122      -0.066370      -0.026261       0.092631             10.466714      15.723799       2.562478       1.280515       7.530437      -1.849345       8.145905           0.000001
           89              C      15.915100       7.960910      14.651387       0.135316      31.623415 0.37938552E+03  0.86424084E+04                                 8.935855                            6.673678      -0.091553       2.002362                    0.999219      25.884834      73.854590       0.610761       0.440231      -1.046873       0.026406       0.021776       0.071812       0.079551      -0.012206      -0.034209      -0.019429       0.109510       0.007499      -0.066169      -0.004543       0.070712             10.475045       6.947067       0.985520       3.732930      12.022101       1.737487      12.455967          -0.000001
           90              C      15.883065       9.347160      14.609538      -0.148270      32.841403 0.44642802E+03  0.10587208E+05                                 9.016594                            7.137165       0.040719       2.005913                    0.998660      29.083715      84.546128       0.603594       0.427889      -1.054808      -0.013402      -0.005100       0.005382       0.015317      -0.007708      -0.032078      -0.013843       0.091093      -0.045916      -0.049433      -0.016485       0.065917             10.065670       6.018260       0.905514       2.549570      13.919233       1.516205      10.259518           0.000002
           91              C      10.403758       2.473855      14.563504       0.147570      32.920623 0.36177582E+03  0.81121618E+04                                 9.066701                            6.445915       0.072436       2.056764                    0.999348      25.227725      70.508196       0.634232       0.430686      -1.056747      -0.012325      -0.019581       0.069780       0.073516       0.001032       0.012601       0.023717       0.132008      -0.045412      -0.069020      -0.006452       0.075472             10.976147       4.438989       0.171746      -0.840526      14.443986      -1.260206      14.045465          -0.000000
           92              C      10.408732       1.094290      14.515377      -0.164687      35.213588 0.44831901E+03  0.10625247E+05                                 9.377570                            7.110543       0.132138       2.026945                    0.999420      29.216180      84.434661       0.611089       0.422912      -1.059695      -0.011376       0.010087      -0.002712       0.015444       0.003246       0.011317       0.018783       0.084952      -0.014369      -0.048232       0.000282       0.047950             10.812564       4.591013       0.227010      -0.532391      16.217349      -1.688636      11.629330           0.000002
           93              C      17.408796       7.100632      17.829830       0.651511      22.224333 0.23886340E+03  0.49283316E+04                                 7.471653                            5.627264      -0.358775       1.958006                    0.998466      22.088804      63.330945       0.597145       0.497137      -0.998772       0.035194      -0.052724       0.079446       0.101637       0.009847      -0.078669      -0.015356       0.137225      -0.141728      -0.085174      -0.043797       0.128971              8.517735       5.997810      -0.646843       2.893124       9.157042      -0.086256      10.398352           0.000001
           94              C      10.165360       3.351962      18.032798       0.621505      24.427693 0.23724812E+03  0.48690968E+04                                 7.807045                            5.522481      -0.112354       2.033430                    0.999152      22.042161      62.290786       0.619104       0.482055      -1.010134      -0.018427       0.040884       0.082154       0.093597       0.017412      -0.005485      -0.007731       0.185952      -0.249271      -0.084887      -0.051424       0.136311              9.439174       4.217163      -0.243414      -0.654825      11.514021      -1.552134      12.586339           0.000001
           95              C       9.261853       7.974282      17.721022       0.607733      24.212745 0.24276482E+03  0.49863920E+04                                 7.635703                            5.506458       0.013570       2.067491                    0.999234      21.984852      61.161512       0.636671       0.468371      -1.022460      -0.092035       0.012467      -0.020560       0.095124      -0.001590       0.016488      -0.096013      -0.149490      -0.028832      -0.083691      -0.057632       0.141323              9.000387      11.182091      -1.032310      -0.717358       6.634679       3.641611       9.184392           0.000002
           96              C      10.758009       8.043372      17.978394       0.144910      32.949227 0.37866861E+03  0.85992072E+04                                 9.125011                            6.632809      -0.079991       2.004095                    0.999147      25.708472      72.606565       0.619070       0.435679      -1.052379       0.069835      -0.031038       0.014709       0.077824      -0.013715      -0.024576      -0.052065      -0.055336       0.126392      -0.067362      -0.013185       0.080546             10.873150      14.767105       0.823855       1.206332       9.620578       4.273408       8.231767           0.000000
           97              C      11.369730       9.019542      18.731679      -0.164942      34.760839 0.45367579E+03  0.10807104E+05                                 9.357576                            7.174988      -0.028519       1.974555                    0.998701      29.603984      86.370574       0.604247       0.425528      -1.055818      -0.005318      -0.014356       0.017530       0.023274      -0.016995      -0.017085      -0.042674      -0.051891       0.071706      -0.056001      -0.005930       0.061931             10.809023      13.854364       2.528663       1.474992      10.147321       4.488001       8.425384           0.000001
           98              C      12.767678       8.970510      18.882336       0.125708      35.814383 0.39262234E+03  0.89424167E+04                                 9.528793                            6.648779       0.001114       2.024545                    0.999199      25.520273      70.757949       0.636922       0.422221      -1.067154      -0.003918      -0.011713       0.005132       0.013375       0.000782       0.006877      -0.017296      -0.013678       0.026693      -0.016901      -0.007008       0.023909             11.896887      13.088689       3.708820       2.292295      13.889850       6.094751       8.712122           0.000000
           99              C      13.444404       7.889591      18.317372      -0.176899      33.260173 0.43488486E+03  0.10210974E+05                                 8.932231                            6.926640       0.255488       2.062697                    0.999659      29.148229      83.370263       0.630538       0.413716      -1.067391      -0.009446      -0.007786       0.003387       0.012701      -0.005439      -0.003252      -0.042830       0.028323       0.063069      -0.051102       0.004383       0.046719             10.070785      10.484559       0.870422       0.887952      11.483458       5.097573       8.244338           0.000002
          100              C      12.739236       6.966910      17.580827       0.147091      31.172797 0.36510629E+03  0.82029040E+04                                 8.732989                            6.474024      -0.006582       2.031875                    0.999239      25.304099      70.714522       0.633282       0.430488      -1.057218      -0.055902       0.043950       0.021361       0.074249       0.005791      -0.016996      -0.062725       0.017147       0.073067      -0.065281      -0.007096       0.072377             10.171280      11.479718      -0.359679       0.315928      10.981442       4.771599       8.052679          -0.000000
          101              C      13.379990       5.785700      16.875669       0.630206      23.518636 0.24447768E+03  0.50634556E+04                                 7.657117                            5.639205      -0.294157       1.969886                    0.998826      22.358795      63.811014       0.606276       0.487784      -1.005526       0.049347      -0.058214      -0.025434       0.080442       0.041423       0.001876      -0.106883      -0.051791       0.223085      -0.110827      -0.038124       0.148951              8.813711      12.319066      -0.051243       0.244725       8.103930       2.521558       6.018136           0.000001
          102              C       7.341861       2.707868      20.003893       0.575544      21.665258 0.26372200E+03  0.55760844E+04                                 7.303271                            5.879269      -0.336546       1.945595                    0.998146      23.375324      67.785545       0.589375       0.491509      -1.001888       0.001910       0.099465       0.008702       0.099864       0.015328      -0.101341      -0.017645       0.020506       0.125559      -0.089131      -0.034662       0.123793              7.940675       7.438950      -1.287992       1.844922      10.269388      -0.026627       6.113688          -0.000000
          103              C       7.720916       1.243613      20.066666       0.143189      32.536833 0.39280367E+03  0.90480752E+04                                 9.152183                            6.828411      -0.208651       1.954585                    0.999242      26.494768      76.620481       0.597352       0.445138      -1.041448       0.047440      -0.061474       0.012165       0.078597      -0.003369      -0.043746      -0.021101       0.056224       0.141741      -0.059106      -0.017507       0.076613             10.650690       9.839844      -0.123238       2.388761      15.377512       1.410785       6.734716          -0.000002
          104              C       7.004076       0.242927      19.459854      -0.209021      33.686469 0.46534872E+03  0.11183651E+05                                 9.107968                            7.223039       0.020891       1.970661                    0.999452      30.865427      91.189869       0.606189       0.420429      -1.056367       0.011000      -0.001768       0.007207       0.013269       0.002196      -0.015137      -0.011224       0.077731       0.075380      -0.053040       0.011223       0.041818             10.159859       9.217277       2.144372       2.430977      14.556759       2.624099       6.705539           0.000001
          105              C      13.467752      10.058115      19.595864       0.118201      35.327115 0.39920468E+03  0.91413894E+04                                 9.474420                            6.719179       0.020164       2.027059                    0.999139      25.780511      71.959151       0.630698       0.424100      -1.064666      -0.000759       0.004466       0.008784       0.009883       0.004373      -0.013744       0.008155       0.015949      -0.027906      -0.020808       0.001558       0.019251             11.807227      11.817698       4.195057       4.633450      15.046008       4.432248       8.557976          -0.000001
          106              C      14.601343       9.846389      20.372165      -0.200064      33.566901 0.44353563E+03  0.10487534E+05                                 9.013136                            7.005157       0.236435       2.051385                    0.999600      29.742773      85.958772       0.624342       0.414895      -1.064390      -0.006507       0.011672       0.006091       0.014686      -0.019999      -0.045110      -0.008265      -0.023862       0.022724      -0.057346       0.013770       0.043576             10.275062      12.221519       2.595319       4.431034      10.960065       2.004702       7.643603           0.000000
          107              C       9.562509      10.911707      -0.020925       0.186636      33.170421 0.36669300E+03  0.83007613E+04                                 9.304017                            6.602151      -0.162547       1.976400                    0.999175      25.801119      73.913432       0.607004       0.445758      -1.041319      -0.062125       0.040057      -0.005483       0.074122      -0.002755      -0.059151      -0.004715       0.003845       0.253452      -0.064801      -0.043337       0.108138             11.430817      16.052760       0.524782       4.984108      10.748124       1.347296       7.491569          -0.000002
          108              C      10.978241      10.806959       0.548224       0.524137      29.187730 0.33382600E+03  0.74190659E+04                                 8.699100                            6.440112      -0.191551       1.963446                    0.999248      24.546694      70.843752       0.591533       0.465906      -1.024648       0.113109       0.021140       0.014816       0.116018       0.048675      -0.027183      -0.057752      -0.012405       0.058996      -0.065337      -0.027084       0.092420             10.478172      15.742774      -2.565327       1.283356       7.537526       1.851081       8.154216           0.000001
          109              C      16.885211       7.960910      16.735474       0.138209      31.556045 0.37840640E+03  0.86149095E+04                                 8.926204                            6.666986      -0.096457       2.001338                    0.999199      25.848136      73.738073       0.610776       0.440486      -1.046677      -0.026297       0.021982      -0.072136       0.079864       0.012110      -0.033819       0.018480       0.107067       0.010898      -0.064852      -0.004361       0.069213             10.463308       6.939638      -0.983308       3.728352      12.008109      -1.733400      12.442178          -0.000001
          110              C      16.917246       9.347160      16.777323      -0.149393      32.872858 0.44695671E+03  0.10603139E+05                                 9.022461                            7.141338       0.041343       2.005919                    0.998620      29.102195      84.620055       0.603409       0.427883      -1.054786       0.014101      -0.004691      -0.005158       0.015730       0.008421      -0.032537       0.014231       0.092093      -0.044708      -0.050479      -0.016086       0.066565             10.072548       6.021894      -0.905915       2.551831      13.928676      -1.516417      10.267074           0.000002
          111              C      10.294049       2.473854      16.823357       0.147070      32.932167 0.36195227E+03  0.81169311E+04                                 9.068439                            6.447435       0.073987       2.057155                    0.999354      25.232359      70.519657       0.634179       0.430679      -1.056774       0.011771      -0.019871      -0.069539       0.073274      -0.000285       0.012587      -0.024155       0.132835      -0.043598      -0.069885      -0.005662       0.075547             10.977919       4.439514      -0.171768      -0.840689      14.445810       1.257316      14.048432          -0.000000
          112              C      10.289075       1.094290      16.871484      -0.163654      35.135998 0.44717482E+03  0.10590205E+05                                 9.357917                            7.096373       0.139297       2.029197                    0.999465      29.183475      84.278529       0.612424       0.422306      -1.060191       0.012329       0.009764       0.002361       0.015903      -0.002600       0.010585      -0.018629       0.084851      -0.014617      -0.048066       0.000564       0.047502             10.788574       4.581941      -0.226234      -0.531457      16.174357       1.677255      11.609426           0.000002
          113              C       7.483801       1.092062       5.231143       0.117973      33.617725 0.37867577E+03  0.85405503E+04                                 9.061838                            6.490280       0.082243       2.050154                    0.998819      25.288853      69.597727       0.651024       0.417148      -1.071209       0.000731       0.002495      -0.000449       0.002638      -0.000204      -0.005659       0.000079       0.017459       0.006112      -0.009751      -0.001456       0.011206             10.969695       5.453364      -0.000031       2.109268      17.860504      -0.000318       9.595219           0.000002
          114              C      13.535054      10.775757       5.231143       0.112054      34.693616 0.37435367E+03  0.84193362E+04                                 9.234205                            6.445084       0.045428       2.036932                    0.999024      25.331785      69.630265       0.654492       0.416108      -1.071819       0.000084      -0.004413       0.000541       0.004447      -0.000800       0.019918       0.000059       0.014762      -0.019103      -0.019560      -0.004196       0.023755             11.331064       4.432807      -0.000226      -0.354416      18.977350      -0.000898      10.583034           0.000003
          115              C      16.400156      10.051429      15.693430       0.117973      33.617725 0.37867577E+03  0.85405503E+04                                 9.061838                            6.490280       0.082243       2.050154                    0.998819      25.288853      69.597726       0.651024       0.417148      -1.071209      -0.000731      -0.002495       0.000449       0.002638      -0.000204      -0.005659       0.000079       0.017459       0.006112      -0.009751      -0.001456       0.011206             10.969695       5.453364      -0.000027       2.109268      17.860503      -0.000314       9.595219           0.000002
          116              C      10.348903       0.367734      15.693430       0.112054      34.693613 0.37435364E+03  0.84193352E+04                                 9.234205                            6.445083       0.045428       2.036932                    0.999024      25.331784      69.630260       0.654492       0.416108      -1.071819      -0.000084       0.004413      -0.000541       0.004447      -0.000800       0.019918       0.000059       0.014762      -0.019103      -0.019560      -0.004196       0.023755             11.331063       4.432807      -0.000224      -0.354416      18.977348      -0.000905      10.583033           0.000002
          117              N      14.615660       4.094119       6.936496      -0.339815      43.845147 0.60389281E+03  0.15194880E+05                                10.414298                            8.028028      -0.166428       1.935752                    0.999020      30.298682      86.009569       0.608246       0.400211      -1.090256       0.083953      -0.108307       0.121893       0.183403       0.038578      -0.063443       0.093375       0.014878       0.068461      -0.132434       0.027177       0.105257             11.943868      15.933456       2.087191      -0.946010      10.793514      -3.963050       9.104635          -0.000000
          118              N      11.983973      10.158407      10.328370      -0.373750      44.581809 0.63127939E+03  0.16119003E+05                                10.594566                            8.251398      -0.191704       1.915649                    0.999016      31.405568      90.871368       0.593096       0.404450      -1.083480      -0.109149       0.154393      -0.064466       0.199766       0.072225      -0.074320       0.067779       0.084007       0.228311      -0.161063       0.035968       0.125096             12.065362      14.487473       3.727826       3.509312      13.319209       0.594210       8.389404          -0.000002
          119              N      12.454444       4.094119       3.525791      -0.338862      43.824987 0.60354104E+03  0.15184417E+05                                10.412887                            8.027140      -0.168833       1.935177                    0.999013      30.291400      85.995415       0.608091       0.400356      -1.090115      -0.083843      -0.109248      -0.121856       0.183885      -0.038172      -0.062848      -0.093431       0.014910       0.068184      -0.131887       0.026784       0.105104             11.942040      15.932087      -2.086575      -0.945489      10.790894       3.961711       9.103138          -0.000000
          120              N      15.086135      10.158407       0.133917      -0.373045      44.523501 0.63030084E+03  0.16085556E+05                                10.579325                            8.240506      -0.183197       1.918368                    0.999036      31.379180      90.730221       0.594055       0.404009      -1.083925       0.110279       0.153761       0.064505       0.199912      -0.072238      -0.074304      -0.068062       0.084322       0.229026      -0.161354       0.036022       0.125332             12.047070      14.464226      -3.722898       3.503528      13.299492      -0.594181       8.377492          -0.000002
          121              N       9.268297       7.049372      13.988078      -0.339815      43.845146 0.60389278E+03  0.15194880E+05                                10.414298                            8.028028      -0.166428       1.935752                    0.999020      30.298682      86.009571       0.608246       0.400211      -1.090256      -0.083953       0.108307      -0.121893       0.183403       0.038578      -0.063443       0.093375       0.014878       0.068461      -0.132434       0.027177       0.105257             11.943869      15.933456       2.087190      -0.946009      10.793515      -3.963051       9.104635          -0.000000
          122              N      11.899984       0.985084      10.596204      -0.373750      44.581803 0.63127934E+03  0.16119002E+05                                10.594565                            8.251398      -0.191704       1.915649                    0.999016      31.405566      90.871359       0.593096       0.404450      -1.083480       0.109149      -0.154393       0.064466       0.199766       0.072225      -0.074320       0.067779       0.084007       0.228311      -0.161063       0.035968       0.125096             12.065360      14.487470       3.727825       3.509311      13.319208       0.594210       8.389402          -0.000002
          123              N      11.429513       7.049372      17.398783      -0.338862      43.824985 0.60354103E+03  0.15184416E+05                                10.412886                            8.027140      -0.168833       1.935177                    0.999013      30.291399      85.995410       0.608091       0.400356      -1.090115       0.083843       0.109248       0.121856       0.183885      -0.038172      -0.062848      -0.093431       0.014910       0.068184      -0.131887       0.026784       0.105104             11.942039      15.932086      -2.086576      -0.945490      10.790893       3.961711       9.103137          -0.000000
          124              N       8.797822       0.985084      20.790657      -0.373045      44.523498 0.63030077E+03  0.16085554E+05                                10.579325                            8.240505      -0.183197       1.918368                    0.999036      31.379178      90.730213       0.594055       0.404009      -1.083925      -0.110279      -0.153761      -0.064505       0.199912      -0.072238      -0.074304      -0.068062       0.084322       0.229026      -0.161354       0.036022       0.125332             12.047069      14.464226      -3.722898       3.503528      13.299491      -0.594182       8.377491          -0.000002
          125              N       7.483802       3.842276       5.231143      -0.373674      45.680168 0.65990756E+03  0.16978592E+05                                10.654359                            8.362240       0.005042       1.969540                    0.999492      31.538820      90.567717       0.599093       0.397369      -1.092074       0.000807      -0.204920       0.000577       0.204923      -0.000784      -0.037201      -0.000363       0.293362       0.152013      -0.172020       0.034701       0.137319             12.097071       9.283424       0.000690       4.628572       9.881656       0.001586      17.126132          -0.000002
          126              N      13.535053       7.980969       5.231143      -0.342883      46.572413 0.59395514E+03  0.14878549E+05                                10.852464                            7.962884      -0.074620       1.967978                    0.999100      30.097740      85.166831       0.610774       0.400330      -1.090499      -0.000021       0.176253      -0.000331       0.176253       0.000004       0.002810      -0.000006       0.251640       0.068991      -0.137318       0.022911       0.114408             13.018712       5.607151      -0.000183      -0.855425      13.799453      -0.000099      19.649532          -0.000001
          127              N      16.400155       7.301215      15.693430      -0.373674      45.680168 0.65990757E+03  0.16978592E+05                                10.654360                            8.362241       0.005042       1.969540                    0.999492      31.538820      90.567719       0.599093       0.397369      -1.092074      -0.000807       0.204920      -0.000577       0.204923      -0.000784      -0.037201      -0.000363       0.293362       0.152013      -0.172020       0.034701       0.137319             12.097071       9.283424       0.000687       4.628573       9.881656       0.001583      17.126132          -0.000001
          128              N      10.348904       3.162522      15.693430      -0.342883      46.572413 0.59395513E+03  0.14878549E+05                                10.852463                            7.962884      -0.074620       1.967978                    0.999100      30.097740      85.166830       0.610774       0.400330      -1.090499       0.000021      -0.176253       0.000331       0.176253       0.000004       0.002810      -0.000006       0.251640       0.068991      -0.137318       0.022911       0.114408             13.018712       5.607151      -0.000184      -0.855425      13.799452      -0.000094      19.649532          -0.000001
          129              O      12.090391       3.904679       6.310852      -0.595460      40.474656 0.60803820E+03  0.15069333E+05                                 9.381111                            7.694927       0.305041       2.136400                    0.997523      28.409144      75.751855       0.676758       0.365182      -1.134463      -0.044483      -0.028603       0.032430       0.062036      -0.020549       0.013431       0.022579      -0.161910       0.096363      -0.101566       0.024264       0.077302             10.533725       8.303457      -0.534608       1.900216       9.112148      -5.095641      14.185570          -0.000001
          130              O      11.686600       2.471626       7.978540      -0.645410      44.690344 0.61175147E+03  0.15188075E+05                                10.011925                            7.686125       0.371953       2.138246                    0.998614      29.220294      78.044090       0.681251       0.362136      -1.136571       0.032158      -0.054865      -0.105970       0.123588       0.037116      -0.022933       0.025461      -0.112802      -0.012009      -0.077525       0.003587       0.073938             11.877802      13.477634       4.171168      -5.734141       8.888198      -4.749745      13.267573           0.000001
          131              O      15.785862       6.111091       5.760535      -0.622497      42.862356 0.65577517E+03  0.16651772E+05                                 9.904317                            8.091514      -0.078899       1.989552                    0.997077      29.940814      82.243449       0.644265       0.374400      -1.121366       0.024692      -0.000523       0.007304       0.025755      -0.093786       0.047244       0.063569      -0.047533       0.218912      -0.158615       0.051772       0.106843             11.196487      13.213833      -4.685204       3.211426      11.881085      -3.026568       8.494542          -0.000002
          132              O       5.694260       5.502656       6.505450      -0.693610      47.058794 0.67743687E+03  0.17332754E+05                                10.462795                            8.181022       0.156250       2.047573                    0.997805      30.852222      84.918536       0.646145       0.370491      -1.124922      -0.083628      -0.070592       0.067627       0.128648      -0.032181       0.016973       0.079425       0.081929       0.134336      -0.115259       0.028466       0.086793             11.981128      21.898111       0.396058      -1.273595       7.244919      -0.143705       6.800355           0.000000
          133              O      11.225728       7.635520      10.250949      -0.706034      40.380898 0.74148451E+03  0.19382151E+05                                 9.386763                            8.542747       0.154715       2.039039                    0.997329      31.477916      87.240052       0.634866       0.369083      -1.127309      -0.110730      -0.015591      -0.058568       0.126231      -0.056912      -0.022604      -0.033645       0.062896       0.201438      -0.107949       0.031334       0.076615              9.711520       9.163716      -1.656108       1.304624      10.283314      -2.258347       9.687529           0.000004
          134              O       9.564926       8.079031       8.853187      -0.576197      33.530608 0.53879378E+03  0.12992192E+05                                 8.210336                            7.199400       0.542153       2.189242                    0.999111      28.822125      76.507992       0.704117       0.360746      -1.134733       0.054461      -0.043885       0.051742       0.087001       0.012313      -0.045062       0.054291       0.129567       0.067967      -0.105886       0.016852       0.089034              8.598249       9.796028       2.776674       2.720201       8.314850       2.409869       7.683869           0.000004
          135              O      13.864556      10.626433      12.033723      -0.577784      38.040084 0.61865407E+03  0.15428684E+05                                 9.042940                            7.763934       0.219304       2.089449                    0.997624      29.255579      78.748446       0.672168       0.365382      -1.132120       0.027654       0.024202      -0.008803       0.037788      -0.008993      -0.073479      -0.051514      -0.042040       0.138550      -0.097748      -0.005982       0.103730              9.925598       8.422477       0.623129       0.702221       8.507120      -3.588566      12.847197          -0.000001
          136              O       8.758378       1.167837      10.504136      -0.616922      47.611121 0.77294885E+03  0.20376979E+05                                10.526043                            8.721881      -0.041523       1.989068                    0.997887      30.659108      84.805827       0.629530       0.369063      -1.129462      -0.009553      -0.128206      -0.013945       0.129316       0.023090      -0.050543       0.009993       0.019267       0.073189      -0.057997      -0.005701       0.063698             11.939586      16.523532       4.804740      -2.184812      11.093463      -1.256781       8.201764          -0.000002
          137              O       8.528904       5.288701       7.160389      -0.626271      39.540023 0.65928444E+03  0.16730535E+05                                 9.331071                            8.098330       0.143896       2.068102                    0.995204      29.713675      81.075573       0.647023       0.373035      -1.124585       0.050066      -0.045846       0.101315       0.121956      -0.004418      -0.060556      -0.012644       0.065906      -0.198964      -0.091784       0.002153       0.089630              9.905951       7.717919       1.072203       0.905668      14.355004      -0.107718       7.644931           0.000001
          138              O       8.802902       3.450025       8.430511      -0.670224      44.697663 0.63040250E+03  0.15799465E+05                                10.031883                            7.822663       0.274690       2.102289                    0.998135      29.744776      80.324009       0.671366       0.364018      -1.132916      -0.078232       0.008931      -0.072032       0.106717      -0.030954      -0.043630      -0.055369       0.052590      -0.091371      -0.097450       0.034856       0.062593             11.451111       9.473360      -1.374112       5.095094       8.192108      -3.673060      16.687866           0.000003
          139              O      13.195347       6.552373       7.375912      -0.616951      43.885345 0.63558708E+03  0.15947779E+05                                 9.968894                            7.881880       0.242090       2.103066                    0.997650      29.138659      78.502822       0.665986       0.366535      -1.131978      -0.026750       0.021362       0.050694       0.061170       0.002429       0.008382       0.037448       0.043609      -0.327148      -0.118626       0.041461       0.077165             11.790942       6.154363      -0.123854      -0.497810      20.213191       3.395900       9.005272           0.000001
          140              O      13.405519       8.377677       8.664866      -0.669074      51.484826 0.69993662E+03  0.18016287E+05                                11.114316                            8.316149       0.112664       2.045755                    0.997908      30.221850      82.846031       0.642218       0.370525      -1.127333      -0.031454       0.010262      -0.094381       0.100012      -0.002443      -0.006169       0.052608       0.101076      -0.149243      -0.091740       0.015709       0.076031             13.602247       7.043944      -0.221302      -1.000828      11.008672       6.927772      22.754124          -0.000000
          141              O      14.979713       3.904679       4.151435      -0.595161      40.478294 0.60809399E+03  0.15071325E+05                                 9.382701                            7.696099       0.304429       2.136303                    0.997594      28.407273      75.752730       0.676587       0.365260      -1.134383       0.044723      -0.028902      -0.032874       0.062579       0.020271       0.012893      -0.021652      -0.162595       0.097476      -0.101838       0.025057       0.076781             10.535722       8.304889       0.534386       1.900189       9.113575       5.096955      14.188700          -0.000001
          142              O       3.281003       2.471626       2.483747      -0.646207      44.737836 0.61252688E+03  0.15212267E+05                                10.019055                            7.690976       0.366820       2.136560                    0.998652      29.237436      78.104639       0.681033       0.362134      -1.136563      -0.032136      -0.055209       0.105672       0.123480      -0.036807      -0.022479      -0.026050      -0.112563      -0.012878      -0.077034       0.002889       0.074145             11.887012      13.488354      -4.174984      -5.739769       8.894114       4.753696      13.278569           0.000001
          143              O      11.284243       6.111091       4.701752      -0.622291      42.837698 0.65536055E+03  0.16638161E+05                                 9.899341                            8.087941      -0.080957       1.989052                    0.997073      29.934848      82.212156       0.644546       0.374306      -1.121467      -0.024790      -0.000522      -0.007561       0.025923       0.093860       0.047788      -0.063835      -0.047324       0.219297      -0.159061       0.051954       0.107108             11.190412      13.205881       4.682168       3.209242      11.874850       3.024813       8.490504          -0.000002
          144              O       9.273345       5.502656       3.956837      -0.693527      47.047728 0.67734403E+03  0.17329418E+05                                10.459870                            8.179385       0.153864       2.046473                    0.997731      30.854096      84.915464       0.646351       0.370393      -1.125020       0.084252      -0.070432      -0.067463       0.128881       0.032270       0.017038      -0.079142       0.083166       0.133007      -0.115418       0.029291       0.086126             11.977255      21.889645      -0.396397      -1.273809       7.243095       0.143573       6.799025           0.000000
          145              O      15.844378       7.635521       0.211338      -0.705506      40.382393 0.74150624E+03  0.19383156E+05                                 9.387688                            8.543393       0.147945       2.036859                    0.997339      31.477684      87.244726       0.634774       0.369128      -1.127257       0.110305      -0.014441       0.058375       0.125632       0.057029      -0.022588       0.033992       0.061805       0.199343      -0.107634       0.031555       0.076080              9.712418       9.164907       1.656548       1.305326      10.283899       2.259141       9.688447           0.000003
          146              O       5.402680       8.079032       1.609100      -0.576237      33.553516 0.53926159E+03  0.13006727E+05                                 8.215473                            7.203720       0.541347       2.188907                    0.999102      28.828499      76.542807       0.703707       0.360866      -1.134601      -0.054170      -0.043786      -0.052073       0.086967      -0.012140      -0.045111      -0.054008       0.129652       0.069094      -0.105731       0.016599       0.089132              8.603598       9.802472      -2.778800       2.722010       8.320111      -2.411473       7.688212           0.000004
          147              O      18.935755      10.626433      19.353138      -0.577802      38.018242 0.61818722E+03  0.15414068E+05                                 9.039627                            7.760949       0.222603       2.090726                    0.997640      29.245157      78.711730       0.672307       0.365377      -1.132129      -0.027979       0.024067       0.008232       0.037813       0.008684      -0.074171       0.051270      -0.041969       0.136996      -0.097989      -0.005853       0.103842              9.922104       8.418640      -0.622507       0.702099       8.504530       3.587844      12.843143          -0.000001
          148              O      11.939429       1.167837      20.882725      -0.616190      47.578668 0.77226181E+03  0.20354539E+05                                10.521985                            8.718414      -0.039772       1.989736                    0.997873      30.645248      84.761156       0.629604       0.369098      -1.129425       0.010023      -0.128134       0.013095       0.129191      -0.023420      -0.051323      -0.009569       0.020014       0.072784      -0.058450      -0.006177       0.064628             11.935014      16.517167      -4.802727      -2.183588      11.089202       1.255961       8.198674          -0.000003
          149              O       6.438701       5.288701       3.301898      -0.624963      39.403488 0.65637303E+03  0.16636403E+05                                 9.304781                            8.076215       0.153048       2.071426                    0.995320      29.670208      80.878675       0.648487       0.372646      -1.125002      -0.050306      -0.046819      -0.101807       0.122831       0.004931      -0.060471       0.013381       0.065467      -0.199716      -0.092200       0.002744       0.089456              9.877209       7.694738      -1.067787       0.900784      14.315016       0.109429       7.621871           0.000001
          150              O       6.164702       3.450025       2.031776      -0.669474      44.672203 0.62997365E+03  0.15786030E+05                                10.027557                            7.819572       0.276468       2.102945                    0.998141      29.738787      80.300973       0.671554       0.363978      -1.132947       0.079117       0.008688       0.073164       0.108111       0.030828      -0.043213       0.055332       0.052479      -0.089079      -0.096922       0.034909       0.062013             11.445832       9.469242       1.373058       5.092466       8.187868       3.670153      16.680385           0.000003
          151              O      13.874758       6.552373       3.086375      -0.616748      43.855681 0.63510324E+03  0.15932119E+05                                 9.963169                            7.877906       0.238116       2.101778                    0.997725      29.132317      78.469240       0.666298       0.366445      -1.132082       0.026988       0.021658      -0.050858       0.061514      -0.002261       0.007925      -0.037663       0.042674      -0.327677      -0.118830       0.042125       0.076705             11.783496       6.151062       0.123496      -0.497230      20.199065      -3.394289       9.000362           0.000001
          152              O      13.664588       8.377677       1.797421      -0.670563      51.552509 0.70109339E+03  0.18053757E+05                                11.123778                            8.323285       0.117564       2.046712                    0.997879      30.244854      82.930415       0.641903       0.370548      -1.127299       0.031712       0.010653       0.092859       0.098701       0.002266      -0.006581      -0.051538       0.100516      -0.151595      -0.090945       0.014775       0.076170             13.613940       7.049633       0.221332      -1.001882      11.017665      -6.933691      22.774521          -0.000000
          153              O      11.793566       7.238812      14.613722      -0.595460      40.474653 0.60803817E+03  0.15069332E+05                                 9.381111                            7.694926       0.305040       2.136400                    0.997523      28.409143      75.751853       0.676758       0.365182      -1.134463       0.044483       0.028603      -0.032430       0.062036      -0.020549       0.013431       0.022579      -0.161910       0.096363      -0.101566       0.024264       0.077302             10.533725       8.303457      -0.534607       1.900216       9.112149      -5.095641      14.185568          -0.000001
          154              O      12.197357       8.671865      12.946034      -0.645410      44.690356 0.61175164E+03  0.15188080E+05                                10.011927                            7.686127       0.371953       2.138246                    0.998614      29.220296      78.044101       0.681251       0.362136      -1.136571      -0.032158       0.054865       0.105970       0.123588       0.037117      -0.022933       0.025461      -0.112801      -0.012009      -0.077525       0.003587       0.073938             11.877805      13.477637       4.171170      -5.734143       8.888201      -4.749747      13.267576           0.000001
          155              O       8.098095       5.032400      15.164039      -0.622497      42.862359 0.65577525E+03  0.16651775E+05                                 9.904318                            8.091515      -0.078899       1.989552                    0.997077      29.940815      82.243455       0.644265       0.374400      -1.121366      -0.024692       0.000523      -0.007304       0.025755      -0.093786       0.047244       0.063569      -0.047533       0.218912      -0.158615       0.051772       0.106843             11.196487      13.213835      -4.685204       3.211425      11.881086      -3.026568       8.494542          -0.000002
          156              O      18.189697       5.640835      14.419124      -0.693610      47.058788 0.67743668E+03  0.17332748E+05                                10.462794                            8.181021       0.156250       2.047574                    0.997805      30.852219      84.918524       0.646145       0.370491      -1.124922       0.083628       0.070592      -0.067627       0.128648      -0.032181       0.016973       0.079425       0.081929       0.134336      -0.115259       0.028466       0.086793             11.981127      21.898110       0.396058      -1.273595       7.244918      -0.143705       6.800353           0.000000
          157              O      12.658229       3.507971      10.673625      -0.706034      40.380904 0.74148468E+03  0.19382156E+05                                 9.386764                            8.542748       0.154714       2.039039                    0.997329      31.477919      87.240064       0.634866       0.369083      -1.127309       0.110730       0.015591       0.058568       0.126231      -0.056912      -0.022603      -0.033645       0.062896       0.201438      -0.107949       0.031334       0.076615              9.711521       9.163717      -1.656107       1.304623      10.283315      -2.258347       9.687530           0.000004
          158              O      14.319031       3.064460      12.071387      -0.576197      33.530563 0.53879286E+03  0.12992164E+05                                 8.210327                            7.199392       0.542155       2.189243                    0.999111      28.822112      76.507930       0.704118       0.360746      -1.134733      -0.054461       0.043885      -0.051742       0.087001       0.012313      -0.045061       0.054290       0.129567       0.067968      -0.105886       0.016852       0.089034              8.598240       9.796017       2.776670       2.720198       8.314840       2.409865       7.683861           0.000004
          159              O      10.019401       0.517058       8.890851      -0.577784      38.040053 0.61865346E+03  0.15428665E+05                                 9.042934                            7.763929       0.219306       2.089450                    0.997624      29.255570      78.748404       0.672169       0.365382      -1.132120      -0.027654      -0.024202       0.008803       0.037789      -0.008993      -0.073479      -0.051514      -0.042040       0.138549      -0.097749      -0.005981       0.103730              9.925591       8.422472       0.623129       0.702219       8.507114      -3.588563      12.847188          -0.000001
          160              O      15.125579       9.975654      10.420438      -0.616922      47.611110 0.77294868E+03  0.20376973E+05                                10.526041                            8.721879      -0.041523       1.989068                    0.997887      30.659106      84.805816       0.629530       0.369063      -1.129462       0.009553       0.128206       0.013945       0.129316       0.023090      -0.050543       0.009993       0.019267       0.073189      -0.057997      -0.005701       0.063698             11.939583      16.523528       4.804738      -2.184811      11.093460      -1.256781       8.201763          -0.000002
          161              O      15.355053       5.854790      13.764185      -0.626271      39.540021 0.65928439E+03  0.16730533E+05                                 9.331070                            8.098329       0.143896       2.068102                    0.995204      29.713675      81.075572       0.647023       0.373035      -1.124585      -0.050066       0.045846      -0.101315       0.121956      -0.004418      -0.060556      -0.012644       0.065906      -0.198964      -0.091784       0.002153       0.089630              9.905950       7.717919       1.072202       0.905668      14.355003      -0.107718       7.644930           0.000001
          162              O      15.081055       7.693466      12.494063      -0.670224      44.697661 0.63040244E+03  0.15799463E+05                                10.031882                            7.822662       0.274690       2.102289                    0.998135      29.744775      80.324005       0.671366       0.364018      -1.132916       0.078232      -0.008931       0.072032       0.106717      -0.030954      -0.043630      -0.055369       0.052590      -0.091371      -0.097450       0.034856       0.062593             11.451111       9.473360      -1.374113       5.095095       8.192107      -3.673060      16.687865           0.000003
          163              O      10.688610       4.591118      13.548662      -0.616951      43.885339 0.63558695E+03  0.15947775E+05                                 9.968893                            7.881879       0.242090       2.103066                    0.997650      29.138656      78.502814       0.665986       0.366535      -1.131978       0.026750      -0.021362      -0.050694       0.061170       0.002429       0.008382       0.037447       0.043609      -0.327148      -0.118626       0.041460       0.077165             11.790942       6.154363      -0.123854      -0.497810      20.213192       3.395901       9.005272           0.000001
          164              O      10.478438       2.765814      12.259708      -0.669074      51.484834 0.69993670E+03  0.18016290E+05                                11.114318                            8.316149       0.112664       2.045755                    0.997908      30.221851      82.846037       0.642218       0.370525      -1.127333       0.031454      -0.010262       0.094381       0.100012      -0.002443      -0.006169       0.052608       0.101076      -0.149243      -0.091740       0.015709       0.076031             13.602249       7.043945      -0.221302      -1.000828      11.008673       6.927774      22.754128          -0.000000
          165              O       8.904244       7.238812      16.773139      -0.595161      40.478294 0.60809396E+03  0.15071325E+05                                 9.382702                            7.696099       0.304429       2.136303                    0.997594      28.407271      75.752727       0.676587       0.365260      -1.134383      -0.044723       0.028902       0.032874       0.062579       0.020271       0.012893      -0.021652      -0.162595       0.097476      -0.101838       0.025057       0.076781             10.535723       8.304889       0.534386       1.900189       9.113576       5.096956      14.188703          -0.000001
          166              O      20.602954       8.671865      18.440827      -0.646207      44.737839 0.61252693E+03  0.15212268E+05                                10.019056                            7.690976       0.366820       2.136560                    0.998652      29.237437      78.104644       0.681033       0.362134      -1.136563       0.032136       0.055209      -0.105672       0.123480      -0.036807      -0.022479      -0.026050      -0.112563      -0.012878      -0.077034       0.002889       0.074145             11.887013      13.488355      -4.174984      -5.739769       8.894115       4.753696      13.278570           0.000001
          167              O      12.599714       5.032400      16.222822      -0.622291      42.837702 0.65536062E+03  0.16638164E+05                                 9.899341                            8.087941      -0.080958       1.989052                    0.997073      29.934850      82.212163       0.644546       0.374306      -1.121467       0.024790       0.000522       0.007561       0.025923       0.093860       0.047788      -0.063836      -0.047324       0.219297      -0.159062       0.051954       0.107108             11.190412      13.205881       4.682168       3.209243      11.874851       3.024813       8.490505          -0.000002
          168              O      14.610612       5.640835      16.967737      -0.693527      47.047704 0.67734373E+03  0.17329408E+05                                10.459866                            8.179382       0.153865       2.046473                    0.997731      30.854093      84.915446       0.646351       0.370393      -1.125020      -0.084252       0.070432       0.067463       0.128881       0.032270       0.017038      -0.079142       0.083166       0.133007      -0.115418       0.029291       0.086126             11.977249      21.889632      -0.396396      -1.273807       7.243092       0.143572       6.799023           0.000000
          169              O       8.039579       3.507970      20.713236      -0.705507      40.382405 0.74150652E+03  0.19383165E+05                                 9.387690                            8.543395       0.147944       2.036858                    0.997339      31.477689      87.244745       0.634774       0.369128      -1.127257      -0.110305       0.014441      -0.058375       0.125632       0.057029      -0.022588       0.033992       0.061805       0.199343      -0.107634       0.031555       0.076080              9.712420       9.164909       1.656549       1.305327      10.283901       2.259142       9.688449           0.000003
          170              O      18.481277       3.064459      19.315474      -0.576237      33.553535 0.53926197E+03  0.13006739E+05                                 8.215477                            7.203723       0.541346       2.188906                    0.999102      28.828506      76.542838       0.703707       0.360866      -1.134601       0.054170       0.043786       0.052073       0.086967      -0.012140      -0.045111      -0.054009       0.129652       0.069093      -0.105731       0.016599       0.089132              8.603602       9.802476      -2.778802       2.722012       8.320115      -2.411474       7.688215           0.000004
          171              O       4.948202       0.517058       1.571436      -0.577802      38.018248 0.61818735E+03  0.15414072E+05                                 9.039628                            7.760951       0.222603       2.090726                    0.997640      29.245157      78.711736       0.672307       0.365377      -1.132129       0.027979      -0.024067      -0.008232       0.037813       0.008684      -0.074171       0.051269      -0.041969       0.136996      -0.097989      -0.005853       0.103841              9.922106       8.418642      -0.622507       0.702099       8.504532       3.587844      12.843146          -0.000001
          172              O      11.944528       9.975654       0.041849      -0.616190      47.578668 0.77226182E+03  0.20354539E+05                                10.521985                            8.718414      -0.039772       1.989736                    0.997873      30.645248      84.761156       0.629604       0.369098      -1.129425      -0.010023       0.128134      -0.013095       0.129191      -0.023420      -0.051323      -0.009569       0.020014       0.072784      -0.058450      -0.006177       0.064628             11.935014      16.517167      -4.802727      -2.183588      11.089202       1.255961       8.198674          -0.000002
          173              O      17.445256       5.854790      17.622676      -0.624963      39.403488 0.65637305E+03  0.16636404E+05                                 9.304781                            8.076215       0.153048       2.071426                    0.995319      29.670208      80.878675       0.648487       0.372646      -1.125002       0.050306       0.046819       0.101807       0.122831       0.004931      -0.060471       0.013381       0.065467      -0.199716      -0.092200       0.002744       0.089457              9.877209       7.694738      -1.067787       0.900783      14.315016       0.109428       7.621871           0.000001
          174              O      17.719255       7.693466      18.892798      -0.669474      44.672201 0.62997366E+03  0.15786030E+05                                10.027557                            7.819572       0.276468       2.102945                    0.998141      29.738787      80.300973       0.671554       0.363978      -1.132947      -0.079117      -0.008688      -0.073164       0.108111       0.030828      -0.043213       0.055332       0.052479      -0.089079      -0.096922       0.034909       0.062013             11.445831       9.469241       1.373058       5.092465       8.187868       3.670153      16.680384           0.000003
          175              O      10.009199       4.591118      17.838199      -0.616748      43.855682 0.63510328E+03  0.15932120E+05                                 9.963170                            7.877906       0.238116       2.101778                    0.997725      29.132317      78.469240       0.666298       0.366445      -1.132082      -0.026988      -0.021658       0.050858       0.061514      -0.002261       0.007925      -0.037663       0.042674      -0.327677      -0.118830       0.042125       0.076705             11.783496       6.151062       0.123495      -0.497230      20.199065      -3.394288       9.000361           0.000001
          176              O      10.219369       2.765814      19.127153      -0.670563      51.552510 0.70109343E+03  0.18053759E+05                                11.123778                            8.323285       0.117564       2.046712                    0.997879      30.244854      82.930419       0.641903       0.370548      -1.127299      -0.031712      -0.010653      -0.092859       0.098701       0.002266      -0.006581      -0.051538       0.100516      -0.151595      -0.090945       0.014775       0.076170             13.613941       7.049634       0.221332      -1.001882      11.017666      -6.933691      22.774522          -0.000000

******************************************************
Auxiliary information for the entire system
The total spin magnetic moment of the unit cell is   0.000109
The total net atomic charge of the unit cell is   -0.000003
Accuracy of reproducing the electrostatic potential in the unit cell:
  The inner radius (bohr) =    5.0000
  The outer radius (bohr) =   12.0000
  Valid grid points have density less than (e/(bohr^3)) =    0.0001
  The number of valid grid points were=        77456
  The rms potential error without charges in kcal/mol is=     12.99061
  The rms potential error with partial charges in kcal/mol is=      2.08984
  The RRMSE value at monopole order=      0.16087
  The rms potential error with partial charges and cloud penetration in kcal/mol is=      2.07264
  The RRMSE value at monopole order with cloud penetration is=      0.15955
  The rms potential error with partial charges and atomic dipoles in kcal/mol is=      1.10803
  The RRMSE value at dipole order=      0.08529
  The rms potential error with partial charges, atomic dipoles and cloud penetration in kcal/mol is=      1.08345
  The RRMSE value at dipole order with cloud penetration=      0.08340

******************************************************
The electron densities and ab initio electrostatic potential were computed in VASP using the PBE functional and
projector augmented wave method. See the main text of the journal article for a description of computational details.
The atomic charges, dipoles, and quadrupoles were computed with the DDEC6 method as described in
(a) T. A. Manz and N. Gabaldon Limas, RSC Adv. 6 (2016) 47771-47801 DOI: 10.1039/c6ra04656h
(b) N. Gabaldon Limas and T. A. Manz, RSC Adv. 8 (2018) 2678-2707 DOI: 10.1039/c7ra11829e.
For each atom in the material, the electron cloud parameters were fit to the spherically averaged atom-in-material
electron density using radial positions for which this density was between 10^-4 and 10^-2 electrons per cubic bohr.
The polarizabilities, dispersion coefficients, and quantum Drude oscillator (QDO) parameters were fit using the MCLF method.
The magnetic structure of the system was optimized in VASP from the default ferromagnetic initial guess using spin polarization.
The atomic spin moments (ASMs) were computed on this optimized magnetic structure using the DDEC6 partition as inputs
to the method of T. A. Manz and D. S. Sholl, J. Chem. Theory Comput. 7 (2011) 4146-4164 DOI: 10.1021/ct200539n.
The RMSE and RRMSE were computed using a uniform grid with Ewald summation.
