# Supplementary material for: A collection of forcefield precursors for metal–organic frameworks
Source: RSC Adv. 2019 Nov 13;9(63):36492–507. doi: 10.1039/c9ra07327b (PMC9075174; doi:10.1039/c9ra07327b)
Supplement: RA-009-C9RA07327B-s3668 [file RA-009-C9RA07327B-s3668.xyz]

  176
jmolscript: load "" {1 1 1} spacegroup "x,y,z" unitcell [{     12.126000     0.000000     0.000000 }, {      6.063011    11.135050     0.000000 }, {      5.685041    -0.000002    20.805262 }]
Ho    16.515690     8.231919     9.868352     2.021403
Ho    10.578847     8.231920     0.534279     2.021938
Ho     7.358362     2.903129    10.936910     2.021403
Ho    13.295205     2.903128    20.270983     2.021938
Ho    13.547265     4.785621     5.201315     2.078299
Ho    10.326787     6.349427    15.603947     2.078299
Ho     7.484266     5.636785     5.201315     1.827920
Ho    16.389786     5.498263    15.603947     1.827920
H      7.982203     9.680812     8.630023     0.138782
H     11.506817     7.805669     7.918483     0.134806
H      3.334138     0.469898     8.438614     0.129912
H     12.085326     8.988211     9.982365     0.136382
H     14.429408     9.785481     7.005132     0.144654
H      7.430130     0.665875     7.213184     0.140860
H      6.986336     9.680812     1.772608     0.138619
H     15.587719     7.805670     2.484148     0.135536
H     11.634384     0.469899     1.964017     0.129674
H     15.009213     8.988212     0.420266     0.137156
H     12.665132     9.785482     3.397499     0.145330
H      7.538392     0.665876     3.189447     0.141845
H     15.891849     1.454236    12.175239     0.138782
H     12.367235     3.329379    12.886779     0.134806
H     20.539914    10.665150    12.366648     0.129912
H     11.788726     2.146837    10.822897     0.136382
H      9.444644     1.349567    13.800130     0.144654
H     16.443922    10.469173    13.592078     0.140860
H     16.887716     1.454236    19.032654     0.138619
H      8.286333     3.329378    18.321114     0.135536
H     12.239668    10.665149    18.841245     0.129673
H      8.864839     2.146836    20.384996     0.137155
H     11.208920     1.349566    17.407763     0.145330
H     16.335660    10.469172    17.615815     0.141845
C     14.576372     7.070756     7.325533     0.653425
C      7.280315     3.389508     7.516941     0.622870
C      6.386203     7.977149     7.240231     0.619781
C      7.894500     8.026143     7.483653     0.146048
C      8.503260     9.003801     8.215998    -0.168789
C      9.887980     9.008255     8.353313     0.132399
C     10.569320     7.899204     7.793651    -0.170934
C      9.887577     6.961633     7.073789     0.143393
C     10.471673     5.761274     6.326880     0.635429
C      4.447659     2.734767     9.487199     0.589535
C      4.826788     1.256033     9.543374     0.142819
C      4.116819     0.260559     8.942102    -0.214274
C     10.589276    10.074992     9.064853     0.109843
C     11.758714     9.870107     9.838808    -0.180669
C     12.414112    10.925710    10.373504     0.200812
C      7.590002     0.026723    11.228600     0.526995
C     14.023831     7.963787     6.235337     0.138206
C     14.054906     9.328944     6.260303    -0.156726
C      7.416486     2.483116     6.328961     0.151831
C      7.442255     1.117958     6.378893    -0.160725
C     12.518163     7.070756     3.077098     0.656803
C      7.688213     3.389509     2.885690     0.623969
C      8.582333     7.977150     3.162400     0.622218
C      7.074037     8.026144     2.918978     0.145331
C      6.465278     9.003801     2.186633    -0.168571
C     17.206558     9.008255     2.049318     0.133108
C     16.525216     7.899204     2.608980    -0.171880
C      5.080957     6.961633     3.328842     0.143040
C      4.496859     5.761274     4.075751     0.636353
C     10.520867     2.734768     0.915432     0.588244
C     10.141735     1.256034     0.859257     0.142132
C     10.851702     0.260560     1.460529    -0.213372
C     16.505264    10.074993     1.337778     0.109715
C     15.335826     9.870108     0.563823    -0.182311
C     14.680430    10.925711     0.029127     0.202540
C     13.063559     0.026722    19.979293     0.525092
C     13.070706     7.963787     4.167294     0.137525
C     13.039633     9.328944     4.142328    -0.158731
C      7.552039     2.483116     4.073670     0.151983
C      7.526268     1.117959     4.023738    -0.161950
C      9.297680     4.064292    13.479729     0.653425
C     16.593737     7.745540    13.288321     0.622870
C     17.487849     3.157899    13.565031     0.619781
C     15.979552     3.108905    13.321609     0.146047
C     15.370792     2.131247    12.589264    -0.168789
C     13.986072     2.126793    12.451949     0.132399
C     13.304732     3.235844    13.011611    -0.170934
C     13.986475     4.173415    13.731473     0.143393
C     13.402379     5.373774    14.478382     0.635429
C     19.426393     8.400281    11.318063     0.589535
C     19.047264     9.879015    11.261888     0.142819
C     19.757233    10.874489    11.863160    -0.214274
C     13.284776     1.060056    11.740409     0.109843
C     12.115338     1.264941    10.966454    -0.180669
C     11.459940     0.209338    10.431758     0.200812
C     10.221039    -0.026725     9.576662     0.526995
C      9.850221     3.171261    14.569925     0.138206
C      9.819146     1.806104    14.544959    -0.156726
C     16.457566     8.651932    14.476301     0.151831
C     16.431797    10.017090    14.426369    -0.160725
C     11.355889     4.064292    17.728164     0.656803
C     16.185839     7.745539    17.919572     0.623969
C     15.291719     3.157898    17.642862     0.622218
C     16.800015     3.108904    17.886284     0.145331
C     17.408774     2.131247    18.618629    -0.168571
C      6.667494     2.126793    18.755944     0.133108
C      7.348836     3.235844    18.196282    -0.171880
C     18.793095     4.173415    17.476420     0.143040
C     19.377193     5.373774    16.729511     0.636353
C     13.353185     8.400280    19.889830     0.588244
C     13.732317     9.879014    19.946005     0.142132
C     13.022350    10.874488    19.344733    -0.213372
C      7.368788     1.060055    19.467484     0.109715
C      8.538226     1.264940    20.241439    -0.182311
C      3.508581     0.209339    -0.029127     0.202540
C      4.747482    -0.026724     0.825969     0.525092
C     10.803346     3.171261    16.637968     0.137525
C     10.834419     1.806104    16.662934    -0.158731
C     16.322013     8.651932    16.731592     0.151983
C     16.347784    10.017089    16.781524    -0.161950
C     13.547270    10.041588     5.201315     0.128652
C      7.484261     0.411996     5.201315     0.106862
C     10.326782     1.093460    15.603947     0.128651
C     16.389791    10.723052    15.603947     0.106862
N      8.558482     7.041805     6.878220    -0.350399
N      5.909105     0.986564    10.273638    -0.411801
N      6.410052     7.041805     3.524411    -0.350036
N      9.059417     0.986565     0.128993    -0.412021
N     15.315570     4.093243    13.927042    -0.350399
N     17.964947    10.148484    10.531624    -0.411801
N     17.464000     4.093243    17.280851    -0.350036
N     14.814635    10.148483    20.676269    -0.412021
N     13.547267     7.286776     5.201315    -0.371725
N      7.484263     3.173489     5.201315    -0.354644
N     10.326785     3.848272    15.603947    -0.371725
N     16.389789     7.961559    15.603947    -0.354644
O      6.030676     7.224420     6.285270    -0.606228
O     17.746329     8.654160     7.947610    -0.653030
O      9.732336     5.030815     5.706883    -0.572774
O     11.753624     5.669967     6.447551    -0.726740
O      5.191925     3.500859    10.169612    -0.715913
O     15.644093     3.093316     8.792304    -0.572537
O      8.454048     0.995472    11.057997    -0.614042
O     13.509700    10.159618    12.075374    -0.530866
O     14.593413     5.863717     7.121641    -0.601355
O     14.865439     7.694319     8.401165    -0.687364
O      7.158176     4.609910     7.331774    -0.600490
O      7.351796     2.779308     8.621701    -0.671530
O      8.937859     7.224420     4.117361    -0.607676
O      9.348209     8.654161     2.455021    -0.654259
O      5.236195     5.030815     4.695748    -0.572403
O     15.340908     5.669967     3.955080    -0.727577
O      9.776602     3.500860     0.233019    -0.715499
O     11.450433     3.093317     1.610327    -0.572171
O     12.199515     0.995472    20.149896    -0.612792
O     19.269882    10.159618    19.132519    -0.530112
O     12.501119     5.863717     3.280990    -0.602694
O     12.229097     7.694319     2.001466    -0.688658
O      7.810354     4.609910     3.070857    -0.600446
O      7.616730     2.779308     1.780930    -0.673354
O     17.843376     3.910628    14.519992    -0.606228
O      6.127723     2.480888    12.857652    -0.653030
O     14.141716     6.104233    15.098379    -0.572774
O     12.120428     5.465081    14.357711    -0.726740
O     18.682127     7.634189    10.635650    -0.715913
O      8.229959     8.041732    12.012958    -0.572537
O     15.420004    10.139576     9.747265    -0.614042
O     10.364352     0.975430     8.729888    -0.530866
O      9.280639     5.271331    13.683621    -0.601355
O      9.008613     3.440729    12.404097    -0.687364
O     16.715876     6.525138    13.473488    -0.600490
O     16.522256     8.355740    12.183561    -0.671530
O     14.936193     3.910628    16.687901    -0.607676
O     14.525843     2.480887    18.350241    -0.654259
O     18.637857     6.104233    16.109514    -0.572404
O      8.533144     5.465081    16.850182    -0.727578
O     14.097450     7.634188    20.572243    -0.715498
O     12.423619     8.041731    19.194935    -0.572171
O     11.674537    10.139576     0.655366    -0.612792
O      4.604170     0.975430     1.672743    -0.530112
O     11.372933     5.271331    17.524272    -0.602694
O     11.644955     3.440729    18.803796    -0.688658
O     16.063698     6.525138    17.734405    -0.600446
O     16.257322     8.355740    19.024332    -0.673354

The following XYZ coordinates are in angstroms. Other properties are in atomic units.
The sperically averaged electron density of each atom fit to a function of the form exp(a - br)
eigen_1, eigen_2 and eigen_3 are the three eigenvalues of traceless quadrupole moment tensor
  atom number  atomic symbol              X              Y              Z     net charge C6 coefficient C8 coefficient C10 coefficient fluctuating dipole atomic polarizability isotropic forcefield polarizability              a              b squared Pearson coefficient          <r^3>          <r^4>         wp_QDO          m_QDO          q_QDO       dipole_x       dipole_y       dipole_z         dipole            Qxy            Qxz            Qyz     Q(x^2-y^2)  Q(3z^2 - R^2)        eigen_1        eigen_2        eigen_3 static polarizability      alpha(xx)      alpha(xy)      alpha(xz)      alpha(yy)      alpha(yz)      alpha(zz) atomic spin moment
            1             Ho      16.515690       8.231919       9.868352       2.021403     103.450566 0.21854921E+04  0.68447260E+05                                14.568476                           12.601440       2.276273       2.481118                    0.999899      70.372181     159.384552       0.717756       0.272472      -1.329989      -0.048656      -0.046071      -0.007151       0.067388      -0.058809      -0.123385      -0.033413      -0.075777      -0.092836      -0.169178       0.062530       0.106648             16.526674      15.451716       0.266261       2.883712      11.888426       1.488473      22.239881           0.000004
            2             Ho      10.578847       8.231920       0.534279       2.021938     103.469192 0.21858815E+04  0.68462709E+05                                14.571038                           12.603317       2.272582       2.480228                    0.999894      70.365486     159.374713       0.717636       0.272505      -1.329946       0.048380      -0.046664       0.006515       0.067532       0.057871      -0.123036       0.032840      -0.075355      -0.088833      -0.167954       0.061926       0.106028             16.529948      15.452369      -0.265454       2.883756      11.889113      -1.487580      22.248362           0.000004
            3             Ho       7.358362       2.903129      10.936910       2.021403     103.450552 0.21854917E+04  0.68447246E+05                                14.568474                           12.601439       2.276273       2.481118                    0.999899      70.372179     159.384543       0.717756       0.272472      -1.329989       0.048656       0.046071       0.007151       0.067388      -0.058809      -0.123385      -0.033413      -0.075777      -0.092836      -0.169178       0.062530       0.106648             16.526672      15.451714       0.266260       2.883707      11.888423       1.488472      22.239879           0.000003
            4             Ho      13.295205       2.903128      20.270983       2.021938     103.469192 0.21858815E+04  0.68462707E+05                                14.571038                           12.603317       2.272581       2.480228                    0.999894      70.365482     159.374704       0.717636       0.272505      -1.329946      -0.048380       0.046665      -0.006515       0.067533       0.057871      -0.123036       0.032840      -0.075355      -0.088834      -0.167954       0.061926       0.106028             16.529949      15.452371      -0.265455       2.883759      11.889113      -1.487581      22.248363           0.000004
            5             Ho      13.547265       4.785621       5.201315       2.078299      65.357039 0.13654209E+04  0.38109031E+05                                10.468304                            9.759224       3.211107       2.792186                    0.999082      67.193846     144.777403       0.838976       0.261574      -1.340463      -0.001534      -0.100512      -0.000064       0.100524       0.000515       0.084348       0.000001      -0.039569       0.295719      -0.104167      -0.029499       0.133666             10.946257      12.953475       0.000267      -1.391663      10.802630      -0.000126       9.082666           0.000003
            6             Ho      10.326787       6.349427      15.603947       2.078299      65.356979 0.13654193E+04  0.38108976E+05                                10.468296                            9.759216       3.211113       2.792188                    0.999082      67.193841     144.777360       0.838976       0.261574      -1.340463       0.001534       0.100513       0.000063       0.100524       0.000515       0.084348       0.000000      -0.039569       0.295718      -0.104167      -0.029499       0.133666             10.946248      12.953463       0.000267      -1.391661      10.802622      -0.000127       9.082659           0.000002
            7             Ho       7.484266       5.636785       5.201315       1.827920     158.917533 0.36077273E+04  0.12773415E+06                                20.371723                           17.174471       2.682781       2.542246                    0.999629      76.719946     183.153467       0.564246       0.306594      -1.294769       0.000181      -0.009551       0.000193       0.009554       0.000657      -0.135879       0.000084       0.248047      -0.044795      -0.116567      -0.096060       0.212626             23.812205      20.016478       0.001996       3.499981      27.699909       0.000820      23.720228           0.000005
            8             Ho      16.389786       5.498263      15.603947       1.827920     158.917513 0.36077267E+04  0.12773412E+06                                20.371724                           17.174472       2.682780       2.542246                    0.999629      76.719948     183.153485       0.564246       0.306595      -1.294769      -0.000181       0.009552      -0.000193       0.009556       0.000657      -0.135879       0.000084       0.248047      -0.044795      -0.116567      -0.096060       0.212626             23.812206      20.016476       0.001996       3.499981      27.699912       0.000822      23.720231           0.000006
            9              H       7.982203       9.680812       8.630023       0.138782       1.052328 0.78407304E+01  0.77562075E+02                                 1.793554                            1.703083      -1.279249       2.291424                    0.993818       3.633734      10.641793       0.446341       1.387223      -0.686053      -0.023533       0.026007       0.017030       0.038990      -0.009906      -0.000332       0.007380      -0.007525      -0.022797      -0.012022      -0.004078       0.016100              1.824690       1.865426      -0.233806      -0.289380       1.881387       0.415385       1.727258           0.000001
           10              H      11.506817       7.805669       7.918483       0.134806       1.037067 0.76293493E+01  0.74447632E+02                                 1.725313                            1.640421      -1.250494       2.300585                    0.994387       3.542339      10.076528       0.474557       1.322678      -0.699026       0.036387      -0.009997       0.006210       0.038243      -0.005814       0.005601       0.001977       0.012267      -0.021197      -0.010627      -0.002395       0.013023              1.752294       2.344651      -0.010693       0.057854       1.466245       0.113368       1.445985           0.000001
           11              H       3.334138       0.469898       8.438614       0.129912       1.361728 0.11258977E+02  0.12028402E+03                                 2.030442                            1.966943      -1.359290       2.236013                    0.994433       3.751015      10.923101       0.444919       1.288593      -0.708329      -0.029808       0.006877      -0.016348       0.034685       0.001372       0.009851       0.003236       0.020757      -0.005021      -0.011014      -0.005817       0.016831              2.013913       2.343026      -0.018109       0.397665       1.866504      -0.010908       1.832208           0.000002
           12              H      12.085326       8.988211       9.982365       0.136382       1.173080 0.89863350E+01  0.90578004E+02                                 1.831626                            1.752964      -1.025389       2.405589                    0.997542       3.423748       9.626862       0.473883       1.282315      -0.710485       0.013728      -0.033592       0.011394       0.038036      -0.003171       0.005668      -0.003408      -0.017149      -0.039337      -0.015619      -0.000751       0.016371              1.834915       1.674450      -0.218901       0.104004       2.272907      -0.022881       1.557390           0.000001
           13              H      14.429408       9.785481       7.005132       0.144654       1.015879 0.74805268E+01  0.73487885E+02                                 1.777724                            1.682689      -1.382049       2.244326                    0.993194       3.719883      11.028978       0.439254       1.419407      -0.678846       0.016922       0.018475       0.027782       0.037410       0.003248       0.003136       0.005467      -0.005394       0.005039      -0.005179      -0.003698       0.008877              1.810979       1.586610       0.093114       0.355980       1.781141       0.301760       2.065186           0.000001
           14              H       7.430130       0.665875       7.213184       0.140860       0.915117 0.65393600E+01  0.62180953E+02                                 1.665327                            1.578965      -1.261972       2.302163                    0.993981       3.621997      10.599940       0.450550       1.429686      -0.676939       0.001000      -0.015625       0.036858       0.040046      -0.000376      -0.002976      -0.008553      -0.014586       0.037372      -0.014002      -0.003231       0.017233              1.703196       1.317613      -0.027473      -0.045592       1.718553      -0.306339       2.073422           0.000000
           15              H       6.986336       9.680812       1.772608       0.138619       1.056018 0.78747980E+01  0.77982442E+02                                 1.797389                            1.706461      -1.282923       2.289415                    0.993814       3.640263      10.666118       0.446030       1.386707      -0.686127       0.023446       0.025672      -0.017304       0.038836       0.009882      -0.000286      -0.007437      -0.007749      -0.023466      -0.012171      -0.004056       0.016227              1.828688       1.869549       0.234661      -0.290431       1.885547      -0.416895       1.730966           0.000000
           16              H      15.587719       7.805670       2.484148       0.135536       1.035690 0.76136784E+01  0.74220893E+02                                 1.719966                            1.635711      -1.162661       2.339750                    0.995295       3.536386      10.038840       0.476787       1.317801      -0.700008      -0.036004      -0.010153      -0.006218       0.037922       0.005610       0.005575      -0.002126       0.012402      -0.022228      -0.010841      -0.002231       0.013072              1.746714       2.335799       0.010643       0.057546       1.462240      -0.112772       1.442102           0.000001
           17              H      11.634384       0.469899       1.964017       0.129674       1.360839 0.11247128E+02  0.12010731E+03                                 2.028267                            1.964882      -1.359299       2.236026                    0.994483       3.748606      10.908321       0.445570       1.287249      -0.708623       0.029947       0.006858       0.016045       0.034660      -0.001328       0.009940      -0.003190       0.020381      -0.004682      -0.010883      -0.005854       0.016737              2.011742       2.340460       0.018122       0.397176       1.864392       0.010971       1.830373           0.000002
           18              H      15.009213       8.988212       0.420266       0.137156       1.169617 0.89535404E+01  0.90164518E+02                                 1.828040                            1.749784      -1.021186       2.407987                    0.997658       3.418223       9.606742       0.474308       1.282346      -0.710485      -0.013883      -0.033415      -0.011473       0.037959       0.002985       0.005541       0.003200      -0.017135      -0.039650      -0.015599      -0.000673       0.016271              1.831278       1.671420       0.218125       0.103649       2.267660       0.022817       1.554755           0.000001
           19              H      12.665132       9.785482       3.397499       0.145330       1.015724 0.74804032E+01  0.73495340E+02                                 1.778278                            1.683233      -1.387788       2.242070                    0.993201       3.721288      11.038196       0.438911       1.420348      -0.678650      -0.017139       0.017884      -0.027456       0.036979      -0.003285       0.003116      -0.005568      -0.005883       0.005088      -0.005385      -0.003676       0.009061              1.811545       1.587079      -0.093052       0.356057       1.781796      -0.301747       2.065761           0.000001
           20              H       7.538392       0.665876       3.189447       0.141845       0.910272 0.65017733E+01  0.61791033E+02                                 1.666141                            1.579699      -1.286288       2.293531                    0.993534       3.622490      10.630317       0.447780       1.439289      -0.675189      -0.001167      -0.015221      -0.036422       0.039491       0.000424      -0.003185       0.008514      -0.014561       0.037185      -0.014032      -0.003151       0.017183              1.704057       1.318162       0.027508      -0.045630       1.719450       0.306538       2.074559           0.000000
           21              H      15.891849       1.454236      12.175239       0.138782       1.052328 0.78407296E+01  0.77562077E+02                                 1.793555                            1.703084      -1.279250       2.291424                    0.993818       3.633735      10.641802       0.446341       1.387225      -0.686053       0.023533      -0.026007      -0.017030       0.038990      -0.009906      -0.000332       0.007381      -0.007525      -0.022798      -0.012022      -0.004078       0.016100              1.824691       1.865427      -0.233806      -0.289380       1.881388       0.415386       1.727259           0.000000
           22              H      12.367235       3.329379      12.886779       0.134806       1.037065 0.76293377E+01  0.74447493E+02                                 1.725313                            1.640420      -1.250493       2.300586                    0.994387       3.542336      10.076519       0.474557       1.322679      -0.699026      -0.036387       0.009997      -0.006210       0.038243      -0.005814       0.005601       0.001977       0.012267      -0.021196      -0.010627      -0.002395       0.013023              1.752293       2.344650      -0.010693       0.057853       1.466244       0.113368       1.445984           0.000001
           23              H      20.539914      10.665150      12.366648       0.129912       1.361729 0.11258991E+02  0.12028422E+03                                 2.030444                            1.966945      -1.359291       2.236012                    0.994433       3.751017      10.923113       0.444919       1.288594      -0.708329       0.029808      -0.006877       0.016348       0.034685       0.001372       0.009851       0.003236       0.020758      -0.005022      -0.011014      -0.005817       0.016831              2.013915       2.343029      -0.018109       0.397665       1.866506      -0.010908       1.832210           0.000002
           24              H      11.788726       2.146837      10.822897       0.136382       1.173080 0.89863392E+01  0.90578061E+02                                 1.831627                            1.752965      -1.025388       2.405590                    0.997542       3.423749       9.626867       0.473883       1.282316      -0.710485      -0.013728       0.033592      -0.011394       0.038036      -0.003171       0.005668      -0.003408      -0.017149      -0.039337      -0.015619      -0.000751       0.016371              1.834916       1.674450      -0.218901       0.104004       2.272907      -0.022881       1.557390           0.000001
           25              H       9.444644       1.349567      13.800130       0.144654       1.015880 0.74805284E+01  0.73487908E+02                                 1.777725                            1.682690      -1.382049       2.244325                    0.993194       3.719884      11.028983       0.439254       1.419408      -0.678846      -0.016922      -0.018475      -0.027782       0.037410       0.003248       0.003136       0.005467      -0.005394       0.005039      -0.005179      -0.003698       0.008877              1.810979       1.586610       0.093114       0.355980       1.781141       0.301760       2.065186           0.000001
           26              H      16.443922      10.469173      13.592078       0.140860       0.915117 0.65393600E+01  0.62180953E+02                                 1.665327                            1.578965      -1.261972       2.302163                    0.993981       3.621997      10.599940       0.450550       1.429687      -0.676939      -0.001000       0.015625      -0.036858       0.040046      -0.000376      -0.002976      -0.008553      -0.014586       0.037372      -0.014002      -0.003231       0.017233              1.703196       1.317613      -0.027473      -0.045592       1.718553      -0.306339       2.073422           0.000000
           27              H      16.887716       1.454236      19.032654       0.138619       1.056019 0.78748034E+01  0.77982503E+02                                 1.797389                            1.706462      -1.282923       2.289415                    0.993814       3.640263      10.666116       0.446030       1.386707      -0.686127      -0.023446      -0.025672       0.017304       0.038836       0.009882      -0.000286      -0.007437      -0.007749      -0.023466      -0.012171      -0.004056       0.016227              1.828688       1.869549       0.234661      -0.290431       1.885547      -0.416895       1.730967           0.000001
           28              H       8.286333       3.329378      18.321114       0.135536       1.035690 0.76136734E+01  0.74220831E+02                                 1.719965                            1.635710      -1.162661       2.339750                    0.995295       3.536385      10.038836       0.476787       1.317801      -0.700008       0.036004       0.010153       0.006218       0.037922       0.005610       0.005575      -0.002126       0.012402      -0.022228      -0.010841      -0.002231       0.013072              1.746713       2.335798       0.010643       0.057546       1.462240      -0.112772       1.442102           0.000001
           29              H      12.239668      10.665149      18.841245       0.129673       1.360835 0.11247083E+02  0.12010668E+03                                 2.028263                            1.964877      -1.359295       2.236028                    0.994483       3.748599      10.908289       0.445571       1.287248      -0.708623      -0.029947      -0.006859      -0.016045       0.034660      -0.001328       0.009940      -0.003190       0.020381      -0.004682      -0.010883      -0.005854       0.016737              2.011737       2.340454       0.018122       0.397174       1.864387       0.010971       1.830369           0.000002
           30              H       8.864839       2.146836      20.384996       0.137155       1.169618 0.89535517E+01  0.90164659E+02                                 1.828041                            1.749785      -1.021187       2.407986                    0.997658       3.418225       9.606749       0.474307       1.282346      -0.710485       0.013883       0.033415       0.011473       0.037959       0.002985       0.005541       0.003200      -0.017135      -0.039650      -0.015599      -0.000673       0.016271              1.831280       1.671421       0.218125       0.103650       2.267662       0.022817       1.554756           0.000001
           31              H      11.208920       1.349566      17.407763       0.145330       1.015724 0.74804053E+01  0.73495364E+02                                 1.778278                            1.683233      -1.387788       2.242070                    0.993201       3.721288      11.038195       0.438911       1.420348      -0.678650       0.017139      -0.017884       0.027456       0.036979      -0.003285       0.003116      -0.005568      -0.005883       0.005089      -0.005385      -0.003676       0.009061              1.811545       1.587079      -0.093052       0.356057       1.781796      -0.301747       2.065761           0.000001
           32              H      16.335660      10.469172      17.615815       0.141845       0.910272 0.65017733E+01  0.61791033E+02                                 1.666141                            1.579699      -1.286288       2.293531                    0.993534       3.622490      10.630317       0.447780       1.439289      -0.675189       0.001167       0.015221       0.036422       0.039491       0.000424      -0.003185       0.008514      -0.014561       0.037185      -0.014032      -0.003151       0.017183              1.704057       1.318162       0.027508      -0.045630       1.719450       0.306538       2.074559           0.000000
           33              C      14.576372       7.070756       7.325533       0.653425      21.904010 0.23884639E+03  0.49264460E+04                                 7.401219                            5.631882      -0.360796       1.957545                    0.998311      22.077275      63.227349       0.596309       0.497989      -0.998638       0.034311      -0.052895       0.082531       0.103858       0.009470      -0.077872      -0.014707       0.151213      -0.132985      -0.082052      -0.051227       0.133280              8.366478       5.982825      -0.574006       2.778502       9.203828       0.025935       9.912782           0.000008
           34              C       7.280315       3.389508       7.516941       0.622870      24.492529 0.23691801E+03  0.48609440E+04                                 7.833506                            5.525489      -0.115985       2.034066                    0.999160      21.992784      62.155574       0.617745       0.483253      -1.009443      -0.017640       0.042410       0.081148       0.093246       0.015290      -0.010314      -0.006081       0.195992      -0.237049      -0.080852      -0.058368       0.139220              9.505232       4.262261      -0.177178      -0.804476      11.839851      -1.433254      12.413584           0.000006
           35              C       6.386203       7.977149       7.240231       0.619781      23.625591 0.24160401E+03  0.49586674E+04                                 7.533680                            5.508359      -0.036439       2.053801                    0.999240      21.894833      60.970000       0.633685       0.470947      -1.020635      -0.094704       0.012616      -0.018227       0.097264       0.002383       0.014693      -0.091860      -0.152888      -0.010433      -0.083841      -0.054207       0.138048              8.773835      10.922258      -0.900092      -0.667341       6.443995       3.499731       8.955253           0.000005
           36              C       7.894500       8.026143       7.483653       0.146048      32.676626 0.37641007E+03  0.85365556E+04                                 9.077181                            6.616357      -0.082364       2.004151                    0.999199      25.671544      72.493225       0.619265       0.436122      -1.051938       0.071546      -0.034148       0.012154       0.080204      -0.012030      -0.022476      -0.051523      -0.056268       0.128802      -0.065200      -0.015256       0.080456             10.803408      14.393812       1.088857       1.257294       9.764713       4.390609       8.251700           0.000005
           37              C       8.503260       9.003801       8.215998      -0.168789      34.543580 0.44305022E+03  0.10497661E+05                                 9.313899                            7.086998      -0.024611       1.977130                    0.998715      29.505021      86.012760       0.608084       0.425112      -1.055471      -0.002190      -0.017110       0.014088       0.022271      -0.019611      -0.016173      -0.039951      -0.060161       0.082219      -0.059508      -0.002718       0.062226             10.828044      13.819285       2.856865       1.573246      10.275080       4.568546       8.389768           0.000000
           38              C       9.887980       9.008255       8.353313       0.132399      36.333985 0.38888558E+03  0.88380225E+04                                 9.623944                            6.621155      -0.012777       2.020776                    0.999229      25.437822      70.501113       0.637523       0.422743      -1.066599      -0.004654      -0.007580       0.003339       0.009500      -0.004977       0.003152      -0.015552      -0.025323       0.025764      -0.017901      -0.006920       0.024820             12.196624      13.304102       4.211988       2.506196      14.435142       6.343162       8.850627           0.000003
           39              C      10.569320       7.899204       7.793651      -0.170934      33.760857 0.43819726E+03  0.10309693E+05                                 9.037461                            6.963756       0.225954       2.053232                    0.999571      29.174309      83.567044       0.627309       0.415001      -1.066418      -0.010894      -0.007188       0.006118       0.014414      -0.009011      -0.005800      -0.043117       0.032168       0.067284      -0.054148       0.006805       0.047344             10.286956      10.609355       0.999973       0.926717      11.888319       5.290535       8.363195           0.000001
           40              C       9.887577       6.961633       7.073789       0.143393      31.361791 0.37072108E+03  0.83543118E+04                                 8.754827                            6.512311       0.003091       2.032896                    0.999266      25.382467      70.858557       0.633561       0.428997      -1.058969      -0.047925       0.043344       0.025309       0.069398      -0.001754      -0.016592      -0.064810       0.036324       0.052333      -0.074693       0.008149       0.066544             10.221377      11.201400      -0.018315       0.465243      11.273875       4.966541       8.188854           0.000003
           41              C      10.471673       5.761274       6.326880       0.635429      23.418258 0.24265053E+03  0.50153154E+04                                 7.636232                            5.622744      -0.291519       1.972209                    0.998675      22.265043      63.441903       0.606516       0.488592      -1.005287       0.053280      -0.059700      -0.025048       0.083847       0.036427      -0.000325      -0.111718      -0.049060       0.211995      -0.107958      -0.043045       0.151003              8.819356      12.087458       0.511614       0.526816       8.266824       2.629124       6.103786           0.000007
           42              C       4.447659       2.734767       9.487199       0.589535      20.952050 0.25309294E+03  0.52982341E+04                                 7.138863                            5.764920      -0.325278       1.953188                    0.998083      23.075716      66.651322       0.594179       0.492422      -1.001112       0.004685       0.100219       0.009891       0.100815       0.015184      -0.098854      -0.009359       0.027783       0.129412      -0.085148      -0.036427       0.121575              7.712737       7.259500      -1.073375       1.903914       9.806570      -0.126569       6.072141           0.000006
           43              C       4.826788       1.256033       9.543374       0.142819      32.587375 0.39580516E+03  0.91295906E+04                                 9.156825                            6.854535      -0.200266       1.956686                    0.999366      26.475914      76.481294       0.596527       0.445149      -1.042011       0.056084      -0.064641       0.014403       0.086784      -0.000619      -0.039727      -0.022121       0.057076       0.136997      -0.057819      -0.015126       0.072945             10.624042       9.529856       0.182283       2.453084      15.450329       1.513518       6.891939           0.000001
           44              C       4.116819       0.260559       8.942102      -0.214274      33.489419 0.45896496E+03  0.10992955E+05                                 9.061320                            7.165713       0.031127       1.973916                    0.999551      30.822437      90.929082       0.609538       0.419537      -1.056856       0.010709      -0.005772       0.005233       0.013243       0.002635      -0.013473      -0.014585       0.081601       0.072371      -0.055533       0.014005       0.041528             10.161170       9.061011       2.269185       2.449730      14.637151       2.849592       6.785348           0.000001
           45              C      10.589276      10.074992       9.064853       0.109843      36.172808 0.40234161E+03  0.92246155E+04                                 9.595511                            6.726966       0.045023       2.032971                    0.999129      25.847144      72.019941       0.633400       0.421769      -1.066903      -0.002936       0.006451       0.010788       0.012908       0.005722      -0.006761       0.006546       0.009812      -0.017995      -0.014326       0.002871       0.011455             12.120830      11.821583       4.548173       4.730613      15.682976       4.942794       8.857931           0.000001
           46              C      11.758714       9.870107       9.838808      -0.180669      34.086773 0.44186034E+03  0.10441954E+05                                 9.127176                            7.019418       0.165408       2.033431                    0.999343      29.513096      85.375079       0.619813       0.418166      -1.061905      -0.008146       0.017727       0.017365       0.026118      -0.020418      -0.033741      -0.011852      -0.024169       0.002055      -0.049178       0.019262       0.029916             10.449417      11.740988       2.539956       4.448414      11.506118       2.664098       8.101144           0.000000
           47              C      12.414112      10.925710      10.373504       0.200812      31.594432 0.34822287E+03  0.77997701E+04                                 9.029666                            6.463194      -0.187825       1.972438                    0.999365      25.544100      73.352280       0.607873       0.449851      -1.036504      -0.069796      -0.010474      -0.004312       0.070709      -0.031098      -0.063250      -0.048077       0.003432       0.207654      -0.102005      -0.004420       0.106425             10.903919      13.169868       1.438798       5.379610      10.909924       1.960009       8.631964           0.000000
           48              C       7.590002       0.026723      11.228600       0.526995      26.508778 0.32357597E+03  0.71432041E+04                                 8.183694                            6.382548      -0.087759       1.997678                    0.999567      24.403487      70.445245       0.587687       0.472110      -1.020152       0.101306       0.012620       0.040936       0.109991      -0.056224      -0.063769       0.046854       0.077653      -0.061647      -0.071642      -0.050189       0.121831              9.348733      12.026183       1.486447       2.817970       7.972557      -1.286072       8.047459           0.000010
           49              C      14.023831       7.963787       6.235337       0.138206      31.057489 0.37833207E+03  0.86162815E+04                                 8.853796                            6.679377      -0.111194       1.997156                    0.999122      25.877809      73.933552       0.608176       0.442211      -1.045231      -0.032360       0.022696      -0.067580       0.078290       0.013760      -0.037336       0.019122       0.109843       0.021391      -0.068609      -0.004078       0.072686             10.294145       6.950334      -1.004116       3.567590      12.200125      -1.701479      11.731976           0.000001
           50              C      14.054906       9.328944       6.260303      -0.156726      31.990325 0.43186343E+03  0.10170036E+05                                 8.841424                            7.001141       0.069888       2.013584                    0.998938      29.115303      84.688809       0.611093       0.425620      -1.054880       0.007369      -0.006896      -0.006924       0.012239       0.009385      -0.032499       0.022123       0.085771      -0.028949      -0.056178      -0.006200       0.062378              9.830696       6.007896      -0.908207       2.498006      13.721985      -1.455952       9.762208           0.000000
           51              C       7.416486       2.483116       6.328961       0.151831      33.095436 0.35947048E+03  0.80638039E+04                                 9.167093                            6.468099       0.026060       2.045613                    0.999401      25.243272      71.031500       0.625616       0.436437      -1.051131       0.016725      -0.024699      -0.069191       0.075347       0.003426       0.015780      -0.023294       0.144653      -0.037812      -0.075261      -0.006022       0.081282             11.190917       4.537603      -0.332687      -0.938430      14.908861       1.407245      14.126286           0.000003
           52              C       7.442255       1.117958       6.378893      -0.160725      35.679206 0.44941734E+03  0.10688199E+05                                 9.533112                            7.171446      -0.037120       1.972151                    0.999110      29.501867      86.206355       0.600145       0.429136      -1.052828       0.011257       0.011989      -0.001401       0.016505       0.002554      -0.001550      -0.020509       0.080267      -0.023960      -0.046965       0.002654       0.044311             11.052775       4.712612      -0.385611      -0.461462      16.418672       1.714714      12.027042           0.000001
           53              C      12.518163       7.070756       3.077098       0.656803      21.839578 0.23801720E+03  0.49053140E+04                                 7.390210                            5.624413      -0.361298       1.957838                    0.998302      22.033599      63.086330       0.596307       0.498399      -0.998384      -0.033614      -0.053057      -0.082875       0.103986      -0.009404      -0.078204       0.015030       0.148318      -0.129588      -0.081774      -0.050294       0.132068              8.353536       5.973394       0.572845       2.772889       9.190567      -0.026094       9.896646           0.000008
           54              C       7.688213       3.389509       2.885690       0.623969      24.452816 0.23647605E+03  0.48495321E+04                                 7.824898                            5.520206      -0.113894       2.034931                    0.999137      21.970821      62.075165       0.618072       0.483231      -1.009471       0.016572       0.042037      -0.082112       0.093724      -0.015587      -0.009941       0.006927       0.196138      -0.237465      -0.081382      -0.057996       0.139378              9.494152       4.258316       0.177156      -0.803114      11.826212       1.430792      12.397929           0.000006
           55              C       8.582333       7.977150       3.162400       0.622218      23.563327 0.24088201E+03  0.49400966E+04                                 7.521359                            5.500620      -0.029349       2.056800                    0.999244      21.858174      60.842610       0.634052       0.471032      -1.020600       0.095400       0.012823       0.018229       0.097969      -0.001398       0.014746       0.091479      -0.152748      -0.009110      -0.083362      -0.054318       0.137680              8.758545      10.901600       0.897928      -0.665547       6.433809      -3.492911       8.940226           0.000006
           56              C       7.074037       8.026144       2.918978       0.145331      32.688887 0.37661101E+03  0.85418509E+04                                 9.077668                            6.617016      -0.076052       2.005976                    0.999234      25.677348      72.501618       0.619419       0.435976      -1.052076      -0.071010      -0.033457      -0.011674       0.079361       0.012493      -0.022303       0.051776      -0.057219       0.128081      -0.065668      -0.014975       0.080642             10.803518      14.390854      -1.088636       1.257269       9.766534      -4.392133       8.253166           0.000005
           57              C       6.465278       9.003801       2.186633      -0.168571      34.537790 0.44294676E+03  0.10494587E+05                                 9.311559                            7.085141      -0.026610       1.976527                    0.998739      29.507445      86.017012       0.608297       0.424988      -1.055548       0.001851      -0.016876      -0.014220       0.022146       0.019352      -0.015977       0.040316      -0.060366       0.077658      -0.058889      -0.003232       0.062121             10.824693      13.813318      -2.852189       1.570051      10.272712      -4.567892       8.388050           0.000001
           58              C      17.206558       9.008255       2.049318       0.133108      36.294834 0.38838740E+03  0.88241862E+04                                 9.619581                            6.618495      -0.014452       2.020697                    0.999182      25.418125      70.444669       0.637400       0.422946      -1.066434       0.003980      -0.007976      -0.003999       0.009770       0.005074       0.003332       0.015050      -0.025908       0.026883      -0.018405      -0.006203       0.024608             12.190594      13.298353      -4.209610       2.504753      14.426928      -6.339304       8.846501           0.000002
           59              C      16.525216       7.899204       2.608980      -0.171880      33.784668 0.43855437E+03  0.10320695E+05                                 9.045597                            6.970299       0.221966       2.051955                    0.999604      29.181985      83.612753       0.626484       0.415442      -1.066083       0.012319      -0.007097      -0.006036       0.015446       0.008561      -0.005866       0.043503       0.031241       0.066908      -0.054012       0.006288       0.047724             10.296411      10.613196      -1.001518       0.926849      11.903006      -5.298319       8.373031           0.000001
           60              C       5.080957       6.961633       3.328842       0.143040      31.381868 0.37100404E+03  0.83622139E+04                                 8.757447                            6.514044       0.005928       2.033600                    0.999236      25.393757      70.894614       0.633592       0.428898      -1.059039       0.048283       0.043945      -0.025033       0.069922       0.000998      -0.016255       0.065101       0.037946       0.048876      -0.075289       0.009166       0.066124             10.224440      11.204020       0.020028       0.463860      11.277918      -4.968485       8.191384           0.000004
           61              C       4.496859       5.761274       4.075751       0.636353      23.402749 0.24246349E+03  0.50102671E+04                                 7.631413                            5.619398      -0.291256       1.972442                    0.998694      22.255993      63.399683       0.606914       0.488387      -1.005436      -0.053878      -0.059296       0.024292       0.083720      -0.035959      -0.000305       0.112053      -0.048927       0.210955      -0.107770      -0.043302       0.151072              8.813705      12.078797      -0.511196       0.526213       8.262014      -2.627494       6.100304           0.000007
           62              C      10.520867       2.734768       0.915432       0.588244      20.965684 0.25329787E+03  0.53034698E+04                                 7.140977                            5.766651      -0.327150       1.952331                    0.998047      23.085396      66.679990       0.594197       0.492319      -1.001188      -0.004297       0.101223      -0.010453       0.101852      -0.014964      -0.099411       0.009522       0.027593       0.129819      -0.085661      -0.036469       0.122131              7.714824       7.261796       1.073469       1.904621       9.808681       0.126586       6.073994           0.000006
           63              C      10.141735       1.256034       0.859257       0.142132      32.609082 0.39617298E+03  0.91395345E+04                                 9.157837                            6.855769      -0.195867       1.957861                    0.999375      26.486028      76.498507       0.596772       0.444896      -1.042235      -0.055965      -0.063184      -0.014416       0.085628       0.001745      -0.039290       0.022697       0.055236       0.136825      -0.057676      -0.014635       0.072311             10.624711       9.529873      -0.181872       2.452410      15.451969      -1.513456       6.892291           0.000002
           64              C      10.851702       0.260560       1.460529      -0.213372      33.442197 0.45820029E+03  0.10969383E+05                                 9.051694                            7.159085       0.032289       1.974603                    0.999521      30.792815      90.801476       0.609942       0.419460      -1.056970      -0.010657      -0.004713      -0.005099       0.012719      -0.003080      -0.012820       0.014209       0.082262       0.074110      -0.055993       0.014814       0.041179             10.149498       9.050383      -2.265413       2.446169      14.620124      -2.845343       6.777988           0.000001
           65              C      16.505264      10.074993       1.337778       0.109715      36.171535 0.40234070E+03  0.92245371E+04                                 9.595454                            6.726967       0.041411       2.031947                    0.999124      25.846628      72.016940       0.633402       0.421770      -1.066908       0.002801       0.007304      -0.010615       0.013186      -0.005595      -0.007162      -0.006791       0.009310      -0.017141      -0.014564       0.003309       0.011255             12.120725      11.821476      -4.549319       4.730390      15.682874      -4.943193       8.857826           0.000001
           66              C      15.335826       9.870108       0.563823      -0.182311      34.145241 0.44282699E+03  0.10470038E+05                                 9.135674                            7.025950       0.168355       2.033771                    0.999377      29.544918      85.475758       0.619705       0.418030      -1.062040       0.008809       0.017401      -0.017349       0.026103       0.020485      -0.033967       0.011336      -0.023033       0.007161      -0.048966       0.018118       0.030849             10.459626      11.754465      -2.545520       4.454093      11.514494      -2.668226       8.109919          -0.000000
           67              C      14.680430      10.925711       0.029127       0.202540      31.564289 0.34783101E+03  0.77885661E+04                                 9.023506                            6.459306      -0.180540       1.974996                    0.999331      25.526619      73.283467       0.608110       0.449816      -1.036555       0.070349      -0.009756       0.005077       0.071204       0.031830      -0.063019       0.047558       0.002963       0.208199      -0.102267      -0.003792       0.106059             10.895917      13.159748      -1.437669       5.374705      10.902423      -1.958523       8.625580           0.000001
           68              C      13.063559       0.026722      19.979293       0.525092      26.543206 0.32410043E+03  0.71569302E+04                                 8.186697                            6.384979      -0.083220       1.998943                    0.999575      24.420141      70.479793       0.588015       0.471705      -1.020477      -0.100854       0.012343      -0.040532       0.109392       0.056824      -0.063795      -0.047465       0.078224      -0.060192      -0.072269      -0.050274       0.122542              9.352035      12.030402      -1.486956       2.819116       7.975489       1.286342       8.050214           0.000009
           69              C      13.070706       7.963787       4.167294       0.137525      31.064741 0.37843910E+03  0.86191830E+04                                 8.854413                            6.679735      -0.109330       1.997691                    0.999149      25.881732      73.942668       0.608250       0.442134      -1.045295       0.032982       0.024269       0.068344       0.079672      -0.014384      -0.038032      -0.019465       0.108609       0.020026      -0.068534      -0.004359       0.072893             10.294825       6.950364       1.003397       3.567430      12.202369       1.700209      11.731742           0.000000
           70              C      13.039633       9.328944       4.142328      -0.158731      32.036145 0.43261383E+03  0.10192596E+05                                 8.850823                            7.008015       0.063680       2.011455                    0.998925      29.143685      84.804354       0.610662       0.425717      -1.054772      -0.006923      -0.006369       0.006775       0.011593      -0.009732      -0.033309      -0.022228       0.085789      -0.032199      -0.056599      -0.006657       0.063257              9.841574       6.013796       0.909575       2.500614      13.739078       1.457689       9.771849           0.000000
           71              C       7.552039       2.483116       4.073670       0.151983      33.082366 0.35928750E+03  0.80586953E+04                                 9.165503                            6.467029       0.025879       2.045547                    0.999374      25.236076      71.007462       0.625583       0.436515      -1.051082      -0.016154      -0.025294       0.068709       0.074978      -0.003025       0.015811       0.022952       0.143952      -0.039628      -0.074503      -0.006730       0.081232             11.189022       4.536862       0.332615      -0.938256      14.906189      -1.405827      14.124017           0.000003
           72              C       7.526268       1.117959       4.023738      -0.161950      35.714563 0.45005545E+03  0.10706458E+05                                 9.534534                            7.172346      -0.031905       1.973395                    0.999164      29.519712      86.252146       0.600674       0.428635      -1.053205      -0.011278       0.011769       0.002104       0.016436      -0.002710      -0.001540       0.020225       0.079238      -0.024406      -0.046307       0.002422       0.043885             11.054521       4.713127       0.385836      -0.461651      16.421157      -1.714334      12.029278           0.000000
           73              C       9.297680       4.064292      13.479729       0.653425      21.904009 0.23884639E+03  0.49264457E+04                                 7.401218                            5.631881      -0.360796       1.957545                    0.998311      22.077272      63.227331       0.596309       0.497989      -0.998638      -0.034311       0.052895      -0.082531       0.103858       0.009470      -0.077872      -0.014707       0.151213      -0.132985      -0.082052      -0.051227       0.133280              8.366477       5.982824      -0.574006       2.778501       9.203827       0.025934       9.912780           0.000008
           74              C      16.593737       7.745540      13.288321       0.622870      24.492536 0.23691807E+03  0.48609457E+04                                 7.833508                            5.525490      -0.115986       2.034066                    0.999160      21.992788      62.155593       0.617744       0.483253      -1.009442       0.017640      -0.042410      -0.081148       0.093246       0.015290      -0.010314      -0.006081       0.195992      -0.237049      -0.080852      -0.058368       0.139220              9.505234       4.262261      -0.177178      -0.804476      11.839855      -1.433255      12.413587           0.000006
           75              C      17.487849       3.157899      13.565031       0.619781      23.625601 0.24160410E+03  0.49586701E+04                                 7.533685                            5.508362      -0.036440       2.053800                    0.999240      21.894842      60.970051       0.633685       0.470947      -1.020635       0.094704      -0.012616       0.018227       0.097264       0.002383       0.014693      -0.091860      -0.152888      -0.010432      -0.083841      -0.054207       0.138048              8.773841      10.922266      -0.900092      -0.667341       6.443999       3.499734       8.955259           0.000006
           76              C      15.979552       3.108905      13.321609       0.146047      32.676648 0.37641029E+03  0.85365624E+04                                 9.077188                            6.616361      -0.082365       2.004151                    0.999199      25.671554      72.493282       0.619265       0.436122      -1.051938      -0.071546       0.034148      -0.012153       0.080204      -0.012030      -0.022476      -0.051522      -0.056267       0.128803      -0.065200      -0.015256       0.080456             10.803418      14.393826       1.088859       1.257296       9.764721       4.390613       8.251706           0.000005
           77              C      15.370792       2.131247      12.589264      -0.168789      34.543612 0.44305067E+03  0.10497675E+05                                 9.313906                            7.087003      -0.024612       1.977130                    0.998715      29.505037      86.012840       0.608084       0.425112      -1.055471       0.002190       0.017110      -0.014088       0.022271      -0.019610      -0.016173      -0.039950      -0.060161       0.082219      -0.059508      -0.002718       0.062226             10.828054      13.819299       2.856870       1.573249      10.275089       4.568551       8.389775           0.000001
           78              C      13.986072       2.126793      12.451949       0.132399      36.334002 0.38888573E+03  0.88380273E+04                                 9.623949                            6.621157      -0.012778       2.020776                    0.999229      25.437828      70.501147       0.637523       0.422744      -1.066599       0.004654       0.007580      -0.003339       0.009501      -0.004977       0.003152      -0.015552      -0.025323       0.025764      -0.017901      -0.006920       0.024820             12.196631      13.304112       4.211993       2.506199      14.435150       6.343166       8.850631           0.000003
           79              C      13.304732       3.235844      13.011611      -0.170934      33.760852 0.43819721E+03  0.10309691E+05                                 9.037460                            6.963756       0.225954       2.053232                    0.999571      29.174306      83.567032       0.627309       0.415001      -1.066418       0.010894       0.007189      -0.006118       0.014415      -0.009011      -0.005800      -0.043117       0.032168       0.067284      -0.054148       0.006805       0.047344             10.286955      10.609354       0.999973       0.926717      11.888317       5.290534       8.363193           0.000001
           80              C      13.986475       4.173415      13.731473       0.143393      31.361787 0.37072103E+03  0.83543105E+04                                 8.754826                            6.512311       0.003092       2.032896                    0.999266      25.382465      70.858550       0.633561       0.428997      -1.058969       0.047925      -0.043344      -0.025309       0.069398      -0.001753      -0.016592      -0.064810       0.036325       0.052334      -0.074693       0.008149       0.066544             10.221376      11.201399      -0.018315       0.465243      11.273875       4.966541       8.188854           0.000005
           81              C      13.402379       5.373774      14.478382       0.635429      23.418264 0.24265060E+03  0.50153172E+04                                 7.636232                            5.622744      -0.291520       1.972209                    0.998675      22.265044      63.441900       0.606516       0.488592      -1.005287      -0.053280       0.059700       0.025048       0.083847       0.036427      -0.000325      -0.111718      -0.049060       0.211995      -0.107958      -0.043045       0.151003              8.819356      12.087459       0.511614       0.526816       8.266824       2.629124       6.103786           0.000006
           82              C      19.426393       8.400281      11.318063       0.589535      20.952052 0.25309297E+03  0.52982347E+04                                 7.138863                            5.764921      -0.325278       1.953188                    0.998083      23.075713      66.651307       0.594179       0.492422      -1.001112      -0.004685      -0.100219      -0.009892       0.100815       0.015184      -0.098854      -0.009359       0.027784       0.129411      -0.085148      -0.036427       0.121575              7.712737       7.259500      -1.073374       1.903913       9.806571      -0.126569       6.072140           0.000006
           83              C      19.047264       9.879015      11.261888       0.142819      32.587381 0.39580524E+03  0.91295931E+04                                 9.156826                            6.854536      -0.200266       1.956686                    0.999366      26.475918      76.481309       0.596527       0.445149      -1.042011      -0.056084       0.064641      -0.014404       0.086784      -0.000619      -0.039727      -0.022121       0.057076       0.136996      -0.057819      -0.015126       0.072945             10.624043       9.529858       0.182286       2.453085      15.450332       1.513520       6.891940           0.000002
           84              C      19.757233      10.874489      11.863160      -0.214274      33.489436 0.45896522E+03  0.10992963E+05                                 9.061324                            7.165715       0.031126       1.973916                    0.999551      30.822449      90.929138       0.609538       0.419537      -1.056855      -0.010709       0.005772      -0.005233       0.013243       0.002635      -0.013473      -0.014585       0.081601       0.072370      -0.055533       0.014005       0.041528             10.161175       9.061016       2.269187       2.449732      14.637157       2.849594       6.785351           0.000001
           85              C      13.284776       1.060056      11.740409       0.109843      36.172817 0.40234167E+03  0.92246177E+04                                 9.595514                            6.726968       0.045022       2.032970                    0.999129      25.847147      72.019964       0.633400       0.421769      -1.066903       0.002936      -0.006451      -0.010788       0.012908       0.005722      -0.006761       0.006546       0.009811      -0.017995      -0.014326       0.002872       0.011455             12.120835      11.821589       4.548176       4.730616      15.682982       4.942796       8.857935           0.000001
           86              C      12.115338       1.264941      10.966454      -0.180669      34.086778 0.44186039E+03  0.10441956E+05                                 9.127178                            7.019419       0.165408       2.033431                    0.999343      29.513098      85.375095       0.619813       0.418166      -1.061905       0.008146      -0.017727      -0.017365       0.026117      -0.020418      -0.033741      -0.011852      -0.024169       0.002055      -0.049178       0.019262       0.029916             10.449419      11.740992       2.539957       4.448416      11.506120       2.664098       8.101146          -0.000000
           87              C      11.459940       0.209338      10.431758       0.200812      31.594434 0.34822288E+03  0.77997706E+04                                 9.029667                            6.463195      -0.187825       1.972438                    0.999365      25.544101      73.352288       0.607873       0.449851      -1.036504       0.069796       0.010474       0.004312       0.070709      -0.031098      -0.063250      -0.048077       0.003432       0.207654      -0.102005      -0.004420       0.106425             10.903920      13.169871       1.438800       5.379611      10.909925       1.960010       8.631965           0.000001
           88              C      10.221039      -0.026725       9.576662       0.526995      26.508778 0.32357597E+03  0.71432038E+04                                 8.183693                            6.382547      -0.087758       1.997678                    0.999567      24.403485      70.445228       0.587687       0.472110      -1.020152      -0.101306      -0.012620      -0.040936       0.109991      -0.056224      -0.063769       0.046854       0.077653      -0.061646      -0.071642      -0.050189       0.121831              9.348732      12.026181       1.486447       2.817970       7.972555      -1.286072       8.047458           0.000010
           89              C       9.850221       3.171261      14.569925       0.138206      31.057495 0.37833216E+03  0.86162842E+04                                 8.853798                            6.679378      -0.111194       1.997156                    0.999122      25.877813      73.933567       0.608176       0.442211      -1.045231       0.032360      -0.022696       0.067580       0.078290       0.013760      -0.037336       0.019123       0.109843       0.021391      -0.068609      -0.004077       0.072686             10.294146       6.950335      -1.004116       3.567590      12.200127      -1.701479      11.731977           0.000001
           90              C       9.819146       1.806104      14.544959      -0.156726      31.990338 0.43186364E+03  0.10170043E+05                                 8.841426                            7.001142       0.069887       2.013583                    0.998938      29.115311      84.688844       0.611093       0.425620      -1.054880      -0.007369       0.006896       0.006923       0.012239       0.009385      -0.032499       0.022123       0.085771      -0.028949      -0.056178      -0.006200       0.062378              9.830699       6.007898      -0.908207       2.498007      13.721989      -1.455952       9.762211           0.000000
           91              C      16.457566       8.651932      14.476301       0.151831      33.095445 0.35947058E+03  0.80638067E+04                                 9.167095                            6.468100       0.026059       2.045613                    0.999401      25.243276      71.031521       0.625616       0.436437      -1.051131      -0.016725       0.024699       0.069191       0.075347       0.003426       0.015780      -0.023294       0.144653      -0.037812      -0.075261      -0.006022       0.081282             11.190920       4.537604      -0.332687      -0.938431      14.908867       1.407245      14.126290           0.000003
           92              C      16.431797      10.017090      14.426369      -0.160725      35.679218 0.44941750E+03  0.10688204E+05                                 9.533115                            7.171448      -0.037121       1.972151                    0.999110      29.501873      86.206383       0.600145       0.429136      -1.052828      -0.011257      -0.011989       0.001401       0.016505       0.002554      -0.001550      -0.020509       0.080267      -0.023959      -0.046964       0.002654       0.044311             11.052779       4.712613      -0.385611      -0.461462      16.418679       1.714716      12.027044           0.000001
           93              C      11.355889       4.064292      17.728164       0.656803      21.839578 0.23801720E+03  0.49053139E+04                                 7.390210                            5.624413      -0.361298       1.957838                    0.998302      22.033600      63.086335       0.596307       0.498399      -0.998384       0.033614       0.053057       0.082875       0.103987      -0.009404      -0.078204       0.015030       0.148318      -0.129588      -0.081774      -0.050294       0.132068              8.353536       5.973394       0.572845       2.772889       9.190566      -0.026094       9.896647           0.000008
           94              C      16.185839       7.745539      17.919572       0.623969      24.452815 0.23647605E+03  0.48495318E+04                                 7.824897                            5.520205      -0.113893       2.034931                    0.999137      21.970820      62.075156       0.618072       0.483231      -1.009471      -0.016572      -0.042037       0.082112       0.093724      -0.015587      -0.009941       0.006927       0.196138      -0.237465      -0.081382      -0.057996       0.139378              9.494151       4.258316       0.177156      -0.803114      11.826210       1.430792      12.397928           0.000006
           95              C      15.291719       3.157898      17.642862       0.622218      23.563320 0.24088193E+03  0.49400945E+04                                 7.521357                            5.500619      -0.029348       2.056800                    0.999244      21.858168      60.842584       0.634052       0.471032      -1.020600      -0.095400      -0.012823      -0.018229       0.097969      -0.001398       0.014746       0.091479      -0.152749      -0.009110      -0.083362      -0.054318       0.137680              8.758542      10.901596       0.897928      -0.665547       6.433807      -3.492910       8.940224           0.000005
           96              C      16.800015       3.108904      17.886284       0.145331      32.688885 0.37661101E+03  0.85418507E+04                                 9.077668                            6.617016      -0.076052       2.005976                    0.999234      25.677347      72.501615       0.619419       0.435976      -1.052075       0.071010       0.033457       0.011674       0.079361       0.012494      -0.022303       0.051776      -0.057219       0.128081      -0.065668      -0.014975       0.080643             10.803518      14.390852      -1.088636       1.257269       9.766534      -4.392133       8.253167           0.000005
           97              C      17.408774       2.131247      18.618629      -0.168571      34.537767 0.44294642E+03  0.10494576E+05                                 9.311554                            7.085137      -0.026609       1.976528                    0.998739      29.507434      86.016963       0.608297       0.424988      -1.055549      -0.001851       0.016876       0.014220       0.022146       0.019352      -0.015977       0.040316      -0.060366       0.077658      -0.058889      -0.003232       0.062121             10.824687      13.813309      -2.852186       1.570049      10.272706      -4.567890       8.388046           0.000000
           98              C       6.667494       2.126793      18.755944       0.133108      36.294838 0.38838747E+03  0.88241881E+04                                 9.619581                            6.618495      -0.014452       2.020697                    0.999182      25.418127      70.444675       0.637400       0.422946      -1.066434      -0.003980       0.007976       0.003999       0.009770       0.005074       0.003332       0.015050      -0.025908       0.026883      -0.018405      -0.006203       0.024608             12.190595      13.298354      -4.209611       2.504754      14.426927      -6.339304       8.846502           0.000003
           99              C       7.348836       3.235844      18.196282      -0.171880      33.784662 0.43855430E+03  0.10320693E+05                                 9.045595                            6.970298       0.221967       2.051955                    0.999604      29.181982      83.612735       0.626484       0.415442      -1.066083      -0.012319       0.007098       0.006036       0.015446       0.008561      -0.005866       0.043503       0.031241       0.066908      -0.054012       0.006288       0.047724             10.296408      10.613193      -1.001518       0.926849      11.903003      -5.298318       8.373029           0.000001
          100              C      18.793095       4.173415      17.476420       0.143040      31.381858 0.37100391E+03  0.83622099E+04                                 8.757444                            6.514042       0.005929       2.033601                    0.999236      25.393752      70.894590       0.633592       0.428898      -1.059039      -0.048283      -0.043945       0.025033       0.069922       0.000998      -0.016255       0.065101       0.037946       0.048876      -0.075289       0.009166       0.066124             10.224437      11.204016       0.020027       0.463861      11.277914      -4.968483       8.191382           0.000004
          101              C      19.377193       5.373774      16.729511       0.636353      23.402748 0.24246350E+03  0.50102671E+04                                 7.631413                            5.619398      -0.291256       1.972442                    0.998694      22.255994      63.399683       0.606914       0.488387      -1.005436       0.053878       0.059296      -0.024292       0.083720      -0.035959      -0.000305       0.112053      -0.048927       0.210955      -0.107770      -0.043302       0.151072              8.813704      12.078796      -0.511197       0.526213       8.262014      -2.627493       6.100303           0.000006
          102              C      13.353185       8.400280      19.889830       0.588244      20.965681 0.25329782E+03  0.53034680E+04                                 7.140975                            5.766649      -0.327148       1.952332                    0.998047      23.085386      66.679941       0.594197       0.492319      -1.001189       0.004297      -0.101222       0.010453       0.101851      -0.014964      -0.099411       0.009522       0.027593       0.129819      -0.085661      -0.036469       0.122131              7.714821       7.261794       1.073469       1.904620       9.808677       0.126586       6.073993           0.000006
          103              C      13.732317       9.879014      19.946005       0.142132      32.609077 0.39617296E+03  0.91395335E+04                                 9.157835                            6.855768      -0.195866       1.957861                    0.999375      26.486025      76.498484       0.596772       0.444896      -1.042235       0.055965       0.063184       0.014416       0.085628       0.001745      -0.039290       0.022697       0.055236       0.136825      -0.057676      -0.014635       0.072311             10.624707       9.529869      -0.181871       2.452408      15.451964      -1.513455       6.892289           0.000002
          104              C      13.022350      10.874488      19.344733      -0.213372      33.442187 0.45820018E+03  0.10969379E+05                                 9.051691                            7.159084       0.032291       1.974603                    0.999521      30.792805      90.801423       0.609942       0.419460      -1.056970       0.010657       0.004713       0.005098       0.012719      -0.003080      -0.012820       0.014210       0.082261       0.074111      -0.055993       0.014814       0.041179             10.149495       9.050378      -2.265412       2.446167      14.620120      -2.845342       6.777986           0.000000
          105              C       7.368788       1.060055      19.467484       0.109715      36.171536 0.40234074E+03  0.92245379E+04                                 9.595454                            6.726967       0.041411       2.031947                    0.999124      25.846629      72.016939       0.633402       0.421770      -1.066909      -0.002802      -0.007303       0.010615       0.013186      -0.005595      -0.007162      -0.006791       0.009310      -0.017141      -0.014564       0.003309       0.011255             12.120724      11.821476      -4.549319       4.730390      15.682871      -4.943193       8.857827           0.000001
          106              C       8.538226       1.264940      20.241439      -0.182311      34.145231 0.44282684E+03  0.10470033E+05                                 9.135672                            7.025948       0.168355       2.033771                    0.999377      29.544914      85.475744       0.619705       0.418030      -1.062040      -0.008809      -0.017401       0.017349       0.026103       0.020485      -0.033967       0.011336      -0.023033       0.007161      -0.048966       0.018117       0.030849             10.459624      11.754462      -2.545519       4.454093      11.514492      -2.668226       8.109917           0.000000
          107              C       3.508581       0.209339      -0.029127       0.202540      31.564293 0.34783106E+03  0.77885676E+04                                 9.023506                            6.459307      -0.180539       1.974996                    0.999331      25.526621      73.283475       0.608110       0.449816      -1.036555      -0.070349       0.009756      -0.005077       0.071204       0.031830      -0.063019       0.047558       0.002963       0.208199      -0.102267      -0.003792       0.106059             10.895918      13.159749      -1.437669       5.374706      10.902424      -1.958523       8.625581           0.000001
          108              C       4.747482      -0.026724       0.825969       0.525092      26.543202 0.32410036E+03  0.71569287E+04                                 8.186697                            6.384979      -0.083221       1.998943                    0.999575      24.420143      70.479811       0.588015       0.471705      -1.020477       0.100853      -0.012343       0.040532       0.109392       0.056824      -0.063795      -0.047466       0.078224      -0.060192      -0.072269      -0.050274       0.122542              9.352035      12.030402      -1.486956       2.819116       7.975490       1.286342       8.050214           0.000009
          109              C      10.803346       3.171261      16.637968       0.137525      31.064739 0.37843906E+03  0.86191818E+04                                 8.854412                            6.679734      -0.109330       1.997691                    0.999149      25.881730      73.942658       0.608250       0.442134      -1.045295      -0.032982      -0.024269      -0.068344       0.079672      -0.014384      -0.038032      -0.019465       0.108609       0.020026      -0.068534      -0.004359       0.072893             10.294824       6.950363       1.003397       3.567430      12.202367       1.700209      11.731741           0.000001
          110              C      10.834419       1.806104      16.662934      -0.158731      32.036144 0.43261380E+03  0.10192595E+05                                 8.850822                            7.008014       0.063680       2.011455                    0.998925      29.143685      84.804349       0.610662       0.425717      -1.054772       0.006923       0.006369      -0.006775       0.011593      -0.009732      -0.033309      -0.022228       0.085789      -0.032199      -0.056599      -0.006658       0.063257              9.841573       6.013796       0.909574       2.500614      13.739076       1.457690       9.771849           0.000000
          111              C      16.322013       8.651932      16.731592       0.151983      33.082356 0.35928739E+03  0.80586920E+04                                 9.165501                            6.467028       0.025880       2.045547                    0.999374      25.236071      71.007438       0.625583       0.436515      -1.051082       0.016154       0.025294      -0.068709       0.074978      -0.003025       0.015811       0.022952       0.143952      -0.039628      -0.074503      -0.006730       0.081232             11.189019       4.536861       0.332615      -0.938256      14.906185      -1.405826      14.124013           0.000003
          112              C      16.347784      10.017089      16.781524      -0.161950      35.714554 0.45005532E+03  0.10706454E+05                                 9.534531                            7.172344      -0.031904       1.973396                    0.999164      29.519708      86.252119       0.600674       0.428635      -1.053205       0.011278      -0.011769      -0.002104       0.016436      -0.002710      -0.001540       0.020225       0.079238      -0.024406      -0.046307       0.002422       0.043885             11.054517       4.713125       0.385836      -0.461651      16.421150      -1.714333      12.029275           0.000001
          113              C      13.547270      10.041588       5.201315       0.128652      33.024498 0.37453959E+03  0.84258009E+04                                 8.991805                            6.471830       0.065285       2.048138                    0.999026      25.119098      69.088146       0.649239       0.419361      -1.069578      -0.000484      -0.002375      -0.000231       0.002435       0.000085      -0.008850       0.000463       0.019559       0.003961      -0.010472      -0.004420       0.014893             10.876343       5.497100       0.000135       2.089082      17.819843       0.000013       9.312086           0.000002
          114              C       7.484261       0.411996       5.201315       0.106862      34.921655 0.37924128E+03  0.85609535E+04                                 9.307412                            6.500868       0.092736       2.053675                    0.999146      25.426884      70.128082       0.649294       0.417887      -1.070178       0.000307       0.003566       0.000463       0.003609      -0.000494       0.017714       0.000040       0.014815      -0.044355      -0.023074      -0.000021       0.023094             11.463353       4.501417       0.000218      -0.328283      18.977428       0.000545      10.911213           0.000003
          115              C      10.326782       1.093460      15.603947       0.128651      33.024504 0.37453966E+03  0.84258029E+04                                 8.991807                            6.471831       0.065285       2.048138                    0.999026      25.119101      69.088160       0.649239       0.419361      -1.069578       0.000484       0.002375       0.000231       0.002435       0.000085      -0.008850       0.000463       0.019559       0.003962      -0.010472      -0.004420       0.014892             10.876345       5.497101       0.000135       2.089083      17.819846       0.000013       9.312088           0.000002
          116              C      16.389791      10.723052      15.603947       0.106862      34.921656 0.37924128E+03  0.85609537E+04                                 9.307413                            6.500869       0.092736       2.053675                    0.999146      25.426884      70.128087       0.649294       0.417887      -1.070178      -0.000307      -0.003566      -0.000463       0.003609      -0.000494       0.017714       0.000040       0.014815      -0.044355      -0.023074      -0.000021       0.023094             11.463354       4.501418       0.000218      -0.328283      18.977431       0.000546      10.911214           0.000003
          117              N       8.558482       7.041805       6.878220      -0.350399      44.197232 0.62030517E+03  0.15697796E+05                                10.449930                            8.116657      -0.142523       1.940180                    0.998987      30.485130      86.517044       0.607705       0.398272      -1.092625       0.085952       0.111857       0.120948       0.185817      -0.036730      -0.059980      -0.093138       0.014591       0.060143      -0.129187       0.026394       0.102792             11.950865      15.583956      -1.786220      -0.835815      10.940204       4.134824       9.328434           0.000000
          118              N       5.909105       0.986564      10.273638      -0.411801      44.470379 0.63543599E+03  0.16257023E+05                                10.534525                            8.246513      -0.137141       1.929407                    0.998705      31.787580      92.164089       0.596536       0.401329      -1.085231      -0.120846      -0.144822      -0.073180       0.202318      -0.062489      -0.078031      -0.072385       0.079753       0.224302      -0.156707       0.027380       0.129327             11.847032      13.682160      -3.258956       3.823225      13.160919      -0.663105       8.698016          -0.000001
          119              N       6.410052       7.041805       3.524411      -0.350036      44.163657 0.61974784E+03  0.15680048E+05                                10.444657                            8.113180      -0.145246       1.939760                    0.999028      30.471098      86.465011       0.607820       0.398289      -1.092622      -0.085547       0.111715      -0.121016       0.185590       0.036415      -0.060298       0.093058       0.013404       0.061070      -0.128983       0.025762       0.103221             11.944121      15.574961       1.784758      -0.834654      10.934474      -4.131851       9.322928          -0.000000
          120              N       9.059417       0.986565       0.128993      -0.412021      44.419537 0.63458107E+03  0.16228477E+05                                10.524286                            8.239442      -0.137441       1.929728                    0.998735      31.761588      92.047378       0.597002       0.401180      -1.085412       0.121458      -0.143854       0.073543       0.202125       0.061561      -0.077911       0.072500       0.081730       0.226395      -0.156535       0.026500       0.130035             11.834686      13.666916       3.256287       3.817642      13.147946       0.663045       8.689194          -0.000001
          121              N      15.315570       4.093243      13.927042      -0.350399      44.197229 0.62030510E+03  0.15697794E+05                                10.449930                            8.116656      -0.142523       1.940180                    0.998987      30.485129      86.517042       0.607705       0.398272      -1.092625      -0.085952      -0.111857      -0.120948       0.185817      -0.036730      -0.059980      -0.093138       0.014591       0.060143      -0.129187       0.026394       0.102792             11.950865      15.583955      -1.786220      -0.835815      10.940205       4.134825       9.328434          -0.000000
          122              N      17.964947      10.148484      10.531624      -0.411801      44.470379 0.63543600E+03  0.16257023E+05                                10.534524                            8.246513      -0.137141       1.929407                    0.998705      31.787581      92.164092       0.596536       0.401329      -1.085231       0.120846       0.144822       0.073180       0.202318      -0.062489      -0.078031      -0.072385       0.079753       0.224302      -0.156707       0.027380       0.129326             11.847032      13.682160      -3.258954       3.823225      13.160919      -0.663105       8.698016          -0.000001
          123              N      17.464000       4.093243      17.280851      -0.350036      44.163665 0.61974800E+03  0.15680053E+05                                10.444658                            8.113181      -0.145245       1.939760                    0.999028      30.471102      86.465023       0.607820       0.398289      -1.092622       0.085547      -0.111715       0.121016       0.185590       0.036415      -0.060298       0.093058       0.013404       0.061070      -0.128983       0.025762       0.103221             11.944121      15.574960       1.784758      -0.834654      10.934474      -4.131851       9.322930          -0.000000
          124              N      14.814635      10.148483      20.676269      -0.412021      44.419528 0.63458093E+03  0.16228472E+05                                10.524285                            8.239441      -0.137441       1.929728                    0.998735      31.761584      92.047367       0.597002       0.401180      -1.085412      -0.121458       0.143854      -0.073543       0.202124       0.061561      -0.077911       0.072500       0.081730       0.226395      -0.156535       0.026500       0.130035             11.834685      13.666914       3.256287       3.817641      13.147946       0.663045       8.689194          -0.000002
          125              N      13.547267       7.286776       5.201315      -0.371725      44.196910 0.65403359E+03  0.16796241E+05                                10.451129                            8.338202      -0.020106       1.964266                    0.999418      31.430249      90.283628       0.598299       0.398636      -1.090793      -0.000376       0.203553      -0.000375       0.203553       0.000161      -0.043099      -0.000270       0.278958       0.147009      -0.163981       0.027716       0.136265             11.741977       9.247372      -0.000575       4.315533       9.977833      -0.000753      16.000727           0.000000
          126              N       7.484263       3.173489       5.201315      -0.354644      46.419801 0.59095291E+03  0.14767956E+05                                10.773452                            7.892794      -0.003285       1.989287                    0.999291      30.057635      84.639602       0.620010       0.395312      -1.095176      -0.000100      -0.180808      -0.000583       0.180809       0.000391       0.006189       0.000492       0.257640       0.066688      -0.139937       0.021831       0.118106             12.995179       5.619489       0.000058      -0.944159      13.850490       0.000054      19.515559          -0.000001
          127              N      10.326785       3.848272      15.603947      -0.371725      44.196905 0.65403351E+03  0.16796238E+05                                10.451129                            8.338202      -0.020106       1.964266                    0.999418      31.430247      90.283622       0.598299       0.398636      -1.090793       0.000376      -0.203552       0.000375       0.203553       0.000161      -0.043099      -0.000270       0.278958       0.147009      -0.163981       0.027716       0.136265             11.741976       9.247371      -0.000575       4.315533       9.977832      -0.000752      16.000726          -0.000000
          128              N      16.389789       7.961559      15.603947      -0.354644      46.419790 0.59095274E+03  0.14767950E+05                                10.773451                            7.892792      -0.003285       1.989287                    0.999291      30.057630      84.639583       0.620010       0.395312      -1.095176       0.000100       0.180808       0.000583       0.180809       0.000391       0.006189       0.000492       0.257640       0.066688      -0.139937       0.021831       0.118106             12.995177       5.619488       0.000058      -0.944158      13.850488       0.000053      19.515556          -0.000001
          129              O       6.030676       7.224420       6.285270      -0.606228      40.863879 0.62516493E+03  0.15591818E+05                                 9.431450                            7.792538       0.326231       2.139935                    0.997568      28.608552      76.365257       0.674232       0.364246      -1.135916      -0.043913       0.027137       0.030343       0.059878       0.022426       0.013401      -0.018189      -0.161928       0.110271      -0.104166       0.031014       0.073152             10.544948       8.374490       0.602907       1.991018       9.088044       5.045476      14.172311          -0.000003
          130              O      17.746329       8.654160       7.947610      -0.653030      42.162870 0.60008482E+03  0.14848137E+05                                 9.649310                            7.637203       0.327143       2.127419                    0.998001      29.208916      78.247266       0.679140       0.364491      -1.133105       0.042010       0.034389      -0.098842       0.112770      -0.023190      -0.028789      -0.029697      -0.114953       0.020044      -0.079355       0.010307       0.069048             11.111202      12.487874      -3.490206      -5.037577       8.191145       4.236174      12.654585          -0.000001
          131              O       9.732336       5.030815       5.706883      -0.572774      39.787370 0.57995353E+03  0.14305298E+05                                 9.461190                            7.646539      -0.117186       1.997805                    0.996937      28.736360      78.231447       0.656802       0.378066      -1.116737       0.027373      -0.006186       0.010002       0.029793       0.073143       0.033629      -0.074431      -0.061606       0.218124      -0.139436       0.021214       0.118222             10.763401      12.577492       4.566494       3.070419      11.562497       2.962617       8.150215          -0.000002
          132              O      11.753624       5.669967       6.447551      -0.726740      49.117325 0.72505431E+03  0.18818400E+05                                10.699645                            8.403998       0.180382       2.049840                    0.998257      31.402937      86.297313       0.646043       0.365286      -1.131933      -0.083596       0.081576       0.075412       0.139032       0.042993       0.026797      -0.072404       0.117357       0.106192      -0.127083       0.054643       0.072440             12.310033      22.508285       0.080136      -1.302006       7.437436       0.121242       6.984377          -0.000003
          133              O       5.191925       3.500859      10.169612      -0.715913      40.600173 0.74367161E+03  0.19459345E+05                                 9.416794                            8.558630       0.121029       2.027648                    0.997393      31.550388      87.569770       0.633725       0.369367      -1.126761      -0.100983       0.010658      -0.063340       0.119679       0.047933      -0.021386       0.029099       0.079181       0.199419      -0.102839       0.027942       0.074897              9.749685       9.389169       1.852797       1.452270      10.126866       2.147590       9.733022           0.000000
          134              O      15.644093       3.093316       8.792304      -0.572537      32.551290 0.51326422E+03  0.12228105E+05                                 8.026881                            7.014413       0.609331       2.215703                    0.999323      28.473373      75.143722       0.715179       0.359479      -1.135657       0.053011       0.038554       0.047250       0.080803      -0.009999      -0.049558      -0.043794       0.130245       0.078359      -0.099163       0.006551       0.092611              8.370399       9.411261      -2.619896       2.694156       8.081256      -2.372163       7.618680           0.000001
          135              O       8.454048       0.995472      11.057997      -0.614042      41.994718 0.71947038E+03  0.18622140E+05                                 9.716560                            8.470163      -0.121666       1.998659                    0.994528      29.322876      80.255114       0.632831       0.373940      -1.126249       0.074210      -0.110686      -0.019569       0.134690       0.040084      -0.050178       0.008512      -0.032313      -0.124512      -0.081155       0.012110       0.069045             10.530271      13.638452       1.150922       0.307695      10.404458       0.941426       7.547902          -0.000002
          136              O      13.509700      10.159618      12.075374      -0.530866      29.251168 0.47521146E+03  0.11059483E+05                                 7.374668                            6.655622       0.796156       2.286120                    0.999252      27.716801      71.319806       0.752899       0.349560      -1.148396       0.006623      -0.012304      -0.027619       0.030953      -0.028059      -0.086033      -0.023754      -0.087405      -0.124123      -0.125700       0.053024       0.072676              7.691256       6.333412      -0.732482       1.267739       7.871022      -3.184431       8.869334          -0.000005
          137              O      14.593413       5.863717       7.121641      -0.601355      37.635954 0.61359001E+03  0.15317524E+05                                 9.054437                            7.841436       0.084279       2.059989                    0.994894      29.100937      79.153847       0.652907       0.375789      -1.120783       0.041920       0.042747       0.097549       0.114457       0.006150      -0.063449       0.011494       0.093958      -0.182451      -0.087877      -0.014242       0.102119              9.598068       7.483367      -0.895132       0.888915      13.891158       0.119021       7.419679          -0.000000
          138              O      14.865439       7.694319       8.401165      -0.687364      43.302049 0.61597948E+03  0.15310620E+05                                 9.734206                            7.654176       0.484247       2.169164                    0.998666      29.581561      78.906471       0.690904       0.356666      -1.141558      -0.086962      -0.009989      -0.063803       0.108319       0.024014      -0.040569       0.082175       0.050700      -0.029429      -0.111978       0.039088       0.072890             11.067338       9.540933       1.552302       5.068371       8.002493       3.553559      15.658588           0.000000
          139              O       7.158176       4.609910       7.331774      -0.600490      42.842905 0.60726575E+03  0.15074922E+05                                 9.820105                            7.714799       0.213995       2.101067                    0.997608      28.725351      77.150235       0.671318       0.367538      -1.130424      -0.022480      -0.020874       0.054803       0.062805      -0.000815       0.006062      -0.032517       0.061938      -0.315947      -0.113322       0.029440       0.083882             11.635555       6.065298       0.375735      -0.553471      20.005966      -3.275360       8.835403          -0.000001
          140              O       7.351796       2.779308       8.621701      -0.671530      50.803322 0.69433278E+03  0.17813539E+05                                10.998541                            8.253575       0.152953       2.062694                    0.997206      30.029298      81.843281       0.648897       0.367915      -1.130761      -0.033535      -0.008845      -0.094315       0.100490       0.003191      -0.003048      -0.061836       0.094717      -0.104287      -0.094252       0.028968       0.065284             13.487254       7.044711       0.521653      -1.766947      10.572644      -6.466809      22.844407          -0.000001
          141              O       8.937859       7.224420       4.117361      -0.607676      40.944489 0.62674515E+03  0.15641605E+05                                 9.444645                            7.803222       0.320891       2.137929                    0.997566      28.638991      76.479987       0.673639       0.364324      -1.135818       0.044729       0.026541      -0.029622       0.059855      -0.022572       0.013317       0.019270      -0.161333       0.109007      -0.103741       0.029874       0.073867             10.560016       8.386722      -0.602621       1.993180       9.100056      -5.052947      14.193271          -0.000002
          142              O       9.348209       8.654161       2.455021      -0.654259      42.183979 0.60053127E+03  0.14861611E+05                                 9.651279                            7.639100       0.324580       2.126395                    0.997982      29.222306      78.283745       0.679197       0.364401      -1.133201      -0.041222       0.034713       0.098413       0.112203       0.023123      -0.028238       0.029387      -0.115418       0.019017      -0.078971       0.009841       0.069130             11.113240      12.488948       3.490134      -5.037949       8.192482      -4.237173      12.658291          -0.000001
          143              O       5.236195       5.030815       4.695748      -0.572403      39.797172 0.58010554E+03  0.14310270E+05                                 9.463979                            7.648586      -0.111794       1.999407                    0.996856      28.735811      78.238389       0.656567       0.378170      -1.116638      -0.028121      -0.006277      -0.009864       0.030455      -0.073508       0.033881       0.074350      -0.060518       0.216559      -0.139553       0.021854       0.117699             10.766804      12.582379      -4.568259       3.071372      11.565798      -2.963730       8.152236          -0.000002
          144              O      15.340908       5.669967       3.955080      -0.727577      49.167974 0.72594415E+03  0.18847836E+05                                10.708532                            8.410447       0.174779       2.048174                    0.998215      31.416085      86.356398       0.645627       0.365398      -1.131812       0.082237       0.081915      -0.075774       0.138617      -0.042758       0.026246       0.072221       0.115706       0.107491      -0.126257       0.053789       0.072468             12.320745      22.529006      -0.080122      -1.304311       7.443319      -0.121337       6.989910          -0.000004
          145              O       9.776602       3.500860       0.233019      -0.715499      40.572424 0.74300048E+03  0.19437083E+05                                 9.411782                            8.554214       0.123942       2.028568                    0.997377      31.540043      87.525866       0.633960       0.369320      -1.126816       0.101012       0.009892       0.064048       0.120014      -0.047996      -0.021107      -0.029320       0.077429       0.199876      -0.102467       0.027524       0.074943              9.744279       9.384668      -1.852247       1.451740      10.120274      -2.146515       9.727895          -0.000001
          146              O      11.450433       3.093317       1.610327      -0.572171      32.543523 0.51310134E+03  0.12223374E+05                                 8.025972                            7.013653       0.612130       2.216508                    0.999315      28.469235      75.132585       0.715157       0.359515      -1.135617      -0.053335       0.037894      -0.047314       0.080741       0.010294      -0.049615       0.043997       0.130253       0.077618      -0.099350       0.006733       0.092617              8.369308       9.410347       2.619356       2.693988       8.079547       2.371737       7.618031           0.000001
          147              O      12.199515       0.995472      20.149896      -0.612792      41.970365 0.71895548E+03  0.18605919E+05                                 9.714045                            8.468313      -0.120491       1.999042                    0.994488      29.312134      80.225627       0.632753       0.374044      -1.126144      -0.073172      -0.110648       0.019465       0.134074      -0.040059      -0.050543      -0.008119      -0.032332      -0.124453      -0.081316       0.012056       0.069260             10.527088      13.632861      -1.150200       0.307792      10.402020      -0.940889       7.546381          -0.000002
          148              O      19.269882      10.159618      19.132519      -0.530112      29.212492 0.47440992E+03  0.11035805E+05                                 7.366620                            6.648773       0.794383       2.285689                    0.999205      27.705972      71.268015       0.753521       0.349430      -1.148540      -0.006958      -0.012044       0.028151       0.031400       0.027847      -0.085992       0.023920      -0.087597      -0.124587      -0.125738       0.053041       0.072696              7.682522       6.326258       0.731024       1.265422       7.862560       3.179852       8.858747          -0.000004
          149              O      12.501119       5.863717       3.280990      -0.602694      37.671924 0.61439359E+03  0.15342506E+05                                 9.059910                            7.846293       0.083757       2.059561                    0.994869      29.116901      79.208348       0.652744       0.375763      -1.120810      -0.042296       0.041587      -0.097185       0.113857      -0.006697      -0.062971      -0.011087       0.094317      -0.183980      -0.087872      -0.014259       0.102131              9.603906       7.488591       0.895769       0.890248      13.898461      -0.118367       7.424666           0.000000
          150              O      12.229097       7.694319       2.001466      -0.688658      43.312075 0.61626186E+03  0.15318780E+05                                 9.733737                            7.654324       0.485228       2.169143                    0.998641      29.592258      78.927613       0.691142       0.356517      -1.141723       0.086456      -0.009327       0.063545       0.107702      -0.023500      -0.041483      -0.081677       0.050610      -0.027906      -0.111586       0.038159       0.073426             11.066550       9.539762      -1.551704       5.067850       8.002153      -3.552503      15.657735           0.000000
          151              O       7.810354       4.609910       3.070857      -0.600446      42.876751 0.60784447E+03  0.15093247E+05                                 9.826444                            7.719479       0.220175       2.102758                    0.997606      28.733292      77.187776       0.670967       0.367633      -1.130323       0.022759      -0.021140      -0.055111       0.063262       0.000974       0.006152       0.033171       0.060563      -0.315408      -0.113422       0.030294       0.083128             11.643457       6.068698      -0.376013      -0.553956      20.019122       3.279481       8.842552          -0.000001
          152              O       7.616730       2.779308       1.780930      -0.673354      50.911861 0.69610161E+03  0.17870683E+05                                11.013907                            8.264359       0.144551       2.059605                    0.997189      30.064547      81.972336       0.648426       0.367940      -1.130716       0.034103      -0.009392       0.093510       0.099977      -0.002698      -0.002487       0.061540       0.095726      -0.107920      -0.094540       0.028332       0.066208             13.507136       7.053693      -0.522492      -1.770240      10.587501       6.476529      22.880215          -0.000001
          153              O      17.843376       3.910628      14.519992      -0.606228      40.863898 0.62516520E+03  0.15591827E+05                                 9.431454                            7.792540       0.326231       2.139935                    0.997568      28.608556      76.365277       0.674232       0.364246      -1.135916       0.043913      -0.027137      -0.030343       0.059878       0.022426       0.013401      -0.018189      -0.161928       0.110271      -0.104166       0.031014       0.073152             10.544953       8.374493       0.602908       1.991019       9.088048       5.045480      14.172319          -0.000003
          154              O       6.127723       2.480888      12.857652      -0.653030      42.162956 0.60008621E+03  0.14848182E+05                                 9.649327                            7.637215       0.327140       2.127418                    0.998001      29.208934      78.247363       0.679139       0.364492      -1.133105      -0.042010      -0.034389       0.098841       0.112770      -0.023190      -0.028789      -0.029697      -0.114953       0.020044      -0.079355       0.010307       0.069048             11.111222      12.487899      -3.490213      -5.037588       8.191159       4.236182      12.654609          -0.000001
          155              O      14.141716       6.104233      15.098379      -0.572774      39.787367 0.57995352E+03  0.14305297E+05                                 9.461188                            7.646539      -0.117186       1.997805                    0.996937      28.736363      78.231452       0.656802       0.378066      -1.116737      -0.027373       0.006186      -0.010002       0.029793       0.073143       0.033629      -0.074431      -0.061606       0.218124      -0.139436       0.021214       0.118222             10.763399      12.577487       4.566492       3.070418      11.562496       2.962617       8.150214          -0.000002
          156              O      12.120428       5.465081      14.357711      -0.726740      49.117233 0.72505274E+03  0.18818347E+05                                10.699628                            8.403985       0.180384       2.049840                    0.998257      31.402921      86.297221       0.646044       0.365285      -1.131933       0.083596      -0.081575      -0.075412       0.139031       0.042992       0.026797      -0.072404       0.117357       0.106192      -0.127082       0.054642       0.072440             12.310012      22.508244       0.080135      -1.302002       7.437425       0.121241       6.984367          -0.000003
          157              O      18.682127       7.634189      10.635650      -0.715913      40.600176 0.74367168E+03  0.19459348E+05                                 9.416795                            8.558630       0.121029       2.027648                    0.997393      31.550389      87.569776       0.633724       0.369367      -1.126761       0.100983      -0.010658       0.063340       0.119679       0.047933      -0.021386       0.029099       0.079181       0.199419      -0.102839       0.027942       0.074897              9.749686       9.389169       1.852797       1.452269      10.126868       2.147591       9.733022           0.000000
          158              O       8.229959       8.041732      12.012958      -0.572537      32.551222 0.51326287E+03  0.12228064E+05                                 8.026867                            7.014401       0.609335       2.215704                    0.999323      28.473354      75.143627       0.715180       0.359478      -1.135657      -0.053011      -0.038554      -0.047250       0.080803      -0.009998      -0.049557      -0.043794       0.130246       0.078359      -0.099163       0.006552       0.092611              8.370384       9.411244      -2.619890       2.694150       8.081240      -2.372157       7.618666           0.000000
          159              O      15.420004      10.139576       9.747265      -0.614042      41.994718 0.71947038E+03  0.18622140E+05                                 9.716560                            8.470163      -0.121666       1.998659                    0.994528      29.322876      80.255114       0.632831       0.373940      -1.126249      -0.074210       0.110686       0.019569       0.134690       0.040084      -0.050178       0.008512      -0.032313      -0.124511      -0.081155       0.012110       0.069045             10.530271      13.638452       1.150923       0.307695      10.404458       0.941426       7.547902          -0.000002
          160              O      10.364352       0.975430       8.729888      -0.530866      29.251155 0.47521118E+03  0.11059475E+05                                 7.374665                            6.655619       0.796158       2.286120                    0.999252      27.716798      71.319789       0.752899       0.349560      -1.148396      -0.006623       0.012304       0.027619       0.030952      -0.028060      -0.086033      -0.023753      -0.087405      -0.124121      -0.125700       0.053024       0.072677              7.691253       6.333409      -0.732482       1.267738       7.871018      -3.184429       8.869330          -0.000006
          161              O       9.280639       5.271331      13.683621      -0.601355      37.635923 0.61358940E+03  0.15317504E+05                                 9.054431                            7.841431       0.084280       2.059990                    0.994894      29.100929      79.153807       0.652908       0.375789      -1.120783      -0.041920      -0.042747      -0.097549       0.114457       0.006150      -0.063449       0.011494       0.093957      -0.182451      -0.087877      -0.014241       0.102119              9.598061       7.483361      -0.895132       0.888914      13.891149       0.119021       7.419673          -0.000001
          162              O       9.008613       3.440729      12.404097      -0.687364      43.302021 0.61597905E+03  0.15310606E+05                                 9.734201                            7.654173       0.484247       2.169164                    0.998666      29.581553      78.906439       0.690904       0.356666      -1.141558       0.086962       0.009989       0.063803       0.108319       0.024014      -0.040569       0.082175       0.050700      -0.029429      -0.111978       0.039088       0.072890             11.067332       9.540929       1.552301       5.068368       8.002488       3.553556      15.658579           0.000000
          163              O      16.715876       6.525138      13.473488      -0.600490      42.842901 0.60726564E+03  0.15074919E+05                                 9.820105                            7.714799       0.213995       2.101067                    0.997608      28.725348      77.150226       0.671318       0.367538      -1.130424       0.022480       0.020874      -0.054803       0.062805      -0.000815       0.006062      -0.032517       0.061938      -0.315946      -0.113322       0.029440       0.083882             11.635555       6.065298       0.375735      -0.553471      20.005967      -3.275360       8.835401          -0.000001
          164              O      16.522256       8.355740      12.183561      -0.671530      50.803328 0.69433288E+03  0.17813542E+05                                10.998542                            8.253576       0.152953       2.062694                    0.997206      30.029299      81.843288       0.648897       0.367915      -1.130761       0.033535       0.008844       0.094315       0.100490       0.003191      -0.003048      -0.061836       0.094716      -0.104287      -0.094252       0.028969       0.065284             13.487256       7.044711       0.521653      -1.766946      10.572646      -6.466810      22.844410          -0.000001
          165              O      14.936193       3.910628      16.687901      -0.607676      40.944479 0.62674500E+03  0.15641601E+05                                 9.444644                            7.803222       0.320891       2.137929                    0.997566      28.638988      76.479976       0.673639       0.364324      -1.135818      -0.044730      -0.026541       0.029622       0.059855      -0.022572       0.013317       0.019270      -0.161333       0.109007      -0.103741       0.029874       0.073867             10.560014       8.386721      -0.602621       1.993180       9.100054      -5.052945      14.193268          -0.000002
          166              O      14.525843       2.480887      18.350241      -0.654259      42.183933 0.60053053E+03  0.14861587E+05                                 9.651270                            7.639093       0.324582       2.126396                    0.997982      29.222297      78.283695       0.679198       0.364401      -1.133201       0.041222      -0.034713      -0.098413       0.112203       0.023123      -0.028238       0.029387      -0.115418       0.019017      -0.078971       0.009841       0.069130             11.113229      12.488935       3.490130      -5.037943       8.192474      -4.237169      12.658278          -0.000001
          167              O      18.637857       6.104233      16.109514      -0.572404      39.797183 0.58010572E+03  0.14310276E+05                                 9.463981                            7.648587      -0.111795       1.999407                    0.996856      28.735816      78.238406       0.656566       0.378170      -1.116638       0.028121       0.006277       0.009864       0.030455      -0.073508       0.033881       0.074350      -0.060518       0.216560      -0.139554       0.021854       0.117699             10.766806      12.582381      -4.568260       3.071373      11.565800      -2.963730       8.152237          -0.000002
          168              O       8.533144       5.465081      16.850182      -0.727578      49.168008 0.72594476E+03  0.18847856E+05                                10.708538                            8.410451       0.174778       2.048174                    0.998215      31.416097      86.356445       0.645627       0.365398      -1.131812      -0.082237      -0.081916       0.075774       0.138618      -0.042759       0.026246       0.072221       0.115707       0.107492      -0.126258       0.053789       0.072468             12.320751      22.529017      -0.080123      -1.304311       7.443322      -0.121337       6.989913          -0.000003
          169              O      14.097450       7.634188      20.572243      -0.715498      40.572397 0.74299989E+03  0.19437064E+05                                 9.411778                            8.554210       0.123943       2.028569                    0.997377      31.540032      87.525823       0.633960       0.369320      -1.126816      -0.101012      -0.009892      -0.064048       0.120014      -0.047996      -0.021107      -0.029320       0.077429       0.199876      -0.102467       0.027524       0.074943              9.744274       9.384663      -1.852246       1.451739      10.120270      -2.146513       9.727890          -0.000000
          170              O      12.423619       8.041731      19.194935      -0.572171      32.543457 0.51310001E+03  0.12223334E+05                                 8.025959                            7.013643       0.612134       2.216510                    0.999315      28.469213      75.132487       0.715158       0.359515      -1.135617       0.053335      -0.037894       0.047314       0.080741       0.010294      -0.049615       0.043996       0.130252       0.077620      -0.099349       0.006733       0.092616              8.369294       9.410331       2.619350       2.693984       8.079532       2.371732       7.618019           0.000001
          171              O      11.674537      10.139576       0.655366      -0.612792      41.970363 0.71895542E+03  0.18605917E+05                                 9.714045                            8.468312      -0.120490       1.999042                    0.994488      29.312133      80.225623       0.632753       0.374044      -1.126144       0.073172       0.110648      -0.019465       0.134074      -0.040059      -0.050543      -0.008119      -0.032332      -0.124452      -0.081316       0.012056       0.069260             10.527087      13.632860      -1.150200       0.307792      10.402021      -0.940889       7.546380          -0.000002
          172              O       4.604170       0.975430       1.672743      -0.530112      29.212551 0.47441113E+03  0.11035841E+05                                 7.366632                            6.648784       0.794380       2.285688                    0.999205      27.705988      71.268095       0.753520       0.349431      -1.148540       0.006958       0.012044      -0.028151       0.031400       0.027847      -0.085991       0.023920      -0.087598      -0.124589      -0.125737       0.053041       0.072696              7.682535       6.326269       0.731026       1.265425       7.862573       3.179859       8.858763          -0.000005
          173              O      11.372933       5.271331      17.524272      -0.602694      37.671946 0.61439404E+03  0.15342521E+05                                 9.059914                            7.846296       0.083757       2.059560                    0.994869      29.116910      79.208385       0.652744       0.375763      -1.120810       0.042296      -0.041588       0.097185       0.113857      -0.006697      -0.062971      -0.011087       0.094317      -0.183981      -0.087873      -0.014259       0.102131              9.603910       7.488595       0.895769       0.890248      13.898466      -0.118367       7.424669          -0.000000
          174              O      11.644955       3.440729      18.803796      -0.688658      43.312082 0.61626195E+03  0.15318783E+05                                 9.733738                            7.654325       0.485229       2.169143                    0.998641      29.592258      78.927617       0.691142       0.356517      -1.141723      -0.086456       0.009327      -0.063545       0.107702      -0.023500      -0.041482      -0.081678       0.050610      -0.027906      -0.111586       0.038159       0.073426             11.066552       9.539763      -1.551704       5.067852       8.002154      -3.552504      15.657739          -0.000000
          175              O      16.063698       6.525138      17.734405      -0.600446      42.876758 0.60784458E+03  0.15093251E+05                                 9.826446                            7.719480       0.220174       2.102758                    0.997606      28.733294      77.187785       0.670967       0.367633      -1.130323      -0.022759       0.021140       0.055111       0.063262       0.000974       0.006152       0.033171       0.060564      -0.315408      -0.113422       0.030294       0.083128             11.643459       6.068699      -0.376013      -0.553956      20.019124       3.279482       8.842554          -0.000001
          176              O      16.257322       8.355740      19.024332      -0.673354      50.911861 0.69610159E+03  0.17870682E+05                                11.013907                            8.264359       0.144551       2.059605                    0.997189      30.064548      81.972336       0.648426       0.367940      -1.130716      -0.034103       0.009392      -0.093510       0.099977      -0.002698      -0.002487       0.061540       0.095726      -0.107920      -0.094540       0.028332       0.066208             13.507136       7.053692      -0.522493      -1.770240      10.587502       6.476529      22.880215          -0.000001

******************************************************
Auxiliary information for the entire system
The total spin magnetic moment of the unit cell is   0.000240
The total net atomic charge of the unit cell is   -0.000003
Accuracy of reproducing the electrostatic potential in the unit cell:
  The inner radius (bohr) =    5.0000
  The outer radius (bohr) =   12.0000
  Valid grid points have density less than (e/(bohr^3)) =    0.0001
  The number of valid grid points were=        66790
  The rms potential error without charges in kcal/mol is=     12.82709
  The rms potential error with partial charges in kcal/mol is=      2.58597
  The RRMSE value at monopole order=      0.20160
  The rms potential error with partial charges and cloud penetration in kcal/mol is=      2.57045
  The RRMSE value at monopole order with cloud penetration is=      0.20039
  The rms potential error with partial charges and atomic dipoles in kcal/mol is=      1.09857
  The RRMSE value at dipole order=      0.08564
  The rms potential error with partial charges, atomic dipoles and cloud penetration in kcal/mol is=      1.07837
  The RRMSE value at dipole order with cloud penetration=      0.08407

******************************************************
The electron densities and ab initio electrostatic potential were computed in VASP using the PBE functional and
projector augmented wave method. See the main text of the journal article for a description of computational details.
The atomic charges, dipoles, and quadrupoles were computed with the DDEC6 method as described in
(a) T. A. Manz and N. Gabaldon Limas, RSC Adv. 6 (2016) 47771-47801 DOI: 10.1039/c6ra04656h
(b) N. Gabaldon Limas and T. A. Manz, RSC Adv. 8 (2018) 2678-2707 DOI: 10.1039/c7ra11829e.
For each atom in the material, the electron cloud parameters were fit to the spherically averaged atom-in-material
electron density using radial positions for which this density was between 10^-4 and 10^-2 electrons per cubic bohr.
The polarizabilities, dispersion coefficients, and quantum Drude oscillator (QDO) parameters were fit using the MCLF method.
The magnetic structure of the system was optimized in VASP from the default ferromagnetic initial guess using spin polarization.
The atomic spin moments (ASMs) were computed on this optimized magnetic structure using the DDEC6 partition as inputs
to the method of T. A. Manz and D. S. Sholl, J. Chem. Theory Comput. 7 (2011) 4146-4164 DOI: 10.1021/ct200539n.
The RMSE and RRMSE were computed using a uniform grid with Ewald summation.
