# Supplementary material for: A collection of forcefield precursors for metal–organic frameworks
Source: RSC Adv. 2019 Nov 13;9(63):36492–507. doi: 10.1039/c9ra07327b (PMC9075174; doi:10.1039/c9ra07327b)
Supplement: RA-009-C9RA07327B-s3669 [file RA-009-C9RA07327B-s3669.xyz]

  176
jmolscript: load "" {1 1 1} spacegroup "x,y,z" unitcell [{     12.126000     0.000000     0.000000 }, {      6.063011    11.135050     0.000000 }, {      5.685041    -0.000002    20.805262 }]
Ho    16.515440     8.230805     9.868768     2.027721
Ho    10.579097     8.230806     0.533863     2.026418
Ho     7.358612     2.904243    10.936494     2.027721
Ho    13.294955     2.904242    20.271399     2.026418
Ho    13.547265     4.785176     5.201315     2.077638
Ho    10.326787     6.349872    15.603947     2.077638
Ho     7.484266     5.635894     5.201315     1.827816
Ho    16.389786     5.499154    15.603947     1.827816
H      7.981142     9.687493     8.621701     0.137877
H     11.512956     7.819031     7.914322     0.136797
H      3.337927     0.469898     8.430292     0.129431
H     12.061833     8.974849    10.007331     0.137669
H     14.444981     9.781027     6.982246     0.145136
H      7.406104     0.674783     7.200701     0.139873
H      6.987398     9.687493     1.780930     0.138117
H     15.581580     7.819032     2.488309     0.137327
H     11.630595     0.469899     1.972339     0.129852
H     15.032705     8.974850     0.395300     0.137362
H     12.649559     9.781028     3.420385     0.144479
H      7.562417     0.674784     3.201930     0.140289
H     15.892910     1.447555    12.183561     0.137877
H     12.361096     3.316017    12.890940     0.136797
H     20.536125    10.665150    12.374970     0.129430
H     11.812219     2.160199    10.797931     0.137669
H      9.429071     1.354021    13.823016     0.145136
H     16.467948    10.460265    13.604561     0.139873
H     16.886654     1.447555    19.024332     0.138117
H      8.292472     3.316016    18.316953     0.137327
H     12.243457    10.665149    18.832923     0.129852
H      8.841347     2.160198    20.409962     0.137362
H     11.224493     1.354020    17.384877     0.144479
H     16.311635    10.460264    17.603332     0.140289
C     14.565383     7.097480     7.329694     0.651967
C      7.280883     3.391736     7.519022     0.622678
C      6.381428     7.983830     7.236070     0.625091
C      7.891999     8.028370     7.487814     0.142678
C      8.501479     9.006028     8.213917    -0.168021
C      9.888549     9.006028     8.355393     0.131853
C     10.574739     7.908112     7.795732    -0.172581
C      9.877156     6.968314     7.080031     0.143814
C     10.473378     5.763501     6.333122     0.632306
C      4.441218     2.745902     9.508005     0.589678
C      4.826219     1.262714     9.541293     0.141826
C      4.116250     0.262786     8.940021    -0.211348
C     10.587344    10.068311     9.071094     0.108644
C     11.749430     9.856745     9.849211    -0.181092
C     12.413544    10.927937    10.371423     0.199362
C      7.571626    -0.000001    11.272291     0.521198
C     14.021557     7.970468     6.227015     0.139199
C     14.061916     9.328944     6.241579    -0.159146
C      7.426906     2.480889     6.322719     0.154610
C      7.438275     1.126866     6.364330    -0.163915
C     12.529152     7.097481     3.072937     0.653233
C      7.687644     3.391736     2.883609     0.623839
C      8.587108     7.983831     3.166561     0.624290
C      7.076538     8.028371     2.914817     0.143837
C      6.467059     9.006028     2.188714    -0.169489
C     17.205990     9.006028     2.047238     0.132922
C     16.519797     7.908112     2.606899    -0.174790
C      5.091378     6.968314     3.322600     0.146787
C      4.495154     5.763501     4.069509     0.629767
C     10.527307     2.745903     0.894626     0.588182
C     10.142304     1.262715     0.861338     0.140388
C     10.852271     0.262787     1.462610    -0.211741
C     16.507196    10.068312     1.331537     0.108582
C     15.345110     9.856746     0.553420    -0.179891
C     14.680998    10.927938     0.031208     0.196535
C     13.081936    -0.000002    19.935602     0.522784
C     13.072980     7.970468     4.175616     0.139256
C     13.032623     9.328944     4.161052    -0.158647
C      7.541619     2.480889     4.079912     0.154513
C      7.530248     1.126867     4.038301    -0.164242
C      9.308669     4.037568    13.475568     0.651967
C     16.593169     7.743312    13.286240     0.622678
C     17.492624     3.151218    13.569192     0.625091
C     15.982053     3.106678    13.317448     0.142678
C     15.372573     2.129020    12.591345    -0.168021
C     13.985503     2.129020    12.449869     0.131854
C     13.299313     3.226936    13.009530    -0.172581
C     13.996896     4.166734    13.725231     0.143814
C     13.400674     5.371547    14.472140     0.632306
C     19.432834     8.389146    11.297257     0.589679
C     19.047833     9.872334    11.263969     0.141826
C     19.757802    10.872262    11.865241    -0.211348
C     13.286708     1.066737    11.734168     0.108644
C     12.124622     1.278303    10.956051    -0.181092
C     11.460508     0.207111    10.433839     0.199362
C     10.239415    -0.000001     9.532971     0.521198
C      9.852495     3.164580    14.578247     0.139199
C      9.812136     1.806104    14.563683    -0.159146
C     16.447146     8.654159    14.482543     0.154610
C     16.435777    10.008182    14.440932    -0.163915
C     11.344900     4.037567    17.732325     0.653233
C     16.186408     7.743312    17.921653     0.623839
C     15.286944     3.151217    17.638701     0.624290
C     16.797514     3.106677    17.890445     0.143837
C     17.406993     2.129020    18.616548    -0.169489
C      6.668062     2.129020    18.758024     0.132922
C      7.354255     3.226936    18.198363    -0.174790
C     18.782674     4.166734    17.482662     0.146787
C     19.378898     5.371547    16.735753     0.629767
C     13.346745     8.389145    19.910636     0.588183
C     13.731748     9.872333    19.943924     0.140387
C     13.021781    10.872261    19.342652    -0.211740
C      7.366856     1.066736    19.473725     0.108582
C      8.528942     1.278302    20.251842    -0.179891
C      3.508013     0.207112    -0.031208     0.196535
C      4.729105    -0.000000     0.869660     0.522784
C     10.801072     3.164580    16.629646     0.139256
C     10.841429     1.806104    16.644210    -0.158647
C     16.332433     8.654159    16.725350     0.154513
C     16.343804    10.008181    16.766961    -0.164242
C     13.547270    10.048269     5.201315     0.129971
C      7.484261     0.418677     5.201315     0.113248
C     10.326782     1.086779    15.603947     0.129971
C     16.389791    10.716371    15.603947     0.113248
N      8.559051     7.046259     6.880300    -0.347817
N      5.904255     0.993245    10.273638    -0.412048
N      6.409484     7.046259     3.522331    -0.349007
N      9.064268     0.993246     0.128993    -0.409004
N     15.315001     4.088789    13.924962    -0.347817
N     17.969797    10.141803    10.531624    -0.412048
N     17.464568     4.088789    17.282931    -0.349007
N     14.809784    10.141802    20.676269    -0.409004
N     13.547267     7.291230     5.201315    -0.365948
N      7.484263     3.171262     5.201315    -0.352846
N     10.326785     3.843818    15.603947    -0.365947
N     16.389789     7.963786    15.603947    -0.352846
O      6.033746     7.233328     6.283189    -0.607326
O     17.748185     8.651933     7.945530    -0.655329
O      9.732336     5.026361     5.706883    -0.577284
O     11.754192     5.674421     6.449631    -0.722390
O      5.192343     3.503086    10.180015    -0.712641
O     15.646367     3.102224     8.800626    -0.573358
O      8.411420     1.008834    11.101688    -0.619948
O     13.491701    10.095035    12.098260    -0.526587
O     14.586631     5.865944     7.127883    -0.615225
O     14.857443     7.689865     8.407406    -0.676006
O      7.158744     4.609910     7.333855    -0.596573
O      7.364983     2.788216     8.630023    -0.675813
O      8.934789     7.233328     4.119442    -0.607942
O      9.346352     8.651934     2.457101    -0.654096
O      5.236195     5.026361     4.695748    -0.576630
O     15.340339     5.674421     3.953000    -0.721428
O      9.776185     3.503087     0.222616    -0.711270
O     11.448159     3.102225     1.602005    -0.573020
O     12.242144     1.008834    20.106205    -0.620475
O     19.287880    10.095034    19.109633    -0.526381
O     12.507901     5.865944     3.274748    -0.615857
O     12.237092     7.689865     1.995225    -0.676472
O      7.809786     4.609910     3.068776    -0.596598
O      7.603543     2.788216     1.772608    -0.676617
O     17.840306     3.901720    14.522073    -0.607326
O      6.125867     2.483115    12.859732    -0.655329
O     14.141716     6.108687    15.098379    -0.577284
O     12.119860     5.460627    14.355631    -0.722390
O     18.681709     7.631962    10.625247    -0.712641
O      8.227685     8.032824    12.004636    -0.573359
O     15.462632    10.126214     9.703574    -0.619947
O     10.382351     1.040013     8.707002    -0.526587
O      9.287421     5.269104    13.677379    -0.615225
O      9.016609     3.445183    12.397856    -0.676006
O     16.715308     6.525138    13.471407    -0.596573
O     16.509069     8.346832    12.175239    -0.675813
O     14.939263     3.901720    16.685820    -0.607942
O     14.527700     2.483114    18.348161    -0.654096
O     18.637857     6.108687    16.109514    -0.576630
O      8.533713     5.460627    16.852262    -0.721428
O     14.097867     7.631961    20.582646    -0.711270
O     12.425893     8.032823    19.203257    -0.573020
O     11.631908    10.126214     0.699057    -0.620475
O      4.586172     1.040014     1.695629    -0.526381
O     11.366151     5.269104    17.530514    -0.615857
O     11.636960     3.445183    18.810037    -0.676472
O     16.064266     6.525138    17.736486    -0.596598
O     16.270509     8.346832    19.032654    -0.676617

The following XYZ coordinates are in angstroms. Other properties are in atomic units.
The sperically averaged electron density of each atom fit to a function of the form exp(a - br)
eigen_1, eigen_2 and eigen_3 are the three eigenvalues of traceless quadrupole moment tensor
  atom number  atomic symbol              X              Y              Z     net charge C6 coefficient C8 coefficient C10 coefficient fluctuating dipole atomic polarizability isotropic forcefield polarizability              a              b squared Pearson coefficient          <r^3>          <r^4>         wp_QDO          m_QDO          q_QDO       dipole_x       dipole_y       dipole_z         dipole            Qxy            Qxz            Qyz     Q(x^2-y^2)  Q(3z^2 - R^2)        eigen_1        eigen_2        eigen_3 static polarizability      alpha(xx)      alpha(xy)      alpha(xz)      alpha(yy)      alpha(yz)      alpha(zz) atomic spin moment
            1             Ho      16.515440       8.230805       9.868768       2.027721     102.381770 0.21524188E+04  0.67142365E+05                                14.443903                           12.485931       2.271778       2.482543                    0.999903      70.111568     158.380133       0.722919       0.271610      -1.331293      -0.051313      -0.037572      -0.005683       0.063851      -0.060595      -0.122679      -0.023985      -0.066027      -0.095906      -0.163973       0.050552       0.113422             16.381733      15.326240       0.265871       2.838275      11.839862       1.334030      21.979096           0.000004
            2             Ho      10.579097       8.230806       0.533863       2.026418     102.684333 0.21601881E+04  0.67449009E+05                                14.476532                           12.512432       2.267536       2.480968                    0.999892      70.165434     158.604760       0.721770       0.271784      -1.331010       0.051046      -0.038672       0.005212       0.064252       0.059599      -0.122957       0.023710      -0.066405      -0.093176      -0.163662       0.050692       0.112970             16.420287      15.360274      -0.266186       2.846957      11.865446      -1.337587      22.035140           0.000004
            3             Ho       7.358612       2.904243      10.936494       2.027721     102.381773 0.21524189E+04  0.67142369E+05                                14.443903                           12.485931       2.271778       2.482543                    0.999903      70.111568     158.380134       0.722919       0.271610      -1.331293       0.051313       0.037572       0.005683       0.063851      -0.060595      -0.122679      -0.023984      -0.066027      -0.095906      -0.163973       0.050551       0.113422             16.381733      15.326240       0.265870       2.838273      11.839862       1.334029      21.979096           0.000004
            4             Ho      13.294955       2.904242      20.271399       2.026418     102.684360 0.21601888E+04  0.67449036E+05                                14.476535                           12.512435       2.267536       2.480968                    0.999892      70.165433     158.604768       0.721770       0.271784      -1.331010      -0.051046       0.038673      -0.005212       0.064253       0.059599      -0.122957       0.023710      -0.066404      -0.093177      -0.163662       0.050692       0.112970             16.420291      15.360279      -0.266186       2.846961      11.865449      -1.337588      22.035145           0.000004
            5             Ho      13.547265       4.785176       5.201315       2.077638      65.251115 0.13640232E+04  0.38059792E+05                                10.453714                            9.752679       3.220716       2.794643                    0.999035      67.201713     144.768884       0.839468       0.261491      -1.340586      -0.001529      -0.102551       0.000314       0.102563       0.000616       0.077332       0.000322      -0.042034       0.267081      -0.097581      -0.023496       0.121077             10.926648      12.912382      -0.000034      -1.402117      10.778858       0.000313       9.088703          -0.000003
            6             Ho      10.326787       6.349872      15.603947       2.077638      65.251032 0.13640210E+04  0.38059714E+05                                10.453703                            9.752670       3.220720       2.794644                    0.999035      67.201699     144.768811       0.839469       0.261491      -1.340586       0.001529       0.102551      -0.000314       0.102563       0.000616       0.077332       0.000322      -0.042034       0.267080      -0.097581      -0.023495       0.121076             10.926636      12.912368      -0.000034      -1.402115      10.778846       0.000312       9.088693          -0.000003
            7             Ho       7.484266       5.635894       5.201315       1.827816     160.046178 0.36346282E+04  0.12890577E+06                                20.448887                           17.225625       2.691288       2.543453                    0.999649      76.776366     183.351058       0.564121       0.306141      -1.295450      -0.000080      -0.008919      -0.000152       0.008920       0.000662      -0.137326      -0.000141       0.249319      -0.043635      -0.117391      -0.096939       0.214330             23.917617      20.091456       0.000507       3.531006      27.882465       0.001477      23.778930           0.000004
            8             Ho      16.389786       5.499154      15.603947       1.827816     160.046193 0.36346287E+04  0.12890579E+06                                20.448888                           17.225627       2.691288       2.543453                    0.999649      76.776379     183.351096       0.564121       0.306141      -1.295450       0.000079       0.008920       0.000150       0.008921       0.000662      -0.137326      -0.000141       0.249320      -0.043634      -0.117391      -0.096939       0.214330             23.917619      20.091461       0.000507       3.531007      27.882466       0.001479      23.778929           0.000004
            9              H       7.981142       9.687493       8.621701       0.137877       1.055802 0.78769572E+01  0.77980047E+02                                 1.794759                            1.704925      -1.274310       2.293540                    0.993876       3.634065      10.633357       0.447093       1.383832      -0.686740      -0.023982       0.026464       0.016681       0.039417      -0.009964      -0.000388       0.007552      -0.007131      -0.023872      -0.012322      -0.003978       0.016300              1.825006       1.863360      -0.235019      -0.284242       1.889436       0.413968       1.722223           0.000001
           10              H      11.512956       7.819031       7.914322       0.136797       1.029082 0.75506122E+01  0.73536498E+02                                 1.720835                            1.635397      -1.256248       2.299064                    0.994322       3.537387      10.074160       0.473467       1.328297      -0.697829       0.036078      -0.009288       0.006355       0.037792      -0.005578       0.005380       0.002021       0.012709      -0.021495      -0.010529      -0.002473       0.013002              1.748343       2.344067      -0.012321       0.048164       1.459932       0.112082       1.441030           0.000002
           11              H       3.337927       0.469898       8.430292       0.129431       1.352278 0.11166012E+02  0.11898317E+03                                 2.016740                            1.955484      -1.340264       2.244172                    0.994613       3.736512      10.848751       0.447587       1.284226      -0.709292      -0.030118       0.007421      -0.017260       0.035498       0.001402       0.010073       0.003104       0.019862      -0.003450      -0.010697      -0.005916       0.016612              1.999221       2.315337      -0.013985       0.395834       1.853478      -0.009982       1.828849           0.000004
           12              H      12.061833       8.974849      10.007331       0.137669       1.153275 0.88045640E+01  0.88241262E+02                                 1.805916                            1.731328      -1.012646       2.412473                    0.997851       3.397121       9.506363       0.478696       1.276681      -0.711690       0.012755      -0.035005       0.011919       0.039116      -0.002590       0.005380      -0.004073      -0.017883      -0.039240      -0.015575      -0.001077       0.016652              1.807910       1.645447      -0.207749       0.106600       2.233375      -0.038013       1.544909           0.000003
           13              H      14.444981       9.781027       6.982246       0.145136       1.018996 0.75077101E+01  0.73818760E+02                                 1.781491                            1.685778      -1.384744       2.243662                    0.993182       3.717615      11.025517       0.438856       1.419465      -0.678867       0.016873       0.017705       0.026060       0.035739       0.003538       0.003335       0.005944      -0.005069       0.003489      -0.005004      -0.004399       0.009403              1.814621       1.600192       0.099545       0.368286       1.776978       0.298727       2.066691           0.000002
           14              H       7.406104       0.674783       7.200701       0.139873       0.928117 0.66464609E+01  0.63433085E+02                                 1.678900                            1.589993      -1.256950       2.302782                    0.993866       3.634261      10.642622       0.449935       1.426367      -0.677583       0.000389      -0.014925       0.035753       0.038745      -0.000116      -0.003534      -0.008795      -0.015028       0.037205      -0.014311      -0.003240       0.017550              1.717546       1.326420      -0.017171      -0.063228       1.727294      -0.313171       2.098923           0.000001
           15              H       6.987398       9.687493       1.780930       0.138117       1.057700 0.78973783E+01  0.78259345E+02                                 1.799468                            1.709122      -1.286590       2.288269                    0.993709       3.640025      10.667849       0.445613       1.387058      -0.686107       0.023835       0.026483      -0.016767       0.039377       0.009899      -0.000356      -0.007362      -0.007411      -0.023823      -0.012150      -0.004056       0.016205              1.829913       1.868404       0.235897      -0.285421       1.894584      -0.415778       1.726751           0.000001
           16              H      15.581580       7.819032       2.488309       0.137327       1.026225 0.75221609E+01  0.73154915E+02                                 1.713962                            1.629429      -1.167160       2.338690                    0.995259       3.528957      10.027132       0.475823       1.323609      -0.698784      -0.036008      -0.009329      -0.006065       0.037688       0.005444       0.005392      -0.001952       0.012785      -0.021379      -0.010426      -0.002529       0.012956              1.741145       2.332278       0.012236       0.047759       1.454956      -0.111398       1.436200           0.000002
           17              H      11.630595       0.469899       1.972339       0.129852       1.353072 0.11177172E+02  0.11915832E+03                                 2.019746                            1.958265      -1.358179       2.237206                    0.994424       3.736756      10.859904       0.446551       1.286596      -0.708807       0.029837       0.007198       0.017101       0.035135      -0.001284       0.010049      -0.002902       0.019765      -0.004129      -0.010487      -0.006054       0.016542              2.002218       2.319053       0.013884       0.396811       1.856195       0.009942       1.831404           0.000004
           18              H      15.032705       8.974850       0.395300       0.137362       1.156047 0.88287874E+01  0.88530397E+02                                 1.807350                            1.732504      -1.010786       2.412440                    0.997904       3.400573       9.513448       0.479111       1.274908      -0.712053      -0.012717      -0.035069      -0.011800       0.039125       0.002732       0.005234       0.004060      -0.017802      -0.039562      -0.015548      -0.001154       0.016702              1.809379       1.646582       0.208304       0.106712       2.235787       0.038211       1.545768           0.000003
           19              H      12.649559       9.781028       3.420385       0.144479       1.015479 0.74722115E+01  0.73343193E+02                                 1.773726                            1.679001      -1.365736       2.251720                    0.993519       3.704990      10.959303       0.441074       1.414764      -0.679796      -0.016945       0.017770      -0.026506       0.036131      -0.003574       0.003442      -0.005941      -0.004942       0.003521      -0.005030      -0.004419       0.009449              1.806490       1.593677      -0.098704       0.365490       1.769146      -0.296437       2.056647           0.000002
           20              H       7.562417       0.674784       3.201930       0.140289       0.927840 0.66434570E+01  0.63391449E+02                                 1.677904                            1.589120      -1.255114       2.303664                    0.993917       3.631764      10.631043       0.450318       1.425445      -0.677755       0.000318      -0.015050      -0.035519       0.038577       0.000174      -0.003163       0.008799      -0.014939       0.037275      -0.014177      -0.003318       0.017495              1.716488       1.325794       0.017126      -0.063145       1.726127       0.312819       2.097543           0.000001
           21              H      15.892910       1.447555      12.183561       0.137877       1.055802 0.78769596E+01  0.77980078E+02                                 1.794760                            1.704925      -1.274311       2.293540                    0.993876       3.634066      10.633361       0.447093       1.383832      -0.686740       0.023982      -0.026464      -0.016681       0.039417      -0.009964      -0.000388       0.007552      -0.007131      -0.023872      -0.012322      -0.003978       0.016300              1.825007       1.863361      -0.235019      -0.284242       1.889436       0.413968       1.722223           0.000001
           22              H      12.361096       3.316017      12.890940       0.136797       1.029081 0.75506048E+01  0.73536405E+02                                 1.720834                            1.635396      -1.256246       2.299065                    0.994322       3.537385      10.074152       0.473467       1.328297      -0.697829      -0.036078       0.009288      -0.006355       0.037792      -0.005578       0.005380       0.002021       0.012708      -0.021495      -0.010529      -0.002473       0.013002              1.748342       2.344065      -0.012321       0.048163       1.459932       0.112082       1.441029           0.000002
           23              H      20.536125      10.665150      12.374970       0.129430       1.352280 0.11166034E+02  0.11898345E+03                                 2.016742                            1.955485      -1.340268       2.244170                    0.994613       3.736515      10.848760       0.447587       1.284226      -0.709292       0.030118      -0.007420       0.017260       0.035498       0.001402       0.010073       0.003104       0.019862      -0.003450      -0.010697      -0.005916       0.016612              1.999223       2.315339      -0.013985       0.395834       1.853480      -0.009982       1.828851           0.000004
           24              H      11.812219       2.160199      10.797931       0.137669       1.153275 0.88045626E+01  0.88241250E+02                                 1.805917                            1.731329      -1.012645       2.412473                    0.997851       3.397121       9.506365       0.478696       1.276681      -0.711690      -0.012755       0.035005      -0.011919       0.039116      -0.002590       0.005381      -0.004073      -0.017883      -0.039241      -0.015575      -0.001077       0.016652              1.807911       1.645447      -0.207749       0.106600       2.233376      -0.038013       1.544909           0.000003
           25              H       9.429071       1.354021      13.823016       0.145136       1.018997 0.75077199E+01  0.73818882E+02                                 1.781492                            1.685780      -1.384745       2.243661                    0.993182       3.717618      11.025529       0.438856       1.419465      -0.678867      -0.016873      -0.017705      -0.026060       0.035739       0.003538       0.003335       0.005944      -0.005069       0.003489      -0.005004      -0.004399       0.009403              1.814622       1.600193       0.099545       0.368286       1.776980       0.298727       2.066693           0.000002
           26              H      16.467948      10.460265      13.604561       0.139873       0.928118 0.66464632E+01  0.63433114E+02                                 1.678901                            1.589993      -1.256950       2.302782                    0.993866       3.634262      10.642626       0.449935       1.426367      -0.677583      -0.000389       0.014925      -0.035753       0.038745      -0.000116      -0.003534      -0.008795      -0.015028       0.037205      -0.014311      -0.003240       0.017550              1.717546       1.326420      -0.017171      -0.063228       1.727295      -0.313171       2.098923           0.000001
           27              H      16.886654       1.447555      19.024332       0.138117       1.057701 0.78973887E+01  0.78259465E+02                                 1.799468                            1.709123      -1.286590       2.288268                    0.993709       3.640026      10.667849       0.445614       1.387057      -0.686108      -0.023835      -0.026483       0.016767       0.039377       0.009899      -0.000356      -0.007362      -0.007411      -0.023823      -0.012149      -0.004056       0.016205              1.829914       1.868405       0.235897      -0.285421       1.894585      -0.415779       1.726752           0.000001
           28              H       8.292472       3.316016      18.316953       0.137327       1.026224 0.75221522E+01  0.73154807E+02                                 1.713961                            1.629428      -1.167159       2.338690                    0.995259       3.528955      10.027124       0.475823       1.323609      -0.698784       0.036008       0.009329       0.006065       0.037688       0.005444       0.005392      -0.001952       0.012785      -0.021379      -0.010426      -0.002529       0.012956              1.741144       2.332277       0.012236       0.047759       1.454955      -0.111398       1.436199           0.000002
           29              H      12.243457      10.665149      18.832923       0.129852       1.353070 0.11177151E+02  0.11915800E+03                                 2.019742                            1.958261      -1.358178       2.237205                    0.994424       3.736753      10.859880       0.446553       1.286593      -0.708808      -0.029837      -0.007198      -0.017101       0.035135      -0.001284       0.010049      -0.002902       0.019765      -0.004128      -0.010487      -0.006054       0.016542              2.002213       2.319048       0.013884       0.396810       1.856191       0.009942       1.831400           0.000005
           30              H       8.841347       2.160198      20.409962       0.137362       1.156047 0.88287833E+01  0.88530346E+02                                 1.807349                            1.732504      -1.010786       2.412440                    0.997904       3.400572       9.513445       0.479111       1.274908      -0.712053       0.012717       0.035069       0.011800       0.039125       0.002732       0.005234       0.004061      -0.017802      -0.039562      -0.015548      -0.001154       0.016702              1.809378       1.646581       0.208304       0.106712       2.235786       0.038211       1.545767           0.000003
           31              H      11.224493       1.354020      17.384877       0.144479       1.015479 0.74722107E+01  0.73343186E+02                                 1.773726                            1.679001      -1.365736       2.251720                    0.993519       3.704990      10.959304       0.441074       1.414764      -0.679796       0.016945      -0.017770       0.026506       0.036131      -0.003574       0.003442      -0.005941      -0.004942       0.003521      -0.005030      -0.004419       0.009449              1.806490       1.593677      -0.098704       0.365490       1.769146      -0.296437       2.056647           0.000002
           32              H      16.311635      10.460264      17.603332       0.140289       0.927840 0.66434554E+01  0.63391433E+02                                 1.677905                            1.589120      -1.255114       2.303663                    0.993917       3.631764      10.631045       0.450318       1.425446      -0.677755      -0.000318       0.015050       0.035519       0.038577       0.000174      -0.003163       0.008799      -0.014939       0.037275      -0.014177      -0.003318       0.017495              1.716488       1.325794       0.017126      -0.063145       1.726128       0.312819       2.097543           0.000001
           33              C      14.565383       7.097480       7.329694       0.651967      22.186438 0.24164079E+03  0.49962890E+04                                 7.460565                            5.659436      -0.348775       1.960408                    0.998428      22.101537      63.278736       0.595966       0.497058      -0.999567       0.032461      -0.053632       0.082402       0.103538       0.009603      -0.077487      -0.014468       0.143080      -0.133153      -0.081852      -0.047823       0.129675              8.466049       6.065253      -0.590637       2.906215       9.090134      -0.085616      10.242761           0.000009
           34              C       7.280883       3.391736       7.519022       0.622678      24.547908 0.23848374E+03  0.48997968E+04                                 7.845947                            5.544649      -0.107870       2.036916                    0.999142      22.001927      62.168756       0.616689       0.483415      -1.009633      -0.017790       0.041966       0.083055       0.094741       0.016297      -0.010093      -0.006414       0.195718      -0.239032      -0.081577      -0.057979       0.139557              9.512644       4.273508      -0.202070      -0.777082      11.806629      -1.405300      12.457794           0.000006
           35              C       6.381428       7.983830       7.236070       0.625091      23.338144 0.23731929E+03  0.48508133E+04                                 7.475908                            5.463319      -0.036688       2.055664                    0.999175      21.794557      60.641076       0.635350       0.471641      -1.019876      -0.094894       0.014160      -0.017412       0.097512       0.002630       0.014411      -0.092031      -0.153404      -0.012134      -0.083847      -0.054549       0.138397              8.703631      10.771000      -0.902453      -0.667676       6.397206       3.490717       8.942688           0.000006
           36              C       7.891999       8.028370       7.487814       0.142678      32.733094 0.37765167E+03  0.85714060E+04                                 9.087259                            6.626884      -0.079192       2.004541                    0.999246      25.704541      72.604751       0.618852       0.436072      -1.052012       0.072022      -0.036486       0.012064       0.081633      -0.012122      -0.023084      -0.051539      -0.057355       0.127988      -0.065856      -0.014724       0.080581             10.811649      14.421498       1.064812       1.254274       9.761936       4.382424       8.251513           0.000005
           37              C       8.501479       9.006028       8.213917      -0.168021      34.450075 0.44253412E+03  0.10482843E+05                                 9.298572                            7.083824      -0.025948       1.976897                    0.998748      29.497654      85.993149       0.608070       0.425226      -1.055353      -0.000948      -0.015899       0.014971       0.021859      -0.019787      -0.016962      -0.039099      -0.058550       0.077559      -0.058916      -0.001573       0.060490             10.796418      13.776119       2.821082       1.586586      10.259327       4.548126       8.353807          -0.000000
           38              C       9.888549       9.006028       8.355393       0.131853      36.136201 0.38797093E+03  0.88136760E+04                                 9.591008                            6.613295      -0.018151       2.018809                    0.999218      25.450379      70.564273       0.637794       0.422735      -1.066408      -0.005723      -0.007528       0.003846       0.010209      -0.003959       0.004051      -0.016239      -0.025317       0.026112      -0.017765      -0.007735       0.025500             12.123905      13.242584       4.112541       2.489860      14.278656       6.312055       8.850475           0.000002
           39              C      10.574739       7.908112       7.795732      -0.172581      33.664185 0.43855068E+03  0.10317757E+05                                 9.014490                            6.961024       0.238964       2.057136                    0.999594      29.164581      83.476550       0.628323       0.414341      -1.067083      -0.009955      -0.010498       0.003735       0.014942      -0.007768      -0.004628      -0.040336       0.027460       0.068292      -0.049650       0.003919       0.045731             10.247149      10.659545       0.988972       0.886948      11.775052       5.225592       8.306851           0.000000
           40              C       9.877156       6.968314       7.080031       0.143814      31.310453 0.37142905E+03  0.83743400E+04                                 8.746642                            6.519715      -0.001865       2.030755                    0.999224      25.413346      70.964250       0.633022       0.429153      -1.058862      -0.050369       0.045749       0.026332       0.072962      -0.000995      -0.017700      -0.065658       0.031414       0.061439      -0.073934       0.003999       0.069934             10.202045      11.295338      -0.024503       0.472147      11.193292       4.885011       8.117506           0.000004
           41              C      10.473378       5.763501       6.333122       0.632306      23.656521 0.24659393E+03  0.51150948E+04                                 7.680385                            5.662776      -0.277141       1.974849                    0.998673      22.355830      63.720680       0.605518       0.487649      -1.006226       0.053802      -0.059777      -0.024947       0.084204       0.036688       0.000537      -0.111391      -0.048464       0.214639      -0.108611      -0.042304       0.150915              8.869319      12.189229       0.494810       0.504566       8.302347       2.619943       6.116380           0.000008
           42              C       4.441218       2.745902       9.508005       0.589678      20.838887 0.25187908E+03  0.52663939E+04                                 7.108138                            5.748832      -0.330940       1.951483                    0.998001      23.060303      66.562228       0.595369       0.492038      -1.001326       0.004974       0.099379       0.010018       0.100007       0.014143      -0.099525      -0.011521       0.028863       0.127853      -0.085028      -0.037399       0.122427              7.668004       7.229020      -1.030888       1.916308       9.685406      -0.098387       6.089585           0.000007
           43              C       4.826219       1.262714       9.541293       0.141826      32.547729 0.39763742E+03  0.91806726E+04                                 9.143688                            6.866744      -0.192037       1.958485                    0.999331      26.518339      76.592240       0.596586       0.444678      -1.042489       0.056679      -0.064771       0.012083       0.086912       0.000679      -0.037401      -0.025211       0.057136       0.140392      -0.059274      -0.013473       0.072747             10.585202       9.456711       0.206987       2.434957      15.394799       1.562988       6.904097           0.000000
           44              C       4.116250       0.262786       8.940021      -0.211348      33.589625 0.46265304E+03  0.11099406E+05                                 9.079263                            7.196220       0.026772       1.972433                    0.999553      30.822329      90.893908       0.608243       0.419744      -1.057114       0.009721      -0.006203       0.004606       0.012418       0.001489      -0.013232      -0.014069       0.079701       0.070758      -0.054198       0.013779       0.040419             10.167361       9.016792       2.295746       2.460135      14.653542       2.858214       6.831750          -0.000001
           45              C      10.587344      10.068311       9.071094       0.108644      36.114863 0.40428242E+03  0.92803003E+04                                 9.584433                            6.742420       0.036380       2.029746                    0.999108      25.890083      72.183850       0.632777       0.421675      -1.066959      -0.003297       0.006434       0.012273       0.014244       0.004439      -0.006524       0.005479       0.007695      -0.021477      -0.013186       0.002703       0.010483             12.067977      11.711916       4.482272       4.731893      15.586732       4.921556       8.905283          -0.000001
           46              C      11.749430       9.856745       9.849211      -0.181092      34.112348 0.44717053E+03  0.10599493E+05                                 9.146074                            7.072653       0.152345       2.028110                    0.999271      29.616708      85.816321       0.615987       0.419491      -1.061021      -0.007386       0.014048       0.019086       0.024822      -0.019059      -0.034630      -0.011221      -0.025988       0.004103      -0.049371       0.019162       0.030209             10.433964      11.650586       2.526084       4.446491      11.503354       2.597710       8.147952          -0.000001
           47              C      12.413544      10.927937      10.371423       0.199362      31.725442 0.35621969E+03  0.80195123E+04                                 9.048944                            6.532560      -0.184704       1.971796                    0.999328      25.660439      73.729578       0.605614       0.449242      -1.037475      -0.068576      -0.005838      -0.011490       0.069777      -0.026606      -0.065551      -0.047714       0.005007       0.185542      -0.097853      -0.005618       0.103471             10.868021      12.919433       1.351789       5.316025      10.999857       1.911517       8.684772          -0.000001
           48              C       7.571626      -0.000001      11.272291       0.521198      27.044798 0.33618263E+03  0.74836266E+04                                 8.277530                            6.500440      -0.087989       1.996046                    0.999544      24.546286      70.870464       0.583751       0.471348      -1.021809       0.101692       0.017711       0.045374       0.112755      -0.054449      -0.064639       0.049360       0.081458      -0.059191      -0.075083      -0.047911       0.122993              9.390414      11.625131       1.413667       2.899396       8.349349      -1.381650       8.196762           0.000012
           49              C      14.021557       7.970468       6.227015       0.139199      30.838231 0.37216998E+03  0.84446588E+04                                 8.817107                            6.628187      -0.115009       1.997723                    0.999105      25.784036      73.627515       0.609798       0.442669      -1.044535      -0.033592       0.020718      -0.069521       0.079942       0.012653      -0.038489       0.017439       0.111130       0.012113      -0.066801      -0.007813       0.074614             10.273822       6.909552      -0.947081       3.577574      12.106656      -1.742999      11.805258           0.000001
           50              C      14.061916       9.328944       6.241579      -0.159146      31.638129 0.42390321E+03  0.99378325E+04                                 8.769215                            6.929277       0.083909       2.019216                    0.999047      28.995772      84.195454       0.615093       0.424757      -1.055249       0.006371      -0.008498      -0.011517       0.015667       0.008842      -0.034978       0.022489       0.087665      -0.028848      -0.057506      -0.007548       0.065055              9.761969       6.012090      -0.888828       2.526829      13.634914      -1.506346       9.638905          -0.000001
           51              C       7.426906       2.480889       6.322719       0.154610      32.766228 0.35509115E+03  0.79435565E+04                                 9.116077                            6.435333       0.024713       2.046833                    0.999420      25.158109      70.762762       0.626033       0.437354      -1.050267       0.018615      -0.023503      -0.069046       0.075274       0.003719       0.015950      -0.020931       0.145119      -0.042328      -0.073471      -0.008783       0.082254             11.125265       4.511822      -0.298687      -0.895577      14.887123       1.436476      13.976852           0.000003
           52              C       7.438275       1.126866       6.364330      -0.163915      35.295368 0.44000086E+03  0.10412202E+05                                 9.455283                            7.088743      -0.007049       1.982886                    0.999181      29.385333      85.738034       0.604367       0.428269      -1.053037       0.010413       0.013372      -0.003619       0.017330       0.001131      -0.000646      -0.021343       0.086707      -0.027954      -0.049920       0.001876       0.048044             10.973970       4.672644      -0.319518      -0.511290      16.307136       1.718258      11.942131          -0.000001
           53              C      12.529152       7.097481       3.072937       0.653233      22.165991 0.24136041E+03  0.49890505E+04                                 7.457013                            5.656690      -0.348464       1.960701                    0.998434      22.086058      63.225577       0.596025       0.497153      -0.999518      -0.032708      -0.054207      -0.082954       0.104353      -0.009531      -0.077497       0.013626       0.141918      -0.134810      -0.081888      -0.047389       0.129277              8.462260       6.062206       0.590170       2.905028       9.085729       0.085457      10.238846           0.000009
           54              C       7.687644       3.391736       2.883609       0.623839      24.508833 0.23804177E+03  0.48885098E+04                                 7.838766                            5.540053      -0.110854       2.036255                    0.999088      21.980633      62.097106       0.616846       0.483511      -1.009571       0.017195       0.041999      -0.083411       0.094958      -0.017518      -0.009878       0.006347       0.196864      -0.237122      -0.080981      -0.059012       0.139993              9.503738       4.270220       0.201972      -0.775850      11.795031       1.403426      12.445963           0.000006
           55              C       8.587108       7.983831       3.166561       0.624290      23.325864 0.23719554E+03  0.48472634E+04                                 7.470853                            5.460334      -0.031882       2.057570                    0.999198      21.787479      60.599142       0.635847       0.471371      -1.020103       0.094392       0.012691       0.018062       0.096939      -0.002668       0.014576       0.092461      -0.153103      -0.011633      -0.084049      -0.054628       0.138678              8.697063      10.761358       0.901427      -0.667038       6.393242      -3.488162       8.936588           0.000006
           56              C       7.076538       8.028371       2.914817       0.143837      32.692554 0.37713313E+03  0.85563645E+04                                 9.079005                            6.621881      -0.074520       2.006238                    0.999240      25.685694      72.528436       0.619173       0.436013      -1.052089      -0.072266      -0.035788      -0.011538       0.081464       0.012818      -0.023647       0.051881      -0.057540       0.129954      -0.067018      -0.014257       0.081276             10.800768      14.401771      -1.064564       1.253576       9.755532      -4.379558       8.245002           0.000005
           57              C       6.467059       9.006028       2.188714      -0.169489      34.495647 0.44328223E+03  0.10504324E+05                                 9.301128                            7.085384      -0.026238       1.976347                    0.998753      29.529643      86.083737       0.608612       0.424696      -1.055750       0.000529      -0.015705      -0.015411       0.022010       0.019591      -0.016807       0.039605      -0.058212       0.075627      -0.058547      -0.002155       0.060702             10.799126      13.776917      -2.818912       1.584455      10.263758      -4.551004       8.356703           0.000000
           58              C      17.205990       9.006028       2.047238       0.132922      36.074252 0.38721015E+03  0.87924971E+04                                 9.582694                            6.608637      -0.021227       2.018223                    0.999194      25.423779      70.485894       0.637723       0.422969      -1.066209       0.005818      -0.008212      -0.003673       0.010713       0.004210       0.004404       0.016193      -0.025788       0.027913      -0.018402      -0.007428       0.025830             12.112001      13.229400      -4.106405       2.485539      14.264630      -6.304780       8.841972           0.000002
           59              C      16.519797       7.908112       2.606899      -0.174790      33.752805 0.43997230E+03  0.10360500E+05                                 9.035829                            6.977491       0.233241       2.055266                    0.999618      29.204197      83.651675       0.626825       0.414958      -1.066592       0.010055      -0.009796      -0.004559       0.014760       0.008424      -0.004703       0.040736       0.026189       0.067701      -0.049726       0.003616       0.046110             10.272136      10.676372      -0.992543       0.887919      11.809975      -5.243634       8.330060           0.000000
           60              C       5.091378       6.968314       3.322600       0.146787      31.236380 0.37041281E+03  0.83456591E+04                                 8.733422                            6.511018       0.000373       2.032007                    0.999214      25.376231      70.834739       0.633415       0.429183      -1.058850       0.048877       0.045472      -0.025799       0.071570       0.000731      -0.017616       0.064872       0.029703       0.058747      -0.072610       0.003544       0.069066             10.185709      11.274864       0.025301       0.470474      11.176987      -4.876616       8.105278           0.000004
           61              C       4.495154       5.763501       4.069509       0.629767      23.687325 0.24697975E+03  0.51244606E+04                                 7.682316                            5.663956      -0.277139       1.974824                    0.998681      22.373307      63.752962       0.606052       0.487090      -1.006640      -0.053460      -0.060905       0.025279       0.084890      -0.037406       0.000430       0.112372      -0.049217       0.213237      -0.109559      -0.042272       0.151832              8.871751      12.193119      -0.494782       0.504364       8.304456      -2.620678       6.117679           0.000008
           62              C      10.527307       2.745903       0.894626       0.588182      20.871640 0.25235470E+03  0.52789550E+04                                 7.115509                            5.754366      -0.330064       1.951224                    0.997940      23.085795      66.657598       0.595052       0.492056      -1.001292      -0.004056       0.099022      -0.010404       0.099649      -0.014413      -0.099391       0.012117       0.029292       0.130450      -0.084697      -0.038184       0.122881              7.676090       7.236150       1.030960       1.918536       9.696335       0.097894       6.095783           0.000007
           63              C      10.142304       1.262715       0.861338       0.140388      32.580043 0.39807795E+03  0.91931830E+04                                 9.148517                            6.869757      -0.191444       1.958419                    0.999363      26.533571      76.640394       0.596571       0.444576      -1.042572      -0.055952      -0.063354      -0.010979       0.085235      -0.001410      -0.037941       0.025097       0.056477       0.141817      -0.058946      -0.014559       0.073504             10.591250       9.462554      -0.207522       2.437079      15.403242      -1.564087       6.907955           0.000001
           64              C      10.852271       0.262787       1.462610      -0.211741      33.599070 0.46279633E+03  0.11103341E+05                                 9.077953                            7.194709       0.035246       1.974810                    0.999520      30.831690      90.913848       0.608660       0.419438      -1.057341      -0.009690      -0.005800      -0.004875       0.012301      -0.001687      -0.012835       0.014001       0.081414       0.073622      -0.055432       0.014763       0.040669             10.166151       9.016227      -2.295507       2.460439      14.651185      -2.857728       6.831043          -0.000001
           65              C      16.507196      10.068312       1.331537       0.108582      36.132729 0.40453574E+03  0.92872298E+04                                 9.586433                            6.743816       0.036433       2.029528                    0.999163      25.896342      72.197001       0.632836       0.421586      -1.067055       0.003119       0.005986      -0.012135       0.013886      -0.005307      -0.007024      -0.005982       0.007420      -0.020765      -0.014049       0.003156       0.010892             12.070452      11.713932      -4.482369       4.732613      15.590722      -4.922362       8.906701          -0.000001
           66              C      15.345110       9.856746       0.553420      -0.179891      34.037948 0.44597778E+03  0.10563220E+05                                 9.129674                            7.060803       0.151671       2.028413                    0.999336      29.580711      85.654555       0.616874       0.419205      -1.061297       0.006607       0.014244      -0.019965       0.025399       0.019354      -0.034098       0.010888      -0.025673       0.005917      -0.048865       0.018716       0.030149             10.413826      11.626630      -2.517041       4.435775      11.483235      -2.589791       8.131612          -0.000001
           67              C      14.680998      10.927938       0.031208       0.196535      31.785383 0.35706645E+03  0.80424766E+04                                 9.055640                            6.537401      -0.179840       1.972921                    0.999334      25.688645      73.802409       0.605861       0.448841      -1.037819       0.068549      -0.006604       0.012427       0.069978       0.026519      -0.066159       0.048010       0.006026       0.187970      -0.098431      -0.006212       0.104643             10.875715      12.929091      -1.351793       5.319724      11.008072      -1.912380       8.689982          -0.000001
           68              C      13.081936      -0.000002      19.935602       0.522784      27.001420 0.33555110E+03  0.74663254E+04                                 8.270989                            6.496056      -0.082297       1.998105                    0.999541      24.520891      70.790063       0.583695       0.471598      -1.021637      -0.101862       0.019074      -0.045406       0.113143       0.052974      -0.064310      -0.048766       0.082867      -0.060830      -0.075060      -0.046848       0.121908              9.382153      11.613567      -1.412689       2.895129       8.343486       1.381016       8.189406           0.000010
           69              C      13.072980       7.970468       4.175616       0.139256      30.828313 0.37203963E+03  0.84401134E+04                                 8.811378                            6.624089      -0.110019       1.999264                    0.999106      25.777653      73.578201       0.610454       0.442277      -1.044872       0.032569       0.020746       0.069150       0.079202      -0.012359      -0.038527      -0.017357       0.111035       0.011126      -0.066500      -0.008154       0.074653             10.267218       6.905587       0.947568       3.575841      12.096741       1.743612      11.799326           0.000000
           70              C      13.032623       9.328944       4.161052      -0.158647      31.671270 0.42446752E+03  0.99549131E+04                                 8.779952                            6.938324       0.077170       2.016979                    0.999030      29.008636      84.264068       0.614069       0.425301      -1.054854      -0.006550      -0.007839       0.010820       0.014880      -0.009427      -0.034263      -0.022595       0.088493      -0.029387      -0.057863      -0.007012       0.064875              9.774192       6.019036       0.893537       2.528487      13.655716       1.514118       9.647824          -0.000001
           71              C       7.541619       2.480889       4.079912       0.154513      32.779270 0.35526202E+03  0.79481874E+04                                 9.117416                            6.436138       0.026547       2.047125                    0.999392      25.164510      70.780078       0.626114       0.437253      -1.050347      -0.018150      -0.024549       0.069372       0.075793      -0.004479       0.016067       0.021671       0.145445      -0.041859      -0.074239      -0.008145       0.082384             11.127165       4.512405       0.298781      -0.895580      14.890528      -1.438081      13.978561           0.000004
           72              C       7.530248       1.126867       4.038301      -0.164242      35.295622 0.43998201E+03  0.10411937E+05                                 9.457204                            7.090067      -0.006726       1.983146                    0.999181      29.383708      85.741895       0.604105       0.428447      -1.052898      -0.011912       0.013410       0.004581       0.018512      -0.001058       0.000095       0.020913       0.087325      -0.025534      -0.049969       0.002037       0.047932             10.976433       4.673638       0.319492      -0.511353      16.311192      -1.720501      11.944468          -0.000001
           73              C       9.308669       4.037568      13.475568       0.651967      22.186437 0.24164078E+03  0.49962887E+04                                 7.460565                            5.659436      -0.348775       1.960408                    0.998428      22.101535      63.278728       0.595966       0.497058      -0.999567      -0.032460       0.053632      -0.082402       0.103538       0.009603      -0.077487      -0.014468       0.143081      -0.133153      -0.081853      -0.047823       0.129675              8.466049       6.065253      -0.590637       2.906215       9.090134      -0.085617      10.242760           0.000009
           74              C      16.593169       7.743312      13.286240       0.622678      24.547913 0.23848378E+03  0.48997980E+04                                 7.845948                            5.544650      -0.107871       2.036915                    0.999142      22.001930      62.168772       0.616689       0.483416      -1.009633       0.017790      -0.041966      -0.083055       0.094741       0.016297      -0.010093      -0.006414       0.195717      -0.239032      -0.081577      -0.057979       0.139557              9.512646       4.273509      -0.202070      -0.777083      11.806632      -1.405300      12.457797           0.000006
           75              C      17.492624       3.151218      13.569192       0.625091      23.338150 0.23731935E+03  0.48508152E+04                                 7.475910                            5.463320      -0.036689       2.055663                    0.999175      21.794563      60.641106       0.635350       0.471641      -1.019875       0.094894      -0.014160       0.017412       0.097512       0.002630       0.014411      -0.092031      -0.153404      -0.012134      -0.083847      -0.054549       0.138397              8.703634      10.771004      -0.902453      -0.667676       6.397208       3.490718       8.942691           0.000006
           76              C      15.982053       3.106678      13.317448       0.142678      32.733099 0.37765172E+03  0.85714073E+04                                 9.087261                            6.626885      -0.079193       2.004541                    0.999246      25.704543      72.604762       0.618852       0.436072      -1.052012      -0.072022       0.036486      -0.012064       0.081633      -0.012122      -0.023084      -0.051539      -0.057355       0.127988      -0.065856      -0.014724       0.080581             10.811651      14.421502       1.064813       1.254274       9.761938       4.382425       8.251514           0.000005
           77              C      15.372573       2.129020      12.591345      -0.168021      34.450081 0.44253419E+03  0.10482846E+05                                 9.298574                            7.083825      -0.025948       1.976897                    0.998748      29.497657      85.993165       0.608070       0.425226      -1.055353       0.000948       0.015899      -0.014971       0.021859      -0.019787      -0.016963      -0.039099      -0.058550       0.077559      -0.058916      -0.001573       0.060489             10.796420      13.776123       2.821084       1.586587      10.259330       4.548127       8.353808          -0.000000
           78              C      13.985503       2.129020      12.449869       0.131854      36.136204 0.38797096E+03  0.88136768E+04                                 9.591008                            6.613295      -0.018152       2.018809                    0.999218      25.450380      70.564276       0.637794       0.422735      -1.066408       0.005723       0.007528      -0.003846       0.010209      -0.003959       0.004051      -0.016239      -0.025317       0.026112      -0.017765      -0.007735       0.025500             12.123906      13.242585       4.112543       2.489861      14.278658       6.312055       8.850475           0.000002
           79              C      13.299313       3.226936      13.009530      -0.172581      33.664178 0.43855058E+03  0.10317754E+05                                 9.014487                            6.961022       0.238965       2.057136                    0.999594      29.164577      83.476526       0.628323       0.414341      -1.067083       0.009955       0.010498      -0.003735       0.014942      -0.007768      -0.004628      -0.040336       0.027460       0.068292      -0.049650       0.003919       0.045731             10.247147      10.659542       0.988972       0.886947      11.775050       5.225591       8.306849           0.000000
           80              C      13.996896       4.166734      13.725231       0.143814      31.310449 0.37142900E+03  0.83743384E+04                                 8.746641                            6.519714      -0.001865       2.030756                    0.999224      25.413344      70.964238       0.633022       0.429153      -1.058862       0.050369      -0.045749      -0.026332       0.072961      -0.000995      -0.017700      -0.065658       0.031414       0.061439      -0.073934       0.003999       0.069934             10.202044      11.295335      -0.024503       0.472147      11.193291       4.885010       8.117504           0.000005
           81              C      13.400674       5.371547      14.472140       0.632306      23.656532 0.24659407E+03  0.51150983E+04                                 7.680388                            5.662778      -0.277143       1.974848                    0.998673      22.355838      63.720709       0.605518       0.487649      -1.006226      -0.053802       0.059777       0.024947       0.084204       0.036688       0.000537      -0.111391      -0.048464       0.214639      -0.108611      -0.042304       0.150915              8.869321      12.189233       0.494810       0.504566       8.302349       2.619944       6.116382           0.000008
           82              C      19.432834       8.389146      11.297257       0.589679      20.838888 0.25187911E+03  0.52663946E+04                                 7.108138                            5.748832      -0.330940       1.951482                    0.998001      23.060305      66.562238       0.595369       0.492038      -1.001326      -0.004974      -0.099379      -0.010018       0.100007       0.014143      -0.099525      -0.011521       0.028863       0.127853      -0.085028      -0.037399       0.122427              7.668004       7.229020      -1.030888       1.916308       9.685407      -0.098387       6.089586           0.000006
           83              C      19.047833       9.872334      11.263969       0.141826      32.547740 0.39763754E+03  0.91806765E+04                                 9.143690                            6.866745      -0.192038       1.958485                    0.999331      26.518345      76.592265       0.596586       0.444678      -1.042489      -0.056679       0.064771      -0.012084       0.086912       0.000679      -0.037401      -0.025211       0.057136       0.140391      -0.059274      -0.013473       0.072747             10.585205       9.456713       0.206987       2.434958      15.394803       1.562989       6.904099           0.000002
           84              C      19.757802      10.872262      11.865241      -0.211348      33.589642 0.46265327E+03  0.11099414E+05                                 9.079268                            7.196223       0.026769       1.972432                    0.999553      30.822341      90.893966       0.608243       0.419744      -1.057113      -0.009721       0.006203      -0.004607       0.012418       0.001489      -0.013232      -0.014069       0.079701       0.070758      -0.054198       0.013779       0.040420             10.167367       9.016797       2.295747       2.460137      14.653550       2.858215       6.831753          -0.000001
           85              C      13.286708       1.066737      11.734168       0.108644      36.114870 0.40428249E+03  0.92803025E+04                                 9.584435                            6.742421       0.036380       2.029746                    0.999108      25.890086      72.183866       0.632777       0.421675      -1.066959       0.003297      -0.006434      -0.012273       0.014244       0.004439      -0.006524       0.005479       0.007695      -0.021477      -0.013186       0.002703       0.010483             12.067980      11.711920       4.482273       4.731894      15.586736       4.921556       8.905284          -0.000000
           86              C      12.124622       1.278303      10.956051      -0.181092      34.112348 0.44717053E+03  0.10599493E+05                                 9.146075                            7.072654       0.152345       2.028110                    0.999271      29.616708      85.816327       0.615987       0.419491      -1.061021       0.007385      -0.014048      -0.019086       0.024822      -0.019059      -0.034630      -0.011221      -0.025987       0.004102      -0.049371       0.019162       0.030209             10.433965      11.650587       2.526084       4.446492      11.503355       2.597710       8.147953          -0.000002
           87              C      11.460508       0.207111      10.433839       0.199362      31.725449 0.35621978E+03  0.80195149E+04                                 9.048946                            6.532562      -0.184704       1.971796                    0.999328      25.660443      73.729598       0.605614       0.449242      -1.037475       0.068576       0.005838       0.011490       0.069777      -0.026606      -0.065551      -0.047713       0.005007       0.185541      -0.097853      -0.005618       0.103471             10.868023      12.919437       1.351789       5.316027      10.999859       1.911517       8.684774          -0.000001
           88              C      10.239415      -0.000001       9.532971       0.521198      27.044790 0.33618251E+03  0.74836231E+04                                 8.277529                            6.500439      -0.087988       1.996047                    0.999544      24.546282      70.870451       0.583751       0.471348      -1.021809      -0.101692      -0.017711      -0.045374       0.112755      -0.054450      -0.064638       0.049360       0.081458      -0.059191      -0.075083      -0.047911       0.122993              9.390413      11.625129       1.413667       2.899395       8.349348      -1.381650       8.196761           0.000013
           89              C       9.852495       3.164580      14.578247       0.139199      30.838234 0.37217001E+03  0.84446598E+04                                 8.817108                            6.628187      -0.115009       1.997722                    0.999105      25.784038      73.627525       0.609798       0.442669      -1.044535       0.033592      -0.020718       0.069521       0.079942       0.012653      -0.038489       0.017439       0.111130       0.012113      -0.066801      -0.007813       0.074614             10.273823       6.909553      -0.947081       3.577574      12.106658      -1.742999      11.805259           0.000001
           90              C       9.812136       1.806104      14.563683      -0.159146      31.638143 0.42390342E+03  0.99378389E+04                                 8.769218                            6.929279       0.083907       2.019216                    0.999047      28.995781      84.195500       0.615093       0.424757      -1.055249      -0.006371       0.008498       0.011517       0.015667       0.008841      -0.034978       0.022489       0.087665      -0.028848      -0.057506      -0.007548       0.065055              9.761974       6.012092      -0.888829       2.526831      13.634920      -1.506346       9.638909          -0.000001
           91              C      16.447146       8.654159      14.482543       0.154610      32.766242 0.35509131E+03  0.79435611E+04                                 9.116081                            6.435336       0.024711       2.046832                    0.999420      25.158116      70.762796       0.626033       0.437355      -1.050267      -0.018615       0.023503       0.069046       0.075274       0.003719       0.015950      -0.020931       0.145118      -0.042328      -0.073471      -0.008783       0.082254             11.125271       4.511823      -0.298687      -0.895577      14.887130       1.436477      13.976858           0.000004
           92              C      16.435777      10.008182      14.440932      -0.163915      35.295380 0.44000101E+03  0.10412207E+05                                 9.455286                            7.088745      -0.007050       1.982886                    0.999181      29.385339      85.738066       0.604367       0.428269      -1.053037      -0.010413      -0.013372       0.003619       0.017330       0.001131      -0.000646      -0.021343       0.086707      -0.027954      -0.049920       0.001877       0.048044             10.973974       4.672645      -0.319519      -0.511290      16.307144       1.718259      11.942134          -0.000001
           93              C      11.344900       4.037567      17.732325       0.653233      22.165994 0.24136043E+03  0.49890512E+04                                 7.457014                            5.656691      -0.348465       1.960701                    0.998434      22.086061      63.225593       0.596025       0.497153      -0.999517       0.032709       0.054207       0.082954       0.104353      -0.009531      -0.077497       0.013626       0.141918      -0.134810      -0.081888      -0.047389       0.129277              8.462262       6.062207       0.590170       2.905028       9.085730       0.085457      10.238848           0.000009
           94              C      16.186408       7.743312      17.921653       0.623839      24.508831 0.23804174E+03  0.48885091E+04                                 7.838766                            5.540052      -0.110853       2.036255                    0.999088      21.980631      62.097098       0.616846       0.483510      -1.009571      -0.017195      -0.041999       0.083411       0.094958      -0.017518      -0.009878       0.006347       0.196864      -0.237122      -0.080981      -0.059012       0.139993              9.503737       4.270220       0.201972      -0.775850      11.795030       1.403426      12.445963           0.000006
           95              C      15.286944       3.151217      17.638701       0.624290      23.325853 0.23719543E+03  0.48472603E+04                                 7.470849                            5.460332      -0.031881       2.057570                    0.999198      21.787470      60.599097       0.635848       0.471371      -1.020103      -0.094392      -0.012692      -0.018062       0.096939      -0.002668       0.014576       0.092461      -0.153103      -0.011633      -0.084049      -0.054628       0.138678              8.697058      10.761351       0.901427      -0.667038       6.393239      -3.488160       8.936584           0.000006
           96              C      16.797514       3.106677      17.890445       0.143837      32.692546 0.37713306E+03  0.85563622E+04                                 9.079002                            6.621880      -0.074519       2.006238                    0.999240      25.685690      72.528414       0.619173       0.436013      -1.052089       0.072266       0.035788       0.011538       0.081464       0.012818      -0.023647       0.051881      -0.057540       0.129954      -0.067018      -0.014257       0.081276             10.800765      14.401763      -1.064563       1.253575       9.755529      -4.379558       8.245001           0.000005
           97              C      17.406993       2.129020      18.616548      -0.169489      34.495621 0.44328183E+03  0.10504312E+05                                 9.301122                            7.085381      -0.026237       1.976347                    0.998753      29.529631      86.083682       0.608612       0.424696      -1.055750      -0.000529       0.015705       0.015411       0.022010       0.019591      -0.016806       0.039605      -0.058212       0.075627      -0.058547      -0.002155       0.060702             10.799119      13.776906      -2.818908       1.584453      10.263752      -4.551001       8.356698          -0.000000
           98              C       6.668062       2.129020      18.758024       0.132922      36.074253 0.38721019E+03  0.87924982E+04                                 9.582694                            6.608637      -0.021228       2.018223                    0.999194      25.423780      70.485894       0.637723       0.422969      -1.066209      -0.005818       0.008212       0.003673       0.010713       0.004210       0.004404       0.016193      -0.025788       0.027913      -0.018402      -0.007428       0.025830             12.112000      13.229400      -4.106405       2.485539      14.264628      -6.304780       8.841972           0.000002
           99              C       7.354255       3.226936      18.198363      -0.174790      33.752795 0.43997217E+03  0.10360496E+05                                 9.035827                            6.977489       0.233242       2.055267                    0.999618      29.204191      83.651645       0.626825       0.414958      -1.066592      -0.010055       0.009797       0.004559       0.014760       0.008424      -0.004703       0.040736       0.026189       0.067701      -0.049726       0.003616       0.046110             10.272133      10.676367      -0.992543       0.887919      11.809972      -5.243633       8.330059           0.000000
          100              C      18.782674       4.166734      17.482662       0.146787      31.236366 0.37041263E+03  0.83456539E+04                                 8.733419                            6.511016       0.000373       2.032007                    0.999214      25.376224      70.834709       0.633415       0.429183      -1.058850      -0.048877      -0.045472       0.025799       0.071570       0.000731      -0.017616       0.064872       0.029702       0.058747      -0.072610       0.003544       0.069066             10.185706      11.274859       0.025301       0.470474      11.176983      -4.876614       8.105275           0.000004
          101              C      19.378898       5.371547      16.735753       0.629767      23.687325 0.24697974E+03  0.51244604E+04                                 7.682317                            5.663956      -0.277139       1.974824                    0.998681      22.373309      63.752976       0.606052       0.487091      -1.006640       0.053460       0.060905      -0.025279       0.084890      -0.037406       0.000430       0.112372      -0.049217       0.213238      -0.109559      -0.042272       0.151832              8.871752      12.193120      -0.494782       0.504364       8.304457      -2.620678       6.117680           0.000008
          102              C      13.346745       8.389145      19.910636       0.588183      20.871636 0.25235464E+03  0.52789534E+04                                 7.115507                            5.754365      -0.330063       1.951224                    0.997940      23.085788      66.657566       0.595052       0.492056      -1.001292       0.004056      -0.099022       0.010404       0.099649      -0.014413      -0.099391       0.012117       0.029292       0.130450      -0.084697      -0.038184       0.122881              7.676088       7.236149       1.030960       1.918535       9.696332       0.097894       6.095782           0.000007
          103              C      13.731748       9.872333      19.943924       0.140387      32.580035 0.39807787E+03  0.91931805E+04                                 9.148515                            6.869756      -0.191443       1.958420                    0.999363      26.533567      76.640375       0.596571       0.444576      -1.042572       0.055953       0.063354       0.010979       0.085235      -0.001410      -0.037941       0.025097       0.056477       0.141817      -0.058946      -0.014559       0.073504             10.591247       9.462551      -0.207521       2.437077      15.403238      -1.564086       6.907953           0.000002
          104              C      13.021781      10.872261      19.342652      -0.211740      33.599060 0.46279620E+03  0.11103336E+05                                 9.077950                            7.194708       0.035247       1.974810                    0.999520      30.831682      90.913803       0.608660       0.419438      -1.057341       0.009690       0.005800       0.004875       0.012300      -0.001687      -0.012835       0.014001       0.081413       0.073623      -0.055432       0.014763       0.040670             10.166148       9.016222      -2.295507       2.460437      14.651181      -2.857728       6.831041          -0.000001
          105              C       7.366856       1.066736      19.473725       0.108582      36.132727 0.40453576E+03  0.92872299E+04                                 9.586432                            6.743815       0.036433       2.029528                    0.999163      25.896342      72.196994       0.632836       0.421585      -1.067055      -0.003119      -0.005986       0.012135       0.013886      -0.005307      -0.007024      -0.005982       0.007420      -0.020765      -0.014049       0.003156       0.010893             12.070449      11.713930      -4.482369       4.732612      15.590719      -4.922362       8.906700          -0.000001
          106              C       8.528942       1.278302      20.251842      -0.179891      34.037944 0.44597773E+03  0.10563218E+05                                 9.129672                            7.060802       0.151671       2.028413                    0.999336      29.580709      85.654542       0.616875       0.419205      -1.061297      -0.006607      -0.014244       0.019965       0.025399       0.019354      -0.034098       0.010888      -0.025673       0.005916      -0.048865       0.018715       0.030149             10.413824      11.626628      -2.517041       4.435773      11.483233      -2.589791       8.131611          -0.000001
          107              C       3.508013       0.207112      -0.031208       0.196535      31.785387 0.35706650E+03  0.80424781E+04                                 9.055640                            6.537401      -0.179839       1.972921                    0.999334      25.688647      73.802414       0.605861       0.448841      -1.037819      -0.068549       0.006604      -0.012427       0.069978       0.026519      -0.066159       0.048010       0.006026       0.187970      -0.098431      -0.006212       0.104643             10.875715      12.929090      -1.351793       5.319723      11.008072      -1.912381       8.689982          -0.000000
          108              C       4.729105      -0.000000       0.869660       0.522784      27.001422 0.33555112E+03  0.74663263E+04                                 8.270990                            6.496057      -0.082297       1.998105                    0.999541      24.520893      70.790078       0.583695       0.471598      -1.021637       0.101862      -0.019074       0.045406       0.113143       0.052974      -0.064310      -0.048766       0.082867      -0.060830      -0.075061      -0.046847       0.121908              9.382154      11.613569      -1.412689       2.895129       8.343487       1.381016       8.189407           0.000010
          109              C      10.801072       3.164580      16.629646       0.139256      30.828314 0.37203962E+03  0.84401133E+04                                 8.811378                            6.624089      -0.110020       1.999264                    0.999106      25.777653      73.578201       0.610454       0.442277      -1.044872      -0.032569      -0.020746      -0.069150       0.079202      -0.012359      -0.038528      -0.017357       0.111035       0.011126      -0.066500      -0.008154       0.074654             10.267218       6.905587       0.947569       3.575841      12.096742       1.743613      11.799326          -0.000000
          110              C      10.841429       1.806104      16.644210      -0.158647      31.671268 0.42446749E+03  0.99549123E+04                                 8.779952                            6.938323       0.077170       2.016979                    0.999030      29.008635      84.264066       0.614069       0.425301      -1.054854       0.006550       0.007839      -0.010820       0.014880      -0.009427      -0.034263      -0.022595       0.088493      -0.029387      -0.057863      -0.007012       0.064875              9.774192       6.019035       0.893537       2.528487      13.655716       1.514118       9.647824          -0.000001
          111              C      16.332433       8.654159      16.725350       0.154513      32.779270 0.35526202E+03  0.79481875E+04                                 9.117416                            6.436138       0.026546       2.047125                    0.999392      25.164510      70.780080       0.626114       0.437253      -1.050347       0.018150       0.024549      -0.069372       0.075792      -0.004479       0.016067       0.021671       0.145445      -0.041859      -0.074239      -0.008145       0.082384             11.127166       4.512405       0.298781      -0.895580      14.890529      -1.438081      13.978563           0.000004
          112              C      16.343804      10.008181      16.766961      -0.164242      35.295617 0.43998194E+03  0.10411935E+05                                 9.457202                            7.090065      -0.006726       1.983146                    0.999181      29.383706      85.741881       0.604105       0.428447      -1.052898       0.011912      -0.013410      -0.004581       0.018512      -0.001058       0.000095       0.020913       0.087326      -0.025534      -0.049969       0.002037       0.047932             10.976430       4.673637       0.319491      -0.511353      16.311188      -1.720500      11.944466          -0.000001
          113              C      13.547270      10.048269       5.201315       0.129971      32.814268 0.36740138E+03  0.82260276E+04                                 8.955797                            6.411950       0.078372       2.055300                    0.999008      24.945032      68.459497       0.651907       0.419634      -1.069341      -0.000418      -0.000659       0.000117       0.000789      -0.000395      -0.010471      -0.000166       0.022172       0.004383      -0.011838      -0.005448       0.017286             10.870954       5.506202      -0.000171       2.086356      17.954836      -0.000707       9.151826           0.000002
          114              C       7.484261       0.418677       5.201315       0.113248      34.439411 0.36880736E+03  0.82700611E+04                                 9.231301                            6.416817       0.105937       2.061943                    0.999183      25.178106      69.279235       0.652418       0.418669      -1.069353       0.000468       0.002876      -0.000055       0.002915      -0.000587       0.017166       0.000331       0.016487      -0.045055      -0.022698      -0.000728       0.023426             11.404247       4.469421      -0.000087      -0.347474      18.986835      -0.000799      10.756486           0.000003
          115              C      10.326782       1.086779      15.603947       0.129971      32.814274 0.36740145E+03  0.82260296E+04                                 8.955798                            6.411951       0.078372       2.055300                    0.999008      24.945035      68.459508       0.651907       0.419634      -1.069341       0.000418       0.000659      -0.000117       0.000789      -0.000395      -0.010471      -0.000166       0.022172       0.004383      -0.011838      -0.005448       0.017286             10.870956       5.506202      -0.000171       2.086357      17.954839      -0.000707       9.151827           0.000002
          116              C      16.389791      10.716371      15.603947       0.113248      34.439413 0.36880736E+03  0.82700611E+04                                 9.231302                            6.416817       0.105937       2.061943                    0.999183      25.178106      69.279238       0.652418       0.418669      -1.069353      -0.000467      -0.002876       0.000055       0.002914      -0.000587       0.017166       0.000331       0.016487      -0.045055      -0.022698      -0.000728       0.023426             11.404249       4.469421      -0.000087      -0.347474      18.986838      -0.000799      10.756487           0.000004
          117              N       8.559051       7.046259       6.880300      -0.347817      43.922250 0.61386782E+03  0.15499787E+05                                10.411148                            8.079217      -0.152232       1.938029                    0.998982      30.427507      86.353414       0.608359       0.398745      -1.091924       0.083429       0.113054       0.120106       0.184844      -0.037079      -0.060414      -0.093466       0.011451       0.063276      -0.129563       0.025576       0.103987             11.906669      15.541894      -1.787313      -0.815345      10.888304       4.107662       9.289808          -0.000001
          118              N       5.904255       0.993245      10.273638      -0.412048      44.392302 0.63824922E+03  0.16345253E+05                                10.516132                            8.262960      -0.136550       1.928817                    0.998793      31.826169      92.288943       0.596201       0.401155      -1.085467      -0.120464      -0.142363      -0.073177       0.200334      -0.061726      -0.079202      -0.071428       0.081417       0.220834      -0.155995       0.026468       0.129527             11.786771      13.487911      -3.185036       3.796002      13.156652      -0.675006       8.715750          -0.000002
          119              N       6.409484       7.046259       3.522331      -0.349007      43.983843 0.61497349E+03  0.15534394E+05                                10.419193                            8.085553      -0.150827       1.938075                    0.998986      30.454634      86.443586       0.608238       0.398652      -1.092008      -0.082745       0.112342      -0.120398       0.184291       0.037002      -0.060510       0.093662       0.010949       0.065422      -0.129654       0.025051       0.104603             11.915853      15.551508       1.786079      -0.814704      10.898594      -4.112394       9.297457          -0.000001
          120              N       9.064268       0.993246       0.128993      -0.409004      44.287450 0.63638829E+03  0.16285059E+05                                10.499488                            8.250643      -0.132960       1.930641                    0.998840      31.775883      92.095788       0.596698       0.401130      -1.085527       0.121323      -0.143572       0.073936       0.201986       0.061044      -0.078123       0.071394       0.083953       0.219226      -0.155323       0.026673       0.128650             11.767405      13.467137       3.180846       3.789434      13.133088       0.675126       8.701991          -0.000002
          121              N      15.315001       4.088789      13.924962      -0.347817      43.922242 0.61386767E+03  0.15499783E+05                                10.411146                            8.079216      -0.152232       1.938029                    0.998982      30.427503      86.353397       0.608360       0.398745      -1.091924      -0.083429      -0.113054      -0.120106       0.184844      -0.037079      -0.060414      -0.093466       0.011450       0.063276      -0.129563       0.025576       0.103987             11.906667      15.541891      -1.787314      -0.815346      10.888303       4.107662       9.289806          -0.000001
          122              N      17.969797      10.141803      10.531624      -0.412048      44.392301 0.63824918E+03  0.16345252E+05                                10.516132                            8.262960      -0.136550       1.928817                    0.998793      31.826169      92.288944       0.596201       0.401155      -1.085466       0.120464       0.142363       0.073177       0.200334      -0.061726      -0.079202      -0.071428       0.081417       0.220834      -0.155995       0.026468       0.129527             11.786771      13.487911      -3.185036       3.796002      13.156652      -0.675006       8.715750          -0.000002
          123              N      17.464568       4.088789      17.282931      -0.349007      43.983845 0.61497355E+03  0.15534395E+05                                10.419192                            8.085553      -0.150827       1.938075                    0.998986      30.454635      86.443583       0.608238       0.398652      -1.092008       0.082745      -0.112342       0.120398       0.184291       0.037003      -0.060510       0.093662       0.010949       0.065422      -0.129654       0.025051       0.104603             11.915852      15.551505       1.786079      -0.814704      10.898593      -4.112394       9.297456          -0.000001
          124              N      14.809784      10.141802      20.676269      -0.409004      44.287442 0.63638819E+03  0.16285056E+05                                10.499487                            8.250643      -0.132960       1.930641                    0.998840      31.775880      92.095779       0.596697       0.401130      -1.085527      -0.121322       0.143572      -0.073936       0.201986       0.061044      -0.078123       0.071394       0.083953       0.219225      -0.155323       0.026673       0.128650             11.767404      13.467134       3.180846       3.789433      13.133087       0.675125       8.701990          -0.000002
          125              N      13.547267       7.291230       5.201315      -0.365948      43.909394 0.64437707E+03  0.16494279E+05                                10.419594                            8.286749      -0.030582       1.962565                    0.999450      31.315050      89.938541       0.598761       0.399631      -1.089620      -0.000041       0.201381      -0.000052       0.201381       0.000387      -0.044338      -0.000184       0.284710       0.146223      -0.166726       0.027109       0.139617             11.729499       9.207332       0.000328       4.306052      10.009789       0.000421      15.971377          -0.000002
          126              N       7.484263       3.171262       5.201315      -0.352846      45.864180 0.58361773E+03  0.14543783E+05                                10.694696                            7.846405       0.002408       1.992144                    0.999302      29.978262      84.384977       0.621317       0.395589      -1.094638      -0.000031      -0.181028      -0.000019       0.181028       0.000126       0.006854      -0.000137       0.262092       0.057592      -0.140645       0.018740       0.121905             12.888581       5.577307       0.000166      -0.872025      13.878759      -0.001368      19.209677          -0.000002
          127              N      10.326785       3.843818      15.603947      -0.365947      43.909397 0.64437712E+03  0.16494280E+05                                10.419594                            8.286749      -0.030582       1.962565                    0.999450      31.315051      89.938543       0.598761       0.399631      -1.089620       0.000041      -0.201381       0.000052       0.201381       0.000387      -0.044338      -0.000184       0.284710       0.146223      -0.166726       0.027109       0.139617             11.729499       9.207332       0.000328       4.306052      10.009789       0.000422      15.971377          -0.000002
          128              N      16.389789       7.963786      15.603947      -0.352846      45.864184 0.58361777E+03  0.14543785E+05                                10.694698                            7.846406       0.002408       1.992143                    0.999302      29.978263      84.384988       0.621316       0.395589      -1.094638       0.000031       0.181027       0.000019       0.181027       0.000126       0.006854      -0.000137       0.262092       0.057592      -0.140645       0.018740       0.121905             12.888583       5.577308       0.000166      -0.872025      13.878762      -0.001369      19.209680          -0.000002
          129              O       6.033746       7.233328       6.283189      -0.607326      40.879167 0.62221764E+03  0.15501181E+05                                 9.430865                            7.773427       0.329599       2.140973                    0.997611      28.593606      76.302388       0.675102       0.364178      -1.135881      -0.043107       0.027592       0.030937       0.059806       0.021802       0.012313      -0.018901      -0.162358       0.109313      -0.103830       0.029904       0.073926             10.556346       8.343962       0.589110       1.972179       9.101888       5.080362      14.223187          -0.000004
          130              O      17.748185       8.651933       7.945530      -0.655329      42.244155 0.59808960E+03  0.14789345E+05                                 9.661080                            7.626999       0.328072       2.127562                    0.998126      29.209578      78.274124       0.679127       0.364731      -1.132698       0.041737       0.033917      -0.096643       0.110599      -0.020568      -0.025363      -0.030024      -0.119790       0.018363      -0.077728       0.006428       0.071300             11.132154      12.485843      -3.500065      -5.052227       8.200903       4.267728      12.709716          -0.000001
          131              O       9.732336       5.026361       5.706883      -0.577284      40.077547 0.58828308E+03  0.14558403E+05                                 9.501700                            7.695516      -0.107397       1.998697                    0.996890      28.862992      78.631351       0.655629       0.377503      -1.117474       0.028652      -0.007122       0.009724       0.031084       0.074627       0.035959      -0.072602      -0.061293       0.215937      -0.140874       0.024895       0.115979             10.803045      12.614378       4.576965       3.065764      11.620103       2.954277       8.174655          -0.000002
          132              O      11.754192       5.674421       6.449631      -0.722390      49.104800 0.72407367E+03  0.18789512E+05                                10.704467                            8.404593       0.163948       2.045302                    0.998242      31.367283      86.235257       0.645196       0.365832      -1.131334      -0.081742       0.079525       0.074879       0.136429       0.042390       0.025790      -0.073205       0.112203       0.106498      -0.125480       0.052512       0.072968             12.320576      22.523268       0.114253      -1.302462       7.452775       0.123155       6.985687          -0.000003
          133              O       5.192343       3.503086      10.180015      -0.712641      40.389930 0.73650684E+03  0.19229250E+05                                 9.385463                            8.520883       0.114895       2.026721                    0.997407      31.471179      87.312129       0.634595       0.369678      -1.126292      -0.102248       0.010967      -0.063164       0.120684       0.047531      -0.021926       0.026444       0.079514       0.196917      -0.101422       0.027551       0.073871              9.719082       9.416341       1.866352       1.481056      10.064837       2.125511       9.676069          -0.000001
          134              O      15.646367       3.102224       8.800626      -0.573358      32.551800 0.51335621E+03  0.12230063E+05                                 8.024669                            7.014168       0.613119       2.217062                    0.999320      28.470643      75.120107       0.715371       0.359389      -1.135800       0.053817       0.038570       0.043476       0.079209      -0.009588      -0.048406      -0.043521       0.130481       0.081934      -0.099096       0.007359       0.091737              8.363442       9.364817      -2.590982       2.712828       8.054274      -2.378844       7.671235           0.000002
          135              O       8.411420       1.008834      11.101688      -0.619948      42.435431 0.73204427E+03  0.19021957E+05                                 9.768366                            8.534438      -0.100200       2.002602                    0.994631      29.469591      80.705506       0.631749       0.373116      -1.127337       0.069593      -0.109422      -0.017338       0.130832       0.040730      -0.053391       0.002701      -0.040568      -0.121614      -0.082975       0.009909       0.073066             10.550455      13.327471       1.261413       0.508032      10.696415       0.922244       7.627479          -0.000002
          136              O      13.491701      10.095035      12.098260      -0.526587      29.320584 0.47689259E+03  0.11101598E+05                                 7.374473                            6.657531       0.833333       2.296740                    0.999339      27.735306      71.234150       0.754926       0.348527      -1.149951       0.001733      -0.017744      -0.024837       0.030573      -0.023197      -0.086518      -0.028873      -0.099113      -0.138450      -0.130138       0.050635       0.079503              7.680549       6.289984      -0.760491       1.253308       8.085332      -3.192855       8.666330          -0.000005
          137              O      14.586631       5.865944       7.127883      -0.615225      38.531996 0.63883970E+03  0.16094733E+05                                 9.181758                            7.983420       0.117186       2.064257                    0.995171      29.446505      80.222000       0.649826       0.374126      -1.123052       0.042743       0.042896       0.101173       0.117911       0.005160      -0.061855       0.012240       0.077767      -0.201802      -0.092722      -0.003238       0.095960              9.727884       7.622531      -0.912831       0.908434      14.023599       0.070929       7.537523           0.000000
          138              O      14.857443       7.689865       8.407406      -0.676006      42.547915 0.59979050E+03  0.14816416E+05                                 9.634066                            7.562321       0.474101       2.170473                    0.998556      29.329704      78.115911       0.693459       0.357554      -1.140300      -0.085491      -0.014352      -0.060458       0.105688       0.023988      -0.042398       0.076104       0.057276      -0.025736      -0.108251       0.038273       0.069979             10.965705       9.467663       1.538214       5.046211       7.841905       3.458676      15.587547          -0.000001
          139              O       7.158744       4.609910       7.333855      -0.596573      42.465510 0.60202669E+03  0.14912553E+05                                 9.760388                            7.680374       0.215199       2.102744                    0.997607      28.640082      76.838432       0.672960       0.367435      -1.130501      -0.021172      -0.019934       0.055860       0.062975      -0.000883       0.005851      -0.031968       0.064845      -0.311829      -0.111880       0.027246       0.084634             11.550484       6.039058       0.352446      -0.542167      19.813019      -3.257779       8.799376          -0.000003
          140              O       7.364983       2.788216       8.630023      -0.675813      50.936640 0.69858698E+03  0.17948832E+05                                11.014636                            8.276706       0.151905       2.061414                    0.997219      30.106379      82.094651       0.648283       0.367727      -1.130983      -0.032270      -0.007309      -0.095438       0.101011       0.003758      -0.001978      -0.062617       0.095657      -0.100795      -0.094954       0.029841       0.065113             13.492405       7.067287       0.492894      -1.709370      10.520507      -6.444502      22.889421          -0.000002
          141              O       8.934789       7.233328       4.119442      -0.607942      40.924722 0.62311003E+03  0.15529237E+05                                 9.437944                            7.779287       0.326941       2.139810                    0.997628      28.613503      76.373986       0.674799       0.364205      -1.135841       0.043823       0.027386      -0.030666       0.060091      -0.022325       0.012067       0.019450      -0.162757       0.109943      -0.104233       0.029672       0.074560             10.564301       8.350269      -0.588762       1.973370       9.108607      -5.084129      14.234026          -0.000004
          142              O       9.346352       8.651934       2.457101      -0.654096      42.222570 0.59772262E+03  0.14778053E+05                                 9.657992                            7.625021       0.329422       2.128007                    0.998124      29.200452      78.244657       0.679164       0.364765      -1.132667      -0.042526       0.033481       0.097666       0.111661       0.020898      -0.026288       0.029873      -0.118698       0.019635      -0.078141       0.007527       0.070615             11.128030      12.479692       3.497850      -5.049994       8.198308      -4.266261      12.706091          -0.000001
          143              O       5.236195       5.026361       4.695748      -0.576630      40.066919 0.58807162E+03  0.14552266E+05                                 9.501549                            7.695542      -0.109438       1.998288                    0.996830      28.855792      78.616421       0.655430       0.377641      -1.117341      -0.029212      -0.006284      -0.009412       0.031328      -0.075196       0.035592       0.072352      -0.060815       0.213940      -0.140819       0.025438       0.115381             10.802739      12.614644      -4.576601       3.065130      11.619441      -2.953917       8.174132          -0.000002
          144              O      15.340339       5.674421       3.953000      -0.721428      49.073910 0.72345601E+03  0.18769718E+05                                10.701199                            8.401991       0.165165       2.045984                    0.998239      31.353620      86.192627       0.645174       0.365918      -1.131253       0.082136       0.079426      -0.074832       0.136582      -0.042571       0.025415       0.073039       0.112458       0.104112      -0.125262       0.053145       0.072117             12.316789      22.515888      -0.114187      -1.302080       7.450590      -0.122954       6.983889          -0.000003
          145              O       9.776185       3.503087       0.222616      -0.711270      40.303885 0.73436709E+03  0.19158602E+05                                 9.370520                            8.507009       0.120741       2.028918                    0.997416      31.434694      87.164796       0.635307       0.369549      -1.126440       0.102017       0.009989       0.064066       0.120879      -0.047265      -0.021721      -0.026785       0.079437       0.196488      -0.101220       0.027501       0.073718              9.703642       9.402707      -1.865377       1.480541      10.047723      -2.122747       9.660498          -0.000001
          146              O      11.448159       3.102225       1.602005      -0.573020      32.564559 0.51359991E+03  0.12237685E+05                                 8.027755                            7.016795       0.615278       2.217712                    0.999298      28.472512      75.137936       0.715069       0.359488      -1.135688      -0.054067       0.038333      -0.043625       0.079346       0.009571      -0.047940       0.043157       0.130912       0.082797      -0.099029       0.007645       0.091384              8.366655       9.367865       2.592201       2.713686       8.058002       2.380098       7.674097           0.000002
          147              O      12.242144       1.008834      20.106205      -0.620475      42.448057 0.73236761E+03  0.19032996E+05                                 9.771445                            8.537295      -0.103528       2.001433                    0.994717      29.473671      80.729690       0.631517       0.373201      -1.127241      -0.069550      -0.107876       0.017849       0.129588      -0.040491      -0.053519      -0.002681      -0.041093      -0.122890      -0.083274       0.010161       0.073113             10.553473      13.330515      -1.260458       0.507655      10.701130      -0.922345       7.628773          -0.000003
          148              O      19.287880      10.095034      19.109633      -0.526381      29.309996 0.47670068E+03  0.11095915E+05                                 7.372498                            6.655930       0.834284       2.297002                    0.999317      27.731540      71.218492       0.755067       0.348500      -1.149984      -0.001842      -0.017674       0.025786       0.031316       0.023235      -0.086789       0.029621      -0.099191      -0.135041      -0.130273       0.050970       0.079303              7.678362       6.288181       0.760234       1.252401       8.083390       3.192041       8.663515          -0.000003
          149              O      12.507901       5.865944       3.274748      -0.615857      38.529045 0.63878632E+03  0.16092783E+05                                 9.180708                            7.982612       0.119585       2.064873                    0.995119      29.446233      80.215369       0.649927       0.374081      -1.123105      -0.042420       0.041884      -0.100911       0.117204      -0.004725      -0.061437      -0.012656       0.078211      -0.199552      -0.091915      -0.003726       0.095641              9.726736       7.621373       0.912303       0.908555      14.021520      -0.071308       7.537314          -0.000000
          150              O      12.237092       7.689865       1.995225      -0.676472      42.571237 0.60014208E+03  0.14827569E+05                                 9.638832                            7.565348       0.471704       2.169818                    0.998571      29.333378      78.137309       0.693195       0.357631      -1.140216       0.085214      -0.014212       0.059663       0.104991      -0.023634      -0.042698      -0.076222       0.057206      -0.025855      -0.108322       0.037882       0.070440             10.971804       9.472593      -1.539286       5.050334       7.845466      -3.460986      15.597352          -0.000000
          151              O       7.809786       4.609910       3.068776      -0.596598      42.554541 0.60353968E+03  0.14960788E+05                                 9.778086                            7.693417       0.217678       2.103288                    0.997571      28.659733      76.941878       0.671883       0.367760      -1.130147       0.021621      -0.020172      -0.055757       0.063113       0.000632       0.006028       0.031913       0.063087      -0.313062      -0.112197       0.028237       0.083960             11.572667       6.048832      -0.353729      -0.543716      19.851852       3.265532       8.817317          -0.000002
          152              O       7.603543       2.788216       1.772608      -0.676617      50.946538 0.69873295E+03  0.17952836E+05                                11.014330                            8.276008       0.149727       2.060703                    0.997219      30.111832      82.099879       0.648519       0.367588      -1.131133       0.032202      -0.007982       0.094735       0.100376      -0.003379      -0.001395       0.061923       0.096090      -0.101756      -0.094453       0.029117       0.065337             13.492701       7.066610      -0.492640      -1.708255      10.520822       6.445146      22.890672          -0.000002
          153              O      17.840306       3.901720      14.522073      -0.607326      40.879179 0.62221781E+03  0.15501187E+05                                 9.430867                            7.773429       0.329599       2.140973                    0.997611      28.593609      76.302401       0.675102       0.364178      -1.135881       0.043107      -0.027592      -0.030937       0.059806       0.021802       0.012313      -0.018901      -0.162358       0.109313      -0.103830       0.029904       0.073926             10.556348       8.343963       0.589111       1.972180       9.101890       5.080364      14.223191          -0.000004
          154              O       6.125867       2.483115      12.859732      -0.655329      42.244207 0.59809045E+03  0.14789372E+05                                 9.661090                            7.627005       0.328070       2.127562                    0.998126      29.209591      78.274187       0.679127       0.364731      -1.132698      -0.041737      -0.033917       0.096643       0.110599      -0.020568      -0.025363      -0.030024      -0.119790       0.018362      -0.077728       0.006428       0.071299             11.132166      12.485857      -3.500069      -5.052234       8.200911       4.267734      12.709730          -0.000001
          155              O      14.141716       6.108687      15.098379      -0.577284      40.077588 0.58828380E+03  0.14558426E+05                                 9.501707                            7.695521      -0.107399       1.998696                    0.996890      28.863006      78.631412       0.655629       0.377503      -1.117474      -0.028651       0.007122      -0.009724       0.031084       0.074627       0.035959      -0.072602      -0.061293       0.215937      -0.140874       0.024895       0.115979             10.803054      12.614389       4.576969       3.065766      11.620113       2.954279       8.174661          -0.000002
          156              O      12.119860       5.460627      14.355631      -0.722390      49.104776 0.72407323E+03  0.18789497E+05                                10.704461                            8.404589       0.163948       2.045302                    0.998242      31.367284      86.235242       0.645196       0.365832      -1.131334       0.081742      -0.079525      -0.074879       0.136429       0.042389       0.025790      -0.073205       0.112202       0.106499      -0.125480       0.052511       0.072968             12.320570      22.523255       0.114254      -1.302460       7.452771       0.123155       6.985683          -0.000003
          157              O      18.681709       7.631962      10.625247      -0.712641      40.389947 0.73650723E+03  0.19229263E+05                                 9.385466                            8.520886       0.114894       2.026720                    0.997407      31.471185      87.312156       0.634595       0.369678      -1.126292       0.102248      -0.010967       0.063164       0.120684       0.047531      -0.021926       0.026444       0.079514       0.196917      -0.101422       0.027551       0.073871              9.719085       9.416344       1.866352       1.481056      10.064841       2.125512       9.676072          -0.000001
          158              O       8.227685       8.032824      12.004636      -0.573359      32.551796 0.51335613E+03  0.12230060E+05                                 8.024667                            7.014167       0.613118       2.217061                    0.999320      28.470646      75.120110       0.715371       0.359389      -1.135800      -0.053816      -0.038570      -0.043476       0.079209      -0.009588      -0.048406      -0.043521       0.130481       0.081934      -0.099096       0.007360       0.091737              8.363440       9.364815      -2.590982       2.712827       8.054272      -2.378843       7.671234           0.000002
          159              O      15.462632      10.126214       9.703574      -0.619947      42.435426 0.73204417E+03  0.19021954E+05                                 9.768365                            8.534437      -0.100200       2.002602                    0.994631      29.469589      80.705497       0.631749       0.373116      -1.127337      -0.069593       0.109422       0.017338       0.130832       0.040730      -0.053391       0.002701      -0.040568      -0.121613      -0.082975       0.009909       0.073066             10.550454      13.327469       1.261413       0.508032      10.696415       0.922244       7.627478          -0.000002
          160              O      10.382351       1.040013       8.707002      -0.526587      29.320605 0.47689304E+03  0.11101611E+05                                 7.374478                            6.657534       0.833333       2.296740                    0.999339      27.735313      71.234180       0.754925       0.348528      -1.149951      -0.001734       0.017743       0.024837       0.030573      -0.023197      -0.086517      -0.028872      -0.099113      -0.138448      -0.130137       0.050634       0.079503              7.680554       6.289987      -0.760492       1.253309       8.085337      -3.192857       8.666336          -0.000006
          161              O       9.287421       5.269104      13.677379      -0.615225      38.531971 0.63883918E+03  0.16094716E+05                                 9.181753                            7.983417       0.117187       2.064258                    0.995171      29.446496      80.221963       0.649826       0.374126      -1.123052      -0.042743      -0.042896      -0.101173       0.117911       0.005160      -0.061855       0.012240       0.077767      -0.201803      -0.092722      -0.003238       0.095960              9.727880       7.622527      -0.912831       0.908433      14.023593       0.070929       7.537519          -0.000000
          162              O       9.016609       3.445183      12.397856      -0.676006      42.547905 0.59979036E+03  0.14816411E+05                                 9.634064                            7.562320       0.474101       2.170473                    0.998556      29.329701      78.115899       0.693459       0.357554      -1.140300       0.085491       0.014352       0.060458       0.105688       0.023988      -0.042398       0.076104       0.057276      -0.025736      -0.108251       0.038273       0.069979             10.965702       9.467661       1.538213       5.046209       7.841903       3.458674      15.587543          -0.000000
          163              O      16.715308       6.525138      13.471407      -0.596573      42.465490 0.60202634E+03  0.14912542E+05                                 9.760385                            7.680372       0.215201       2.102745                    0.997607      28.640075      76.838405       0.672961       0.367435      -1.130501       0.021172       0.019934      -0.055860       0.062975      -0.000883       0.005850      -0.031968       0.064845      -0.311829      -0.111880       0.027246       0.084634             11.550480       6.039056       0.352446      -0.542166      19.813013      -3.257777       8.799372          -0.000003
          164              O      16.509069       8.346832      12.175239      -0.675813      50.936655 0.69858722E+03  0.17948840E+05                                11.014638                            8.276707       0.151904       2.061414                    0.997219      30.106383      82.094669       0.648283       0.367727      -1.130983       0.032270       0.007309       0.095438       0.101011       0.003758      -0.001978      -0.062617       0.095656      -0.100795      -0.094953       0.029841       0.065113             13.492408       7.067288       0.492895      -1.709371      10.520509      -6.444503      22.889428          -0.000002
          165              O      14.939263       3.901720      16.685820      -0.607942      40.924707 0.62310982E+03  0.15529230E+05                                 9.437941                            7.779285       0.326942       2.139810                    0.997628      28.613500      76.373970       0.674799       0.364205      -1.135841      -0.043823      -0.027386       0.030666       0.060091      -0.022325       0.012067       0.019450      -0.162757       0.109943      -0.104233       0.029672       0.074561             10.564297       8.350266      -0.588762       1.973369       9.108604      -5.084126      14.234020          -0.000004
          166              O      14.527700       2.483114      18.348161      -0.654096      42.222506 0.59772160E+03  0.14778020E+05                                 9.657979                            7.625012       0.329424       2.128008                    0.998124      29.200440      78.244587       0.679165       0.364765      -1.132667       0.042526      -0.033481      -0.097666       0.111661       0.020898      -0.026288       0.029873      -0.118698       0.019635      -0.078142       0.007527       0.070615             11.128014      12.479673       3.497845      -5.049985       8.198298      -4.266254      12.706072          -0.000001
          167              O      18.637857       6.108687      16.109514      -0.576630      40.066957 0.58807228E+03  0.14552286E+05                                 9.501556                            7.695547      -0.109439       1.998288                    0.996830      28.855804      78.616473       0.655430       0.377641      -1.117340       0.029212       0.006284       0.009412       0.031328      -0.075196       0.035592       0.072352      -0.060815       0.213941      -0.140819       0.025438       0.115381             10.802747      12.614655      -4.576606       3.065133      11.619450      -2.953919       8.174137          -0.000002
          168              O       8.533713       5.460627      16.852262      -0.721428      49.073952 0.72345675E+03  0.18769742E+05                                10.701206                            8.401996       0.165163       2.045983                    0.998239      31.353631      86.192678       0.645174       0.365918      -1.131253      -0.082136      -0.079426       0.074832       0.136583      -0.042571       0.025415       0.073039       0.112459       0.104114      -0.125262       0.053145       0.072117             12.316798      22.515906      -0.114189      -1.302079       7.450594      -0.122954       6.983893          -0.000003
          169              O      14.097867       7.631961      20.582646      -0.711270      40.303878 0.73436698E+03  0.19158598E+05                                 9.370519                            8.507009       0.120742       2.028918                    0.997416      31.434692      87.164786       0.635307       0.369549      -1.126440      -0.102017      -0.009989      -0.064067       0.120879      -0.047265      -0.021721      -0.026784       0.079437       0.196488      -0.101220       0.027501       0.073718              9.703641       9.402705      -1.865376       1.480540      10.047722      -2.122746       9.660497          -0.000001
          170              O      12.425893       8.032823      19.203257      -0.573020      32.564522 0.51359917E+03  0.12237663E+05                                 8.027748                            7.016789       0.615279       2.217712                    0.999298      28.472499      75.137882       0.715069       0.359488      -1.135688       0.054067      -0.038333       0.043625       0.079346       0.009572      -0.047940       0.043156       0.130911       0.082798      -0.099029       0.007645       0.091384              8.366647       9.367857       2.592199       2.713683       8.057994       2.380096       7.674091           0.000002
          171              O      11.631908      10.126214       0.699057      -0.620475      42.448052 0.73236749E+03  0.19032992E+05                                 9.771444                            8.537294      -0.103527       2.001433                    0.994717      29.473669      80.729681       0.631517       0.373201      -1.127241       0.069550       0.107876      -0.017848       0.129588      -0.040491      -0.053519      -0.002681      -0.041093      -0.122889      -0.083274       0.010161       0.073113             10.553471      13.330513      -1.260458       0.507654      10.701129      -0.922345       7.628772          -0.000003
          172              O       4.586172       1.040014       1.695629      -0.526381      29.310001 0.47670077E+03  0.11095917E+05                                 7.372499                            6.655931       0.834284       2.297002                    0.999317      27.731539      71.218493       0.755067       0.348500      -1.149984       0.001843       0.017674      -0.025786       0.031316       0.023235      -0.086788       0.029622      -0.099192      -0.135042      -0.130273       0.050969       0.079304              7.678363       6.288182       0.760234       1.252401       8.083391       3.192042       8.663516          -0.000004
          173              O      11.366151       5.269104      17.530514      -0.615857      38.529063 0.63878669E+03  0.16092795E+05                                 9.180711                            7.982615       0.119585       2.064872                    0.995119      29.446240      80.215397       0.649927       0.374081      -1.123105       0.042420      -0.041884       0.100911       0.117204      -0.004725      -0.061438      -0.012657       0.078211      -0.199552      -0.091915      -0.003726       0.095641              9.726739       7.621376       0.912304       0.908555      14.021525      -0.071308       7.537316           0.000000
          174              O      11.636960       3.445183      18.810037      -0.676472      42.571255 0.60014235E+03  0.14827578E+05                                 9.638835                            7.565350       0.471704       2.169818                    0.998571      29.333383      78.137329       0.693195       0.357631      -1.140216      -0.085214       0.014212      -0.059663       0.104991      -0.023634      -0.042698      -0.076222       0.057206      -0.025855      -0.108322       0.037882       0.070440             10.971808       9.472596      -1.539287       5.050337       7.845468      -3.460988      15.597359          -0.000001
          175              O      16.064266       6.525138      17.736486      -0.596598      42.554531 0.60353951E+03  0.14960783E+05                                 9.778084                            7.693416       0.217678       2.103289                    0.997571      28.659730      76.941866       0.671883       0.367760      -1.130147      -0.021621       0.020172       0.055757       0.063113       0.000632       0.006028       0.031913       0.063087      -0.313061      -0.112197       0.028237       0.083960             11.572664       6.048831      -0.353729      -0.543716      19.851847       3.265531       8.817315          -0.000003
          176              O      16.270509       8.346832      19.032654      -0.676617      50.946537 0.69873293E+03  0.17952835E+05                                11.014329                            8.276007       0.149727       2.060703                    0.997219      30.111832      82.099877       0.648519       0.367588      -1.131133      -0.032202       0.007982      -0.094735       0.100376      -0.003379      -0.001395       0.061923       0.096090      -0.101757      -0.094453       0.029117       0.065337             13.492701       7.066610      -0.492640      -1.708255      10.520821       6.445146      22.890673          -0.000002

******************************************************
Auxiliary information for the entire system
The total spin magnetic moment of the unit cell is   0.000221
The total net atomic charge of the unit cell is   0.000005
Accuracy of reproducing the electrostatic potential in the unit cell:
  The inner radius (bohr) =    5.0000
  The outer radius (bohr) =   12.0000
  Valid grid points have density less than (e/(bohr^3)) =    0.0001
  The number of valid grid points were=        65458
  The rms potential error without charges in kcal/mol is=     12.93393
  The rms potential error with partial charges in kcal/mol is=      2.55744
  The RRMSE value at monopole order=      0.19773
  The rms potential error with partial charges and cloud penetration in kcal/mol is=      2.54209
  The RRMSE value at monopole order with cloud penetration is=      0.19654
  The rms potential error with partial charges and atomic dipoles in kcal/mol is=      1.07955
  The RRMSE value at dipole order=      0.08347
  The rms potential error with partial charges, atomic dipoles and cloud penetration in kcal/mol is=      1.05973
  The RRMSE value at dipole order with cloud penetration=      0.08193

******************************************************
The electron densities and ab initio electrostatic potential were computed in VASP using the PBE functional and
projector augmented wave method. See the main text of the journal article for a description of computational details.
The atomic charges, dipoles, and quadrupoles were computed with the DDEC6 method as described in
(a) T. A. Manz and N. Gabaldon Limas, RSC Adv. 6 (2016) 47771-47801 DOI: 10.1039/c6ra04656h
(b) N. Gabaldon Limas and T. A. Manz, RSC Adv. 8 (2018) 2678-2707 DOI: 10.1039/c7ra11829e.
For each atom in the material, the electron cloud parameters were fit to the spherically averaged atom-in-material
electron density using radial positions for which this density was between 10^-4 and 10^-2 electrons per cubic bohr.
The polarizabilities, dispersion coefficients, and quantum Drude oscillator (QDO) parameters were fit using the MCLF method.
The magnetic structure of the system was optimized in VASP from the default ferromagnetic initial guess using spin polarization.
The atomic spin moments (ASMs) were computed on this optimized magnetic structure using the DDEC6 partition as inputs
to the method of T. A. Manz and D. S. Sholl, J. Chem. Theory Comput. 7 (2011) 4146-4164 DOI: 10.1021/ct200539n.
The RMSE and RRMSE were computed using a uniform grid with Ewald summation.
