# Supplementary material for: A collection of forcefield precursors for metal–organic frameworks
Source: RSC Adv. 2019 Nov 13;9(63):36492–507. doi: 10.1039/c9ra07327b (PMC9075174; doi:10.1039/c9ra07327b)
Supplement: RA-009-C9RA07327B-s3670 [file RA-009-C9RA07327B-s3670.xyz]

   72
jmolscript: load "" {1 1 1} spacegroup "x,y,z" unitcell [{      7.238000     0.000000     0.000000 }, {      0.000000    10.350000     0.000000 }, {      0.000000     0.000000    11.084000 }]
Cu     4.702529     8.452638     7.987906     0.798119
Cu     2.535471     7.072362     2.445906     0.798120
Cu     1.083529     1.897362     8.638094     0.798094
Cu     6.154471     3.277638     3.096094     0.798116
H      4.219754     0.227700    10.773648     0.100020
H      6.072682    10.153350     0.897804     0.132240
H      5.363358     8.921700     1.141652     0.119650
H      0.282282     9.242550    10.385708     0.137218
H      6.572104     7.669350    10.574136     0.121520
H      3.445288     8.911350     9.587660     0.454009
H      4.154612     8.093700    10.485464     0.331388
H      3.018246     4.947300     5.231648     0.100020
H      1.165318     5.371650     6.439804     0.132239
H      1.874642     6.603300     6.683652     0.119650
H      6.955718     6.282450     4.843708     0.137218
H      0.665896     7.855650     5.032136     0.121519
H      3.792712     6.613650     4.045660     0.454010
H      3.083388     7.431300     4.943464     0.331388
H      0.600754    10.122300     5.852352     0.100019
H      2.453682     0.196650     4.644196     0.132239
H      1.744358     1.428300     4.400348     0.119650
H      3.901282     1.107450     6.240292     0.137217
H      2.953104     2.680650     6.051864     0.121520
H      7.064288     1.438650     7.038340     0.454009
H      0.535612     2.256300     6.140536     0.331387
H      6.637246     5.402700     0.310352     0.100020
H      4.784318     4.978350    10.186196     0.132238
H      5.493642     3.746700     9.942348     0.119650
H      3.336718     4.067550     0.698292     0.137218
H      4.284896     2.494350     0.509864     0.121519
H      0.173712     3.736350     1.496340     0.454010
H      6.702388     2.918700     0.598536     0.331388
C      5.631164     0.351900     9.316102     0.591726
C      4.848736     9.999135    10.406768     0.099725
C      5.801257     9.497160     0.410108    -0.249422
C      6.928937     8.617410    11.009737    -0.281130
C      0.547193     8.103015     1.057414     0.621082
C      1.606836     4.823100     3.774102     0.591727
C      2.389264     5.525865     4.864768     0.099727
C      1.436743     6.027840     5.952108    -0.249421
C      0.309063     6.907590     5.467737    -0.281130
C      6.690807     7.421985     6.599414     0.621080
C      2.012164     9.998100     7.309898     0.591726
C      1.229736     0.350865     6.219232     0.099724
C      2.182257     0.852840     5.131892    -0.249422
C      3.309937     1.732590     5.616263    -0.281130
C      4.166193     2.246985     4.484586     0.621080
C      5.225836     5.526900     1.767898     0.591728
C      6.008264     4.824135     0.677232     0.099726
C      5.055743     4.322160    10.673892    -0.249420
C      3.928063     3.442410     0.074263    -0.281131
C      3.071807     2.928015    10.026586     0.621077
N      4.054728     8.883405     9.828183    -0.828829
N      3.183272     6.641595     4.286183    -0.828832
N      0.435728     1.466595     6.797817    -0.828818
N      6.802272     3.708405     1.255817    -0.828830
O      5.560955    10.217520     8.129006    -0.511621
O      6.326736     1.331010     9.631996    -0.546425
O      1.627826     7.466490     0.730436    -0.540348
O      0.257673     8.286210     2.251160    -0.548918
O      1.677045     5.307480     2.587006    -0.511619
O      0.911264     3.843990     4.089996    -0.546430
O      5.610174     8.058510     6.272436    -0.540348
O      6.980327     7.238790     7.793160    -0.548917
O      1.941955     0.132480     8.496994    -0.511618
O      2.707736     9.018990     6.994004    -0.546429
O      5.246826     2.883510     4.811564    -0.540347
O      3.876673     2.063790     3.290840    -0.548917
O      5.296045     5.042520     2.954994    -0.511620
O      4.530264     6.506010     1.452004    -0.546431
O      1.991174     2.291490    10.353564    -0.540339
O      3.361327     3.111210     8.832840    -0.548910

The following XYZ coordinates are in angstroms. Other properties are in atomic units.
The sperically averaged electron density of each atom fit to a function of the form exp(a - br)
eigen_1, eigen_2 and eigen_3 are the three eigenvalues of traceless quadrupole moment tensor
  atom number  atomic symbol              X              Y              Z     net charge C6 coefficient C8 coefficient C10 coefficient fluctuating dipole atomic polarizability isotropic forcefield polarizability              a              b squared Pearson coefficient          <r^3>          <r^4>         wp_QDO          m_QDO          q_QDO       dipole_x       dipole_y       dipole_z         dipole            Qxy            Qxz            Qyz     Q(x^2-y^2)  Q(3z^2 - R^2)        eigen_1        eigen_2        eigen_3 static polarizability      alpha(xx)      alpha(xy)      alpha(xz)      alpha(yy)      alpha(yz)      alpha(zz) atomic spin moment
            1             Cu       4.702529       8.452638       7.987906       0.798119      47.990658 0.96012503E+03  0.25767404E+05                                11.535250                           10.796553       1.018285       2.225900                    0.999369      41.627512     103.167904       0.501291       0.455275      -1.111396      -0.008618       0.023240      -0.081336       0.085029       0.037327      -0.043692       0.042953      -0.006727       0.072589      -0.084183       0.025279       0.058904             12.089962      12.158345      -1.249183      -1.774566      10.408283       3.226654      13.703258           0.705999
            2             Cu       2.535471       7.072362       2.445906       0.798120      47.990920 0.96013134E+03  0.25767608E+05                                11.535261                           10.796561       1.018318       2.225908                    0.999369      41.627749     103.168451       0.501292       0.455273      -1.111398       0.008617      -0.023245      -0.081340       0.085034       0.037329       0.043696      -0.042959      -0.006724       0.072608      -0.084191       0.025277       0.058914             12.089976      12.158373      -1.249193       1.774575      10.408298      -3.226660      13.703256           0.706009
            3             Cu       1.083529       1.897362       8.638094       0.798094      47.991145 0.96013943E+03  0.25767922E+05                                11.535432                           10.796726       1.018155       2.225862                    0.999369      41.627331     103.168174       0.501279       0.455283      -1.111390      -0.008621      -0.023230       0.081325       0.085016      -0.037324       0.043679       0.042937      -0.006739       0.072539      -0.084160       0.025284       0.058876             12.090150      12.158539       1.249202       1.774576      10.408461       3.226708      13.703451           0.705957
            4             Cu       6.154471       3.277638       3.096094       0.798116      47.991076 0.96013568E+03  0.25767759E+05                                11.535300                           10.796598       1.018301       2.225902                    0.999369      41.627770     103.168641       0.501291       0.455274      -1.111397       0.008616       0.023245       0.081338       0.085033      -0.037326      -0.043694      -0.042957      -0.006721       0.072605      -0.084186       0.025275       0.058911             12.090016      12.158415       1.249198      -1.774579      10.408340      -3.226671      13.703293           0.705988
            5              H       4.219754       0.227700      10.773648       0.100020       0.897950 0.65550613E+01  0.61086162E+02                                 1.529452                            1.488194      -0.630804       2.582063                    0.999766       3.275563       8.867708       0.518760       1.266992      -0.712333      -0.040412       0.017507       0.020615       0.048627       0.000553      -0.002192       0.006456       0.008768      -0.008277      -0.009583       0.003107       0.006476              1.548616       1.607996      -0.332774      -0.125150       1.695694       0.160351       1.342159           0.000447
            6              H       6.072682      10.153350       0.897804       0.132240       0.789651 0.56601318E+01  0.51126392E+02                                 1.435791                            1.411082      -0.742952       2.547963                    0.999762       3.147163       8.540396       0.514018       1.319195      -0.701308       0.011143       0.017906       0.021723       0.030277      -0.003726       0.003614       0.008299       0.008268      -0.005924      -0.012416       0.005748       0.006668              1.440362       1.269420       0.117222       0.097176       1.685178       0.193646       1.366486           0.000372
            7              H       5.363358       8.921700       1.141652       0.119650       1.322967 0.10847638E+02  0.11529884E+03                                 2.006357                            1.931377      -1.289873       2.242963                    0.993739       4.011298      11.811988       0.446875       1.289527      -0.705236       0.006837      -0.016530       0.025737       0.031343      -0.002480      -0.003326      -0.004096      -0.002294       0.006976      -0.006761       0.001125       0.005636              2.039443       1.857073       0.264831      -0.272871       2.137200      -0.496372       2.124058           0.000677
            8              H       0.282282       9.242550      10.385708       0.137218       1.150880 0.92479412E+01  0.95127796E+02                                 1.882058                            1.824557      -1.260089       2.263475                    0.994154       3.961317      11.745572       0.441106       1.349899      -0.692264       0.017300       0.032576      -0.007944       0.037730       0.004510      -0.004853      -0.001004       0.001960      -0.016443      -0.007661      -0.001106       0.008767              1.914586       1.898900       0.240652      -0.324249       1.874868      -0.446959       1.969992           0.000403
            9              H       6.572104       7.669350      10.574136       0.121520       1.339414 0.11586251E+02  0.12580740E+03                                 2.052797                            2.017057      -1.485780       2.145934                    0.990812       4.331232      13.098339       0.428369       1.316814      -0.698135      -0.007982      -0.035792      -0.003383       0.036827       0.000731      -0.003061       0.011516      -0.021910      -0.050491      -0.020726      -0.001997       0.022724              2.063042       1.825578       0.247710       0.167543       2.456560       0.198876       1.906987          -0.000069
           10              H       3.445288       8.911350       9.587660       0.454009       0.257106 0.12924753E+01  0.82300541E+01                                 0.739415                            0.724989      -1.397091       2.446892                    0.999971       1.778497       4.320161       0.630745       1.525007      -0.663217      -0.014116       0.000469       0.000929       0.014155       0.011509       0.001246       0.000911      -0.002441      -0.031139      -0.010488      -0.006359       0.016847              0.747035       0.819109      -0.013417       0.089383       0.683599      -0.031975       0.738399           0.000420
           11              H       4.154612       8.093700      10.485464       0.331388       0.702904 0.49294987E+01  0.44492450E+02                                 1.511788                            1.462515      -1.643087       2.207859                    0.993631       3.119294       9.448648       0.417055       1.627155      -0.643366      -0.001190      -0.013395       0.021391       0.025267       0.004898       0.011821      -0.008116      -0.008527      -0.033940      -0.021262       0.008460       0.012802              1.538811       1.354257       0.000442       0.087210       1.720405      -0.383359       1.541771           0.001512
           12              H       3.018246       4.947300       5.231648       0.100020       0.897947 0.65550287E+01  0.61085769E+02                                 1.529447                            1.488190      -0.630802       2.582064                    0.999766       3.275553       8.867668       0.518761       1.266990      -0.712333       0.040412      -0.017507       0.020615       0.048627       0.000553       0.002192      -0.006456       0.008768      -0.008277      -0.009583       0.003106       0.006477              1.548611       1.607991      -0.332773       0.125150       1.695688      -0.160350       1.342155           0.000447
           13              H       1.165318       5.371650       6.439804       0.132239       0.789643 0.56600499E+01  0.51125410E+02                                 1.435775                            1.411067      -0.742946       2.547966                    0.999762       3.147132       8.540260       0.514024       1.319187      -0.701310      -0.011143      -0.017906       0.021724       0.030277      -0.003725      -0.003614      -0.008300       0.008267      -0.005922      -0.012416       0.005749       0.006667              1.440346       1.269408       0.117220      -0.097174       1.685158      -0.193643       1.366472           0.000372
           14              H       1.874642       6.603300       6.683652       0.119650       1.322956 0.10847517E+02  0.11529714E+03                                 2.006340                            1.931362      -1.289863       2.242969                    0.993739       4.011266      11.811840       0.446879       1.289521      -0.705238      -0.006837       0.016530       0.025738       0.031344      -0.002480       0.003327       0.004096      -0.002294       0.006977      -0.006761       0.001125       0.005636              2.039426       1.857057       0.264827       0.272867       2.137180       0.496365       2.124040           0.000677
           15              H       6.955718       6.282450       4.843708       0.137218       1.150878 0.92479160E+01  0.95127458E+02                                 1.882054                            1.824554      -1.260084       2.263478                    0.994154       3.961312      11.745547       0.441106       1.349897      -0.692264      -0.017300      -0.032576      -0.007944       0.037730       0.004510       0.004853       0.001004       0.001960      -0.016443      -0.007661      -0.001106       0.008767              1.914583       1.898896       0.240652       0.324248       1.874865       0.446957       1.969987           0.000403
           16              H       0.665896       7.855650       5.032136       0.121519       1.339419 0.11586307E+02  0.12580816E+03                                 2.052802                            2.017061      -1.485782       2.145933                    0.990812       4.331244      13.098383       0.428369       1.316814      -0.698135       0.007981       0.035792      -0.003383       0.036827       0.000731       0.003061      -0.011516      -0.021910      -0.050492      -0.020727      -0.001997       0.022724              2.063047       1.825582       0.247711      -0.167544       2.456566      -0.198876       1.906991          -0.000069
           17              H       3.792712       6.613650       4.045660       0.454010       0.257105 0.12924700E+01  0.82300140E+01                                 0.739415                            0.724988      -1.397091       2.446893                    0.999971       1.778495       4.320159       0.630744       1.525010      -0.663216       0.014117      -0.000469       0.000929       0.014155       0.011509      -0.001247      -0.000911      -0.002441      -0.031139      -0.010488      -0.006359       0.016847              0.747035       0.819107      -0.013417      -0.089383       0.683598       0.031975       0.738398           0.000421
           18              H       3.083388       7.431300       4.943464       0.331388       0.702906 0.49295238E+01  0.44492749E+02                                 1.511793                            1.462520      -1.643097       2.207854                    0.993631       3.119306       9.448703       0.417054       1.627158      -0.643366       0.001190       0.013395       0.021391       0.025267       0.004898      -0.011821       0.008116      -0.008527      -0.033941      -0.021262       0.008460       0.012802              1.538817       1.354262       0.000442      -0.087210       1.720411       0.383360       1.541777           0.001513
           19              H       0.600754      10.122300       5.852352       0.100019       0.897950 0.65550613E+01  0.61086156E+02                                 1.529452                            1.488194      -0.630803       2.582063                    0.999766       3.275562       8.867702       0.518760       1.266991      -0.712333      -0.040411      -0.017507      -0.020615       0.048627      -0.000553       0.002192       0.006456       0.008768      -0.008277      -0.009583       0.003107       0.006477              1.548616       1.607996       0.332775       0.125151       1.695694       0.160350       1.342159           0.000447
           20              H       2.453682       0.196650       4.644196       0.132239       0.789651 0.56601324E+01  0.51126397E+02                                 1.435791                            1.411082      -0.742951       2.547963                    0.999762       3.147163       8.540395       0.514018       1.319195      -0.701308       0.011143      -0.017906      -0.021723       0.030277       0.003726      -0.003614       0.008299       0.008268      -0.005924      -0.012416       0.005748       0.006668              1.440362       1.269420      -0.117222      -0.097176       1.685179       0.193646       1.366486           0.000372
           21              H       1.744358       1.428300       4.400348       0.119650       1.322971 0.10847670E+02  0.11529923E+03                                 2.006358                            1.931378      -1.289874       2.242963                    0.993739       4.011301      11.811989       0.446876       1.289524      -0.705237       0.006837       0.016530      -0.025737       0.031343       0.002480       0.003327      -0.004096      -0.002294       0.006976      -0.006761       0.001125       0.005636              2.039444       1.857073      -0.264831       0.272871       2.137201      -0.496372       2.124058           0.000677
           22              H       3.901282       1.107450       6.240292       0.137217       1.150879 0.92479234E+01  0.95127563E+02                                 1.882056                            1.824556      -1.260087       2.263476                    0.994154       3.961314      11.745559       0.441106       1.349899      -0.692264       0.017300      -0.032576       0.007944       0.037730      -0.004510       0.004853      -0.001004       0.001960      -0.016443      -0.007661      -0.001107       0.008767              1.914585       1.898898      -0.240652       0.324249       1.874866      -0.446959       1.969990           0.000403
           23              H       2.953104       2.680650       6.051864       0.121520       1.339412 0.11586223E+02  0.12580699E+03                                 2.052794                            2.017053      -1.485773       2.145938                    0.990812       4.331222      13.098295       0.428370       1.316813      -0.698136      -0.007982       0.035792       0.003384       0.036827      -0.000731       0.003060       0.011516      -0.021909      -0.050491      -0.020726      -0.001997       0.022723              2.063038       1.825575      -0.247710      -0.167543       2.456556       0.198876       1.906984          -0.000069
           24              H       7.064288       1.438650       7.038340       0.454009       0.257106 0.12924725E+01  0.82300300E+01                                 0.739414                            0.724987      -1.397091       2.446893                    0.999971       1.778493       4.320147       0.630747       1.525004      -0.663217      -0.014116      -0.000469      -0.000929       0.014155      -0.011509      -0.001247       0.000911      -0.002442      -0.031139      -0.010488      -0.006359       0.016847              0.747034       0.819108       0.013417      -0.089383       0.683597      -0.031975       0.738397           0.000421
           25              H       0.535612       2.256300       6.140536       0.331387       0.702894 0.49294037E+01  0.44491324E+02                                 1.511768                            1.462496      -1.643060       2.207871                    0.993632       3.119249       9.448445       0.417060       1.627145      -0.643368      -0.001190       0.013395      -0.021391       0.025267      -0.004898      -0.011821      -0.008115      -0.008527      -0.033938      -0.021261       0.008460       0.012802              1.538791       1.354239      -0.000441      -0.087208       1.720382      -0.383353       1.541752           0.001513
           26              H       6.637246       5.402700       0.310352       0.100020       0.897947 0.65550272E+01  0.61085746E+02                                 1.529447                            1.488189      -0.630802       2.582064                    0.999766       3.275552       8.867662       0.518761       1.266990      -0.712333       0.040412       0.017507      -0.020615       0.048627      -0.000553      -0.002192      -0.006456       0.008768      -0.008277      -0.009583       0.003106       0.006477              1.548611       1.607990       0.332773      -0.125150       1.695688      -0.160350       1.342154           0.000447
           27              H       4.784318       4.978350      10.186196       0.132238       0.789649 0.56601106E+01  0.51126122E+02                                 1.435785                            1.411077      -0.742949       2.547964                    0.999762       3.147151       8.540340       0.514021       1.319191      -0.701309      -0.011143       0.017906      -0.021724       0.030277       0.003726       0.003614      -0.008299       0.008268      -0.005923      -0.012416       0.005748       0.006668              1.440356       1.269416      -0.117221       0.097176       1.685171      -0.193646       1.366482           0.000372
           28              H       5.493642       3.746700       9.942348       0.119650       1.322934 0.10847282E+02  0.11529397E+03                                 2.006316                            1.931340      -1.289837       2.242982                    0.993739       4.011223      11.811663       0.446882       1.289519      -0.705238      -0.006836      -0.016530      -0.025738       0.031344       0.002480      -0.003328       0.004096      -0.002292       0.006978      -0.006761       0.001125       0.005636              2.039401       1.857035      -0.264823      -0.272862       2.137154       0.496355       2.124012           0.000678
           29              H       3.336718       4.067550       0.698292       0.137218       1.150877 0.92479035E+01  0.95127307E+02                                 1.882054                            1.824554      -1.260084       2.263478                    0.994154       3.961309      11.745541       0.441106       1.349899      -0.692264      -0.017300       0.032576       0.007944       0.037730      -0.004510      -0.004853       0.001004       0.001960      -0.016443      -0.007661      -0.001106       0.008767              1.914582       1.898896      -0.240652      -0.324248       1.874865       0.446957       1.969986           0.000402
           30              H       4.284896       2.494350       0.509864       0.121519       1.339424 0.11586357E+02  0.12580883E+03                                 2.052806                            2.017065      -1.485781       2.145932                    0.990812       4.331251      13.098408       0.428369       1.316813      -0.698136       0.007981      -0.035792       0.003383       0.036827      -0.000731      -0.003061      -0.011516      -0.021910      -0.050492      -0.020727      -0.001997       0.022724              2.063051       1.825585      -0.247712       0.167544       2.456572      -0.198877       1.906994          -0.000070
           31              H       0.173712       3.736350       1.496340       0.454010       0.257106 0.12924715E+01  0.82300245E+01                                 0.739415                            0.724988      -1.397091       2.446893                    0.999971       1.778495       4.320157       0.630745       1.525008      -0.663216       0.014117       0.000469      -0.000929       0.014155      -0.011509       0.001247      -0.000911      -0.002441      -0.031139      -0.010488      -0.006359       0.016847              0.747035       0.819108       0.013417       0.089383       0.683598       0.031975       0.738398           0.000421
           32              H       6.702388       2.918700       0.598536       0.331388       0.702908 0.49295349E+01  0.44492854E+02                                 1.511793                            1.462519      -1.643097       2.207853                    0.993631       3.119303       9.448680       0.417055       1.627153      -0.643366       0.001190      -0.013395      -0.021391       0.025267      -0.004898       0.011821       0.008116      -0.008526      -0.033940      -0.021262       0.008460       0.012802              1.538816       1.354261      -0.000442       0.087210       1.720411       0.383361       1.541776           0.001513
           33              C       5.631164       0.351900       9.316102       0.591726      20.149731 0.25510614E+03  0.53258069E+04                                 6.930838                            5.773122      -0.018308       2.064778                    0.999478      22.275818      63.271483       0.598839       0.489927      -1.007120       0.036487       0.040072      -0.056921       0.078594      -0.071153       0.026967      -0.022839       0.033049      -0.087201      -0.058572      -0.038871       0.097442              7.456230       6.089339       2.582006      -0.391655       8.021180       0.416641       8.258170          -0.000951
           34              C       4.848736       9.999135      10.406768       0.099725      22.612244 0.34351813E+03  0.76436837E+04                                 7.152766                            6.305664      -0.202948       1.994441                    0.997614      25.065796      70.992663       0.634176       0.434053      -1.049172      -0.048836      -0.130586       0.009756       0.139760       0.039045       0.058331       0.052225       0.019801      -0.101748      -0.079164      -0.022988       0.102152              7.643328       7.715049       0.138937       0.755292       7.609297      -1.100985       7.605637           0.001772
           35              C       5.801257       9.497160       0.410108      -0.249422      26.951002 0.43902350E+03  0.10478523E+05                                 8.140161                            7.180240      -0.427265       1.845221                    0.998168      31.072634      93.806516       0.582737       0.440374      -1.036221       0.043846      -0.019497      -0.080537       0.093748      -0.040512       0.024270       0.017072       0.059418      -0.021995      -0.060032       0.002779       0.057252              8.711376       8.788010      -2.180461       1.653501       8.565244      -1.743039       8.780873           0.003181
           36              C       6.928937       8.617410      11.009737      -0.281130      32.735598 0.53110588E+03  0.13115727E+05                                 8.818086                            7.559522      -0.257221       1.908328                    0.997215      30.919222      90.843638       0.614690       0.403496      -1.073551      -0.064443       0.055450       0.033900       0.091525      -0.024527      -0.018851       0.026681      -0.001045      -0.126802      -0.053317      -0.002954       0.056272              9.672176      10.294164      -2.404891       1.847611       9.579642      -2.363948       9.142722           0.001933
           37              C       0.547193       8.103015       1.057414       0.621082      21.293611 0.25546751E+03  0.53075493E+04                                 7.102757                            5.675666      -0.061370       2.037146                    0.999765      22.068570      61.477167       0.623474       0.472856      -1.021390       0.015528      -0.015916       0.009131       0.024037       0.053577      -0.022028      -0.000031      -0.092196      -0.215946      -0.081066      -0.026086       0.107152              7.896758       8.720666      -2.814911       1.786895       5.811615      -1.465011       9.157992          -0.002744
           38              C       1.606836       4.823100       3.774102       0.591727      20.149707 0.25510582E+03  0.53257995E+04                                 6.930834                            5.773119      -0.018311       2.064777                    0.999478      22.275831      63.271558       0.598838       0.489928      -1.007119      -0.036488      -0.040072      -0.056921       0.078594      -0.071153      -0.026967       0.022839       0.033049      -0.087200      -0.058572      -0.038870       0.097442              7.456226       6.089340       2.582007       0.391655       8.021181      -0.416641       8.258157          -0.000952
           39              C       2.389264       5.525865       4.864768       0.099727      22.612206 0.34351741E+03  0.76436615E+04                                 7.152750                            6.305651      -0.202938       1.994445                    0.997614      25.065752      70.992441       0.634178       0.434053      -1.049173       0.048836       0.130586       0.009756       0.139760       0.039045      -0.058331      -0.052225       0.019801      -0.101747      -0.079164      -0.022988       0.102152              7.643309       7.715033       0.138943      -0.755283       7.609286       1.100983       7.605608           0.001773
           40              C       1.436743       6.027840       5.952108      -0.249421      26.950941 0.43902243E+03  0.10478486E+05                                 8.140143                            7.180230      -0.427255       1.845225                    0.998168      31.072529      93.806009       0.582738       0.440374      -1.036222      -0.043846       0.019496      -0.080536       0.093747      -0.040512      -0.024270      -0.017073       0.059417      -0.021994      -0.060032       0.002781       0.057251              8.711353       8.787989      -2.180455      -1.653494       8.565220       1.743034       8.780850           0.003181
           41              C       0.309063       6.907590       5.467737      -0.281130      32.735586 0.53110585E+03  0.13115725E+05                                 8.818081                            7.559520      -0.257219       1.908328                    0.997215      30.919213      90.843574       0.614690       0.403495      -1.073551       0.064443      -0.055450       0.033900       0.091525      -0.024526       0.018852      -0.026681      -0.001046      -0.126805      -0.053318      -0.002954       0.056272              9.672168      10.294151      -2.404881      -1.847609       9.579639       2.363945       9.142713           0.001932
           42              C       6.690807       7.421985       6.599414       0.621080      21.293585 0.25546716E+03  0.53075384E+04                                 7.102746                            5.675659      -0.061367       2.037148                    0.999765      22.068525      61.476950       0.623475       0.472856      -1.021390      -0.015528       0.015915       0.009130       0.024037       0.053577       0.022027       0.000031      -0.092195      -0.215945      -0.081066      -0.026086       0.107151              7.896744       8.720645      -2.814901      -1.786890       5.811603       1.465006       9.157984          -0.002744
           43              C       2.012164       9.998100       7.309898       0.591726      20.149687 0.25510552E+03  0.53257907E+04                                 6.930828                            5.773115      -0.018302       2.064780                    0.999478      22.275792      63.271389       0.598839       0.489928      -1.007120       0.036488      -0.040071       0.056920       0.078593       0.071153      -0.026967      -0.022838       0.033048      -0.087200      -0.058572      -0.038870       0.097443              7.456218       6.089328      -2.581998       0.391652       8.021164       0.416644       8.258163          -0.000951
           44              C       1.229736       0.350865       6.219232       0.099724      22.612225 0.34351772E+03  0.76436682E+04                                 7.152750                            6.305651      -0.202929       1.994448                    0.997614      25.065738      70.992344       0.634178       0.434052      -1.049174      -0.048834       0.130585      -0.009756       0.139759      -0.039045      -0.058331       0.052227       0.019799      -0.101749      -0.079165      -0.022988       0.102153              7.643310       7.715032      -0.138936      -0.755290       7.609279      -1.100982       7.605619           0.001773
           45              C       2.182257       0.852840       5.131892      -0.249422      26.950988 0.43902323E+03  0.10478513E+05                                 8.140156                            7.180236      -0.427259       1.845223                    0.998168      31.072616      93.806416       0.582737       0.440374      -1.036222       0.043846       0.019496       0.080537       0.093748       0.040512      -0.024270       0.017071       0.059416      -0.021995      -0.060031       0.002779       0.057252              8.711370       8.787999       2.180459      -1.653493       8.565245      -1.743043       8.780866           0.003181
           46              C       3.309937       1.732590       5.616263      -0.281130      32.735537 0.53110468E+03  0.13115688E+05                                 8.818071                            7.559511      -0.257215       1.908330                    0.997215      30.919173      90.843415       0.614691       0.403495      -1.073551      -0.064443      -0.055450      -0.033900       0.091525       0.024527       0.018851       0.026681      -0.001046      -0.126801      -0.053317      -0.002955       0.056271              9.672159      10.294137       2.404884      -1.847602       9.579635      -2.363945       9.142705           0.001934
           47              C       4.166193       2.246985       4.484586       0.621080      21.293614 0.25546762E+03  0.53075523E+04                                 7.102758                            5.675668      -0.061372       2.037145                    0.999765      22.068568      61.477162       0.623474       0.472857      -1.021390       0.015528       0.015916      -0.009131       0.024037      -0.053577       0.022028      -0.000031      -0.092196      -0.215946      -0.081066      -0.026086       0.107152              7.896759       8.720665       2.814913      -1.786895       5.811620      -1.465012       9.157992          -0.002744
           48              C       5.225836       5.526900       1.767898       0.591728      20.149694 0.25510565E+03  0.53257951E+04                                 6.930831                            5.773117      -0.018310       2.064777                    0.999478      22.275825      63.271536       0.598839       0.489928      -1.007119      -0.036488       0.040072       0.056920       0.078594       0.071153       0.026967       0.022839       0.033049      -0.087200      -0.058572      -0.038870       0.097442              7.456222       6.089336      -2.582005      -0.391654       8.021177      -0.416644       8.258154          -0.000952
           49              C       6.008264       4.824135       0.677232       0.099726      22.612199 0.34351736E+03  0.76436587E+04                                 7.152744                            6.305648      -0.202934       1.994446                    0.997614      25.065740      70.992362       0.634179       0.434052      -1.049174       0.048836      -0.130586      -0.009756       0.139760      -0.039045       0.058331      -0.052225       0.019801      -0.101747      -0.079164      -0.022988       0.102152              7.643301       7.715028      -0.138945       0.755282       7.609278       1.100976       7.605599           0.001772
           50              C       5.055743       4.322160      10.673892      -0.249420      26.950919 0.43902229E+03  0.10478482E+05                                 8.140140                            7.180230      -0.427255       1.845225                    0.998168      31.072513      93.805953       0.582737       0.440374      -1.036222      -0.043846      -0.019497       0.080536       0.093747       0.040512       0.024269      -0.017071       0.059420      -0.021992      -0.060031       0.002779       0.057252              8.711346       8.787981       2.180454       1.653494       8.565219       1.743017       8.780838           0.003182
           51              C       3.928063       3.442410       0.074263      -0.281131      32.735561 0.53110576E+03  0.13115722E+05                                 8.818078                            7.559522      -0.257220       1.908328                    0.997215      30.919210      90.843572       0.614690       0.403496      -1.073551       0.064443       0.055450      -0.033900       0.091525       0.024528      -0.018852      -0.026681      -0.001045      -0.126803      -0.053318      -0.002955       0.056273              9.672161      10.294131       2.404874       1.847601       9.579649       2.363939       9.142703           0.001933
           52              C       3.071807       2.928015      10.026586       0.621077      21.293559 0.25546690E+03  0.53075288E+04                                 7.102732                            5.675651      -0.061359       2.037151                    0.999765      22.068461      61.476640       0.623477       0.472855      -1.021391      -0.015528      -0.015916      -0.009129       0.024037      -0.053576      -0.022027       0.000031      -0.092192      -0.215940      -0.081064      -0.026084       0.107148              7.896727       8.720622       2.814894       1.786885       5.811593       1.465004       9.157967          -0.002742
           53              N       4.054728       8.883405       9.828183      -0.828829      35.916272 0.67077689E+03  0.17505724E+05                                 9.596087                            8.793085      -0.615829       1.769959                    0.997898      34.536406     103.252577       0.542961       0.432251      -1.058539       0.091328       0.152285       0.111868       0.209872       0.071153      -0.008794       0.000863      -0.077087      -0.112804      -0.064506      -0.035320       0.099826             10.027168      10.089584       2.152853       1.506374       9.571097      -0.544402      10.420822           0.052181
           54              N       3.183272       6.641595       4.286183      -0.828832      35.916502 0.67078269E+03  0.17505914E+05                                 9.596125                            8.793120      -0.615830       1.769957                    0.997898      34.536551     103.253131       0.542960       0.432250      -1.058539      -0.091327      -0.152288       0.111869       0.209874       0.071153       0.008794      -0.000861      -0.077084      -0.112804      -0.064505      -0.035321       0.099825             10.027208      10.089625       2.152862      -1.506373       9.571141       0.544411      10.420858           0.052180
           55              N       0.435728       1.466595       6.797817      -0.828818      35.915491 0.67075781E+03  0.17505094E+05                                 9.595939                            8.792953      -0.615820       1.769969                    0.997898      34.535900     103.250527       0.542966       0.432250      -1.058540       0.091331      -0.152282      -0.111863       0.209868      -0.071152       0.008795       0.000869      -0.077093      -0.112804      -0.064509      -0.035317       0.099826             10.027010      10.089426      -2.152812      -1.506357       9.570955      -0.544387      10.420648           0.052185
           56              N       6.802272       3.708405       1.255817      -0.828830      35.916381 0.67077963E+03  0.17505813E+05                                 9.596103                            8.793100      -0.615830       1.769958                    0.997898      34.536480     103.252840       0.542961       0.432250      -1.058539      -0.091328       0.152287      -0.111869       0.209873      -0.071153      -0.008794      -0.000862      -0.077084      -0.112802      -0.064505      -0.035320       0.099825             10.027184      10.089598      -2.152857       1.506369       9.571124       0.544409      10.420829           0.052182
           57              O       5.560955      10.217520       8.129006      -0.511621      31.868932 0.55262922E+03  0.13318635E+05                                 7.836717                            7.231643       0.534926       2.246584                    0.994643      26.616148      69.064160       0.716158       0.354872      -1.147263       0.011363       0.021581       0.003195       0.024598       0.003987       0.005074       0.040475      -0.035500       0.060340      -0.028365      -0.026986       0.055352              8.107415       6.430322       1.254885       0.318588       7.520120       1.993017      10.371803           0.070641
           58              O       6.326736       1.331010       9.631996      -0.546425      35.813500 0.56952440E+03  0.13837590E+05                                 8.535811                            7.369037       0.554632       2.238568                    0.994656      27.288875      71.232720       0.705046       0.357553      -1.144440      -0.019159      -0.023969      -0.011457       0.032755      -0.010458       0.041980       0.012084       0.018717      -0.131253      -0.065550       0.014934       0.050616              9.162962       9.360298       3.457963      -0.227146      11.659460       1.557914       6.469128           0.040361
           59              O       1.627826       7.466490       0.730436      -0.540348      31.632986 0.49010861E+03  0.11457903E+05                                 7.785576                            6.719887       0.812866       2.310390                    0.999433      26.936727      68.748852       0.758281       0.345512      -1.155428      -0.033190      -0.005058      -0.002862       0.033695      -0.040310      -0.005228      -0.025724       0.027705      -0.069000      -0.051833      -0.003875       0.055709              8.387149      11.240373      -3.225825       0.401217       7.068135      -1.079134       6.852938           0.081777
           60              O       0.257673       8.286210       2.251160      -0.548918      29.167508 0.49417272E+03  0.11594547E+05                                 7.335392                            6.796527       0.859270       2.315076                    0.999071      27.402590      70.415373       0.744740       0.350531      -1.149506      -0.042149       0.004711      -0.019775       0.046795       0.046470      -0.050174       0.012725      -0.093460       0.080223      -0.100037       0.042719       0.057318              7.515927       5.874838      -0.595966      -0.059567       5.457490      -0.055857      11.215453           0.041595
           61              O       1.677045       5.307480       2.587006      -0.511619      31.868950 0.55262971E+03  0.13318650E+05                                 7.836719                            7.231646       0.534926       2.246583                    0.994643      26.616155      69.064186       0.716158       0.354872      -1.147263      -0.011363      -0.021580       0.003195       0.024597       0.003987      -0.005073      -0.040475      -0.035499       0.060341      -0.028365      -0.026987       0.055352              8.107417       6.430327       1.254890      -0.318588       7.520131      -1.993023      10.371792           0.070642
           62              O       0.911264       3.843990       4.089996      -0.546430      35.814144 0.56953722E+03  0.13837986E+05                                 8.535926                            7.369131       0.554607       2.238555                    0.994656      27.289124      71.233695       0.705040       0.357554      -1.144439       0.019160       0.023970      -0.011454       0.032754      -0.010461      -0.041983      -0.012087       0.018720      -0.131251      -0.065553       0.014934       0.050619              9.163090       9.360438       3.458015       0.227154      11.659626      -1.557936       6.469206           0.040361
           63              O       5.610174       8.058510       6.272436      -0.540348      31.632800 0.49010521E+03  0.11457803E+05                                 7.785544                            6.719864       0.812874       2.310393                    0.999433      26.936646      68.748558       0.758283       0.345512      -1.155428       0.033190       0.005057      -0.002863       0.033695      -0.040310       0.005228       0.025724       0.027705      -0.068989      -0.051833      -0.003874       0.055707              8.387112      11.240319      -3.225804      -0.401215       7.068105       1.079129       6.852913           0.081778
           64              O       6.980327       7.238790       7.793160      -0.548917      29.167151 0.49416464E+03  0.11594307E+05                                 7.335323                            6.796463       0.859285       2.315082                    0.999071      27.402447      70.414786       0.744745       0.350530      -1.149507       0.042149      -0.004712      -0.019774       0.046795       0.046468       0.050173      -0.012725      -0.093457       0.080218      -0.100033       0.042718       0.057316              7.515857       5.874780      -0.595955       0.059571       5.457439       0.055853      11.215352           0.041598
           65              O       1.941955       0.132480       8.496994      -0.511618      31.868653 0.55262274E+03  0.13318437E+05                                 7.836665                            7.231594       0.534930       2.246588                    0.994643      26.616011      69.063640       0.716162       0.354871      -1.147264       0.011364      -0.021581      -0.003197       0.024598      -0.003989      -0.005074       0.040475      -0.035501       0.060338      -0.028365      -0.026987       0.055352              8.107361       6.430279      -1.254877      -0.318591       7.520072       1.993008      10.371731           0.070642
           66              O       2.707736       9.018990       6.994004      -0.546429      35.813984 0.56953439E+03  0.13837902E+05                                 8.535910                            7.369121       0.554607       2.238556                    0.994656      27.289043      71.233476       0.705039       0.357555      -1.144438      -0.019160       0.023969       0.011453       0.032754       0.010461      -0.041981       0.012085       0.018718      -0.131237      -0.065548       0.014932       0.050616              9.163070       9.360412      -3.458002       0.227154      11.659593       1.557934       6.469204           0.040361
           67              O       5.246826       2.883510       4.811564      -0.540347      31.632873 0.49010656E+03  0.11457843E+05                                 7.785556                            6.719873       0.812865       2.310390                    0.999433      26.936686      68.748705       0.758282       0.345512      -1.155428      -0.033190       0.005058       0.002863       0.033695       0.040311       0.005228      -0.025723       0.027705      -0.068993      -0.051833      -0.003875       0.055708              8.387126      11.240337       3.225816      -0.401216       7.068122      -1.079130       6.852920           0.081782
           68              O       3.876673       2.063790       3.290840      -0.548917      29.167440 0.49417133E+03  0.11594507E+05                                 7.335382                            6.796519       0.859271       2.315077                    0.999071      27.402552      70.415255       0.744740       0.350531      -1.149506      -0.042149      -0.004711       0.019775       0.046795      -0.046468       0.050173       0.012724      -0.093458       0.080222      -0.100035       0.042718       0.057317              7.515916       5.874830       0.595965       0.059567       5.457485      -0.055857      11.215432           0.041598
           69              O       5.296045       5.042520       2.954994      -0.511620      31.868951 0.55262968E+03  0.13318649E+05                                 7.836719                            7.231645       0.534925       2.246583                    0.994643      26.616154      69.064180       0.716158       0.354872      -1.147263      -0.011363       0.021580      -0.003195       0.024597      -0.003986       0.005073      -0.040475      -0.035499       0.060341      -0.028365      -0.026987       0.055352              8.107417       6.430326      -1.254891       0.318589       7.520133      -1.993025      10.371792           0.070640
           70              O       4.530264       6.506010       1.452004      -0.546431      35.814229 0.56953896E+03  0.13838040E+05                                 8.535943                            7.369145       0.554606       2.238554                    0.994656      27.289153      71.233820       0.705039       0.357554      -1.144439       0.019160      -0.023970       0.011454       0.032754       0.010461       0.041983      -0.012087       0.018719      -0.131250      -0.065553       0.014934       0.050619              9.163109       9.360455      -3.458022      -0.227153      11.659649      -1.557946       6.469223           0.040359
           71              O       1.991174       2.291490      10.353564      -0.540339      31.632068 0.49009145E+03  0.11457397E+05                                 7.785417                            6.719763       0.812900       2.310406                    0.999433      26.936347      68.747466       0.758290       0.345511      -1.155429       0.033193      -0.005053       0.002868       0.033697       0.040310      -0.005228       0.025725       0.027709      -0.068950      -0.051832      -0.003869       0.055701              8.386970      11.240118       3.225738       0.401203       7.067993       1.079102       6.852797           0.081788
           72              O       3.361327       3.111210       8.832840      -0.548910      29.166712 0.49415509E+03  0.11594026E+05                                 7.335253                            6.796401       0.859310       2.315094                    0.999071      27.402205      70.413975       0.744748       0.350531      -1.149507       0.042150       0.004712       0.019776       0.046796      -0.046459      -0.050171      -0.012723      -0.093447       0.080204      -0.100022       0.042713       0.057309              7.515784       5.874722       0.595946      -0.059569       5.457393       0.055853      11.215237           0.041604

******************************************************
Auxiliary information for the entire system
The total spin magnetic moment of the unit cell is   3.998028
The total net atomic charge of the unit cell is   -0.000002
Accuracy of reproducing the electrostatic potential in the unit cell:
  The inner radius (bohr) =    5.0000
  The outer radius (bohr) =   12.0000
  Valid grid points have density less than (e/(bohr^3)) =    0.0001
  The number of valid grid points were=          972
  The rms potential error without charges in kcal/mol is=      2.54506
  The rms potential error with partial charges in kcal/mol is=      0.74154
  The RRMSE value at monopole order=      0.29136
  The rms potential error with partial charges and cloud penetration in kcal/mol is=      0.73266
  The RRMSE value at monopole order with cloud penetration is=      0.28788
  The rms potential error with partial charges and atomic dipoles in kcal/mol is=      0.48955
  The RRMSE value at dipole order=      0.19235
  The rms potential error with partial charges, atomic dipoles and cloud penetration in kcal/mol is=      0.47761
  The RRMSE value at dipole order with cloud penetration=      0.18766

******************************************************
The electron densities and ab initio electrostatic potential were computed in VASP using the PBE functional and
projector augmented wave method. See the main text of the journal article for a description of computational details.
The atomic charges, dipoles, and quadrupoles were computed with the DDEC6 method as described in
(a) T. A. Manz and N. Gabaldon Limas, RSC Adv. 6 (2016) 47771-47801 DOI: 10.1039/c6ra04656h
(b) N. Gabaldon Limas and T. A. Manz, RSC Adv. 8 (2018) 2678-2707 DOI: 10.1039/c7ra11829e.
For each atom in the material, the electron cloud parameters were fit to the spherically averaged atom-in-material
electron density using radial positions for which this density was between 10^-4 and 10^-2 electrons per cubic bohr.
The polarizabilities, dispersion coefficients, and quantum Drude oscillator (QDO) parameters were fit using the MCLF method.
The magnetic structure of the system was optimized in VASP from the default ferromagnetic initial guess using spin polarization.
The atomic spin moments (ASMs) were computed on this optimized magnetic structure using the DDEC6 partition as inputs
to the method of T. A. Manz and D. S. Sholl, J. Chem. Theory Comput. 7 (2011) 4146-4164 DOI: 10.1021/ct200539n.
The RMSE and RRMSE were computed using a uniform grid with Ewald summation.
