# Supplementary material for: A collection of forcefield precursors for metal–organic frameworks
Source: RSC Adv. 2019 Nov 13;9(63):36492–507. doi: 10.1039/c9ra07327b (PMC9075174; doi:10.1039/c9ra07327b)
Supplement: RA-009-C9RA07327B-s3671 [file RA-009-C9RA07327B-s3671.xyz]

   72
jmolscript: load "" {1 1 1} spacegroup "x,y,z" unitcell [{      7.225500     0.000000     0.000000 }, {      0.000000    10.305300     0.000000 }, {      0.000000     0.000000    11.049900 }]
Cu     0.727319     9.616906     5.849154     0.800055
Cu     2.885431     0.688394     0.324204     0.800038
Cu     6.498181     4.464256    10.725696     0.800075
Cu     4.340069     5.841044     5.200746     0.800058
H      1.170531     7.502258     3.080712     0.096318
H      1.550592     9.784882     3.338175     0.332705
H      2.171985     8.760536     4.127138     0.315129
H      6.508730     7.833059     1.872958     0.126646
H      0.062139     9.060420     1.702790     0.120539
H      5.146724     8.953245     3.439834     0.135018
H      6.036905     0.058740     3.384584     0.123523
H      2.442219     2.803042     8.605662     0.096317
H      2.062158     0.520418     8.863125     0.332705
H      1.440765     1.544764     9.652088     0.315130
H      4.329520     2.472241     7.397908     0.126645
H      3.550611     1.244880     7.227740     0.120536
H      5.691526     1.352055     8.964784     0.135018
H      4.801345    10.246560     8.909534     0.123523
H      6.054969     2.349608     2.444238     0.096315
H      5.674908     4.632232     2.186775     0.332704
H      5.053515     3.607886     1.397812     0.315128
H      0.716770     2.680409     3.651992     0.126641
H      7.163361     3.907770     3.822160     0.120534
H      2.078776     3.800595     2.085116     0.135016
H      1.188595     5.211390     2.140366     0.123519
H      4.783281     7.955692     7.969188     0.096318
H      5.163342     5.673068     7.711725     0.332704
H      5.784735     6.697414     6.922762     0.315129
H      2.895980     7.624891     9.176942     0.126647
H      3.674889     6.397530     9.347110     0.120538
H      1.533974     6.504705     7.610066     0.135018
H      2.424155     5.093910     7.665316     0.123523
C      7.022463     7.371381     4.528249     0.603413
C      0.570092     8.082447     3.436519     0.037905
C      6.857722     8.565765     2.356944    -0.220131
C      5.731267     9.466449     2.838719    -0.298075
C      4.859871     9.986866     1.711630     0.627137
C      3.815787     2.933919    10.053199     0.603408
C      3.042658     2.222853     8.961469     0.037904
C      3.980528     1.739535     7.881894    -0.220129
C      5.106983     0.838851     8.363669    -0.298075
C      5.978379     0.318434     7.236580     0.627135
C      0.203037     2.218731     0.996701     0.603412
C      6.655408     2.929797     2.088431     0.037904
C      0.367778     3.413115     3.168006    -0.220128
C      1.494233     4.313799     2.686231    -0.298075
C      2.365629     4.834216     3.813320     0.627139
C      3.409713     8.086569     6.521651     0.603406
C      4.182842     7.375503     7.613381     0.037904
C      3.244972     6.892185     8.692956    -0.220132
C      2.118517     5.991501     8.211181    -0.298075
C      1.247121     5.471084     9.338270     0.627137
N      1.372845     9.188205     4.005589    -0.640097
N      2.239905     1.117095     9.530539    -0.640090
N      5.852655     4.035555     1.519361    -0.640103
N      4.985595     6.269745     7.044311    -0.640097
O      7.081713     7.853669     5.712798    -0.531326
O      6.328815     6.395469     4.204487    -0.539138
O      3.795555     0.298854     2.039812    -0.536053
O      5.157562     9.780760     0.520450    -0.553559
O      3.756537     2.451631     0.187848    -0.531311
O      4.509435     3.909831     9.729437    -0.539138
O      7.042695    10.006446     7.564762    -0.536058
O      5.680688     0.524540     6.045400    -0.553556
O      0.143787     2.701019    10.862052    -0.531325
O      0.896685     1.242819     1.320463    -0.539135
O      3.429945     5.451504     3.485138    -0.536065
O      2.067938     4.628110     5.004500    -0.553569
O      3.468963     7.604281     5.337102    -0.531311
O      2.716065     9.062481     6.845413    -0.539136
O      0.182805     4.853796     9.010088    -0.536065
O      1.544812     5.677190    10.529450    -0.553566

The following XYZ coordinates are in angstroms. Other properties are in atomic units.
The sperically averaged electron density of each atom fit to a function of the form exp(a - br)
eigen_1, eigen_2 and eigen_3 are the three eigenvalues of traceless quadrupole moment tensor
  atom number  atomic symbol              X              Y              Z     net charge C6 coefficient C8 coefficient C10 coefficient fluctuating dipole atomic polarizability isotropic forcefield polarizability              a              b squared Pearson coefficient          <r^3>          <r^4>         wp_QDO          m_QDO          q_QDO       dipole_x       dipole_y       dipole_z         dipole            Qxy            Qxz            Qyz     Q(x^2-y^2)  Q(3z^2 - R^2)        eigen_1        eigen_2        eigen_3 static polarizability      alpha(xx)      alpha(xy)      alpha(xz)      alpha(yy)      alpha(yz)      alpha(zz) atomic spin moment
            1             Cu       0.727319       9.616906       5.849154       0.800055      48.132344 0.96241842E+03  0.25841576E+05                                11.547091                           10.809759       1.052267       2.232540                    0.999396      41.747823     103.454898       0.501016       0.455302      -1.111500       0.000310      -0.022164       0.079267       0.082308       0.037609      -0.022409       0.043120      -0.022628       0.095384      -0.074048       0.013576       0.060472             12.091210      12.321916      -1.268099      -1.780581      10.552809       3.265900      13.398905           0.717989
            2             Cu       2.885431       0.688394       0.324204       0.800038      48.132530 0.96242512E+03  0.25841830E+05                                11.547217                           10.809883       1.052148       2.232507                    0.999396      41.747513     103.454662       0.501007       0.455309      -1.111494      -0.000317       0.022150       0.079259       0.082297       0.037618       0.022399      -0.043108      -0.022666       0.095327      -0.074040       0.013583       0.060457             12.091337      12.322061      -1.268116       1.780583      10.552927      -3.265930      13.399023           0.717994
            3             Cu       6.498181       4.464256      10.725696       0.800075      48.131549 0.96239739E+03  0.25840850E+05                                11.546915                           10.809598       1.052334       2.232562                    0.999396      41.747647     103.453879       0.501023       0.455298      -1.111503      -0.000310      -0.022165      -0.079272       0.082313      -0.037619      -0.022416      -0.043130      -0.022630       0.095394      -0.074065       0.013582       0.060483             12.091024      12.321726       1.268079      -1.780559      10.552648      -3.265843      13.398696           0.718134
            4             Cu       4.340069       5.841044       5.200746       0.800058      48.131669 0.96240166E+03  0.25841012E+05                                11.546995                           10.809676       1.052257       2.232540                    0.999396      41.747467     103.453776       0.501017       0.455303      -1.111499       0.000318       0.022155      -0.079267       0.082306      -0.037626       0.022410       0.043121      -0.022660       0.095344      -0.074061       0.013590       0.060471             12.091104      12.321807       1.268084       1.780560      10.552718       3.265866      13.398786           0.718076
            5              H       1.170531       7.502258       3.080712       0.096318       0.872450 0.63945823E+01  0.59335720E+02                                 1.507927                            1.476892      -0.676631       2.558702                    0.999747       3.304911       8.983848       0.516043       1.279135      -0.709281       0.033660      -0.020335      -0.021808       0.044968      -0.000445      -0.002883       0.004649       0.006361      -0.007984      -0.007220       0.001069       0.006151              1.522932       1.576777      -0.294384      -0.098082       1.663010       0.157264       1.329009           0.000407
            6              H       1.550592       9.784882       3.338175       0.332705       0.535200 0.34248757E+01  0.28255432E+02                                 1.275717                            1.232160      -1.322279       2.387982                    0.998093       2.731750       7.941764       0.446610       1.662344      -0.639178       0.006167       0.014301      -0.022265       0.027172       0.005296       0.005334      -0.003169      -0.003157      -0.012122      -0.009962       0.002365       0.007598              1.298486       1.172305       0.072777      -0.016205       1.416299      -0.315028       1.306854           0.002311
            7              H       2.171985       8.760536       4.127138       0.315129       0.553744 0.36265751E+01  0.30302529E+02                                 1.292348                            1.254792      -1.227416       2.406221                    0.997969       2.864443       8.337421       0.450242       1.628088      -0.643533       0.020043      -0.013803      -0.006769       0.025260       0.006541      -0.004825       0.003090       0.000128      -0.019714      -0.010793       0.000856       0.009938              1.314667       1.561587      -0.154234       0.207800       1.189767      -0.113875       1.192645           0.000071
            8              H       6.508730       7.833059       1.872958       0.126646       0.965176 0.73427313E+01  0.70712417E+02                                 1.633846                            1.599117      -0.754533       2.523661                    0.999005       3.409514       9.522022       0.487005       1.305973      -0.703787      -0.013170      -0.016216      -0.017137       0.027020       0.000471       0.004022       0.007374       0.007045      -0.017604      -0.011579       0.002880       0.008698              1.640114       1.449604       0.178613       0.145075       1.940572       0.260543       1.530166           0.000521
            9              H       0.062139       9.060420       1.702790       0.120539       1.004508 0.76541107E+01  0.74923966E+02                                 1.709510                            1.657483      -0.981289       2.414014                    0.996775       3.595759      10.322729       0.464885       1.345968      -0.694364       0.002123       0.018206      -0.021005       0.027878      -0.004347      -0.002484      -0.002791       0.005033       0.007006      -0.007551       0.003060       0.004491              1.729566       1.615333       0.201043      -0.207831       1.783890      -0.370119       1.789475           0.000513
           10              H       5.146724       8.953245       3.439834       0.135018       0.965905 0.74141867E+01  0.72378651E+02                                 1.697118                            1.653734      -1.152941       2.332774                    0.994636       3.703581      10.801392       0.453586       1.383245      -0.686029      -0.017344      -0.020790       0.013172       0.030109       0.001160      -0.004863      -0.000177       0.003986      -0.013780      -0.006751       0.000114       0.006637              1.720879       1.737067       0.207485      -0.276541       1.661329      -0.347850       1.764242           0.000315
           11              H       6.036905       0.058740       3.384584       0.123523       1.278005 0.10875752E+02  0.11606904E+03                                 1.982267                            1.948892      -1.353372       2.207197                    0.993019       4.186470      12.491791       0.438229       1.309627      -0.700114       0.002186       0.029923       0.014168       0.033179      -0.001202      -0.003835       0.013248      -0.018561      -0.045666      -0.020530      -0.001374       0.021904              1.989386       1.728582       0.231867       0.162528       2.320036       0.244093       1.919541          -0.000126
           12              H       2.442219       2.803042       8.605662       0.096317       0.872450 0.63945751E+01  0.59335617E+02                                 1.507924                            1.476889      -0.676627       2.558704                    0.999747       3.304906       8.983822       0.516044       1.279132      -0.709281      -0.033660       0.020335      -0.021808       0.044968      -0.000445       0.002883      -0.004649       0.006362      -0.007985      -0.007220       0.001069       0.006151              1.522930       1.576775      -0.294383       0.098082       1.663007      -0.157263       1.329007           0.000407
           13              H       2.062158       0.520418       8.863125       0.332705       0.535202 0.34248879E+01  0.28255554E+02                                 1.275718                            1.232162      -1.322277       2.387982                    0.998093       2.731752       7.941769       0.446610       1.662342      -0.639179      -0.006167      -0.014301      -0.022265       0.027172       0.005296      -0.005334       0.003169      -0.003157      -0.012122      -0.009962       0.002364       0.007598              1.298488       1.172305       0.072778       0.016206       1.416302       0.315031       1.306857           0.002311
           14              H       1.440765       1.544764       9.652088       0.315130       0.553744 0.36265640E+01  0.30302389E+02                                 1.292343                            1.254786      -1.227408       2.406225                    0.997969       2.864430       8.337355       0.450245       1.628078      -0.643534      -0.020043       0.013803      -0.006769       0.025260       0.006540       0.004825      -0.003090       0.000128      -0.019713      -0.010793       0.000856       0.009937              1.314661       1.561581      -0.154235      -0.207800       1.189762       0.113874       1.192640           0.000072
           15              H       4.329520       2.472241       7.397908       0.126645       0.965159 0.73425639E+01  0.70710348E+02                                 1.633825                            1.599097      -0.754510       2.523673                    0.999005       3.409469       9.521842       0.487010       1.305970      -0.703788       0.013170       0.016216      -0.017138       0.027021       0.000471      -0.004022      -0.007375       0.007045      -0.017602      -0.011579       0.002880       0.008699              1.640092       1.449586       0.178610      -0.145072       1.940545      -0.260538       1.530145           0.000520
           16              H       3.550611       1.244880       7.227740       0.120536       1.004513 0.76541636E+01  0.74924627E+02                                 1.709518                            1.657490      -0.981301       2.414009                    0.996775       3.595769      10.322773       0.464883       1.345970      -0.694364      -0.002122      -0.018205      -0.021005       0.027878      -0.004347       0.002483       0.002791       0.005031       0.007007      -0.007550       0.003061       0.004490              1.729574       1.615340       0.201045       0.207833       1.783897       0.370122       1.789484           0.000512
           17              H       5.691526       1.352055       8.964784       0.135018       0.965906 0.74141962E+01  0.72378762E+02                                 1.697119                            1.653734      -1.152940       2.332775                    0.994636       3.703584      10.801400       0.453587       1.383244      -0.686029       0.017344       0.020790       0.013171       0.030109       0.001161       0.004862       0.000177       0.003986      -0.013780      -0.006751       0.000114       0.006637              1.720880       1.737067       0.207485       0.276541       1.661330       0.347850       1.764243           0.000315
           18              H       4.801345      10.246560       8.909534       0.123523       1.278008 0.10875782E+02  0.11606942E+03                                 1.982268                            1.948894      -1.353362       2.207200                    0.993019       4.186477      12.491809       0.438230       1.309625      -0.700115      -0.002186      -0.029922       0.014167       0.033179      -0.001202       0.003834      -0.013248      -0.018561      -0.045665      -0.020529      -0.001374       0.021903              1.989388       1.728584       0.231867      -0.162529       2.320036      -0.244093       1.919543          -0.000126
           19              H       6.054969       2.349608       2.444238       0.096315       0.872452 0.63945977E+01  0.59335888E+02                                 1.507928                            1.476893      -0.676626       2.558704                    0.999747       3.304913       8.983850       0.516043       1.279134      -0.709281      -0.033660      -0.020334       0.021808       0.044968       0.000445      -0.002883      -0.004649       0.006362      -0.007984      -0.007220       0.001069       0.006151              1.522933       1.576778       0.294384      -0.098082       1.663011      -0.157264       1.329010           0.000406
           20              H       5.674908       4.632232       2.186775       0.332704       0.535197 0.34248532E+01  0.28255217E+02                                 1.275715                            1.232159      -1.322286       2.387980                    0.998093       2.731749       7.941772       0.446608       1.662352      -0.639177      -0.006167       0.014301       0.022266       0.027172      -0.005296       0.005334       0.003169      -0.003156      -0.012123      -0.009962       0.002365       0.007598              1.298485       1.172304      -0.072777      -0.016205       1.416298       0.315027       1.306852           0.002311
           21              H       5.053515       3.607886       1.397812       0.315128       0.553745 0.36265783E+01  0.30302573E+02                                 1.292351                            1.254794      -1.227419       2.406220                    0.997969       2.864449       8.337450       0.450241       1.628092      -0.643532      -0.020043      -0.013803       0.006769       0.025260      -0.006541      -0.004825      -0.003090       0.000128      -0.019713      -0.010793       0.000856       0.009938              1.314669       1.561589       0.154233       0.207801       1.189769       0.113875       1.192648           0.000071
           22              H       0.716770       2.680409       3.651992       0.126641       0.965172 0.73426902E+01  0.70711882E+02                                 1.633840                            1.599111      -0.754521       2.523666                    0.999005       3.409501       9.521959       0.487007       1.305970      -0.703788       0.013170      -0.016215       0.017138       0.027020      -0.000471       0.004022      -0.007375       0.007045      -0.017602      -0.011579       0.002880       0.008699              1.640108       1.449599      -0.178613       0.145075       1.940564      -0.260542       1.530160           0.000522
           23              H       7.163361       3.907770       3.822160       0.120534       1.004507 0.76540957E+01  0.74923788E+02                                 1.709510                            1.657483      -0.981293       2.414014                    0.996775       3.595753      10.322712       0.464884       1.345971      -0.694364      -0.002123       0.018206       0.021006       0.027878       0.004347      -0.002483       0.002791       0.005032       0.007007      -0.007551       0.003061       0.004490              1.729567       1.615333      -0.201044      -0.207831       1.783890       0.370120       1.789476           0.000513
           24              H       2.078776       3.800595       2.085116       0.135016       0.965905 0.74141835E+01  0.72378609E+02                                 1.697119                            1.653734      -1.152937       2.332776                    0.994636       3.703579      10.801384       0.453586       1.383245      -0.686029       0.017344      -0.020790      -0.013172       0.030108      -0.001160      -0.004862       0.000177       0.003986      -0.013780      -0.006751       0.000114       0.006637              1.720880       1.737067      -0.207485      -0.276541       1.661330       0.347850       1.764242           0.000316
           25              H       1.188595       5.211390       2.140366       0.123519       1.278017 0.10875886E+02  0.11607083E+03                                 1.982280                            1.948904      -1.353373       2.207193                    0.993020       4.186500      12.491901       0.438228       1.309627      -0.700115      -0.002186       0.029922      -0.014168       0.033179       0.001202      -0.003836      -0.013248      -0.018561      -0.045666      -0.020530      -0.001374       0.021904              1.989399       1.728593      -0.231869       0.162530       2.320051      -0.244095       1.919554          -0.000126
           26              H       4.783281       7.955692       7.969188       0.096318       0.872455 0.63946229E+01  0.59336191E+02                                 1.507931                            1.476896      -0.676625       2.558704                    0.999747       3.304922       8.983885       0.516042       1.279134      -0.709281       0.033660       0.020335       0.021807       0.044967       0.000445       0.002882       0.004649       0.006361      -0.007985      -0.007220       0.001069       0.006151              1.522937       1.576782       0.294385       0.098083       1.663015       0.157264       1.329013           0.000405
           27              H       5.163342       5.673068       7.711725       0.332704       0.535198 0.34248563E+01  0.28255240E+02                                 1.275715                            1.232159      -1.322279       2.387983                    0.998093       2.731745       7.941752       0.446609       1.662349      -0.639178       0.006167      -0.014302       0.022265       0.027172      -0.005296      -0.005335      -0.003169      -0.003157      -0.012123      -0.009963       0.002365       0.007598              1.298484       1.172303      -0.072777       0.016205       1.416297      -0.315028       1.306853           0.002310
           28              H       5.784735       6.697414       6.922762       0.315129       0.553743 0.36265625E+01  0.30302391E+02                                 1.292345                            1.254788      -1.227409       2.406224                    0.997969       2.864437       8.337393       0.450243       1.628085      -0.643533       0.020043       0.013803       0.006769       0.025260      -0.006541       0.004824       0.003090       0.000127      -0.019715      -0.010793       0.000856       0.009938              1.314663       1.561583       0.154234      -0.207800       1.189764      -0.113874       1.192642           0.000071
           29              H       2.895980       7.624891       9.176942       0.126647       0.965164 0.73426089E+01  0.70710887E+02                                 1.633828                            1.599100      -0.754509       2.523672                    0.999005       3.409484       9.521890       0.487010       1.305967      -0.703788      -0.013170       0.016216       0.017138       0.027021      -0.000471      -0.004023       0.007376       0.007044      -0.017601      -0.011579       0.002880       0.008699              1.640095       1.449590      -0.178611      -0.145072       1.940548       0.260538       1.530148           0.000520
           30              H       3.674889       6.397530       9.347110       0.120538       1.004519 0.76542180E+01  0.74925325E+02                                 1.709525                            1.657498      -0.981315       2.414002                    0.996775       3.595787      10.322851       0.464881       1.345973      -0.694363       0.002122      -0.018206       0.021005       0.027878       0.004346       0.002482      -0.002791       0.005030       0.007006      -0.007550       0.003061       0.004489              1.729582       1.615347      -0.201045       0.207834       1.783906      -0.370125       1.789493           0.000512
           31              H       1.533974       6.504705       7.610066       0.135018       0.965902 0.74141559E+01  0.72378275E+02                                 1.697115                            1.653731      -1.152938       2.332776                    0.994636       3.703575      10.801369       0.453587       1.383245      -0.686029      -0.017344       0.020789      -0.013172       0.030109      -0.001160       0.004863      -0.000177       0.003986      -0.013780      -0.006751       0.000114       0.006637              1.720876       1.737063      -0.207484       0.276540       1.661326      -0.347849       1.764239           0.000316
           32              H       2.424155       5.093910       7.665316       0.123523       1.277996 0.10875657E+02  0.11606780E+03                                 1.982261                            1.948886      -1.353373       2.207197                    0.993019       4.186457      12.491750       0.438229       1.309631      -0.700114       0.002186      -0.029922      -0.014168       0.033179       0.001202       0.003835       0.013248      -0.018561      -0.045665      -0.020530      -0.001374       0.021904              1.989380       1.728577      -0.231865      -0.162528       2.320026       0.244092       1.919536          -0.000126
           33              C       7.022463       7.371381       4.528249       0.603413      19.784719 0.25109404E+03  0.52288555E+04                                 6.877388                            5.750562      -0.147328       2.025204                    0.999064      22.219365      63.329560       0.595553       0.493873      -1.003652      -0.032030      -0.035873       0.052787       0.071409      -0.076849       0.026534      -0.018792       0.034283      -0.092185      -0.063516      -0.038522       0.102038              7.380802       6.067729       2.528279      -0.513935       7.796108       0.369449       8.278568          -0.001669
           34              C       0.570092       8.082447       3.436519       0.037905      23.148031 0.35627578E+03  0.80232044E+04                                 7.335377                            6.461186      -0.240289       1.968645                    0.998301      26.058034      74.947794       0.618978       0.439409      -1.042956       0.038081       0.119997      -0.018501       0.127247       0.025110       0.040066       0.040816      -0.004811      -0.077956      -0.059511      -0.012171       0.071682              7.861500       8.282014       0.305826       1.005779       7.451163      -1.179075       7.851324           0.003138
           35              C       6.857722       8.565765       2.356944      -0.220131      25.835349 0.41619876E+03  0.98069651E+04                                 7.916341                            6.984524      -0.455831       1.846777                    0.997841      30.328983      91.124802       0.591382       0.439546      -1.036188      -0.032951       0.036572       0.080624       0.094464      -0.043645       0.014825       0.012343       0.067866      -0.051416      -0.055011      -0.009631       0.064642              8.461886       8.717740      -2.046152       1.729583       8.281400      -1.530004       8.386518           0.003398
           36              C       5.731267       9.466449       2.838719      -0.298075      31.531198 0.51120335E+03  0.12519348E+05                                 8.655831                            7.453348      -0.175371       1.931462                    0.996241      30.763499      90.365025       0.613731       0.407512      -1.069605       0.072463      -0.056817      -0.038435       0.099782      -0.021986      -0.027758       0.022693       0.025694      -0.079735      -0.042998      -0.011320       0.054318              9.474816      10.156241      -2.630242       1.849594       9.140596      -2.007136       9.127612           0.002243
           37              C       4.859871       9.986866       1.711630       0.627137      20.909127 0.25029698E+03  0.51747325E+04                                 7.018798                            5.621700      -0.048309       2.043602                    0.999770      21.923230      60.966043       0.625695       0.473490      -1.020827      -0.018030       0.015374      -0.010349       0.025856       0.051179      -0.023913      -0.005247      -0.093633      -0.205727      -0.078681      -0.026190       0.104872              7.784440       8.556469      -2.755107       1.629230       5.756955      -1.399367       9.039896          -0.002838
           38              C       3.815787       2.933919      10.053199       0.603408      19.784753 0.25109462E+03  0.52288703E+04                                 6.877397                            5.750569      -0.147321       2.025206                    0.999064      22.219385      63.329629       0.595553       0.493873      -1.003652       0.032031       0.035872       0.052786       0.071408      -0.076849      -0.026535       0.018792       0.034283      -0.092185      -0.063517      -0.038522       0.102038              7.380811       6.067737       2.528282       0.513935       7.796119      -0.369449       8.278577          -0.001669
           39              C       3.042658       2.222853       8.961469       0.037904      23.148010 0.35627541E+03  0.80231908E+04                                 7.335365                            6.461178      -0.240272       1.968651                    0.998301      26.057978      74.947505       0.618979       0.439409      -1.042957      -0.038081      -0.119997      -0.018501       0.127246       0.025110      -0.040066      -0.040818      -0.004812      -0.077957      -0.059512      -0.012171       0.071683              7.861487       8.281998       0.305826      -1.005769       7.451161       1.179078       7.851300           0.003138
           40              C       3.980528       1.739535       7.881894      -0.220129      25.835229 0.41619632E+03  0.98068887E+04                                 7.916306                            6.984496      -0.455819       1.846783                    0.997841      30.328841      91.124154       0.591384       0.439545      -1.036189       0.032951      -0.036571       0.080622       0.094462      -0.043646      -0.014826      -0.012345       0.067863      -0.051408      -0.055013      -0.009628       0.064640              8.461847       8.717699      -2.046143      -1.729559       8.281368       1.530007       8.386475           0.003397
           41              C       5.106983       0.838851       8.363669      -0.298075      31.531210 0.51120320E+03  0.12519342E+05                                 8.655832                            7.453345      -0.175367       1.931463                    0.996241      30.763495      90.364995       0.613731       0.407512      -1.069606      -0.072463       0.056818      -0.038435       0.099782      -0.021984       0.027757      -0.022693       0.025692      -0.079733      -0.042997      -0.011318       0.054315              9.474820      10.156252      -2.630246      -1.849601       9.140598       2.007142       9.127610           0.002242
           42              C       5.978379       0.318434       7.236580       0.627135      20.909195 0.25029792E+03  0.51747593E+04                                 7.018823                            5.621718      -0.048319       2.043598                    0.999770      21.923305      60.966396       0.625693       0.473491      -1.020826       0.018031      -0.015373      -0.010350       0.025856       0.051181       0.023913       0.005247      -0.093636      -0.205737      -0.078684      -0.026192       0.104876              7.784469       8.556502      -2.755118      -1.629239       5.756976       1.399374       9.039930          -0.002837
           43              C       0.203037       2.218731       0.996701       0.603412      19.784774 0.25109491E+03  0.52288793E+04                                 6.877407                            5.750576      -0.147338       2.025199                    0.999064      22.219414      63.329777       0.595552       0.493874      -1.003652       0.032032      -0.035872      -0.052786       0.071409       0.076849       0.026535       0.018791       0.034286      -0.092188      -0.063516      -0.038522       0.102038              7.380822       6.067749      -2.528291      -0.513939       7.796133      -0.369447       8.278583          -0.001668
           44              C       6.655408       2.929797       2.088431       0.037904      23.148020 0.35627560E+03  0.80232003E+04                                 7.335376                            6.461185      -0.240291       1.968645                    0.998301      26.058042      74.947841       0.618978       0.439410      -1.042956      -0.038082       0.119998       0.018501       0.127248      -0.025110       0.040064      -0.040816      -0.004809      -0.077954      -0.059509      -0.012171       0.071681              7.861499       8.282014      -0.305828       1.005774       7.451165       1.179076       7.851318           0.003138
           45              C       0.367778       3.413115       3.168006      -0.220128      25.835191 0.41619549E+03  0.98068656E+04                                 7.916301                            6.984491      -0.455825       1.846781                    0.997841      30.328826      91.124133       0.591384       0.439545      -1.036189       0.032950       0.036572      -0.080622       0.094462       0.043645       0.014826      -0.012344       0.067867      -0.051408      -0.055013      -0.009629       0.064641              8.461842       8.717693       2.046136       1.729569       8.281359       1.529993       8.386476           0.003398
           46              C       1.494233       4.313799       2.686231      -0.298075      31.531157 0.51120237E+03  0.12519316E+05                                 8.655820                            7.453337      -0.175365       1.931464                    0.996241      30.763464      90.364863       0.613732       0.407512      -1.069606      -0.072462      -0.056817       0.038435       0.099781       0.021986      -0.027758      -0.022693       0.025695      -0.079732      -0.042998      -0.011320       0.054318              9.474804      10.156230       2.630236       1.849593       9.140584       2.007128       9.127599           0.002243
           47              C       2.365629       4.834216       3.813320       0.627139      20.909023 0.25029549E+03  0.51746942E+04                                 7.018772                            5.621681      -0.048303       2.043606                    0.999770      21.923185      60.965880       0.625697       0.473490      -1.020827       0.018032       0.015372       0.010349       0.025856      -0.051179      -0.023914       0.005246      -0.093631      -0.205727      -0.078682      -0.026189       0.104871              7.784409       8.556433       2.755090       1.629217       5.756929       1.399354       9.039865          -0.002839
           48              C       3.409713       8.086569       6.521651       0.603406      19.784798 0.25109526E+03  0.52288885E+04                                 6.877414                            5.750581      -0.147337       2.025200                    0.999064      22.219436      63.329866       0.595551       0.493874      -1.003652      -0.032031       0.035872      -0.052786       0.071408       0.076849      -0.026534      -0.018792       0.034284      -0.092189      -0.063516      -0.038523       0.102039              7.380830       6.067754      -2.528292       0.513941       7.796136       0.369444       8.278600          -0.001668
           49              C       4.182842       7.375503       7.613381       0.037904      23.148070 0.35627638E+03  0.80232233E+04                                 7.335391                            6.461195      -0.240291       1.968644                    0.998301      26.058077      74.947998       0.618977       0.439410      -1.042955       0.038081      -0.119997       0.018501       0.127247      -0.025110      -0.040066       0.040816      -0.004812      -0.077958      -0.059512      -0.012170       0.071682              7.861518       8.282033      -0.305825      -1.005778       7.451184      -1.179087       7.851336           0.003137
           50              C       3.244972       6.892185       8.692956      -0.220132      25.835392 0.41619941E+03  0.98069836E+04                                 7.916349                            6.984528      -0.455830       1.846777                    0.997841      30.329005      91.124872       0.591382       0.439546      -1.036188      -0.032951      -0.036572      -0.080623       0.094464       0.043644      -0.014827       0.012345       0.067861      -0.051410      -0.055011      -0.009628       0.064639              8.461898       8.717756       2.046163      -1.729584       8.281409      -1.530026       8.386529           0.003396
           51              C       2.118517       5.991501       8.211181      -0.298075      31.531183 0.51120242E+03  0.12519318E+05                                 8.655827                            7.453339      -0.175370       1.931463                    0.996241      30.763458      90.364855       0.613731       0.407512      -1.069606       0.072463       0.056817       0.038435       0.099781       0.021986       0.027759       0.022692       0.025694      -0.079731      -0.042997      -0.011321       0.054318              9.474817      10.156255       2.630252      -1.849604       9.140586      -2.007143       9.127611           0.002244
           52              C       1.247121       5.471084       9.338270       0.627137      20.909205 0.25029798E+03  0.51747622E+04                                 7.018826                            5.621718      -0.048315       2.043598                    0.999770      21.923346      60.966567       0.625693       0.473491      -1.020826      -0.018030      -0.015374       0.010350       0.025857      -0.051180       0.023914      -0.005247      -0.093636      -0.205733      -0.078683      -0.026192       0.104875              7.784473       8.556509       2.755121      -1.629238       5.756978      -1.399374       9.039931          -0.002836
           53              N       1.372845       9.188205       4.005589      -0.640097      33.532422 0.62205129E+03  0.15859759E+05                                 8.803932                            8.101457      -0.453072       1.843955                    0.996330      32.499320      94.641905       0.607162       0.395668      -1.087055      -0.069405      -0.089917      -0.066054       0.131397       0.068214       0.038683      -0.012718       0.027715      -0.144348      -0.082622      -0.014545       0.097167              9.197407       9.832126       1.671806       0.790958       8.574540      -0.608341       9.185554           0.041954
           54              N       2.239905       1.117095       9.530539      -0.640090      33.531844 0.62203706E+03  0.15859297E+05                                 8.803813                            8.101349      -0.453053       1.843966                    0.996330      32.498937      94.640317       0.607168       0.395667      -1.087057       0.069407       0.089916      -0.066051       0.131396       0.068212      -0.038682       0.012714       0.027711      -0.144347      -0.082618      -0.014547       0.097165              9.197280       9.831986       1.671773      -0.790940       8.574438       0.608344       9.185417           0.041954
           55              N       5.852655       4.035555       1.519361      -0.640103      33.532753 0.62205963E+03  0.15860028E+05                                 8.803997                            8.101517      -0.453079       1.843950                    0.996330      32.499529      94.642748       0.607159       0.395669      -1.087055       0.069403      -0.089919       0.066058       0.131400      -0.068215       0.038682       0.012720       0.027721      -0.144345      -0.082623      -0.014544       0.097167              9.197475       9.832206      -1.671827       0.790962       8.574603       0.608343       9.185616           0.041945
           56              N       4.985595       6.269745       7.044311      -0.640097      33.532271 0.62204763E+03  0.15859639E+05                                 8.803901                            8.101429      -0.453066       1.843958                    0.996330      32.499206      94.641432       0.607163       0.395668      -1.087056      -0.069404       0.089915       0.066053       0.131395      -0.068216      -0.038684      -0.012717       0.027713      -0.144353      -0.082624      -0.014546       0.097170              9.197374       9.832096      -1.671801      -0.790956       8.574514      -0.608340       9.185512           0.041953
           57              O       7.081713       7.853669       5.712798      -0.531326      32.959875 0.57532661E+03  0.14014541E+05                                 8.033771                            7.390296       0.475361       2.219756                    0.995014      27.024143      70.640762       0.706320       0.355992      -1.145651      -0.005946      -0.016540      -0.009015       0.019754      -0.007074       0.011186       0.041718      -0.031518       0.069190      -0.040840      -0.015801       0.056641              8.322421       6.685955       1.373549       0.029052       7.638320       1.894886      10.642988           0.063749
           58              O       6.328815       6.395469       4.204487      -0.539138      35.034493 0.56013269E+03  0.13558707E+05                                 8.409800                            7.316064       0.530548       2.233680                    0.994480      27.156692      70.853822       0.706128       0.358340      -1.143325       0.020738       0.019505       0.006123       0.029120      -0.012342       0.039699       0.019300       0.011354      -0.159871      -0.074183       0.025446       0.048737              8.979945       9.254280       3.429762      -0.190809      11.315159       1.515734       6.370395           0.043451
           59              O       3.795555       0.298854       2.039812      -0.536053      31.100033 0.47834801E+03  0.11122183E+05                                 7.696576                            6.646723       0.810802       2.314800                    0.999357      26.745530      68.213677       0.760602       0.346340      -1.154018       0.033315       0.007847       0.001949       0.034282      -0.036094      -0.001715      -0.023915       0.022460      -0.065887      -0.045594      -0.005600       0.051194              8.275403      11.052978      -3.106270       0.307537       6.991360      -1.075818       6.781870           0.080510
           60              O       5.157562       9.780760       0.520450      -0.553559      29.260121 0.49423462E+03  0.11591331E+05                                 7.344809                            6.788424       0.957234       2.347500                    0.999344      27.389766      70.268572       0.746913       0.349652      -1.150727       0.047778      -0.005413       0.019887       0.052034       0.041404      -0.053302       0.014130      -0.086565       0.089491      -0.098256       0.041702       0.056554              7.533311       5.845539      -0.598224      -0.170756       5.506551       0.003776      11.247841           0.043637
           61              O       3.756537       2.451631       0.187848      -0.531311      32.959293 0.57531337E+03  0.14014131E+05                                 8.033664                            7.390200       0.475374       2.219766                    0.995014      27.023875      70.639736       0.706326       0.355991      -1.145652       0.005946       0.016541      -0.009017       0.019755      -0.007069      -0.011186      -0.041719      -0.031520       0.069192      -0.040837      -0.015805       0.056642              8.322308       6.685865       1.373525      -0.029058       7.638218      -1.894860      10.642840           0.063766
           62              O       4.509435       3.909831       9.729437      -0.539138      35.034837 0.56013985E+03  0.13558930E+05                                 8.409872                            7.316125       0.530533       2.233672                    0.994480      27.156815      70.854386       0.706123       0.358341      -1.143324      -0.020738      -0.019507       0.006121       0.029121      -0.012344      -0.039698      -0.019300       0.011358      -0.159853      -0.074178       0.025441       0.048737              8.980023       9.254368       3.429792       0.190817      11.315258      -1.515743       6.370444           0.043458
           63              O       7.042695      10.006446       7.564762      -0.536058      31.100869 0.47836382E+03  0.11122648E+05                                 7.696725                            6.646843       0.810766       2.314783                    0.999357      26.745871      68.214960       0.760593       0.346341      -1.154017      -0.033313      -0.007848       0.001941       0.034280      -0.036094       0.001715       0.023916       0.022458      -0.065916      -0.045596      -0.005602       0.051198              8.275569      11.053204      -3.106344      -0.307559       6.991496       1.075856       6.782008           0.080511
           64              O       5.680688       0.524540       6.045400      -0.553556      29.259907 0.49422980E+03  0.11591186E+05                                 7.344759                            6.788379       0.957242       2.347505                    0.999344      27.389706      70.268253       0.746918       0.349651      -1.150729      -0.047777       0.005416       0.019885       0.052033       0.041406       0.053305      -0.014133      -0.086569       0.089500      -0.098262       0.041705       0.056556              7.533258       5.845498      -0.598218       0.170766       5.506514      -0.003784      11.247763           0.043650
           65              O       0.143787       2.701019      10.862052      -0.531325      32.959975 0.57532902E+03  0.14014615E+05                                 8.033789                            7.390313       0.475365       2.219756                    0.995014      27.024196      70.640956       0.706318       0.355992      -1.145651       0.005947      -0.016537       0.009016       0.019752       0.007073       0.011185      -0.041718      -0.031517       0.069192      -0.040839      -0.015802       0.056641              8.322439       6.685969      -1.373550       0.029050       7.638339      -1.894889      10.643008           0.063752
           66              O       0.896685       1.242819       1.320463      -0.539135      35.034334 0.56012932E+03  0.13558600E+05                                 8.409759                            7.316029       0.530563       2.233686                    0.994479      27.156649      70.853567       0.706132       0.358339      -1.143327      -0.020735       0.019511      -0.006123       0.029122       0.012340       0.039697      -0.019300       0.011356      -0.159879      -0.074183       0.025446       0.048737              8.979902       9.254236      -3.429747      -0.190808      11.315108      -1.515724       6.370361           0.043456
           67              O       3.429945       5.451504       3.485138      -0.536065      31.100716 0.47836103E+03  0.11122567E+05                                 7.696709                            6.646832       0.810763       2.314783                    0.999357      26.745770      68.214667       0.760592       0.346342      -1.154016      -0.033313       0.007845      -0.001947       0.034279       0.036093      -0.001715       0.023917       0.022458      -0.065898      -0.045596      -0.005599       0.051195              8.275551      11.053180       3.106332       0.307549       6.991477       1.075848       6.781995           0.080502
           68              O       2.067938       4.628110       5.004500      -0.553569      29.260181 0.49423591E+03  0.11591371E+05                                 7.344830                            6.788442       0.957208       2.347491                    0.999344      27.389767      70.268651       0.746910       0.349653      -1.150726      -0.047781      -0.005417      -0.019884       0.052036      -0.041408      -0.053306      -0.014132      -0.086569       0.089489      -0.098262       0.041706       0.056556              7.533332       5.845554       0.598226      -0.170764       5.506564      -0.003781      11.247878           0.043624
           69              O       3.468963       7.604281       5.337102      -0.531311      32.959524 0.57531856E+03  0.14014292E+05                                 8.033709                            7.390240       0.475371       2.219763                    0.995014      27.023975      70.640139       0.706323       0.355992      -1.145652      -0.005946       0.016538       0.009017       0.019753       0.007070      -0.011186       0.041719      -0.031519       0.069190      -0.040837      -0.015805       0.056642              8.322356       6.685902      -1.373533      -0.029054       7.638256       1.894871      10.642909           0.063775
           70              O       2.716065       9.062481       6.845413      -0.539136      35.034731 0.56013753E+03  0.13558857E+05                                 8.409843                            7.316100       0.530539       2.233675                    0.994480      27.156789      70.854216       0.706125       0.358340      -1.143325       0.020737      -0.019509      -0.006124       0.029122       0.012342      -0.039697       0.019300       0.011357      -0.159865      -0.074180       0.025443       0.048736              8.979993       9.254339      -3.429784       0.190818      11.315217       1.515734       6.370422           0.043465
           71              O       0.182805       4.853796       9.010088      -0.536065      31.101082 0.47836775E+03  0.11122763E+05                                 7.696762                            6.646872       0.810760       2.314779                    0.999357      26.745963      68.215283       0.760591       0.346341      -1.154016       0.033311      -0.007851      -0.001943       0.034279       0.036094       0.001716      -0.023915       0.022458      -0.065928      -0.045597      -0.005603       0.051200              8.275611      11.053265       3.106364      -0.307553       6.991528      -1.075859       6.782040           0.080495
           72              O       1.544812       5.677190      10.529450      -0.553566      29.260509 0.49424295E+03  0.11591576E+05                                 7.344872                            6.788479       0.957202       2.347488                    0.999344      27.389971      70.269270       0.746910       0.349652      -1.150727       0.047779       0.005411      -0.019883       0.052033      -0.041412       0.053306       0.014132      -0.086573       0.089513      -0.098268       0.041707       0.056561              7.533376       5.845588       0.598232       0.170763       5.506594       0.003778      11.247946           0.043635

******************************************************
Auxiliary information for the entire system
The total spin magnetic moment of the unit cell is   3.998569
The total net atomic charge of the unit cell is   -0.000002
Accuracy of reproducing the electrostatic potential in the unit cell:
  The inner radius (bohr) =    5.0000
  The outer radius (bohr) =   12.0000
  Valid grid points have density less than (e/(bohr^3)) =    0.0001
  The number of valid grid points were=          968
  The rms potential error without charges in kcal/mol is=      2.93748
  The rms potential error with partial charges in kcal/mol is=      0.63871
  The RRMSE value at monopole order=      0.21743
  The rms potential error with partial charges and cloud penetration in kcal/mol is=      0.63048
  The RRMSE value at monopole order with cloud penetration is=      0.21463
  The rms potential error with partial charges and atomic dipoles in kcal/mol is=      0.39973
  The RRMSE value at dipole order=      0.13608
  The rms potential error with partial charges, atomic dipoles and cloud penetration in kcal/mol is=      0.38974
  The RRMSE value at dipole order with cloud penetration=      0.13268

******************************************************
The electron densities and ab initio electrostatic potential were computed in VASP using the PBE functional and
projector augmented wave method. See the main text of the journal article for a description of computational details.
The atomic charges, dipoles, and quadrupoles were computed with the DDEC6 method as described in
(a) T. A. Manz and N. Gabaldon Limas, RSC Adv. 6 (2016) 47771-47801 DOI: 10.1039/c6ra04656h
(b) N. Gabaldon Limas and T. A. Manz, RSC Adv. 8 (2018) 2678-2707 DOI: 10.1039/c7ra11829e.
For each atom in the material, the electron cloud parameters were fit to the spherically averaged atom-in-material
electron density using radial positions for which this density was between 10^-4 and 10^-2 electrons per cubic bohr.
The polarizabilities, dispersion coefficients, and quantum Drude oscillator (QDO) parameters were fit using the MCLF method.
The magnetic structure of the system was optimized in VASP from the default ferromagnetic initial guess using spin polarization.
The atomic spin moments (ASMs) were computed on this optimized magnetic structure using the DDEC6 partition as inputs
to the method of T. A. Manz and D. S. Sholl, J. Chem. Theory Comput. 7 (2011) 4146-4164 DOI: 10.1021/ct200539n.
The RMSE and RRMSE were computed using a uniform grid with Ewald summation.
