# Supplementary material for: A collection of forcefield precursors for metal–organic frameworks
Source: RSC Adv. 2019 Nov 13;9(63):36492–507. doi: 10.1039/c9ra07327b (PMC9075174; doi:10.1039/c9ra07327b)
Supplement: RA-009-C9RA07327B-s3672 [file RA-009-C9RA07327B-s3672.xyz]

   72
jmolscript: load "" {1 1 1} spacegroup "x,y,z" unitcell [{      7.232000     0.000000     0.000000 }, {      0.000000    10.311000     0.000000 }, {      0.000000     0.000000    11.058000 }]
Cu     2.890558     5.844687     5.851120     0.788828
Cu     0.725442     4.466313     0.322120     0.788833
Cu     4.341442     0.689187    10.735880     0.788844
Cu     6.506558     9.621813     5.206880     0.788830
H      1.199066     2.282855     8.557786     0.099204
H      2.244813     3.786199     9.577334     0.333361
H      1.315501     4.758527     9.016693     0.327498
H      0.146810     3.917149     7.207604     0.114946
H      6.482042     2.650958     7.418812     0.118231
H      6.105978     5.062701     8.854141     0.137984
H      5.181005     3.802697     8.989048     0.146521
H      2.416934     8.028145     3.028786     0.099203
H      1.371187     6.524801     4.048334     0.333360
H      2.300499     5.552474     3.487693     0.327498
H      3.469190     6.393851     1.678604     0.114946
H      4.365958     7.660042     1.889812     0.118231
H      4.742022     5.248299     3.325141     0.137983
H      5.666995     6.508303     3.460048     0.146520
H      6.032934     7.438355     8.029214     0.099203
H      4.987187     8.941699     7.009666     0.333361
H      5.916499     9.914026     7.570307     0.327498
H      7.085190     9.072649     9.379396     0.114946
H      0.749958     7.806458     9.168188     0.118232
H      1.126022    10.218201     7.732859     0.137984
H      2.050995     8.958197     7.597952     0.146521
H      4.815066     2.872645     2.500214     0.099203
H      5.860813     1.369301     1.480666     0.333362
H      4.931501     0.396974     2.041307     0.327499
H      3.762810     1.238351     3.850396     0.114946
H      2.866042     2.504542     3.639188     0.118231
H      2.489978     0.092799     2.203859     0.137984
H      1.565005     1.352803     2.068952     0.146521
C      7.017933     2.216865    10.080473     0.591713
C      0.582176     2.931417     8.955874     0.048958
C      6.866061     3.421190     7.865555    -0.207244
C      5.730637     4.309998     8.370906    -0.333786
C      4.863520     4.825548     7.241884     0.637128
C      3.830067     8.094135     4.551473     0.591713
C      3.033824     7.379583     3.426874     0.048958
C      3.981939     6.889810     2.336555    -0.207245
C      5.117363     6.001002     2.841906    -0.333786
C      5.984480     5.485452     1.712884     0.637129
C      0.214067     7.372365     6.506527     0.591712
C      6.649824     8.086917     7.631126     0.048959
C      0.365939     8.576690     8.721445    -0.207245
C      1.501363     9.465498     8.216094    -0.333786
C      2.368480     9.981048     9.345116     0.637135
C      3.401933     2.938635     0.977527     0.591713
C      4.198176     2.224083     2.102126     0.048960
C      3.250061     1.734310     3.192445    -0.207244
C      2.114637     0.845502     2.687094    -0.333786
C      1.247520     0.329952     3.816116     0.637131
N      1.379142     4.029539     9.539737    -0.647017
N      2.236858     6.281461     4.010737    -0.647013
N      5.852858     9.185039     7.047263    -0.647017
N      4.995142     1.125961     1.518263    -0.647026
O      6.324384     1.247631     9.740992    -0.542457
O      7.098931     2.700451     0.186880    -0.521963
O      5.169434     4.633763     6.038774    -0.556126
O      3.790291     5.449364     7.561460    -0.535784
O      4.523616     9.063369     4.211992    -0.542453
O      3.749069     7.610549     5.715880    -0.521962
O      5.678566     5.677237     0.509774    -0.556128
O      7.057709     4.861636     2.032460    -0.535786
O      0.907616     6.403131     6.846008    -0.542451
O      0.133069     7.855951     5.342120    -0.521961
O      2.062566     9.789263    10.548226    -0.556136
O      3.441709     0.293863     9.025540    -0.535790
O      2.708384     3.907869     1.317008    -0.542453
O      3.482931     2.455049    10.871120    -0.521961
O      1.553434     0.521737     5.019226    -0.556131
O      0.174291    10.017136     3.496540    -0.535784

The following XYZ coordinates are in angstroms. Other properties are in atomic units.
The sperically averaged electron density of each atom fit to a function of the form exp(a - br)
eigen_1, eigen_2 and eigen_3 are the three eigenvalues of traceless quadrupole moment tensor
  atom number  atomic symbol              X              Y              Z     net charge C6 coefficient C8 coefficient C10 coefficient fluctuating dipole atomic polarizability isotropic forcefield polarizability              a              b squared Pearson coefficient          <r^3>          <r^4>         wp_QDO          m_QDO          q_QDO       dipole_x       dipole_y       dipole_z         dipole            Qxy            Qxz            Qyz     Q(x^2-y^2)  Q(3z^2 - R^2)        eigen_1        eigen_2        eigen_3 static polarizability      alpha(xx)      alpha(xy)      alpha(xz)      alpha(yy)      alpha(yz)      alpha(zz) atomic spin moment
            1             Cu       2.890558       5.844687       5.851120       0.788828      48.594460 0.97700112E+03  0.26333092E+05                                11.623087                           10.892597       1.060478       2.234767                    0.999302      41.912644     104.075863       0.499000       0.455406      -1.111387       0.003456       0.025497       0.084786       0.088605       0.036928       0.018831      -0.031910      -0.015810       0.121152      -0.069152       0.013703       0.055449             12.168063      12.339877      -1.241722       1.781829      10.636733      -3.255730      13.527580           0.711414
            2             Cu       0.725442       4.466313       0.322120       0.788833      48.594604 0.97700423E+03  0.26333187E+05                                11.623075                           10.892584       1.060517       2.234777                    0.999302      41.912844     104.076255       0.499002       0.455404      -1.111389      -0.003457      -0.025505       0.084792       0.088613       0.036925      -0.018837       0.031918      -0.015797       0.121180      -0.069158       0.013697       0.055461             12.168053      12.339875      -1.241727      -1.781835      10.636724       3.255729      13.527561           0.711447
            3             Cu       4.341442       0.689187      10.735880       0.788844      48.594879 0.97700931E+03  0.26333333E+05                                11.623030                           10.892532       1.060651       2.234812                    0.999302      41.913330     104.077154       0.499009       0.455397      -1.111395      -0.003453       0.025508      -0.084809       0.088629      -0.036944       0.018860       0.031946      -0.015799       0.121219      -0.069201       0.013708       0.055493             12.168014      12.339830       1.241733       1.781849      10.636669       3.255728      13.527542           0.711505
            4             Cu       6.506558       9.621813       5.206880       0.788830      48.594765 0.97700801E+03  0.26333314E+05                                11.623095                           10.892599       1.060540       2.234782                    0.999302      41.912950     104.076560       0.499002       0.455403      -1.111390       0.003453      -0.025498      -0.084795       0.088613      -0.036939      -0.018843      -0.031924      -0.015813       0.121172      -0.069175       0.013710       0.055465             12.168076      12.339889       1.241729      -1.781839      10.636728      -3.255741      13.527612           0.711423
            5              H       1.199066       2.282855       8.557786       0.099204       1.009010 0.77329089E+01  0.75243219E+02                                 1.664937                            1.625552      -0.693607       2.542348                    0.999073       3.487331       9.706575       0.491237       1.281416      -0.708985       0.032414      -0.026102      -0.024649       0.048369      -0.000345      -0.002874       0.007373       0.001491      -0.009255      -0.009150       0.001811       0.007339              1.683287       1.712091      -0.364991      -0.126942       1.876787       0.188213       1.460983           0.000346
            6              H       2.244813       3.786199       9.577334       0.333361       0.513656 0.32665433E+01  0.26566781E+02                                 1.229427                            1.193300      -1.157482       2.459661                    0.999551       2.674465       7.658127       0.460695       1.634715      -0.643442       0.024420      -0.006844      -0.005527       0.025956       0.006594      -0.002621       0.004403       0.002247      -0.030974      -0.012650       0.000765       0.011886              1.249052       1.560902      -0.106305       0.133592       1.092729      -0.072449       1.093526           0.000485
            7              H       1.315501       4.758527       9.016693       0.327498       0.541981 0.35173969E+01  0.29163567E+02                                 1.276824                            1.241320      -1.281486       2.401194                    0.998492       2.744485       7.954756       0.449686       1.642772      -0.642155      -0.001311       0.018921      -0.019263       0.027033       0.005404       0.007571      -0.005424      -0.003279      -0.032694      -0.016288       0.005190       0.011097              1.294881       1.171504      -0.026572       0.066461       1.480131      -0.262851       1.233009           0.001713
            8              H       0.146810       3.917149       7.207604       0.114946       1.145070 0.91109129E+01  0.93126014E+02                                 1.862316                            1.804561      -1.175481       2.313566                    0.993973       3.816290      11.184077       0.447079       1.340333      -0.695307       0.010864       0.018483      -0.019592       0.029043      -0.003352      -0.004128      -0.002407       0.007885       0.002552      -0.007410       0.000708       0.006701              1.884691       1.797309       0.247555      -0.272658       1.899865      -0.400514       1.956899           0.000543
            9              H       6.482042       2.650958       7.418812       0.118231       1.048186 0.82141552E+01  0.81423433E+02                                 1.730322                            1.694028      -0.916236       2.440143                    0.997193       3.574924      10.157652       0.471639       1.310115      -0.702627      -0.019352      -0.019269      -0.011827       0.029761       0.003074       0.004300       0.006254       0.006849      -0.027942      -0.012571       0.001254       0.011317              1.737274       1.546256       0.199142       0.154369       2.066768       0.266625       1.598799           0.000615
           10              H       6.105978       5.062701       8.854141       0.137984       0.950846 0.74196070E+01  0.72587534E+02                                 1.690479                            1.663254      -1.193484       2.315682                    0.993468       3.740229      10.990449       0.447773       1.398194      -0.682842       0.011120       0.016698       0.010495       0.022641      -0.000646      -0.002215       0.007223      -0.004706      -0.036052      -0.014520       0.003624       0.010896              1.697586       1.571286       0.217408       0.157349       1.911888       0.183221       1.609585          -0.000154
           11              H       5.181005       3.802697       8.989048       0.146521       0.907687 0.67799977E+01  0.64795345E+02                                 1.638830                            1.590565      -1.047468       2.392792                    0.995888       3.570141      10.339060       0.458023       1.399279      -0.683306      -0.013318      -0.016677       0.014283       0.025680       0.001939      -0.004387      -0.000227       0.002044      -0.011078      -0.005958       0.000204       0.005754              1.664459       1.672667       0.209590      -0.277281       1.604491      -0.345267       1.716218           0.000213
           12              H       2.416934       8.028145       3.028786       0.099203       1.009012 0.77329354E+01  0.75243561E+02                                 1.664942                            1.625557      -0.693611       2.542346                    0.999073       3.487338       9.706608       0.491236       1.281419      -0.708984      -0.032414       0.026102      -0.024649       0.048369      -0.000345       0.002874      -0.007373       0.001491      -0.009255      -0.009150       0.001811       0.007339              1.683292       1.712096      -0.364993       0.126942       1.876792      -0.188213       1.460987           0.000345
           13              H       1.371187       6.524801       4.048334       0.333360       0.513658 0.32665584E+01  0.26566929E+02                                 1.229430                            1.193302      -1.157482       2.459660                    0.999551       2.674468       7.658135       0.460695       1.634713      -0.643442      -0.024420       0.006844      -0.005527       0.025956       0.006594       0.002621      -0.004403       0.002247      -0.030973      -0.012651       0.000765       0.011886              1.249055       1.560907      -0.106305      -0.133592       1.092730       0.072449       1.093528           0.000485
           14              H       2.300499       5.552474       3.487693       0.327498       0.541978 0.35173694E+01  0.29163275E+02                                 1.276819                            1.241315      -1.281476       2.401199                    0.998492       2.744471       7.954701       0.449687       1.642771      -0.642155       0.001311      -0.018921      -0.019263       0.027033       0.005404      -0.007571       0.005423      -0.003279      -0.032694      -0.016287       0.005190       0.011097              1.294876       1.171498      -0.026572      -0.066461       1.480125       0.262850       1.233004           0.001713
           15              H       3.469190       6.393851       1.678604       0.114946       1.145078 0.91109989E+01  0.93127170E+02                                 1.862329                            1.804573      -1.175495       2.313559                    0.993973       3.816315      11.184190       0.447076       1.340338      -0.695306      -0.010864      -0.018483      -0.019591       0.029042      -0.003352       0.004128       0.002407       0.007885       0.002552      -0.007410       0.000709       0.006701              1.884705       1.797322       0.247558       0.272661       1.899880       0.400519       1.956912           0.000543
           16              H       4.365958       7.660042       1.889812       0.118231       1.048201 0.82143136E+01  0.81425467E+02                                 1.730344                            1.694048      -0.916264       2.440129                    0.997193       3.574964      10.157824       0.471635       1.310121      -0.702626       0.019352       0.019269      -0.011827       0.029760       0.003074      -0.004299      -0.006253       0.006850      -0.027943      -0.012571       0.001254       0.011317              1.737296       1.546274       0.199146      -0.154372       2.066797      -0.266630       1.598818           0.000614
           17              H       4.742022       5.248299       3.325141       0.137983       0.950845 0.74195958E+01  0.72587391E+02                                 1.690477                            1.663252      -1.193482       2.315683                    0.993468       3.740225      10.990432       0.447773       1.398193      -0.682843      -0.011120      -0.016698       0.010495       0.022641      -0.000646       0.002215      -0.007223      -0.004706      -0.036052      -0.014520       0.003624       0.010896              1.697585       1.571285       0.217407      -0.157348       1.911886      -0.183221       1.609584          -0.000154
           18              H       5.666995       6.508303       3.460048       0.146520       0.907690 0.67800276E+01  0.64795703E+02                                 1.638834                            1.590568      -1.047471       2.392790                    0.995888       3.570149      10.339089       0.458023       1.399279      -0.683306       0.013318       0.016677       0.014282       0.025680       0.001939       0.004387       0.000227       0.002044      -0.011078      -0.005958       0.000204       0.005754              1.664462       1.672671       0.209590       0.277282       1.604494       0.345269       1.716222           0.000213
           19              H       6.032934       7.438355       8.029214       0.099203       1.009014 0.77329520E+01  0.75243765E+02                                 1.664943                            1.625558      -0.693612       2.542345                    0.999073       3.487343       9.706626       0.491236       1.281419      -0.708984      -0.032414      -0.026102       0.024649       0.048369       0.000345      -0.002874      -0.007373       0.001491      -0.009255      -0.009150       0.001811       0.007339              1.683293       1.712097       0.364993      -0.126942       1.876794      -0.188213       1.460989           0.000345
           20              H       4.987187       8.941699       7.009666       0.333361       0.513660 0.32665769E+01  0.26567130E+02                                 1.229434                            1.193306      -1.157487       2.459657                    0.999551       2.674482       7.658194       0.460693       1.634716      -0.643442      -0.024419      -0.006844       0.005527       0.025956      -0.006594      -0.002621      -0.004403       0.002246      -0.030973      -0.012651       0.000765       0.011886              1.249060       1.560913       0.106305       0.133593       1.092734       0.072450       1.093532           0.000485
           21              H       5.916499       9.914026       7.570307       0.327498       0.541978 0.35173730E+01  0.29163329E+02                                 1.276822                            1.241317      -1.281485       2.401195                    0.998492       2.744480       7.954744       0.449686       1.642777      -0.642155       0.001311       0.018921       0.019263       0.027033      -0.005404       0.007571       0.005424      -0.003280      -0.032695      -0.016288       0.005190       0.011098              1.294878       1.171502       0.026572       0.066461       1.480127       0.262850       1.233006           0.001713
           22              H       7.085190       9.072649       9.379396       0.114946       1.145091 0.91111324E+01  0.93128931E+02                                 1.862346                            1.804589      -1.175519       2.313547                    0.993973       3.816347      11.184329       0.447073       1.340341      -0.695305      -0.010864       0.018483       0.019591       0.029042       0.003352      -0.004127       0.002407       0.007883       0.002550      -0.007409       0.000709       0.006700              1.884722       1.797338      -0.247561      -0.272665       1.899896       0.400525       1.956932           0.000543
           23              H       0.749958       7.806458       9.168188       0.118232       1.048191 0.82142078E+01  0.81424118E+02                                 1.730330                            1.694035      -0.916247       2.440137                    0.997193       3.574940      10.157722       0.471637       1.310118      -0.702627       0.019352      -0.019269       0.011827       0.029761      -0.003074       0.004300      -0.006255       0.006849      -0.027942      -0.012571       0.001254       0.011318              1.737282       1.546263      -0.199144       0.154370       2.066779      -0.266627       1.598805           0.000615
           24              H       1.126022      10.218201       7.732859       0.137984       0.950845 0.74195973E+01  0.72587424E+02                                 1.690478                            1.663253      -1.193488       2.315680                    0.993468       3.740229      10.990452       0.447772       1.398195      -0.682842      -0.011120       0.016698      -0.010495       0.022641       0.000646      -0.002216      -0.007223      -0.004706      -0.036052      -0.014520       0.003624       0.010896              1.697586       1.571286      -0.217407       0.157349       1.911886      -0.183221       1.609585          -0.000154
           25              H       2.050995       8.958197       7.597952       0.146521       0.907692 0.67800449E+01  0.64795920E+02                                 1.638837                            1.590571      -1.047478       2.392786                    0.995888       3.570156      10.339119       0.458022       1.399280      -0.683306       0.013318      -0.016677      -0.014282       0.025680      -0.001939      -0.004387       0.000227       0.002044      -0.011077      -0.005958       0.000204       0.005754              1.664465       1.672674      -0.209590      -0.277283       1.604497       0.345270       1.716225           0.000213
           26              H       4.815066       2.872645       2.500214       0.099203       1.009012 0.77329282E+01  0.75243461E+02                                 1.664940                            1.625555      -0.693609       2.542347                    0.999073       3.487337       9.706598       0.491237       1.281417      -0.708985       0.032414       0.026102       0.024648       0.048369       0.000345       0.002874       0.007372       0.001491      -0.009255      -0.009150       0.001811       0.007339              1.683290       1.712093       0.364992       0.126942       1.876790       0.188213       1.460986           0.000345
           27              H       5.860813       1.369301       1.480666       0.333362       0.513658 0.32665645E+01  0.26567018E+02                                 1.229434                            1.193306      -1.157489       2.459657                    0.999551       2.674484       7.658211       0.460692       1.634722      -0.643441       0.024420       0.006844       0.005527       0.025956      -0.006595       0.002621       0.004403       0.002246      -0.030973      -0.012650       0.000764       0.011886              1.249059       1.560909       0.106305      -0.133593       1.092735      -0.072450       1.093533           0.000484
           28              H       4.931501       0.396974       2.041307       0.327499       0.541983 0.35174160E+01  0.29163798E+02                                 1.276832                            1.241327      -1.281509       2.401183                    0.998492       2.744507       7.954859       0.449682       1.642783      -0.642153      -0.001310      -0.018921       0.019264       0.027033      -0.005404      -0.007571      -0.005424      -0.003279      -0.032696      -0.016289       0.005191       0.011098              1.294889       1.171512       0.026572      -0.066462       1.480139      -0.262852       1.233016           0.001712
           29              H       3.762810       1.238351       3.850396       0.114946       1.145074 0.91109560E+01  0.93126598E+02                                 1.862323                            1.804568      -1.175492       2.313561                    0.993973       3.816303      11.184137       0.447077       1.340336      -0.695306       0.010864      -0.018483       0.019591       0.029042       0.003352       0.004128      -0.002407       0.007885       0.002551      -0.007409       0.000709       0.006701              1.884698       1.797316      -0.247556       0.272659       1.899872      -0.400516       1.956907           0.000543
           30              H       2.866042       2.504542       3.639188       0.118231       1.048186 0.82141487E+01  0.81423344E+02                                 1.730321                            1.694027      -0.916233       2.440144                    0.997193       3.574922      10.157642       0.471640       1.310115      -0.702628      -0.019352       0.019269       0.011827       0.029761      -0.003074      -0.004300       0.006255       0.006849      -0.027942      -0.012571       0.001254       0.011318              1.737273       1.546255      -0.199142      -0.154369       2.066767       0.266625       1.598798           0.000615
           31              H       2.489978       0.092799       2.203859       0.137984       0.950849 0.74196388E+01  0.72587947E+02                                 1.690484                            1.663259      -1.193496       2.315676                    0.993468       3.740243      10.990510       0.447771       1.398196      -0.682842       0.011120      -0.016698      -0.010494       0.022641       0.000646       0.002216       0.007223      -0.004707      -0.036053      -0.014521       0.003624       0.010896              1.697591       1.571291      -0.217409      -0.157349       1.911893       0.183221       1.609590          -0.000155
           32              H       1.565005       1.352803       2.068952       0.146521       0.907690 0.67800211E+01  0.64795631E+02                                 1.638833                            1.590568      -1.047474       2.392789                    0.995888       3.570149      10.339091       0.458023       1.399280      -0.683306      -0.013318       0.016677      -0.014283       0.025680      -0.001939       0.004387      -0.000227       0.002044      -0.011077      -0.005958       0.000204       0.005754              1.664462       1.672671      -0.209590       0.277282       1.604494      -0.345268       1.716221           0.000213
           33              C       7.017933       2.216865      10.080473       0.591713      19.992291 0.25469689E+03  0.53180191E+04                                 6.887025                            5.771814      -0.084185       2.040845                    0.999263      22.409260      63.768151       0.598064       0.490492      -1.006282      -0.037470      -0.038785       0.057359       0.078729      -0.077364       0.030290      -0.021269       0.030018      -0.107838      -0.061322      -0.045030       0.106352              7.376181       6.048517       2.511263      -0.331517       7.785420       0.575704       8.294605           0.000040
           34              C       0.582176       2.931417       8.955874       0.048958      24.153881 0.38116787E+03  0.86786751E+04                                 7.397122                            6.573976      -0.052739       2.026363                    0.998604      25.933434      73.572066       0.632700       0.425178      -1.057785       0.048199       0.125959      -0.010999       0.135314       0.028774       0.044443       0.044235      -0.007052      -0.096309      -0.067264      -0.012757       0.080021              7.888906       8.044824       0.240543       0.953488       7.684478      -0.998713       7.937416           0.004440
           35              C       6.866061       3.421190       7.865555      -0.207244      26.614616 0.44156897E+03  0.10528014E+05                                 7.969869                            7.111496      -0.330676       1.880541                    0.998281      30.474887      91.200582       0.598141       0.429492      -1.045349      -0.041239       0.044239       0.074656       0.096079      -0.034042       0.016184       0.008646       0.057345      -0.068681      -0.043919      -0.013594       0.057513              8.470187       8.903925      -1.784940       1.457545       8.312500      -1.392341       8.194137           0.003634
           36              C       5.730637       4.309998       8.370906      -0.333786      29.941555 0.47941730E+03  0.11592509E+05                                 8.443209                            7.270715      -0.244340       1.910917                    0.995867      30.839564      90.998276       0.612591       0.413496      -1.062172       0.056600      -0.054564      -0.042070       0.089167      -0.023550      -0.027637       0.026356       0.022808      -0.087091      -0.046718      -0.010379       0.057097              9.247010      10.032054      -2.358134       1.936326       8.590106      -2.065779       9.118869           0.001903
           37              C       4.863520       4.825548       7.241884       0.637128      21.113990 0.25270692E+03  0.52364073E+04                                 7.086410                            5.662710      -0.085736       2.034268                    0.999726      21.829843      60.749379       0.621194       0.475842      -1.019696      -0.013964       0.011726      -0.005216       0.018965       0.048075      -0.020077      -0.005285      -0.088684      -0.192657      -0.072032      -0.026514       0.098546              7.873433       8.727630      -2.836614       1.716240       5.830792      -1.469464       9.061877          -0.003085
           38              C       3.830067       8.094135       4.551473       0.591713      19.992297 0.25469699E+03  0.53180211E+04                                 6.887028                            5.771816      -0.084185       2.040845                    0.999263      22.409240      63.768074       0.598064       0.490493      -1.006282       0.037470       0.038784       0.057358       0.078728      -0.077364      -0.030290       0.021269       0.030017      -0.107838      -0.061322      -0.045030       0.106352              7.376183       6.048515       2.511261       0.331516       7.785418      -0.575706       8.294616           0.000039
           39              C       3.033824       7.379583       3.426874       0.048958      24.153879 0.38116790E+03  0.86786777E+04                                 7.397129                            6.573982      -0.052744       2.026362                    0.998604      25.933437      73.572130       0.632699       0.425179      -1.057784      -0.048199      -0.125959      -0.010999       0.135314       0.028775      -0.044443      -0.044235      -0.007053      -0.096308      -0.067263      -0.012758       0.080021              7.888914       8.044831       0.240538      -0.953494       7.684479       0.998713       7.937434           0.004440
           40              C       3.981939       6.889810       2.336555      -0.207245      26.614624 0.44156898E+03  0.10528018E+05                                 7.969871                            7.111494      -0.330681       1.880539                    0.998281      30.474939      91.200838       0.598141       0.429491      -1.045349       0.041239      -0.044239       0.074656       0.096079      -0.034043      -0.016184      -0.008645       0.057345      -0.068682      -0.043919      -0.013595       0.057514              8.470192       8.903927      -1.784935      -1.457545       8.312510       1.392339       8.194139           0.003634
           41              C       5.117363       6.001002       2.841906      -0.333786      29.941546 0.47941694E+03  0.11592498E+05                                 8.443207                            7.270711      -0.244340       1.910917                    0.995867      30.839559      90.998260       0.612591       0.413496      -1.062172      -0.056600       0.054564      -0.042070       0.089167      -0.023549       0.027636      -0.026356       0.022807      -0.087090      -0.046717      -0.010379       0.057096              9.247009      10.032053      -2.358139      -1.936323       8.590106       2.065778       9.118868           0.001905
           42              C       5.984480       5.485452       1.712884       0.637129      21.113996 0.25270701E+03  0.52364115E+04                                 7.086419                            5.662716      -0.085738       2.034267                    0.999726      21.829869      60.749537       0.621192       0.475843      -1.019695       0.013963      -0.011726      -0.005217       0.018965       0.048076       0.020076       0.005285      -0.088686      -0.192661      -0.072033      -0.026515       0.098548              7.873444       8.727646      -2.836621      -1.716244       5.830803       1.469468       9.061883          -0.003083
           43              C       0.214067       7.372365       6.506527       0.591712      19.992320 0.25469729E+03  0.53180295E+04                                 6.887037                            5.771822      -0.084195       2.040841                    0.999263      22.409257      63.768161       0.598063       0.490493      -1.006282       0.037469      -0.038785      -0.057359       0.078729       0.077364       0.030290       0.021269       0.030018      -0.107839      -0.061322      -0.045030       0.106352              7.376194       6.048524      -2.511267      -0.331517       7.785433      -0.575704       8.294625           0.000039
           44              C       6.649824       8.086917       7.631126       0.048959      24.153917 0.38116855E+03  0.86787004E+04                                 7.397149                            6.573997      -0.052760       2.026356                    0.998604      25.933496      73.572448       0.632696       0.425180      -1.057783      -0.048199       0.125960       0.010998       0.135314      -0.028774       0.044443      -0.044234      -0.007052      -0.096308      -0.067263      -0.012757       0.080020              7.888938       8.044853      -0.240537       0.953501       7.684501       0.998720       7.937460           0.004441
           45              C       0.365939       8.576690       8.721445      -0.207245      26.614687 0.44157003E+03  0.10528050E+05                                 7.969886                            7.111503      -0.330687       1.880537                    0.998281      30.474993      91.201068       0.598141       0.429491      -1.045349       0.041239       0.044238      -0.074656       0.096079       0.034042       0.016185      -0.008647       0.057343      -0.068686      -0.043920      -0.013593       0.057513              8.470211       8.903955       1.784944       1.457552       8.312516       1.392354       8.194161           0.003633
           46              C       1.501363       9.465498       8.216094      -0.333786      29.941643 0.47941832E+03  0.11592542E+05                                 8.443228                            7.270722      -0.244346       1.910914                    0.995867      30.839625      90.998541       0.612591       0.413496      -1.062172      -0.056601      -0.054564       0.042070       0.089167       0.023547      -0.027636      -0.026355       0.022805      -0.087093      -0.046718      -0.010376       0.057094              9.247038      10.032100       2.358154       1.936343       8.590114       2.065791       9.118901           0.001906
           47              C       2.368480       9.981048       9.345116       0.637135      21.114080 0.25270796E+03  0.52364388E+04                                 7.086443                            5.662730      -0.085739       2.034265                    0.999726      21.829973      60.749977       0.621191       0.475843      -1.019694       0.013964       0.011726       0.005218       0.018966      -0.048079      -0.020076       0.005286      -0.088688      -0.192668      -0.072035      -0.026518       0.098552              7.873475       8.727688       2.836634       1.716257       5.830818       1.469476       9.061918          -0.003084
           48              C       3.401933       2.938635       0.977527       0.591713      19.992337 0.25469756E+03  0.53180375E+04                                 6.887042                            5.771826      -0.084203       2.040838                    0.999263      22.409295      63.768320       0.598062       0.490493      -1.006282      -0.037470       0.038786      -0.057359       0.078730       0.077364      -0.030290      -0.021269       0.030020      -0.107839      -0.061321      -0.045031       0.106352              7.376199       6.048533      -2.511274       0.331519       7.785446       0.575703       8.294620           0.000038
           49              C       4.198176       2.224083       2.102126       0.048960      24.153920 0.38116860E+03  0.86787026E+04                                 7.397148                            6.573996      -0.052766       2.026354                    0.998604      25.933519      73.572541       0.632696       0.425180      -1.057783       0.048200      -0.125960       0.010998       0.135315      -0.028774      -0.044443       0.044232      -0.007050      -0.096307      -0.067262      -0.012757       0.080019              7.888937       8.044855      -0.240545      -0.953497       7.684505      -0.998716       7.937450           0.004440
           50              C       3.250061       1.734310       3.192445      -0.207244      26.614651 0.44156952E+03  0.10528032E+05                                 7.969878                            7.111501      -0.330684       1.880539                    0.998281      30.474927      91.200772       0.598141       0.429492      -1.045349      -0.041239      -0.044239      -0.074656       0.096079       0.034041      -0.016185       0.008647       0.057345      -0.068685      -0.043920      -0.013593       0.057514              8.470200       8.903944       1.784944      -1.457557       8.312502      -1.392343       8.194154           0.003633
           51              C       2.114637       0.845502       2.687094      -0.333786      29.941609 0.47941808E+03  0.11592534E+05                                 8.443222                            7.270722      -0.244347       1.910914                    0.995867      30.839612      90.998495       0.612590       0.413497      -1.062172       0.056600       0.054564       0.042070       0.089167       0.023549       0.027638       0.026356       0.022807      -0.087094      -0.046719      -0.010378       0.057096              9.247028      10.032083       2.358141      -1.936339       8.590109      -2.065783       9.118891           0.001905
           52              C       1.247520       0.329952       3.816116       0.637131      21.114035 0.25270742E+03  0.52364210E+04                                 7.086421                            5.662715      -0.085733       2.034268                    0.999726      21.829891      60.749569       0.621193       0.475842      -1.019696      -0.013964      -0.011726       0.005217       0.018966      -0.048077       0.020076      -0.005285      -0.088685      -0.192661      -0.072033      -0.026515       0.098548              7.873448       8.727651       2.836619      -1.716248       5.830798      -1.469468       9.061895          -0.003086
           53              N       1.379142       4.029539       9.539737      -0.647017      33.369734 0.61694192E+03  0.15715645E+05                                 8.821265                            8.117564      -0.494831       1.830959                    0.996244      32.576104      95.190325       0.600316       0.400533      -1.082460      -0.057335      -0.111861      -0.066327       0.142125       0.059508       0.030482      -0.009982      -0.003755      -0.168085      -0.075952      -0.013027       0.088979              9.204594      10.088292       1.589422       1.121348       8.713154      -0.364304       8.812335           0.048404
           54              N       2.236858       6.281461       4.010737      -0.647013      33.369400 0.61693367E+03  0.15715378E+05                                 8.821199                            8.117504      -0.494823       1.830964                    0.996244      32.575884      95.189436       0.600319       0.400533      -1.082461       0.057336       0.111859      -0.066325       0.142123       0.059508      -0.030481       0.009979      -0.003758      -0.168086      -0.075950      -0.013030       0.088980              9.204524      10.088219       1.589403      -1.121344       8.713085       0.364299       8.812268           0.048406
           55              N       5.852858       9.185039       7.047263      -0.647017      33.369813 0.61694372E+03  0.15715703E+05                                 8.821277                            8.117573      -0.494832       1.830958                    0.996245      32.576174      95.190596       0.600316       0.400533      -1.082460       0.057335      -0.111861       0.066329       0.142126      -0.059509       0.030483       0.009982      -0.003758      -0.168088      -0.075954      -0.013028       0.088981              9.204608      10.088315      -1.589424       1.121353       8.713149       0.364298       8.812359           0.048406
           56              N       4.995142       1.125961       1.518263      -0.647026      33.370544 0.61696172E+03  0.15716286E+05                                 8.821420                            8.117703      -0.494849       1.830945                    0.996245      32.576681      95.192635       0.600309       0.400534      -1.082459      -0.057332       0.111864       0.066334       0.142130      -0.059510      -0.030484      -0.009988      -0.003752      -0.168089      -0.075958      -0.013024       0.088982              9.204759      10.088474      -1.589466      -1.121368       8.713289      -0.364303       8.812513           0.048398
           57              O       6.324384       1.247631       9.740992      -0.542457      35.450492 0.56718186E+03  0.13774319E+05                                 8.471617                            7.365093       0.519646       2.227017                    0.994882      27.287268      71.344614       0.703223       0.358645      -1.142917       0.018851       0.021531       0.008436       0.029834      -0.012911       0.039952       0.021401       0.014914      -0.153002      -0.073620       0.024068       0.049552              9.044764       9.325662       3.443493      -0.153509      11.342600       1.566245       6.466030           0.047990
           58              O       7.098931       2.700451       0.186880      -0.521963      32.449285 0.56004597E+03  0.13561018E+05                                 7.952662                            7.300987       0.465070       2.219100                    0.995053      26.864492      70.186249       0.708707       0.356920      -1.144044      -0.005145      -0.016873      -0.010356       0.020455      -0.009726       0.016191       0.041090      -0.028820       0.043566      -0.044785      -0.007718       0.052503              8.234917       6.560579       1.383393       0.237971       7.646224       1.989170      10.497948           0.059842
           59              O       5.169434       4.633763       6.038774      -0.556126      29.339019 0.50026612E+03  0.11763749E+05                                 7.346504                            6.823414       0.995693       2.358380                    0.999377      27.474569      70.487577       0.746325       0.349007      -1.151716       0.049786      -0.004122       0.014384       0.051986       0.042082      -0.055153       0.012327      -0.087348       0.118546      -0.102406       0.037862       0.064544              7.517459       5.885116      -0.595536      -0.172547       5.541767      -0.018772      11.125493           0.043706
           60              O       3.790291       5.449364       7.561460      -0.535784      31.254696 0.48188998E+03  0.11223767E+05                                 7.727010                            6.670864       0.826072       2.319857                    0.999274      26.766547      68.296922       0.759395       0.346296      -1.154204       0.028212       0.010764       0.000725       0.030204      -0.040221       0.002038      -0.025393       0.027435      -0.072649      -0.048162      -0.009905       0.058066              8.313881      11.091367      -3.132913       0.360935       7.034215      -1.097963       6.816062           0.077436
           61              O       4.523616       9.063369       4.211992      -0.542453      35.449970 0.56717149E+03  0.13774001E+05                                 8.471528                            7.365021       0.519664       2.227027                    0.994881      27.287054      71.343819       0.703227       0.358645      -1.142918      -0.018851      -0.021531       0.008436       0.029834      -0.012910      -0.039949      -0.021399       0.014913      -0.152995      -0.073615       0.024066       0.049549              9.044666       9.325552       3.443450       0.153503      11.342475      -1.566227       6.465970           0.047997
           62              O       3.749069       7.610549       5.715880      -0.521962      32.449232 0.56004471E+03  0.13560980E+05                                 7.952652                            7.300978       0.465067       2.219100                    0.995053      26.864466      70.186150       0.708708       0.356920      -1.144045       0.005145       0.016873      -0.010357       0.020456      -0.009725      -0.016192      -0.041089      -0.028822       0.043568      -0.044784      -0.007719       0.052504              8.234908       6.560568       1.383386      -0.237971       7.646208      -1.989164      10.497947           0.059846
           63              O       5.678566       5.677237       0.509774      -0.556128      29.339257 0.50027156E+03  0.11763910E+05                                 7.346547                            6.823453       0.995679       2.358375                    0.999377      27.474671      70.487966       0.746322       0.349007      -1.151716      -0.049785       0.004121       0.014384       0.051985       0.042085       0.055154      -0.012327      -0.087351       0.118555      -0.102410       0.037863       0.064546              7.517501       5.885153      -0.595543       0.172546       5.541800       0.018774      11.125552           0.043705
           64              O       7.057709       4.861636       2.032460      -0.535786      31.254911 0.48189398E+03  0.11223885E+05                                 7.727049                            6.670894       0.826063       2.319853                    0.999274      26.766634      68.297252       0.759393       0.346296      -1.154204      -0.028210      -0.010766       0.000723       0.030203      -0.040221      -0.002038       0.025393       0.027433      -0.072667      -0.048162      -0.009907       0.058069              8.313925      11.091429      -3.132935      -0.360939       7.034251       1.097971       6.816095           0.077434
           65              O       0.907616       6.403131       6.846008      -0.542451      35.449789 0.56716761E+03  0.13773879E+05                                 8.471488                            7.364985       0.519674       2.227031                    0.994881      27.286999      71.343536       0.703230       0.358644      -1.142919      -0.018851       0.021532      -0.008439       0.029836       0.012910       0.039948      -0.021398       0.014914      -0.153005      -0.073617       0.024067       0.049550              9.044623       9.325504      -3.443436      -0.153499      11.342429      -1.566217       6.465935           0.047998
           66              O       0.133069       7.855951       5.342120      -0.521961      32.449310 0.56004659E+03  0.13561038E+05                                 7.952668                            7.300993       0.465067       2.219098                    0.995054      26.864508      70.186325       0.708706       0.356920      -1.144044       0.005145      -0.016873       0.010356       0.020456       0.009725       0.016190      -0.041088      -0.028823       0.043570      -0.044783      -0.007720       0.052503              8.234924       6.560580      -1.383389       0.237970       7.646222      -1.989167      10.497969           0.059850
           67              O       2.062566       9.789263      10.548226      -0.556136      29.339810 0.50028354E+03  0.11764262E+05                                 7.346627                            6.823524       0.995651       2.358361                    0.999377      27.475001      70.489007       0.746320       0.349006      -1.151717      -0.049781      -0.004119      -0.014380       0.051980      -0.042102      -0.055156      -0.012330      -0.087367       0.118580      -0.102430       0.037875       0.064555              7.517585       5.885220       0.595553      -0.172547       5.541853       0.018776      11.125684           0.043693
           68              O       3.441709       0.293863       9.025540      -0.535790      31.255588 0.48190641E+03  0.11224248E+05                                 7.727152                            6.670972       0.826053       2.319846                    0.999274      26.766963      68.298328       0.759390       0.346296      -1.154204      -0.028205       0.010769      -0.000714       0.030200       0.040221       0.002038       0.025391       0.027431      -0.072735      -0.048165      -0.009913       0.058078              8.314043      11.091598       3.132988       0.360949       7.034337       1.097995       6.816193           0.077422
           69              O       2.708384       3.907869       1.317008      -0.542453      35.450056 0.56717270E+03  0.13774033E+05                                 8.471526                            7.365014       0.519666       2.227027                    0.994881      27.287118      71.343922       0.703230       0.358644      -1.142919       0.018850      -0.021533      -0.008440       0.029836       0.012910      -0.039950       0.021401       0.014916      -0.153021      -0.073623       0.024069       0.049554              9.044666       9.325553      -3.443458       0.153499      11.342488       1.566227       6.465958           0.047996
           70              O       3.482931       2.455049      10.871120      -0.521961      32.449509 0.56005124E+03  0.13561182E+05                                 7.952705                            7.301028       0.465070       2.219097                    0.995054      26.864605      70.186706       0.708704       0.356921      -1.144044      -0.005145       0.016872       0.010355       0.020454       0.009726      -0.016189       0.041088      -0.028821       0.043568      -0.044782      -0.007719       0.052501              8.234962       6.560613      -1.383400      -0.237968       7.646265       1.989178      10.498008           0.059846
           71              O       1.553434       0.521737       5.019226      -0.556131      29.339322 0.50027265E+03  0.11763941E+05                                 7.346549                            6.823453       0.995680       2.358373                    0.999377      27.474746      70.488139       0.746324       0.349006      -1.151717       0.049784       0.004121      -0.014382       0.051983      -0.042091       0.055154       0.012328      -0.087357       0.118557      -0.102416       0.037868       0.064547              7.517506       5.885154       0.595542       0.172546       5.541796      -0.018775      11.125569           0.043701
           72              O       0.174291      10.017136       3.496540      -0.535784      31.254952 0.48189461E+03  0.11223902E+05                                 7.727047                            6.670891       0.826073       2.319856                    0.999274      26.766671      68.297312       0.759394       0.346296      -1.154205       0.028209      -0.010765      -0.000721       0.030202       0.040221      -0.002038      -0.025393       0.027434      -0.072684      -0.048163      -0.009908       0.058071              8.313925      11.091431       3.132931      -0.360938       7.034243      -1.097972       6.816100           0.077433

******************************************************
Auxiliary information for the entire system
The total spin magnetic moment of the unit cell is   3.998068
The total net atomic charge of the unit cell is   0.000000
Accuracy of reproducing the electrostatic potential in the unit cell:
  The inner radius (bohr) =    5.0000
  The outer radius (bohr) =   12.0000
  Valid grid points have density less than (e/(bohr^3)) =    0.0001
  The number of valid grid points were=          880
  The rms potential error without charges in kcal/mol is=      2.55789
  The rms potential error with partial charges in kcal/mol is=      0.71790
  The RRMSE value at monopole order=      0.28066
  The rms potential error with partial charges and cloud penetration in kcal/mol is=      0.71280
  The RRMSE value at monopole order with cloud penetration is=      0.27867
  The rms potential error with partial charges and atomic dipoles in kcal/mol is=      0.43613
  The RRMSE value at dipole order=      0.17050
  The rms potential error with partial charges, atomic dipoles and cloud penetration in kcal/mol is=      0.42923
  The RRMSE value at dipole order with cloud penetration=      0.16781

******************************************************
The electron densities and ab initio electrostatic potential were computed in VASP using the PBE functional and
projector augmented wave method. See the main text of the journal article for a description of computational details.
The atomic charges, dipoles, and quadrupoles were computed with the DDEC6 method as described in
(a) T. A. Manz and N. Gabaldon Limas, RSC Adv. 6 (2016) 47771-47801 DOI: 10.1039/c6ra04656h
(b) N. Gabaldon Limas and T. A. Manz, RSC Adv. 8 (2018) 2678-2707 DOI: 10.1039/c7ra11829e.
For each atom in the material, the electron cloud parameters were fit to the spherically averaged atom-in-material
electron density using radial positions for which this density was between 10^-4 and 10^-2 electrons per cubic bohr.
The polarizabilities, dispersion coefficients, and quantum Drude oscillator (QDO) parameters were fit using the MCLF method.
The magnetic structure of the system was optimized in VASP from the default ferromagnetic initial guess using spin polarization.
The atomic spin moments (ASMs) were computed on this optimized magnetic structure using the DDEC6 partition as inputs
to the method of T. A. Manz and D. S. Sholl, J. Chem. Theory Comput. 7 (2011) 4146-4164 DOI: 10.1021/ct200539n.
The RMSE and RRMSE were computed using a uniform grid with Ewald summation.
