# Supplementary material for: A collection of forcefield precursors for metal–organic frameworks
Source: RSC Adv. 2019 Nov 13;9(63):36492–507. doi: 10.1039/c9ra07327b (PMC9075174; doi:10.1039/c9ra07327b)
Supplement: RA-009-C9RA07327B-s3673 [file RA-009-C9RA07327B-s3673.xyz]

  148
jmolscript: load "" {1 1 1} spacegroup "x,y,z" unitcell [{     11.682900     0.000000     0.000000 }, {      0.000000    12.949100     0.000000 }, {      0.000000     0.000000    21.290000 }]
Cd     0.000000     5.044063    20.007916     0.867460
Cd     0.000000     7.905037     1.282084     0.867460
Cd     0.000000     1.430487     9.362916     0.867460
Cd     0.000000    11.518613    11.927084     0.867460
H      2.507150     6.771084    19.007712     0.092573
H      4.802840     6.818996    18.948100     0.120782
H      4.818028     3.396549    20.985553     0.124956
H      2.527011     3.478128    21.002585     0.098316
H      2.507150     6.178016     2.282288     0.092573
H      4.802840     6.130104     2.341900     0.120782
H      4.818028     9.552551     0.304447     0.124956
H      2.527011     9.470972     0.287415     0.098316
H      9.175750    12.652566     8.362712     0.092573
H      6.880060    12.604654     8.303100     0.120782
H      6.864872     3.078001    10.340553     0.124956
H      9.155889     2.996422    10.357585     0.098316
H      9.175750     0.296534    12.927288     0.092573
H      6.880060     0.344446    12.986900     0.120782
H      6.864872     9.871099    10.949447     0.124956
H      9.155889     9.952678    10.932415     0.098316
H      9.175750     6.178016     2.282288     0.092573
H      6.880060     6.130104     2.341900     0.120782
H      6.864872     9.552551     0.304447     0.124956
H      9.155889     9.470972     0.287415     0.098316
H      9.175750     6.771084    19.007712     0.092573
H      6.880060     6.818996    18.948100     0.120782
H      6.864872     3.396549    20.985553     0.124956
H      9.155889     3.478128    21.002585     0.098316
H      2.507150     0.296534    12.927288     0.092573
H      4.802840     0.344446    12.986900     0.120782
H      4.818028     9.871099    10.949447     0.124956
H      2.527011     9.952678    10.932415     0.098316
H      2.507150    12.652566     8.362712     0.092573
H      4.802840    12.604654     8.303100     0.120782
H      4.818028     3.078001    10.340553     0.124956
H      2.527011     2.996422    10.357585     0.098316
H      0.000000     1.849131     2.378093     0.111284
H      0.000000     1.078660     4.543286     0.118951
H      0.000000     4.933607     5.839847     0.118108
H      0.000000     5.631564     3.621429     0.112149
H      0.000000    11.099969    18.911907     0.111284
H      0.000000    11.870440    16.746714     0.118951
H      0.000000     8.015493    15.450153     0.118108
H      0.000000     7.317536    17.668571     0.112149
H      0.000000     4.625419    13.023093     0.111284
H      0.000000     5.395890    15.188286     0.118951
H      0.000000     1.540943    16.484847     0.118109
H      0.000000     0.842986    14.266429     0.112149
H      0.000000     8.323681     8.266907     0.111284
H      0.000000     7.553210     6.101714     0.118951
H      0.000000    11.408157     4.805153     0.118109
H      0.000000    12.106114     7.023571     0.112149
C      2.984981     6.062769    19.422867     0.111639
C      4.363563     6.095141    19.380287    -0.189751
C      5.100754     5.111010    19.943407     0.108478
C      4.371741     4.119109    20.561882    -0.195298
C      3.000169     4.173495    20.561882     0.104781
C      2.984981     6.886331     1.867133     0.111639
C      4.363563     6.853959     1.909713    -0.189751
C      5.100754     7.838090     1.346593     0.108478
C      4.371741     8.829991     0.728118    -0.195298
C      3.000169     8.775605     0.728118     0.104782
C      8.697919     0.411781     8.777867     0.111639
C      7.319337     0.379409     8.735287    -0.189751
C      6.582146     1.363540     9.298408     0.108478
C      7.311159     2.355441     9.916882    -0.195298
C      8.682731     2.301055     9.916882     0.104781
C      8.697919    12.537319    12.512133     0.111639
C      7.319337    12.569691    12.554713    -0.189751
C      6.582146    11.585560    11.991593     0.108478
C      7.311159    10.593659    11.373118    -0.195298
C      8.682731    10.648045    11.373118     0.104781
C      8.697919     6.886331     1.867133     0.111639
C      7.319337     6.853959     1.909713    -0.189751
C      6.582146     7.838090     1.346593     0.108478
C      7.311159     8.829991     0.728118    -0.195298
C      8.682731     8.775605     0.728118     0.104781
C      8.697919     6.062769    19.422867     0.111639
C      7.319337     6.095141    19.380287    -0.189751
C      6.582146     5.111010    19.943407     0.108478
C      7.311159     4.119109    20.561882    -0.195298
C      8.682731     4.173495    20.561882     0.104781
C      2.984981    12.537319    12.512133     0.111639
C      4.363563    12.569691    12.554713    -0.189751
C      5.100754    11.585560    11.991593     0.108478
C      4.371741    10.593659    11.373118    -0.195298
C      3.000169    10.648045    11.373118     0.104781
C      2.984981     0.411781     8.777867     0.111639
C      4.363563     0.379409     8.735287    -0.189751
C      5.100754     1.363540     9.298408     0.108478
C      4.371741     2.355441     9.916882    -0.195298
C      3.000169     2.301055     9.916882     0.104781
C      0.000000     4.275793     1.373205     0.566197
C      0.000000     3.808330     2.788990    -0.035163
C      0.000000     2.477163     3.091308    -0.110579
C      0.000000     2.012290     4.368708    -0.120728
C      0.000000     2.961459     5.460885    -0.015718
C      0.000000     4.286152     5.145793    -0.112228
C      0.000000     4.701818     3.815168    -0.117492
C      0.000000     2.477163     6.846864     0.569515
C      0.000000     8.673307    19.916795     0.566197
C      0.000000     9.140770    18.501010    -0.035163
C      0.000000    10.471937    18.198692    -0.110580
C      0.000000    10.936810    16.921292    -0.120728
C      0.000000     9.987641    15.829115    -0.015718
C      0.000000     8.662948    16.144207    -0.112228
C      0.000000     8.247282    17.474832    -0.117492
C      0.000000    10.471937    14.443136     0.569515
C      0.000000     2.198757    12.018205     0.566197
C      0.000000     2.666220    13.433990    -0.035163
C      0.000000     3.997387    13.736308    -0.110579
C      0.000000     4.462260    15.013708    -0.120728
C      0.000000     3.513091    16.105885    -0.015718
C      0.000000     2.188398    15.790793    -0.112228
C      0.000000     1.772732    14.460168    -0.117492
C      0.000000     3.997387    17.491864     0.569515
C      0.000000    10.750343     9.271795     0.566197
C      0.000000    10.282880     7.856010    -0.035163
C      0.000000     8.951713     7.553692    -0.110579
C      0.000000     8.486840     6.276292    -0.120728
C      0.000000     9.436009     5.184115    -0.015718
C      0.000000    10.760702     5.499207    -0.112228
C      0.000000    11.176368     6.829832    -0.117492
C      0.000000     8.951713     3.798136     0.569515
N      2.308541     5.122664    19.996845    -0.189151
N      2.308541     7.826436     1.293155    -0.189151
N      9.374359     1.351886     9.351845    -0.189151
N      9.374359    11.597214    11.938155    -0.189151
N      9.374359     7.826436     1.293155    -0.189151
N      9.374359     5.122664    19.996845    -0.189151
N      2.308541    11.597214    11.938155    -0.189151
N      2.308541     1.351886     9.351845    -0.189151
O      0.000000     3.428922     0.450496    -0.552585
O      0.000000     5.513727     1.109422    -0.605920
O      0.000000     1.261242     7.065725    -0.574180
O      0.000000     3.292956     7.805340    -0.593722
O      0.000000     9.520178    20.839504    -0.552585
O      0.000000     7.435373    20.180578    -0.605920
O      0.000000    11.687858    14.224275    -0.574180
O      0.000000     9.656144    13.484660    -0.593722
O      0.000000     3.045628    11.095496    -0.552585
O      0.000000     0.960823    11.754422    -0.605920
O      0.000000     5.213308    17.710725    -0.574180
O      0.000000     3.181594    18.450340    -0.593722
O      0.000000     9.903472    10.194504    -0.552585
O      0.000000    11.988277     9.535578    -0.605920
O      0.000000     7.735792     3.579275    -0.574180
O      0.000000     9.767506     2.839660    -0.593722

The following XYZ coordinates are in angstroms. Other properties are in atomic units.
The sperically averaged electron density of each atom fit to a function of the form exp(a - br)
eigen_1, eigen_2 and eigen_3 are the three eigenvalues of traceless quadrupole moment tensor
  atom number  atomic symbol              X              Y              Z     net charge C6 coefficient C8 coefficient C10 coefficient fluctuating dipole atomic polarizability isotropic forcefield polarizability              a              b squared Pearson coefficient          <r^3>          <r^4>         wp_QDO          m_QDO          q_QDO       dipole_x       dipole_y       dipole_z         dipole            Qxy            Qxz            Qyz     Q(x^2-y^2)  Q(3z^2 - R^2)        eigen_1        eigen_2        eigen_3 static polarizability      alpha(xx)      alpha(xy)      alpha(xz)      alpha(yy)      alpha(yz)      alpha(zz) atomic spin moment
            1             Cd       0.000000       5.044063      20.007916       0.867460     194.000485 0.43357752E+04  0.16494728E+06                                26.690679                           21.472293       0.981025       2.007858                    0.997639      79.372602     213.755581       0.403744       0.398769      -1.181425       0.000000       0.018785       0.001847       0.018875       0.000000       0.000000      -0.012798      -0.302584       0.108183      -0.169323       0.034404       0.134918             35.488145      41.661646      -0.000000      -0.000000      21.756890       6.683786      43.045898          -0.000001
            2             Cd       0.000000       7.905037       1.282084       0.867460     194.000488 0.43357753E+04  0.16494729E+06                                26.690680                           21.472293       0.981025       2.007858                    0.997639      79.372603     213.755585       0.403744       0.398769      -1.181425       0.000000      -0.018785      -0.001847       0.018875      -0.000000       0.000000      -0.012798      -0.302584       0.108183      -0.169323       0.034404       0.134918             35.488145      41.661645      -0.000000       0.000000      21.756891       6.683786      43.045900          -0.000001
            3             Cd       0.000000       1.430487       9.362916       0.867460     194.000485 0.43357753E+04  0.16494728E+06                                26.690680                           21.472293       0.981025       2.007858                    0.997639      79.372603     213.755586       0.403744       0.398769      -1.181425      -0.000000      -0.018785       0.001847       0.018875       0.000000       0.000000       0.012798      -0.302584       0.108183      -0.169323       0.034404       0.134918             35.488145      41.661645       0.000000       0.000000      21.756891      -6.683787      43.045899          -0.000001
            4             Cd       0.000000      11.518613      11.927084       0.867460     194.000491 0.43357754E+04  0.16494729E+06                                26.690680                           21.472293       0.981025       2.007858                    0.997639      79.372604     213.755587       0.403744       0.398769      -1.181425      -0.000000       0.018785      -0.001847       0.018875       0.000000       0.000000       0.012798      -0.302584       0.108183      -0.169323       0.034404       0.134918             35.488146      41.661647       0.000000      -0.000000      21.756891      -6.683786      43.045899          -0.000001
            5              H       2.507150       6.771084      19.007712       0.092573       1.247904 0.90372923E+01  0.91271518E+02                                 1.905182                            1.747155      -0.991775       2.402756                    0.997124       3.617183      10.199413       0.478799       1.266647      -0.712274      -0.024251       0.034978      -0.023849       0.048789      -0.001163       0.000976      -0.014541      -0.004004      -0.027340      -0.017798       0.002383       0.015416              2.006739       2.209202      -0.583375       0.402974       2.067246      -0.371684       1.743769          -0.000000
            6              H       4.802840       6.818996      18.948100       0.120782       1.120546 0.84240930E+01  0.82179212E+02                                 1.660129                            1.604857      -0.876673       2.461300                    0.999013       3.235558       8.479244       0.547629       1.146518      -0.742839       0.015038       0.026684      -0.018215       0.035637       0.000765      -0.000759      -0.015566      -0.003211      -0.023572      -0.018109       0.002243       0.015866              1.657124       1.826141       0.239998      -0.139367       1.667977      -0.233344       1.477252          -0.000001
            7              H       4.818028       3.396549      20.985553       0.124956       1.086038 0.78629787E+01  0.75097894E+02                                 1.598264                            1.527599      -0.906462       2.450558                    0.998791       3.144766       8.050039       0.576239       1.112918      -0.751344       0.014791      -0.029077       0.014645       0.035759      -0.000633      -0.000596      -0.014424      -0.004370      -0.026794      -0.017569       0.002311       0.015258              1.609284       1.755642      -0.255091       0.135696       1.710296      -0.220308       1.361914           0.000001
            8              H       2.527011       3.478128      21.002585       0.098316       1.296451 0.94257148E+01  0.95051708E+02                                 1.874982                            1.727175      -0.954551       2.420387                    0.998297       3.418413       9.260866       0.511765       1.186833      -0.732713      -0.022557      -0.038417       0.020422       0.049007       0.000470       0.001790      -0.014045      -0.012569      -0.024042      -0.015863      -0.002049       0.017912              1.953330       2.110559       0.485672      -0.369377       2.028946      -0.362947       1.720486           0.000000
            9              H       2.507150       6.178016       2.282288       0.092573       1.247904 0.90372926E+01  0.91271519E+02                                 1.905182                            1.747154      -0.991775       2.402756                    0.997124       3.617183      10.199412       0.478799       1.266647      -0.712274      -0.024251      -0.034978       0.023849       0.048789       0.001163      -0.000976      -0.014541      -0.004004      -0.027340      -0.017798       0.002383       0.015416              2.006739       2.209202       0.583375      -0.402974       2.067246      -0.371684       1.743768          -0.000000
           10              H       4.802840       6.130104       2.341900       0.120782       1.120546 0.84240921E+01  0.82179208E+02                                 1.660130                            1.604858      -0.876673       2.461299                    0.999013       3.235557       8.479244       0.547628       1.146519      -0.742839       0.015038      -0.026684       0.018215       0.035637      -0.000765       0.000759      -0.015566      -0.003211      -0.023572      -0.018109       0.002243       0.015866              1.657124       1.826142      -0.239998       0.139367       1.667978      -0.233344       1.477253          -0.000001
           11              H       4.818028       9.552551       0.304447       0.124956       1.086037 0.78629769E+01  0.75097870E+02                                 1.598263                            1.527599      -0.906462       2.450559                    0.998791       3.144766       8.050038       0.576239       1.112918      -0.751344       0.014791       0.029077      -0.014645       0.035759       0.000633       0.000596      -0.014424      -0.004370      -0.026794      -0.017569       0.002311       0.015258              1.609284       1.755642       0.255090      -0.135696       1.710296      -0.220308       1.361914           0.000001
           12              H       2.527011       9.470972       0.287415       0.098316       1.296451 0.94257144E+01  0.95051700E+02                                 1.874982                            1.727175      -0.954551       2.420387                    0.998297       3.418413       9.260865       0.511765       1.186833      -0.732713      -0.022557       0.038417      -0.020422       0.049007      -0.000470      -0.001790      -0.014045      -0.012569      -0.024042      -0.015863      -0.002049       0.017912              1.953330       2.110559      -0.485672       0.369377       2.028946      -0.362947       1.720486           0.000000
           13              H       9.175750      12.652566       8.362712       0.092573       1.247904 0.90372923E+01  0.91271518E+02                                 1.905182                            1.747155      -0.991775       2.402756                    0.997124       3.617183      10.199413       0.478799       1.266647      -0.712274       0.024251      -0.034978      -0.023849       0.048789      -0.001163      -0.000976       0.014541      -0.004004      -0.027340      -0.017798       0.002383       0.015416              2.006739       2.209202      -0.583375      -0.402974       2.067246       0.371684       1.743769          -0.000000
           14              H       6.880060      12.604654       8.303100       0.120782       1.120546 0.84240935E+01  0.82179221E+02                                 1.660130                            1.604858      -0.876673       2.461300                    0.999013       3.235558       8.479245       0.547629       1.146519      -0.742839      -0.015038      -0.026684      -0.018215       0.035637       0.000765       0.000759       0.015566      -0.003211      -0.023572      -0.018109       0.002243       0.015866              1.657124       1.826142       0.239998       0.139367       1.667978       0.233344       1.477252          -0.000001
           15              H       6.864872       3.078001      10.340553       0.124956       1.086038 0.78629796E+01  0.75097907E+02                                 1.598264                            1.527600      -0.906461       2.450559                    0.998791       3.144766       8.050040       0.576238       1.112918      -0.751344      -0.014791       0.029077       0.014645       0.035759      -0.000633       0.000596       0.014424      -0.004370      -0.026794      -0.017569       0.002311       0.015258              1.609285       1.755643      -0.255091      -0.135696       1.710297       0.220308       1.361915           0.000001
           16              H       9.155889       2.996422      10.357585       0.098316       1.296450 0.94257111E+01  0.95051664E+02                                 1.874982                            1.727175      -0.954551       2.420387                    0.998297       3.418412       9.260864       0.511765       1.186834      -0.732713       0.022557       0.038417       0.020422       0.049007       0.000470      -0.001790       0.014045      -0.012569      -0.024042      -0.015863      -0.002049       0.017912              1.953330       2.110559       0.485672       0.369377       2.028946       0.362947       1.720486           0.000000
           17              H       9.175750       0.296534      12.927288       0.092573       1.247904 0.90372928E+01  0.91271520E+02                                 1.905182                            1.747154      -0.991775       2.402756                    0.997124       3.617183      10.199411       0.478800       1.266647      -0.712274       0.024251       0.034978       0.023849       0.048789       0.001163       0.000976       0.014541      -0.004004      -0.027340      -0.017798       0.002383       0.015416              2.006738       2.209201       0.583375       0.402974       2.067245       0.371684       1.743768          -0.000000
           18              H       6.880060       0.344446      12.986900       0.120782       1.120546 0.84240930E+01  0.82179212E+02                                 1.660129                            1.604857      -0.876673       2.461299                    0.999013       3.235558       8.479244       0.547629       1.146518      -0.742839      -0.015038       0.026684       0.018215       0.035637      -0.000765      -0.000759       0.015566      -0.003211      -0.023572      -0.018109       0.002243       0.015866              1.657124       1.826141      -0.239998      -0.139367       1.667977       0.233344       1.477252          -0.000001
           19              H       6.864872       9.871099      10.949447       0.124956       1.086038 0.78629821E+01  0.75097940E+02                                 1.598265                            1.527600      -0.906462       2.450559                    0.998791       3.144766       8.050042       0.576238       1.112919      -0.751343      -0.014791      -0.029077      -0.014645       0.035759       0.000633      -0.000596       0.014424      -0.004370      -0.026794      -0.017569       0.002311       0.015258              1.609285       1.755644       0.255091       0.135696       1.710297       0.220308       1.361915           0.000001
           20              H       9.155889       9.952678      10.932415       0.098316       1.296451 0.94257148E+01  0.95051708E+02                                 1.874982                            1.727175      -0.954551       2.420387                    0.998297       3.418413       9.260866       0.511765       1.186833      -0.732713       0.022557      -0.038417      -0.020422       0.049007      -0.000470       0.001790       0.014045      -0.012569      -0.024042      -0.015863      -0.002049       0.017912              1.953330       2.110559      -0.485672      -0.369377       2.028946       0.362947       1.720486           0.000000
           21              H       9.175750       6.178016       2.282288       0.092573       1.247905 0.90372975E+01  0.91271575E+02                                 1.905182                            1.747154      -0.991775       2.402756                    0.997124       3.617184      10.199413       0.478800       1.266646      -0.712274       0.024251      -0.034978       0.023849       0.048789      -0.001163       0.000976      -0.014541      -0.004004      -0.027340      -0.017798       0.002383       0.015416              2.006738       2.209201      -0.583375       0.402974       2.067246      -0.371684       1.743768          -0.000000
           22              H       6.880060       6.130104       2.341900       0.120782       1.120547 0.84240942E+01  0.82179226E+02                                 1.660130                            1.604858      -0.876673       2.461299                    0.999013       3.235558       8.479244       0.547629       1.146518      -0.742840      -0.015038      -0.026684       0.018215       0.035637       0.000765      -0.000759      -0.015566      -0.003211      -0.023572      -0.018109       0.002243       0.015866              1.657124       1.826142       0.239998      -0.139367       1.667978      -0.233344       1.477252          -0.000001
           23              H       6.864872       9.552551       0.304447       0.124956       1.086038 0.78629787E+01  0.75097894E+02                                 1.598264                            1.527599      -0.906462       2.450559                    0.998791       3.144766       8.050039       0.576239       1.112918      -0.751344      -0.014791       0.029077      -0.014645       0.035759      -0.000633      -0.000596      -0.014424      -0.004370      -0.026794      -0.017569       0.002311       0.015258              1.609284       1.755642      -0.255091       0.135696       1.710296      -0.220308       1.361914           0.000001
           24              H       9.155889       9.470972       0.287415       0.098316       1.296451 0.94257152E+01  0.95051716E+02                                 1.874982                            1.727175      -0.954551       2.420387                    0.998297       3.418413       9.260867       0.511765       1.186834      -0.732713       0.022557       0.038417      -0.020422       0.049007       0.000470       0.001790      -0.014045      -0.012569      -0.024042      -0.015863      -0.002049       0.017912              1.953331       2.110559       0.485672      -0.369377       2.028946      -0.362947       1.720487           0.000000
           25              H       9.175750       6.771084      19.007712       0.092573       1.247905 0.90372961E+01  0.91271558E+02                                 1.905182                            1.747154      -0.991775       2.402756                    0.997124       3.617184      10.199413       0.478800       1.266646      -0.712274       0.024251       0.034978      -0.023849       0.048789       0.001163      -0.000976      -0.014541      -0.004004      -0.027340      -0.017798       0.002383       0.015416              2.006738       2.209201       0.583375      -0.402974       2.067245      -0.371684       1.743768          -0.000000
           26              H       6.880060       6.818996      18.948100       0.120782       1.120547 0.84240949E+01  0.82179237E+02                                 1.660130                            1.604858      -0.876673       2.461299                    0.999013       3.235558       8.479245       0.547629       1.146519      -0.742839      -0.015038       0.026684      -0.018215       0.035637      -0.000765       0.000759      -0.015566      -0.003211      -0.023572      -0.018109       0.002243       0.015866              1.657124       1.826142      -0.239998       0.139367       1.667978      -0.233344       1.477252          -0.000001
           27              H       6.864872       3.396549      20.985553       0.124956       1.086038 0.78629787E+01  0.75097894E+02                                 1.598264                            1.527599      -0.906462       2.450558                    0.998791       3.144766       8.050039       0.576239       1.112918      -0.751344      -0.014791      -0.029077       0.014645       0.035759       0.000633       0.000596      -0.014424      -0.004370      -0.026794      -0.017569       0.002311       0.015258              1.609284       1.755642       0.255091      -0.135696       1.710296      -0.220308       1.361914           0.000001
           28              H       9.155889       3.478128      21.002585       0.098316       1.296451 0.94257166E+01  0.95051733E+02                                 1.874983                            1.727176      -0.954551       2.420387                    0.998297       3.418413       9.260867       0.511765       1.186834      -0.732713       0.022557      -0.038417       0.020422       0.049007      -0.000470      -0.001790      -0.014045      -0.012569      -0.024042      -0.015863      -0.002049       0.017912              1.953331       2.110559      -0.485672       0.369377       2.028947      -0.362948       1.720487           0.000000
           29              H       2.507150       0.296534      12.927288       0.092573       1.247905 0.90372975E+01  0.91271575E+02                                 1.905182                            1.747154      -0.991775       2.402756                    0.997124       3.617184      10.199413       0.478800       1.266646      -0.712274      -0.024251       0.034978       0.023849       0.048789      -0.001163      -0.000976       0.014541      -0.004004      -0.027340      -0.017798       0.002383       0.015416              2.006738       2.209201      -0.583375      -0.402974       2.067246       0.371684       1.743768          -0.000000
           30              H       4.802840       0.344446      12.986900       0.120782       1.120546 0.84240930E+01  0.82179212E+02                                 1.660129                            1.604857      -0.876673       2.461299                    0.999013       3.235558       8.479244       0.547629       1.146518      -0.742839       0.015038       0.026684       0.018215       0.035637       0.000765       0.000759       0.015566      -0.003211      -0.023572      -0.018109       0.002243       0.015866              1.657124       1.826141       0.239998       0.139367       1.667978       0.233344       1.477252          -0.000001
           31              H       4.818028       9.871099      10.949447       0.124956       1.086038 0.78629821E+01  0.75097940E+02                                 1.598265                            1.527600      -0.906462       2.450559                    0.998791       3.144766       8.050042       0.576238       1.112919      -0.751343       0.014791      -0.029077      -0.014645       0.035759      -0.000633       0.000596       0.014424      -0.004370      -0.026794      -0.017569       0.002311       0.015258              1.609285       1.755644      -0.255091      -0.135696       1.710297       0.220308       1.361915           0.000001
           32              H       2.527011       9.952678      10.932415       0.098316       1.296451 0.94257144E+01  0.95051700E+02                                 1.874982                            1.727175      -0.954551       2.420387                    0.998297       3.418413       9.260865       0.511765       1.186833      -0.732713      -0.022557      -0.038417      -0.020422       0.049007       0.000470      -0.001790       0.014045      -0.012569      -0.024042      -0.015863      -0.002049       0.017912              1.953330       2.110559       0.485672       0.369377       2.028946       0.362947       1.720486           0.000000
           33              H       2.507150      12.652566       8.362712       0.092573       1.247904 0.90372937E+01  0.91271535E+02                                 1.905182                            1.747155      -0.991775       2.402756                    0.997124       3.617183      10.199413       0.478799       1.266647      -0.712274      -0.024251      -0.034978      -0.023849       0.048789       0.001163       0.000976       0.014541      -0.004004      -0.027340      -0.017798       0.002383       0.015416              2.006739       2.209202       0.583375       0.402974       2.067246       0.371684       1.743769          -0.000000
           34              H       4.802840      12.604654       8.303100       0.120782       1.120547 0.84240954E+01  0.82179245E+02                                 1.660130                            1.604858      -0.876673       2.461299                    0.999013       3.235558       8.479246       0.547628       1.146519      -0.742839       0.015038      -0.026684      -0.018215       0.035637      -0.000765      -0.000759       0.015566      -0.003211      -0.023572      -0.018109       0.002243       0.015866              1.657124       1.826142      -0.239998      -0.139367       1.667978       0.233344       1.477253          -0.000001
           35              H       4.818028       3.078001      10.340553       0.124956       1.086038 0.78629854E+01  0.75097978E+02                                 1.598265                            1.527600      -0.906462       2.450558                    0.998791       3.144767       8.050044       0.576238       1.112918      -0.751344       0.014791       0.029077       0.014645       0.035759       0.000633      -0.000596       0.014424      -0.004370      -0.026794      -0.017569       0.002311       0.015258              1.609285       1.755644       0.255091       0.135696       1.710297       0.220308       1.361915           0.000001
           36              H       2.527011       2.996422      10.357585       0.098316       1.296451 0.94257152E+01  0.95051716E+02                                 1.874982                            1.727175      -0.954551       2.420387                    0.998297       3.418413       9.260867       0.511765       1.186834      -0.732713      -0.022557       0.038417       0.020422       0.049007      -0.000470       0.001790       0.014045      -0.012569      -0.024042      -0.015863      -0.002049       0.017912              1.953331       2.110559      -0.485672      -0.369377       2.028946       0.362947       1.720487           0.000000
           37              H       0.000000       1.849131       2.378093       0.111284       1.287024 0.95844317E+01  0.96808355E+02                                 1.839475                            1.723272      -1.076982       2.361283                    0.997264       3.428041       9.217022       0.521900       1.161910      -0.738500      -0.000000      -0.029774      -0.027919       0.040816       0.000000       0.000000       0.007730      -0.034245      -0.004266      -0.016412      -0.004141       0.020553              1.885579       1.409282       0.000000       0.000000       2.039292       0.351869       2.208164          -0.000000
           38              H       0.000000       1.078660       4.543286       0.118951       1.121114 0.77625665E+01  0.75540284E+02                                 1.776575                            1.621184      -1.019944       2.397559                    0.997506       3.460847       9.606861       0.495726       1.269670      -0.711219      -0.000000      -0.041344       0.004673       0.041607      -0.000000      -0.000000       0.002682      -0.034068       0.003216      -0.017570       0.000619       0.016951              1.890154       1.335982       0.000000       0.000000       2.633049      -0.413503       1.701431          -0.000000
           39              H       0.000000       4.933607       5.839847       0.118108       1.189926 0.87929846E+01  0.88112346E+02                                 1.832220                            1.715649      -1.116653       2.350468                    0.996295       3.557777       9.961163       0.486916       1.255313      -0.714569      -0.000000       0.026869       0.026498       0.037737      -0.000000      -0.000000       0.007244      -0.025776       0.003276      -0.013434      -0.002454       0.015888              1.882573       1.383128       0.000000       0.000000       2.152530       0.354481       2.112063          -0.000000
           40              H       0.000000       5.631564       3.621429       0.112149       1.161684 0.78700341E+01  0.77817632E+02                                 1.877238                            1.669020      -1.529907       2.136675                    0.992760       4.001165      11.662828       0.466688       1.327326      -0.694619       0.000000       0.037601      -0.006063       0.038086       0.000000       0.000000      -0.001975      -0.011261       0.013295      -0.007846       0.001883       0.005963              2.043838       1.457863       0.000000      -0.000000       2.920932      -0.317603       1.752720          -0.000000
           41              H       0.000000      11.099969      18.911907       0.111284       1.287023 0.95844297E+01  0.96808328E+02                                 1.839475                            1.723271      -1.076982       2.361283                    0.997264       3.428041       9.217021       0.521900       1.161910      -0.738500      -0.000000       0.029774       0.027919       0.040816      -0.000000      -0.000000       0.007730      -0.034245      -0.004266      -0.016412      -0.004141       0.020553              1.885579       1.409282       0.000000      -0.000000       2.039292       0.351869       2.208163          -0.000000
           42              H       0.000000      11.870440      16.746714       0.118951       1.121114 0.77625669E+01  0.75540287E+02                                 1.776575                            1.621184      -1.019944       2.397559                    0.997506       3.460847       9.606860       0.495727       1.269669      -0.711220       0.000000       0.041344      -0.004673       0.041607       0.000000       0.000000       0.002682      -0.034068       0.003216      -0.017570       0.000619       0.016951              1.890154       1.335982       0.000000      -0.000000       2.633049      -0.413503       1.701431          -0.000000
           43              H       0.000000       8.015493      15.450153       0.118108       1.189926 0.87929848E+01  0.88112347E+02                                 1.832220                            1.715649      -1.116653       2.350468                    0.996295       3.557777       9.961162       0.486916       1.255313      -0.714569      -0.000000      -0.026869      -0.026498       0.037737       0.000000      -0.000000       0.007244      -0.025776       0.003276      -0.013434      -0.002454       0.015888              1.882573       1.383128      -0.000000       0.000000       2.152530       0.354481       2.112062          -0.000000
           44              H       0.000000       7.317536      17.668571       0.112149       1.161684 0.78700341E+01  0.77817632E+02                                 1.877238                            1.669020      -1.529907       2.136675                    0.992760       4.001165      11.662828       0.466688       1.327326      -0.694619      -0.000000      -0.037601       0.006063       0.038086      -0.000000       0.000000      -0.001975      -0.011261       0.013295      -0.007846       0.001883       0.005963              2.043838       1.457863      -0.000000       0.000000       2.920932      -0.317603       1.752720          -0.000000
           45              H       0.000000       4.625419      13.023093       0.111284       1.287023 0.95844275E+01  0.96808303E+02                                 1.839475                            1.723272      -1.076981       2.361283                    0.997264       3.428040       9.217019       0.521900       1.161910      -0.738500       0.000000       0.029774      -0.027919       0.040816       0.000000      -0.000000      -0.007730      -0.034245      -0.004266      -0.016412      -0.004141       0.020553              1.885579       1.409282      -0.000000      -0.000000       2.039292      -0.351869       2.208164          -0.000000
           46              H       0.000000       5.395890      15.188286       0.118951       1.121113 0.77625626E+01  0.75540236E+02                                 1.776575                            1.621184      -1.019943       2.397560                    0.997506       3.460846       9.606857       0.495727       1.269669      -0.711220       0.000000       0.041344       0.004673       0.041607      -0.000000      -0.000000      -0.002682      -0.034068       0.003216      -0.017570       0.000619       0.016951              1.890154       1.335982      -0.000000      -0.000000       2.633048       0.413503       1.701431          -0.000000
           47              H       0.000000       1.540943      16.484847       0.118109       1.189926 0.87929797E+01  0.88112282E+02                                 1.832219                            1.715648      -1.116653       2.350469                    0.996295       3.557776       9.961158       0.486916       1.255312      -0.714569       0.000000      -0.026869       0.026498       0.037737      -0.000000       0.000000      -0.007244      -0.025776       0.003276      -0.013434      -0.002454       0.015888              1.882572       1.383127       0.000000      -0.000000       2.152528      -0.354481       2.112061          -0.000000
           48              H       0.000000       0.842986      14.266429       0.112149       1.161683 0.78700285E+01  0.77817569E+02                                 1.877238                            1.669020      -1.529907       2.136675                    0.992760       4.001164      11.662827       0.466688       1.327327      -0.694619      -0.000000      -0.037601      -0.006063       0.038086       0.000000      -0.000000       0.001975      -0.011261       0.013295      -0.007846       0.001883       0.005963              2.043838       1.457863      -0.000000      -0.000000       2.920932       0.317603       1.752719          -0.000000
           49              H       0.000000       8.323681       8.266907       0.111284       1.287023 0.95844281E+01  0.96808313E+02                                 1.839475                            1.723272      -1.076982       2.361283                    0.997264       3.428040       9.217020       0.521900       1.161910      -0.738500       0.000000      -0.029774       0.027919       0.040816      -0.000000       0.000000      -0.007730      -0.034245      -0.004266      -0.016412      -0.004141       0.020553              1.885579       1.409282      -0.000000      -0.000000       2.039292      -0.351869       2.208164          -0.000000
           50              H       0.000000       7.553210       6.101714       0.118951       1.121113 0.77625626E+01  0.75540236E+02                                 1.776575                            1.621184      -1.019943       2.397560                    0.997506       3.460846       9.606857       0.495727       1.269669      -0.711220      -0.000000      -0.041344      -0.004673       0.041607       0.000000      -0.000000      -0.002682      -0.034068       0.003216      -0.017570       0.000619       0.016951              1.890154       1.335982      -0.000000      -0.000000       2.633048       0.413503       1.701431          -0.000000
           51              H       0.000000      11.408157       4.805153       0.118109       1.189926 0.87929792E+01  0.88112281E+02                                 1.832220                            1.715649      -1.116653       2.350469                    0.996295       3.557776       9.961160       0.486916       1.255313      -0.714569       0.000000       0.026869      -0.026498       0.037737      -0.000000      -0.000000      -0.007244      -0.025776       0.003276      -0.013434      -0.002454       0.015888              1.882573       1.383128       0.000000       0.000000       2.152529      -0.354481       2.112062          -0.000000
           52              H       0.000000      12.106114       7.023571       0.112149       1.161683 0.78700285E+01  0.77817569E+02                                 1.877238                            1.669020      -1.529907       2.136675                    0.992760       4.001164      11.662827       0.466688       1.327327      -0.694619       0.000000       0.037601       0.006063       0.038086      -0.000000      -0.000000       0.001975      -0.011261       0.013295      -0.007846       0.001883       0.005963              2.043838       1.457863       0.000000       0.000000       2.920932       0.317603       1.752719          -0.000000
           53              C       2.984981       6.062769      19.422867       0.111639      25.233131 0.31109597E+03  0.67550353E+04                                 7.611600                            5.950686       0.204404       2.093951                    0.999641      25.405354      71.157013       0.660849       0.426846      -1.053224      -0.003290      -0.042682       0.013132       0.044778      -0.014775       0.012184       0.020255      -0.050251       0.088841      -0.047935       0.005455       0.042480              8.940226      14.358559      -0.529215       0.677106       7.012020      -1.663571       5.450100           0.000000
           54              C       4.363563       6.095141      19.380287      -0.189751      32.471093 0.42854761E+03  0.10037933E+05                                 8.873556                            6.912305       0.175384       2.028959                    0.999668      29.484058      84.575838       0.625436       0.418098      -1.063245      -0.011177      -0.007457      -0.006833       0.015074       0.020297      -0.013031      -0.008335      -0.023745       0.031224      -0.030116       0.001158       0.028958             10.567265      18.624852      -1.228646       0.875616       7.230313      -1.437908       5.846631           0.000000
           55              C       5.100754       5.111010      19.943407       0.108478      35.007548 0.38459088E+03  0.87395273E+04                                 9.489481                            6.608336      -0.096928       1.987886                    0.999410      25.909178      72.433792       0.632995       0.425811      -1.061830      -0.001458      -0.006124      -0.007248       0.009600       0.003122       0.000252       0.005994       0.005574       0.002467      -0.008072       0.001768       0.006304             12.747295      24.848447      -0.093669       0.078882       7.543282      -1.342143       5.850155           0.000001
           56              C       4.371741       4.119109      20.561882      -0.195298      32.850176 0.42996725E+03  0.10050300E+05                                 8.849807                            6.872663       0.242549       2.046132                    0.999800      29.383067      83.404145       0.636087       0.411951      -1.070291      -0.005522      -0.001449      -0.012310       0.013569      -0.013233       0.013045      -0.011392      -0.031165       0.012867      -0.025420      -0.003009       0.028429             10.425192      17.942858       0.894794      -0.720540       7.762180      -1.504287       5.570539           0.000002
           57              C       3.000169       4.173495      20.561882       0.104781      25.161855 0.30639468E+03  0.66127193E+04                                 7.516398                            5.863239       0.233024       2.099771                    0.999806      25.299678      70.127059       0.674500       0.420751      -1.059408      -0.006546       0.033117      -0.034590       0.048333       0.015835      -0.005626       0.012529      -0.054836       0.085741      -0.046973       0.011283       0.035689              8.724976      13.811509       0.163849      -0.334179       7.033074      -1.721435       5.330345           0.000001
           58              C       2.984981       6.886331       1.867133       0.111639      25.233129 0.31109595E+03  0.67550347E+04                                 7.611600                            5.950686       0.204404       2.093951                    0.999641      25.405353      71.157009       0.660849       0.426846      -1.053224      -0.003290       0.042682      -0.013132       0.044778       0.014775      -0.012184       0.020255      -0.050251       0.088841      -0.047935       0.005455       0.042480              8.940226      14.358558       0.529215      -0.677105       7.012019      -1.663571       5.450100           0.000000
           59              C       4.363563       6.853959       1.909713      -0.189751      32.471091 0.42854759E+03  0.10037932E+05                                 8.873555                            6.912304       0.175384       2.028959                    0.999668      29.484058      84.575834       0.625436       0.418098      -1.063245      -0.011177       0.007457       0.006833       0.015074      -0.020297       0.013031      -0.008335      -0.023745       0.031224      -0.030116       0.001158       0.028958             10.567264      18.624849       1.228645      -0.875615       7.230313      -1.437908       5.846630           0.000000
           60              C       5.100754       7.838090       1.346593       0.108478      35.007547 0.38459088E+03  0.87395271E+04                                 9.489480                            6.608336      -0.096928       1.987886                    0.999410      25.909178      72.433789       0.632996       0.425811      -1.061830      -0.001458       0.006124       0.007248       0.009600      -0.003122      -0.000252       0.005994       0.005574       0.002467      -0.008072       0.001768       0.006304             12.747294      24.848444       0.093669      -0.078883       7.543281      -1.342143       5.850155           0.000001
           61              C       4.371741       8.829991       0.728118      -0.195298      32.850176 0.42996725E+03  0.10050300E+05                                 8.849807                            6.872664       0.242549       2.046132                    0.999800      29.383066      83.404144       0.636087       0.411952      -1.070291      -0.005522       0.001449       0.012310       0.013569       0.013233      -0.013045      -0.011392      -0.031166       0.012867      -0.025420      -0.003009       0.028429             10.425193      17.942859      -0.894794       0.720540       7.762180      -1.504287       5.570540           0.000002
           62              C       3.000169       8.775605       0.728118       0.104782      25.161854 0.30639468E+03  0.66127192E+04                                 7.516397                            5.863239       0.233025       2.099771                    0.999806      25.299678      70.127056       0.674500       0.420751      -1.059408      -0.006546      -0.033117       0.034590       0.048333      -0.015835       0.005626       0.012529      -0.054836       0.085741      -0.046973       0.011283       0.035689              8.724975      13.811508      -0.163849       0.334179       7.033074      -1.721435       5.330345           0.000001
           63              C       8.697919       0.411781       8.777867       0.111639      25.233126 0.31109595E+03  0.67550345E+04                                 7.611599                            5.950685       0.204404       2.093951                    0.999641      25.405353      71.157008       0.660849       0.426846      -1.053224       0.003290       0.042682       0.013132       0.044778      -0.014775      -0.012184      -0.020255      -0.050251       0.088841      -0.047935       0.005455       0.042480              8.940224      14.358554      -0.529215      -0.677106       7.012019       1.663571       5.450100           0.000000
           64              C       7.319337       0.379409       8.735287      -0.189751      32.471093 0.42854772E+03  0.10037936E+05                                 8.873556                            6.912306       0.175384       2.028959                    0.999668      29.484057      84.575834       0.625436       0.418098      -1.063245       0.011177       0.007457      -0.006833       0.015074       0.020297       0.013031       0.008335      -0.023745       0.031224      -0.030116       0.001158       0.028958             10.567264      18.624848      -1.228644      -0.875617       7.230313       1.437909       5.846632           0.000000
           65              C       6.582146       1.363540       9.298408       0.108478      35.007546 0.38459088E+03  0.87395270E+04                                 9.489480                            6.608336      -0.096927       1.987886                    0.999410      25.909178      72.433788       0.632996       0.425811      -1.061830       0.001458       0.006124      -0.007248       0.009600       0.003122      -0.000252      -0.005994       0.005574       0.002467      -0.008072       0.001768       0.006304             12.747293      24.848442      -0.093666      -0.078884       7.543281       1.342143       5.850155           0.000001
           66              C       7.311159       2.355441       9.916882      -0.195298      32.850174 0.42996710E+03  0.10050296E+05                                 8.849807                            6.872663       0.242549       2.046132                    0.999800      29.383066      83.404146       0.636087       0.411952      -1.070291       0.005522       0.001448      -0.012310       0.013569      -0.013233      -0.013045       0.011392      -0.031165       0.012867      -0.025420      -0.003009       0.028429             10.425193      17.942861       0.894796       0.720539       7.762180       1.504287       5.570538           0.000002
           67              C       8.682731       2.301055       9.916882       0.104781      25.161857 0.30639469E+03  0.66127194E+04                                 7.516398                            5.863238       0.233025       2.099771                    0.999806      25.299678      70.127055       0.674500       0.420751      -1.059408       0.006546      -0.033117      -0.034590       0.048333       0.015835       0.005626      -0.012529      -0.054836       0.085741      -0.046973       0.011283       0.035689              8.724976      13.811511       0.163849       0.334178       7.033074       1.721435       5.330345           0.000001
           68              C       8.697919      12.537319      12.512133       0.111639      25.233130 0.31109597E+03  0.67550352E+04                                 7.611600                            5.950686       0.204404       2.093951                    0.999641      25.405354      71.157011       0.660849       0.426846      -1.053224       0.003290      -0.042682      -0.013132       0.044778       0.014775       0.012184      -0.020255      -0.050251       0.088841      -0.047935       0.005455       0.042480              8.940226      14.358558       0.529215       0.677106       7.012019       1.663571       5.450100           0.000000
           69              C       7.319337      12.569691      12.554713      -0.189751      32.471092 0.42854761E+03  0.10037932E+05                                 8.873556                            6.912305       0.175384       2.028959                    0.999668      29.484058      84.575836       0.625436       0.418098      -1.063245       0.011177      -0.007457       0.006833       0.015074      -0.020297      -0.013031       0.008335      -0.023745       0.031224      -0.030116       0.001158       0.028958             10.567265      18.624850       1.228645       0.875616       7.230313       1.437908       5.846631           0.000000
           70              C       6.582146      11.585560      11.991593       0.108478      35.007547 0.38459088E+03  0.87395272E+04                                 9.489481                            6.608336      -0.096928       1.987886                    0.999410      25.909178      72.433790       0.632996       0.425811      -1.061830       0.001458      -0.006124       0.007248       0.009600      -0.003122       0.000252      -0.005994       0.005574       0.002467      -0.008072       0.001768       0.006304             12.747294      24.848444       0.093669       0.078882       7.543282       1.342143       5.850155           0.000001
           71              C       7.311159      10.593659      11.373118      -0.195298      32.850174 0.42996721E+03  0.10050299E+05                                 8.849807                            6.872663       0.242549       2.046132                    0.999800      29.383066      83.404144       0.636087       0.411951      -1.070291       0.005522      -0.001449       0.012310       0.013569       0.013233       0.013045       0.011392      -0.031166       0.012867      -0.025420      -0.003009       0.028429             10.425192      17.942857      -0.894793      -0.720539       7.762180       1.504287       5.570539           0.000002
           72              C       8.682731      10.648045      11.373118       0.104781      25.161855 0.30639468E+03  0.66127192E+04                                 7.516398                            5.863239       0.233025       2.099771                    0.999806      25.299678      70.127057       0.674500       0.420751      -1.059408       0.006546       0.033117       0.034590       0.048333      -0.015835      -0.005626      -0.012529      -0.054836       0.085741      -0.046973       0.011283       0.035689              8.724976      13.811509      -0.163849      -0.334178       7.033074       1.721435       5.330345           0.000001
           73              C       8.697919       6.886331       1.867133       0.111639      25.233130 0.31109596E+03  0.67550349E+04                                 7.611600                            5.950686       0.204404       2.093951                    0.999641      25.405354      71.157011       0.660849       0.426846      -1.053224       0.003290       0.042682      -0.013132       0.044778      -0.014775       0.012184       0.020255      -0.050251       0.088841      -0.047935       0.005455       0.042480              8.940226      14.358558      -0.529215       0.677106       7.012019      -1.663571       5.450100           0.000000
           74              C       7.319337       6.853959       1.909713      -0.189751      32.471087 0.42854751E+03  0.10037930E+05                                 8.873555                            6.912304       0.175384       2.028959                    0.999668      29.484055      84.575823       0.625436       0.418098      -1.063245       0.011177       0.007457       0.006833       0.015074       0.020297      -0.013031      -0.008335      -0.023745       0.031224      -0.030116       0.001158       0.028958             10.567263      18.624847      -1.228645       0.875615       7.230312      -1.437908       5.846630           0.000000
           75              C       6.582146       7.838090       1.346593       0.108478      35.007550 0.38459091E+03  0.87395281E+04                                 9.489481                            6.608336      -0.096928       1.987886                    0.999410      25.909179      72.433795       0.632995       0.425811      -1.061830       0.001458       0.006124       0.007248       0.009600       0.003122       0.000252       0.005994       0.005574       0.002467      -0.008072       0.001768       0.006304             12.747295      24.848447      -0.093669       0.078882       7.543282      -1.342143       5.850156           0.000001
           76              C       7.311159       8.829991       0.728118      -0.195298      32.850177 0.42996726E+03  0.10050300E+05                                 8.849807                            6.872664       0.242549       2.046132                    0.999800      29.383067      83.404148       0.636087       0.411952      -1.070291       0.005522       0.001448       0.012310       0.013569      -0.013233       0.013045      -0.011392      -0.031165       0.012867      -0.025420      -0.003009       0.028429             10.425193      17.942859       0.894794      -0.720540       7.762180      -1.504287       5.570540           0.000002
           77              C       8.682731       8.775605       0.728118       0.104781      25.161856 0.30639470E+03  0.66127198E+04                                 7.516398                            5.863239       0.233024       2.099771                    0.999806      25.299679      70.127063       0.674500       0.420751      -1.059408       0.006546      -0.033117       0.034590       0.048333       0.015835      -0.005626       0.012529      -0.054836       0.085741      -0.046973       0.011283       0.035689              8.724977      13.811510       0.163849      -0.334179       7.033075      -1.721435       5.330345           0.000001
           78              C       8.697919       6.062769      19.422867       0.111639      25.233132 0.31109599E+03  0.67550358E+04                                 7.611601                            5.950686       0.204404       2.093951                    0.999641      25.405355      71.157018       0.660848       0.426846      -1.053224       0.003290      -0.042682       0.013132       0.044778       0.014775      -0.012184       0.020255      -0.050251       0.088841      -0.047935       0.005455       0.042480              8.940227      14.358560       0.529215      -0.677106       7.012020      -1.663571       5.450100           0.000000
           79              C       7.319337       6.095141      19.380287      -0.189751      32.471090 0.42854756E+03  0.10037931E+05                                 8.873555                            6.912304       0.175384       2.028959                    0.999668      29.484057      84.575831       0.625436       0.418098      -1.063245       0.011177      -0.007457      -0.006833       0.015074      -0.020297       0.013031      -0.008335      -0.023745       0.031224      -0.030116       0.001158       0.028958             10.567264      18.624849       1.228645      -0.875615       7.230313      -1.437908       5.846630           0.000000
           80              C       6.582146       5.111010      19.943407       0.108478      35.007553 0.38459094E+03  0.87395288E+04                                 9.489482                            6.608336      -0.096928       1.987886                    0.999410      25.909180      72.433798       0.632995       0.425811      -1.061830       0.001458      -0.006124      -0.007248       0.009600      -0.003122      -0.000252       0.005994       0.005574       0.002467      -0.008072       0.001768       0.006304             12.747296      24.848449       0.093669      -0.078882       7.543282      -1.342143       5.850156           0.000001
           81              C       7.311159       4.119109      20.561882      -0.195298      32.850174 0.42996720E+03  0.10050299E+05                                 8.849807                            6.872663       0.242549       2.046132                    0.999800      29.383065      83.404140       0.636087       0.411952      -1.070291       0.005522      -0.001449      -0.012310       0.013569       0.013233      -0.013045      -0.011392      -0.031166       0.012867      -0.025420      -0.003009       0.028429             10.425192      17.942858      -0.894794       0.720540       7.762180      -1.504287       5.570539           0.000002
           82              C       8.682731       4.173495      20.561882       0.104781      25.161856 0.30639469E+03  0.66127196E+04                                 7.516398                            5.863239       0.233024       2.099771                    0.999806      25.299679      70.127061       0.674500       0.420751      -1.059408       0.006546       0.033117      -0.034590       0.048333      -0.015835       0.005626       0.012529      -0.054836       0.085741      -0.046973       0.011283       0.035689              8.724976      13.811509      -0.163849       0.334179       7.033074      -1.721435       5.330345           0.000001
           83              C       2.984981      12.537319      12.512133       0.111639      25.233130 0.31109596E+03  0.67550350E+04                                 7.611600                            5.950686       0.204404       2.093951                    0.999641      25.405354      71.157013       0.660849       0.426846      -1.053224      -0.003290      -0.042682      -0.013132       0.044778      -0.014775      -0.012184      -0.020255      -0.050251       0.088841      -0.047935       0.005455       0.042480              8.940226      14.358559      -0.529215      -0.677106       7.012020       1.663571       5.450100           0.000000
           84              C       4.363563      12.569691      12.554713      -0.189751      32.471089 0.42854755E+03  0.10037931E+05                                 8.873555                            6.912304       0.175384       2.028959                    0.999668      29.484056      84.575828       0.625436       0.418098      -1.063245      -0.011177      -0.007457       0.006833       0.015074       0.020297       0.013031       0.008335      -0.023745       0.031224      -0.030116       0.001158       0.028958             10.567264      18.624849      -1.228645      -0.875615       7.230313       1.437908       5.846630           0.000000
           85              C       5.100754      11.585560      11.991593       0.108478      35.007552 0.38459094E+03  0.87395288E+04                                 9.489481                            6.608336      -0.096928       1.987886                    0.999410      25.909180      72.433798       0.632995       0.425811      -1.061830      -0.001458      -0.006124       0.007248       0.009600       0.003122      -0.000252      -0.005994       0.005574       0.002467      -0.008072       0.001768       0.006304             12.747295      24.848447      -0.093669      -0.078882       7.543282       1.342143       5.850156           0.000001
           86              C       4.371741      10.593659      11.373118      -0.195298      32.850175 0.42996722E+03  0.10050299E+05                                 8.849807                            6.872664       0.242549       2.046132                    0.999800      29.383066      83.404147       0.636087       0.411952      -1.070291      -0.005522      -0.001448       0.012310       0.013569      -0.013233      -0.013045       0.011392      -0.031166       0.012867      -0.025420      -0.003009       0.028429             10.425193      17.942858       0.894793       0.720539       7.762180       1.504288       5.570539           0.000002
           87              C       3.000169      10.648045      11.373118       0.104781      25.161855 0.30639468E+03  0.66127194E+04                                 7.516398                            5.863239       0.233024       2.099771                    0.999806      25.299678      70.127060       0.674500       0.420751      -1.059408      -0.006546       0.033117       0.034590       0.048333       0.015835       0.005626      -0.012529      -0.054836       0.085741      -0.046973       0.011283       0.035689              8.724977      13.811510       0.163848       0.334178       7.033074       1.721435       5.330345           0.000001
           88              C       2.984981       0.411781       8.777867       0.111639      25.233128 0.31109597E+03  0.67550352E+04                                 7.611600                            5.950686       0.204404       2.093951                    0.999641      25.405354      71.157013       0.660849       0.426846      -1.053224      -0.003290       0.042682       0.013132       0.044778       0.014775       0.012184      -0.020255      -0.050251       0.088841      -0.047935       0.005455       0.042480              8.940225      14.358555       0.529215       0.677106       7.012019       1.663571       5.450100           0.000000
           89              C       4.363563       0.379409       8.735287      -0.189751      32.471088 0.42854763E+03  0.10037933E+05                                 8.873555                            6.912305       0.175384       2.028959                    0.999668      29.484055      84.575823       0.625436       0.418098      -1.063245      -0.011177       0.007457      -0.006833       0.015074      -0.020297      -0.013031       0.008335      -0.023745       0.031224      -0.030116       0.001158       0.028958             10.567262      18.624844       1.228643       0.875616       7.230312       1.437909       5.846631           0.000000
           90              C       5.100754       1.363540       9.298408       0.108478      35.007550 0.38459093E+03  0.87395286E+04                                 9.489481                            6.608336      -0.096927       1.987886                    0.999410      25.909180      72.433794       0.632996       0.425811      -1.061830      -0.001458       0.006124      -0.007248       0.009600      -0.003122       0.000252      -0.005994       0.005574       0.002467      -0.008072       0.001768       0.006304             12.747294      24.848444       0.093665       0.078883       7.543282       1.342143       5.850155           0.000001
           91              C       4.371741       2.355441       9.916882      -0.195298      32.850174 0.42996710E+03  0.10050296E+05                                 8.849807                            6.872662       0.242549       2.046132                    0.999800      29.383067      83.404149       0.636087       0.411951      -1.070291      -0.005522       0.001449      -0.012310       0.013569       0.013233       0.013045       0.011392      -0.031165       0.012867      -0.025420      -0.003009       0.028429             10.425193      17.942860      -0.894795      -0.720538       7.762181       1.504287       5.570538           0.000002
           92              C       3.000169       2.301055       9.916882       0.104781      25.161858 0.30639470E+03  0.66127198E+04                                 7.516398                            5.863239       0.233025       2.099771                    0.999806      25.299679      70.127060       0.674500       0.420751      -1.059408      -0.006546      -0.033117      -0.034590       0.048333      -0.015835      -0.005626      -0.012529      -0.054836       0.085741      -0.046973       0.011283       0.035689              8.724977      13.811512      -0.163849      -0.334178       7.033074       1.721435       5.330345           0.000001
           93              C       0.000000       4.275793       1.373205       0.566197      25.513701 0.26248510E+03  0.55142840E+04                                 8.058549                            5.757041      -0.001688       2.044891                    0.999704      23.096350      65.622024       0.615739       0.473506      -1.016620      -0.000000       0.026944      -0.057341       0.063356      -0.000000       0.000000       0.007164       0.121355      -0.191536      -0.065252      -0.027349       0.092600             10.297056       4.935682       0.000000       0.000000       9.863330      -2.796616      16.092157           0.000000
           94              C       0.000000       3.808330       2.788990      -0.035163      40.398106 0.42877695E+03  0.99962851E+04                                10.239512                            6.870713       0.004151       2.001483                    0.999438      27.469436      77.382546       0.636349       0.412861      -1.071761       0.000000      -0.021997       0.037643       0.043599       0.000000      -0.000000       0.001957       0.002555      -0.005256      -0.003147       0.000993       0.002153             13.840865       5.331702      -0.000000       0.000000      14.503370      -5.680789      21.687522           0.000000
           95              C       0.000000       2.477163       3.091308      -0.110579      36.731005 0.41353945E+03  0.96376590E+04                                 9.660140                            6.815868      -0.044627       1.952688                    0.999680      29.534918      85.582908       0.623871       0.421266      -1.057143      -0.000000       0.018154       0.018853       0.026173       0.000000      -0.000000       0.033669      -0.017786      -0.032349      -0.034175      -0.003502       0.037677             12.166826       4.962256      -0.000000       0.000000      14.378583      -5.385840      17.159640           0.000001
           96              C       0.000000       2.012290       4.368708      -0.120728      37.475276 0.45216411E+03  0.10745658E+05                                 9.788555                            7.125669       0.061183       1.983697                    0.999711      29.807783      86.429431       0.612044       0.421101      -1.060202      -0.000000       0.020799      -0.000963       0.020821       0.000000       0.000000       0.005839      -0.058030      -0.052798      -0.020215      -0.018208       0.038423             12.104018       4.989851      -0.000000       0.000000      13.120805      -4.364977      18.201399           0.000001
           97              C       0.000000       2.961459       5.460885      -0.015718      42.946484 0.43989001E+03  0.10300778E+05                                10.688930                            6.961272      -0.073262       1.979401                    0.999288      27.330066      76.663026       0.633163       0.413109      -1.073723      -0.000000       0.008679      -0.041386       0.042286       0.000000      -0.000000       0.007550       0.017323      -0.000745      -0.013006       0.004220       0.008786             15.181445       5.458038      -0.000000       0.000000      15.985310      -8.501620      24.100988           0.000002
           98              C       0.000000       4.286152       5.145793      -0.112228      38.315979 0.43246979E+03  0.10203991E+05                                10.030368                            7.014934      -0.048968       1.955070                    0.999601      29.762282      87.102482       0.608372       0.426700      -1.052549      -0.000000      -0.004797      -0.027263       0.027682      -0.000000      -0.000000       0.019769       0.006755      -0.011148      -0.022417       0.005236       0.017182             12.993961       5.157775      -0.000000       0.000000      15.517199      -6.108893      18.306910          -0.000000
           99              C       0.000000       4.701818       3.815168      -0.117492      39.397392 0.45714205E+03  0.10955485E+05                                10.314005                            7.284217      -0.195098       1.908402                    0.999280      30.196944      89.564305       0.587192       0.435257      -1.045548      -0.000000      -0.030723       0.027700       0.041367       0.000000      -0.000000      -0.003389       0.005669      -0.088726      -0.029850       0.012228       0.017622             13.137821       5.424510       0.000000       0.000000      14.506850      -3.912776      19.482103           0.000001
          100              C       0.000000       2.477163       6.846864       0.569515      26.049112 0.25335967E+03  0.52696123E+04                                 8.175148                            5.629442      -0.163047       1.992514                    0.999549      22.858403      64.378722       0.627828       0.469056      -1.020200      -0.000000      -0.019553       0.047038       0.050940      -0.000000       0.000000       0.006777       0.147963      -0.188302      -0.064833      -0.040532       0.105365             10.963749       4.626655      -0.000000       0.000000      11.167227      -5.326506      17.097364           0.000001
          101              C       0.000000       8.673307      19.916795       0.566197      25.513701 0.26248510E+03  0.55142841E+04                                 8.058549                            5.757041      -0.001688       2.044891                    0.999704      23.096350      65.622023       0.615739       0.473506      -1.016620       0.000000      -0.026944       0.057341       0.063356       0.000000      -0.000000       0.007164       0.121355      -0.191536      -0.065252      -0.027349       0.092600             10.297056       4.935682      -0.000000      -0.000000       9.863330      -2.796616      16.092157           0.000000
          102              C       0.000000       9.140770      18.501010      -0.035163      40.398107 0.42877695E+03  0.99962853E+04                                10.239513                            6.870713       0.004151       2.001483                    0.999438      27.469436      77.382550       0.636349       0.412861      -1.071761       0.000000       0.021997      -0.037643       0.043599       0.000000       0.000000       0.001957       0.002554      -0.005256      -0.003147       0.000993       0.002153             13.840866       5.331702      -0.000000      -0.000000      14.503371      -5.680790      21.687524           0.000001
          103              C       0.000000      10.471937      18.198692      -0.110580      36.731009 0.41353949E+03  0.96376604E+04                                 9.660141                            6.815868      -0.044627       1.952688                    0.999680      29.534920      85.582914       0.623871       0.421266      -1.057143      -0.000000      -0.018154      -0.018853       0.026173      -0.000000      -0.000000       0.033669      -0.017786      -0.032349      -0.034175      -0.003502       0.037677             12.166827       4.962256       0.000000      -0.000000      14.378585      -5.385840      17.159641           0.000001
          104              C       0.000000      10.936810      16.921292      -0.120728      37.475278 0.45216413E+03  0.10745659E+05                                 9.788555                            7.125669       0.061182       1.983697                    0.999711      29.807784      86.429435       0.612044       0.421101      -1.060202      -0.000000      -0.020799       0.000963       0.020821       0.000000       0.000000       0.005839      -0.058030      -0.052798      -0.020215      -0.018208       0.038423             12.104019       4.989851       0.000000      -0.000000      13.120805      -4.364977      18.201399           0.000001
          105              C       0.000000       9.987641      15.829115      -0.015718      42.946487 0.43989004E+03  0.10300779E+05                                10.688930                            6.961272      -0.073262       1.979401                    0.999288      27.330067      76.663030       0.633163       0.413109      -1.073723      -0.000000      -0.008679       0.041386       0.042286       0.000000      -0.000000       0.007550       0.017323      -0.000745      -0.013006       0.004220       0.008786             15.181446       5.458038       0.000000      -0.000000      15.985311      -8.501621      24.100989           0.000002
          106              C       0.000000       8.662948      16.144207      -0.112228      38.315978 0.43246977E+03  0.10203991E+05                                10.030368                            7.014934      -0.048967       1.955070                    0.999601      29.762281      87.102480       0.608372       0.426700      -1.052549      -0.000000       0.004797       0.027263       0.027682       0.000000      -0.000000       0.019769       0.006755      -0.011148      -0.022417       0.005236       0.017182             12.993962       5.157775      -0.000000      -0.000000      15.517199      -6.108893      18.306910           0.000000
          107              C       0.000000       8.247282      17.474832      -0.117492      39.397392 0.45714205E+03  0.10955485E+05                                10.314005                            7.284217      -0.195098       1.908402                    0.999280      30.196944      89.564306       0.587192       0.435257      -1.045548      -0.000000       0.030723      -0.027700       0.041367       0.000000       0.000000      -0.003389       0.005669      -0.088726      -0.029850       0.012228       0.017622             13.137821       5.424510      -0.000000      -0.000000      14.506850      -3.912776      19.482103           0.000001
          108              C       0.000000      10.471937      14.443136       0.569515      26.049112 0.25335967E+03  0.52696122E+04                                 8.175148                            5.629442      -0.163048       1.992514                    0.999549      22.858403      64.378723       0.627828       0.469056      -1.020200       0.000000       0.019553      -0.047038       0.050940      -0.000000      -0.000000       0.006777       0.147963      -0.188302      -0.064833      -0.040532       0.105365             10.963749       4.626655       0.000000      -0.000000      11.167227      -5.326506      17.097365           0.000001
          109              C       0.000000       2.198757      12.018205       0.566197      25.513703 0.26248513E+03  0.55142847E+04                                 8.058549                            5.757041      -0.001688       2.044891                    0.999704      23.096351      65.622025       0.615739       0.473506      -1.016620       0.000000      -0.026944      -0.057341       0.063356      -0.000000       0.000000      -0.007164       0.121355      -0.191536      -0.065252      -0.027349       0.092600             10.297056       4.935682      -0.000000      -0.000000       9.863330       2.796616      16.092156           0.000000
          110              C       0.000000       2.666220      13.433990      -0.035163      40.398104 0.42877693E+03  0.99962844E+04                                10.239512                            6.870713       0.004151       2.001483                    0.999438      27.469435      77.382544       0.636349       0.412861      -1.071761       0.000000       0.021997       0.037643       0.043599       0.000000      -0.000000      -0.001957       0.002554      -0.005256      -0.003147       0.000993       0.002153             13.840864       5.331702      -0.000000      -0.000000      14.503370       5.680790      21.687521           0.000001
          111              C       0.000000       3.997387      13.736308      -0.110579      36.731005 0.41353945E+03  0.96376591E+04                                 9.660139                            6.815868      -0.044627       1.952688                    0.999680      29.534918      85.582906       0.623871       0.421266      -1.057143       0.000000      -0.018154       0.018853       0.026173       0.000000       0.000000      -0.033669      -0.017786      -0.032349      -0.034175      -0.003502       0.037677             12.166826       4.962256      -0.000000      -0.000000      14.378583       5.385839      17.159639           0.000001
          112              C       0.000000       4.462260      15.013708      -0.120728      37.475280 0.45216416E+03  0.10745660E+05                                 9.788556                            7.125670       0.061183       1.983697                    0.999711      29.807784      86.429437       0.612044       0.421101      -1.060202       0.000000      -0.020799      -0.000963       0.020821       0.000000      -0.000000      -0.005839      -0.058030      -0.052798      -0.020215      -0.018208       0.038423             12.104019       4.989852      -0.000000      -0.000000      13.120805       4.364977      18.201401           0.000002
          113              C       0.000000       3.513091      16.105885      -0.015718      42.946482 0.43988998E+03  0.10300777E+05                                10.688929                            6.961272      -0.073262       1.979401                    0.999288      27.330065      76.663024       0.633163       0.413109      -1.073723       0.000000      -0.008679      -0.041386       0.042286       0.000000       0.000000      -0.007550       0.017323      -0.000745      -0.013006       0.004220       0.008786             15.181445       5.458038      -0.000000      -0.000000      15.985310       8.501620      24.100988           0.000002
          114              C       0.000000       2.188398      15.790793      -0.112228      38.315978 0.43246979E+03  0.10203991E+05                                10.030367                            7.014934      -0.048967       1.955070                    0.999601      29.762281      87.102476       0.608372       0.426700      -1.052549       0.000000       0.004797      -0.027263       0.027682       0.000000       0.000000      -0.019769       0.006755      -0.011148      -0.022417       0.005236       0.017182             12.993961       5.157775      -0.000000      -0.000000      15.517199       6.108893      18.306909           0.000000
          115              C       0.000000       1.772732      14.460168      -0.117492      39.397389 0.45714202E+03  0.10955484E+05                                10.314005                            7.284217      -0.195098       1.908402                    0.999280      30.196942      89.564299       0.587192       0.435257      -1.045548      -0.000000       0.030723       0.027700       0.041367       0.000000       0.000000       0.003389       0.005669      -0.088726      -0.029850       0.012228       0.017622             13.137821       5.424510      -0.000000      -0.000000      14.506850       3.912776      19.482102           0.000001
          116              C       0.000000       3.997387      17.491864       0.569515      26.049112 0.25335967E+03  0.52696123E+04                                 8.175148                            5.629442      -0.163047       1.992514                    0.999549      22.858403      64.378723       0.627828       0.469056      -1.020200       0.000000       0.019553       0.047038       0.050940      -0.000000      -0.000000      -0.006777       0.147963      -0.188302      -0.064833      -0.040532       0.105365             10.963749       4.626655      -0.000000      -0.000000      11.167228       5.326506      17.097365           0.000001
          117              C       0.000000      10.750343       9.271795       0.566197      25.513701 0.26248510E+03  0.55142841E+04                                 8.058549                            5.757041      -0.001688       2.044891                    0.999704      23.096350      65.622023       0.615739       0.473506      -1.016620      -0.000000       0.026944       0.057341       0.063356      -0.000000      -0.000000      -0.007164       0.121355      -0.191536      -0.065252      -0.027349       0.092600             10.297056       4.935682       0.000000       0.000000       9.863330       2.796616      16.092156           0.000000
          118              C       0.000000      10.282880       7.856010      -0.035163      40.398106 0.42877695E+03  0.99962853E+04                                10.239512                            6.870713       0.004151       2.001483                    0.999438      27.469436      77.382548       0.636349       0.412861      -1.071761       0.000000      -0.021997      -0.037643       0.043599       0.000000      -0.000000      -0.001957       0.002554      -0.005256      -0.003147       0.000993       0.002153             13.840865       5.331702       0.000000       0.000000      14.503370       5.680790      21.687523           0.000001
          119              C       0.000000       8.951713       7.553692      -0.110579      36.731004 0.41353945E+03  0.96376589E+04                                 9.660139                            6.815868      -0.044627       1.952688                    0.999680      29.534918      85.582906       0.623871       0.421266      -1.057143       0.000000       0.018154      -0.018853       0.026173      -0.000000       0.000000      -0.033669      -0.017786      -0.032349      -0.034175      -0.003502       0.037677             12.166825       4.962255       0.000000       0.000000      14.378582       5.385839      17.159638           0.000001
          120              C       0.000000       8.486840       6.276292      -0.120728      37.475279 0.45216415E+03  0.10745660E+05                                 9.788555                            7.125670       0.061183       1.983697                    0.999711      29.807784      86.429434       0.612044       0.421101      -1.060202       0.000000       0.020799       0.000963       0.020821      -0.000000       0.000000      -0.005839      -0.058030      -0.052799      -0.020215      -0.018208       0.038423             12.104019       4.989851       0.000000       0.000000      13.120804       4.364977      18.201400           0.000001
          121              C       0.000000       9.436009       5.184115      -0.015718      42.946484 0.43989001E+03  0.10300778E+05                                10.688930                            6.961272      -0.073262       1.979401                    0.999288      27.330066      76.663026       0.633163       0.413109      -1.073723      -0.000000       0.008679       0.041386       0.042286       0.000000      -0.000000      -0.007550       0.017323      -0.000745      -0.013006       0.004220       0.008786             15.181445       5.458038       0.000000       0.000000      15.985310       8.501620      24.100988           0.000002
          122              C       0.000000      10.760702       5.499207      -0.112228      38.315982 0.43246984E+03  0.10203993E+05                                10.030368                            7.014935      -0.048967       1.955070                    0.999601      29.762283      87.102485       0.608372       0.426700      -1.052549       0.000000      -0.004797       0.027263       0.027682       0.000000      -0.000000      -0.019769       0.006755      -0.011148      -0.022417       0.005236       0.017182             12.993962       5.157776       0.000000       0.000000      15.517200       6.108894      18.306911           0.000000
          123              C       0.000000      11.176368       6.829832      -0.117492      39.397388 0.45714202E+03  0.10955484E+05                                10.314004                            7.284217      -0.195098       1.908402                    0.999280      30.196942      89.564298       0.587192       0.435257      -1.045549       0.000000      -0.030723      -0.027700       0.041367       0.000000      -0.000000       0.003389       0.005669      -0.088726      -0.029850       0.012228       0.017622             13.137820       5.424510       0.000000       0.000000      14.506849       3.912776      19.482102           0.000001
          124              C       0.000000       8.951713       3.798136       0.569515      26.049110 0.25335965E+03  0.52696117E+04                                 8.175148                            5.629442      -0.163047       1.992514                    0.999549      22.858402      64.378721       0.627828       0.469056      -1.020200      -0.000000      -0.019553      -0.047038       0.050940       0.000000       0.000000      -0.006777       0.147963      -0.188302      -0.064833      -0.040532       0.105365             10.963749       4.626655      -0.000000       0.000000      11.167227       5.326506      17.097365           0.000001
          125              N       2.308541       5.122664      19.996845      -0.189151      31.576655 0.46646214E+03  0.10993102E+05                                 8.458116                            7.082819      -0.053725       2.030407                    0.996914      26.810570      73.436720       0.644429       0.403299      -1.089160       0.146956      -0.008676      -0.014573       0.147931      -0.000438       0.001768      -0.010085      -0.143715       0.122896      -0.092364       0.034834       0.057530              9.644650      13.986536       0.064433       0.378618       8.347352      -2.031307       6.600061           0.000001
          126              N       2.308541       7.826436       1.293155      -0.189151      31.576654 0.46646214E+03  0.10993102E+05                                 8.458115                            7.082819      -0.053725       2.030407                    0.996914      26.810570      73.436719       0.644429       0.403299      -1.089160       0.146956       0.008676       0.014573       0.147931       0.000438      -0.001768      -0.010085      -0.143715       0.122896      -0.092364       0.034834       0.057530              9.644650      13.986535      -0.064433      -0.378618       8.347352      -2.031306       6.600061           0.000001
          127              N       9.374359       1.351886       9.351845      -0.189151      31.576654 0.46646213E+03  0.10993102E+05                                 8.458115                            7.082819      -0.053725       2.030407                    0.996914      26.810570      73.436718       0.644429       0.403299      -1.089160      -0.146956       0.008676      -0.014573       0.147931      -0.000438      -0.001768       0.010085      -0.143715       0.122896      -0.092364       0.034834       0.057530              9.644649      13.986535       0.064433      -0.378618       8.347352       2.031307       6.600061           0.000001
          128              N       9.374359      11.597214      11.938155      -0.189151      31.576655 0.46646214E+03  0.10993102E+05                                 8.458116                            7.082819      -0.053725       2.030407                    0.996914      26.810570      73.436720       0.644429       0.403299      -1.089160      -0.146956      -0.008676       0.014573       0.147931       0.000438       0.001768       0.010085      -0.143715       0.122896      -0.092364       0.034834       0.057530              9.644650      13.986536      -0.064433       0.378618       8.347352       2.031307       6.600061           0.000001
          129              N       9.374359       7.826436       1.293155      -0.189151      31.576654 0.46646213E+03  0.10993102E+05                                 8.458115                            7.082819      -0.053725       2.030407                    0.996914      26.810570      73.436719       0.644429       0.403299      -1.089160      -0.146956       0.008676       0.014573       0.147931      -0.000438       0.001768      -0.010085      -0.143715       0.122896      -0.092364       0.034834       0.057530              9.644649      13.986535       0.064433       0.378618       8.347352      -2.031307       6.600061           0.000001
          130              N       9.374359       5.122664      19.996845      -0.189151      31.576655 0.46646213E+03  0.10993102E+05                                 8.458116                            7.082819      -0.053725       2.030407                    0.996914      26.810570      73.436722       0.644429       0.403299      -1.089160      -0.146956      -0.008676      -0.014573       0.147931       0.000438      -0.001768      -0.010085      -0.143715       0.122896      -0.092364       0.034834       0.057530              9.644650      13.986536      -0.064433      -0.378618       8.347352      -2.031307       6.600062           0.000001
          131              N       2.308541      11.597214      11.938155      -0.189151      31.576655 0.46646214E+03  0.10993102E+05                                 8.458116                            7.082819      -0.053725       2.030407                    0.996914      26.810570      73.436721       0.644429       0.403299      -1.089160       0.146956      -0.008676       0.014573       0.147931      -0.000438      -0.001768       0.010085      -0.143715       0.122896      -0.092364       0.034834       0.057530              9.644650      13.986536       0.064433      -0.378618       8.347352       2.031307       6.600061           0.000001
          132              N       2.308541       1.351886       9.351845      -0.189151      31.576655 0.46646213E+03  0.10993102E+05                                 8.458116                            7.082819      -0.053725       2.030407                    0.996914      26.810570      73.436720       0.644429       0.403299      -1.089160       0.146956       0.008676      -0.014573       0.147931       0.000438       0.001768       0.010085      -0.143715       0.122896      -0.092364       0.034834       0.057530              9.644650      13.986535      -0.064433       0.378619       8.347352       2.031307       6.600061           0.000001
          133              O       0.000000       3.428922       0.450496      -0.552585      31.309329 0.47389306E+03  0.11046044E+05                                 7.848270                            6.690789       0.518005       2.217748                    0.996744      27.354451      70.963628       0.741778       0.354246      -1.141999      -0.000000       0.015834      -0.001419       0.015898       0.000000      -0.000000       0.054198       0.068892       0.069084      -0.075709       0.022932       0.052777              8.889117       6.120618      -0.000000       0.000000       7.791356       1.809184      12.755377          -0.000000
          134              O       0.000000       5.513727       1.109422      -0.605920      46.491964 0.72447558E+03  0.18807772E+05                                10.393984                            8.454446      -0.129097       1.990378                    0.993511      29.487744      81.158475       0.637697       0.369980      -1.127837      -0.000000      -0.020673       0.012755       0.024291       0.000000      -0.000000      -0.018909      -0.042498      -0.134006      -0.048550       0.001085       0.047464             12.376359       8.191205       0.000000       0.000000      16.923344      -3.033839      12.014528           0.000000
          135              O       0.000000       1.261242       7.065725      -0.574180      40.160080 0.56005858E+03  0.13606981E+05                                 9.440099                            7.344591       0.291576       2.141604                    0.995843      27.858832      73.709966       0.697983       0.361188      -1.136829      -0.000000       0.027501       0.004044       0.027797      -0.000000       0.000000      -0.031158      -0.038695      -0.143737      -0.057540       0.004609       0.052931             11.844018       6.244058      -0.000000       0.000000      17.175474      -5.633591      12.112522           0.000001
          136              O       0.000000       3.292956       7.805340      -0.593722      31.370216 0.49745773E+03  0.11729779E+05                                 7.809402                            6.818455       0.574984       2.209459                    0.998690      28.272151      73.623326       0.741183       0.350467      -1.145755      -0.000000      -0.024237      -0.006401       0.025068      -0.000000       0.000000       0.059415       0.065476       0.124658      -0.082070       0.011962       0.070108              8.652511       5.366052      -0.000000       0.000000       7.840381       0.216879      12.751099           0.000000
          137              O       0.000000       9.520178      20.839504      -0.552585      31.309327 0.47389303E+03  0.11046043E+05                                 7.848270                            6.690788       0.518005       2.217748                    0.996744      27.354451      70.963626       0.741778       0.354246      -1.141999      -0.000000      -0.015834       0.001419       0.015898      -0.000000      -0.000000       0.054198       0.068892       0.069084      -0.075709       0.022932       0.052777              8.889117       6.120618      -0.000000      -0.000000       7.791355       1.809184      12.755377          -0.000000
          138              O       0.000000       7.435373      20.180578      -0.605920      46.491964 0.72447558E+03  0.18807772E+05                                10.393984                            8.454446      -0.129097       1.990378                    0.993511      29.487744      81.158474       0.637697       0.369980      -1.127837      -0.000000       0.020673      -0.012755       0.024291      -0.000000      -0.000000      -0.018909      -0.042498      -0.134006      -0.048550       0.001085       0.047464             12.376359       8.191205      -0.000000      -0.000000      16.923343      -3.033839      12.014528           0.000000
          139              O       0.000000      11.687858      14.224275      -0.574180      40.160082 0.56005862E+03  0.13606982E+05                                 9.440100                            7.344591       0.291576       2.141604                    0.995843      27.858833      73.709969       0.697983       0.361188      -1.136829      -0.000000      -0.027501      -0.004044       0.027797      -0.000000      -0.000000      -0.031158      -0.038695      -0.143737      -0.057540       0.004609       0.052931             11.844018       6.244058       0.000000      -0.000000      17.175475      -5.633592      12.112522           0.000001
          140              O       0.000000       9.656144      13.484660      -0.593722      31.370216 0.49745774E+03  0.11729780E+05                                 7.809402                            6.818455       0.574984       2.209459                    0.998690      28.272151      73.623326       0.741183       0.350467      -1.145755       0.000000       0.024237       0.006401       0.025068      -0.000000      -0.000000       0.059415       0.065476       0.124658      -0.082070       0.011962       0.070108              8.652511       5.366052       0.000000      -0.000000       7.840381       0.216879      12.751099           0.000000
          141              O       0.000000       3.045628      11.095496      -0.552585      31.309325 0.47389298E+03  0.11046041E+05                                 7.848269                            6.690788       0.518005       2.217748                    0.996744      27.354451      70.963624       0.741778       0.354246      -1.141999       0.000000      -0.015834      -0.001419       0.015898       0.000000      -0.000000      -0.054198       0.068892       0.069084      -0.075709       0.022932       0.052777              8.889116       6.120618      -0.000000      -0.000000       7.791355      -1.809184      12.755375          -0.000000
          142              O       0.000000       0.960823      11.754422      -0.605920      46.491964 0.72447558E+03  0.18807772E+05                                10.393984                            8.454446      -0.129097       1.990378                    0.993511      29.487744      81.158475       0.637697       0.369980      -1.127837       0.000000       0.020673       0.012755       0.024291      -0.000000       0.000000       0.018909      -0.042498      -0.134006      -0.048550       0.001085       0.047464             12.376359       8.191205      -0.000000      -0.000000      16.923344       3.033839      12.014528           0.000000
          143              O       0.000000       5.213308      17.710725      -0.574180      40.160083 0.56005862E+03  0.13606982E+05                                 9.440100                            7.344591       0.291576       2.141604                    0.995843      27.858833      73.709969       0.697983       0.361188      -1.136829      -0.000000      -0.027501       0.004044       0.027797      -0.000000       0.000000       0.031158      -0.038695      -0.143737      -0.057540       0.004609       0.052931             11.844018       6.244058       0.000000      -0.000000      17.175475       5.633592      12.112522           0.000001
          144              O       0.000000       3.181594      18.450340      -0.593722      31.370215 0.49745771E+03  0.11729779E+05                                 7.809402                            6.818455       0.574984       2.209459                    0.998690      28.272151      73.623325       0.741183       0.350467      -1.145755       0.000000       0.024237      -0.006401       0.025068      -0.000000       0.000000      -0.059415       0.065476       0.124658      -0.082070       0.011962       0.070108              8.652510       5.366052      -0.000000      -0.000000       7.840380      -0.216879      12.751099           0.000000
          145              O       0.000000       9.903472      10.194504      -0.552585      31.309326 0.47389300E+03  0.11046042E+05                                 7.848269                            6.690788       0.518005       2.217748                    0.996744      27.354451      70.963625       0.741778       0.354246      -1.141999       0.000000       0.015834       0.001419       0.015898      -0.000000       0.000000      -0.054198       0.068892       0.069084      -0.075709       0.022932       0.052777              8.889116       6.120618       0.000000      -0.000000       7.791355      -1.809184      12.755376          -0.000000
          146              O       0.000000      11.988277       9.535578      -0.605920      46.491964 0.72447559E+03  0.18807772E+05                                10.393984                            8.454446      -0.129097       1.990378                    0.993511      29.487744      81.158476       0.637697       0.369980      -1.127837       0.000000      -0.020673      -0.012755       0.024291       0.000000      -0.000000       0.018909      -0.042498      -0.134006      -0.048550       0.001085       0.047464             12.376359       8.191205       0.000000       0.000000      16.923344       3.033839      12.014528           0.000000
          147              O       0.000000       7.735792       3.579275      -0.574180      40.160081 0.56005859E+03  0.13606981E+05                                 9.440100                            7.344591       0.291576       2.141604                    0.995843      27.858832      73.709967       0.697983       0.361188      -1.136829       0.000000       0.027501      -0.004044       0.027797      -0.000000       0.000000       0.031158      -0.038695      -0.143738      -0.057540       0.004609       0.052931             11.844018       6.244058      -0.000000       0.000000      17.175475       5.633591      12.112522           0.000001
          148              O       0.000000       9.767506       2.839660      -0.593722      31.370218 0.49745778E+03  0.11729781E+05                                 7.809403                            6.818456       0.574984       2.209459                    0.998690      28.272151      73.623328       0.741183       0.350467      -1.145755      -0.000000      -0.024237       0.006401       0.025068      -0.000000       0.000000      -0.059415       0.065476       0.124658      -0.082070       0.011962       0.070108              8.652511       5.366053      -0.000000       0.000000       7.840381      -0.216879      12.751101           0.000000

******************************************************
Auxiliary information for the entire system
The total spin magnetic moment of the unit cell is   0.000067
The total net atomic charge of the unit cell is   -0.000002
Accuracy of reproducing the electrostatic potential in the unit cell:
  The inner radius (bohr) =    5.0000
  The outer radius (bohr) =   12.0000
  Valid grid points have density less than (e/(bohr^3)) =    0.0001
  The number of valid grid points were=       271504
  The rms potential error without charges in kcal/mol is=      6.82408
  The rms potential error with partial charges in kcal/mol is=      0.42879
  The RRMSE value at monopole order=      0.06283
  The rms potential error with partial charges and cloud penetration in kcal/mol is=      0.42881
  The RRMSE value at monopole order with cloud penetration is=      0.06284
  The rms potential error with partial charges and atomic dipoles in kcal/mol is=      0.26107
  The RRMSE value at dipole order=      0.03826
  The rms potential error with partial charges, atomic dipoles and cloud penetration in kcal/mol is=      0.24494
  The RRMSE value at dipole order with cloud penetration=      0.03589

******************************************************
The electron densities and ab initio electrostatic potential were computed in VASP using the PBE functional and
projector augmented wave method. See the main text of the journal article for a description of computational details.
The atomic charges, dipoles, and quadrupoles were computed with the DDEC6 method as described in
(a) T. A. Manz and N. Gabaldon Limas, RSC Adv. 6 (2016) 47771-47801 DOI: 10.1039/c6ra04656h
(b) N. Gabaldon Limas and T. A. Manz, RSC Adv. 8 (2018) 2678-2707 DOI: 10.1039/c7ra11829e.
For each atom in the material, the electron cloud parameters were fit to the spherically averaged atom-in-material
electron density using radial positions for which this density was between 10^-4 and 10^-2 electrons per cubic bohr.
The polarizabilities, dispersion coefficients, and quantum Drude oscillator (QDO) parameters were fit using the MCLF method.
The magnetic structure of the system was optimized in VASP from the default ferromagnetic initial guess using spin polarization.
The atomic spin moments (ASMs) were computed on this optimized magnetic structure using the DDEC6 partition as inputs
to the method of T. A. Manz and D. S. Sholl, J. Chem. Theory Comput. 7 (2011) 4146-4164 DOI: 10.1021/ct200539n.
The RMSE and RRMSE were computed using a uniform grid with Ewald summation.
