# Supplementary material for: A collection of forcefield precursors for metal–organic frameworks
Source: RSC Adv. 2019 Nov 13;9(63):36492–507. doi: 10.1039/c9ra07327b (PMC9075174; doi:10.1039/c9ra07327b)
Supplement: RA-009-C9RA07327B-s3674 [file RA-009-C9RA07327B-s3674.xyz]

  102
jmolscript: load "" {1 1 1} spacegroup "x,y,z" unitcell [{      5.387000     0.000000     0.000000 }, {     -1.795655    15.911096     0.000000 }, {      1.795655     7.955547    13.779414 }]
Cu     5.041869     7.958889     7.885407     0.598211
Cu     1.450544    10.805066     2.944110     0.597647
Cu     3.246206     5.102688     2.949897     0.597843
Cu     0.345131    15.907754     5.894007     0.598274
Cu     3.936456    13.061577    10.835304     0.597564
Cu     2.140794    18.763955    10.829517     0.597940
C      4.647537     5.260287     8.975221     0.123492
C      5.894627     6.445266    10.348064    -0.056672
C      3.718648    21.221264    10.995421    -0.065242
C      3.922991     6.529993     5.496470     0.100099
C      5.761572     5.566974     6.227193    -0.061201
C      5.346774     4.896560     5.118915    -0.068825
C      1.056215    13.098173     4.736260     0.125824
C      2.303308    13.694601     3.023617    -0.056885
C      1.922986    14.822777     3.682962    -0.064358
C      0.331660     9.450634     5.376038     0.099813
C      2.170243    10.564967     5.844676    -0.062904
C      1.755442     9.940377     6.979411    -0.068838
C      2.851882     5.508183     0.067933     0.124678
C      4.098971     3.726776     0.407733    -0.054180
C      5.514305    11.689245    12.880445    -0.066480
C      2.127328     7.886016     2.906905     0.097870
C      3.965913     7.734702     1.707545    -0.059787
C      3.551115     9.029706     1.681089    -0.070474
C      0.739463    18.606356     4.804193     0.123495
C     -0.507627    17.421377     3.431350    -0.056713
C      1.668352     2.645379     2.783993    -0.065177
C      1.464009    17.336650     8.282944     0.100125
C     -0.374572    18.299669     7.552221    -0.061162
C      0.040226    18.970083     8.660499    -0.068803
C      4.330785    10.768470     9.043154     0.125784
C      3.083692    10.172042    10.755797    -0.056885
C      3.464014     9.043866    10.096452    -0.064404
C      5.055340    14.416009     8.403376     0.099814
C      3.216757    13.301676     7.934738    -0.062880
C      3.631558    13.926266     6.800003    -0.068885
C      2.535118    18.358460    13.711481     0.124733
C      1.288029    20.139867    13.371681    -0.054141
C     -0.127305    12.177398     0.898969    -0.066461
C      3.259672    15.980627    10.872509     0.097852
C      1.421087    16.131941    12.071869    -0.059822
C      1.835885    14.836937    12.098325    -0.070411
N      5.375860     6.404215     9.090831    -0.298660
N      2.835719    20.563500    10.193459    -0.302203
N      4.878105     6.573669     6.463648    -0.286954
N      4.253753     5.537857     4.626300    -0.276220
N      1.784538    12.626330     3.687785    -0.299353
N      1.040055    14.457140     4.653584    -0.304530
N      1.286776    10.266396     4.854625    -0.285271
N      0.662420     9.193113     6.670339    -0.275623
N      3.580202     4.836098     1.000799    -0.300849
N      4.631377    12.712647    12.711785    -0.302671
N      3.082443     7.026578     2.461141    -0.285321
N      2.458092     9.135674     2.482775    -0.274734
N      0.011140    17.462428     4.688583    -0.298719
N      2.551281     3.303143     3.585955    -0.302162
N      0.508895    17.292974     7.315766    -0.286922
N      1.133247    18.328786     9.153114    -0.276207
N      3.602462    11.240313    10.091629    -0.299353
N      4.346945     9.409503     9.125830    -0.304566
N      4.100224    13.600247     8.924789    -0.285249
N      4.724580    14.673530     7.109075    -0.275668
N      1.806798    19.030545    12.778615    -0.300817
N      0.755623    11.153996     1.067629    -0.302652
N      2.304557    16.840065    11.318273    -0.285378
N      2.928908    14.730969    11.296639    -0.274697
H      4.185297     4.977786     7.972218     0.102632
H      6.538768     7.218386    10.883808     0.097043
H      4.143088    20.983553    12.026397     0.096356
H      3.046329     7.258005     5.527750     0.099679
H      1.320169     5.237455     6.772031     0.097759
H      0.522662     3.968625     4.770020     0.100711
H      0.593919    12.370797     5.482415     0.101850
H      2.947451    13.772008     2.086203     0.097534
H      2.347411    15.834404     3.373201     0.096398
H      4.841980     9.113637     4.729784     0.099293
H      3.115877    11.201491     5.857491     0.098095
H      2.318383    10.102193     7.957474     0.101210
H      2.389588     6.518060     0.324781     0.101852
H      4.743111     2.876249     0.809403     0.096581
H      5.938711    10.915091    12.159093     0.097076
H      1.250683     7.494762     3.521743     0.099860
H     -0.475471     7.427459     1.149754     0.097453
H      4.114004     9.795825     1.051920     0.101240
H      1.201703    18.888857     5.807196     0.102621
H     -1.151768    16.648257     2.895606     0.097029
H      1.243912     2.883090     1.753017     0.096377
H      2.340671    16.608638     8.251664     0.099700
H      4.066831    18.629188     7.007383     0.097787
H      4.864338    19.898018     9.009394     0.100735
H      4.793081    11.495846     8.296999     0.101806
H      2.439549    10.094635    11.693211     0.097484
H      3.039589     8.032239    10.406213     0.096337
H      0.545020    14.753006     9.049630     0.099292
H      2.271123    12.665152     7.921923     0.098102
H      3.068617    13.764450     5.821940     0.101183
H      2.997412    17.348583    13.454633     0.101907
H      0.643889    20.990394    12.970011     0.096649
H     -0.551711    12.951552     1.620321     0.097117
H      4.136317    16.371881    10.257671     0.099847
H      5.862471    16.439184    12.629660     0.097446
H      1.272996    14.070818    12.727494     0.101272

The following XYZ coordinates are in angstroms. Other properties are in atomic units.
The sperically averaged electron density of each atom fit to a function of the form exp(a - br)
eigen_1, eigen_2 and eigen_3 are the three eigenvalues of traceless quadrupole moment tensor
  atom number  atomic symbol              X              Y              Z     net charge C6 coefficient C8 coefficient C10 coefficient fluctuating dipole atomic polarizability isotropic forcefield polarizability              a              b squared Pearson coefficient          <r^3>          <r^4>         wp_QDO          m_QDO          q_QDO       dipole_x       dipole_y       dipole_z         dipole            Qxy            Qxz            Qyz     Q(x^2-y^2)  Q(3z^2 - R^2)        eigen_1        eigen_2        eigen_3 static polarizability      alpha(xx)      alpha(xy)      alpha(xz)      alpha(yy)      alpha(yz)      alpha(zz) atomic spin moment
            1             Cu       5.041869       7.958889       7.885407       0.598211      78.424599 0.13264491E+04  0.38596551E+05                                15.718774                           12.545706       1.188265       2.243648                    0.994142      46.407461     119.781290       0.473061       0.444970      -1.117713      -0.007615      -0.001587       0.014485       0.016442       0.022963       0.024881       0.000660       0.136927       0.010532      -0.074121      -0.004448       0.078568             18.334623      11.108458      -0.625408      -4.003366      25.939169       0.462966      17.956243           0.700739
            2             Cu       1.450544      10.805066       2.944110       0.597647      78.391014 0.13261668E+04  0.38584502E+05                                15.710935                           12.542092       1.195832       2.245599                    0.994282      46.413072     119.771761       0.473280       0.444809      -1.117866      -0.007703       0.013647      -0.005826       0.016719       0.010682      -0.032701      -0.032472       0.081899      -0.152680      -0.074073      -0.004704       0.078777             18.323254      11.102831      -3.152905       2.539043      19.545150       3.224164      24.321781           0.699660
            3             Cu       3.246206       5.102688       2.949897       0.597843      78.443538 0.13271251E+04  0.38621311E+05                                15.721105                           12.549146       1.191677       2.244360                    0.994217      46.418356     119.819011       0.472980       0.444987      -1.117697      -0.007199      -0.011964      -0.008767       0.016487      -0.033197       0.007584       0.031293       0.080177      -0.155669      -0.073562      -0.004533       0.078094             18.335637      11.110217       3.778679       1.462095      20.345121      -3.682567      23.551574           0.700055
            4             Cu       0.345131      15.907754       5.894007       0.598274      78.421663 0.13263885E+04  0.38594269E+05                                15.718258                           12.545316       1.188268       2.243661                    0.994141      46.406782     119.777925       0.473075       0.444963      -1.117720       0.007602       0.001585      -0.014483       0.016433       0.022945       0.024909       0.000689       0.137035       0.010448      -0.074149      -0.004489       0.078638             18.334006      11.108117      -0.625312      -4.003201      25.938317       0.462735      17.955585           0.700527
            5             Cu       3.936456      13.061577      10.835304       0.597564      78.394569 0.13262397E+04  0.38587266E+05                                15.711596                           12.542591       1.195784       2.245571                    0.994283      46.413790     119.775737       0.473261       0.444819      -1.117856       0.007697      -0.013664       0.005831       0.016732       0.010640      -0.032714      -0.032469       0.081775      -0.152545      -0.074040      -0.004658       0.078699             18.324047      11.103256      -3.153022       2.539226      19.546021       3.224270      24.322864           0.699835
            6             Cu       2.140794      18.763955      10.829517       0.597940      78.439769 0.13270483E+04  0.38618353E+05                                15.720298                           12.548534       1.191839       2.244422                    0.994216      46.417878     119.814990       0.473008       0.444970      -1.117713       0.007209       0.011959       0.008767       0.016488      -0.033211       0.007568       0.031317       0.080308      -0.155712      -0.073605      -0.004557       0.078162             18.334661      11.109668       3.778487       1.461995      20.344253      -3.682398      23.550062           0.699943
            7              C       4.647537       5.260287       8.975221       0.123492      30.467965 0.42515522E+03  0.10008629E+05                                 8.687406                            7.011501       0.049904       2.001533                    0.999573      28.431726      83.656353       0.600030       0.433616      -1.046241       0.035983       0.011884       0.063275       0.073754       0.005305      -0.011485       0.020684       0.030402       0.005579      -0.032220       0.009557       0.022663              9.570422       6.711073       1.993074       1.813934       9.596057      -1.454482      12.404136           0.007107
            8              C       5.894627       6.445266      10.348064      -0.056672      34.035931 0.47534279E+03  0.11454915E+05                                 9.114502                            7.229289       0.217464       2.022787                    0.999857      30.453055      89.333242       0.616461       0.412302      -1.064293      -0.031470       0.022874      -0.084071       0.092636       0.008998       0.031926       0.012734       0.008563      -0.015297      -0.032219      -0.006731       0.038950              9.987434       7.893928       3.451410       2.077966      12.429340      -0.792690       9.639033           0.003791
            9              C       3.718648      21.221264      10.995421      -0.065242      34.939792 0.49057570E+03  0.11943370E+05                                 9.366326                            7.390707       0.078451       1.977217                    0.999824      31.051632      92.254446       0.602543       0.417539      -1.058473      -0.058432      -0.058815      -0.038878       0.091570       0.002773       0.019020      -0.003396       0.045239       0.055353      -0.032492      -0.002625       0.035118             10.393081       7.532122       1.675480       2.380101      10.316276      -3.310931      13.330845           0.009510
           10              C       3.922991       6.529993       5.496470       0.100099      29.189558 0.42229948E+03  0.98839521E+04                                 8.311893                            6.878688       0.333602       2.090446                    0.999794      28.158847      81.511816       0.622837       0.420167      -1.058858       0.052591      -0.043677      -0.010539       0.069171      -0.010577      -0.003334      -0.017591       0.001337      -0.009376      -0.022603       0.003749       0.018853              8.935177      10.226022      -3.020994       1.980881       8.638440       1.124498       7.941069          -0.000125
           11              C       5.761572       5.566974       6.227193      -0.061201      32.605949 0.49554059E+03  0.12109721E+05                                 8.983854                            7.478311       0.010157       1.961557                    0.999108      30.937258      92.463039       0.592232       0.423213      -1.053594      -0.047356       0.074804       0.028934       0.093142      -0.014593       0.005948      -0.012306       0.001307      -0.042340      -0.019908      -0.005931       0.025839              9.709643      10.879806      -2.942957       2.686396       8.753298       0.789678       9.495824           0.004711
           12              C       5.346774       4.896560       5.118915      -0.068825      33.609143 0.49275592E+03  0.12006220E+05                                 9.116516                            7.410899       0.086041       1.987520                    0.999428      30.795864      91.443835       0.601437       0.417966      -1.058514      -0.081787       0.033362      -0.041784       0.097715      -0.012256      -0.001009      -0.007390      -0.002605      -0.032140      -0.015304      -0.003208       0.018512              9.847591      10.255101      -3.674361       1.515218      10.769359       1.941773       8.518314           0.006363
           13              C       1.056215      13.098173       4.736260       0.125824      30.401299 0.42390094E+03  0.99714455E+04                                 8.673916                            7.000217       0.054199       2.003196                    0.999529      28.390137      83.494042       0.600651       0.433501      -1.046341       0.034504       0.049429      -0.041514       0.073193      -0.012813       0.000757      -0.018151       0.034257       0.018923      -0.032199       0.009789       0.022410              9.555663       6.701612       0.574979      -2.629749      12.939055      -0.491279       9.026320           0.007097
           14              C       2.303308      13.694601       3.023617      -0.056885      34.042753 0.47535447E+03  0.11455561E+05                                 9.116563                            7.229539       0.215923       2.022292                    0.999852      30.456087      89.351044       0.616414       0.412320      -1.064254      -0.032280      -0.084340       0.022806       0.093141       0.022574      -0.023441      -0.004580       0.021151       0.022616      -0.031280      -0.006735       0.038016              9.990696       7.897477       0.072486      -4.032355      11.022211       1.605655      11.052399           0.003793
           15              C       1.922986      14.822777       3.682962      -0.064358      34.885537 0.48967291E+03  0.11915237E+05                                 9.355022                            7.382658       0.112876       1.986541                    0.999754      31.020420      92.121124       0.603058       0.417398      -1.058621      -0.058605      -0.004489       0.071113       0.092259       0.015005      -0.012028      -0.020442       0.003593      -0.067959      -0.033039      -0.002379       0.035417             10.380185       7.523542       1.219476      -2.638505      15.421796       0.351153       8.195217           0.009527
           16              C       0.331660       9.450634       5.376038       0.099813      29.182274 0.42220122E+03  0.98798476E+04                                 8.306513                            6.874525       0.332843       2.090256                    0.999763      28.149400      81.443906       0.623560       0.419756      -1.059249       0.051320       0.011983       0.042725       0.067844       0.002785       0.010845       0.011110      -0.010790      -0.045365      -0.022637       0.003252       0.019385              8.929305      10.219662       3.224267       1.625519       7.137485      -0.259379       9.430767          -0.000141
           17              C       2.170243      10.564967       5.844676      -0.062904      32.648336 0.49643954E+03  0.12137398E+05                                 8.992185                            7.486010       0.007387       1.960554                    0.999083      30.966111      92.576277       0.591809       0.423317      -1.053511      -0.047225      -0.012391      -0.079590       0.093372       0.012277       0.008979       0.015494       0.004967      -0.029606      -0.020397      -0.005249       0.025645              9.718209      10.888112       3.799849       1.205904       8.634084      -0.718402       9.632432           0.004693
           18              C       1.755442       9.940377       6.979411      -0.068838      33.597343 0.49259088E+03  0.12001051E+05                                 9.113920                            7.408946       0.087880       1.987918                    0.999457      30.790553      91.420155       0.601611       0.417886      -1.058577      -0.081206      -0.052891      -0.009028       0.097331       0.005524       0.010781       0.011102       0.003117      -0.011444      -0.014761      -0.003572       0.018333              9.844708      10.252818       3.148491       2.423838       7.397662       0.003918      11.883644           0.006319
           19              C       2.851882       5.508183       0.067933       0.124678      30.450596 0.42474275E+03  0.99966892E+04                                 8.684588                            7.008018       0.051078       2.001944                    0.999547      28.421657      83.622755       0.600178       0.433606      -1.046226       0.035494      -0.060524      -0.021307       0.073327       0.006842       0.010179      -0.002457      -0.001523      -0.089215      -0.032304       0.010018       0.022286              9.567823       6.708613      -2.568855       0.817340      10.443552       1.944033      11.551303           0.007110
           20              C       4.098971       3.726776       0.407733      -0.054180      33.924630 0.47320757E+03  0.11389527E+05                                 9.091369                            7.209467       0.223298       2.025349                    0.999858      30.385663      89.052835       0.617826       0.411894      -1.064659      -0.031572       0.061927       0.062171       0.093258      -0.031836      -0.008073      -0.006969      -0.000402      -0.039628      -0.031442      -0.007010       0.038452              9.962741       7.877634      -3.520715       1.947401       9.631284      -0.813335      12.379304           0.003824
           21              C       5.514305      11.689245      12.880445      -0.066480      35.020417 0.49208218E+03  0.11989599E+05                                 9.382481                            7.403813       0.077387       1.976352                    0.999833      31.095035      92.429453       0.601776       0.417739      -1.058314      -0.059453       0.063875      -0.031753       0.092859      -0.018242      -0.007131       0.023292       0.011461      -0.048301      -0.032424      -0.002889       0.035314             10.411270       7.544853      -2.902860       0.265555       9.723767       2.962918      13.965191           0.009535
           22              C       2.127328       7.886016       2.906905       0.097870      29.200733 0.42258443E+03  0.98906280E+04                                 8.308364                            6.876835       0.330346       2.089283                    0.999799      28.161858      81.475844       0.623592       0.419657      -1.059357       0.051136       0.031207      -0.031622       0.067740       0.007957      -0.007206       0.006991       0.019466       0.049184      -0.022873       0.003187       0.019686              8.930664      10.219104      -0.204783      -3.603578       9.086047      -0.863812       7.486840          -0.000116
           23              C       3.965913       7.734702       1.707545      -0.059787      32.559802 0.49471496E+03  0.12083741E+05                                 8.974324                            7.471656       0.011336       1.962387                    0.999084      30.902941      92.319193       0.592584       0.423165      -1.053691      -0.047797      -0.062082       0.050275       0.093093       0.001536      -0.016079      -0.002956       0.028127       0.034711      -0.020125      -0.006188       0.026313              9.698438      10.866457      -0.854314      -3.885546       9.983471      -0.072779       8.245387           0.004719
           24              C       3.551115       9.029706       1.681089      -0.070474      33.673136 0.49415282E+03  0.12048726E+05                                 9.127203                            7.421232       0.082647       1.985866                    0.999433      30.838632      91.601688       0.601041       0.417948      -1.058530      -0.081142       0.019370       0.049848       0.097180       0.006788      -0.010007      -0.003777       0.016644       0.028005      -0.015409      -0.003113       0.018522              9.858221      10.266625       0.522526      -3.942907      10.773595      -1.945386       8.534445           0.006330
           25              C       0.739463      18.606356       4.804193       0.123495      30.467951 0.42515587E+03  0.10008645E+05                                 8.687385                            7.011489       0.049883       2.001526                    0.999573      28.431760      83.656349       0.600033       0.433614      -1.046242      -0.035998      -0.011863      -0.063265       0.073750       0.005329      -0.011483       0.020701       0.030385       0.005536      -0.032238       0.009587       0.022652              9.570396       6.711071       1.993099       1.813908       9.596063      -1.454459      12.404056           0.007135
           26              C      -0.507627      17.421377       3.431350      -0.056713      34.037802 0.47537351E+03  0.11455835E+05                                 9.114742                            7.229461       0.217536       2.022787                    0.999857      30.454377      89.337674       0.616462       0.412295      -1.064298       0.031444      -0.022847       0.084076       0.092625       0.009008       0.031957       0.012734       0.008574      -0.015251      -0.032237      -0.006747       0.038985              9.987693       7.894159       3.451538       2.078062      12.429660      -0.792627       9.639260           0.003811
           27              C       1.668352       2.645379       2.783993      -0.065177      34.936522 0.49052462E+03  0.11941807E+05                                 9.365849                            7.390391       0.078362       1.977228                    0.999824      31.049376      92.246318       0.602548       0.417547      -1.058468       0.058409       0.058834       0.038879       0.091568       0.002765       0.018991      -0.003396       0.045248       0.055293      -0.032485      -0.002599       0.035084             10.392526       7.531774       1.675444       2.379913      10.315794      -3.310694      13.330011           0.009562
           28              C       1.464009      17.336650       8.282944       0.100125      29.189218 0.42229499E+03  0.98838296E+04                                 8.311880                            6.878694       0.333529       2.090433                    0.999794      28.158612      81.511298       0.622830       0.420172      -1.058854      -0.052600       0.043675       0.010549       0.069178      -0.010573      -0.003335      -0.017600       0.001307      -0.009359      -0.022604       0.003739       0.018864              8.935155      10.225996      -3.020967       1.980883       8.638414       1.124490       7.941056          -0.000118
           29              C      -0.374572      18.299669       7.552221      -0.061162      32.604817 0.49552037E+03  0.12109101E+05                                 8.983678                            7.478180       0.010105       1.961557                    0.999107      30.936412      92.459964       0.592235       0.423215      -1.053593       0.047378      -0.074780      -0.028954       0.093140      -0.014586       0.005943      -0.012315       0.001258      -0.042352      -0.019913      -0.005924       0.025837              9.709443      10.879588      -2.942887       2.686345       8.753115       0.789645       9.495626           0.004720
           30              C       0.040226      18.970083       8.660499      -0.068803      33.608590 0.49274721E+03  0.12005956E+05                                 9.116445                            7.410855       0.085956       1.987505                    0.999427      30.795463      91.442483       0.601436       0.417969      -1.058512       0.081809      -0.033343       0.041755       0.097713      -0.012251      -0.001003      -0.007417      -0.002622      -0.032145      -0.015320      -0.003198       0.018519              9.847506      10.255021      -3.674323       1.515202      10.769266       1.941744       8.518231           0.006342
           31              C       4.330785      10.768470       9.043154       0.125784      30.401658 0.42390341E+03  0.99715147E+04                                 8.673952                            7.000214       0.054290       2.003217                    0.999529      28.390341      83.494592       0.600655       0.433498      -1.046343      -0.034476      -0.049425       0.041533       0.073187      -0.012803       0.000754      -0.018160       0.034247       0.018890      -0.032196       0.009791       0.022405              9.555716       6.701624       0.575029      -2.629786      12.939145      -0.491349       9.026378           0.007100
           32              C       3.083692      10.172042      10.755797      -0.056885      34.042037 0.47533944E+03  0.11455143E+05                                 9.116586                            7.229527       0.215743       2.022248                    0.999852      30.455533      89.350108       0.616399       0.412332      -1.064243       0.032286       0.084346      -0.022799       0.093147       0.022576      -0.023436      -0.004563       0.021178       0.022583      -0.031286      -0.006724       0.038010              9.990744       7.897515       0.072477      -4.032406      11.022274       1.605685      11.052443           0.003801
           33              C       3.464014       9.043866      10.096452      -0.064404      34.886718 0.48968757E+03  0.11915707E+05                                 9.355260                            7.382789       0.112848       1.986519                    0.999754      31.021187      92.124442       0.603049       0.417401      -1.058617       0.058610       0.004487      -0.071108       0.092258       0.015012      -0.012035      -0.020441       0.003596      -0.068015      -0.033053      -0.002379       0.035432             10.380482       7.523724       1.219557      -2.638595      15.422316       0.351152       8.195407           0.009514
           34              C       5.055340      14.416009       8.403376       0.099814      29.182066 0.42219865E+03  0.98797707E+04                                 8.306473                            6.874506       0.332859       2.090263                    0.999763      28.149275      81.443424       0.623561       0.419756      -1.059249      -0.051310      -0.012010      -0.042726       0.067842       0.002762       0.010868       0.011103      -0.010800      -0.045293      -0.022637       0.003268       0.019369              8.929254      10.219563       3.224225       1.625507       7.137457      -0.259379       9.430743          -0.000119
           35              C       3.216757      13.301676       7.934738      -0.062880      32.647538 0.49642618E+03  0.12136993E+05                                 8.992082                            7.485940       0.007326       1.960542                    0.999083      30.965566      92.574451       0.591807       0.423320      -1.053509       0.047234       0.012364       0.079595       0.093377       0.012271       0.008954       0.015484       0.004959      -0.029603      -0.020384      -0.005237       0.025621              9.718091      10.887909       3.799745       1.205888       8.633968      -0.718424       9.632397           0.004706
           36              C       3.631558      13.926266       6.800003      -0.068885      33.599520 0.49262674E+03  0.12002129E+05                                 9.114176                            7.409111       0.088097       1.987956                    0.999458      30.792059      91.425047       0.601617       0.417874      -1.058586       0.081217       0.052879       0.009033       0.097334       0.005543       0.010811       0.011102       0.003129      -0.011416      -0.014767      -0.003599       0.018366              9.845002      10.253107       3.148587       2.423989       7.397858       0.003953      11.884041           0.006328
           37              C       2.535118      18.358460      13.711481       0.124733      30.450002 0.42473674E+03  0.99965211E+04                                 8.684539                            7.008020       0.050968       2.001922                    0.999546      28.421267      83.621727       0.600171       0.433613      -1.046222      -0.035517       0.060515       0.021319       0.073335       0.006856       0.010176      -0.002470      -0.001525      -0.089192      -0.032299       0.010004       0.022295              9.567755       6.708590      -2.568778       0.817342      10.443385       1.943992      11.551291           0.007090
           38              C       1.288029      20.139867      13.371681      -0.054141      33.923730 0.47319715E+03  0.11389183E+05                                 9.091145                            7.209344       0.223406       2.025392                    0.999858      30.385075      89.049975       0.617839       0.411889      -1.064666       0.031594      -0.061919      -0.062181       0.093266      -0.031815      -0.008074      -0.006977      -0.000447      -0.039626      -0.031432      -0.006999       0.038431              9.962474       7.877412      -3.520550       1.947315       9.631003      -0.813282      12.379007           0.003791
           39              C      -0.127305      12.177398       0.898969      -0.066461      35.020774 0.49208965E+03  0.11989793E+05                                 9.382409                            7.403776       0.077527       1.976388                    0.999833      31.095323      92.429522       0.601790       0.417728      -1.058324       0.059454      -0.063875       0.031751       0.092860      -0.018246      -0.007139       0.023281       0.011415      -0.048282      -0.032403      -0.002911       0.035314             10.411174       7.544779      -2.902813       0.265523       9.723709       2.962906      13.965033           0.009518
           40              C       3.259672      15.980627      10.872509       0.097852      29.201719 0.42259892E+03  0.98910544E+04                                 8.308509                            6.876917       0.330382       2.089279                    0.999799      28.162594      81.478397       0.623593       0.419653      -1.059360      -0.051131      -0.031212       0.031621       0.067738       0.007928      -0.007218       0.006999       0.019518       0.049160      -0.022874       0.003181       0.019693              8.930839      10.219363      -0.204786      -3.603696       9.086180      -0.863829       7.486974          -0.000115
           41              C       1.421087      16.131941      12.071869      -0.059822      32.561165 0.49473829E+03  0.12084453E+05                                 8.974520                            7.471792       0.011400       1.962393                    0.999084      30.903917      92.322646       0.592583       0.423161      -1.053694       0.047792       0.062064      -0.050292       0.093088       0.001556      -0.016100      -0.002964       0.028155       0.034708      -0.020139      -0.006202       0.026341              9.698666      10.866818      -0.854370      -3.885714       9.983584      -0.072744       8.245596           0.004708
           42              C       1.835885      14.836937      12.098325      -0.070411      33.670407 0.49410777E+03  0.12047368E+05                                 9.126865                            7.421012       0.082413       1.985828                    0.999433      30.836767      91.595524       0.601035       0.417961      -1.058521       0.081135      -0.019385      -0.049855       0.097181       0.006772      -0.009973      -0.003765       0.016638       0.027995      -0.015395      -0.003085       0.018480              9.857834      10.266238       0.522423      -3.942697      10.773185      -1.945249       8.534077           0.006348
           43              N       5.375860       6.404215       9.090831      -0.298660      42.107168 0.63115418E+03  0.16154753E+05                                10.351714                            8.260843      -0.322259       1.877659                    0.999057      31.331157      91.498820       0.590197       0.405457      -1.080143      -0.008055      -0.062788       0.105820       0.123309      -0.002679       0.016839       0.019358      -0.038178       0.019581      -0.032685       0.000201       0.032485             11.753819       7.147113       1.487406       1.703541      14.800395      -3.978718      13.313949           0.053467
           44              N       2.835719      20.563500      10.193459      -0.302203      43.625705 0.63934728E+03  0.16399421E+05                                10.560926                            8.287828      -0.270380       1.890191                    0.999161      31.461545      91.650714       0.592705       0.402880      -1.083046       0.058768       0.116827      -0.000047       0.130775       0.008198       0.019998      -0.003478       0.003658       0.093743      -0.028537      -0.010310       0.038847             12.106741       9.398670       4.685785      -0.123089      14.386817      -4.008544      12.534736           0.051987
           45              N       4.878105       6.573669       6.463648      -0.286954      40.419587 0.62705379E+03  0.16018029E+05                                10.021556                            8.221795      -0.423176       1.847388                    0.998754      31.141528      90.750551       0.593119       0.404259      -1.081323       0.033767      -0.082981      -0.073643       0.115971      -0.006375       0.011252      -0.006313       0.001356      -0.019286      -0.013909      -0.002713       0.016622             10.965830       9.280657      -1.599348       2.221090      11.593660       2.896596      12.023174           0.071459
           46              N       4.253753       5.537857       4.626300      -0.276220      39.941388 0.61124407E+03  0.15493272E+05                                 9.935038                            8.103797      -0.234901       1.912678                    0.999223      30.639980      88.539977       0.599769       0.402897      -1.083740       0.081024       0.007730       0.090673       0.121846      -0.018358      -0.003343       0.004350      -0.033165      -0.018330      -0.021794      -0.006820       0.028613             10.984289      11.196575      -1.435506       4.632901       9.139603       1.595111      12.616690           0.068852
           47              N       1.784538      12.626330       3.687785      -0.299353      42.146310 0.63183127E+03  0.16176372E+05                                10.357959                            8.265151      -0.321548       1.877767                    0.999041      31.347044      91.556495       0.590057       0.405445      -1.080154      -0.007627       0.122819       0.001402       0.123064       0.015490      -0.005775      -0.005646      -0.014975       0.090702      -0.032381       0.000053       0.032328             11.761550       7.151579       0.730952      -2.142571      17.141785       2.634947      10.991285           0.053412
           48              N       1.040055      14.457140       4.653584      -0.304530      43.765270 0.64170107E+03  0.16476526E+05                                10.586519                            8.305508      -0.276636       1.887853                    0.999157      31.522222      91.903291       0.591755       0.403117      -1.082782       0.058451      -0.057263      -0.101143       0.130098       0.012416      -0.016947      -0.019226      -0.034355      -0.024193      -0.028028      -0.009770       0.037797             12.138697       9.421330      -2.460613      -4.008476      16.514696       2.820055      10.480064           0.052116
           49              N       1.286776      10.266396       4.854625      -0.285271      40.352499 0.62586019E+03  0.15978903E+05                                10.008893                            8.212809      -0.426357       1.846955                    0.998826      31.104889      90.600357       0.593607       0.404145      -1.081468       0.033601      -0.021789       0.109212       0.116323       0.013644      -0.000549       0.007166       0.002647      -0.015379      -0.014732      -0.002457       0.017189             10.951035       9.270197       2.719863       0.274427       9.396110      -1.631469      14.186798           0.071343
           50              N       0.662420       9.193113       6.670339      -0.275623      39.937592 0.61121538E+03  0.15492758E+05                                 9.936151                            8.105034      -0.229777       1.914267                    0.999206      30.637528      88.540867       0.599549       0.403039      -1.083617       0.081398       0.075324      -0.052154       0.122553       0.006329       0.017307       0.009343      -0.010182       0.050939      -0.021626      -0.007026       0.028653             10.985418      11.199052       4.731357      -1.073472      10.367760      -2.302386      11.389442           0.068821
           51              N       3.580202       4.836098       1.000799      -0.300849      42.218035 0.63314218E+03  0.16218936E+05                                10.370372                            8.274404      -0.324530       1.876421                    0.999005      31.382076      91.695346       0.589633       0.405512      -1.080069      -0.008291      -0.059364      -0.106684       0.122370      -0.012783      -0.011283      -0.013836      -0.047465      -0.010254      -0.032721       0.000513       0.032208             11.775982       7.159215      -2.224232       0.437026      10.258949       1.349293      17.909782           0.053498
           52              N       4.631377      12.712647      12.711785      -0.302671      43.586535 0.63863747E+03  0.16374754E+05                                10.549762                            8.279393      -0.265878       1.891616                    0.999174      31.444268      91.547407       0.593488       0.402507      -1.083423       0.058417      -0.058063       0.101111       0.130412      -0.020701      -0.002759       0.022343      -0.028665      -0.008461      -0.027564      -0.010237       0.037801             12.093887       9.386690      -2.233580       4.112059       9.517893       1.203303      17.377078           0.052059
           53              N       3.082443       7.026578       2.461141      -0.285321      40.353703 0.62592239E+03  0.15980170E+05                                10.007470                            8.212111      -0.422102       1.848202                    0.998816      31.101788      90.577116       0.593779       0.404036      -1.081589       0.032372       0.105683      -0.034437       0.115770      -0.007661      -0.011723       0.000035       0.014028       0.016825      -0.014652      -0.003061       0.017713             10.949109       9.266968      -1.121692      -2.491080      14.400408      -1.258957       9.179951           0.071322
           54              N       2.458092       9.135674       2.482775      -0.274734      39.899488 0.61053284E+03  0.15470938E+05                                 9.929243                            8.100234      -0.234370       1.913281                    0.999193      30.621389      88.477627       0.599765       0.403011      -1.083649       0.080968      -0.082771      -0.038618       0.122058       0.012280      -0.013592      -0.013768      -0.019046       0.028542      -0.022068      -0.006811       0.028879             10.976935      11.188357      -3.291052      -3.556400      13.119239       0.707383       8.623208           0.068857
           55              N       0.011140      17.462428       4.688583      -0.298719      42.110036 0.63120713E+03  0.16156429E+05                                10.352058                            8.261098      -0.322144       1.877669                    0.999058      31.332725      91.503970       0.590198       0.405448      -1.080150       0.008041       0.062815      -0.105832       0.123332      -0.002684       0.016843       0.019347      -0.038202       0.019562      -0.032695       0.000216       0.032479             11.754216       7.147340       1.487472       1.703605      14.800936      -3.978855      13.314372           0.053496
           56              N       2.551281       3.303143       3.585955      -0.302162      43.623101 0.63930079E+03  0.16397949E+05                                10.560641                            8.287621      -0.270495       1.890176                    0.999160      31.460129      91.646157       0.592701       0.402889      -1.083038      -0.058765      -0.116788       0.000044       0.130739       0.008196       0.019995      -0.003472       0.003689       0.093757      -0.028532      -0.010319       0.038851             12.106411       9.398418       4.685664      -0.123146      14.386436      -4.008453      12.534379           0.051987
           57              N       0.508895      17.292974       7.315766      -0.286922      40.418904 0.62704271E+03  0.16017655E+05                                10.021408                            8.221697      -0.423203       1.847387                    0.998754      31.141051      90.748530       0.593126       0.404257      -1.081326      -0.033767       0.082991       0.073644       0.115980      -0.006376       0.011260      -0.006320       0.001342      -0.019295      -0.013920      -0.002710       0.016631             10.965651       9.280533      -1.599311       2.221065      11.593459       2.896508      12.022963           0.071481
           58              N       1.133247      18.328786       9.153114      -0.276207      39.941582 0.61124980E+03  0.15493440E+05                                 9.935031                            8.103811      -0.234907       1.912678                    0.999223      30.640062      88.540024       0.599772       0.402894      -1.083742      -0.081027      -0.007735      -0.090689       0.121860      -0.018359      -0.003339       0.004338      -0.033192      -0.018335      -0.021803      -0.006817       0.028620             10.984266      11.196581      -1.435506       4.632883       9.139604       1.595087      12.616613           0.068868
           59              N       3.602462      11.240313      10.091629      -0.299353      42.145117 0.63180787E+03  0.16175640E+05                                10.357839                            8.265049      -0.321540       1.877780                    0.999041      31.346390      91.554520       0.590055       0.405450      -1.080149       0.007652      -0.122807      -0.001373       0.123053       0.015494      -0.005780      -0.005638      -0.014976       0.090695      -0.032384       0.000059       0.032325             11.761418       7.151515       0.730969      -2.142570      17.141586       2.634874      10.991153           0.053422
           60              N       4.346945       9.409503       9.125830      -0.304566      43.766047 0.64171221E+03  0.16476893E+05                                10.586645                            8.305579      -0.276579       1.887862                    0.999157      31.522612      91.904827       0.591753       0.403117      -1.082781      -0.058434       0.057259       0.101156       0.130099       0.012416      -0.016944      -0.019213      -0.034358      -0.024199      -0.028025      -0.009764       0.037788             12.138860       9.421432      -2.460604      -4.008561      16.514923       2.820089      10.480224           0.052102
           61              N       4.100224      13.600247       8.924789      -0.285249      40.350951 0.62583037E+03  0.15977989E+05                                10.008780                            8.212718      -0.426468       1.846933                    0.998825      31.104105      90.598328       0.593598       0.404155      -1.081458      -0.033583       0.021754      -0.109192       0.116293       0.013639      -0.000545       0.007168       0.002656      -0.015438      -0.014728      -0.002467       0.017195             10.950911       9.270028       2.719787       0.274441       9.396007      -1.631472      14.186699           0.071309
           62              N       4.724580      14.673530       7.109075      -0.275668      39.939841 0.61125631E+03  0.15494039E+05                                 9.936424                            8.105231      -0.229683       1.914276                    0.999206      30.638748      88.544804       0.599551       0.403031      -1.083623      -0.081406      -0.075347       0.052172       0.122581       0.006334       0.017301       0.009329      -0.010191       0.050936      -0.021628      -0.007013       0.028641             10.985737      11.199381       4.731538      -1.073507      10.368091      -2.302458      11.389741           0.068850
           63              N       1.806798      19.030545      12.778615      -0.300817      42.218035 0.63314434E+03  0.16218996E+05                                10.370355                            8.274412      -0.324624       1.876396                    0.999005      31.382042      91.695091       0.589633       0.405511      -1.080070       0.008283       0.059359       0.106698       0.122378      -0.012777      -0.011283      -0.013841      -0.047490      -0.010293      -0.032725       0.000500       0.032225             11.775952       7.159188      -2.224175       0.437012      10.258892       1.349267      17.909776           0.053482
           64              N       0.755623      11.153996       1.067629      -0.302652      43.586885 0.63864653E+03  0.16375026E+05                                10.549757                            8.279410      -0.265871       1.891617                    0.999174      31.444487      91.547810       0.593492       0.402503      -1.083427      -0.058443       0.058047      -0.101122       0.130425      -0.020702      -0.002766       0.022336      -0.028688      -0.008485      -0.027558      -0.010248       0.037806             12.093865       9.386700      -2.233552       4.112044       9.517865       1.203292      17.377028           0.052042
           65              N       2.304557      16.840065      11.318273      -0.285378      40.356737 0.62597920E+03  0.15981951E+05                                10.007806                            8.212363      -0.421934       1.848229                    0.998816      31.103449      90.582298       0.593784       0.404024      -1.081599      -0.032380      -0.105722       0.034431       0.115807      -0.007664      -0.011720       0.000024       0.014005       0.016805      -0.014652      -0.003051       0.017702             10.949491       9.267352      -1.121782      -2.491214      14.400872      -1.258971       9.180249           0.071357
           66              N       2.928908      14.730969      11.296639      -0.274697      39.897448 0.61049493E+03  0.15469757E+05                                 9.929010                            8.100059      -0.234455       1.913271                    0.999193      30.620289      88.474189       0.599762       0.403019      -1.083642      -0.080956       0.082741       0.038623       0.122031       0.012296      -0.013588      -0.013776      -0.019040       0.028538      -0.022070      -0.006819       0.028890             10.976668      11.188041      -3.290957      -3.556255      13.119005       0.707339       8.622957           0.068836
           67              H       4.185297       4.977786       7.972218       0.102632       1.546353 0.12909650E+02  0.14391561E+03                                 2.232846                            2.109854      -1.550280       2.089504                    0.991849       4.667570      14.268860       0.424904       1.293068      -0.701824      -0.025606      -0.019066      -0.072803       0.079495       0.014857       0.018744       0.008629      -0.008060       0.045920      -0.026005      -0.005199       0.031204              2.273997       2.080023       0.201564       0.420792       1.882107       0.126163       2.859860          -0.000354
           68              H       6.538768       7.218386      10.883808       0.097043       1.912075 0.15505234E+02  0.17770383E+03                                 2.435848                            2.213783      -1.083974       2.293423                    0.996488       4.295523      12.549696       0.450884       1.185286      -0.730371       0.032855       0.035856       0.043629       0.065334       0.016218       0.021943       0.003214      -0.017594       0.037884      -0.032111       0.002697       0.029415              2.522970       2.570529       0.828662       0.340528       2.950187       0.382381       2.048193           0.000612
           69              H       4.143088      20.983553      12.026397       0.096356       1.984703 0.16253091E+02  0.19003358E+03                                 2.553562                            2.305200      -1.445982       2.124934                    0.993380       4.665883      14.142380       0.427267       1.226062      -0.718307       0.029096      -0.004031       0.055245       0.062569       0.017612       0.013788      -0.006456      -0.012799       0.041863      -0.030763       0.011002       0.019761              2.677737       2.348688      -0.171093       0.659599       2.076671      -0.601538       3.607852           0.001219
           70              H       3.046329       7.258005       5.527750       0.099679       1.591483 0.13149175E+02  0.14729159E+03                                 2.279474                            2.130897      -1.607521       2.064990                    0.989439       4.713162      14.452661       0.422249       1.294964      -0.701421      -0.056975       0.052655       0.011136       0.078376      -0.021981       0.002774       0.009715       0.008653      -0.016575      -0.024296      -0.001422       0.025718              2.344774       2.825806      -0.723537       0.050552       2.405274      -0.056831       1.803242          -0.000044
           71              H       1.320169       5.237455       6.772031       0.097759       1.731822 0.14811734E+02  0.17069281E+03                                 2.386683                            2.244282      -1.678991       2.021216                    0.990407       4.901280      15.176093       0.416789       1.275206      -0.705091       0.052008      -0.026125       0.022591       0.062431      -0.014355       0.014685       0.010837       0.017082      -0.012609      -0.027301       0.005506       0.021795              2.458828       2.996748      -0.389117       0.558495       2.102160      -0.309738       2.277577           0.001214
           72              H       0.522662       3.968625       4.770020       0.100711       1.734930 0.14333012E+02  0.16474625E+03                                 2.429380                            2.231530      -1.834563       1.943370                    0.992208       5.161884      16.257345       0.409005       1.302864      -0.697397       0.032807      -0.050767      -0.008845       0.061089      -0.015145       0.008725       0.012567      -0.014579      -0.013274      -0.024751       0.003903       0.020848              2.503972       2.464929      -0.837717      -0.307442       3.020660       0.427935       2.026328           0.000800
           73              H       0.593919      12.370797       5.482415       0.101850       1.551910 0.12964990E+02  0.14466892E+03                                 2.236796                            2.113225      -1.547345       2.089764                    0.991832       4.675473      14.293870       0.424964       1.291667      -0.702103      -0.025269      -0.053816       0.053181       0.079768       0.008982      -0.022530      -0.012511      -0.014476       0.025813      -0.026169      -0.005331       0.031500              2.278182       2.083467       0.264612      -0.386249       2.511144      -0.488146       2.239935          -0.000368
           74              H       2.947451      13.772008       2.086203       0.097534       1.916545 0.15549739E+02  0.17836387E+03                                 2.440702                            2.217732      -1.083067       2.293902                    0.996572       4.300766      12.575418       0.450190       1.186113      -0.730153       0.032615       0.020010      -0.052541       0.064997       0.010878      -0.025191      -0.005937      -0.022105       0.023509      -0.032163       0.002644       0.029518              2.528245       2.575917      -0.119784      -0.890832       1.945891       0.200009       3.062927           0.000616
           75              H       2.347411      15.834404       3.373201       0.096398       1.981342 0.16219210E+02  0.18952820E+03                                 2.550385                            2.302615      -1.448481       2.124106                    0.993636       4.660229      14.118660       0.427581       1.225869      -0.718374       0.029134       0.049751      -0.024147       0.062507       0.003118      -0.022104      -0.003045      -0.029274      -0.007721      -0.030720       0.011002       0.019718              2.674225       2.345518       0.655421      -0.181291       3.740634      -0.361757       1.936523           0.001228
           76              H       4.841980       9.113637       4.729784       0.099293       1.590478 0.13140087E+02  0.14718250E+03                                 2.279977                            2.131316      -1.618114       2.061318                    0.989595       4.713270      14.458454       0.421812       1.296370      -0.701145      -0.057234      -0.016800      -0.051436       0.078763       0.013178       0.017456      -0.003155       0.020036       0.017363      -0.024030      -0.001430       0.025459              2.345330       2.826422       0.405808       0.601656       2.003440       0.289276       2.206127          -0.000046
           77              H       3.115877      11.201491       5.857491       0.098095       1.729118 0.14782919E+02  0.17026460E+03                                 2.383498                            2.241579      -1.673143       2.023688                    0.990343       4.895579      15.150320       0.417218       1.274616      -0.705228       0.051964       0.032621       0.011597       0.062441       0.019842       0.004911      -0.006358       0.024995       0.010304      -0.027225       0.005404       0.021821              2.455399       2.992119       0.676503       0.057412       2.498379       0.078587       1.875699           0.001202
           78              H       2.318383      10.102193       7.957474       0.101210       1.733429 0.14319410E+02  0.16457811E+03                                 2.429679                            2.231752      -1.840762       1.941100                    0.992298       5.161962      16.265815       0.408565       1.304362      -0.697081       0.032703       0.017902       0.047987       0.060768       0.014993       0.008875      -0.000330       0.006949       0.051535      -0.024803       0.003704       0.021100              2.504321       2.465409       0.152667       0.879502       1.904471       0.216668       3.143083           0.000787
           79              H       2.389588       6.518060       0.324781       0.101852       1.552510 0.12973638E+02  0.14481250E+03                                 2.238746                            2.115001      -1.553731       2.087267                    0.991747       4.679574      14.316138       0.424396       1.292976      -0.701814      -0.025502       0.072838       0.019966       0.079714      -0.023840       0.003577       0.003762      -0.029645      -0.019570      -0.026069      -0.005329       0.031398              2.280182       2.085234      -0.467369      -0.035942       2.732964       0.361768       2.022348          -0.000345
           80              H       4.743111       2.876249       0.809403       0.096581       1.922561 0.15604943E+02  0.17914309E+03                                 2.445166                            2.221152      -1.089059       2.290705                    0.996538       4.306590      12.594675       0.450031       1.185566      -0.730289       0.032911      -0.055817       0.009289       0.065460      -0.027258       0.003114       0.002812      -0.027793       0.006771      -0.032218       0.002728       0.029490              2.533164       2.581104      -0.714219       0.551096       2.615784      -0.585669       2.402604           0.000630
           81              H       5.938711      10.915091      12.159093       0.097076       1.977497 0.16185747E+02  0.18906358E+03                                 2.548442                            2.301284      -1.450592       2.123901                    0.993543       4.657099      14.112295       0.427358       1.226985      -0.718119       0.028866      -0.045477      -0.030865       0.062081      -0.020809       0.008307       0.009671      -0.018158       0.025564      -0.030803       0.010840       0.019963              2.671989       2.344132      -0.483749      -0.476023       2.698143       0.960274       2.973693           0.001225
           82              H       1.250683       7.494762       3.521743       0.099860       1.588019 0.13114429E+02  0.14681061E+03                                 2.276851                            2.128645      -1.611408       2.064200                    0.989546       4.707203      14.431605       0.422289       1.295652      -0.701303      -0.057040      -0.036046       0.039909       0.078394       0.008643      -0.020342      -0.006608       0.003279      -0.032508      -0.024138      -0.001567       0.025705              2.341965       2.821973       0.317519      -0.650617       1.902640      -0.231948       2.301283          -0.000035
           83              H      -0.475471       7.427459       1.149754       0.097453       1.730373 0.14793570E+02  0.17040360E+03                                 2.383992                            2.241865      -1.666905       2.025834                    0.990393       4.895974      15.148098       0.417372       1.274023      -0.705369       0.052164      -0.006628      -0.034216       0.062736      -0.005467      -0.019627      -0.004486       0.006176      -0.045702      -0.027146       0.005441       0.021705              2.455981       2.993073      -0.288757      -0.615184       1.963529       0.230472       2.411341           0.001221
           84              H       4.114004       9.795825       1.051920       0.101240       1.727362 0.14259676E+02  0.16370991E+03                                 2.423782                            2.227008      -1.835986       1.943640                    0.992304       5.150827      16.218341       0.409049       1.304263      -0.697139       0.032645       0.032978      -0.039495       0.060935       0.000128      -0.017422      -0.012214      -0.015001      -0.014937      -0.024656       0.003864       0.020792              2.497936       2.459024       0.682262      -0.569453       2.638826      -0.641929       2.395959           0.000791
           85              H       1.201703      18.888857       5.807196       0.102621       1.546359 0.12909728E+02  0.14391675E+03                                 2.232859                            2.109866      -1.550312       2.089492                    0.991847       4.667594      14.268967       0.424901       1.293075      -0.701823       0.025604       0.019079       0.072799       0.079494       0.014855       0.018742       0.008628      -0.008064       0.045931      -0.026006      -0.005197       0.031202              2.274009       2.080035       0.201567       0.420795       1.882118       0.126165       2.859875          -0.000349
           86              H      -1.151768      16.648257       2.895606       0.097029       1.912312 0.15507532E+02  0.17773573E+03                                 2.435968                            2.213884      -1.083903       2.293412                    0.996490       4.295820      12.550523       0.450895       1.185218      -0.730386      -0.032859      -0.035840      -0.043636       0.065332       0.016219       0.021947       0.003213      -0.017591       0.037900      -0.032116       0.002696       0.029419              2.523097       2.570656       0.828716       0.340558       2.950343       0.382410       2.048292           0.000624
           87              H       1.243912       2.883090       1.753017       0.096377       1.984259 0.16248732E+02  0.18997152E+03                                 2.553311                            2.304992      -1.446122       2.124938                    0.993376       4.665323      14.140671       0.427254       1.226170      -0.718284      -0.029096       0.004044      -0.055253       0.062576       0.017607       0.013784      -0.006457      -0.012799       0.041876      -0.030759       0.010999       0.019761              2.677465       2.348470      -0.171070       0.659507       2.076480      -0.601447       3.607444           0.001235
           88              H       2.340671      16.608638       8.251664       0.099700       1.591416 0.13148525E+02  0.14728279E+03                                 2.279431                            2.130860      -1.607585       2.064975                    0.989438       4.713065      14.452388       0.422247       1.294983      -0.701417       0.056974      -0.052662      -0.011133       0.078379      -0.021981       0.002772       0.009713       0.008652      -0.016574      -0.024293      -0.001424       0.025718              2.344728       2.825745      -0.723515       0.050551       2.405226      -0.056829       1.803213          -0.000037
           89              H       4.066831      18.629188       7.007383       0.097787       1.731773 0.14811250E+02  0.17068645E+03                                 2.386670                            2.244270      -1.679112       2.021177                    0.990407       4.901233      15.176086       0.416782       1.275234      -0.705085      -0.052004       0.026130      -0.022598       0.062433      -0.014349       0.014682       0.010838       0.017089      -0.012610      -0.027297       0.005504       0.021793              2.458815       2.996732      -0.389116       0.558493       2.102148      -0.309737       2.277564           0.001217
           90              H       4.864338      19.898018       9.009394       0.100735       1.734892 0.14332669E+02  0.16474165E+03                                 2.429362                            2.231516      -1.834645       1.943342                    0.992208       5.161841      16.257286       0.409002       1.302879      -0.697393      -0.032804       0.050775       0.008838       0.061092      -0.015143       0.008720       0.012566      -0.014578      -0.013279      -0.024745       0.003898       0.020847              2.503953       2.464911      -0.837707      -0.307440       3.020634       0.427930       2.026315           0.000791
           91              H       4.793081      11.495846       8.296999       0.101806       1.552072 0.12966592E+02  0.14469040E+03                                 2.236892                            2.113309      -1.547198       2.089796                    0.991835       4.675691      14.294433       0.424973       1.291610      -0.702115       0.025268       0.053817      -0.053169       0.079760       0.008979      -0.022530      -0.012512      -0.014483       0.025805      -0.026171      -0.005327       0.031498              2.278282       2.083549       0.264630      -0.386276       2.511264      -0.488181       2.240034          -0.000365
           92              H       2.439549      10.094635      11.693211       0.097484       1.916610 0.15550373E+02  0.17837339E+03                                 2.440796                            2.217809      -1.083151       2.293866                    0.996571       4.300856      12.575859       0.450171       1.186148      -0.730146      -0.032618      -0.020002       0.052541       0.064997       0.010879      -0.025192      -0.005932      -0.022101       0.023506      -0.032162       0.002647       0.029516              2.528346       2.576023      -0.119795      -0.890890       1.945956       0.200027       3.063060           0.000621
           93              H       3.039589       8.032239      10.406213       0.096337       1.981665 0.16222351E+02  0.18957298E+03                                 2.550590                            2.302782      -1.448375       2.124105                    0.993639       4.660644      14.119952       0.427583       1.225810      -0.718387      -0.029136      -0.049743       0.024145       0.062500       0.003118      -0.022109      -0.003042      -0.029267      -0.007737      -0.030723       0.011006       0.019717              2.674448       2.345695       0.655499      -0.181313       3.740993      -0.361797       1.936655           0.001219
           94              H       0.545020      14.753006       9.049630       0.099292       1.590408 0.13139364E+02  0.14717233E+03                                 2.279916                            2.131263      -1.618055       2.061352                    0.989594       4.713135      14.457929       0.421816       1.296376      -0.701144       0.057232       0.016787       0.051446       0.078765       0.013178       0.017457      -0.003155       0.020029       0.017358      -0.024029      -0.001430       0.025459              2.345265       2.826336       0.405789       0.601631       2.003390       0.289265       2.206068          -0.000037
           95              H       2.271123      12.665152       7.921923       0.098102       1.728982 0.14781512E+02  0.17024483E+03                                 2.383412                            2.241504      -1.673176       2.023695                    0.990342       4.895381      15.149686       0.417215       1.274652      -0.705221      -0.051963      -0.032627      -0.011583       0.062441       0.019842       0.004907      -0.006357       0.025000       0.010307      -0.027226       0.005404       0.021821              2.455307       2.991997       0.676463       0.057405       2.498284       0.078580       1.875640           0.001206
           96              H       3.068617      13.764450       5.821940       0.101183       1.733635 0.14321429E+02  0.16460641E+03                                 2.429816                            2.231866      -1.840682       1.941105                    0.992299       5.162275      16.266821       0.408568       1.304310      -0.697091      -0.032708      -0.017907      -0.047980       0.060766       0.014997       0.008878      -0.000332       0.006953       0.051532      -0.024808       0.003707       0.021101              2.504467       2.465554       0.152683       0.879581       1.904566       0.216688       3.143281           0.000787
           97              H       2.997412      17.348583      13.454633       0.101907       1.552291 0.12971433E+02  0.14478262E+03                                 2.238598                            2.114872      -1.553860       2.087250                    0.991744       4.679249      14.315176       0.424391       1.293038      -0.701801       0.025502      -0.072848      -0.019962       0.079723      -0.023841       0.003573       0.003759      -0.029642      -0.019576      -0.026066      -0.005333       0.031399              2.280028       2.085106      -0.467320      -0.035940       2.732760       0.361730       2.022219          -0.000352
           98              H       0.643889      20.990394      12.970011       0.096649       1.922251 0.15601932E+02  0.17910065E+03                                 2.444955                            2.220976      -1.089072       2.290745                    0.996537       4.306192      12.593410       0.450035       1.185607      -0.730279      -0.032905       0.055827      -0.009298       0.065466      -0.027254       0.003114       0.002809      -0.027799       0.006761      -0.032214       0.002725       0.029489              2.532939       2.580877      -0.714123       0.551026       2.615549      -0.585591       2.402392           0.000613
           99              H      -0.551711      12.951552       1.620321       0.097117       1.977520 0.16185966E+02  0.18906629E+03                                 2.548418                            2.301264      -1.450526       2.123923                    0.993544       4.657095      14.112168       0.427371       1.226946      -0.718127      -0.028865       0.045478       0.030862       0.062080      -0.020808       0.008306       0.009667      -0.018167       0.025564      -0.030802       0.010840       0.019962              2.671962       2.344108      -0.483742      -0.476014       2.698120       0.960259       2.973659           0.001219
          100              H       4.136317      16.371881      10.257671       0.099847       1.588217 0.13116434E+02  0.14683832E+03                                 2.277000                            2.128775      -1.611426       2.064165                    0.989547       4.707542      14.432791       0.422287       1.295612      -0.701310       0.057042       0.036031      -0.039907       0.078388       0.008641      -0.020343      -0.006611       0.003279      -0.032521      -0.024141      -0.001565       0.025706              2.342124       2.822183       0.317549      -0.650685       1.902753      -0.231970       2.301434          -0.000035
          101              H       5.862471      16.439184      12.629660       0.097446       1.730527 0.14795163E+02  0.17042612E+03                                 2.384096                            2.241955      -1.666871       2.025825                    0.990394       4.896213      15.148901       0.417373       1.273988      -0.705376      -0.052166       0.006611       0.034218       0.062737      -0.005464      -0.019628      -0.004484       0.006175      -0.045700      -0.027146       0.005441       0.021705              2.456092       2.993220      -0.288773      -0.615228       1.963604       0.230486       2.411451           0.001216
          102              H       1.272996      14.070818      12.727494       0.101272       1.727074 0.14256837E+02  0.16367001E+03                                 2.423583                            2.226841      -1.836046       1.943653                    0.992302       5.150374      16.216823       0.409047       1.304327      -0.697126      -0.032640      -0.032989       0.039492       0.060937       0.000127      -0.017418      -0.012214      -0.015006      -0.014928      -0.024653       0.003862       0.020791              2.497724       2.458813       0.682175      -0.569376       2.638600      -0.641849       2.395758           0.000798

******************************************************
Auxiliary information for the entire system
The total spin magnetic moment of the unit cell is   5.884080
The total net atomic charge of the unit cell is   0.000002
Accuracy of reproducing the electrostatic potential in the unit cell:
  The inner radius (bohr) =    5.0000
  The outer radius (bohr) =   12.0000
  Valid grid points have density less than (e/(bohr^3)) =    0.0001
  The number of valid grid points were=         3094
  The rms potential error without charges in kcal/mol is=      4.11763
  The rms potential error with partial charges in kcal/mol is=      1.81157
  The RRMSE value at monopole order=      0.43995
  The rms potential error with partial charges and cloud penetration in kcal/mol is=      1.82215
  The RRMSE value at monopole order with cloud penetration is=      0.44253
  The rms potential error with partial charges and atomic dipoles in kcal/mol is=      1.17753
  The RRMSE value at dipole order=      0.28597
  The rms potential error with partial charges, atomic dipoles and cloud penetration in kcal/mol is=      1.18809
  The RRMSE value at dipole order with cloud penetration=      0.28854

******************************************************
The electron densities and ab initio electrostatic potential were computed in VASP using the PBE functional and
projector augmented wave method. See the main text of the journal article for a description of computational details.
The atomic charges, dipoles, and quadrupoles were computed with the DDEC6 method as described in
(a) T. A. Manz and N. Gabaldon Limas, RSC Adv. 6 (2016) 47771-47801 DOI: 10.1039/c6ra04656h
(b) N. Gabaldon Limas and T. A. Manz, RSC Adv. 8 (2018) 2678-2707 DOI: 10.1039/c7ra11829e.
For each atom in the material, the electron cloud parameters were fit to the spherically averaged atom-in-material
electron density using radial positions for which this density was between 10^-4 and 10^-2 electrons per cubic bohr.
The polarizabilities, dispersion coefficients, and quantum Drude oscillator (QDO) parameters were fit using the MCLF method.
The magnetic structure of the system was optimized in VASP from the default ferromagnetic initial guess using spin polarization.
The atomic spin moments (ASMs) were computed on this optimized magnetic structure using the DDEC6 partition as inputs
to the method of T. A. Manz and D. S. Sholl, J. Chem. Theory Comput. 7 (2011) 4146-4164 DOI: 10.1021/ct200539n.
The RMSE and RRMSE were computed using a uniform grid with Ewald summation.
