# Supplementary material for: A collection of forcefield precursors for metal–organic frameworks
Source: RSC Adv. 2019 Nov 13;9(63):36492–507. doi: 10.1039/c9ra07327b (PMC9075174; doi:10.1039/c9ra07327b)
Supplement: RA-009-C9RA07327B-s3675 [file RA-009-C9RA07327B-s3675.xyz]

  141
jmolscript: load "" {1 1 1} spacegroup "x,y,z" unitcell [{      9.352100     0.000000     0.000000 }, {      4.522466    10.406920     0.000000 }, {      3.439713     2.256394    18.352395 }]
Co    11.796699    10.054768    13.178488     0.600295
Co     5.517580     2.608546     5.173907     0.607504
Co     0.000000     0.000000     0.000000     0.701794
H      8.622412     6.363892     3.564035     0.120987
H      8.052072     6.355689     5.825050     0.132178
H      5.783841     9.548085     5.254291     0.125140
H      8.934003     8.636483     7.201480     0.124249
H     10.084809     9.092525     9.167021     0.098501
H      6.918321     7.997605    11.316087     0.106730
H      5.767195     7.504361     9.378074     0.122204
H     11.141791     9.007291    -0.033034     0.110665
H     10.199713     6.940462     0.009176     0.129114
H      7.931292     7.637250    18.271644     0.138109
H      8.771883     9.739448    18.271644     0.105079
H     12.077374    10.415205    10.123181     0.086255
H     13.560459    10.947484     8.493488     0.119189
H      6.891930    11.632655    11.306911     0.126702
H     14.681749    11.056869    12.870535     0.098226
H      5.469169     1.509338    11.472082     0.084092
H      4.494914     3.559427    11.420695     0.119986
H      6.417280     4.423368    14.799371     0.130549
H      7.424592     2.397771    14.669069     0.096309
H     13.820610     5.775430    15.148067     0.131300
H     12.754359     7.797319    15.129714     0.095406
H     12.749419     7.857628    11.261030     0.089609
H      4.516564     5.919712    11.158256     0.126414
H      8.691867     6.299422    14.788360     0.121001
H      9.262207     6.307625    12.527345     0.132161
H     11.530438     3.115229    13.098104     0.125181
H      8.380276     4.026831    11.150915     0.124295
H      7.229470     3.570789     9.185374     0.098465
H     10.395958     4.665709     7.036308     0.106586
H     11.547084     5.158953     8.974321     0.122154
H      2.732775     1.399629     0.033034     0.110681
H      3.674853     3.466458    -0.009176     0.129075
H      9.382987     5.026064     0.080751     0.138103
H      8.542396     2.923866     0.080751     0.105007
H      5.236905     2.248109     8.229214     0.086408
H      3.753820     1.715830     9.858907     0.119415
H     10.422349     1.030659     7.045484     0.126867
H      2.632530     1.606445     5.481860     0.098251
H     11.845110    11.153976     6.880313     0.084265
H     12.819365     9.103887     6.931700     0.120087
H     10.896999     8.239946     3.553024     0.130509
H      9.889687    10.265543     3.683326     0.096708
H      3.493669     6.887884     3.204328     0.131517
H      4.559920     4.865995     3.222681     0.094866
H      4.564860     4.805686     7.091365     0.089645
H     12.797715     6.743602     7.194139     0.126581
C      6.636809     8.928120     3.538342    -0.027905
C      7.523054     7.968767     3.031816    -0.040622
C      8.041768     7.011230     3.894378    -0.101833
C      7.707213     7.005674     5.254291    -0.205762
C      6.878396     7.951963     5.722277     0.258971
C      6.349773     8.902791     4.898254    -0.253845
C      5.889979     9.914032     2.661097     0.579386
C      7.970619     7.932272     1.583812     0.562608
C      7.238223     8.062446     8.119100     0.292244
C      8.525683     8.515538     8.029173    -0.240873
C      9.206699     8.790122     9.212902    -0.095103
C      8.624629     8.628503    10.446183    -0.053016
C      7.326631     8.134612    10.492064    -0.085250
C      6.631895     7.843640     9.335863    -0.236867
C      9.301038     9.053006    11.723510     0.557807
C     11.700090     8.263647    -0.029364     0.096809
C     11.125984     7.017524    -0.007341    -0.176256
C      2.544276     5.884574    -0.012847     0.099588
C      7.347628     8.361383    18.295503    -0.170790
C      7.848709     9.634513    18.289997     0.111102
C     12.942041    10.648237    10.376444     0.082058
C     13.828489    10.979908     9.383580    -0.187232
C     15.099709    11.358347     9.693735     0.112959
C     15.395290    11.376916    11.029789    -0.155088
C     14.443719    11.020421    11.973102     0.102137
C      5.669376     2.107603    12.156626     0.101803
C      5.065217     3.340699    12.121757    -0.183820
C      5.305604     4.257356    13.127468     0.117687
C      6.207109     3.853026    14.096475    -0.160770
C      6.791755     2.617024    14.023065     0.101306
C      4.292909     6.235945    11.995125    -0.179345
C      4.639359     5.577304    13.164173     0.122025
C     13.629844     6.185410    14.335056    -0.161090
C     12.983247     7.408863    14.314868     0.100481
C     12.986548     7.444801    12.059359     0.102481
C     10.677470     3.735194    14.814053    -0.027800
C      9.791225     4.694547    15.320579    -0.040616
C      9.272511     5.652084    14.458017    -0.101720
C      9.607066     5.657640    13.098104    -0.205695
C     10.435883     4.711351    12.630118     0.259060
C     10.964506     3.760523    13.454141    -0.253703
C     11.424300     2.749282    15.691298     0.579398
C      9.343660     4.731042    16.768583     0.562574
C     10.076056     4.600868    10.233295     0.292302
C      8.788596     4.147776    10.323222    -0.240675
C      8.107580     3.873192     9.139493    -0.095198
C      8.689650     4.034811     7.906212    -0.053043
C      9.987648     4.528702     7.860331    -0.085519
C     10.682384     4.819674     9.016532    -0.236989
C      8.013241     3.610308     6.628885     0.557612
C      2.174476     2.143273     0.029364     0.096834
C      2.748582     3.389396     0.007341    -0.176269
C      1.978190     4.522346     0.012847     0.099619
C      9.966651     4.301931     0.056892    -0.170833
C      9.465570     3.028801     0.062398     0.111034
C      4.372238     2.015077     7.975951     0.082067
C      3.485790     1.683406     8.968815    -0.187008
C      2.214570     1.304967     8.658660     0.113701
C      1.918989     1.286398     7.322606    -0.154997
C      2.870560     1.642893     6.379293     0.102100
C     11.644903    10.555711     6.195769     0.102312
C     12.249062     9.322615     6.230638    -0.183371
C     12.008675     8.405958     5.224927     0.117191
C     11.107170     8.810288     4.255920    -0.160344
C     10.522524    10.046290     4.329330     0.101580
C      3.669270     6.427369     6.357270    -0.179024
C     12.674920     7.086010     5.188222     0.123021
C      3.684435     6.477904     4.017339    -0.160791
C      4.331032     5.254451     4.037527     0.101139
C      4.327731     5.218513     6.293036     0.103116
N      6.516046     1.711812    13.093516    -0.211252
N     12.671156     8.057894    13.203080    -0.214664
N     13.231458    10.634829    11.672490    -0.213838
N      7.103596    10.720243    18.309267    -0.191085
N     10.798233    10.951502     5.258879    -0.212812
N      4.643123     4.605420     5.149315    -0.216305
N      4.082821     2.028485     6.679905    -0.214080
N      0.858583     1.943071     0.043128    -0.191055
O      5.850983     9.680949     1.450940    -0.498604
O      0.752588     0.440626     3.245254    -0.592627
O      8.686195     8.859703     1.187400    -0.522265
O      7.653020     6.917764     0.933403    -0.526382
O      6.391758     7.882146     7.041997    -0.258185
O     10.498256     9.455711    11.646980    -0.564775
O      8.626476     8.994973    12.775102    -0.565004
O     11.463296     2.982365    16.901455    -0.498673
O     16.561691    12.222688    15.107141    -0.592125
O      8.628084     3.803611    17.164995    -0.521823
O      9.661259     5.745550    17.418992    -0.526246
O     10.922521     4.781168    11.310398    -0.258059
O      6.816023     3.207603     6.705415    -0.565330
O      8.687803     3.668341     5.577293    -0.566273

The following XYZ coordinates are in angstroms. Other properties are in atomic units.
The sperically averaged electron density of each atom fit to a function of the form exp(a - br)
eigen_1, eigen_2 and eigen_3 are the three eigenvalues of traceless quadrupole moment tensor
  atom number  atomic symbol              X              Y              Z     net charge C6 coefficient C8 coefficient C10 coefficient fluctuating dipole atomic polarizability isotropic forcefield polarizability              a              b squared Pearson coefficient          <r^3>          <r^4>         wp_QDO          m_QDO          q_QDO       dipole_x       dipole_y       dipole_z         dipole            Qxy            Qxz            Qyz     Q(x^2-y^2)  Q(3z^2 - R^2)        eigen_1        eigen_2        eigen_3 static polarizability      alpha(xx)      alpha(xy)      alpha(xz)      alpha(yy)      alpha(yz)      alpha(zz) atomic spin moment
            1             Co      11.796699      10.054768      13.178488       0.600295     132.782414 0.29867627E+04  0.10538901E+06                                19.627498                           16.546803       0.925035       2.083859                    0.996689      52.920483     145.529419       0.504955       0.343763      -1.204312      -0.062238      -0.016252       0.123527       0.139272       0.105507       0.122358       0.048877       0.171023       0.359933      -0.196086      -0.035236       0.231321             22.855854      20.969591      -4.955870      -0.494653      33.602304      -0.725604      13.995669           2.662313
            2             Co       5.517580       2.608546       5.173907       0.607504     131.769163 0.29587941E+04  0.10414130E+06                                19.519661                           16.461542       0.933695       2.087964                    0.996654      52.743302     144.790203       0.506688       0.343445      -1.204771       0.065135       0.017668      -0.126883       0.143716       0.100823       0.085584       0.106398       0.229638       0.409808      -0.235734      -0.001762       0.237496             22.723771      20.858348      -4.919499      -0.487730      33.388968      -0.730935      13.923996           2.671993
            3             Co       0.000000       0.000000       0.000000       0.701794     145.387340 0.26132631E+04  0.89036451E+05                                20.809521                           15.447122       0.737148       2.066889                    0.995569      49.751201     133.727612       0.525023       0.342408      -1.207462       0.000163      -0.000056      -0.000165       0.000239      -0.254612      -0.148022       0.075372       0.352364      -0.098388      -0.293244      -0.097860       0.391104             27.188437      19.097804       5.348355       9.159903      31.697525      -8.063726      30.769981           1.326221
            4              H       8.622412       6.363892       3.564035       0.120987       1.022509 0.75422395E+01  0.72945673E+02                                 1.680632                            1.612718      -0.826913       2.495324                    0.999366       3.361744       9.334773       0.489733       1.293146      -0.707233       0.023669      -0.032363      -0.015095       0.042842      -0.014421      -0.007517      -0.001358      -0.003694       0.009266      -0.018146       0.003603       0.014543              1.691890       1.711693      -0.361536      -0.213375       1.747942       0.180267       1.616035          -0.000138
            5              H       8.052072       6.355689       5.825050       0.132178       0.911739 0.65185642E+01  0.61899198E+02                                 1.658580                            1.573547      -1.220637       2.314982                    0.994520       3.633768      10.607755       0.452829       1.424422      -0.677943       0.012826      -0.027557       0.018152       0.035404      -0.007964      -0.002639      -0.004942       0.000967       0.015583      -0.012263       0.004549       0.007714              1.690614       1.436727      -0.260368       0.198610       1.904444      -0.424703       1.730670          -0.000158
            6              H       5.783841       9.548085       5.254291       0.125140       0.970207 0.73585991E+01  0.72400562E+02                                 1.749570                            1.687671      -1.552447       2.147148                    0.991280       4.000185      12.089611       0.428892       1.451482      -0.671270      -0.018908       0.024931       0.008636       0.032460      -0.007571      -0.005826       0.005991      -0.006935       0.006707      -0.009789      -0.003535       0.013324              1.764829       1.757021      -0.322214      -0.169135       1.836938       0.223536       1.700528          -0.000076
            7              H       8.934003       8.636483       7.201480       0.124249       0.935099 0.70297656E+01  0.67848919E+02                                 1.662247                            1.616568      -1.222975       2.300975                    0.995392       3.723287      10.865308       0.455225       1.394050      -0.683379       0.018938       0.005125      -0.026627       0.033074       0.006016      -0.005478      -0.002916       0.015157       0.014865      -0.012213      -0.000113       0.012326              1.648243       1.583091       0.084567      -0.267188       1.350904      -0.041162       2.010733          -0.000049
            8              H      10.084809       9.092525       9.167021       0.098501       1.039100 0.76373686E+01  0.74558573E+02                                 1.723435                            1.637533      -1.043965       2.371066                    0.997193       3.676558      10.466632       0.476524       1.316642      -0.699703       0.034929       0.009245      -0.000940       0.036144       0.007431      -0.003218      -0.000182       0.019787      -0.001789      -0.012140      -0.001226       0.013366              1.761118       2.330638       0.331963       0.033602       1.494666       0.019884       1.458051           0.000044
            9              H       6.918321       7.997605      11.316087       0.106730       1.060373 0.80770332E+01  0.80142735E+02                                 1.759941                            1.695263      -1.261132       2.275110                    0.995008       3.756600      10.861643       0.462637       1.334301      -0.695802      -0.014670      -0.005408       0.034949       0.038287       0.003079      -0.006383      -0.004752       0.011721       0.021490      -0.010874      -0.002111       0.012985              1.758200       1.740328       0.120694      -0.307431       1.491762      -0.159655       2.042510          -0.000147
           10              H       5.767195       7.504361       9.378074       0.122204       0.968273 0.69776743E+01  0.66502309E+02                                 1.643242                            1.565242      -0.957397       2.426835                    0.998218       3.452895       9.667436       0.488086       1.316690      -0.700695      -0.028869      -0.012962       0.003205       0.031807       0.011993      -0.001291       0.001337       0.021022       0.006940      -0.017261       0.002439       0.014822              1.673457       2.113566       0.338794      -0.082487       1.458410      -0.045755       1.448396           0.000020
           11              H      11.141791       9.007291      -0.033034       0.110665       1.112113 0.79809037E+01  0.79036316E+02                                 1.837830                            1.699956      -1.135559       2.351370                    0.995956       3.642606      10.558542       0.455488       1.357859      -0.692027      -0.033025       0.039352      -0.002913       0.051456      -0.007291       0.002622       0.002450      -0.008266      -0.037460      -0.013579      -0.001069       0.014648              1.897433       1.864813      -0.443610      -0.033922       2.296343      -0.111616       1.531143          -0.000199
           12              H      10.199713       6.940462       0.009176       0.129114       1.128019 0.82644414E+01  0.82605146E+02                                 1.842811                            1.719195      -1.419476       2.211824                    0.993044       3.787770      11.049220       0.456925       1.341121      -0.693811      -0.033994      -0.002930       0.001944       0.034175       0.003330      -0.000313      -0.002272      -0.002494      -0.017353      -0.006303      -0.000481       0.006784              1.887367       2.463097       0.100132      -0.125527       1.690018       0.054501       1.508985          -0.000363
           13              H       7.931292       7.637250      18.271644       0.138109       0.972010 0.68637968E+01  0.65502481E+02                                 1.677465                            1.574511      -1.147413       2.348876                    0.996705       3.517189      10.029889       0.473865       1.354436      -0.692001       0.024576      -0.025936      -0.003019       0.035858       0.002221       0.000806      -0.002030       0.004493      -0.032614      -0.011224       0.002630       0.008595              1.716181       1.700224      -0.313687      -0.063000       2.061211       0.123043       1.387108          -0.000170
           14              H       8.771883       9.739448      18.271644       0.105079       1.224053 0.87751218E+01  0.88560611E+02                                 1.924615                            1.756339      -1.138675       2.339476                    0.996443       3.665086      10.557565       0.460388       1.318241      -0.700528       0.046930       0.002437      -0.003656       0.047135       0.001847      -0.005147       0.000086       0.000384      -0.043326      -0.015604       0.005863       0.009741              1.994726       2.777080       0.250814       0.103676       1.641900       0.050793       1.565197          -0.000235
           15              H      12.077374      10.415205      10.123181       0.086255       1.074444 0.74432738E+01  0.72201553E+02                                 1.763810                            1.613990      -1.009796       2.381266                    0.998078       3.693259      10.482549       0.481121       1.312408      -0.700228      -0.040579      -0.008294      -0.012826       0.043359       0.001580       0.010198       0.000885       0.017803       0.031423      -0.014278      -0.003627       0.017905              1.864852       2.624672       0.367571       0.116287       1.517859       0.024610       1.452024           0.000098
           16              H      13.560459      10.947484       8.493488       0.119189       0.860143 0.61188876E+01  0.57134240E+02                                 1.586610                            1.519028      -1.047602       2.389596                    0.996335       3.601260      10.390381       0.463865       1.414134      -0.679860      -0.008765       0.000458      -0.032683       0.033841       0.004704       0.003288      -0.000287       0.017288       0.026821      -0.014363       0.003581       0.010782              1.588023       1.515928       0.076347       0.168469       1.293547       0.055428       1.954594           0.000278
           17              H       6.891930      11.632655      11.306911       0.126702       0.878185 0.62646198E+01  0.58536243E+02                                 1.581512                            1.516838      -0.945983       2.443791                    0.997880       3.451846       9.795664       0.475950       1.377256      -0.687920       0.032507       0.007168       0.013275       0.035837       0.006212       0.003675      -0.000284       0.018687       0.013709      -0.013606       0.002766       0.010840              1.604685       2.021810       0.226700       0.109147       1.382848       0.090554       1.409397           0.000216
           18              H      14.681749      11.056869      12.870535       0.098226       1.129936 0.84178344E+01  0.83920162E+02                                 1.811834                            1.713408      -0.999705       2.405585                    0.997499       3.583891      10.198429       0.469773       1.307833      -0.703225       0.016542       0.002509       0.045050       0.048056       0.003312       0.001729      -0.001514       0.016984       0.032144      -0.014602       0.003486       0.011116              1.819972       1.553084       0.066228       0.220185       1.513313       0.106671       2.393519           0.001247
           19              H       5.469169       1.509338      11.472082       0.084092       1.025212 0.71635563E+01  0.69038958E+02                                 1.728811                            1.598752      -0.976094       2.399259                    0.997648       3.717151      10.622871       0.474980       1.338027      -0.694702      -0.010487      -0.029218      -0.030712       0.043668      -0.001423       0.008898       0.006621      -0.002814       0.026456      -0.012139      -0.002581       0.014720              1.788174       1.509705       0.100775       0.196469       2.026774       0.530402       1.828043          -0.000238
           20              H       4.494914       3.559427      11.420695       0.119986       0.990170 0.72566035E+01  0.70068043E+02                                 1.681887                            1.607319      -1.076860       2.368462                    0.996781       3.583624      10.206331       0.475135       1.335064      -0.696016      -0.022508       0.009655      -0.023434       0.033897      -0.004468       0.008628       0.001152      -0.006974       0.016623      -0.012358       0.002131       0.010226              1.694669       1.790073      -0.136404       0.386286       1.553752      -0.043514       1.740181           0.000110
           21              H       6.417280       4.423368      14.799371       0.130549       0.941988 0.68679371E+01  0.65686087E+02                                 1.656053                            1.587185      -1.099594       2.370863                    0.996369       3.551408      10.206560       0.465585       1.375498      -0.687928       0.008707       0.021487       0.029171       0.037262      -0.002150       0.008790       0.008190      -0.014129       0.003363      -0.014965       0.001839       0.013126              1.674742       1.504986       0.047240       0.172788       1.665669       0.396393       1.853570           0.000089
           22              H       7.424592       2.397771      14.669069       0.096309       1.246670 0.92521884E+01  0.94420965E+02                                 1.933294                            1.794193      -1.165071       2.325348                    0.995538       3.686424      10.605383       0.459999       1.304743      -0.703808       0.031175      -0.007320       0.033826       0.046580      -0.010498       0.009053       0.000035      -0.000344       0.003260      -0.014137       0.000496       0.013641              1.984973       2.152341      -0.206451       0.608660       1.668419      -0.128305       2.134159           0.000835
           23              H      13.820610       5.775430      15.148067       0.131300       0.902207 0.64401204E+01  0.60524773E+02                                 1.602564                            1.531953      -0.995101       2.421739                    0.997793       3.446880       9.773724       0.476913       1.366558      -0.690042       0.005159      -0.018855       0.030722       0.036414      -0.006624       0.000388      -0.006410      -0.012459       0.017324      -0.012278       0.000150       0.012128              1.628031       1.352640      -0.131031       0.139151       1.485921      -0.267579       2.045532           0.000082
           24              H      12.754359       7.797319      15.129714       0.095406       1.143570 0.82715477E+01  0.81599940E+02                                 1.790673                            1.670517      -0.806190       2.494762                    0.999412       3.445620       9.560428       0.490746       1.265163      -0.713436      -0.014232       0.015161       0.044719       0.049317      -0.007235      -0.003371       0.004311      -0.009287       0.041984      -0.015622      -0.000416       0.016039              1.835849       1.447311      -0.134251      -0.186263       1.666508       0.384012       2.393729           0.000415
           25              H      12.749419       7.857628      11.261030       0.089609       1.095885 0.79558376E+01  0.78230455E+02                                 1.771367                            1.659704      -0.999972       2.394925                    0.997636       3.624736      10.255703       0.479744       1.298394      -0.704252      -0.015355       0.016178      -0.039911       0.045721      -0.007316       0.002502       0.000719      -0.007446       0.051866      -0.017037      -0.000462       0.017499              1.815131       1.562903      -0.170080       0.183571       1.882544      -0.480994       1.999946          -0.000363
           26              H       4.516564       5.919712      11.158256       0.126414       0.922396 0.67241097E+01  0.63358130E+02                                 1.579042                            1.529853      -0.847438       2.487534                    0.999333       3.328245       9.200155       0.498015       1.305256      -0.703745       0.008678      -0.009026      -0.032767       0.035078      -0.008879      -0.001857       0.000298      -0.006545       0.041189      -0.016389       0.002448       0.013941              1.573309       1.412810      -0.062293      -0.186803       1.518981       0.150982       1.788137           0.000103
           27              H       8.691867       6.299422      14.788360       0.121001       1.022495 0.75422499E+01  0.72946770E+02                                 1.680723                            1.612810      -0.826638       2.495482                    0.999368       3.361711       9.335151       0.489671       1.293293      -0.707203      -0.023681       0.032366       0.015092       0.042849      -0.014419      -0.007525      -0.001338      -0.003704       0.009298      -0.018145       0.003594       0.014551              1.691993       1.711736      -0.361520      -0.213409       1.748025       0.180310       1.616217          -0.000162
           28              H       9.262207       6.307625      12.527345       0.132161       0.911826 0.65194905E+01  0.61910933E+02                                 1.658759                            1.573719      -1.220635       2.314972                    0.994519       3.634152      10.609542       0.452773       1.424531      -0.677922      -0.012815       0.027547      -0.018156       0.035393      -0.007941      -0.002641      -0.004957       0.000963       0.015643      -0.012256       0.004525       0.007731              1.690795       1.436852      -0.260381       0.198597       1.904646      -0.424749       1.730887          -0.000176
           29              H      11.530438       3.115229      13.098104       0.125181       0.970050 0.73569114E+01  0.72378940E+02                                 1.749319                            1.687431      -1.552284       2.147275                    0.991279       3.999376      12.086275       0.428945       1.451402      -0.671287       0.018923      -0.024927      -0.008637       0.032465      -0.007562      -0.005826       0.005987      -0.006932       0.006670      -0.009777      -0.003538       0.013315              1.764588       1.756839      -0.322177      -0.169137       1.836643       0.223509       1.700284          -0.000087
           30              H       8.380276       4.026831      11.150915       0.124295       0.935070 0.70296776E+01  0.67850161E+02                                 1.662426                            1.616725      -1.223654       2.300725                    0.995373       3.723814      10.868219       0.455116       1.394338      -0.683321      -0.018943      -0.005116       0.026650       0.033094       0.005994      -0.005493      -0.002908       0.015167       0.014926      -0.012213      -0.000121       0.012333              1.648433       1.583241       0.084586      -0.267265       1.351022      -0.041183       2.011036          -0.000055
           31              H       7.229470       3.570789       9.185374       0.098465       1.039125 0.76378172E+01  0.74565381E+02                                 1.723597                            1.637690      -1.043245       2.371410                    0.997193       3.676848      10.468240       0.476445       1.316816      -0.699667      -0.034899      -0.009244       0.000938       0.036115       0.007425      -0.003148      -0.000208       0.019815      -0.001665      -0.012160      -0.001170       0.013331              1.761279       2.330840       0.331999       0.033596       1.494798       0.019886       1.458197           0.000073
           32              H      10.395958       4.665709       7.036308       0.106586       1.060671 0.80799276E+01  0.80177928E+02                                 1.760185                            1.695495      -1.260831       2.275141                    0.995011       3.757440      10.864197       0.462639       1.334187      -0.695823       0.014601       0.005419      -0.034952       0.038265       0.003096      -0.006321      -0.004774       0.011773       0.021705      -0.010945      -0.002038       0.012983              1.758442       1.740568       0.120711      -0.307473       1.491945      -0.159677       2.042812          -0.000126
           33              H      11.547084       5.158953       8.974321       0.122154       0.968408 0.69788940E+01  0.66516527E+02                                 1.643360                            1.565351      -0.957226       2.426860                    0.998221       3.453157       9.668209       0.488085       1.316642      -0.700705       0.028846       0.012992      -0.003148       0.031793       0.012003      -0.001275       0.001340       0.021005       0.006952      -0.017264       0.002444       0.014820              1.673580       2.113729       0.338822      -0.082472       1.458507      -0.045748       1.448504           0.000021
           34              H       2.732775       1.399629       0.033034       0.110681       1.111929 0.79791913E+01  0.79013282E+02                                 1.837455                            1.699643      -1.135340       2.351478                    0.995959       3.642047      10.555714       0.455593       1.357650      -0.692070       0.033004      -0.039374       0.002847       0.051456      -0.007291       0.002607       0.002473      -0.008319      -0.037433      -0.013573      -0.001086       0.014659              1.897029       1.864376      -0.443451      -0.033950       2.295820      -0.111512       1.530890          -0.000199
           35              H       3.674853       3.466458      -0.009176       0.129075       1.128163 0.82656054E+01  0.82618332E+02                                 1.842800                            1.719178      -1.419803       2.211614                    0.993042       3.788211      11.050017       0.456989       1.340906      -0.693850       0.033980       0.002951      -0.001976       0.034165       0.003344      -0.000298      -0.002252      -0.002500      -0.017283      -0.006275      -0.000505       0.006780              1.887365       2.463026       0.100132      -0.125506       1.689990       0.054571       1.509081          -0.000363
           36              H       9.382987       5.026064       0.080751       0.138103       0.972630 0.68693862E+01  0.65570098E+02                                 1.678261                            1.575218      -1.147917       2.348634                    0.996696       3.518242      10.034451       0.473722       1.354548      -0.691976      -0.024576       0.025936       0.003000       0.035856       0.002221       0.000801      -0.002017       0.004491      -0.032741      -0.011261       0.002646       0.008615              1.717007       1.701067      -0.313903      -0.063057       2.062359       0.123158       1.387594          -0.000171
           37              H       8.542396       2.923866       0.080751       0.105007       1.224852 0.87821050E+01  0.88648610E+02                                 1.925397                            1.756992      -1.139334       2.339095                    0.996432       3.666377      10.562287       0.460321       1.318173      -0.700538      -0.046917      -0.002425       0.003608       0.047118       0.001839      -0.005159       0.000085       0.000391      -0.043320      -0.015607       0.005869       0.009739              1.995568       2.778380       0.250981       0.103772       1.642564       0.050864       1.565761          -0.000228
           38              H       5.236905       2.248109       8.229214       0.086408       1.074048 0.74397488E+01  0.72159498E+02                                 1.763480                            1.613681      -1.009893       2.381327                    0.998076       3.692362      10.479757       0.481130       1.312528      -0.700205       0.040646       0.008197       0.012946       0.043438       0.001576       0.010233       0.000872       0.017738       0.031204      -0.014209      -0.003682       0.017890              1.864495       2.624172       0.367468       0.116328       1.517553       0.024624       1.451760           0.000098
           39              H       3.753820       1.715830       9.858907       0.119415       0.859601 0.61140327E+01  0.57078316E+02                                 1.586064                            1.518526      -1.047749       2.389697                    0.996340       3.599738      10.385464       0.463890       1.414321      -0.679829       0.008736      -0.000447       0.032709       0.033858       0.004679       0.003284      -0.000267       0.017265       0.026801      -0.014336       0.003564       0.010772              1.587477       1.515403       0.076302       0.168383       1.293153       0.055405       1.953874           0.000271
           40              H      10.422349       1.030659       7.045484       0.126867       0.877630 0.62598050E+01  0.58481461E+02                                 1.581030                            1.516402      -0.946175       2.443836                    0.997881       3.450892       9.792929       0.475937       1.377524      -0.687870      -0.032554      -0.007165      -0.013231       0.035863       0.006195       0.003677      -0.000262       0.018740       0.013671      -0.013608       0.002749       0.010859              1.604185       2.021124       0.226602       0.109054       1.382461       0.090494       1.408969           0.000226
           41              H       2.632530       1.606445       5.481860       0.098251       1.130806 0.84267280E+01  0.84039198E+02                                 1.813404                            1.714805      -0.999619       2.405669                    0.997481       3.586651      10.211379       0.469333       1.308585      -0.703056      -0.016703      -0.002430      -0.045014       0.048074       0.003678       0.001898      -0.001715       0.016488       0.031895      -0.014515       0.003411       0.011104              1.821554       1.554358       0.066360       0.220528       1.514508       0.106795       2.395797           0.001291
           42              H      11.845110      11.153976       6.880313       0.084265       1.025746 0.71695581E+01  0.69120373E+02                                 1.730189                            1.600037      -0.980021       2.397527                    0.997607       3.720318      10.638311       0.474453       1.339057      -0.694477       0.010400       0.029213       0.030699       0.043635      -0.001357       0.008839       0.006598      -0.002703       0.026610      -0.012031      -0.002690       0.014721              1.789599       1.510916       0.100755       0.196596       2.028584       0.530800       1.829298          -0.000304
           43              H      12.819365       9.103887       6.931700       0.120087       0.989607 0.72512882E+01  0.70003321E+02                                 1.681241                            1.606735      -1.076282       2.368850                    0.996791       3.582072      10.200662       0.475223       1.335072      -0.696021       0.022508      -0.009633       0.023487       0.033926      -0.004458       0.008602       0.001139      -0.006925       0.016672      -0.012319       0.002097       0.010222              1.693991       1.789320      -0.136334       0.386075       1.553146      -0.043490       1.739507           0.000119
           44              H      10.896999       8.239946       3.553024       0.130509       0.942384 0.68713067E+01  0.65726692E+02                                 1.656526                            1.587566      -1.100025       2.370616                    0.996366       3.552265      10.209835       0.465530       1.375484      -0.687926      -0.008711      -0.021505      -0.029188       0.037287      -0.002148       0.008777       0.008228      -0.014131       0.003378      -0.014967       0.001806       0.013161              1.675233       1.505459       0.047373       0.173015       1.665975       0.396562       1.854264           0.000097
           45              H       9.889687      10.265543       3.683326       0.096708       1.234784 0.91393941E+01  0.92933553E+02                                 1.917419                            1.780558      -1.084621       2.362533                    0.996502       3.661285      10.495324       0.463047       1.300846      -0.704719      -0.031010       0.007629      -0.033838       0.046528      -0.010047       0.009223      -0.000455      -0.002113       0.001839      -0.013807       0.000222       0.013585              1.968184       2.133480      -0.203948       0.600917       1.655554      -0.126956       2.115518           0.000984
           46              H       3.493669       6.887884       3.204328       0.131517       0.901330 0.64325080E+01  0.60434240E+02                                 1.601449                            1.531020      -0.994280       2.422304                    0.997806       3.444323       9.764349       0.477079       1.366510      -0.690061      -0.005114       0.018790      -0.030743       0.036392      -0.006596       0.000370      -0.006382      -0.012437       0.017238      -0.012238       0.000161       0.012076              1.626811       1.351782      -0.130975       0.139070       1.485050      -0.267407       2.043602           0.000073
           47              H       4.559920       4.865995       3.222681       0.094866       1.159878 0.84218425E+01  0.83516913E+02                                 1.812196                            1.689025      -0.830095       2.483046                    0.999225       3.477520       9.696648       0.486231       1.270270      -0.712211       0.014215      -0.014704      -0.045000       0.049429      -0.006837      -0.003427       0.004640      -0.007605       0.043439      -0.015076      -0.001476       0.016552              1.858596       1.462423      -0.136808      -0.189644       1.685960       0.391203       2.427404           0.000188
           48              H       4.564860       4.805686       7.091365       0.089645       1.094018 0.79372961E+01  0.77993833E+02                                 1.768759                            1.657307      -0.995255       2.397250                    0.997689       3.619328      10.233072       0.480346       1.297671      -0.704430       0.015383      -0.016041       0.039960       0.045725      -0.007323       0.002516       0.000777      -0.007349       0.051858      -0.017026      -0.000474       0.017499              1.812408       1.560586      -0.169622       0.183275       1.879326      -0.480076       1.997311          -0.000239
           49              H      12.797715       6.743602       7.194139       0.126581       0.921711 0.67173515E+01  0.63277181E+02                                 1.578169                            1.529014      -0.846786       2.487975                    0.999341       3.326267       9.192788       0.498197       1.305137      -0.703776      -0.008683       0.009044       0.032804       0.035118      -0.008890      -0.001874       0.000330      -0.006547       0.041245      -0.016408       0.002442       0.013967              1.572440       1.412039      -0.062196      -0.186688       1.518061       0.150923       1.787221           0.000090
           50              C       6.636809       8.928120       3.538342      -0.027905      38.273494 0.47806725E+03  0.11485416E+05                                 9.954348                            7.357054      -0.047198       1.979730                    0.999400      28.377001      81.907349       0.600479       0.424571      -1.061268       0.006048      -0.019832       0.034724       0.040443       0.011857      -0.006379       0.011583      -0.006364       0.014105      -0.020635       0.005543       0.015092             11.923742       9.115179      -4.134779       0.903587       9.700684      -2.764432      16.955361           0.001303
           51              C       7.523054       7.968767       3.031816      -0.040622      37.532275 0.48976178E+03  0.11830469E+05                                 9.793461                            7.438179      -0.222506       1.921838                    0.999008      28.561187      82.498837       0.598562       0.423623      -1.062509      -0.014195      -0.003805       0.034457       0.037460       0.032658       0.012728       0.007084      -0.000012      -0.069379      -0.028111      -0.018917       0.047028             11.423138       8.624074      -3.022601      -2.167572       8.599612      -0.913469      17.045727           0.002068
           52              C       8.041768       7.011230       3.894378      -0.101833      31.724011 0.45251758E+03  0.10816493E+05                                 8.882982                            7.253449      -0.065753       1.951598                    0.999093      30.020856      88.909272       0.587720       0.435998      -1.045165      -0.026882      -0.002968       0.024239       0.036318      -0.016274      -0.013994       0.000811      -0.011785      -0.022567      -0.022599      -0.001167       0.023767              9.683083       7.087203      -2.152120      -1.050612       7.922528      -1.665565      14.039519           0.006448
           53              C       7.707213       7.005674       5.254291      -0.205762      32.054510 0.47065897E+03  0.11343329E+05                                 8.864619                            7.317036       0.013830       1.975880                    0.998548      30.573977      90.454755       0.595767       0.426575      -1.052548       0.014802      -0.031993      -0.045637       0.057666       0.009387       0.014302      -0.020467      -0.007351      -0.002245      -0.029811       0.007226       0.022585              9.547295       6.961527      -2.509296      -1.287599       8.764180      -0.771013      12.916176          -0.003079
           54              C       6.878396       7.951963       5.722277       0.258971      28.524106 0.35631062E+03  0.80154756E+04                                 8.397575                            6.514573      -0.118097       1.983291                    0.999696      25.504050      73.055886       0.609581       0.446657      -1.039828      -0.036247      -0.007842       0.068712       0.078081      -0.004722      -0.013474       0.002634       0.006898       0.192376      -0.038071      -0.028078       0.066149              9.468490       6.549237      -2.439729       0.012236       7.766252      -1.027524      14.089980           0.006587
           55              C       6.349773       8.902791       4.898254      -0.253845      37.758015 0.53178121E+03  0.13262988E+05                                 9.955657                            7.831787      -0.279867       1.856109                    0.998837      32.880263     100.169508       0.567777       0.432534      -1.045004      -0.004483       0.006960      -0.048017       0.048726       0.003157      -0.011265       0.025910       0.003846      -0.087368      -0.043726       0.018124       0.025602             11.362064       7.722117      -2.670952       0.493086       9.177555      -2.523026      17.186520          -0.002533
           56              C       5.889979       9.914032       2.661097       0.579386      23.342513 0.25947467E+03  0.54415690E+04                                 7.584862                            5.758380      -0.167484       1.994237                    0.999364      23.038266      65.645091       0.609453       0.479222      -1.012415      -0.014787       0.027805      -0.046029       0.055772       0.075634      -0.036280      -0.014576       0.047182      -0.106568      -0.065882      -0.041199       0.107082              8.896679       6.079764      -2.429902       1.987669       7.747168      -1.237722      12.863106          -0.002398
           57              C       7.970619       7.932272       1.583812       0.562608      23.373053 0.27122465E+03  0.57466263E+04                                 7.564758                            5.887257      -0.374081       1.920326                    0.998694      23.424768      66.911233       0.603246       0.479212      -1.013246       0.003481       0.002387      -0.050719       0.050895      -0.084276       0.039751      -0.034139       0.066493      -0.099047      -0.075340      -0.049013       0.124353              8.567681       6.688896       1.532987      -2.035287       7.579446       1.068552      11.434701          -0.008580
           58              C       7.238223       8.062446       8.119100       0.292244      27.883672 0.34957316E+03  0.78173655E+04                                 8.264996                            6.456554       0.016256       2.028197                    0.999715      25.091518      71.389219       0.612476       0.447193      -1.040727      -0.031838      -0.015998      -0.045472       0.057769       0.008033       0.031074       0.020360       0.008791       0.112167      -0.030254      -0.027604       0.057858              9.202951       9.286596       1.728209       1.839496       4.964661       0.465061      13.357598           0.000095
           59              C       8.525683       8.515538       8.029173      -0.240873      32.098703 0.49967004E+03  0.12222079E+05                                 8.832607                            7.538759      -0.026421       1.952804                    0.998598      31.451890      93.696273       0.587079       0.426528      -1.052738       0.036650       0.007663       0.029876       0.047901      -0.000584      -0.014158      -0.010164      -0.009269       0.069233      -0.021785      -0.008319       0.030104              9.223032      10.562558       2.030714       1.926757       5.625089       0.911296      11.481449           0.000079
           60              C       9.206699       8.790122       9.212902      -0.095103      30.320860 0.44925207E+03  0.10714381E+05                                 8.537281                            7.170992      -0.049209       1.947331                    0.999711      30.158891      89.092134       0.598314       0.429239      -1.049709      -0.028374      -0.020967      -0.019605       0.040361       0.005812      -0.000062      -0.001521       0.021957      -0.073686      -0.024653      -0.000054       0.024707              8.912004       9.804053       1.772096       1.582421       5.445685       0.692929      11.486275          -0.000572
           61              C       8.624629       8.628503      10.446183      -0.053016      34.201849 0.46829518E+03  0.11178934E+05                                 9.172797                            7.240806      -0.004429       1.998071                    0.999342      28.125505      80.597501       0.611139       0.419842      -1.065556      -0.023788      -0.019579      -0.030148       0.043106      -0.003307      -0.005204      -0.002827       0.013849      -0.009190      -0.009174      -0.001566       0.010741             10.137712      11.866813       2.832008       2.824159       6.219096       1.323072      12.327226           0.005227
           62              C       7.326631       8.134612      10.492064      -0.085250      30.389957 0.45248686E+03  0.10836427E+05                                 8.653291                            7.265709      -0.179514       1.910359                    0.999487      30.275003      90.314015       0.584581       0.437503      -1.042256       0.011653      -0.001110      -0.029630       0.031859      -0.011332      -0.015389      -0.007484      -0.021408       0.024001      -0.027763       0.011485       0.016278              9.185785      11.260790       2.395815       1.641818       5.954801       0.430514      10.341764          -0.000102
           63              C       6.631895       7.843640       9.335863      -0.236867      33.400951 0.48807429E+03  0.11848409E+05                                 9.021655                            7.401918       0.011554       1.960694                    0.999452      31.215838      92.128722       0.599374       0.420953      -1.058004       0.005986      -0.001135       0.029201       0.029830       0.017050       0.007760       0.005228       0.034446      -0.076252      -0.026962      -0.011302       0.038264              9.601862       9.819622       1.977891       0.589127       5.814203       0.142204      13.171760           0.000648
           64              C       9.301038       9.053006      11.723510       0.557807      23.308881 0.26981518E+03  0.57036509E+04                                 7.501829                            5.831839      -0.029787       2.031405                    0.999619      23.310187      66.292005       0.612976       0.472690      -1.017734       0.044223       0.018213       0.041681       0.063440      -0.037180       0.003684      -0.024154      -0.095321      -0.178715      -0.063896      -0.030103       0.093999              8.361091      10.910156       2.477564       1.553719       5.673373       0.984920       8.499744          -0.000712
           65              C      11.700090       8.263647      -0.029364       0.096809      26.434755 0.33188584E+03  0.73400355E+04                                 7.900737                            6.202211       0.077582       2.046904                    0.999592      26.049651      74.164176       0.637178       0.434646      -1.046170       0.041578      -0.017714      -0.016813       0.048220      -0.027176       0.000603      -0.002545       0.014994       0.123487      -0.048803       0.007489       0.041314              8.731353       9.864785       1.455779      -0.239330      11.610431      -0.567935       4.718843          -0.003315
           66              C      11.125984       7.017524      -0.007341      -0.176256      33.575129 0.44316778E+03  0.10521224E+05                                 9.184064                            7.126678      -0.052020       1.962367                    0.999117      29.855186      87.664982       0.600303       0.429771      -1.050589       0.005361       0.010196      -0.002986       0.011900       0.010665      -0.008589      -0.007687       0.024985       0.063274      -0.027371       0.000478       0.026893             10.274328      10.303229       1.144835      -0.463430      15.186867       0.312135       5.332889          -0.001344
           67              C       2.544276       5.884574      -0.012847       0.099588      33.768931 0.38577000E+03  0.87508688E+04                                 9.104346                            6.557313       0.094659       2.046862                    0.999026      25.706977      71.214250       0.645994       0.417979      -1.069471      -0.001006      -0.001941      -0.006382       0.006746      -0.001325      -0.008378      -0.002473       0.007709      -0.009547      -0.009392      -0.001165       0.010557             10.908414      10.389412       3.177256       0.057527      17.284047       0.692956       5.051784          -0.003289
           68              C       7.347628       8.361383      18.295503      -0.170790      32.776415 0.43006113E+03  0.10095350E+05                                 8.967650                            6.969339       0.206398       2.054546                    0.999289      28.984665      83.587236       0.616071       0.423530      -1.058446       0.003478       0.009750      -0.016964       0.019873      -0.014205      -0.000396      -0.002092      -0.002409       0.048943      -0.022488       0.005944       0.016544             10.046248      11.018637       2.786581      -0.047015      13.857660       0.740216       5.262446          -0.001156
           69              C       7.848709       9.634513      18.289997       0.111102      25.553807 0.31414114E+03  0.68566713E+04                                 7.734304                            6.038270       0.088147       2.056936                    0.999590      25.620695      72.597756       0.644742       0.435243      -1.045221      -0.042285       0.017060      -0.008729       0.046425      -0.011842      -0.000178       0.005438       0.041989       0.121219      -0.044627       0.003835       0.040791              8.574431       9.484909       1.315372       0.397500      11.664282       0.272767       4.574102          -0.002765
           70              C      12.942041      10.648237      10.376444       0.082058      26.146863 0.34380755E+03  0.76778324E+04                                 7.864749                            6.337368       0.115147       2.053113                    0.999591      26.521903      76.094274       0.626108       0.438060      -1.043207       0.028370       0.013970       0.049877       0.059057      -0.007731       0.018227       0.006105      -0.017750      -0.074619      -0.035177       0.010957       0.024220              8.693967      11.734320       2.389935      -1.778524       5.336713      -0.972254       9.010869          -0.006270
           71              C      13.828489      10.979908       9.383580      -0.187232      32.616960 0.46167457E+03  0.11059727E+05                                 8.974150                            7.251404       0.046823       1.990816                    0.998946      30.037409      88.244517       0.598630       0.427110      -1.053511       0.002768       0.009467       0.005034       0.011073      -0.012634       0.009535       0.002030      -0.023570       0.061270      -0.029328       0.006834       0.022493             10.022363      14.172219       2.945945      -2.316785       6.019706      -0.899122       9.875165           0.001501
           72              C      15.099709      11.358347       9.693735       0.112959      30.868656 0.39858710E+03  0.91919432E+04                                 8.810501                            6.838811      -0.230903       1.952679                    0.999091      26.262460      75.375931       0.603605       0.440017      -1.047075      -0.003588       0.001483      -0.001084       0.004031      -0.003882       0.002309      -0.003202      -0.001075      -0.007935      -0.004334      -0.002534       0.006868             10.141591      13.689127       2.670481      -3.664882       5.701478      -1.178292      11.034167          -0.010556
           73              C      15.395290      11.376916      11.029789      -0.155088      29.877936 0.44940989E+03  0.10692450E+05                                 8.507782                            7.206826      -0.010954       1.989226                    0.997653      29.243686      85.586510       0.594011       0.433388      -1.049797      -0.006274      -0.010061       0.010458       0.015810      -0.003017       0.014199       0.003318      -0.007298      -0.075851      -0.030767       0.013255       0.017512              8.980123      10.647090       1.837145      -1.953118       5.586584      -0.446732      10.706696           0.001343
           74              C      14.443719      11.020421      11.973102       0.102137      24.047972 0.32093367E+03  0.70451702E+04                                 7.399600                            6.108610       0.213873       2.098126                    0.999250      25.811586      73.439549       0.639925       0.436014      -1.044361      -0.020499      -0.010390      -0.033567       0.040681      -0.027313       0.023916       0.007512      -0.050640      -0.022528      -0.048627       0.007449       0.041177              7.912162      10.105205       2.192994      -0.872029       5.150241      -0.184543       8.481040          -0.005447
           75              C       5.669376       2.107603      12.156626       0.101803      26.046150 0.33460368E+03  0.74135758E+04                                 7.842028                            6.250485       0.218567       2.093969                    0.999628      25.984467      73.991192       0.631366       0.437853      -1.044484       0.016519      -0.004489       0.060124       0.062513       0.030382      -0.026197       0.007499       0.033113       0.031992      -0.047294       0.005005       0.042288              8.673021       7.583293      -2.518533       1.873691      11.266510       1.581618       7.169260          -0.005966
           76              C       5.065217       3.340699      12.121757      -0.183820      32.130170 0.44399824E+03  0.10494913E+05                                 8.772158                            7.031406       0.278601       2.069681                    0.999434      29.347039      84.634716       0.620546       0.417575      -1.063316      -0.008906      -0.007540       0.021295       0.024283       0.003562      -0.002042      -0.024124       0.030760       0.020395      -0.033384       0.010844       0.022540              9.697211       8.133717      -2.954058       1.435848      13.170111       2.337683       7.787805           0.000186
           77              C       5.305604       4.257356      13.127468       0.117687      32.494567 0.39156064E+03  0.89376599E+04                                 8.991645                            6.694485       0.024787       2.036222                    0.999426      25.610293      71.750303       0.625194       0.429207      -1.059758      -0.011660      -0.008858       0.004876       0.015434       0.004365      -0.015766      -0.011174      -0.000986       0.018232      -0.016224      -0.006822       0.023046             10.585153       9.315073      -4.906603       1.806485      14.852162       1.227245       7.588223          -0.008184
           78              C       6.207109       3.853026      14.096475      -0.160770      31.164487 0.44266988E+03  0.10483986E+05                                 8.711380                            7.110410       0.074179       2.011656                    0.998778      29.269301      85.242578       0.603836       0.428293      -1.053748      -0.006355      -0.016706       0.004568       0.018448       0.017489      -0.012611       0.006733       0.006315       0.022263      -0.026733       0.008315       0.018418              9.514183       9.118848      -3.460935       2.440435      11.291909       0.766234       8.131791           0.000578
           79              C       6.791755       2.617024      14.023065       0.101306      25.244632 0.32281093E+03  0.71013076E+04                                 7.671231                            6.131200       0.149527       2.073196                    0.999439      26.003419      74.219742       0.637591       0.436691      -1.043282      -0.031135      -0.007020      -0.034051       0.046671       0.022391      -0.015515      -0.015557       0.070219       0.064750      -0.054008       0.007548       0.046460              8.404473       7.221606      -1.905648       2.024832      10.255750       1.939016       7.736062          -0.002591
           80              C       4.292909       6.235945      11.995125      -0.179345      31.450686 0.45293753E+03  0.10766874E+05                                 8.704643                            7.152764       0.138530       2.024247                    0.999221      29.493427      85.483424       0.608295       0.423585      -1.058818      -0.009446      -0.005185       0.007450       0.013100       0.014940      -0.017557       0.012270       0.020872       0.020758      -0.031596       0.006962       0.024634              9.499252       7.172974      -3.528188       0.215477      12.520882      -1.696267       8.803900           0.000256
           81              C       4.639359       5.577304      13.164173       0.122025      31.419662 0.38572260E+03  0.87773042E+04                                 8.801098                            6.652678      -0.043182       2.015214                    0.999329      25.573062      71.693076       0.625563       0.430278      -1.058385      -0.008680      -0.000149      -0.001252       0.008771       0.007973       0.012343       0.001480       0.013653      -0.031267      -0.016156      -0.004187       0.020343             10.274933       7.636409      -5.153909      -0.195911      14.372282      -0.102328       8.816110          -0.007757
           82              C      13.629844       6.185410      14.335056      -0.161090      30.130541 0.43380720E+03  0.10206776E+05                                 8.476573                            7.017447       0.177499       2.045821                    0.999096      28.985796      83.723998       0.611535       0.425689      -1.056957      -0.018759       0.000996      -0.004362       0.019285       0.014510       0.006114      -0.020428       0.024696      -0.021567      -0.032900       0.009767       0.023133              9.185636       6.479593      -3.421056      -0.413500      11.205275       0.537234       9.872040           0.000519
           83              C      12.983247       7.408863      14.314868       0.100481      24.844401 0.31995737E+03  0.69874054E+04                                 7.462298                            6.020544       0.297062       2.116599                    0.999825      25.634413      71.702724       0.660194       0.424825      -1.055832      -0.011460      -0.010772      -0.045111       0.047774       0.036890      -0.012072       0.012273       0.049472       0.026779      -0.053279       0.012502       0.040777              8.145850       5.342604      -2.628170       0.262980       9.625366      -0.815184       9.469579          -0.002721
           84              C      12.986548       7.444801      12.059359       0.102481      24.882249 0.33806473E+03  0.75121008E+04                                 7.611763                            6.288362       0.079470       2.048104                    0.999376      26.122607      74.575459       0.628403       0.438638      -1.043663      -0.019123      -0.000457       0.053086       0.056427       0.028776       0.005949      -0.010305       0.061319       0.021134      -0.048086       0.009459       0.038627              8.251840       6.082045      -2.964187      -0.025771      10.813779      -0.728649       7.859695          -0.006430
           85              C      10.677470       3.735194      14.814053      -0.027800      38.262301 0.47793619E+03  0.11481202E+05                                 9.951789                            7.355670      -0.046515       1.980009                    0.999400      28.370991      81.879724       0.600597       0.424527      -1.061321      -0.006083       0.019791      -0.034729       0.040433       0.011965      -0.006387       0.011563      -0.006251       0.013794      -0.020691       0.005632       0.015059             11.920542       9.113358      -4.132740       0.902617       9.696935      -2.762828      16.951335           0.001311
           86              C       9.791225       4.694547      15.320579      -0.040616      37.526600 0.48969131E+03  0.11828330E+05                                 9.792545                            7.437710      -0.222366       1.921942                    0.999008      28.558853      82.490305       0.598574       0.423631      -1.062505       0.014110       0.003732      -0.034457       0.037420       0.032675       0.012721       0.007118      -0.000010      -0.069380      -0.028096      -0.018956       0.047052             11.422288       8.623327      -3.021753      -2.167385       8.598434      -0.912682      17.045103           0.002091
           87              C       9.272511       5.652084      14.458017      -0.101720      31.726274 0.45256025E+03  0.10818112E+05                                 8.884703                            7.254782      -0.066672       1.951371                    0.999085      30.022256      88.925123       0.587527       0.436118      -1.045060       0.026805       0.002898      -0.024259       0.036268      -0.016343      -0.014014       0.000798      -0.011838      -0.022377      -0.022659      -0.001153       0.023812              9.685222       7.088331      -2.151965      -1.051750       7.923685      -1.665348      14.043650           0.006443
           88              C       9.607066       5.657640      13.098104      -0.205695      32.055565 0.47067621E+03  0.11344078E+05                                 8.865491                            7.317644       0.012795       1.975581                    0.998541      30.575228      90.465774       0.595673       0.426630      -1.052492      -0.014819       0.031993       0.045623       0.057659       0.009356       0.014212      -0.020536      -0.007246      -0.002164      -0.029776       0.007152       0.022624              9.548494       6.962316      -2.509191      -1.288756       8.764749      -0.770726      12.918416          -0.003135
           89              C      10.435883       4.711351      12.630118       0.259060      28.522224 0.35629360E+03  0.80151342E+04                                 8.397789                            6.514868      -0.118759       1.983124                    0.999696      25.503792      73.059424       0.609493       0.446719      -1.039774       0.036347       0.007893      -0.068714       0.078135      -0.004696      -0.013495       0.002588       0.007020       0.192219      -0.038059      -0.028044       0.066102              9.468768       6.549665      -2.439622       0.011359       7.766184      -1.027085      14.090455           0.006612
           90              C      10.964506       3.760523      13.454141      -0.253703      37.750794 0.53168143E+03  0.13259736E+05                                 9.954125                            7.830925      -0.280219       1.856055                    0.998835      32.875394     100.148304       0.567828       0.432520      -1.045024       0.004555      -0.006917       0.048035       0.048744       0.003279      -0.011313       0.025838       0.003978      -0.087596      -0.043770       0.018295       0.025475             11.360210       7.721691      -2.670264       0.491822       9.175696      -2.521826      17.183244          -0.002567
           91              C      11.424300       2.749282      15.691298       0.579398      23.339186 0.25944080E+03  0.54404073E+04                                 7.583154                            5.757373      -0.166585       1.994564                    0.999365      23.032663      65.615613       0.609637       0.479117      -1.012522       0.014779      -0.027781       0.046053       0.055777       0.075680      -0.036256      -0.014560       0.047323      -0.106710      -0.065911      -0.041238       0.107149              8.894609       6.078779      -2.429156       1.987023       7.744911      -1.237011      12.860139          -0.002417
           92              C       9.343660       4.731042      16.768583       0.562574      23.374889 0.27124482E+03  0.57470781E+04                                 7.564964                            5.887312      -0.373927       1.920375                    0.998695      23.424040      66.906149       0.603277       0.479186      -1.013274      -0.003524      -0.002348       0.050616       0.050793      -0.084220       0.039821      -0.034058       0.066452      -0.099606      -0.075159      -0.049212       0.124371              8.568278       6.689139       1.533212      -2.034780       7.579758       1.069533      11.435938          -0.008628
           93              C      10.076056       4.600868      10.233295       0.292302      27.881316 0.34953718E+03  0.78164188E+04                                 8.264846                            6.456436       0.016387       2.028280                    0.999715      25.090213      71.386617       0.612446       0.447222      -1.040702       0.031841       0.016011       0.045447       0.057755       0.008082       0.031050       0.020342       0.008699       0.111988      -0.030175      -0.027625       0.057800              9.202802       9.286418       1.728255       1.839274       4.964589       0.465154      13.357400           0.000026
           94              C       8.788596       4.147776      10.323222      -0.240675      32.095110 0.49959992E+03  0.12220096E+05                                 8.832521                            7.538619      -0.027390       1.952562                    0.998593      31.449479      93.692114       0.587031       0.426572      -1.052697      -0.036610      -0.007711      -0.029859       0.047867      -0.000649      -0.014171      -0.010078      -0.009360       0.069193      -0.021837      -0.008213       0.030050              9.222988      10.562093       2.030728       1.926241       5.625027       0.911187      11.481845           0.000086
           95              C       8.107580       3.873192       9.139493      -0.095198      30.323362 0.44929610E+03  0.10715747E+05                                 8.537872                            7.171384      -0.049440       1.947252                    0.999711      30.160716      89.100296       0.598290       0.429244      -1.049701       0.028395       0.020907       0.019618       0.040351       0.005785       0.000025      -0.001577       0.022303      -0.073524      -0.024608      -0.000211       0.024819              8.912648       9.804326       1.772163       1.582244       5.446011       0.692893      11.487608          -0.000611
           96              C       8.689650       4.034811       7.906212      -0.053043      34.204261 0.46832038E+03  0.11179708E+05                                 9.173172                            7.240938      -0.004522       1.998016                    0.999341      28.127067      80.603111       0.611140       0.419834      -1.065558       0.023839       0.019521       0.030097       0.043072      -0.003322      -0.005203      -0.002855       0.014104      -0.008801      -0.009258      -0.001549       0.010807             10.138148      11.866578       2.831894       2.824108       6.219096       1.323076      12.328770           0.005085
           97              C       9.987648       4.528702       7.860331      -0.085519      30.399128 0.45265267E+03  0.10841363E+05                                 8.654592                            7.266701      -0.179131       1.910362                    0.999489      30.282227      90.338845       0.584583       0.437462      -1.042283      -0.011756       0.001119       0.029650       0.031915      -0.011189      -0.015326      -0.007544      -0.021382       0.024812      -0.027704       0.011213       0.016491              9.187167      11.262140       2.396099       1.642452       5.955512       0.430774      10.343850          -0.000080
           98              C      10.682384       4.819674       9.016532      -0.236989      33.405715 0.48814857E+03  0.11850679E+05                                 9.022408                            7.402386       0.011907       1.960752                    0.999454      31.219177      92.140802       0.599366       0.420942      -1.058009      -0.006060       0.001235      -0.029094       0.029744       0.017162       0.007900       0.005258       0.034391      -0.076384      -0.027033      -0.011351       0.038384              9.602752       9.820366       1.978078       0.589595       5.814609       0.142472      13.173281           0.000562
           99              C       8.013241       3.610308       6.628885       0.557612      23.309485 0.26982725E+03  0.57039522E+04                                 7.501040                            5.831257      -0.026261       2.032498                    0.999626      23.314384      66.303551       0.613121       0.472574      -1.017799      -0.043995      -0.018796      -0.041732       0.063486      -0.036649       0.003609      -0.023858      -0.095110      -0.178742      -0.063796      -0.029720       0.093516              8.360072      10.908405       2.476780       1.553108       5.672770       0.984422       8.499041          -0.000452
          100              C       2.174476       2.143273       0.029364       0.096834      26.433896 0.33187704E+03  0.73397922E+04                                 7.900648                            6.202245       0.077727       2.046971                    0.999592      26.048948      74.161924       0.637159       0.434662      -1.046160      -0.041621       0.017685       0.016546       0.048155      -0.027167       0.000524      -0.002490       0.014834       0.123520      -0.048779       0.007465       0.041314              8.731211       9.864369       1.455869      -0.239453      11.610271      -0.567389       4.718993          -0.003319
          101              C       2.748582       3.389396       0.007341      -0.176269      33.576791 0.44319681E+03  0.10522098E+05                                 9.184388                            7.126971      -0.051923       1.962386                    0.999118      29.856107      87.668820       0.600283       0.429778      -1.050583      -0.005374      -0.010155       0.002743       0.011812       0.010742      -0.008581      -0.007572       0.024971       0.063394      -0.027411       0.000530       0.026881             10.274695      10.303563       1.144954      -0.463292      15.186983       0.313121       5.333539          -0.001350
          102              C       1.978190       4.522346       0.012847       0.099619      33.769110 0.38576910E+03  0.87508887E+04                                 9.104499                            6.557384       0.094320       2.046762                    0.999028      25.707006      71.215704       0.645976       0.417989      -1.069459       0.001019       0.001928       0.006207       0.006579      -0.001310      -0.008374      -0.002433       0.007734      -0.009481      -0.009350      -0.001211       0.010561             10.908615      10.389905       3.177375       0.057497      17.284053       0.693363       5.051889          -0.003289
          103              C       9.966651       4.301931       0.056892      -0.170833      32.785436 0.43017976E+03  0.10099103E+05                                 8.970014                            6.970765       0.204981       2.054060                    0.999285      28.990087      83.614246       0.615930       0.423587      -1.058382      -0.003458      -0.009774       0.016780       0.019724      -0.014195      -0.000417      -0.002001      -0.002392       0.048617      -0.022419       0.006005       0.016415             10.049157      11.021769       2.787445      -0.047071      13.862455       0.741102       5.263247          -0.001151
          104              C       9.465570       3.028801       0.062398       0.111034      25.560105 0.31421834E+03  0.68589350E+04                                 7.736068                            6.039325       0.087469       2.056673                    0.999588      25.625404      72.619600       0.644621       0.435288      -1.045170       0.042292      -0.017053       0.008496       0.046385      -0.011867      -0.000148       0.005454       0.042040       0.121098      -0.044644       0.003892       0.040752              8.576612       9.487265       1.315881       0.397674      11.667617       0.273381       4.574952          -0.002756
          105              C       4.372238       2.015077       7.975951       0.082067      26.140723 0.34372169E+03  0.76753597E+04                                 7.862902                            6.336033       0.116893       2.053712                    0.999593      26.518742      76.079987       0.626261       0.437985      -1.043262      -0.028384      -0.014408      -0.049770       0.059078      -0.007815       0.018557       0.006030      -0.017838      -0.074217      -0.035347       0.011095       0.024252              8.691753      11.731781       2.389006      -1.776800       5.335391      -0.971693       9.008088          -0.006137
          106              C       3.485790       1.683406       8.968815      -0.187008      32.606804 0.46151237E+03  0.11054911E+05                                 8.972931                            7.250657       0.045565       1.990592                    0.998937      30.029471      88.218545       0.598593       0.427172      -1.053468      -0.002642      -0.009621      -0.004906       0.011118      -0.012800       0.009297       0.002189      -0.023458       0.060587      -0.029246       0.007070       0.022176             10.020852      14.169798       2.945159      -2.316250       6.018786      -0.898910       9.873973           0.001473
          107              C       2.214570       1.304967       8.658660       0.113701      30.857649 0.39840857E+03  0.91869701E+04                                 8.809438                            6.838002      -0.231682       1.952510                    0.999093      26.255885      75.358186       0.603533       0.440110      -1.047000       0.003509      -0.001498       0.001148       0.003984      -0.004106       0.002513      -0.003001      -0.001437      -0.008536      -0.004381      -0.002746       0.007127             10.140393      13.687195       2.670042      -3.664789       5.700791      -1.178343      11.033194          -0.010271
          108              C       1.918989       1.286398       7.322606      -0.154997      29.874134 0.44933257E+03  0.10690198E+05                                 8.507490                            7.206391      -0.012019       1.988997                    0.997644      29.239860      85.574924       0.594004       0.433410      -1.049778       0.006233       0.009773      -0.010502       0.015641      -0.003187       0.013922       0.003457      -0.007111      -0.075653      -0.030561       0.013038       0.017524              8.980007      10.646724       1.837264      -1.953994       5.586405      -0.447264      10.706892           0.001343
          109              C       2.870560       1.642893       6.379293       0.102100      24.052220 0.32100481E+03  0.70476479E+04                                 7.402205                            6.110423       0.212618       2.097833                    0.999224      25.817847      73.480038       0.639604       0.436176      -1.044186       0.020441       0.010294       0.033722       0.040755      -0.026504       0.024486       0.006515      -0.051188      -0.022984      -0.048483       0.007490       0.040993              7.915032      10.108296       2.193844      -0.871716       5.152035      -0.184719       8.484764          -0.005046
          110              C      11.644903      10.555711       6.195769       0.102312      26.065628 0.33493838E+03  0.74240996E+04                                 7.852173                            6.258585       0.208311       2.090765                    0.999612      25.998847      74.088479       0.630099       0.438550      -1.043893      -0.016900       0.004407      -0.059963       0.062455       0.030717      -0.026550       0.007441       0.033690       0.031988      -0.047757       0.004844       0.042913              8.684270       7.592385      -2.522693       1.874313      11.284043       1.584913       7.176381          -0.006930
          111              C      12.249062       9.322615       6.230638      -0.183371      32.107902 0.44360960E+03  0.10483264E+05                                 8.767771                            7.027798       0.279746       2.070234                    0.999433      29.333199      84.580462       0.620786       0.417512      -1.063373       0.008762       0.007529      -0.021185       0.024130       0.003536      -0.002162      -0.024105       0.031148       0.020719      -0.033513       0.010910       0.022603              9.692362       8.127748      -2.951226       1.433677      13.164893       2.339156       7.784446           0.000529
          112              C      12.008675       8.405958       5.224927       0.117191      32.492978 0.39161176E+03  0.89389376E+04                                 8.990569                            6.694552       0.025240       2.036393                    0.999425      25.610953      71.747851       0.625255       0.429159      -1.059808       0.011679       0.008820      -0.004825       0.015410       0.004209      -0.015679      -0.011079      -0.001087       0.017749      -0.016214      -0.006577       0.022792             10.582539       9.311201      -4.902195       1.804515      14.848414       1.231332       7.588002          -0.008972
          113              C      11.107170       8.810288       4.255920      -0.160344      31.155560 0.44265708E+03  0.10483692E+05                                 8.709913                            7.111173       0.073032       2.011329                    0.998775      29.266655      85.237138       0.603689       0.428397      -1.053675       0.006127       0.016779      -0.004280       0.018368       0.017335      -0.012652       0.006991       0.006297       0.022182      -0.026742       0.008469       0.018273              9.510459       9.114501      -3.453560       2.439504      11.283973       0.770041       8.132904           0.001061
          114              C      10.522524      10.046290       4.329330       0.101580      25.196520 0.32220227E+03  0.70826881E+04                                 7.657336                            6.123617       0.158015       2.076285                    0.999463      25.958956      74.001095       0.638437       0.436434      -1.043713       0.031007       0.007430       0.034019       0.046626       0.022435      -0.015059      -0.017314       0.066788       0.063871      -0.053001       0.007055       0.045946              8.387168       7.204465      -1.899275       2.015922      10.237401       1.938198       7.719638          -0.002991
          115              C       3.669270       6.427369       6.357270      -0.179024      31.429381 0.45267181E+03  0.10758773E+05                                 8.700921                            7.151316       0.138129       2.024388                    0.999213      29.478464      85.427632       0.608285       0.423662      -1.058790       0.009611       0.005084      -0.007450       0.013180       0.014865      -0.017531       0.012269       0.021055       0.020265      -0.031527       0.006907       0.024620              9.493258       7.168933      -3.523583       0.213470      12.509972      -1.692121       8.800870           0.000015
          116              C      12.674920       7.086010       5.188222       0.123021      31.395813 0.38540351E+03  0.87681484E+04                                 8.797230                            6.650395      -0.043223       2.015381                    0.999329      25.558803      71.643214       0.625610       0.430339      -1.058357       0.008605       0.000222       0.001255       0.008699       0.008326       0.012341       0.001538       0.014108      -0.031997      -0.016314      -0.004470       0.020784             10.269238       7.631969      -5.149714      -0.198374      14.363358      -0.097345       8.812386          -0.005595
          117              C       3.684435       6.477904       4.017339      -0.160791      30.099063 0.43315963E+03  0.10187350E+05                                 8.470464                            7.011657       0.179430       2.046859                    0.999089      28.960669      83.623942       0.611883       0.425623      -1.057039       0.018756      -0.001131       0.004111       0.019234       0.014994       0.006002      -0.020161       0.025296      -0.022322      -0.032972       0.009177       0.023795              9.179462       6.475536      -3.421128      -0.416078      11.201829       0.542888       9.861022           0.000190
          118              C       4.331032       5.254451       4.037527       0.101139      24.878131 0.32033120E+03  0.69991434E+04                                 7.470394                            6.023590       0.276243       2.109104                    0.999823      25.674698      71.885126       0.659960       0.424759      -1.055642       0.011562       0.011826       0.045033       0.047974       0.038584      -0.011849       0.011448       0.054899       0.028872      -0.055897       0.012464       0.043433              8.155668       5.345856      -2.630002       0.258345       9.631112      -0.806278       9.490037          -0.001659
          119              C       4.327731       5.218513       6.293036       0.103116      24.841969 0.33741286E+03  0.74930018E+04                                 7.600101                            6.279775       0.086837       2.050706                    0.999405      26.090962      74.429844       0.629295       0.438286      -1.044011       0.019253       0.000757      -0.053027       0.056419       0.029021       0.006055      -0.010187       0.061823       0.020614      -0.048318       0.009238       0.039080              8.237667       6.071568      -2.955960      -0.026402      10.789659      -0.725982       7.851776          -0.004497
          120              N       6.516046       1.711812      13.093516      -0.211252      34.650981 0.49736902E+03  0.11875099E+05                                 8.869917                            7.208887       0.250525       2.105496                    0.999608      27.483794      75.028984       0.654725       0.391822      -1.100366      -0.073582       0.126238      -0.006029       0.146242       0.041016       0.019284       0.023777       0.063829       0.114216      -0.072613       0.008545       0.064068              9.860268       8.074291      -1.937548       2.136753      12.517211       2.540666       8.989302           0.011056
          121              N      12.671156       8.057894      13.203080      -0.214664      34.310825 0.50519022E+03  0.12094142E+05                                 8.765578                            7.238461       0.223896       2.092435                    0.999613      27.571581      75.068136       0.657835       0.388928      -1.103760       0.052752      -0.135075      -0.016333       0.145928       0.030531       0.010914      -0.007446       0.052287       0.165555      -0.068826       0.011579       0.057247              9.668618       6.366045      -2.903834       0.503850      11.919246      -1.901899      10.720562           0.010116
          122              N      13.231458      10.634829      11.672490      -0.213838      33.545856 0.51562493E+03  0.12444226E+05                                 8.674082                            7.366989       0.087254       2.048762                    0.999509      27.849813      76.877704       0.642976       0.394709      -1.096424       0.082379       0.032135      -0.105654       0.137774      -0.004268       0.065004       0.019459      -0.004103      -0.055754      -0.075595       0.013308       0.062287              9.337066      12.488457       2.666184      -0.604450       6.605791      -0.615692       8.916952           0.029041
          123              N       7.103596      10.720243      18.309267      -0.191085      34.354995 0.48555758E+03  0.11496047E+05                                 8.735509                            7.053831       0.303732       2.120739                    0.999625      27.112101      73.128895       0.673221       0.384274      -1.108385      -0.049769      -0.121347      -0.015211       0.132036      -0.041346       0.008303       0.000966       0.093950       0.010282      -0.064511       0.002699       0.061812              9.668592      11.030740       0.990848       0.454367      12.510725      -0.627599       5.464310          -0.021764
          124              N      10.798233      10.951502       5.258879      -0.212812      34.642326 0.49741404E+03  0.11872269E+05                                 8.853146                            7.197771       0.284826       2.114956                    0.999649      27.498114      74.969618       0.657024       0.390579      -1.101627       0.073831      -0.127091       0.005872       0.147097       0.041892       0.019820       0.021517       0.062366       0.123195      -0.073747       0.009144       0.064603              9.839328       8.060028      -1.934035       2.131563      12.488094       2.531515       8.969862           0.010181
          125              N       4.643123       4.605420       5.149315      -0.216305      34.381252 0.50645035E+03  0.12131582E+05                                 8.776128                            7.246339       0.227703       2.092847                    0.999619      27.607868      75.183804       0.657648       0.388805      -1.103873      -0.052557       0.135513       0.017008       0.146339       0.032647       0.010876      -0.010423       0.055125       0.156214      -0.070375       0.015912       0.054463              9.680131       6.371171      -2.904732       0.505879      11.926859      -1.908079      10.742363           0.009732
          126              N       4.082821       2.028485       6.679905      -0.214080      33.574743 0.51617885E+03  0.12462623E+05                                 8.684874                            7.375426       0.068830       2.043089                    0.999466      27.864080      76.966584       0.641936       0.395189      -1.095942      -0.082424      -0.031537       0.105439       0.137498      -0.002793       0.065727       0.016274      -0.005097      -0.054595      -0.075080       0.012645       0.062435              9.349389      12.506873       2.671215      -0.606464       6.613965      -0.617896       8.927328           0.030007
          127              N       0.858583       1.943071       0.043128      -0.191055      34.354252 0.48553977E+03  0.11495564E+05                                 8.735510                            7.053774       0.303864       2.120806                    0.999625      27.111479      73.127944       0.673211       0.384282      -1.108375       0.049809       0.121333       0.015008       0.132014      -0.041386       0.008295       0.000982       0.093861       0.010421      -0.064529       0.002749       0.061780              9.668657      11.030320       0.990458       0.454188      12.511266      -0.627403       5.464386          -0.021760
          128              O       5.850983       9.680949       1.450940      -0.498604      42.164274 0.58904828E+03  0.14536196E+05                                 9.844899                            7.651722       0.079311       2.078161                    0.996701      27.695295      74.572033       0.665898       0.372734      -1.124570       0.009448       0.028172       0.025712       0.039294       0.016709       0.014199      -0.003099       0.029522       0.120993      -0.043390      -0.001025       0.044416             12.094867       8.083065      -0.943386       4.490039       7.761638      -1.778774      20.439898          -0.021079
          129              O       0.752588       0.440626       3.245254      -0.592627      31.074429 0.52095728E+03  0.12394040E+05                                 7.621462                            6.957831       0.873428       2.295078                    0.999605      28.434475      73.745407       0.738786       0.348479      -1.150387       0.010726      -0.008324      -0.000050       0.013577       0.021334      -0.073955       0.052340      -0.039675      -0.170225      -0.122998       0.050283       0.072716              7.801827       6.335507      -2.168850      -0.850517       8.979101       1.515720       8.090875           0.006521
          130              O       8.686195       8.859703       1.187400      -0.522265      31.486909 0.49057752E+03  0.11509629E+05                                 7.809706                            6.817050       0.876148       2.323909                    0.998698      27.287171      70.525091       0.734913       0.355236      -1.143648      -0.036557      -0.021542      -0.014503       0.044842       0.005897      -0.000591      -0.031360       0.021006      -0.222063      -0.083010       0.033125       0.049885              8.292557       9.021917       2.203324      -2.436494       7.979143      -1.867811       7.876612           0.068143
          131              O       7.653020       6.917764       0.933403      -0.526382      31.736050 0.48236487E+03  0.11261168E+05                                 7.834132                            6.730842       0.966970       2.352174                    0.999081      27.271633      70.145702       0.744910       0.352204      -1.146927       0.005333       0.035486       0.015887       0.039244      -0.002793       0.049920       0.033875      -0.019829      -0.196634      -0.095496       0.036433       0.059063              8.491256       6.842405       0.641917       0.563648       9.190728       3.983926       9.440635           0.081786
          132              O       6.391758       7.882146       7.041997      -0.258185      32.786889 0.41085600E+03  0.92305385E+04                                 8.233753                            6.272647       0.286468       2.205008                    0.998512      23.567258      59.802241       0.759146       0.359123      -1.139390       0.142387       0.020136      -0.033071       0.147558       0.003108       0.025548      -0.002575       0.041898       0.460026      -0.097933      -0.058504       0.156438              9.473582       6.984074       0.682755       2.535561       4.886062       0.893092      16.550611           0.001407
          133              O      10.498256       9.455711      11.646980      -0.564775      46.963185 0.67298013E+03  0.17151681E+05                                10.493323                            8.158631      -0.071578       2.015744                    0.995014      28.830925      78.620177       0.647945       0.370906      -1.127142      -0.030936      -0.007432       0.042878       0.053392       0.022783       0.027503       0.001388       0.031097      -0.165035      -0.062477       0.001890       0.060587             12.378652      20.377280       4.912273       2.659939       9.655962       0.955685       7.102715           0.049423
          134              O       8.626476       8.994973      12.775102      -0.565004      28.529177 0.48109859E+03  0.11227069E+05                                 7.192874                            6.689818       0.929572       2.326579                    0.999626      27.774606      71.484063       0.752399       0.348840      -1.149392       0.000934      -0.003374      -0.016249       0.016622      -0.051298      -0.084371      -0.042561      -0.103835      -0.053874      -0.138062       0.054791       0.083271              7.177307       7.104155       0.172310      -1.898336       5.885817      -0.304753       8.541949           0.008202
          135              O      11.463296       2.982365      16.901455      -0.498673      42.163030 0.58904632E+03  0.14535983E+05                                 9.844322                            7.651457       0.079624       2.078226                    0.996703      27.695915      74.570734       0.665949       0.372709      -1.124600      -0.009387      -0.028189      -0.025848       0.039381       0.016695       0.014284      -0.003119       0.029572       0.120611      -0.043345      -0.001005       0.044350             12.094213       8.083217      -0.943189       4.490220       7.761236      -1.778929      20.438187          -0.021112
          136              O      16.561691      12.222688      15.107141      -0.592125      31.020799 0.51980581E+03  0.12359261E+05                                 7.611047                            6.948728       0.876218       2.296203                    0.999605      28.415675      73.664028       0.739527       0.348338      -1.150554      -0.010552       0.008244      -0.000037       0.013391       0.021246      -0.073951       0.052384      -0.039258      -0.170738      -0.123038       0.050337       0.072701              7.791065       6.328023      -2.165415      -0.849813       8.966104       1.513594       8.079066           0.006545
          137              O       8.628084       3.803611      17.164995      -0.521823      31.466439 0.49017673E+03  0.11497768E+05                                 7.806146                            6.814096       0.876591       2.324216                    0.998694      27.278178      70.492134       0.735106       0.355218      -1.143673       0.036377       0.021345       0.014053       0.044456       0.006045      -0.000471      -0.031034       0.020787      -0.222304      -0.082904       0.033003       0.049900              8.288760       9.017595       2.202534      -2.434249       7.975549      -1.865938       7.873136           0.068491
          138              O       9.661259       5.745550      17.418992      -0.526246      31.732389 0.48227587E+03  0.11258500E+05                                 7.833413                            6.729983       0.966470       2.352025                    0.999079      27.270811      70.140329       0.745002       0.352179      -1.146955      -0.005287      -0.035342      -0.016129       0.039207      -0.002767       0.049945       0.033884      -0.019872      -0.196935      -0.095586       0.036454       0.059131              8.490965       6.841835       0.641937       0.563964       9.189883       3.984415       9.441178           0.082010
          139              O      10.922521       4.781168      11.310398      -0.258059      32.786640 0.41085391E+03  0.92305518E+04                                 8.234053                            6.272907       0.285749       2.204843                    0.998505      23.565803      59.800270       0.759074       0.359155      -1.139356      -0.142275      -0.020033       0.033113       0.147445       0.003167       0.025597      -0.002583       0.041964       0.459977      -0.097968      -0.058466       0.156434              9.473976       6.984592       0.682898       2.535323       4.886285       0.893329      16.551053           0.001351
          140              O       6.816023       3.207603       6.705415      -0.565330      46.977835 0.67319786E+03  0.17158831E+05                                10.497118                            8.161270      -0.075456       2.014679                    0.994946      28.832485      78.631291       0.647675       0.371026      -1.127036       0.029506       0.009768      -0.041762       0.052058       0.021176       0.025794       0.004769       0.036682      -0.161539      -0.060160      -0.000466       0.060626             12.383455      20.386776       4.913990       2.661173       9.658583       0.955121       7.105005           0.049281
          141              O       8.687803       3.668341       5.577293      -0.566273      28.587014 0.48235997E+03  0.11264250E+05                                 7.203570                            6.699456       0.927584       2.325526                    0.999626      27.801568      71.585839       0.751685       0.348931      -1.149279      -0.000513       0.004402       0.016530       0.017114      -0.049132      -0.085155      -0.042781      -0.104296      -0.054218      -0.137973       0.055476       0.082497              7.187941       7.114732       0.172457      -1.901157       5.894332      -0.305350       8.554760           0.007248

******************************************************
Auxiliary information for the entire system
The total spin magnetic moment of the unit cell is   6.994219
The total net atomic charge of the unit cell is   0.000002
Accuracy of reproducing the electrostatic potential in the unit cell:
  The inner radius (bohr) =    5.0000
  The outer radius (bohr) =   12.0000
  Valid grid points have density less than (e/(bohr^3)) =    0.0001
  The number of valid grid points were=         7173
  The rms potential error without charges in kcal/mol is=      7.52846
  The rms potential error with partial charges in kcal/mol is=      0.74589
  The RRMSE value at monopole order=      0.09908
  The rms potential error with partial charges and cloud penetration in kcal/mol is=      0.74143
  The RRMSE value at monopole order with cloud penetration is=      0.09848
  The rms potential error with partial charges and atomic dipoles in kcal/mol is=      0.95953
  The RRMSE value at dipole order=      0.12745
  The rms potential error with partial charges, atomic dipoles and cloud penetration in kcal/mol is=      0.94330
  The RRMSE value at dipole order with cloud penetration=      0.12530

******************************************************
The electron densities and ab initio electrostatic potential were computed in VASP using the PBE functional and
projector augmented wave method. See the main text of the journal article for a description of computational details.
The atomic charges, dipoles, and quadrupoles were computed with the DDEC6 method as described in
(a) T. A. Manz and N. Gabaldon Limas, RSC Adv. 6 (2016) 47771-47801 DOI: 10.1039/c6ra04656h
(b) N. Gabaldon Limas and T. A. Manz, RSC Adv. 8 (2018) 2678-2707 DOI: 10.1039/c7ra11829e.
For each atom in the material, the electron cloud parameters were fit to the spherically averaged atom-in-material
electron density using radial positions for which this density was between 10^-4 and 10^-2 electrons per cubic bohr.
The polarizabilities, dispersion coefficients, and quantum Drude oscillator (QDO) parameters were fit using the MCLF method.
The magnetic structure of the system was optimized in VASP from the default ferromagnetic initial guess using spin polarization.
The atomic spin moments (ASMs) were computed on this optimized magnetic structure using the DDEC6 partition as inputs
to the method of T. A. Manz and D. S. Sholl, J. Chem. Theory Comput. 7 (2011) 4146-4164 DOI: 10.1021/ct200539n.
The RMSE and RRMSE were computed using a uniform grid with Ewald summation.
