# Supplementary material for: A collection of forcefield precursors for metal–organic frameworks
Source: RSC Adv. 2019 Nov 13;9(63):36492–507. doi: 10.1039/c9ra07327b (PMC9075174; doi:10.1039/c9ra07327b)
Supplement: RA-009-C9RA07327B-s3676 [file RA-009-C9RA07327B-s3676.xyz]

   94
jmolscript: load "" {1 1 1} spacegroup "x,y,z" unitcell [{     10.575100     0.000000     0.000000 }, {     -2.874595    10.176907     0.000000 }, {     -0.156804    -0.207231    14.799019 }]
Eu     4.028381     6.761152     8.247197     1.392065
Eu     5.904004     9.239955    13.951331     1.392067
Eu     3.515320     3.208524     6.551822     1.392066
Eu     1.639697     0.729721     0.847688     1.392068
H      0.638393     9.704440     5.033146     0.146224
H     -0.373088     8.518618     4.902915     0.148343
H      1.613125     6.184912     3.677556     0.156752
H      0.296143     6.459734     4.473743     0.146459
H      6.661657     5.620256     4.247318     0.144057
H      5.162122     5.583938     3.788549     0.143372
H      5.181451     1.732557     2.366363     0.146223
H      6.047675     3.028289     2.496595     0.148343
H      8.833414     1.751229     3.721953     0.156752
H      8.210950     2.943917     2.925766     0.146460
H      7.874539     7.223189     3.152191     0.144057
H      7.501877     8.676133     3.610961     0.143372
H      6.905308     0.265236     9.765873     0.146224
H      7.916789     1.451058     9.896104     0.148343
H      5.930576     3.784764    11.121463     0.156752
H      7.247558     3.509942    10.325276     0.146460
H      0.882044     4.349420    10.551701     0.144057
H      2.381579     4.385738    11.010470     0.143372
H      2.362250     8.237119    12.432656     0.146223
H      1.496026     6.941387    12.302424     0.148342
H     -1.289713     8.218447    11.077066     0.156751
H     -0.667249     7.025759    11.873253     0.146460
H     -0.330838     2.746487    11.646828     0.144057
H      0.041824     1.293543    11.188058     0.143371
C      2.672110     8.537614     3.982416     0.478550
C      0.351020     8.980844     4.453025    -0.248314
C     -0.186027     9.582030     3.164030     0.594406
C      1.248849     6.637081     4.454505    -0.261734
C      1.877224     6.025218     5.706502     0.664330
C      5.814996     6.091781     4.296155    -0.253787
C      5.368967     6.173159     5.752379     0.655165
C      6.857160     0.092592     3.417093     0.478550
C      5.799686     2.205801     2.946485    -0.248311
C      5.075152     2.559209     4.235479     0.594405
C      8.299251     1.978877     2.945005    -0.261733
C      9.058884     1.540483     1.693008     0.664330
C      7.190624     7.909796     3.103354    -0.253787
C      6.991068     8.316910     1.647131     0.655165
C      4.871591     1.432062    10.816603     0.478550
C      7.192681     0.988832    10.345994    -0.248313
C      7.729728     0.387646    11.634989     0.594405
C      6.294852     3.332595    10.344514    -0.261734
C      5.666477     3.944458     9.092517     0.664330
C      1.728705     3.877895    10.502864    -0.253786
C      2.174734     3.796517     9.046640     0.655164
C      0.686541     9.877084    11.381926     0.478549
C      1.744015     7.763875    11.852534    -0.248313
C      2.468549     7.410467    10.563540     0.594406
C     -0.755550     7.990799    11.854014    -0.261734
C     -1.515183     8.429193    13.106011     0.664330
C      0.353077     2.059880    11.695665    -0.253786
C      0.552633     1.652766    13.151888     0.655164
C      4.871362     8.235248     3.699755     0.466477
C      2.672339     1.734428    11.099264     0.466477
N      3.683612     7.674592     3.983896    -0.456187
N      1.445383     8.065208     4.287276     0.036316
N      5.088045     9.530676     3.415614    -0.456187
N      6.978322     1.401540     3.112234     0.036310
N      3.860089     2.295084    10.815123    -0.456186
N      6.098318     1.904468    10.511743     0.036312
N      2.455656     0.439000    11.383405    -0.456187
N      0.565379     8.568136    11.686785     0.036317
N      2.749000     9.841164     3.699755    -0.469400
N      5.966168     7.406847     3.699755     0.009521
N      4.794701     0.128512    11.099264    -0.469400
N      1.577533     2.562829    11.099264     0.009518
O      1.987385     0.471417     3.254304    -0.552972
O      0.056145     9.074708     2.037825    -0.573494
O      1.928287     4.759398     5.693183    -0.546286
O      2.289786     6.791276     6.597403    -0.588493
O      4.671226     5.234260     6.230387    -0.615343
O      5.683316     7.169998     6.442013    -0.612722
O      3.858409     2.944142     4.145205    -0.552976
O      5.629202     2.464059     5.361685    -0.573494
O     -0.284178     1.835427     1.706327    -0.546288
O      8.433816     0.935220     0.802107    -0.588493
O      7.704949     9.243596     1.169123    -0.615343
O      6.117212     7.743431     0.957497    -0.612723
O      5.556316     9.498259    11.544715    -0.552973
O      7.487556     0.894968    12.761194    -0.573493
O      5.615414     5.210278     9.105836    -0.546287
O      5.253915     3.178400     8.201616    -0.588493
O      2.872475     4.735416     8.568632    -0.615343
O      1.860385     2.799678     8.357006    -0.612722
O      3.685292     7.025534    10.653814    -0.552978
O      1.914499     7.505617     9.437334    -0.573496
O      7.827879     8.134249    13.092692    -0.546286
O     -0.890115     9.034456    13.996912    -0.588494
O     -0.161248     0.726080    13.629896    -0.615343
O      1.426489     2.226245    13.841522    -0.612722

The following XYZ coordinates are in angstroms. Other properties are in atomic units.
The sperically averaged electron density of each atom fit to a function of the form exp(a - br)
eigen_1, eigen_2 and eigen_3 are the three eigenvalues of traceless quadrupole moment tensor
  atom number  atomic symbol              X              Y              Z     net charge C6 coefficient C8 coefficient C10 coefficient fluctuating dipole atomic polarizability isotropic forcefield polarizability              a              b squared Pearson coefficient          <r^3>          <r^4>         wp_QDO          m_QDO          q_QDO       dipole_x       dipole_y       dipole_z         dipole            Qxy            Qxz            Qyz     Q(x^2-y^2)  Q(3z^2 - R^2)        eigen_1        eigen_2        eigen_3 static polarizability      alpha(xx)      alpha(xy)      alpha(xz)      alpha(yy)      alpha(yz)      alpha(zz) atomic spin moment
            1             Eu       4.028381       6.761152       8.247197       1.392065     186.276894 0.52663566E+04  0.20852610E+06                                22.760463                           20.719897       0.513443       1.865745                    0.998638      91.879255     245.435007       0.506011       0.305701      -1.273508      -0.004238      -0.004963       0.011654       0.013357       0.070448       0.087710      -0.014775      -0.175487      -0.351078      -0.179093       0.007153       0.171940             24.906233      18.782383      -2.274889      -5.000539      23.406708       2.785899      32.529608           0.023068
            2             Eu       5.904004       9.239955      13.951331       1.392067     186.276578 0.52663449E+04  0.20852551E+06                                22.760433                           20.719871       0.513441       1.865745                    0.998638      91.879190     245.434716       0.506011       0.305700      -1.273508       0.003625       0.005424      -0.011642       0.013346       0.105942      -0.038061       0.080390       0.075838      -0.351074      -0.179092       0.007154       0.171938             24.906200      24.255163      -0.729024       4.040272      17.933865      -4.054957      32.529572           0.023062
            3             Eu       3.515320       3.208524       6.551822       1.392066     186.276773 0.52663527E+04  0.20852591E+06                                22.760454                           20.719890       0.513439       1.865745                    0.998638      91.879220     245.434884       0.506011       0.305701      -1.273508       0.004236       0.004964      -0.011647       0.013351       0.070447       0.087709      -0.014776      -0.175486      -0.351074      -0.179092       0.007154       0.171939             24.906222      18.782375      -2.274884      -5.000534      23.406693       2.785895      32.529598           0.023067
            4             Eu       1.639697       0.729721       0.847688       1.392068     186.276783 0.52663518E+04  0.20852586E+06                                22.760451                           20.719885       0.513444       1.865746                    0.998638      91.879231     245.434880       0.506011       0.305700      -1.273508      -0.003627      -0.005422       0.011647       0.013349       0.105943      -0.038062       0.080391       0.075839      -0.351076      -0.179093       0.007154       0.171939             24.906220      24.255182      -0.729027       4.040269      17.933879      -4.054962      32.529601           0.023066
            5              H       0.638393       9.704440       5.033146       0.146224       1.052283 0.80561920E+01  0.78938253E+02                                 1.699019                            1.648805      -0.966664       2.432642                    0.998622       3.340541       9.231858       0.493979       1.265436      -0.713531       0.010030       0.024162       0.022138       0.034271      -0.003240       0.007076       0.010751      -0.006231       0.001557      -0.014283       0.001392       0.012891              1.719284       1.580667       0.165420       0.135115       1.888585       0.341499       1.688601           0.003513
            6              H      -0.373088       8.518618       4.902915       0.148343       1.017912 0.75066231E+01  0.71695041E+02                                 1.624873                            1.564603      -0.676221       2.577999                    0.999957       3.079515       8.187573       0.524405       1.222911      -0.725381      -0.023389      -0.012258       0.019367       0.032747      -0.001693      -0.008124      -0.004550       0.006807      -0.011566      -0.011004       0.000867       0.010137              1.652715       1.969969       0.236591      -0.210043       1.529070      -0.156407       1.459106           0.001237
            7              H       1.613125       6.184912       3.677556       0.156752       1.141347 0.91206827E+01  0.91681051E+02                                 1.769927                            1.739025      -1.011359       2.422850                    0.998282       3.270313       8.991563       0.490047       1.243414      -0.720608       0.011794      -0.018024      -0.029849       0.036809      -0.002913      -0.007862       0.006112      -0.016671       0.025238      -0.015203       0.000059       0.015143              1.769706       1.637109      -0.107649      -0.172073       1.768461       0.256962       1.903548           0.004614
            8              H       0.296143       6.459734       4.473743       0.146459       0.978903 0.70389981E+01  0.65972040E+02                                 1.558382                            1.494172      -0.683373       2.569648                    0.999958       3.051200       7.963186       0.549459       1.189383      -0.732481      -0.029535      -0.009859      -0.000455       0.031140       0.005584      -0.002555      -0.001696       0.000834      -0.024267      -0.008625      -0.001522       0.010147              1.591637       2.100321       0.125141       0.032822       1.413492      -0.038465       1.261098           0.001035
            9              H       6.661657       5.620256       4.247318       0.144057       0.991538 0.72615568E+01  0.68822656E+02                                 1.595142                            1.536871      -0.656835       2.579316                    0.999968       3.104058       8.237274       0.529819       1.219766      -0.725412       0.024422      -0.016274       0.001941       0.029412      -0.004529       0.002000      -0.006680      -0.000685      -0.013804      -0.008617      -0.001116       0.009734              1.625086       1.873941      -0.329888      -0.069014       1.684373      -0.022938       1.316944          -0.000170
           10              H       5.162122       5.583938       3.788549       0.143372       1.193733 0.97614132E+01  0.10104838E+03                                 1.895304                            1.851853      -1.290607       2.279786                    0.995098       3.658804      10.631230       0.449115       1.317442      -0.701499      -0.023962      -0.015646      -0.017841       0.033723       0.007411       0.007905      -0.000786      -0.000179       0.018707      -0.012711       0.001255       0.011456              1.914588       1.863980       0.260454       0.182733       2.155917       0.190595       1.723867           0.004170
           11              H       5.181451       1.732557       2.366363       0.146223       1.052284 0.80561956E+01  0.78938274E+02                                 1.699017                            1.648804      -0.966663       2.432642                    0.998622       3.340539       9.231843       0.493980       1.265434      -0.713532      -0.020526      -0.016221      -0.022138       0.034271      -0.001131       0.008423       0.009732       0.008701       0.001557      -0.014283       0.001392       0.012891              1.719283       1.779287       0.221523       0.291913       1.689962       0.222856       1.688601           0.003514
           12              H       6.047675       3.028289       2.496595       0.148343       1.017912 0.75066160E+01  0.71694924E+02                                 1.624870                            1.564599      -0.676221       2.577999                    0.999957       3.079512       8.187550       0.524407       1.222907      -0.725382       0.005438       0.025840      -0.019367       0.032747      -0.003224      -0.002170      -0.009055      -0.004030      -0.011566      -0.011004       0.000867       0.010137              1.652711       1.437865       0.086292      -0.093422       2.061166      -0.244649       1.459103           0.001239
           13              H       8.833414       1.751229       3.721953       0.156752       1.141348 0.91206905E+01  0.91681165E+02                                 1.769929                            1.739027      -1.011360       2.422849                    0.998282       3.270316       8.991578       0.490047       1.243415      -0.720607       0.020552      -0.006450       0.029849       0.036809       0.001878       0.008019      -0.005904       0.017256       0.025238      -0.015202       0.000059       0.015143              1.769708       1.815078      -0.057380       0.294061       1.590496      -0.095745       1.903550           0.004616
           14              H       8.210950       2.943917       2.925766       0.146460       0.978904 0.70390014E+01  0.65972078E+02                                 1.558382                            1.494172      -0.683373       2.569648                    0.999958       3.051201       7.963189       0.549459       1.189382      -0.732481       0.001459       0.031102       0.000455       0.031140       0.004541      -0.000938      -0.002920      -0.006554      -0.024267      -0.008625      -0.001522       0.010147              1.591637       1.398769      -0.073020      -0.045938       2.115044       0.021130       1.261098           0.001037
           15              H       7.874539       7.223189       3.152191       0.144057       0.991538 0.72615555E+01  0.68822640E+02                                 1.595142                            1.536871      -0.656835       2.579316                    0.999968       3.104059       8.237276       0.529820       1.219766      -0.725412       0.022300      -0.019078      -0.001941       0.029412      -0.003681      -0.006972       0.000109       0.005323      -0.013804      -0.008618      -0.001116       0.009734              1.625085       1.870971      -0.330727      -0.003315       1.687341      -0.072650       1.316944          -0.000171
           16              H       7.501877       8.676133       3.610961       0.143372       1.193733 0.97614122E+01  0.10104840E+03                                 1.895306                            1.851856      -1.290604       2.279787                    0.995098       3.658804      10.631245       0.449114       1.317446      -0.701498       0.008543       0.027312       0.017841       0.033723       0.006363      -0.002905       0.007393      -0.007603       0.018706      -0.012711       0.001255       0.011456              1.914591       1.998084       0.298334       0.133748       2.021819       0.227662       1.723870           0.004170
           17              H       6.905308       0.265236       9.765873       0.146224       1.052283 0.80561941E+01  0.78938269E+02                                 1.699018                            1.648805      -0.966664       2.432642                    0.998622       3.340541       9.231854       0.493979       1.265435      -0.713532      -0.010030      -0.024162      -0.022138       0.034271      -0.003240       0.007076       0.010751      -0.006231       0.001557      -0.014283       0.001392       0.012891              1.719284       1.580667       0.165420       0.135115       1.888584       0.341499       1.688601           0.003514
           18              H       7.916789       1.451058       9.896104       0.148343       1.017912 0.75066188E+01  0.71694986E+02                                 1.624873                            1.564602      -0.676221       2.577999                    0.999957       3.079514       8.187568       0.524405       1.222911      -0.725381       0.023389       0.012258      -0.019367       0.032747      -0.001693      -0.008124      -0.004550       0.006807      -0.011566      -0.011004       0.000867       0.010137              1.652714       1.969968       0.236590      -0.210043       1.529069      -0.156407       1.459105           0.001238
           19              H       5.930576       3.784764      11.121463       0.156752       1.141348 0.91206905E+01  0.91681138E+02                                 1.769927                            1.739025      -1.011361       2.422849                    0.998282       3.270315       8.991565       0.490048       1.243412      -0.720608      -0.011794       0.018024       0.029849       0.036809      -0.002913      -0.007862       0.006112      -0.016671       0.025239      -0.015202       0.000059       0.015143              1.769706       1.637108      -0.107649      -0.172073       1.768461       0.256962       1.903547           0.004616
           20              H       7.247558       3.509942      10.325276       0.146460       0.978902 0.70389871E+01  0.65971905E+02                                 1.558380                            1.494170      -0.683373       2.569649                    0.999958       3.051198       7.963176       0.549460       1.189382      -0.732481       0.029535       0.009859       0.000455       0.031140       0.005584      -0.002555      -0.001696       0.000834      -0.024267      -0.008625      -0.001522       0.010147              1.591635       2.100317       0.125141       0.032822       1.413490      -0.038465       1.261097           0.001036
           21              H       0.882044       4.349420      10.551701       0.144057       0.991537 0.72615476E+01  0.68822548E+02                                 1.595141                            1.536871      -0.656834       2.579316                    0.999968       3.104056       8.237268       0.529819       1.219767      -0.725412      -0.024422       0.016274      -0.001941       0.029412      -0.004529       0.002000      -0.006680      -0.000685      -0.013804      -0.008618      -0.001116       0.009734              1.625085       1.873940      -0.329888      -0.069014       1.684372      -0.022938       1.316943          -0.000170
           22              H       2.381579       4.385738      11.010470       0.143372       1.193734 0.97614229E+01  0.10104849E+03                                 1.895304                            1.851853      -1.290605       2.279786                    0.995098       3.658806      10.631233       0.449116       1.317441      -0.701499       0.023962       0.015646       0.017841       0.033723       0.007411       0.007905      -0.000786      -0.000179       0.018707      -0.012711       0.001255       0.011456              1.914588       1.863980       0.260454       0.182733       2.155917       0.190595       1.723867           0.004171
           23              H       2.362250       8.237119      12.432656       0.146223       1.052287 0.80562245E+01  0.78938617E+02                                 1.699019                            1.648806      -0.966670       2.432638                    0.998622       3.340545       9.231859       0.493980       1.265432      -0.713532       0.020526       0.016221       0.022138       0.034271      -0.001131       0.008423       0.009732       0.008701       0.001557      -0.014283       0.001392       0.012891              1.719285       1.779288       0.221523       0.291913       1.689964       0.222856       1.688603           0.003514
           24              H       1.496026       6.941387      12.302424       0.148342       1.017910 0.75065966E+01  0.71694689E+02                                 1.624867                            1.564597      -0.676221       2.577999                    0.999957       3.079509       8.187538       0.524407       1.222907      -0.725382      -0.005438      -0.025840       0.019367       0.032747      -0.003224      -0.002170      -0.009055      -0.004030      -0.011566      -0.011004       0.000867       0.010137              1.652709       1.437863       0.086292      -0.093421       2.061162      -0.244648       1.459101           0.001238
           25              H      -1.289713       8.218447      11.077066       0.156751       1.141349 0.91206997E+01  0.91681260E+02                                 1.769928                            1.739026      -1.011363       2.422848                    0.998282       3.270318       8.991577       0.490048       1.243413      -0.720608      -0.020552       0.006450      -0.029849       0.036809       0.001878       0.008019      -0.005904       0.017256       0.025239      -0.015203       0.000059       0.015143              1.769707       1.815077      -0.057380       0.294061       1.590496      -0.095745       1.903549           0.004615
           26              H      -0.667249       7.025759      11.873253       0.146460       0.978902 0.70389821E+01  0.65971846E+02                                 1.558380                            1.494170      -0.683374       2.569649                    0.999958       3.051197       7.963173       0.549460       1.189382      -0.732481      -0.001459      -0.031103      -0.000455       0.031140       0.004541      -0.000938      -0.002920      -0.006554      -0.024268      -0.008625      -0.001522       0.010147              1.591634       1.398767      -0.073020      -0.045938       2.115039       0.021130       1.261096           0.001035
           27              H      -0.330838       2.746487      11.646828       0.144057       0.991536 0.72615386E+01  0.68822444E+02                                 1.595141                            1.536870      -0.656835       2.579316                    0.999968       3.104055       8.237265       0.529819       1.219767      -0.725412      -0.022300       0.019079       0.001941       0.029412      -0.003681      -0.006972       0.000109       0.005323      -0.013804      -0.008618      -0.001116       0.009734              1.625084       1.870970      -0.330726      -0.003315       1.687340      -0.072650       1.316943          -0.000171
           28              H       0.041824       1.293543      11.188058       0.143371       1.193737 0.97614527E+01  0.10104890E+03                                 1.895309                            1.851858      -1.290606       2.279786                    0.995098       3.658811      10.631261       0.449114       1.317443      -0.701499      -0.008543      -0.027312      -0.017841       0.033723       0.006362      -0.002905       0.007393      -0.007602       0.018707      -0.012711       0.001255       0.011456              1.914593       1.998087       0.298334       0.133748       2.021821       0.227663       1.723872           0.004170
           29              C       2.672110       8.537614       3.982416       0.478550      26.233692 0.27202909E+03  0.57438715E+04                                 8.081893                            5.790911      -0.135838       2.007462                    0.999467      22.980609      64.640717       0.627490       0.462285      -1.026681       0.011656       0.003335      -0.004726       0.013012       0.000645       0.012695       0.025825      -0.016828       0.147855      -0.035825      -0.024022       0.059847              9.632156      14.072861       1.145751      -1.636203      10.114299      -1.896118       4.709308          -0.012707
           30              C       0.351020       8.980844       4.453025      -0.248314      29.492027 0.41572439E+03  0.96907688E+04                                 8.353318                            6.771698      -0.127215       1.952484                    0.998122      29.512183      85.222302       0.635232       0.413638      -1.063143       0.052272      -0.049349      -0.016548       0.073767      -0.037538      -0.026539       0.021951       0.004623      -0.058657      -0.034654      -0.027245       0.061899              9.576935      12.106303      -2.616805       1.965249       8.455155      -1.494365       8.169347           0.020256
           31              C      -0.186027       9.582030       3.164030       0.594406      22.157241 0.27954749E+03  0.59429178E+04                                 7.314930                            5.955059      -0.116988       2.006415                    0.999670      22.887094      64.594465       0.605640       0.475716      -1.019368      -0.009070       0.008376      -0.009613       0.015647       0.058320      -0.004738      -0.007755       0.036134      -0.106653      -0.044658      -0.034788       0.079446              8.177561       8.116814      -2.783147       2.742595       6.914827      -1.069951       9.501043           0.017003
           32              C       1.248849       6.637081       4.454505      -0.261734      29.376196 0.42172902E+03  0.98462609E+04                                 8.274252                            6.783829      -0.068885       1.968277                    0.998354      29.540948      84.814671       0.641092       0.409211      -1.068149       0.007876       0.074901       0.002359       0.075351       0.021096      -0.013293       0.018616      -0.083824      -0.103020      -0.050576      -0.015832       0.066408              9.363283       8.003790      -0.297466       1.265561      11.566561      -3.021287       8.519499           0.034300
           33              C       1.877224       6.025218       5.706502       0.664330      20.552946 0.24579608E+03  0.50668255E+04                                 6.975147                            5.618758      -0.148121       2.016817                    0.999147      21.689596      60.545536       0.616890       0.481656      -1.014838       0.006250      -0.017169       0.028527       0.033877      -0.007984      -0.051090      -0.009195       0.120199      -0.002763      -0.063859      -0.025626       0.089485              7.794261       5.003731      -0.806208       2.122925       9.879482      -1.482917       8.499571           0.021058
           34              C       5.814996       6.091781       4.296155      -0.253787      29.866045 0.42173274E+03  0.98688207E+04                                 8.410022                            6.793800      -0.080396       1.969139                    0.997805      29.611082      85.748564       0.637762       0.410411      -1.064939       0.016052       0.072707      -0.024048       0.078245       0.010440       0.011456      -0.037002      -0.066687      -0.093979      -0.051932      -0.011909       0.063841              9.775762       7.174167       0.109662      -1.667227      11.876304      -3.155796      10.276816           0.011551
           35              C       5.368967       6.173159       5.752379       0.655165      20.807482 0.24916898E+03  0.51695665E+04                                 7.099114                            5.690187      -0.157022       2.012006                    0.999365      22.061749      62.399330       0.605837       0.487293      -1.008821       0.003738      -0.015030       0.029822       0.033603      -0.058193       0.032469      -0.021796       0.062789      -0.110049      -0.049984      -0.045978       0.095962              8.017132       5.469051       2.034107      -2.150100       8.238767      -1.632431      10.343578           0.010394
           36              C       6.857160       0.092592       3.417093       0.478550      26.233650 0.27202856E+03  0.57438576E+04                                 8.081884                            5.790905      -0.135837       2.007463                    0.999467      22.980588      64.640644       0.627491       0.462285      -1.026681      -0.000041      -0.012123       0.004727       0.013012       0.004952       0.021402       0.019237       0.013666       0.147855      -0.035824      -0.024023       0.059847              9.632146       9.807343      -0.059084      -1.379958      14.379790      -2.090010       4.709305          -0.012705
           37              C       5.799686       2.205801       2.946485      -0.248311      29.491940 0.41572276E+03  0.96907193E+04                                 8.353296                            6.771680      -0.127210       1.952486                    0.998122      29.512117      85.222007       0.635234       0.413638      -1.063144       0.061700      -0.036889       0.016549       0.073767      -0.033201       0.028338      -0.019573       0.035339      -0.058657      -0.034654      -0.027245       0.061899              9.576910      10.093988      -3.185202      -1.972294      10.467425       1.485037       8.169318           0.020255
           38              C       5.075152       2.559209       4.235479       0.594405      22.157195 0.27954682E+03  0.59429000E+04                                 7.314923                            5.955054      -0.116988       2.006416                    0.999670      22.887058      64.594354       0.605639       0.475716      -1.019368      -0.010526       0.006451       0.009613       0.015647       0.040249      -0.006175      -0.006668      -0.091818      -0.106651      -0.044658      -0.034787       0.079445              8.177554       8.459740      -2.686286      -1.775170       6.571901       2.348481       9.501021           0.017000
           39              C       8.299251       1.978877       2.945005      -0.261733      29.376114 0.42172744E+03  0.98462152E+04                                 8.274236                            6.783814      -0.068884       1.968278                    0.998354      29.540919      84.814564       0.641093       0.409211      -1.068149      -0.069940      -0.027940      -0.002359       0.075351       0.039906       0.021528      -0.007732       0.049362      -0.103020      -0.050576      -0.015832       0.066408              9.363264      11.458915       0.678487      -3.251525       8.111399       0.396635       8.519478           0.034300
           40              C       9.058884       1.540483       1.693008       0.664330      20.552972 0.24579652E+03  0.50668374E+04                                 6.975156                            5.618766      -0.148119       2.016818                    0.999147      21.689609      60.545605       0.616890       0.481656      -1.014838       0.018221      -0.001347      -0.028527       0.033876      -0.038246       0.005039      -0.051666      -0.094081      -0.002761      -0.063859      -0.025626       0.089484              7.794272       9.941023       0.588390      -2.004152       4.942211       1.639894       8.499582           0.021057
           41              C       7.190624       7.909796       3.103354      -0.253787      29.866068 0.42173296E+03  0.98688280E+04                                 8.410028                            6.793803      -0.080396       1.969139                    0.997805      29.611089      85.748613       0.637762       0.410412      -1.064939      -0.065606      -0.035211       0.024048       0.078245       0.026342      -0.038723       0.000966       0.045908      -0.093978      -0.051932      -0.011909       0.063840              9.775770      11.471496       1.323496      -2.583777       7.578984      -2.462284      10.276831           0.011548
           42              C       6.991068       8.316910       1.647131       0.655165      20.807462 0.24916861E+03  0.51695567E+04                                 7.099109                            5.690182      -0.157023       2.012006                    0.999365      22.061740      62.399292       0.605837       0.487293      -1.008821       0.015479       0.000489      -0.029822       0.033603      -0.066018      -0.029801       0.025322       0.007381      -0.110049      -0.049984      -0.045978       0.095962              8.017126       6.969897       2.458038      -0.986506       6.737908      -2.512878      10.343572           0.010393
           43              C       4.871591       1.432062      10.816603       0.478550      26.233769 0.27202991E+03  0.57438932E+04                                 8.081905                            5.790917      -0.135832       2.007463                    0.999467      22.980659      64.640883       0.627490       0.462285      -1.026681      -0.011656      -0.003336       0.004727       0.013013       0.000645       0.012695       0.025825      -0.016827       0.147853      -0.035824      -0.024022       0.059846              9.632172      14.072888       1.145755      -1.636207      10.114313      -1.896122       4.709314          -0.012704
           44              C       7.192681       0.988832      10.345994      -0.248313      29.492004 0.41572392E+03  0.96907544E+04                                 8.353311                            6.771692      -0.127211       1.952485                    0.998122      29.512168      85.222228       0.635233       0.413638      -1.063143      -0.052272       0.049350       0.016548       0.073767      -0.037538      -0.026539       0.021951       0.004623      -0.058659      -0.034655      -0.027244       0.061899              9.576928      12.106297      -2.616804       1.965246       8.455148      -1.494362       8.169338           0.020256
           45              C       7.729728       0.387646      11.634989       0.594405      22.157215 0.27954711E+03  0.59429072E+04                                 7.314922                            5.955053      -0.116988       2.006416                    0.999670      22.887075      64.594383       0.605640       0.475716      -1.019368       0.009070      -0.008377       0.009614       0.015648       0.058320      -0.004738      -0.007754       0.036133      -0.106652      -0.044658      -0.034788       0.079445              8.177553       8.116806      -2.783145       2.742591       6.914821      -1.069949       9.501031           0.017001
           46              C       6.294852       3.332595      10.344514      -0.261734      29.376205 0.42172909E+03  0.98462625E+04                                 8.274252                            6.783828      -0.068884       1.968277                    0.998354      29.540956      84.814686       0.641093       0.409211      -1.068149      -0.007876      -0.074902      -0.002358       0.075352       0.021096      -0.013293       0.018616      -0.083823      -0.103022      -0.050577      -0.015832       0.066408              9.363284       8.003788      -0.297465       1.265560      11.566564      -3.021289       8.519500           0.034300
           47              C       5.666477       3.944458       9.092517       0.664330      20.552966 0.24579635E+03  0.50668326E+04                                 6.975151                            5.618761      -0.148122       2.016817                    0.999147      21.689613      60.545595       0.616890       0.481656      -1.014838      -0.006250       0.017169      -0.028528       0.033877      -0.007984      -0.051091      -0.009194       0.120200      -0.002764      -0.063859      -0.025626       0.089486              7.794266       5.003732      -0.806208       2.122926       9.879490      -1.482919       8.499576           0.021058
           48              C       1.728705       3.877895      10.502864      -0.253786      29.866079 0.42173324E+03  0.98688352E+04                                 8.410026                            6.793803      -0.080393       1.969140                    0.997805      29.611105      85.748633       0.637762       0.410411      -1.064939      -0.016052      -0.072708       0.024049       0.078246       0.010440       0.011456      -0.037002      -0.066687      -0.093982      -0.051932      -0.011909       0.063841              9.775768       7.174169       0.109662      -1.667227      11.876313      -3.155799      10.276821           0.011550
           49              C       2.174734       3.796517       9.046640       0.655164      20.807494 0.24916915E+03  0.51695705E+04                                 7.099114                            5.690187      -0.157021       2.012007                    0.999365      22.061761      62.399354       0.605837       0.487293      -1.008821      -0.003737       0.015030      -0.029822       0.033604      -0.058193       0.032469      -0.021796       0.062789      -0.110050      -0.049984      -0.045978       0.095962              8.017131       5.469050       2.034107      -2.150099       8.238768      -1.632431      10.343577           0.010394
           50              C       0.686541       9.877084      11.381926       0.478549      26.233830 0.27203064E+03  0.57439120E+04                                 8.081914                            5.790924      -0.135827       2.007464                    0.999467      22.980691      64.640980       0.627490       0.462284      -1.026681       0.000041       0.012123      -0.004727       0.013012       0.004952       0.021402       0.019237       0.013666       0.147852      -0.035824      -0.024022       0.059846              9.632184       9.807381      -0.059086      -1.379965      14.379850      -2.090019       4.709320          -0.012704
           51              C       1.744015       7.763875      11.852534      -0.248313      29.492065 0.41572485E+03  0.96907800E+04                                 8.353318                            6.771696      -0.127211       1.952484                    0.998122      29.512197      85.222281       0.635233       0.413638      -1.063144      -0.061701       0.036890      -0.016548       0.073768      -0.033200       0.028339      -0.019573       0.035337      -0.058661      -0.034656      -0.027243       0.061899              9.576937      10.094013      -3.185215      -1.972302      10.467456       1.485044       8.169341           0.020258
           52              C       2.468549       7.410467      10.563540       0.594406      22.157238 0.27954744E+03  0.59429165E+04                                 7.314929                            5.955058      -0.116989       2.006415                    0.999670      22.887095      64.594473       0.605640       0.475716      -1.019368       0.010527      -0.006452      -0.009614       0.015649       0.040249      -0.006175      -0.006668      -0.091819      -0.106654      -0.044658      -0.034788       0.079447              8.177560       8.459744      -2.686288      -1.775171       6.571908       2.348484       9.501029           0.017001
           53              C      -0.755550       7.990799      11.854014      -0.261734      29.376197 0.42172891E+03  0.98462569E+04                                 8.274247                            6.783824      -0.068881       1.968278                    0.998354      29.540968      84.814696       0.641093       0.409211      -1.068150       0.069941       0.027939       0.002358       0.075352       0.039906       0.021529      -0.007733       0.049361      -0.103025      -0.050578      -0.015831       0.066408              9.363277      11.458930       0.678488      -3.251531       8.111411       0.396637       8.519490           0.034301
           54              C      -1.515183       8.429193      13.106011       0.664330      20.552984 0.24579671E+03  0.50668418E+04                                 6.975155                            5.618765      -0.148119       2.016818                    0.999147      21.689619      60.545615       0.616890       0.481656      -1.014838      -0.018222       0.001347       0.028528       0.033878      -0.038246       0.005040      -0.051666      -0.094082      -0.002762      -0.063859      -0.025626       0.089485              7.794270       9.941018       0.588391      -2.004150       4.942211       1.639894       8.499580           0.021055
           55              C       0.353077       2.059880      11.695665      -0.253786      29.866087 0.42173321E+03  0.98688345E+04                                 8.410027                            6.793803      -0.080393       1.969140                    0.997805      29.611105      85.748643       0.637762       0.410411      -1.064939       0.065606       0.035212      -0.024049       0.078246       0.026342      -0.038723       0.000966       0.045907      -0.093981      -0.051932      -0.011908       0.063840              9.775770      11.471497       1.323497      -2.583777       7.578982      -2.462283      10.276831           0.011549
           56              C       0.552633       1.652766      13.151888       0.655164      20.807494 0.24916906E+03  0.51695682E+04                                 7.099113                            5.690185      -0.157024       2.012006                    0.999365      22.061767      62.399372       0.605837       0.487293      -1.008821      -0.015480      -0.000489       0.029823       0.033604      -0.066018      -0.029801       0.025322       0.007380      -0.110050      -0.049984      -0.045978       0.095962              8.017131       6.969902       2.458040      -0.986508       6.737911      -2.512880      10.343580           0.010394
           57              C       4.871362       8.235248       3.699755       0.466477      27.128533 0.29419283E+03  0.63348811E+04                                 8.277967                            6.027436      -0.230328       1.966721                    0.999342      23.627821      67.122597       0.614236       0.463089      -1.026204      -0.011631       0.008801      -0.000000       0.014585       0.007495       0.002087       0.002759      -0.004234       0.146233      -0.032160      -0.016767       0.048927              9.851167      12.917746      -2.575003      -1.448988      11.463062      -1.914966       5.172692          -0.013733
           58              C       2.672339       1.734428      11.099264       0.466477      27.128622 0.29419385E+03  0.63349088E+04                                 8.277981                            6.027445      -0.230321       1.966722                    0.999342      23.627876      67.122785       0.614236       0.463089      -1.026204       0.011631      -0.008801      -0.000000       0.014586       0.007495       0.002087       0.002758      -0.004234       0.146232      -0.032160      -0.016767       0.048927              9.851186      12.917774      -2.575012      -1.448991      11.463083      -1.914970       5.172701          -0.013732
           59              N       3.683612       7.674592       3.983896      -0.456187      43.396704 0.59263462E+03  0.14767209E+05                                10.210030                            7.855929       0.160974       2.054115                    0.997576      30.013617      83.406177       0.629441       0.390517      -1.102488       0.012660       0.096617      -0.013900       0.098430      -0.022893       0.006024       0.027087       0.186455       0.148115      -0.125056       0.053340       0.071716             11.767282      19.181060      -1.837338      -2.046571       9.816118      -1.719548       6.304668           0.094117
           60              N       1.445383       8.065208       4.287276       0.036316      32.579592 0.36530809E+03  0.80437520E+04                                 8.508619                            6.093948      -0.127872       2.038410                    0.997955      23.254424      60.210847       0.729688       0.381215      -1.112170      -0.081994      -0.028526       0.021706       0.089487      -0.029750      -0.022230      -0.018063      -0.056392      -0.267862      -0.097154       0.011154       0.086000             10.337350      13.900732      -0.344851      -0.832097      11.950528      -2.304459       5.160790           0.170035
           61              N       5.088045       9.530676       3.415614      -0.456187      43.396666 0.59263415E+03  0.14767194E+05                                10.210027                            7.855928       0.160976       2.054116                    0.997576      30.013588      83.406085       0.629441       0.390517      -1.102488      -0.089537      -0.038447       0.013900       0.098429      -0.068285       0.024430       0.013161      -0.134947       0.148115      -0.125056       0.053340       0.071716             11.767278      11.469345      -4.015603      -1.098484      17.527824      -2.436931       6.304666           0.094117
           62              N       6.978322       1.401540       3.112234       0.036310      32.579756 0.36530985E+03  0.80438041E+04                                 8.508661                            6.093973      -0.127891       2.038402                    0.997954      23.254495      60.211179       0.729684       0.381216      -1.112169       0.005164       0.086661      -0.021705       0.089487      -0.010603      -0.011340      -0.026302       0.079189      -0.267860      -0.097154       0.011153       0.086000             10.337404      12.275119      -0.804043      -1.991518      13.576278      -1.427185       5.160815           0.170022
           63              N       3.860089       2.295084      10.815123      -0.456186      43.396736 0.59263494E+03  0.14767218E+05                                10.210029                            7.855927       0.160972       2.054115                    0.997576      30.013641      83.406227       0.629442       0.390516      -1.102488      -0.012661      -0.096617       0.013899       0.098429      -0.022893       0.006024       0.027086       0.186454       0.148104      -0.125053       0.053336       0.071717             11.767282      19.181065      -1.837339      -2.046572       9.816116      -1.719547       6.304667           0.094118
           64              N       6.098318       1.904468      10.511743       0.036312      32.579774 0.36531031E+03  0.80438137E+04                                 8.508648                            6.093965      -0.127879       2.038407                    0.997955      23.254505      60.211122       0.729687       0.381214      -1.112170       0.081995       0.028527      -0.021705       0.089487      -0.029751      -0.022231      -0.018063      -0.056393      -0.267871      -0.097158       0.011156       0.086002             10.337388      13.900785      -0.344853      -0.832099      11.950571      -2.304470       5.160808           0.170026
           65              N       2.455656       0.439000      11.383405      -0.456187      43.396759 0.59263562E+03  0.14767239E+05                                10.210032                            7.855932       0.160972       2.054115                    0.997576      30.013650      83.406262       0.629442       0.390516      -1.102488       0.089537       0.038446      -0.013900       0.098428      -0.068285       0.024429       0.013159      -0.134946       0.148101      -0.125053       0.053335       0.071718             11.767284      11.469355      -4.015603      -1.098487      17.527827      -2.436932       6.304670           0.094116
           66              N       0.565379       8.568136      11.686785       0.036317      32.579640 0.36530864E+03  0.80437620E+04                                 8.508600                            6.093933      -0.127858       2.038414                    0.997955      23.254455      60.210797       0.729693       0.381212      -1.112173      -0.005164      -0.086661       0.021705       0.089487      -0.010603      -0.011340      -0.026305       0.079191      -0.267886      -0.097163       0.011157       0.086005             10.337327      12.275022      -0.804035      -1.991496      13.576180      -1.427176       5.160778           0.170032
           67              N       2.749000       9.841164       3.699755      -0.469400      45.163453 0.61080297E+03  0.15314074E+05                                10.433760                            7.947333       0.207032       2.065978                    0.997773      30.125813      83.598175       0.630004       0.387769      -1.105963       0.083943      -0.063517      -0.000000       0.105265       0.096325      -0.003889      -0.005140      -0.054417       0.173842      -0.129068       0.055318       0.073750             12.015790      13.717350       4.428280      -2.139772      16.219001      -2.827900       6.111018           0.097998
           68              N       5.966168       7.406847       3.699755       0.009521      35.938743 0.38710151E+03  0.86569151E+04                                 9.149020                            6.301640      -0.137647       2.028875                    0.998161      23.800875      62.315111       0.711958       0.384692      -1.108505       0.073281      -0.055449       0.000000       0.091896       0.016171      -0.051302      -0.067800      -0.009136      -0.201364      -0.111720       0.016757       0.094964             11.602536      13.105283      -0.193442      -3.539921      12.996001      -4.678318       8.706324           0.130180
           69              N       4.794701       0.128512      11.099264      -0.469400      45.163570 0.61080477E+03  0.15314128E+05                                10.433767                            7.947337       0.207029       2.065976                    0.997773      30.125881      83.598358       0.630005       0.387768      -1.105964      -0.083942       0.063516      -0.000000       0.105265       0.096324      -0.003891      -0.005142      -0.054417       0.173825      -0.129064       0.055312       0.073752             12.015797      13.717359       4.428279      -2.139773      16.219011      -2.827901       6.111020           0.097997
           70              N       1.577533       2.562829      11.099264       0.009518      35.938905 0.38710356E+03  0.86569695E+04                                 9.149029                            6.301644      -0.137639       2.028876                    0.998161      23.800948      62.315266       0.711960       0.384691      -1.108507      -0.073282       0.055450      -0.000000       0.091897       0.016171      -0.051305      -0.067804      -0.009136      -0.201380      -0.111728       0.016760       0.094968             11.602549      13.105299      -0.193443      -3.539925      12.996014      -4.678323       8.706333           0.130173
           71              O       1.987385       0.471417       3.254304      -0.552972      29.756871 0.47996453E+03  0.11187260E+05                                 7.487699                            6.690587       0.630134       2.248726                    0.998389      27.244593      69.940506       0.751348       0.349744      -1.149339       0.004949      -0.002859       0.010607       0.012049      -0.023296       0.012589      -0.017261      -0.028918      -0.171485      -0.061110       0.001265       0.059846              7.982890       9.024731      -2.742193       1.450564       8.623478      -0.046994       6.300459           0.131136
           72              O       0.056145       9.074708       2.037825      -0.573494      27.900273 0.46723185E+03  0.10823326E+05                                 7.115656                            6.578984       0.677313       2.257173                    0.998934      27.478847      70.447307       0.761134       0.347389      -1.150665      -0.006717      -0.013025      -0.007215       0.016335       0.054795      -0.022134       0.041929       0.047782       0.146268      -0.099227       0.034792       0.064435              7.373808       6.560260      -0.558916       1.241059       5.187595       0.900269      10.373568           0.049204
           73              O       1.928287       4.759398       5.693183      -0.546286      30.283902 0.46392448E+03  0.10728777E+05                                 7.599334                            6.593507       0.467813       2.207591                    0.997608      26.881385      68.881857       0.753679       0.351412      -1.147236      -0.000342       0.032252       0.006265       0.032857      -0.022436      -0.024052      -0.007878      -0.047884      -0.054250      -0.046361       0.004462       0.041899              8.276656       5.788501      -1.368129       0.642526      13.221693      -1.298294       5.819775           0.129850
           74              O       2.289786       6.791276       6.597403      -0.588493      31.726851 0.53830328E+03  0.12930618E+05                                 7.854165                            7.163214       0.387956       2.169738                    0.997631      27.797237      72.782096       0.713335       0.357454      -1.141452      -0.030519      -0.028712       0.008406       0.042737       0.030190      -0.028193       0.043829       0.086235       0.045995      -0.085687       0.030356       0.055331              8.199252       5.881225       0.294086       2.026653       7.107086       1.102250      11.609443           0.032122
           75              O       4.671226       5.234260       6.230387      -0.615343      44.783283 0.72064511E+03  0.18709118E+05                                10.198369                            8.496961      -0.272692       1.944603                    0.993893      29.651612      81.976530       0.627968       0.375696      -1.121986       0.032849       0.019487      -0.013272       0.040435      -0.007025       0.004904      -0.035674       0.066177      -0.106641      -0.062512       0.009862       0.052651             11.618361       8.841299       3.720836      -3.139508      14.767112      -4.553674      11.246674           0.068851
           76              O       5.683316       7.169998       6.442013      -0.612722      25.342454 0.42351060E+03  0.95609936E+04                                 6.557880                            6.165244       0.818206       2.300180                    0.999282      27.345932      68.937751       0.806120       0.336564      -1.161205       0.019067      -0.008878      -0.006834       0.022115      -0.047276       0.048756       0.049251      -0.032081      -0.070490      -0.099924       0.035106       0.064817              6.645481       5.130395       1.210170       0.131924       7.273977       1.109260       7.532071           0.018635
           77              O       3.858409       2.944142       4.145205      -0.552976      29.756879 0.47996448E+03  0.11187262E+05                                 7.487711                            6.690596       0.630120       2.248722                    0.998389      27.244564      69.940497       0.751345       0.349745      -1.149338       0.004096      -0.003986      -0.010608       0.012050      -0.012289      -0.020032       0.007424       0.049022      -0.171468      -0.061105       0.001262       0.059843              7.982903      10.087815      -2.441923      -0.439526       7.560426       1.383173       6.300469           0.131130
           78              O       5.629202       2.464059       5.361685      -0.573494      27.900249 0.46723166E+03  0.10823321E+05                                 7.115659                            6.578989       0.677309       2.257173                    0.998934      27.478794      70.447182       0.761133       0.347390      -1.150665       0.010710       0.010004       0.007215       0.016335       0.034196       0.046366      -0.009903      -0.098053       0.146263      -0.099223       0.034790       0.064433              7.373810       5.581441      -0.835398       0.529019       6.166423       1.439046      10.373567           0.049207
           79              O      -0.284178       1.835427       1.706327      -0.546288      30.283999 0.46392643E+03  0.10728833E+05                                 7.599350                            6.593520       0.467810       2.207590                    0.997608      26.881431      68.882014       0.753678       0.351412      -1.147237      -0.031131      -0.008438      -0.006265       0.032857      -0.006594      -0.001044      -0.025288       0.064285      -0.054254      -0.046363       0.004463       0.041900              8.276674      13.388268       0.778514      -1.424069       5.621968       0.265421       5.819787           0.129846
           80              O       8.433816       0.935220       0.802107      -0.588493      31.726860 0.53830361E+03  0.12930629E+05                                 7.854169                            7.163218       0.387955       2.169738                    0.997631      27.797233      72.782104       0.713335       0.357454      -1.141452       0.019335       0.037175      -0.008406       0.042737       0.003170       0.049841      -0.015218      -0.105082       0.045995      -0.085687       0.030355       0.055332              8.199256       6.862651       0.571301       0.509846       6.125668       2.249963      11.609449           0.032123
           81              O       7.704949       9.243596       1.169123      -0.615343      44.783294 0.72064528E+03  0.18709125E+05                                10.198376                            8.496966      -0.272693       1.944603                    0.993893      29.651611      81.976559       0.627967       0.375697      -1.121986      -0.009824      -0.036909       0.013272       0.040434      -0.023298      -0.035663      -0.004977      -0.049047      -0.106640      -0.062512       0.009861       0.052651             11.618369      12.382583       4.721118      -3.528811      11.225840      -4.259109      11.246682           0.068853
           82              O       6.117212       7.743431       0.957497      -0.612723      25.342423 0.42350990E+03  0.95609733E+04                                 6.557872                            6.165236       0.818209       2.300180                    0.999282      27.345937      68.937738       0.806121       0.336564      -1.161205       0.013727      -0.015935       0.006834       0.022114      -0.031897       0.034143       0.060308       0.076808      -0.070490      -0.099924       0.035107       0.064817              6.645473       6.482442       1.592071       1.031634       5.921914       0.428483       7.532063           0.018636
           83              O       5.556316       9.498259      11.544715      -0.552973      29.756876 0.47996462E+03  0.11187265E+05                                 7.487707                            6.690594       0.630126       2.248724                    0.998389      27.244568      69.940479       0.751346       0.349745      -1.149339      -0.004949       0.002859      -0.010608       0.012050      -0.023296       0.012589      -0.017260      -0.028919      -0.171474      -0.061106       0.001262       0.059844              7.982898       9.024742      -2.742196       1.450567       8.623487      -0.046993       6.300466           0.131134
           84              O       7.487556       0.894968      12.761194      -0.573493      27.900263 0.46723169E+03  0.10823322E+05                                 7.115660                            6.578988       0.677309       2.257172                    0.998934      27.478819      70.447258       0.761133       0.347390      -1.150665       0.006717       0.013026       0.007214       0.016335       0.054793      -0.022134       0.041929       0.047780       0.146264      -0.099224       0.034790       0.064434              7.373812       6.560265      -0.558916       1.241061       5.187598       0.900270      10.373573           0.049207
           85              O       5.615414       5.210278       9.105836      -0.546287      30.283943 0.46392520E+03  0.10728797E+05                                 7.599338                            6.593510       0.467812       2.207591                    0.997608      26.881417      68.881943       0.753679       0.351412      -1.147237       0.000342      -0.032253      -0.006265       0.032857      -0.022436      -0.024053      -0.007878      -0.047885      -0.054257      -0.046363       0.004463       0.041900              8.276661       5.788504      -1.368130       0.642526      13.221703      -1.298295       5.819778           0.129849
           86              O       5.253915       3.178400       8.201616      -0.588493      31.726880 0.53830396E+03  0.12930639E+05                                 7.854171                            7.163219       0.387954       2.169737                    0.997631      27.797252      72.782156       0.713335       0.357454      -1.141452       0.030519       0.028712      -0.008405       0.042737       0.030190      -0.028193       0.043829       0.086235       0.045994      -0.085687       0.030355       0.055332              8.199258       5.881229       0.294085       2.026655       7.107091       1.102249      11.609452           0.032122
           87              O       2.872475       4.735416       8.568632      -0.615343      44.783286 0.72064511E+03  0.18709117E+05                                10.198368                            8.496959      -0.272689       1.944604                    0.993893      29.651615      81.976525       0.627968       0.375696      -1.121986      -0.032849      -0.019487       0.013272       0.040435      -0.007025       0.004905      -0.035675       0.066178      -0.106644      -0.062514       0.009862       0.052652             11.618359       8.841297       3.720836      -3.139507      14.767112      -4.553672      11.246670           0.068850
           88              O       1.860385       2.799678       8.357006      -0.612722      25.342496 0.42351153E+03  0.95610203E+04                                 6.557890                            6.165253       0.818203       2.300178                    0.999282      27.345946      68.937821       0.806119       0.336564      -1.161204      -0.019067       0.008878       0.006835       0.022115      -0.047277       0.048756       0.049250      -0.032082      -0.070490      -0.099923       0.035106       0.064817              6.645491       5.130403       1.210173       0.131924       7.273987       1.109261       7.532083           0.018635
           89              O       3.685292       7.025534      10.653814      -0.552978      29.756956 0.47996598E+03  0.11187304E+05                                 7.487713                            6.690598       0.630125       2.248722                    0.998389      27.244644      69.940687       0.751347       0.349744      -1.149339      -0.004097       0.003986       0.010606       0.012048      -0.012288      -0.020033       0.007422       0.049020      -0.171493      -0.061113       0.001267       0.059846              7.982906      10.087818      -2.441925      -0.439527       7.560429       1.383174       6.300470           0.131124
           90              O       1.914499       7.505617       9.437334      -0.573496      27.900343 0.46723364E+03  0.10823378E+05                                 7.115670                            6.578998       0.677307       2.257171                    0.998934      27.478872      70.447405       0.761133       0.347389      -1.150665      -0.010708      -0.010005      -0.007215       0.016335       0.034199       0.046367      -0.009904      -0.098058       0.146267      -0.099227       0.034793       0.064435              7.373822       5.581449      -0.835400       0.529020       6.166434       1.439050      10.373583           0.049200
           91              O       7.827879       8.134249      13.092692      -0.546286      30.283921 0.46392491E+03  0.10728789E+05                                 7.599336                            6.593509       0.467812       2.207591                    0.997608      26.881398      68.881891       0.753679       0.351412      -1.147237       0.031131       0.008438       0.006265       0.032857      -0.006594      -0.001043      -0.025289       0.064283      -0.054254      -0.046362       0.004463       0.041899              8.276658      13.388240       0.778513      -1.424065       5.621959       0.265420       5.819776           0.129854
           92              O      -0.890115       9.034456      13.996912      -0.588494      31.726922 0.53830494E+03  0.12930668E+05                                 7.854176                            7.163224       0.387954       2.169736                    0.997631      27.797280      72.782237       0.713335       0.357454      -1.141452      -0.019335      -0.037175       0.008405       0.042737       0.003171       0.049843      -0.015218      -0.105083       0.045993      -0.085689       0.030357       0.055332              8.199263       6.862656       0.571301       0.509845       6.125673       2.249965      11.609460           0.032120
           93              O      -0.161248       0.726080      13.629896      -0.615343      44.783301 0.72064531E+03  0.18709124E+05                                10.198370                            8.496961      -0.272689       1.944604                    0.993893      29.651620      81.976548       0.627968       0.375696      -1.121986       0.009824       0.036910      -0.013272       0.040435      -0.023299      -0.035664      -0.004978      -0.049048      -0.106646      -0.062514       0.009862       0.052652             11.618363      12.382579       4.721117      -3.528810      11.225834      -4.259106      11.246676           0.068851
           94              O       1.426489       2.226245      13.841522      -0.612722      25.342473 0.42351101E+03  0.95610053E+04                                 6.557883                            6.165246       0.818203       2.300178                    0.999282      27.345958      68.937831       0.806120       0.336564      -1.161205      -0.013727       0.015935      -0.006834       0.022115      -0.031897       0.034143       0.060309       0.076808      -0.070491      -0.099924       0.035107       0.064817              6.645484       6.482452       1.592074       1.031634       5.921923       0.428483       7.532077           0.018636

******************************************************
Auxiliary information for the entire system
The total spin magnetic moment of the unit cell is   3.761930
The total net atomic charge of the unit cell is   0.000003
Accuracy of reproducing the electrostatic potential in the unit cell:
  The inner radius (bohr) =    5.0000
  The outer radius (bohr) =   12.0000
  Valid grid points have density less than (e/(bohr^3)) =    0.0001
  The number of valid grid points were=        46446
  The rms potential error without charges in kcal/mol is=      3.76284
  The rms potential error with partial charges in kcal/mol is=      1.54075
  The RRMSE value at monopole order=      0.40946
  The rms potential error with partial charges and cloud penetration in kcal/mol is=      1.54061
  The RRMSE value at monopole order with cloud penetration is=      0.40943
  The rms potential error with partial charges and atomic dipoles in kcal/mol is=      0.60152
  The RRMSE value at dipole order=      0.15986
  The rms potential error with partial charges, atomic dipoles and cloud penetration in kcal/mol is=      0.57732
  The RRMSE value at dipole order with cloud penetration=      0.15343

******************************************************
The electron densities and ab initio electrostatic potential were computed in VASP using the PBE functional and
projector augmented wave method. See the main text of the journal article for a description of computational details.
The atomic charges, dipoles, and quadrupoles were computed with the DDEC6 method as described in
(a) T. A. Manz and N. Gabaldon Limas, RSC Adv. 6 (2016) 47771-47801 DOI: 10.1039/c6ra04656h
(b) N. Gabaldon Limas and T. A. Manz, RSC Adv. 8 (2018) 2678-2707 DOI: 10.1039/c7ra11829e.
For each atom in the material, the electron cloud parameters were fit to the spherically averaged atom-in-material
electron density using radial positions for which this density was between 10^-4 and 10^-2 electrons per cubic bohr.
The polarizabilities, dispersion coefficients, and quantum Drude oscillator (QDO) parameters were fit using the MCLF method.
The magnetic structure of the system was optimized in VASP from the default ferromagnetic initial guess using spin polarization.
The atomic spin moments (ASMs) were computed on this optimized magnetic structure using the DDEC6 partition as inputs
to the method of T. A. Manz and D. S. Sholl, J. Chem. Theory Comput. 7 (2011) 4146-4164 DOI: 10.1021/ct200539n.
The RMSE and RRMSE were computed using a uniform grid with Ewald summation.
