# Supplementary material for: A collection of forcefield precursors for metal–organic frameworks
Source: RSC Adv. 2019 Nov 13;9(63):36492–507. doi: 10.1039/c9ra07327b (PMC9075174; doi:10.1039/c9ra07327b)
Supplement: RA-009-C9RA07327B-s3677 [file RA-009-C9RA07327B-s3677.xyz]

   60
jmolscript: load "" {1 1 1} spacegroup "x,y,z" unitcell [{      5.763000     0.000000     0.000000 }, {      1.266587    10.134156     0.000000 }, {      0.192936     1.153688    11.590124 }]
La     1.529665     2.016267     5.469959     1.919980
La     5.692858     9.271577     6.120165     1.919983
P      4.496987     2.486618     7.664201     1.331995
P      4.124887     1.979803     3.586680     1.307208
P      2.725536     8.801226     3.925923     1.331995
P      3.097636     9.308041     8.003444     1.307206
H      4.223388    10.144092     1.850943     0.277587
H      0.619423     3.597941     8.432974     0.144005
H      5.188098     4.600396     8.322868     0.142574
H      4.500615     4.504937     5.551669     0.108403
H      4.757375     5.807257     6.387317     0.097223
H      1.067102     6.129874     7.571828     0.100450
H      2.201551     5.046680     7.491856     0.113494
H      5.294275     0.546765     2.204442     0.163666
H      4.931134     1.849624     1.426744     0.154269
H      6.193596    11.104972    11.351367     0.110369
H      5.888735     8.896940     0.917938     0.130585
H      2.282392     2.025143     0.990956     0.140858
H      3.491995     2.993256    11.398887     0.125450
H      2.999135     1.143752     9.739181     0.277587
H      6.603100     7.689903     3.157150     0.144004
H      2.034425     6.687448     3.267256     0.142575
H      2.721908     6.782907     6.038455     0.108404
H      2.465148     5.480587     5.202807     0.097223
H      6.155421     5.157970     4.018296     0.100451
H      5.020972     6.241164     4.098268     0.113494
H      1.928248    10.741079     9.385682     0.163666
H      2.291389     9.438220    10.163380     0.154269
H      1.028927     0.182872     0.238757     0.110368
H      1.333788     2.390904    10.672186     0.130584
H      4.940131     9.262701    10.599168     0.140859
H      3.730528     8.294588     0.191237     0.125450
C      5.652251     3.884612     7.861581    -0.449845
C      5.180730     5.142010     5.822878    -0.121487
C      1.481569     5.467642     6.996958    -0.129002
C      4.573618     1.168669     2.017841    -0.398597
C      5.384505     9.524078     0.376679    -0.100132
C      2.710356     1.369338     0.419562    -0.096443
C      1.570272     7.403232     3.728543    -0.449845
C      2.041793     6.145834     5.767246    -0.121487
C      5.740954     5.820202     4.593166    -0.129001
C      2.648905    10.119175     9.572283    -0.398596
C      1.838018     1.763766    11.213445    -0.100133
C      4.512167     9.918506    11.170562    -0.096445
N      6.227788     4.432575     6.606371    -0.126061
N      3.511430     0.419066     1.257528     0.037209
N      0.994735     6.855269     4.983753    -0.126062
N      3.711093    10.868778    10.332596     0.037209
O      3.254889     2.943717     6.920463    -0.814484
O      5.299566     1.423263     6.876421    -0.866792
O      4.243837     2.017477     9.099406    -0.823297
O      5.455295     2.610349     3.968458    -0.791506
O      2.946904     2.956846     3.458493    -0.822192
O      3.628963     0.875507     4.539852    -0.865487
O      3.967634     8.344127     4.669661    -0.814485
O      1.922957     9.864581     4.713703    -0.866792
O      2.978686     9.270367     2.490718    -0.823296
O      1.767228     8.677495     7.621666    -0.791506
O      4.275619     8.330998     8.131631    -0.822192
O      3.593560    10.412337     7.050272    -0.865487

The following XYZ coordinates are in angstroms. Other properties are in atomic units.
The sperically averaged electron density of each atom fit to a function of the form exp(a - br)
eigen_1, eigen_2 and eigen_3 are the three eigenvalues of traceless quadrupole moment tensor
  atom number  atomic symbol              X              Y              Z     net charge C6 coefficient C8 coefficient C10 coefficient fluctuating dipole atomic polarizability isotropic forcefield polarizability              a              b squared Pearson coefficient          <r^3>          <r^4>         wp_QDO          m_QDO          q_QDO       dipole_x       dipole_y       dipole_z         dipole            Qxy            Qxz            Qyz     Q(x^2-y^2)  Q(3z^2 - R^2)        eigen_1        eigen_2        eigen_3 static polarizability      alpha(xx)      alpha(xy)      alpha(xz)      alpha(yy)      alpha(yz)      alpha(zz) atomic spin moment
            1             La       1.529665       2.016267       5.469959       1.919980     194.142419 0.60851847E+04  0.25215307E+06                                25.844935                           24.523462       1.152276       1.958238                    0.999636     105.988030     298.588755       0.398836       0.370613      -1.202392       0.022180      -0.089001      -0.001396       0.091734       0.076365       0.046533      -0.084346       0.022342       0.233325      -0.154624       0.034403       0.120221             27.744418      39.022358      -1.715429       0.359191      24.257149       1.635098      19.953747           0.000323
            2             La       5.692858       9.271577       6.120165       1.919983     194.142373 0.60851818E+04  0.25215289E+06                                25.844918                           24.523445       1.152281       1.958240                    0.999636     105.987909     298.588250       0.398837       0.370613      -1.202392      -0.022179       0.089002       0.001392       0.091735       0.076365       0.046533      -0.084345       0.022343       0.233324      -0.154624       0.034403       0.120220             27.744401      39.022337      -1.715426       0.359192      24.257130       1.635096      19.953736           0.000308
            3              P       4.496987       2.486618       7.664201       1.331995      65.059795 0.11584511E+04  0.34449009E+05                                13.406698                           11.078276       0.259406       1.864641                    0.999562      49.498628     154.875098       0.518453       0.397281      -1.087663      -0.059883      -0.073255      -0.026207       0.098179      -0.024373      -0.001908      -0.000233      -0.046073      -0.005895      -0.032666      -0.001862       0.034528             15.033774      15.816748       0.699944      -1.095253      14.239742      -1.856917      15.044833           0.000019
            4              P       4.124887       1.979803       3.586680       1.307208      64.215053 0.12437998E+04  0.37524776E+05                                12.900995                           11.130047       0.360154       1.896553                    0.999789      49.488796     154.274664       0.543580       0.373486      -1.108280       0.016427       0.034757       0.061087       0.072177       0.010014       0.004967      -0.015997      -0.114272      -0.008652      -0.057331      -0.005780       0.063111             13.974202      15.325023       0.814901      -0.193178      12.401555       1.873024      14.196027           0.000018
            5              P       2.725536       8.801226       3.925923       1.331995      65.059806 0.11584513E+04  0.34449017E+05                                13.406698                           11.078276       0.259408       1.864641                    0.999562      49.498628     154.875084       0.518453       0.397281      -1.087663       0.059883       0.073255       0.026207       0.098179      -0.024373      -0.001908      -0.000233      -0.046074      -0.005894      -0.032666      -0.001862       0.034528             15.033774      15.816748       0.699943      -1.095253      14.239740      -1.856917      15.044834           0.000020
            6              P       3.097636       9.308041       8.003444       1.307206      64.215093 0.12438006E+04  0.37524809E+05                                12.901001                           11.130051       0.360154       1.896552                    0.999789      49.488833     154.274816       0.543580       0.373486      -1.108280      -0.016428      -0.034757      -0.061087       0.072177       0.010014       0.004967      -0.015997      -0.114272      -0.008653      -0.057331      -0.005780       0.063111             13.974209      15.325033       0.814901      -0.193178      12.401561       1.873025      14.196032           0.000018
            7              H       4.223388      10.144092       1.850943       0.277587       0.540158 0.34191933E+01  0.28067398E+02                                 1.245716                            1.196035      -1.073484       2.449535                    0.998952       2.966888       8.475401       0.475590       1.568900      -0.651481      -0.012815      -0.011513       0.020776       0.026990      -0.006500       0.007676       0.002319       0.001463       0.001987      -0.011189       0.001920       0.009269              1.278227       1.331946       0.195364      -0.278017       1.121856      -0.183265       1.380880           0.000000
            8              H       0.619423       3.597941       8.432974       0.144005       1.041840 0.80244145E+01  0.79604670E+02                                 1.765473                            1.705648      -1.232999       2.305527                    0.994315       3.642611      10.580429       0.454134       1.359554      -0.691556       0.024116      -0.003058       0.012794       0.027470      -0.003967       0.002909      -0.003314       0.002484       0.004754      -0.005146      -0.001756       0.006902              1.797301       1.897112      -0.232567       0.311326       1.709327      -0.368435       1.785466           0.000001
            9              H       5.188098       4.600396       8.322868       0.142574       1.136454 0.94272797E+01  0.96246938E+02                                 1.798661                            1.795153      -1.080610       2.373925                    0.996907       3.531207      10.019832       0.468013       1.281881      -0.709958      -0.010845       0.023198       0.004323       0.025970      -0.004765      -0.001450      -0.003917       0.002362       0.003603      -0.007384       0.002374       0.005010              1.785289       1.766151      -0.240714      -0.174837       1.910948       0.067783       1.678768          -0.000001
           10              H       4.500615       4.504937       5.551669       0.108403       0.985491 0.74264117E+01  0.73085609E+02                                 1.757877                            1.683375      -1.422515       2.192288                    0.991871       4.059032      12.187114       0.434950       1.430915      -0.675051      -0.022700      -0.021714      -0.011875       0.033583       0.004276       0.006535      -0.001258      -0.001414       0.010176      -0.008968       0.001110       0.007858              1.806831       1.973493       0.453506       0.116911       1.983834       0.114511       1.463167           0.000002
           11              H       4.757375       5.807257       6.387317       0.097223       0.933328 0.73106041E+01  0.71051001E+02                                 1.650186                            1.636107      -1.082570       2.355356                    0.993943       3.780011      10.966582       0.458974       1.373098      -0.687930      -0.013482       0.018268       0.017787       0.028842      -0.006180      -0.002153       0.001105       0.002776       0.015416      -0.008920       0.001990       0.006930              1.661534       1.724794      -0.270638      -0.122086       1.754832       0.179715       1.504975           0.000000
           12              H       1.067102       6.129874       7.571828       0.100450       1.154810 0.94430325E+01  0.96860590E+02                                 1.838165                            1.810063      -0.997194       2.390723                    0.996096       3.761768      10.849314       0.458948       1.301090      -0.704310      -0.011789       0.022413       0.015800       0.029849       0.000537      -0.003986       0.005759       0.007073      -0.003500      -0.008628       0.001661       0.006967              1.845972       1.713379      -0.167291      -0.186205       2.118338       0.311525       1.706200          -0.000000
           13              H       2.201551       5.046680       7.491856       0.113494       1.097982 0.83901384E+01  0.83564656E+02                                 1.781466                            1.709690      -0.920712       2.436833                    0.997301       3.591971      10.212373       0.470712       1.306463      -0.703498       0.028119      -0.012951       0.015237       0.034505       0.003554       0.007095      -0.005463       0.011849      -0.002276      -0.011868       0.001169       0.010699              1.811850       2.105231      -0.366532       0.264469       1.748411      -0.269614       1.581909          -0.000001
           14              H       5.294275       0.546765       2.204442       0.163666       0.852413 0.64791183E+01  0.61943770E+02                                 1.632085                            1.602100      -1.457087       2.205580                    0.992730       3.820232      11.497797       0.431250       1.485576      -0.665307       0.019131      -0.015112       0.011200       0.026829       0.009437       0.005828      -0.004179      -0.001613      -0.020956      -0.013634       0.000627       0.013007              1.645962       1.852729      -0.315222       0.190577       1.554586      -0.069268       1.530572           0.000001
           15              H       4.931134       1.849624       1.426744       0.154269       0.994784 0.79507452E+01  0.77693715E+02                                 1.646415                            1.650619      -0.774583       2.531106                    0.999367       3.248706       8.982811       0.487765       1.285042      -0.710384       0.013607       0.024360      -0.012313       0.030498       0.010802       0.002929      -0.008117      -0.005324      -0.015481      -0.014653      -0.000235       0.014888              1.628527       1.563704       0.154280      -0.083640       1.662823      -0.168561       1.659055           0.000002
           16              H       6.193596      11.104972      11.351367       0.110369       0.940966 0.70672430E+01  0.68243678E+02                                 1.666034                            1.610859      -1.201785       2.296978                    0.994233       3.830675      11.150575       0.460678       1.376881      -0.686079       0.015652       0.011772      -0.025589       0.032224       0.002428      -0.007889       0.003751      -0.006453      -0.007265      -0.011330       0.004818       0.006513              1.702957       1.939638       0.181471      -0.373637       1.363682      -0.157348       1.805550           0.000001
           17              H       5.888735       8.896940       0.917938       0.130585       0.933244 0.68846361E+01  0.64786786E+02                                 1.557950                            1.517887      -0.659642       2.575007                    0.999890       3.214172       8.672904       0.518646       1.254959      -0.715823       0.015150      -0.027433       0.020247       0.037310      -0.010383       0.002371       0.000383      -0.017511       0.007238      -0.015094       0.002675       0.012419              1.572917       1.563522      -0.226654       0.266168       1.514513      -0.278172       1.640716           0.000001
           18              H       2.282392       2.025143       0.990956       0.140858       1.005921 0.75293135E+01  0.72199307E+02                                 1.619027                            1.574253      -0.695839       2.561064                    0.999931       3.188821       8.585398       0.517492       1.234313      -0.721362      -0.018377       0.027624       0.018611       0.038042      -0.012273      -0.000300      -0.001404      -0.004453      -0.013343      -0.010463      -0.004275       0.014738              1.626568       1.517386      -0.210443      -0.180327       1.639922       0.372922       1.722396           0.000003
           19              H       3.491995       2.993256      11.398887       0.125450       1.036997 0.80017726E+01  0.77556733E+02                                 1.616459                            1.592465      -0.808262       2.492453                    0.999329       3.277724       8.742873       0.531726       1.188461      -0.731502       0.015695       0.020948      -0.024558       0.035892       0.001465       0.001567      -0.011846      -0.004270      -0.024642      -0.015117       0.002202       0.012915              1.618956       1.612554       0.180216      -0.263965       1.460571      -0.210607       1.783743           0.000004
           20              H       2.999135       1.143752       9.739181       0.277587       0.540157 0.34191878E+01  0.28067342E+02                                 1.245715                            1.196034      -1.073483       2.449535                    0.998952       2.966886       8.475395       0.475590       1.568900      -0.651481       0.012815       0.011513      -0.020776       0.026990      -0.006500       0.007676       0.002319       0.001463       0.001987      -0.011189       0.001920       0.009269              1.278227       1.331945       0.195363      -0.278017       1.121856      -0.183265       1.380879           0.000000
           21              H       6.603100       7.689903       3.157150       0.144004       1.041841 0.80244181E+01  0.79604707E+02                                 1.765473                            1.705648      -1.233001       2.305527                    0.994315       3.642611      10.580426       0.454135       1.359554      -0.691556      -0.024116       0.003058      -0.012794       0.027470      -0.003967       0.002909      -0.003314       0.002484       0.004754      -0.005146      -0.001756       0.006902              1.797301       1.897112      -0.232566       0.311326       1.709327      -0.368435       1.785466           0.000000
           22              H       2.034425       6.687448       3.267256       0.142575       1.136452 0.94272559E+01  0.96246609E+02                                 1.798657                            1.795149      -1.080609       2.373925                    0.996907       3.531202      10.019805       0.468014       1.281878      -0.709958       0.010845      -0.023198      -0.004323       0.025970      -0.004765      -0.001450      -0.003917       0.002362       0.003603      -0.007384       0.002374       0.005010              1.785285       1.766147      -0.240714      -0.174836       1.910943       0.067782       1.678764          -0.000000
           23              H       2.721908       6.782907       6.038455       0.108404       0.985490 0.74263958E+01  0.73085413E+02                                 1.757875                            1.683373      -1.422513       2.192289                    0.991871       4.059027      12.187095       0.434950       1.430915      -0.675051       0.022700       0.021714       0.011876       0.033583       0.004276       0.006535      -0.001258      -0.001414       0.010176      -0.008968       0.001110       0.007858              1.806829       1.973491       0.453506       0.116911       1.983831       0.114511       1.463166           0.000002
           24              H       2.465148       5.480587       5.202807       0.097223       0.933331 0.73106329E+01  0.71051345E+02                                 1.650189                            1.636110      -1.082572       2.355354                    0.993943       3.780018      10.966604       0.458974       1.373096      -0.687930       0.013481      -0.018268      -0.017787       0.028841      -0.006180      -0.002153       0.001105       0.002776       0.015416      -0.008920       0.001990       0.006930              1.661536       1.724797      -0.270638      -0.122086       1.754834       0.179715       1.504977          -0.000000
           25              H       6.155421       5.157970       4.018296       0.100451       1.154809 0.94430224E+01  0.96860454E+02                                 1.838164                            1.810062      -0.997194       2.390724                    0.996096       3.761765      10.849301       0.458948       1.301089      -0.704310       0.011789      -0.022413      -0.015800       0.029849       0.000537      -0.003986       0.005759       0.007073      -0.003500      -0.008628       0.001661       0.006967              1.845970       1.713377      -0.167291      -0.186204       2.118336       0.311525       1.706198           0.000000
           26              H       5.020972       6.241164       4.098268       0.113494       1.097982 0.83901440E+01  0.83564717E+02                                 1.781466                            1.709690      -0.920711       2.436833                    0.997301       3.591971      10.212370       0.470713       1.306462      -0.703498      -0.028119       0.012951      -0.015237       0.034505       0.003554       0.007095      -0.005463       0.011849      -0.002276      -0.011868       0.001169       0.010699              1.811850       2.105231      -0.366532       0.264469       1.748410      -0.269614       1.581909          -0.000001
           27              H       1.928248      10.741079       9.385682       0.163666       0.852413 0.64791218E+01  0.61943809E+02                                 1.632086                            1.602101      -1.457085       2.205580                    0.992730       3.820233      11.497800       0.431251       1.485575      -0.665307      -0.019131       0.015112      -0.011200       0.026829       0.009437       0.005828      -0.004179      -0.001613      -0.020956      -0.013634       0.000627       0.013007              1.645962       1.852729      -0.315222       0.190577       1.554586      -0.069268       1.530572           0.000001
           28              H       2.291389       9.438220      10.163380       0.154269       0.994785 0.79507561E+01  0.77693850E+02                                 1.646417                            1.650620      -0.774583       2.531106                    0.999367       3.248708       8.982819       0.487765       1.285042      -0.710383      -0.013607      -0.024359       0.012313       0.030498       0.010802       0.002929      -0.008117      -0.005324      -0.015480      -0.014653      -0.000235       0.014888              1.628528       1.563705       0.154280      -0.083640       1.662824      -0.168561       1.659056           0.000002
           29              H       1.028927       0.182872       0.238757       0.110368       0.940968 0.70672567E+01  0.68243842E+02                                 1.666036                            1.610860      -1.201787       2.296977                    0.994233       3.830679      11.150588       0.460678       1.376880      -0.686079      -0.015652      -0.011772       0.025589       0.032224       0.002428      -0.007889       0.003751      -0.006453      -0.007265      -0.011330       0.004818       0.006513              1.702958       1.939640       0.181471      -0.373638       1.363683      -0.157348       1.805552           0.000001
           30              H       1.333788       2.390904      10.672186       0.130584       0.933245 0.68846469E+01  0.64786917E+02                                 1.557952                            1.517889      -0.659643       2.575007                    0.999890       3.214175       8.672916       0.518646       1.254959      -0.715823      -0.015150       0.027433      -0.020247       0.037310      -0.010383       0.002371       0.000383      -0.017511       0.007238      -0.015094       0.002675       0.012419              1.572919       1.563524      -0.226654       0.266169       1.514514      -0.278172       1.640718           0.000001
           31              H       4.940131       9.262701      10.599168       0.140859       1.005921 0.75293136E+01  0.72199311E+02                                 1.619027                            1.574253      -0.695838       2.561064                    0.999931       3.188822       8.585402       0.517492       1.234313      -0.721362       0.018377      -0.027624      -0.018611       0.038042      -0.012273      -0.000300      -0.001404      -0.004453      -0.013343      -0.010463      -0.004275       0.014738              1.626568       1.517385      -0.210443      -0.180327       1.639922       0.372922       1.722395           0.000003
           32              H       3.730528       8.294588       0.191237       0.125450       1.036995 0.80017521E+01  0.77556479E+02                                 1.616456                            1.592462      -0.808260       2.492454                    0.999329       3.277721       8.742860       0.531727       1.188460      -0.731502      -0.015695      -0.020948       0.024558       0.035892       0.001465       0.001567      -0.011846      -0.004270      -0.024642      -0.015117       0.002202       0.012915              1.618953       1.612551       0.180216      -0.263964       1.460569      -0.210606       1.783740           0.000004
           33              C       5.652251       3.884612       7.861581      -0.449845      33.032696 0.55986031E+03  0.14078486E+05                                 8.954119                            7.786163      -0.403637       1.820490                    0.997574      34.234082     103.145117       0.599834       0.406068      -1.066577       0.061907       0.089361      -0.061291       0.124798      -0.036339       0.016546      -0.043512       0.025114       0.083402      -0.061617      -0.006305       0.067922              9.897172       9.101835       2.505945      -1.230238      11.776407      -3.182102       8.813274           0.000005
           34              C       5.180730       5.142010       5.822878      -0.121487      25.098674 0.41112729E+03  0.96676980E+04                                 7.830727                            6.995021      -0.584555       1.814470                    0.997116      29.719160      89.499832       0.583615       0.446306      -1.031187       0.077022      -0.000137      -0.009230       0.077573       0.012549       0.011512      -0.036730       0.046793       0.119773      -0.061135       0.006507       0.054628              8.432653       8.717557       0.829423       0.016200       9.241364      -2.077500       7.339039          -0.000006
           35              C       1.481569       5.467642       6.996958      -0.129002      25.384131 0.40632875E+03  0.95156872E+04                                 7.789237                            6.859846      -0.504439       1.835138                    0.997364      29.743590      89.047720       0.602228       0.434293      -1.039464      -0.022129      -0.012342      -0.065359       0.070099       0.046798       0.008707      -0.024654       0.065775       0.005033      -0.067713       0.011084       0.056629              8.461606       8.866082       1.815546      -0.569519       9.680885      -1.688676       6.837850           0.000001
           36              C       4.573618       1.168669       2.017841      -0.398597      31.171463 0.52604074E+03  0.12966005E+05                                 8.622655                            7.580592      -0.349865       1.880074                    0.994796      31.561969      92.794735       0.606598       0.409655      -1.068961      -0.059803      -0.066992      -0.070617       0.114241       0.088799       0.072187      -0.029211       0.027992      -0.186760      -0.132294       0.003492       0.128802              9.479276       8.766176       0.847024       2.071402       7.305524       2.737889      12.366129           0.000001
           37              C       5.384505       9.524078       0.376679      -0.100132      23.634169 0.37906272E+03  0.86513597E+04                                 7.353467                            6.600966      -0.219860       1.965782                    0.995618      27.169750      78.127753       0.622583       0.431057      -1.050193      -0.091409       0.019604       0.019604       0.095521      -0.024744      -0.002594       0.051673      -0.060245       0.016920      -0.050040      -0.023377       0.073418              7.874070       8.147139       0.093188       0.774089       6.030078       1.309503       9.444993          -0.000001
           38              C       2.710356       1.369338       0.419562      -0.096443      22.342988 0.35998633E+03  0.81032784E+04                                 7.056603                            6.425216      -0.201923       1.976568                    0.995696      26.786747      76.270929       0.632719       0.430052      -1.051756      -0.005095      -0.082403       0.013304       0.083626      -0.029953       0.057231      -0.034174      -0.029797      -0.034348      -0.067722      -0.013267       0.080989              7.458919       7.359539       0.122575       1.704933       6.061930       0.540044       8.955288           0.000005
           39              C       1.570272       7.403232       3.728543      -0.449845      33.032702 0.55986043E+03  0.14078489E+05                                 8.954119                            7.786163      -0.403637       1.820490                    0.997574      34.234082     103.145093       0.599834       0.406068      -1.066577      -0.061906      -0.089362       0.061291       0.124798      -0.036339       0.016546      -0.043512       0.025115       0.083401      -0.061617      -0.006305       0.067922              9.897171       9.101834       2.505945      -1.230237      11.776405      -3.182103       8.813274           0.000004
           40              C       2.041793       6.145834       5.767246      -0.121487      25.098672 0.41112725E+03  0.96676970E+04                                 7.830727                            6.995021      -0.584555       1.814470                    0.997116      29.719164      89.499851       0.583615       0.446306      -1.031187      -0.077022       0.000137       0.009231       0.077573       0.012549       0.011512      -0.036730       0.046794       0.119773      -0.061135       0.006507       0.054628              8.432654       8.717556       0.829421       0.016199       9.241365      -2.077500       7.339040          -0.000005
           41              C       5.740954       5.820202       4.593166      -0.129001      25.384117 0.40632843E+03  0.95156772E+04                                 7.789232                            6.859841      -0.504438       1.835139                    0.997364      29.743574      89.047637       0.602229       0.434292      -1.039464       0.022129       0.012342       0.065359       0.070099       0.046798       0.008707      -0.024653       0.065776       0.005034      -0.067713       0.011084       0.056629              8.461600       8.866076       1.815543      -0.569517       9.680877      -1.688675       6.837845           0.000001
           42              C       2.648905      10.119175       9.572283      -0.398596      31.171452 0.52604050E+03  0.12965998E+05                                 8.622655                            7.580591      -0.349865       1.880074                    0.994796      31.561965      92.794733       0.606598       0.409655      -1.068961       0.059803       0.066992       0.070617       0.114241       0.088799       0.072187      -0.029211       0.027992      -0.186761      -0.132294       0.003492       0.128802              9.479276       8.766175       0.847024       2.071402       7.305524       2.737889      12.366127          -0.000000
           43              C       1.838018       1.763766      11.213445      -0.100133      23.634176 0.37906287E+03  0.86513643E+04                                 7.353468                            6.600968      -0.219862       1.965781                    0.995618      27.169760      78.127793       0.622583       0.431058      -1.050193       0.091409      -0.019604      -0.019604       0.095521      -0.024744      -0.002594       0.051673      -0.060245       0.016920      -0.050040      -0.023377       0.073417              7.874072       8.147141       0.093187       0.774089       6.030080       1.309502       9.444994          -0.000001
           44              C       4.512167       9.918506      11.170562      -0.096445      22.343020 0.35998702E+03  0.81032984E+04                                 7.056612                            6.425225      -0.201925       1.976567                    0.995696      26.786773      76.271038       0.632718       0.430052      -1.051755       0.005095       0.082403      -0.013304       0.083626      -0.029953       0.057231      -0.034174      -0.029797      -0.034347      -0.067722      -0.013268       0.080989              7.458929       7.359548       0.122575       1.704939       6.061937       0.540045       8.955301           0.000005
           45              N       6.227788       4.432575       6.606371      -0.126061      32.084218 0.50425779E+03  0.12110614E+05                                 8.689421                            7.429893      -0.185126       1.975687                    0.999364      27.009270      74.543599       0.621225       0.410529      -1.084956      -0.123285       0.185464       0.160217       0.274346       0.110330       0.071535      -0.153988       0.117827       0.088032      -0.244286       0.103106       0.141180              9.782399       9.683459       2.337322       0.050976      11.400402      -3.347685       8.263335          -0.000008
           46              N       3.511430       0.419066       1.257528       0.037209      21.929154 0.33197585E+03  0.72396525E+04                                 6.837811                            6.064072      -0.416448       1.960468                    0.996537      23.423154      63.237219       0.676147       0.415388      -1.073125       0.074533       0.051891      -0.045407       0.101536      -0.029205       0.057563       0.027066      -0.019921      -0.005549      -0.080472       0.028237       0.052235              7.464134       7.292767       0.376177       1.279032       5.799279       1.066111       9.300356           0.000002
           47              N       0.994735       6.855269       4.983753      -0.126062      32.084236 0.50425812E+03  0.12110625E+05                                 8.689425                            7.429896      -0.185127       1.975687                    0.999364      27.009281      74.543640       0.621225       0.410529      -1.084955       0.123285      -0.185465      -0.160217       0.274346       0.110330       0.071535      -0.153989       0.117828       0.088033      -0.244286       0.103106       0.141180              9.782403       9.683462       2.337322       0.050976      11.400409      -3.347688       8.263338          -0.000008
           48              N       3.711093      10.868778      10.332596       0.037209      21.929149 0.33197577E+03  0.72396506E+04                                 6.837811                            6.064072      -0.416448       1.960468                    0.996537      23.423152      63.237216       0.676147       0.415388      -1.073125      -0.074533      -0.051891       0.045407       0.101536      -0.029206       0.057562       0.027066      -0.019921      -0.005549      -0.080472       0.028237       0.052234              7.464133       7.292767       0.376177       1.279032       5.799279       1.066111       9.300354           0.000002
           49              O       3.254889       2.943717       6.920463      -0.814484      46.460199 0.87545518E+03  0.23670640E+05                                10.222252                            9.178511      -0.191186       1.962221                    0.993718      31.230400      85.834294       0.627752       0.360863      -1.142471      -0.019506       0.042648      -0.006099       0.047292      -0.008924      -0.008484      -0.012548      -0.031797      -0.064304      -0.029144      -0.001841       0.030985             11.029222      15.172266      -1.628367       3.332841       9.652354      -1.097317       8.263045          -0.000028
           50              O       5.299566       1.423263       6.876421      -0.866792      51.629107 0.10457353E+04  0.29622239E+05                                11.002324                           10.053498      -0.444906       1.858741                    0.995030      33.104652      93.777231       0.596576       0.362446      -1.138798       0.002010      -0.032905      -0.002587       0.033068      -0.030751       0.002542       0.014897       0.021754       0.020439      -0.040042       0.008861       0.031182             11.787331      12.709397      -2.914993      -2.564002      12.498215       3.085497      10.154383          -0.000035
           51              O       4.243837       2.017477       9.099406      -0.823297      46.764705 0.77548881E+03  0.20236410E+05                                10.155569                            8.467346       0.528154       2.181042                    0.997787      30.572756      81.161042       0.677014       0.346697      -1.159970      -0.025185      -0.036972       0.034997       0.056798       0.027236      -0.033147      -0.031855       0.014729       0.057017      -0.038935      -0.025738       0.064673             11.534797       9.102422       1.888655      -3.912361       7.808356      -4.376610      17.693612          -0.000018
           52              O       5.455295       2.610349       3.968458      -0.791506      43.075463 0.78424387E+03  0.20664759E+05                                 9.755945                            8.708674      -0.021578       2.012792                    0.992728      30.810955      84.069022       0.640977       0.362647      -1.139097       0.010891       0.066971       0.001607       0.067869       0.006529      -0.003754       0.010081      -0.018831      -0.060375      -0.023674       0.000418       0.023256             10.567138      13.849362       3.056226       3.045581       9.627862       2.155174       8.224192          -0.000028
           53              O       2.946904       2.956846       3.458493      -0.822192      35.808226 0.68843308E+03  0.17504314E+05                                 8.369044                            7.968459       0.633332       2.200997                    0.998456      31.013500      82.286552       0.696473       0.345874      -1.156247      -0.033034       0.089135      -0.018098       0.096767      -0.030139       0.008043       0.020139       0.039931      -0.110732      -0.050936      -0.003742       0.054677              8.531166       9.789545      -2.576338      -0.231650       9.064831       0.595113       6.739124          -0.000020
           54              O       3.628963       0.875507       4.539852      -0.865487      49.671461 0.10650107E+04  0.30355316E+05                                10.718043                           10.171200      -0.490458       1.836605                    0.996810      33.521893      95.757136       0.589934       0.364269      -1.135535       0.001639      -0.041913       0.013158       0.043961       0.030375      -0.013339       0.006410      -0.009276       0.036388      -0.040678       0.014640       0.026038             11.039889      10.604406       1.447741      -1.690267      11.290531      -2.824801      11.224729          -0.000032
           55              O       3.967634       8.344127       4.669661      -0.814485      46.460228 0.87545586E+03  0.23670663E+05                                10.222256                            9.178515      -0.191186       1.962220                    0.993718      31.230412      85.834335       0.627752       0.360863      -1.142471       0.019506      -0.042649       0.006099       0.047293      -0.008924      -0.008484      -0.012548      -0.031797      -0.064304      -0.029144      -0.001842       0.030985             11.029226      15.172273      -1.628368       3.332843       9.652357      -1.097317       8.263048          -0.000028
           56              O       1.922957       9.864581       4.713703      -0.866792      51.629095 0.10457350E+04  0.29622227E+05                                11.002322                           10.053496      -0.444906       1.858741                    0.995030      33.104648      93.777207       0.596577       0.362446      -1.138798      -0.002010       0.032905       0.002587       0.033068      -0.030750       0.002541       0.014897       0.021754       0.020440      -0.040042       0.008861       0.031182             11.787328      12.709393      -2.914992      -2.564001      12.498211       3.085496      10.154380          -0.000036
           57              O       2.978686       9.270367       2.490718      -0.823296      46.764667 0.77548799E+03  0.20236383E+05                                10.155564                            8.467341       0.528154       2.181042                    0.997787      30.572743      81.160992       0.677015       0.346697      -1.159970       0.025185       0.036972      -0.034997       0.056798       0.027236      -0.033147      -0.031855       0.014728       0.057017      -0.038935      -0.025738       0.064673             11.534790       9.102417       1.888654      -3.912358       7.808352      -4.376608      17.693602          -0.000018
           58              O       1.767228       8.677495       7.621666      -0.791506      43.075520 0.78424510E+03  0.20664800E+05                                 9.755955                            8.708682      -0.021579       2.012792                    0.992728      30.810973      84.069099       0.640977       0.362647      -1.139097      -0.010892      -0.066970      -0.001607       0.067869       0.006529      -0.003754       0.010081      -0.018831      -0.060375      -0.023675       0.000418       0.023256             10.567150      13.849380       3.056231       3.045586       9.627871       2.155176       8.224199          -0.000026
           59              O       4.275619       8.330998       8.131631      -0.822192      35.808294 0.68843475E+03  0.17504368E+05                                 8.369057                            7.968470       0.633332       2.200997                    0.998456      31.013523      82.286652       0.696473       0.345874      -1.156247       0.033034      -0.089135       0.018098       0.096767      -0.030139       0.008043       0.020140       0.039930      -0.110732      -0.050936      -0.003741       0.054677              8.531180       9.789562      -2.576343      -0.231650       9.064845       0.595113       6.739132          -0.000019
           60              O       3.593560      10.412337       7.050272      -0.865487      49.671469 0.10650109E+04  0.30355323E+05                                10.718044                           10.171201      -0.490457       1.836606                    0.996810      33.521897      95.757153       0.589934       0.364269      -1.135535      -0.001638       0.041914      -0.013157       0.043961       0.030375      -0.013339       0.006410      -0.009276       0.036387      -0.040678       0.014640       0.026038             11.039890      10.604408       1.447741      -1.690267      11.290534      -2.824802      11.224729          -0.000033

******************************************************
Auxiliary information for the entire system
The total spin magnetic moment of the unit cell is   0.000406
The total net atomic charge of the unit cell is   0.000000
Accuracy of reproducing the electrostatic potential in the unit cell:
  The inner radius (bohr) =    5.0000
  The outer radius (bohr) =   12.0000
  Valid grid points have density less than (e/(bohr^3)) =    0.0001
  The number of valid grid points were=         8810
  The rms potential error without charges in kcal/mol is=      3.68464
  The rms potential error with partial charges in kcal/mol is=      0.34816
  The RRMSE value at monopole order=      0.09449
  The rms potential error with partial charges and cloud penetration in kcal/mol is=      0.34193
  The RRMSE value at monopole order with cloud penetration is=      0.09280
  The rms potential error with partial charges and atomic dipoles in kcal/mol is=      0.27779
  The RRMSE value at dipole order=      0.07539
  The rms potential error with partial charges, atomic dipoles and cloud penetration in kcal/mol is=      0.27927
  The RRMSE value at dipole order with cloud penetration=      0.07579

******************************************************
The electron densities and ab initio electrostatic potential were computed in VASP using the PBE functional and
projector augmented wave method. See the main text of the journal article for a description of computational details.
The atomic charges, dipoles, and quadrupoles were computed with the DDEC6 method as described in
(a) T. A. Manz and N. Gabaldon Limas, RSC Adv. 6 (2016) 47771-47801 DOI: 10.1039/c6ra04656h
(b) N. Gabaldon Limas and T. A. Manz, RSC Adv. 8 (2018) 2678-2707 DOI: 10.1039/c7ra11829e.
For each atom in the material, the electron cloud parameters were fit to the spherically averaged atom-in-material
electron density using radial positions for which this density was between 10^-4 and 10^-2 electrons per cubic bohr.
The polarizabilities, dispersion coefficients, and quantum Drude oscillator (QDO) parameters were fit using the MCLF method.
The magnetic structure of the system was optimized in VASP from the default ferromagnetic initial guess using spin polarization.
The atomic spin moments (ASMs) were computed on this optimized magnetic structure using the DDEC6 partition as inputs
to the method of T. A. Manz and D. S. Sholl, J. Chem. Theory Comput. 7 (2011) 4146-4164 DOI: 10.1021/ct200539n.
The RMSE and RRMSE were computed using a uniform grid with Ewald summation.
