# Supplementary material for: A collection of forcefield precursors for metal–organic frameworks
Source: RSC Adv. 2019 Nov 13;9(63):36492–507. doi: 10.1039/c9ra07327b (PMC9075174; doi:10.1039/c9ra07327b)
Supplement: RA-009-C9RA07327B-s3678 [file RA-009-C9RA07327B-s3678.xyz]

  116
jmolscript: load "" {1 1 1} spacegroup "x,y,z" unitcell [{      5.754000     0.000000     0.000000 }, {      0.000000    14.125900     0.000000 }, {     -0.051694     0.000000    21.155937 }]
Nd     4.264617    12.574876    20.800306     2.352238
Nd     1.411842     5.511926    10.933600     2.347552
Nd     1.437689     1.551024     0.355631     2.372109
Nd     4.290464     8.613974    10.222337     2.334259
P      4.267183     2.212116    20.009285     1.421263
P      4.286139     6.335466    12.958011     1.428078
P      1.409276     9.275066    11.724620     1.415454
P      1.390320    13.398416    18.775894     1.430749
P      1.435123    11.913784     1.146652     1.420001
P      1.416167     7.790434     8.197926     1.429590
P      4.293030     4.850834     9.431317     1.414162
P      4.311986     0.727484     2.380043     1.435497
H      5.273191     2.873208    15.685012     0.101036
H      3.859880     2.128773    15.737902     0.109522
H      2.726178     4.123350    15.333823     0.100474
H      3.848092     3.952427    14.204096     0.140165
H      4.869027     6.447061    17.193430     0.115750
H      3.391660     5.846710    17.322481     0.102548
H      4.696029     4.629057    18.761085     0.140685
H      0.085730     4.429882    17.663092     0.104190
H      3.509684     1.542548    18.001587     0.147584
H      5.095445     1.572213    18.018512     0.148190
H      3.493397     7.003621    15.012253     0.118417
H      5.080926     7.002209    15.012253     0.127983
H      0.403268     9.936158    16.048894     0.102738
H      1.816579     9.191723    15.996004     0.108844
H      2.950281    11.186300    16.400082     0.104369
H      1.828367    11.015377    17.529809     0.139850
H      0.807432    13.510011    14.540476     0.108281
H      2.284799    12.909660    14.411424     0.097368
H      0.980430    11.692007    12.972821     0.134709
H      5.590729    11.492832    14.070814     0.098775
H      2.166775     8.605498    13.732319     0.150676
H      0.581014     8.635163    13.715394     0.152201
H      2.183062    14.066571    16.721653     0.124112
H      0.595533    14.065159    16.721653     0.134007
H      0.429115    11.252692     5.470925     0.102268
H      1.842426    11.997127     5.418035     0.108659
H      2.976128    10.002550     5.822114     0.101733
H      1.854214    10.173473     6.951841     0.139850
H      0.833279     7.678839     3.962507     0.114498
H      2.310646     8.279190     3.833456     0.102893
H      1.006277     9.496843     2.394852     0.140609
H      5.616576     9.696018     3.492845     0.105831
H      2.192622    12.583352     3.154350     0.147143
H      0.606861    12.553687     3.137425     0.148946
H      2.208909     7.122279     6.143684     0.120074
H      0.621380     7.123691     6.143684     0.128400
H      5.299038     4.189742     5.107043     0.099658
H      3.885727     4.934177     5.159933     0.113969
H      2.752025     2.939600     4.755855     0.098885
H      3.873939     3.110523     3.626128     0.142756
H      4.894874     0.615889     6.615461     0.120063
H      3.417507     1.216240     6.744513     0.100872
H      4.721876     2.433893     8.183116     0.144141
H      0.111577     2.633068     7.085123     0.101672
H      3.535531     5.520402     7.423618     0.147012
H      5.121292     5.490737     7.440543     0.143547
H      3.519244     0.059329     4.434284     0.113046
H      5.106773     0.060741     4.434284     0.127891
C      4.328283     2.966439    15.962154    -0.130177
C      3.703030     4.106399    15.170922    -0.113667
C      4.308457     5.650360    17.011489    -0.132425
C      4.858923     4.470847    17.796374    -0.125793
C      4.288160     2.097696    18.253342    -0.416544
C      4.285177     6.465424    14.764728    -0.417364
C      1.348176    10.029389    15.771751    -0.121381
C      1.973429    11.169349    16.562983    -0.104306
C      1.368002    12.713310    14.722417    -0.154536
C      0.817536    11.533797    13.937531    -0.144524
C      1.388299     9.160646    13.480563    -0.398012
C      1.391282    13.528374    16.969177    -0.403276
C      1.374023    11.159461     5.193783    -0.137650
C      1.999276    10.019501     5.985015    -0.125182
C      1.393849     8.475540     4.144448    -0.132494
C      0.843383     9.655053     3.359563    -0.125090
C      1.414146    12.028204     2.902595    -0.421916
C      1.417129     7.660476     6.391209    -0.418978
C      4.354130     4.096511     5.384186    -0.117282
C      3.728877     2.956551     4.592954    -0.101549
C      4.334304     1.412590     6.433520    -0.105930
C      4.884770     2.592103     7.218406    -0.100520
C      4.314007     4.965254     7.675374    -0.396583
C      4.311024     0.597526     4.186760    -0.396170
N      4.278668     3.165614    17.428261     0.087631
N      4.289003     5.398919    15.553845     0.068320
N      1.397791    10.228564    14.305645     0.091535
N      1.387456    12.461869    16.180061     0.067330
N      1.423638    10.960286     3.727676     0.099459
N      1.413303     8.726981     5.602092     0.074605
N      4.304515     3.897336     6.850292     0.047820
N      4.314850     1.664031     4.975876     0.019476
O      4.271085     0.806589    20.531837    -0.989300
O      3.005458     2.931124    20.428173    -0.885277
O      5.514223     2.953726    20.419710    -0.885858
O      3.018748     5.578318    12.634326    -0.918939
O      4.279365     7.731105    12.433344    -0.893251
O      5.544765     5.572668    12.630094    -0.919224
O      1.405374     7.869539    11.202069    -0.984494
O      2.671001     9.994074    11.305733    -0.878381
O      0.162236    10.016676    11.314195    -0.879467
O      2.657711    12.641268    19.099580    -0.919870
O      1.397094     0.668155    19.300561    -0.892884
O      0.131694    12.635618    19.103811    -0.920093
O      1.431221    13.319311     0.624100    -0.990781
O      2.696848    11.194776     0.727764    -0.885565
O      0.188083    11.172174     0.736227    -0.886843
O      2.683558     8.547582     8.521611    -0.917240
O      1.422941     6.394795     8.722593    -0.891368
O      0.157541     8.553232     8.525843    -0.916949
O      4.296932     6.256361     9.953868    -0.984769
O      3.031305     4.131826     9.850204    -0.884108
O      5.540070     4.109224     9.841742    -0.884386
O      3.044595     1.484632     2.056357    -0.920793
O      4.305212    13.457745     1.855376    -0.890803
O      5.570612     1.490282     2.052126    -0.922022

The following XYZ coordinates are in angstroms. Other properties are in atomic units.
The sperically averaged electron density of each atom fit to a function of the form exp(a - br)
eigen_1, eigen_2 and eigen_3 are the three eigenvalues of traceless quadrupole moment tensor
  atom number  atomic symbol              X              Y              Z     net charge C6 coefficient C8 coefficient C10 coefficient fluctuating dipole atomic polarizability isotropic forcefield polarizability              a              b squared Pearson coefficient          <r^3>          <r^4>         wp_QDO          m_QDO          q_QDO       dipole_x       dipole_y       dipole_z         dipole            Qxy            Qxz            Qyz     Q(x^2-y^2)  Q(3z^2 - R^2)        eigen_1        eigen_2        eigen_3 static polarizability      alpha(xx)      alpha(xy)      alpha(xz)      alpha(yy)      alpha(yz)      alpha(zz) atomic spin moment
            1             Nd       4.264617      12.574876      20.800306       2.352238     113.410235 0.25966335E+04  0.84433243E+05                                14.660698                           13.021692       3.341037       2.749349                    0.997610      77.928929     176.599369       0.769215       0.244881      -1.373597      -0.002618       0.007476      -0.002771       0.008392      -0.000731      -0.001435       0.034938      -0.120219       0.017851      -0.063114      -0.011749       0.074863             16.602175      22.270094       0.080210       0.103534      11.002748      -1.025452      16.533684          -0.261436
            2             Nd       1.411842       5.511926      10.933600       2.347552     112.933934 0.25811518E+04  0.83894902E+05                                14.745894                           13.092588       3.310948       2.740309                    0.997458      76.782750     174.579783       0.756685       0.249040      -1.366352       0.002708       0.004686       0.003757       0.006588       0.001022      -0.001367      -0.037064      -0.122583       0.010291      -0.063035      -0.014980       0.078015             16.707882      22.421807      -0.084477       0.099239      11.052379       1.042932      16.649461          -0.252286
            3             Nd       1.437689       1.551024       0.355631       2.372109     113.286128 0.25921745E+04  0.84235299E+05                                14.628043                           12.989563       3.404634       2.767863                    0.997556      78.065149     176.737681       0.772183       0.244093      -1.374977       0.002352      -0.009622       0.001613       0.010036      -0.000798      -0.001282       0.035407      -0.120308       0.018762      -0.063305      -0.011915       0.075220             16.570607      22.224146       0.081786       0.098220      10.968001      -1.026299      16.519674          -0.307329
            4             Nd       4.290464       8.613974      10.222337       2.334259     113.021070 0.25846125E+04  0.84042797E+05                                14.762161                           13.110367       3.260222       2.725686                    0.997525      76.753036     174.598329       0.755328       0.249382      -1.365764      -0.002626      -0.007628      -0.000686       0.008096       0.000560      -0.001576      -0.035252      -0.120297       0.010999      -0.062020      -0.013583       0.075603             16.719546      22.432954      -0.079955       0.107490      11.075756       1.038117      16.649928          -0.186777
            5              P       4.267183       2.212116      20.009285       1.421263      59.733740 0.10822091E+04  0.31880649E+05                                12.797915                           10.754799      -0.066476       1.784755                    0.999265      48.933147     156.227458       0.518759       0.400797      -1.077033      -0.003346       0.016441       0.063694       0.065867       0.001218      -0.000647       0.026115      -0.136389      -0.016183      -0.065522      -0.013459       0.078981             14.368781      15.402377       0.265064      -0.521659      11.943915      -3.439323      15.760050           0.001950
            6              P       4.286139       6.335466      12.958011       1.428078      55.897586 0.99908989E+03  0.28859891E+05                                12.606780                           10.650201       0.007424       1.808179                    0.999505      48.331814     152.973808       0.498051       0.425738      -1.060532      -0.001580      -0.024957      -0.074348       0.078441       0.001677      -0.000247       0.018322      -0.062295      -0.110234      -0.040487      -0.012802       0.053289             14.111100      14.969602       0.101470      -0.362539      11.364347      -2.441403      15.999352           0.002065
            7              P       1.409276       9.275066      11.724620       1.415454      60.169910 0.10935419E+04  0.32280052E+05                                12.829203                           10.788769      -0.056707       1.786677                    0.999246      49.042556     156.443677       0.519838       0.399153      -1.078756       0.003361       0.014426      -0.063628       0.065329      -0.001050      -0.000538      -0.023704      -0.133783       0.001690      -0.067190      -0.007051       0.074241             14.396442      15.433300      -0.267193      -0.521796      11.990812       3.447605      15.765212          -0.001901
            8              P       1.390320      13.398416      18.775894       1.430749      55.843848 0.99837450E+03  0.28833573E+05                                12.594425                           10.643990       0.003717       1.807359                    0.999501      48.305253     152.866282       0.498373       0.425546      -1.060669       0.001758      -0.022976       0.075059       0.078517      -0.001512      -0.000467      -0.019382      -0.062495      -0.115813      -0.042655      -0.011955       0.054610             14.089598      14.968824      -0.101314      -0.359754      11.367267       2.439959      15.932703           0.002857
            9              P       1.435123      11.913784       1.146652       1.420001      59.720341 0.10824048E+04  0.31885457E+05                                12.790500                           10.752002      -0.065872       1.785126                    0.999256      48.904025     156.093819       0.519138       0.400516      -1.077303       0.003450      -0.013930      -0.064498       0.066076       0.001124      -0.000161       0.025268      -0.134470      -0.012305      -0.065196      -0.011956       0.077152             14.352753      15.394645       0.264282      -0.518338      11.945849      -3.419610      15.717765           0.003200
           10              P       1.416167       7.790434       8.197926       1.429590      55.874718 0.99915591E+03  0.28860895E+05                                12.601885                           10.650368       0.007031       1.808268                    0.999494      48.314947     152.894146       0.498084       0.425723      -1.060592       0.001474       0.021952       0.073512       0.076734       0.001613      -0.000154       0.019383      -0.060955      -0.109046      -0.040569      -0.012331       0.052900             14.097300      14.967581       0.101389      -0.360110      11.379774      -2.436865      15.944544           0.000633
           11              P       4.293030       4.850834       9.431317       1.414162      60.117194 0.10902042E+04  0.32164561E+05                                12.836089                           10.781481      -0.057470       1.786328                    0.999255      49.060011     156.579201       0.519226       0.399834      -1.078041      -0.002972      -0.015961       0.064733       0.066738      -0.001547      -0.000820      -0.026261      -0.133032      -0.006572      -0.065460      -0.010937       0.076398             14.424749      15.440473      -0.264529      -0.527276      11.987388       3.485844      15.846386           0.000717
           12              P       4.311986       0.727484       2.380043       1.435497      55.632926 0.99252972E+03  0.28629268E+05                                12.584137                           10.628302      -0.002327       1.806756                    0.999466      48.212738     152.592828       0.497535       0.426791      -1.059653      -0.002046       0.024475      -0.073599       0.077589      -0.001632      -0.000788      -0.018541      -0.059259      -0.125072      -0.045313      -0.008785       0.054098             14.093818      14.946585      -0.100698      -0.366350      11.360849       2.473249      15.974021           0.001731
           13              H       5.273191       2.873208      15.685012       0.101036       1.200517 0.98104401E+01  0.99980315E+02                                 1.778576                            1.759378      -0.896408       2.435688                    0.998511       3.526989       9.622656       0.507948       1.183208      -0.732874       0.027665       0.003556      -0.009871       0.029587      -0.002807       0.002908      -0.002417       0.016253       0.024976      -0.012936       0.002633       0.010302              1.774610       2.222221      -0.109675      -0.205865       1.559100      -0.050669       1.542509           0.015916
           14              H       3.859880       2.128773      15.737902       0.109522       1.118775 0.85349196E+01  0.83822915E+02                                 1.682916                            1.628909      -0.807583       2.483981                    0.998986       3.349494       8.907726       0.534955       1.165804      -0.737188      -0.017844      -0.021843      -0.010745       0.030183       0.004871       0.003538       0.000653      -0.003543       0.025862      -0.009851       0.000153       0.009698              1.701425       1.562438       0.355280       0.072740       2.118376       0.025378       1.423462           0.001637
           15              H       2.726178       4.123350      15.333823       0.100474       1.120375 0.89788296E+01  0.90136094E+02                                 1.743531                            1.718724      -0.776209       2.490851                    0.999144       3.552289       9.843608       0.494542       1.233740      -0.720142      -0.025407       0.004815      -0.000000       0.025859      -0.004603       0.001151       0.000444      -0.006912      -0.025412      -0.008682      -0.001310       0.009992              1.745727       2.302064       0.017423      -0.108500       1.488500      -0.082300       1.446617           0.014532
           16              H       3.848092       3.952427      14.204096       0.140165       1.118348 0.85629796E+01  0.85228337E+02                                 1.775528                            1.705344      -1.010948       2.414015                    0.997167       3.392729       9.462424       0.483189       1.273592      -0.712095       0.007088      -0.007693      -0.041494       0.042792       0.001972      -0.004359       0.009255      -0.016831       0.017158      -0.013417      -0.001592       0.015009              1.806327       1.420973      -0.011120      -0.097438       1.551088      -0.143147       2.446921           0.000745
           17              H       4.869027       6.447061      17.193430       0.115750       1.145263 0.87583660E+01  0.85858770E+02                                 1.659594                            1.611582      -0.786143       2.496394                    0.999125       3.238860       8.375189       0.561864       1.112022      -0.752167       0.020810       0.022304       0.009943       0.032084       0.006844       0.003405       0.002721      -0.002330       0.024502      -0.011066       0.000495       0.010570              1.671763       1.578352       0.368011       0.079111       2.001701       0.019582       1.435237           0.000072
           18              H       3.391660       5.846710      17.322481       0.102548       1.232196 0.10026117E+02  0.10182572E+03                                 1.750004                            1.731426      -0.826193       2.464951                    0.998886       3.426682       9.065625       0.537867       1.121260      -0.749428      -0.025481      -0.000894       0.011061       0.027793      -0.000626       0.001467      -0.001086       0.013659       0.024194      -0.010946       0.002425       0.008521              1.738827       2.124605      -0.177095      -0.225703       1.538066      -0.004782       1.553809           0.013972
           19              H       4.696029       4.629057      18.761085       0.140685       1.103084 0.84110659E+01  0.82693576E+02                                 1.706269                            1.648635      -0.891869       2.468411                    0.998337       3.278238       8.857990       0.514110       1.211795      -0.726663      -0.007131       0.007120       0.040737       0.041965       0.002418      -0.003845       0.008058      -0.014003       0.019917      -0.012391      -0.001049       0.013440              1.723677       1.373207      -0.013631      -0.114972       1.516812      -0.075328       2.281012           0.000119
           20              H       0.085730       4.429882      17.663092       0.104190       1.124140 0.90330875E+01  0.90573161E+02                                 1.729178                            1.709379      -0.749726       2.502628                    0.999364       3.510949       9.638102       0.503583       1.213031      -0.725147       0.027535      -0.005680       0.001944       0.028181      -0.005403       0.003233       0.000111      -0.006437      -0.024319      -0.009371      -0.001097       0.010468              1.727222       2.261468      -0.015132      -0.079066       1.490773      -0.063895       1.429424           0.017439
           21              H       3.509684       1.542548      18.001587       0.147584       1.028350 0.79061291E+01  0.78922687E+02                                 1.807494                            1.732571      -1.496565       2.172749                    0.992249       3.945727      11.876865       0.430942       1.423801      -0.676845      -0.025548      -0.009618      -0.001347       0.027331      -0.001212       0.005040      -0.007775       0.003991      -0.031293      -0.014731       0.004179       0.010552              1.865097       2.160073       0.541359       0.033596       1.880050      -0.057168       1.555169           0.009469
           22              H       5.095445       1.572213      18.018512       0.148190       0.947540 0.72615211E+01  0.70858285E+02                                 1.707155                            1.658003      -1.260920       2.284289                    0.994239       3.782890      11.203861       0.442149       1.419627      -0.678342       0.025025      -0.006109      -0.005385       0.026317       0.003974      -0.007048      -0.006471      -0.000278      -0.026834      -0.013185       0.000512       0.012673              1.751044       2.020152      -0.456471      -0.034335       1.757190      -0.057349       1.475789           0.020742
           23              H       3.493397       7.003621      15.012253       0.118417       1.115036 0.88454673E+01  0.89417080E+02                                 1.803503                            1.751913      -1.057599       2.353460                    0.997520       3.784702      10.898387       0.465662       1.301174      -0.703064      -0.019686      -0.001683       0.006502       0.020800       0.007424      -0.002729      -0.009037       0.001831      -0.020806      -0.012560      -0.001647       0.014206              1.842130       2.059894      -0.485009      -0.017330       1.927123      -0.087202       1.539372           0.017597
           24              H       5.080926       7.002209      15.012253       0.127983       1.127230 0.88227714E+01  0.89115428E+02                                 1.815595                            1.748833      -1.215121       2.287462                    0.996687       3.756255      10.806165       0.466482       1.299939      -0.703349       0.024225       0.002511       0.003898       0.024665      -0.002506       0.003373      -0.008581       0.009259      -0.027764      -0.014490       0.002831       0.011660              1.860099       2.102910       0.511423       0.007362       1.918281      -0.097749       1.559106           0.006629
           25              H       0.403268       9.936158      16.048894       0.102738       1.195961 0.97646399E+01  0.99436196E+02                                 1.777914                            1.758570      -0.868731       2.446968                    0.998505       3.515029       9.598586       0.506434       1.187667      -0.731898      -0.028307       0.003818       0.009321       0.030046       0.002805       0.003046       0.002787       0.016436       0.022268      -0.012656       0.002634       0.010022              1.773932       2.222910       0.108993      -0.205864       1.557948       0.050976       1.540938           0.012946
           26              H       1.816579       9.191723      15.996004       0.108844       1.132584 0.86674688E+01  0.85469332E+02                                 1.697551                            1.642083      -0.880420       2.449185                    0.998483       3.370811       8.988052       0.532425       1.166620      -0.736921       0.017691      -0.020995       0.009921       0.029192      -0.004580       0.003361      -0.000284      -0.003466       0.024278      -0.009343       0.000311       0.009032              1.716588       1.575470      -0.361272       0.073798       2.140234      -0.025629       1.434060           0.000582
           27              H       2.950281      11.186300      16.400082       0.104369       1.100784 0.87749467E+01  0.87585921E+02                                 1.724669                            1.700599      -0.740341       2.508959                    0.999307       3.509028       9.696240       0.496507       1.235921      -0.719817       0.026132       0.005405      -0.001278       0.026716       0.005107       0.000546       0.000019      -0.005614      -0.023897      -0.008005      -0.001811       0.009816              1.726620       2.274594      -0.016660      -0.108031       1.473103       0.080632       1.432164           0.013031
           28              H       1.828367      11.015377      17.529809       0.139850       1.128593 0.86613875E+01  0.86462237E+02                                 1.786680                            1.715331      -1.025601       2.406485                    0.997047       3.406996       9.519037       0.481646       1.273912      -0.711986      -0.007213      -0.006980       0.040827       0.042043      -0.001711      -0.004324      -0.008773      -0.016453       0.018122      -0.013166      -0.001393       0.014559              1.817786       1.427757       0.011140      -0.097851       1.560042       0.145167       2.465559           0.001103
           29              H       0.807432      13.510011      14.540476       0.108281       1.139932 0.87016100E+01  0.85110481E+02                                 1.650392                            1.603269      -0.778709       2.498166                    0.999161       3.236468       8.342483       0.565299       1.107757      -0.753362      -0.020313       0.019988      -0.011739       0.030821      -0.006370       0.003208      -0.002350      -0.001976       0.027790      -0.011120       0.000177       0.010943              1.662370       1.568841      -0.363204       0.078100       1.989840      -0.019193       1.428430           0.007996
           30              H       2.284799      12.909660      14.411424       0.097368       1.209488 0.97830198E+01  0.98692402E+02                                 1.725142                            1.707969      -0.750739       2.498993                    0.999433       3.397131       8.940586       0.542972       1.118197      -0.750371       0.024339      -0.001057      -0.013702       0.027950       0.000345       0.000956       0.000827       0.013297       0.025692      -0.010972       0.002226       0.008747              1.713892       2.089597       0.172871      -0.219578       1.518950       0.004601       1.533128           0.020744
           31              H       0.980430      11.692007      12.972821       0.134709       1.099042 0.83688651E+01  0.82148958E+02                                 1.700718                            1.643611      -0.880331       2.473213                    0.998393       3.273901       8.830050       0.515476       1.210494      -0.727091       0.007010       0.008841      -0.039465       0.041047      -0.002789      -0.003427      -0.007715      -0.014169       0.018563      -0.012197      -0.000712       0.012908              1.718007       1.369757       0.013448      -0.113639       1.513196       0.075180       2.271069           0.004719
           32              H       5.590729      11.492832      14.070814       0.098775       1.114180 0.89265547E+01  0.89196996E+02                                 1.716796                            1.697927      -0.729021       2.511484                    0.999477       3.492314       9.555415       0.506121       1.211115      -0.725783      -0.027131      -0.002579      -0.002874       0.027404       0.004452       0.003294      -0.000371      -0.006076      -0.024801      -0.009500      -0.000110       0.009609              1.714571       2.240690       0.014919      -0.077493       1.481975       0.063042       1.421048           0.022482
           33              H       2.166775       8.605498      13.732319       0.150676       1.031452 0.79323304E+01  0.79241604E+02                                 1.809511                            1.733913      -1.506662       2.167804                    0.992466       3.948081      11.884256       0.431389       1.421298      -0.677212       0.026080      -0.009769       0.000839       0.027862       0.001223       0.005430       0.007696       0.003648      -0.032584      -0.015114       0.004289       0.010825              1.867370       2.164435      -0.543880       0.034518       1.881871       0.056425       1.555805           0.005916
           34              H       0.581014       8.635163      13.715394       0.152201       0.946649 0.72549868E+01  0.70825525E+02                                 1.710243                            1.660428      -1.283922       2.275257                    0.994153       3.785831      11.239336       0.440269       1.425064      -0.677245      -0.025612      -0.006635       0.004938       0.026914      -0.003763      -0.007527       0.006239      -0.000353      -0.027600      -0.013585       0.000890       0.012695              1.754407       2.025787       0.459326      -0.035243       1.760116       0.056763       1.477318           0.016664
           35              H       2.183062      14.066571      16.721653       0.124112       1.094058 0.86332274E+01  0.86755791E+02                                 1.783374                            1.733051      -1.051921       2.361160                    0.997507       3.734179      10.726119       0.467197       1.304610      -0.702500       0.020309      -0.001006      -0.007533       0.021684      -0.007039      -0.003115       0.008424       0.002398      -0.020775      -0.011987      -0.001742       0.013729              1.820984       2.035775       0.477672      -0.017673       1.904676       0.084974       1.522501           0.016420
           36              H       0.595533      14.065159      16.721653       0.134007       1.106751 0.86185491E+01  0.86538031E+02                                 1.794121                            1.729112      -1.210230       2.294005                    0.996691       3.706795      10.629726       0.468910       1.300898      -0.703272      -0.024723       0.002901      -0.004937       0.025377       0.002510       0.003737       0.008329       0.009586      -0.028490      -0.014514       0.002538       0.011976              1.837394       2.076363      -0.502916       0.008133       1.894760       0.095163       1.541058           0.005692
           37              H       0.429115      11.252692       5.470925       0.102268       1.199784 0.98014386E+01  0.99846985E+02                                 1.775930                            1.756850      -0.890301       2.437599                    0.998554       3.527192       9.615331       0.509155       1.180894      -0.733370      -0.027893      -0.003904       0.009559       0.029743      -0.002414       0.002546      -0.002459       0.016338       0.023743      -0.012688       0.002979       0.009709              1.771996       2.218930      -0.109062      -0.204615       1.557700      -0.050899       1.539359           0.015755
           38              H       1.842426      11.997127       5.418035       0.108659       1.141405 0.87491979E+01  0.86416750E+02                                 1.699355                            1.643798      -0.875018       2.448123                    0.998489       3.390867       9.028049       0.535447       1.158136      -0.738790       0.017651       0.021160       0.010028       0.029323       0.004664       0.003437       0.000720      -0.002731       0.026499      -0.009580      -0.000273       0.009853              1.718772       1.576858       0.360912       0.073561       2.143750       0.024877       1.435706           0.000185
           39              H       2.976128      10.002550       5.822114       0.101733       1.114424 0.89156840E+01  0.89309369E+02                                 1.734525                            1.710346      -0.761727       2.497117                    0.999239       3.539644       9.785448       0.496957       1.230395      -0.720914       0.025442      -0.005129      -0.000235       0.025955      -0.004401       0.000673       0.000231      -0.005936      -0.024342      -0.008186      -0.001180       0.009366              1.736567       2.287525       0.017071      -0.108032       1.482228      -0.081580       1.439949           0.014888
           40              H       1.854214      10.173473       6.951841       0.139850       1.134750 0.87223645E+01  0.87183106E+02                                 1.788137                            1.717099      -1.017967       2.407212                    0.997097       3.422522       9.554005       0.483415       1.267617      -0.713201      -0.006918       0.007065       0.041032       0.042206       0.002032      -0.004326       0.009321      -0.016640       0.017086      -0.013356      -0.001658       0.015014              1.819040       1.429712      -0.011121      -0.097650       1.562602      -0.146033       2.464805          -0.000738
           41              H       0.833279       7.678839       3.962507       0.114498       1.153152 0.88306279E+01  0.86714474E+02                                 1.664031                            1.615517      -0.789387       2.492819                    0.999106       3.251717       8.405865       0.562786       1.108314      -0.753061      -0.020871      -0.022298      -0.009866       0.032096       0.006876       0.003311       0.002786      -0.002137       0.023862      -0.010964       0.000537       0.010426              1.676408       1.582300       0.370251       0.079490       2.008862       0.019697       1.438062          -0.000213
           42              H       2.310646       8.279190       3.833456       0.102893       1.223348 0.99314793E+01  0.10061355E+03                                 1.741517                            1.723240      -0.769994       2.491238                    0.999329       3.410276       9.007430       0.539206       1.121266      -0.749518       0.026012       0.001008      -0.010907       0.028224      -0.000516       0.001272      -0.001111       0.013834       0.022418      -0.010735       0.002835       0.007900              1.730302       2.114237      -0.175615      -0.224092       1.530939      -0.004868       1.545730           0.014619
           43              H       1.006277       9.496843       2.394852       0.140609       1.108288 0.84582680E+01  0.83248052E+02                                 1.708980                            1.651060      -0.953258       2.438804                    0.997784       3.284105       8.869608       0.514918       1.208580      -0.727373       0.007125      -0.007036      -0.040818       0.042029       0.002445      -0.003814       0.008142      -0.013751       0.020313      -0.012358      -0.001165       0.013523              1.726205       1.374526      -0.013608      -0.115022       1.519248      -0.075355       2.284841           0.000440
           44              H       5.616576       9.696018       3.492845       0.105831       1.110881 0.88933298E+01  0.88808499E+02                                 1.715516                            1.696250      -0.716785       2.517834                    0.999509       3.480393       9.528985       0.505556       1.213240      -0.725250      -0.028182       0.005646      -0.001636       0.028788      -0.005362       0.002877      -0.000007      -0.004852      -0.024241      -0.009021      -0.001042       0.010064              1.713468       2.241628      -0.015160      -0.078702       1.479854      -0.062870       1.418921           0.017838
           45              H       2.192622      12.583352       3.154350       0.147143       1.028808 0.79112783E+01  0.78990133E+02                                 1.808325                            1.733366      -1.499806       2.170876                    0.992381       3.948271      11.887297       0.430739       1.424182      -0.676772       0.025476       0.009316       0.000815       0.027138      -0.001389       0.004962      -0.008247       0.003599      -0.032443      -0.015266       0.004357       0.010909              1.866166       2.161361       0.541900       0.034219       1.881308      -0.056681       1.555829           0.010143
           46              H       0.606861      12.553687       3.137425       0.148946       0.945100 0.72400401E+01  0.70622654E+02                                 1.707028                            1.657816      -1.271655       2.280248                    0.994212       3.781380      11.210952       0.441103       1.423518      -0.677625      -0.024901       0.006332       0.004925       0.026161       0.003788      -0.007089      -0.006641      -0.000362      -0.027421      -0.013470       0.000791       0.012679              1.751134       2.020493      -0.456735      -0.034772       1.757381      -0.056839       1.475528           0.022608
           47              H       2.208909       7.122279       6.143684       0.120074       1.107245 0.87681066E+01  0.88456273E+02                                 1.796947                            1.745801      -1.054605       2.356146                    0.997572       3.769237      10.849172       0.465766       1.303512      -0.702624       0.019891       0.001309      -0.006012       0.020821       0.007013      -0.003017      -0.008993       0.001795      -0.021366      -0.012536      -0.001487       0.014023              1.835399       2.052391      -0.482824      -0.017365       1.920643      -0.086545       1.533161           0.018888
           48              H       0.621380       7.123691       6.143684       0.128400       1.128003 0.88279510E+01  0.89157811E+02                                 1.814126                            1.747458      -1.214776       2.286718                    0.996804       3.755791      10.795122       0.467543       1.297134      -0.703911      -0.024287      -0.002416      -0.003318       0.024632      -0.002569       0.003603      -0.008686       0.009239      -0.028239      -0.014701       0.002796       0.011904              1.858699       2.101123       0.511527       0.007598       1.917892      -0.097519       1.557081           0.007020
           49              H       5.299038       4.189742       5.107043       0.099658       1.237927 0.10214115E+02  0.10521483E+03                                 1.817622                            1.796566      -0.949011       2.408171                    0.998099       3.597565       9.888116       0.501780       1.184996      -0.732138       0.027504      -0.003399      -0.007625       0.028743       0.003339       0.004167       0.002769       0.016611       0.026780      -0.013589       0.001654       0.011935              1.814104       2.277920       0.113782      -0.213534       1.590314       0.052777       1.574079           0.006667
           50              H       3.885727       4.934177       5.159933       0.113969       1.128572 0.86401161E+01  0.85201856E+02                                 1.698789                            1.643616      -0.824137       2.476842                    0.998829       3.371031       9.012765       0.529742       1.172498      -0.735395      -0.018116       0.022394      -0.009487       0.030327      -0.004919       0.003694      -0.000564      -0.003411       0.025257      -0.009825       0.000239       0.009586              1.717699       1.577708      -0.361710       0.074027       2.140749      -0.025997       1.434639          -0.001557
           51              H       2.752025       2.939600       4.755855       0.098885       1.148722 0.92819725E+01  0.94052693E+02                                 1.778227                            1.751379      -0.872694       2.444255                    0.998350       3.619972      10.111992       0.487780       1.239228      -0.718604      -0.024704      -0.006703       0.000390       0.025600       0.005411       0.001345      -0.000468      -0.009183      -0.025586      -0.008863      -0.002499       0.011362              1.781177       2.356764      -0.018500      -0.112055       1.515259       0.085161       1.471509           0.005726
           52              H       3.873939       3.110523       3.626128       0.142756       1.130189 0.86864062E+01  0.86843407E+02                                 1.793466                            1.721667      -1.018538       2.409785                    0.997038       3.420046       9.587551       0.478762       1.279645      -0.710623       0.007226       0.006849      -0.041639       0.042813      -0.001719      -0.004623      -0.009383      -0.016967       0.017182      -0.013538      -0.001686       0.015224              1.824810       1.433456       0.011401      -0.099703       1.564983       0.145537       2.475991          -0.001183
           53              H       4.894874       0.615889       6.615461       0.120063       1.135182 0.86626317E+01  0.84729867E+02                                 1.654723                            1.606867      -0.779562       2.503291                    0.999198       3.215339       8.318695       0.560246       1.117741      -0.750825       0.021476      -0.023929       0.009585       0.033551      -0.007289       0.003612      -0.002803      -0.002824       0.022660      -0.011259       0.000756       0.010503              1.666697       1.575089      -0.368596       0.079479       1.995633      -0.021015       1.429368          -0.000783
           54              H       3.417507       1.216240       6.744513       0.100872       1.251530 0.10231185E+02  0.10448119E+03                                 1.772306                            1.752358      -0.850817       2.453845                    0.998692       3.449885       9.165163       0.532897       1.125514      -0.748393      -0.026123       0.000935       0.009668       0.027871       0.000835       0.002354       0.001231       0.013788       0.024664      -0.011118       0.001915       0.009203              1.761206       2.156683       0.181879      -0.231930       1.554998       0.004145       1.571938           0.006049
           55              H       4.721876       2.433893       8.183116       0.144141       1.104859 0.84333327E+01  0.83028678E+02                                 1.714114                            1.655740      -0.967848       2.435831                    0.997660       3.275756       8.878901       0.510341       1.219036      -0.725045      -0.007395      -0.006835       0.041908       0.043101      -0.002167      -0.004075      -0.008764      -0.014247       0.020292      -0.012652      -0.001620       0.014271              1.731304       1.378180       0.013983      -0.117178       1.521750       0.073787       2.293983          -0.000960
           56              H       0.111577       2.633068       7.085123       0.101672       1.145371 0.92616311E+01  0.93547724E+02                                 1.758647                            1.737020      -0.813020       2.471054                    0.998705       3.554583       9.828356       0.496372       1.221669      -0.723079       0.027831       0.007607       0.002342       0.028947       0.006246       0.003776      -0.000422      -0.007836      -0.026493      -0.010548      -0.001348       0.011895              1.757232       2.309204       0.014628      -0.081780       1.513030       0.065532       1.449463           0.008529
           57              H       3.535531       5.520402       7.423618       0.147012       1.033366 0.79520979E+01  0.79543362E+02                                 1.817316                            1.740466      -1.511259       2.166090                    0.991920       3.967953      11.978868       0.428651       1.428500      -0.675891      -0.025997       0.009971      -0.001650       0.027892       0.001096       0.005189       0.007652       0.004473      -0.031167      -0.014710       0.004139       0.010571              1.876461       2.174837      -0.549054       0.032645       1.893041       0.058871       1.561506           0.003605
           58              H       5.121292       5.490737       7.440543       0.143547       0.956070 0.73400689E+01  0.71815950E+02                                 1.717156                            1.666591      -1.264654       2.280442                    0.994243       3.807610      11.291233       0.441160       1.419021      -0.678430       0.025526       0.005891      -0.005761       0.026823      -0.004327      -0.007259       0.006694      -0.000154      -0.027271      -0.013463       0.000229       0.013233              1.762242       2.034442       0.463287      -0.033727       1.769629       0.058771       1.482655           0.011537
           59              H       3.519244       0.059329       4.434284       0.113046       1.122025 0.89042578E+01  0.90108249E+02                                 1.807046                            1.754436      -1.044333       2.356873                    0.997664       3.794721      10.912404       0.466907       1.296310      -0.704131      -0.019947       0.002393       0.007479       0.021437      -0.008337      -0.002829       0.009005       0.002059      -0.019935      -0.012528      -0.002401       0.014929              1.846435       2.065205       0.489661      -0.016712       1.933865       0.088024       1.540236           0.008972
           60              H       5.106773       0.060741       4.434284       0.127891       1.126530 0.88076829E+01  0.88933727E+02                                 1.815915                            1.748056      -1.213136       2.289230                    0.996544       3.754268      10.802146       0.466252       1.301009      -0.703135       0.024738      -0.002923       0.004906       0.025389       0.002632       0.003540       0.008063       0.010125      -0.026518      -0.013906       0.002088       0.011818              1.861219       2.105302      -0.515110       0.006493       1.921326       0.098318       1.557031           0.003067
           61              C       4.328283       2.966439      15.962154      -0.130177      25.843660 0.38990946E+03  0.89102552E+04                                 7.575520                            6.491938       0.070349       2.018194                    0.999466      28.022515      79.123257       0.661247       0.405337      -1.072652      -0.033183       0.068938       0.013724       0.077730       0.005146       0.031430      -0.007344      -0.039930       0.135398      -0.053641      -0.002103       0.055744              8.525054       6.071736      -0.667488       0.818821       9.568031      -3.307452       9.935395           0.004448
           62              C       3.703030       4.106399      15.170922      -0.113667      25.553252 0.38862632E+03  0.89098550E+04                                 7.653414                            6.586068      -0.019317       2.004839                    0.998540      27.886622      79.924597       0.638287       0.418554      -1.059754       0.052138       0.006966       0.043093       0.067999      -0.016031       0.023941      -0.003313      -0.109510      -0.005635      -0.064746       0.005957       0.058789              8.575950       6.276521      -0.236952       0.784740      10.417540      -3.340969       9.033790           0.002555
           63              C       4.308457       5.650360      17.011489      -0.132425      25.550489 0.38467872E+03  0.87479981E+04                                 7.477497                            6.424326       0.076057       2.019824                    0.999482      27.932060      78.292595       0.669433       0.402335      -1.076255       0.025524      -0.063242      -0.015060       0.069842       0.011256       0.031996      -0.007611      -0.045386       0.146604      -0.059726       0.000897       0.058829              8.304824       5.864126      -0.625658       0.769605       9.220125      -2.865886       9.830220           0.011385
           64              C       4.858923       4.470847      17.796374      -0.125793      25.706040 0.39102879E+03  0.89578417E+04                                 7.627089                            6.570282       0.023373       2.016421                    0.998668      27.883425      79.277540       0.645834       0.413991      -1.065144      -0.049429      -0.005073      -0.045442       0.067334      -0.014984       0.029385       0.000542      -0.102330       0.009431      -0.067026       0.014962       0.052064              8.495610       6.072714      -0.192454       0.634825      10.836704      -3.137039       8.577411           0.012000
           65              C       4.288160       2.097696      18.253342      -0.416544      34.868686 0.49652646E+03  0.12106376E+05                                 9.230554                            7.315744      -0.349153       1.870751                    0.996888      31.961765      94.560385       0.621482       0.404209      -1.068712       0.005629       0.071453      -0.069644       0.099937       0.022441      -0.009076      -0.024457      -0.006521      -0.270914      -0.094691       0.023134       0.071557             11.163774       7.511951       0.562934      -0.419001      11.808592      -5.942810      14.170780           0.014590
           66              C       4.285177       6.465424      14.764728      -0.417364      34.462973 0.49180171E+03  0.11949437E+05                                 9.099543                            7.231531      -0.187061       1.904401                    0.998468      32.372677      95.267385       0.632189       0.398751      -1.073527      -0.006057      -0.072115       0.076261       0.105133       0.024979      -0.008488      -0.014222       0.021658      -0.256784      -0.087511       0.016066       0.071445             10.854341       7.059134       0.426636      -0.296360      11.487156      -5.332282      14.016733           0.008079
           67              C       1.348176      10.029389      15.771751      -0.121381      25.584873 0.38542493E+03  0.87839047E+04                                 7.533823                            6.462940       0.070362       2.020587                    0.999483      27.830400      78.519980       0.661312       0.406398      -1.071760       0.035163       0.071680      -0.011290       0.080635      -0.003550       0.030339       0.008022      -0.036441       0.124653      -0.049890      -0.002578       0.052468              8.468148       6.045427       0.649729       0.807821       9.512823       3.262752       9.846194          -0.005796
           68              C       1.973429      11.169349      16.562983      -0.104306      25.288481 0.38389400E+03  0.87737356E+04                                 7.606059                            6.551656      -0.009496       2.010341                    0.998625      27.660732      79.131854       0.639162       0.419297      -1.059369      -0.053094       0.004395      -0.045575       0.070110       0.017689       0.022219       0.005445      -0.105242      -0.001474      -0.062493       0.005241       0.057253              8.514823       6.233935       0.234392       0.774959      10.336491       3.299001       8.974042          -0.005238
           69              C       1.368002      12.713310      14.722417      -0.154536      25.668547 0.38691428E+03  0.88178219E+04                                 7.537825                            6.474455       0.057372       2.011958                    0.999479      27.988165      78.715935       0.661510       0.406278      -1.072876      -0.030043      -0.063995       0.007181       0.071060      -0.010913       0.030289       0.005491      -0.038587       0.175558      -0.059419      -0.007159       0.066579              8.375199       5.889538       0.635981       0.783557       9.312148       2.906550       9.923911           0.061687
           70              C       0.817536      11.533797      13.937531      -0.144524      25.768431 0.39210709E+03  0.89967490E+04                                 7.681398                            6.613579      -0.000782       2.007762                    0.998621      27.914493      79.660303       0.638154       0.418311      -1.061435       0.052046       0.003285       0.042841       0.067490       0.008537       0.029703      -0.004599      -0.103009      -0.014494      -0.064791       0.010078       0.054713              8.561607       6.099812       0.192385       0.644041      10.942875       3.176091       8.642133           0.055413
           71              C       1.388299       9.160646      13.480563      -0.398012      34.508456 0.49122309E+03  0.11938291E+05                                 9.146078                            7.260130      -0.319047       1.884040                    0.996539      31.726183      93.540596       0.626327       0.402385      -1.070519      -0.005100       0.072162       0.065658       0.097695      -0.020035      -0.008642       0.025801      -0.007767      -0.281568      -0.098508       0.027214       0.071294             11.046201       7.463920      -0.556982      -0.413023      11.700068       5.849096      13.974614          -0.010807
           72              C       1.391282      13.528374      16.969177      -0.403276      34.080259 0.48574822E+03  0.11753839E+05                                 9.007094                            7.168656      -0.166826       1.915859                    0.998356      32.031173      93.754706       0.638031       0.396730      -1.075991       0.005765      -0.070840      -0.078129       0.105621      -0.023436      -0.007486       0.013647       0.022295      -0.251110      -0.085474       0.016448       0.069026             10.734194       6.993351      -0.417257      -0.288031      11.370424       5.264155      13.838808          -0.008814
           73              C       1.374023      11.159461       5.193783      -0.137650      26.044336 0.39337956E+03  0.90048668E+04                                 7.590120                            6.500970       0.083529       2.020925                    0.999446      28.181181      79.505622       0.664148       0.402880      -1.074835       0.031899      -0.067729      -0.018066       0.077014       0.005742       0.029581      -0.007567      -0.037079       0.130568      -0.050958      -0.002487       0.053445              8.543855       6.078845      -0.665657       0.821016       9.618455      -3.321357       9.934266           0.013090
           74              C       1.999276      10.019501       5.985015      -0.125182      25.807764 0.39313832E+03  0.90347790E+04                                 7.680557                            6.605420      -0.004367       2.007512                    0.998516      28.076785      80.432507       0.640394       0.416185      -1.061795      -0.051012      -0.011268      -0.042368       0.067262      -0.015807       0.023366      -0.004218      -0.105649      -0.003842      -0.062799       0.005954       0.056846              8.611446       6.286209      -0.238580       0.786854      10.489863      -3.365312       9.058266           0.012664
           75              C       1.393849       8.475540       4.144448      -0.132494      25.486994 0.38374400E+03  0.87168838E+04                                 7.448951                            6.404850       0.095311       2.026728                    0.999499      27.880696      77.971398       0.672634       0.400874      -1.077797      -0.025094       0.065419       0.015658       0.071795       0.011082       0.031185      -0.006832      -0.044030       0.139482      -0.057675       0.001395       0.056280              8.265661       5.843746      -0.615444       0.762834       9.189568      -2.840961       9.763669           0.011819
           76              C       0.843383       9.655053       3.359563      -0.125090      25.627329 0.38961506E+03  0.89115292E+04                                 7.594132                            6.545612       0.041778       2.023944                    0.998666      27.792063      78.787108       0.649372       0.412379      -1.066883       0.049653       0.005075       0.047079       0.068612      -0.014715       0.029246       0.000062      -0.097223       0.009565      -0.064742       0.015080       0.049662              8.455528       6.043249      -0.189361       0.628124      10.792846      -3.109789       8.530491           0.011918
           77              C       1.414146      12.028204       2.902595      -0.421916      34.882661 0.49739752E+03  0.12132152E+05                                 9.231909                            7.322619      -0.352532       1.869865                    0.996845      31.967443      94.575057       0.621171       0.404260      -1.068747      -0.004477      -0.070972       0.069130       0.099176       0.020190      -0.008798      -0.026743      -0.004992      -0.273933      -0.096445       0.026232       0.070212             11.157901       7.515624       0.560457      -0.414799      11.811953      -5.927806      14.146126           0.019315
           78              C       1.417129       7.660476       6.391209      -0.418978      34.422908 0.49160780E+03  0.11941433E+05                                 9.088333                            7.228210      -0.188360       1.904774                    0.998424      32.335807      95.090716       0.632695       0.398542      -1.073858       0.005859       0.072274      -0.073134       0.102987       0.023461      -0.008724      -0.016005       0.021293      -0.264691      -0.090527       0.019030       0.071496             10.832926       7.052431       0.428196      -0.293636      11.497240      -5.318740      13.949108           0.011271
           79              C       4.354130       4.096511       5.384186      -0.117282      25.846071 0.38942249E+03  0.89028086E+04                                 7.575800                            6.482449       0.043156       2.008979                    0.999422      28.124990      79.617631       0.662082       0.404658      -1.072322      -0.031507      -0.066331       0.018020       0.075612      -0.005378       0.034690       0.009904      -0.042342       0.123158      -0.055593       0.000878       0.054715              8.533071       6.089850       0.672812       0.818379       9.581594       3.316856       9.927768          -0.016486
           80              C       3.728877       2.956551       4.592954      -0.101549      25.554258 0.38824829E+03  0.89052681E+04                                 7.651378                            6.575619      -0.035595       1.998357                    0.998541      28.001023      80.455039       0.639402       0.417633      -1.059594       0.050221      -0.011608       0.042430       0.066762       0.019884       0.023143       0.004990      -0.113292       0.006427      -0.068046       0.007654       0.060392              8.581039       6.294014       0.244005       0.784546      10.421576       3.345967       9.027527          -0.018132
           81              C       4.334304       1.412590       6.433520      -0.105930      25.142420 0.37717774E+03  0.85356479E+04                                 7.389268                            6.352516       0.075772       2.023544                    0.999489      27.674605      77.392299       0.674589       0.401215      -1.076962       0.023582       0.063425      -0.016220       0.069584      -0.012554       0.035335       0.009474      -0.050630       0.133857      -0.062992       0.005926       0.057067              8.199852       5.821953       0.619607       0.753249       9.098281       2.802342       9.679323          -0.018937
           82              C       4.884770       2.592103       7.218406      -0.100520      25.336510 0.38425170E+03  0.87679895E+04                                 7.554068                            6.510301       0.003479       2.013510                    0.998629      27.685062      78.669754       0.648940       0.413635      -1.064912      -0.048976       0.007075      -0.046393       0.067831       0.019129       0.030534       0.000795      -0.104498       0.014312      -0.070045       0.015887       0.054158              8.408451       6.043159       0.190724       0.622548      10.702750       3.074877       8.479444          -0.018651
           83              C       4.314007       4.965254       7.675374      -0.396583      34.568110 0.48958627E+03  0.11899187E+05                                 9.174292                            7.255807      -0.355934       1.870370                    0.996874      31.827410      94.115310       0.624949       0.403249      -1.068991       0.006051      -0.071365      -0.071337       0.101087      -0.024342      -0.009758       0.024143      -0.005732      -0.264436      -0.092561       0.020197       0.072365             11.109289       7.479253      -0.562424      -0.420101      11.774147       5.927134      14.074468          -0.010476
           84              C       4.311024       0.597526       4.186760      -0.396170      34.005325 0.48255277E+03  0.11668184E+05                                 9.003712                            7.147066      -0.176644       1.910801                    0.998426      32.122194      94.275394       0.638125       0.396956      -1.074832      -0.007657       0.072593       0.077709       0.106616      -0.028545      -0.009056       0.011419       0.021427      -0.249490      -0.084592       0.011276       0.073316             10.745853       7.003112      -0.426015      -0.298759      11.418153       5.287595      13.816294          -0.012483
           85              N       4.278668       3.165614      17.428261       0.087631      28.084885 0.34009143E+03  0.73539648E+04                                 7.756887                            5.916473       0.305670       2.196057                    0.999193      22.607629      57.960999       0.733870       0.385977      -1.108999       0.103478      -0.053242       0.026535       0.119359       0.063606       0.019765      -0.013953      -0.212894       0.259109      -0.169217       0.075613       0.093605              9.460633       4.410450       1.181114      -0.117163      12.420810      -5.265651      11.550639           0.271400
           86              N       4.289003       5.398919      15.553845       0.068320      28.278101 0.34620786E+03  0.75379603E+04                                 7.826483                            6.001311       0.139853       2.135009                    0.999106      22.982187      59.595892       0.721112       0.390110      -1.103364      -0.097948       0.052905      -0.019578       0.113031       0.067250       0.025181      -0.008459      -0.204232       0.244445      -0.165862       0.081283       0.084579              9.433201       4.400289       1.115027       0.101873      12.255338      -4.923668      11.643975           0.214020
           87              N       1.397791      10.228564      14.305645       0.091535      27.719151 0.33524889E+03  0.72237423E+04                                 7.701880                            5.883960       0.314004       2.202032                    0.999210      22.418016      57.384935       0.734020       0.387261      -1.108012      -0.093429      -0.047886      -0.028446       0.108772      -0.053990       0.017187       0.014897      -0.193660       0.245475      -0.153545       0.064623       0.088922              9.382356       4.381448      -1.172809      -0.115494      12.334001       5.198254      11.431621           0.259974
           88              N       1.387456      12.461869      16.180061       0.067330      28.056553 0.34339625E+03  0.74604761E+04                                 7.787787                            5.979413       0.146875       2.138581                    0.999126      22.871919      59.218407       0.722075       0.390439      -1.103286       0.092934       0.052394       0.019297       0.108417      -0.065380       0.026765       0.009989      -0.196997       0.220837      -0.158530       0.076447       0.082082              9.378085       4.380045      -1.104309       0.108664      12.177799       4.879609      11.576411           0.213566
           89              N       1.423638      10.960286       3.727676       0.099459      27.669183 0.33439451E+03  0.71994747E+04                                 7.686946                            5.872117       0.312391       2.201456                    0.999206      22.400837      57.284817       0.735704       0.386689      -1.108616      -0.096452       0.051942      -0.025335       0.112440       0.059360       0.017744      -0.013440      -0.196084       0.237876      -0.156082       0.069338       0.086744              9.364447       4.374098       1.168238      -0.111219      12.307332      -5.187819      11.411910           0.289386
           90              N       1.413303       8.726981       5.602092       0.074605      28.059984 0.34317366E+03  0.74563395E+04                                 7.795952                            5.982870       0.136608       2.135281                    0.999108      22.871361      59.269259       0.720706       0.391144      -1.102506       0.093397      -0.049312       0.020282       0.107545       0.062970       0.023401      -0.009101      -0.188681       0.233656      -0.155059       0.073933       0.081126              9.389188       4.384431       1.113161       0.102333      12.228201      -4.885694      11.554933           0.225235
           91              N       4.304515       3.897336       6.850292       0.047820      29.660545 0.36114080E+03  0.79479640E+04                                 8.106702                            6.143878       0.224107       2.157775                    0.999139      23.312731      60.813849       0.710047       0.391958      -1.101864       0.111571       0.056496       0.026207       0.127775      -0.071701       0.021450       0.013237      -0.236529       0.283321      -0.187604       0.086339       0.101264              9.937120       4.587750      -1.237768      -0.130438      13.057458       5.631408      12.166153           0.169370
           92              N       4.314850       1.664031       4.975876       0.019476      30.033083 0.37049047E+03  0.82251508E+04                                 8.200289                            6.249452       0.054656       2.093134                    0.999155      23.834668      62.924405       0.697913       0.395310      -1.096961      -0.110086      -0.056301      -0.019437       0.125166      -0.077402       0.028546       0.009304      -0.233903       0.282322      -0.190465       0.093082       0.097384              9.930812       4.586567      -1.171777       0.098711      12.924151       5.280460      12.281717           0.111364
           93              O       4.271085       0.806589      20.531837      -0.989300      61.923562 0.13239987E+04  0.39938864E+05                                12.525161                           11.423233      -0.455728       1.793583                    0.998433      37.272918     110.356130       0.549384       0.369591      -1.128838      -0.002094       0.009086      -0.003671       0.010021      -0.000822       0.000667       0.012344      -0.042076       0.193476      -0.053307      -0.013149       0.066456             13.619426      11.346525       0.075778      -0.097197      15.743050      -5.190968      13.768704           0.000783
           94              O       3.005458       2.931124      20.428173      -0.885277      40.499861 0.75761303E+03  0.19841021E+05                                 9.312493                            8.505600       0.122939       2.026931                    0.997785      32.483161      89.086655       0.653124       0.358091      -1.139843      -0.000537       0.111611      -0.024606       0.114293      -0.010527       0.030302       0.008448       0.014465      -0.058092      -0.040253       0.005338       0.034915              9.872295      13.829562      -1.066365      -2.445604       7.696022      -0.308990       8.091301           0.007653
           95              O       5.514223       2.953726      20.419710      -0.885858      40.491552 0.76149283E+03  0.19964745E+05                                 9.317023                            8.532818       0.111375       2.026083                    0.997362      32.423859      88.924325       0.651565       0.358551      -1.139670       0.001413       0.116150      -0.023920       0.118596       0.014432      -0.034126       0.002983       0.009474      -0.060569      -0.043189       0.003960       0.039229              9.866843      13.199844       1.084317       2.331905       7.974377      -0.651255       8.426309           0.002600
           96              O       3.018748       5.578318      12.634326      -0.918939      48.494599 0.91702486E+03  0.25164076E+05                                10.589143                            9.422888      -0.075690       1.956809                    0.997361      33.434377      93.544661       0.614735       0.363093      -1.137075       0.009657      -0.040079       0.047460       0.062865      -0.017845      -0.029084      -0.005321       0.001579      -0.016324      -0.036959       0.004658       0.032301             11.652726      16.089330       1.690608       3.678034       7.613475      -0.423862      11.255372           0.004065
           97              O       4.279365       7.731105      12.433344      -0.893251      48.149495 0.99614162E+03  0.27946470E+05                                10.599156                            9.919835      -0.346335       1.873141                    0.997039      33.681644      95.730545       0.589361       0.370441      -1.129777      -0.003614       0.069558       0.045525       0.083210      -0.002191      -0.000868       0.028940      -0.020141      -0.078066      -0.039422       0.002777       0.036646             11.177336       9.927206       0.042999      -0.024627      12.562081      -3.133293      11.042720           0.004184
           98              O       5.544765       5.572668      12.630094      -0.919224      47.382129 0.89170109E+03  0.24328788E+05                                10.437435                            9.299680      -0.058364       1.957754                    0.997759      33.602207      94.126913       0.617244       0.363704      -1.135181      -0.009834      -0.041120       0.045615       0.062196       0.021953       0.027542       0.000114       0.009098      -0.021087      -0.034214      -0.003395       0.037608             11.448531      16.409510      -1.875114      -3.657464       7.356990       0.060181      10.579093           0.006956
           99              O       1.405374       7.869539      11.202069      -0.984494      61.420121 0.13105876E+04  0.39430395E+05                                12.458027                           11.366652      -0.457232       1.795420                    0.998369      37.091544     109.643603       0.550694       0.369684      -1.128865       0.001952       0.010983      -0.001213       0.011221       0.000825       0.000614      -0.011230      -0.038984       0.187046      -0.050691      -0.013326       0.064017             13.541437      11.284351      -0.077881      -0.098046      15.665371       5.155933      13.674591          -0.000508
          100              O       2.671001       9.994074      11.305733      -0.878381      39.987701 0.74585472E+03  0.19453172E+05                                 9.226949                            8.433783       0.129301       2.031394                    0.997763      32.300401      88.349461       0.656671       0.357620      -1.140434       0.003613       0.109402       0.019766       0.111232       0.011530       0.027545      -0.007948       0.015708      -0.056715      -0.037771       0.004235       0.033536              9.775800      13.673533       1.057129      -2.412534       7.638994       0.303459       8.014871           0.006305
          101              O       0.162236      10.016676      11.314195      -0.879467      40.106375 0.75258140E+03  0.19671010E+05                                 9.254536                            8.480145       0.110061       2.027798                    0.997302      32.280215      88.364426       0.653956       0.358331      -1.139967      -0.004473       0.114487       0.020013       0.116309      -0.015449      -0.031273      -0.002375       0.010433      -0.062668      -0.040985       0.002689       0.038296              9.796396      13.087398      -1.076254       2.308999       7.934813       0.645324       8.366978           0.001234
          102              O       2.657711      12.641268      19.099580      -0.919870      48.643087 0.92055381E+03  0.25287340E+05                                10.613115                            9.443698      -0.080087       1.954915                    0.997324      33.488263      93.770569       0.613742       0.363301      -1.136816      -0.008617      -0.039428      -0.047580       0.062391       0.018656      -0.030250       0.005323       0.002529      -0.017457      -0.038287       0.004345       0.033942             11.677986      16.136814      -1.695110       3.675454       7.635876       0.434076      11.261269           0.005053
          103              O       1.397094       0.668155      19.300561      -0.892884      48.281061 0.10000534E+04  0.28086272E+05                                10.621423                            9.942502      -0.353515       1.870292                    0.997061      33.734387      95.960322       0.588350       0.370680      -1.129492       0.003821       0.069975      -0.051008       0.086677       0.002385      -0.001175      -0.031233      -0.019409      -0.085119      -0.042964       0.004275       0.038689             11.199335       9.958475      -0.042245      -0.024156      12.592012       3.131430      11.047519           0.005552
          104              O       0.131694      12.635618      19.103811      -0.920093      47.532934 0.89534688E+03  0.24454794E+05                                10.460857                            9.320639      -0.062634       1.955821                    0.997741      33.657793      94.354042       0.616314       0.363858      -1.134986       0.008683      -0.040826      -0.045622       0.061835      -0.022587       0.028765       0.000263       0.009619      -0.023305      -0.035803      -0.003187       0.038989             11.472295      16.453266       1.879552      -3.653374       7.378236      -0.051265      10.585382           0.007318
          105              O       1.431221      13.319311       0.624100      -0.990781      61.935162 0.13245781E+04  0.39960228E+05                                12.525628                           11.425538      -0.454573       1.793870                    0.998432      37.279604     110.376908       0.549349       0.369579      -1.128861       0.002041      -0.012662       0.002947       0.013160      -0.000808       0.000671       0.012733      -0.039116       0.195931      -0.052238      -0.015091       0.067329             13.617799      11.350559       0.075402      -0.097427      15.749514      -5.180832      13.753324           0.001171
          106              O       2.696848      11.194776       0.727764      -0.885565      40.390533 0.75504169E+03  0.19755873E+05                                 9.294161                            8.489774       0.126311       2.028432                    0.997790      32.443328      88.922515       0.653925       0.357975      -1.139994       0.001833      -0.109823       0.023071       0.112235      -0.010773       0.029500       0.008554       0.016152      -0.055209      -0.039111       0.004341       0.034770              9.851431      13.796120      -1.068068      -2.436689       7.691113      -0.303423       8.067061           0.010845
          107              O       0.188083      11.172174       0.736227      -0.886843      40.443573 0.76032105E+03  0.19925863E+05                                 9.308740                            8.525515       0.112908       2.026763                    0.997350      32.407419      88.853942       0.651944       0.358489      -1.139747      -0.002650      -0.114484       0.022465       0.116698       0.014587      -0.033173       0.002767       0.010773      -0.060325      -0.042123       0.003105       0.039018              9.856994      13.185219       1.086596       2.327514       7.977353      -0.645067       8.408410           0.005052
          108              O       2.683558       8.547582       8.521611      -0.917240      48.441528 0.91590547E+03  0.25124384E+05                                10.578213                            9.414867      -0.073813       1.957701                    0.997320      33.421393      93.475813       0.615251       0.362918      -1.137271      -0.008293       0.038606      -0.046125       0.060718      -0.017752      -0.028347      -0.005185       0.002529      -0.014317      -0.035996       0.004126       0.031871             11.637496      16.071189       1.689642       3.668765       7.618171      -0.426927      11.223128           0.001354
          109              O       1.422941       6.394795       8.722593      -0.891368      48.138839 0.99593598E+03  0.27938085E+05                                10.595907                            9.917968      -0.346332       1.873385                    0.997048      33.666555      95.670049       0.589516       0.370378      -1.129873       0.003663      -0.069138      -0.049381       0.085041      -0.002384      -0.001107       0.029845      -0.020163      -0.079710      -0.040513       0.003002       0.037511             11.174024       9.930670       0.041415      -0.023872      12.567925      -3.122804      11.023475           0.003770
          110              O       0.157541       8.553232       8.525843      -0.916949      47.286721 0.88975192E+03  0.24260660E+05                                10.419440                            9.286563      -0.055337       1.959059                    0.997738      33.578819      94.011284       0.618016       0.363473      -1.135439       0.008433       0.039434      -0.044080       0.059743       0.021725       0.026864       0.000353       0.010291      -0.017594      -0.033148      -0.003967       0.037115             11.424362      16.376164      -1.873633      -3.642667       7.355943       0.058588      10.540979           0.004377
          111              O       4.296932       6.256361       9.953868      -0.984769      61.407596 0.13089779E+04  0.39367638E+05                                12.455513                           11.357440      -0.454894       1.796426                    0.998345      37.068623     109.535648       0.551111       0.369539      -1.129040      -0.002148      -0.007589      -0.000650       0.007914       0.000693       0.000623      -0.011366      -0.042556       0.189097      -0.052811      -0.011946       0.064757             13.549590      11.276337      -0.073934      -0.096699      15.673756       5.179971      13.698676          -0.000861
          112              O       3.031305       4.131826       9.850204      -0.884108      40.452284 0.75655614E+03  0.19807571E+05                                 9.308715                            8.502658       0.116408       2.025406                    0.997744      32.454493      89.011844       0.652855       0.358344      -1.139577      -0.001650      -0.108552      -0.020486       0.110481       0.010431       0.028032      -0.010379       0.017766      -0.055300      -0.038742       0.004867       0.033875              9.869260      13.822216       1.058371      -2.452096       7.688692       0.310875       8.096873           0.008732
          113              O       5.540070       4.109224       9.841742      -0.884386      40.268586 0.75637062E+03  0.19795581E+05                                 9.280683                            8.502465       0.117421       2.029092                    0.997344      32.341596      88.599669       0.652959       0.358415      -1.139861       0.002590      -0.112941      -0.019532       0.114647      -0.014498      -0.032113      -0.003745       0.011950      -0.056037      -0.040697       0.002723       0.037974              9.827400      13.142560      -1.072063       2.326544       7.938005       0.648063       8.401637           0.004332
          114              O       3.044595       1.484632       2.056357      -0.920793      48.813406 0.92442514E+03  0.25421428E+05                                10.640593                            9.465324      -0.078221       1.954977                    0.997362      33.531883      93.957114       0.612840       0.363438      -1.136660       0.008891       0.038038       0.051036       0.064270       0.019855      -0.031622       0.005646       0.002638      -0.013696      -0.040036       0.004485       0.035551             11.715758      16.187947      -1.687034       3.700031       7.642577       0.442857      11.316749           0.002875
          115              O       4.305212      13.457745       1.855376      -0.890803      48.097042 0.99464037E+03  0.27894525E+05                                10.595238                            9.915244      -0.356361       1.870870                    0.996975      33.644643      95.616276       0.589225       0.370657      -1.129585      -0.003744      -0.072455       0.050109       0.088174       0.002274      -0.001079      -0.030272      -0.019620      -0.084079      -0.041957       0.004016       0.037942             11.177342       9.927131      -0.041513      -0.024622      12.575351       3.142927      11.029543           0.006946
          116              O       5.570612       1.490282       2.052126      -0.922022      47.868694 0.90292173E+03  0.24717228E+05                                10.517213                            9.365436      -0.070464       1.952475                    0.997710      33.751122      94.766543       0.614213       0.364282      -1.134493      -0.009112       0.039667       0.049614       0.064172      -0.024143       0.029635       0.000446       0.009957      -0.022593      -0.037386      -0.003224       0.040611             11.543670      16.563384       1.879655      -3.693985       7.401597      -0.046181      10.666030           0.003926

******************************************************
Auxiliary information for the entire system
The total spin magnetic moment of the unit cell is   1.404129
The total net atomic charge of the unit cell is   0.000004
Accuracy of reproducing the electrostatic potential in the unit cell:
  The inner radius (bohr) =    5.0000
  The outer radius (bohr) =   12.0000
  Valid grid points have density less than (e/(bohr^3)) =    0.0001
  The number of valid grid points were=        52549
  The rms potential error without charges in kcal/mol is=      6.70530
  The rms potential error with partial charges in kcal/mol is=      1.33478
  The RRMSE value at monopole order=      0.19906
  The rms potential error with partial charges and cloud penetration in kcal/mol is=      1.33911
  The RRMSE value at monopole order with cloud penetration is=      0.19971
  The rms potential error with partial charges and atomic dipoles in kcal/mol is=      0.52152
  The RRMSE value at dipole order=      0.07778
  The rms potential error with partial charges, atomic dipoles and cloud penetration in kcal/mol is=      0.52941
  The RRMSE value at dipole order with cloud penetration=      0.07895

******************************************************
The electron densities and ab initio electrostatic potential were computed in VASP using the PBE functional and
projector augmented wave method. See the main text of the journal article for a description of computational details.
The atomic charges, dipoles, and quadrupoles were computed with the DDEC6 method as described in
(a) T. A. Manz and N. Gabaldon Limas, RSC Adv. 6 (2016) 47771-47801 DOI: 10.1039/c6ra04656h
(b) N. Gabaldon Limas and T. A. Manz, RSC Adv. 8 (2018) 2678-2707 DOI: 10.1039/c7ra11829e.
For each atom in the material, the electron cloud parameters were fit to the spherically averaged atom-in-material
electron density using radial positions for which this density was between 10^-4 and 10^-2 electrons per cubic bohr.
The polarizabilities, dispersion coefficients, and quantum Drude oscillator (QDO) parameters were fit using the MCLF method.
The magnetic structure of the system was optimized in VASP from the default ferromagnetic initial guess using spin polarization.
The atomic spin moments (ASMs) were computed on this optimized magnetic structure using the DDEC6 partition as inputs
to the method of T. A. Manz and D. S. Sholl, J. Chem. Theory Comput. 7 (2011) 4146-4164 DOI: 10.1021/ct200539n.
The RMSE and RRMSE were computed using a uniform grid with Ewald summation.
