# Supplementary material for: A collection of forcefield precursors for metal–organic frameworks
Source: RSC Adv. 2019 Nov 13;9(63):36492–507. doi: 10.1039/c9ra07327b (PMC9075174; doi:10.1039/c9ra07327b)
Supplement: RA-009-C9RA07327B-s3679 [file RA-009-C9RA07327B-s3679.xyz]

  128
jmolscript: load "" {1 1 1} spacegroup "x,y,z" unitcell [{     15.419100     0.000000     0.000000 }, {     -5.583703    14.372575     0.000000 }, {      4.251761     7.642044    12.699226 }]
Cu     4.475541    12.427417     1.378374     0.152777
Cu    -1.302514    14.134168     1.238429     0.273296
Cu     6.224481    11.905049     3.230683     0.152765
Cu     7.087120    13.562020     8.960320     0.273320
Cu     6.915783     9.555733    12.031882     0.152762
Cu     8.816130    13.929888     3.479842     0.273328
Cu     8.036033    11.867224    11.626014     0.152769
Cu     2.552145     9.945278     0.369293     0.273307
Cu     9.611617     9.587202    11.320852     0.152777
Cu    15.389672     7.880451    11.460797     0.273296
Cu     7.862677    10.109570     9.468543     0.152765
Cu     7.000038     8.452599     3.738906     0.273318
Cu     7.171375    12.458886     0.667344     0.152761
Cu     5.271028     8.084731     9.219384     0.273330
Cu     6.051125    10.147395     1.073212     0.152770
Cu    11.535013    12.069341    12.329933     0.273307
H     -0.296374    10.209906     0.149851     0.166197
H      3.254496    19.125057    12.179828     0.173864
H     -1.325317    11.095519     0.998159     0.176444
H      2.812790    14.898563     2.581753     0.173585
H      1.271197    15.326740     2.598262     0.169101
H      7.746717     1.230205     1.299131     0.172775
H      9.651178    15.043120     5.988955     0.166191
H      9.764667    14.171985     7.326183     0.173860
H      8.797307    15.445956     7.281736     0.176445
H      4.467122    11.774355     5.916569     0.173581
H      4.666401    12.264752     7.426507     0.169107
H      5.353646    10.908127     6.929968     0.172772
H     -2.580702    12.741754     3.397043     0.166191
H     11.397888    12.060375     3.253542     0.173858
H     11.640287    13.192341     4.358374     0.176450
H     -0.241529     2.670223     0.474951     0.173582
H     14.220206     2.084505     1.615342     0.169100
H     14.285849     1.372722     0.184139     0.172772
H      6.351836    16.332294     9.091376     0.166193
H      7.204945    17.415645     9.902856     0.173857
H      5.667134    17.170156    10.271134     0.176457
H      3.269714     5.809099     1.673758     0.173582
H      2.884765     7.313390     2.059814     0.169103
H      4.398184     6.944588     1.695347     0.172775
H     14.383532    11.804713    12.549375     0.166197
H     10.832662     2.889562     0.519398     0.173864
H     15.412475    10.919100    11.701067     0.176444
H     11.274368     7.116056    10.117473     0.173585
H     12.815961     6.687879    10.100964     0.169101
H      6.340441    20.784414    11.400095     0.172775
H      4.435980     6.971499     6.710271     0.166191
H      4.322491     7.842634     5.373043     0.173860
H      5.289851     6.568663     5.417490     0.176445
H      9.620036    10.240264     6.782657     0.173581
H      9.420757     9.749867     5.272719     0.169107
H      8.733512    11.106492     5.769258     0.172772
H     16.667860     9.272865     9.302183     0.166191
H      2.689270     9.954244     9.445684     0.173858
H      2.446871     8.822278     8.340852     0.176450
H     14.328687    19.344396    12.224275     0.173582
H     -0.133048    19.930114    11.083884     0.169100
H     -0.198691    20.641897    12.515087     0.172772
H      7.735322     5.682325     3.607850     0.166193
H      6.882213     4.598974     2.796370     0.173858
H      8.420024     4.844463     2.428092     0.176457
H     10.817444    16.205520    11.025468     0.173582
H     11.202393    14.701229    10.639412     0.169103
H      9.688974    15.070031    11.003879     0.172775
C      1.622122    13.647361     1.498509     0.402691
C      0.508590    11.990951     0.778463     0.380637
C     -0.625700    11.119011     0.311131    -0.545060
C      2.000147    14.984068     2.040766    -0.536990
C      6.307730    12.580791     6.260718     0.402689
C      8.028764    13.821474     6.289927     0.380657
C      9.158587    14.696470     6.762338    -0.545068
C      5.094387    11.815708     6.668364    -0.536997
C      0.493583     0.981181     1.348658     0.402701
C     -3.949368    13.950583     2.458570     0.380675
C     11.871738    12.894672     3.452920    -0.545079
C     14.803591     1.851997     0.863547    -0.536996
C      3.184541     7.053373     0.060956     0.402695
C      6.903054    15.682863    10.959432     0.380663
C      6.496580    16.741831     9.970162    -0.545064
C      3.458316     6.754183     1.495969    -0.537000
C     12.465036     8.367258    11.200717     0.402691
C     13.578568    10.023668    11.920763     0.380637
C     14.712858    10.895608    12.388095    -0.545060
C     12.087011     7.030551    10.658460    -0.536990
C      7.779428     9.433828     6.438508     0.402689
C      6.058394     8.193145     6.409299     0.380657
C      4.928571     7.318149     5.936888    -0.545068
C      8.992771    10.198911     6.030862    -0.536997
C     13.593575    21.033438    11.350568     0.402701
C     18.036526     8.064036    10.240656     0.380675
C      2.215420     9.119947     9.246306    -0.545078
C     -0.716433    20.162622    11.835679    -0.536996
C     10.902617    14.961246    12.638270     0.402694
C      7.184104     6.331756     1.739794     0.380663
C      7.590578     5.272788     2.729064    -0.545064
C     10.628842    15.260436    11.203257    -0.537000
I      4.280118    10.200350     3.119438    -0.308123
I      5.948195    14.454916     2.026035    -0.308113
I      4.669171     2.989075     1.021526    -0.308091
I      5.559176    11.114637    10.473560    -0.308106
I      9.807040    11.814269     9.579788    -0.308124
I      8.138963     7.559703    10.673191    -0.308112
I      9.417987    19.025544    11.677700    -0.308090
I      8.527982    10.899982     2.225666    -0.308107
N      2.504445    12.665825     1.281352    -0.204282
N      0.367090    13.263226     1.187378    -0.405369
N      1.781646    11.600928     0.803861    -0.241541
N      6.729751    12.669735     4.994606    -0.204268
N      7.100434    13.281306     7.097597    -0.405395
N      7.850108    13.462576     5.020004    -0.241563
N      1.728012     1.007997     0.834339    -0.204243
N     10.232565    14.465878     2.359516    -0.405405
N     -3.124812    14.462580     1.546766    -0.241605
N      7.506218    13.776011    11.791231    -0.204237
N      7.070389    15.899676    12.275072    -0.405367
N      7.172896    14.421946    10.626712    -0.241610
N     11.582713     9.348794    11.417874    -0.204282
N     13.720068     8.751393    11.511848    -0.405369
N     12.305512    10.413691    11.895365    -0.241541
N      7.357407     9.344884     7.704620    -0.204268
N      6.986724     8.733313     5.601629    -0.405395
N      6.237050     8.552043     7.679222    -0.241563
N     12.359146    21.006622    11.864887    -0.204244
N      3.854593     7.548741    10.339710    -0.405405
N     17.211970     7.552039    11.152460    -0.241605
N      6.580940     8.238608     0.907995    -0.204236
N      7.016769     6.114943     0.424154    -0.405367
N      6.914262     7.592673     2.072514    -0.241610

The following XYZ coordinates are in angstroms. Other properties are in atomic units.
The sperically averaged electron density of each atom fit to a function of the form exp(a - br)
eigen_1, eigen_2 and eigen_3 are the three eigenvalues of traceless quadrupole moment tensor
  atom number  atomic symbol              X              Y              Z     net charge C6 coefficient C8 coefficient C10 coefficient fluctuating dipole atomic polarizability isotropic forcefield polarizability              a              b squared Pearson coefficient          <r^3>          <r^4>         wp_QDO          m_QDO          q_QDO       dipole_x       dipole_y       dipole_z         dipole            Qxy            Qxz            Qyz     Q(x^2-y^2)  Q(3z^2 - R^2)        eigen_1        eigen_2        eigen_3 static polarizability      alpha(xx)      alpha(xy)      alpha(xz)      alpha(yy)      alpha(yz)      alpha(zz) atomic spin moment
            1             Cu       4.475541      12.427417       1.378374       0.152777     105.376592 0.21580161E+04  0.72672853E+05                                22.184137                           18.322658       0.391978       1.850817                    0.999472      63.369767     190.589245       0.311770       0.583383      -1.019309      -0.045856       0.003539      -0.012155       0.047572       0.045489      -0.012754       0.006523      -0.106664       0.091810      -0.087117       0.032194       0.054923             27.718943      43.999810      -3.473578       7.330905      20.884989      -1.721718      18.272030          -0.000001
            2             Cu      -1.302514      14.134168       1.238429       0.273296     142.532382 0.20758187E+04  0.68335702E+05                                23.868179                           16.363709       0.461313       1.920784                    0.999638      56.414388     160.784406       0.384629       0.483733      -1.082146       0.026794       0.054198      -0.076692       0.097658      -0.017606      -0.008246       0.007688      -0.004674      -0.176103      -0.059895       0.011608       0.048287             35.546543      68.894415     -16.955312      -5.446904      22.368314      -0.686416      15.376900          -0.000000
            3             Cu       6.224481      11.905049       3.230683       0.152765     105.426489 0.21592711E+04  0.72724119E+05                                22.189222                           18.326738       0.391994       1.850818                    0.999472      63.370255     190.589093       0.311774       0.583303      -1.019366       0.020911       0.013535       0.040534       0.047576       0.007057      -0.024939      -0.023507      -0.004378      -0.234291      -0.086938       0.031860       0.055078             27.725508      21.850339       4.284295      10.083570      20.649675       4.818216      40.676509           0.000000
            4             Cu       7.087120      13.562020       8.960320       0.273320     142.525199 0.20757432E+04  0.68332377E+05                                23.867121                           16.363250       0.461346       1.920800                    0.999638      56.413399     160.778920       0.384642       0.483723      -1.082155       0.028898      -0.092326       0.013341       0.097659       0.033862      -0.019390       0.002883      -0.021191       0.129843      -0.060061       0.011519       0.048541             35.544477      13.494209       0.790900       2.422356      24.022050      16.858225      69.117171          -0.000000
            5             Cu       6.915783       9.555733      12.031882       0.152762     105.381914 0.21581313E+04  0.72677883E+05                                22.185119                           18.323339       0.391983       1.850816                    0.999472      63.370796     190.595415       0.311759       0.583395      -1.019301      -0.019902      -0.030173       0.030930       0.047572      -0.042092       0.056109       0.027390      -0.017742      -0.012307      -0.086632       0.031805       0.054828             27.720411      26.261665       8.618023      -7.163917      27.876124     -11.908436      29.023443          -0.000000
            6             Cu       8.816130      13.929888       3.479842       0.273328     142.515060 0.20756357E+04  0.68327846E+05                                23.865879                           16.362723       0.461510       1.920856                    0.999638      56.412416     160.774132       0.384652       0.483717      -1.082160      -0.040800      -0.046864      -0.075322       0.097644      -0.003640      -0.015059      -0.028350       0.089174       0.010402      -0.060054       0.011699       0.048355             35.542046      39.912173      12.033386     -25.548407      18.855774     -11.891427      47.858192          -0.000000
            7             Cu       8.036033      11.867224      11.626014       0.152769     105.418731 0.21590659E+04  0.72716141E+05                                22.189009                           18.326486       0.391978       1.850815                    0.999471      63.370706     190.594717       0.311758       0.583343      -1.019340      -0.005042       0.047240      -0.002570       0.047577       0.008201       0.011600      -0.032454       0.113547       0.126323      -0.087001       0.032045       0.054956             27.725443      17.914378      -2.031550       2.041064      46.370398       0.402473      18.891554          -0.000000
            8             Cu       2.552145       9.945278       0.369293       0.273307     142.517106 0.20756037E+04  0.68326664E+05                                23.866281                           16.362602       0.461513       1.920850                    0.999638      56.413158     160.777110       0.384653       0.483717      -1.082158       0.096525       0.008739       0.011979       0.097658      -0.023654       0.023654       0.029875      -0.055117       0.055250      -0.059888       0.011629       0.048259             35.543559      22.107443     -15.047002      -3.292796      64.257932      17.527623      20.265304          -0.000000
            9             Cu       9.611617       9.587202      11.320852       0.152777     105.376948 0.21580248E+04  0.72673200E+05                                22.184154                           18.322670       0.391989       1.850820                    0.999472      63.369890     190.589512       0.311771       0.583381      -1.019310       0.045856      -0.003539       0.012155       0.047572       0.045490      -0.012754       0.006523      -0.106660       0.091809      -0.087116       0.032194       0.054922             27.718965      43.999838      -3.473587       7.330910      20.885012      -1.721722      18.272046          -0.000000
           10             Cu      15.389672       7.880451      11.460797       0.273296     142.532103 0.20758141E+04  0.68335521E+05                                23.868163                           16.363701       0.461307       1.920783                    0.999638      56.414300     160.784159       0.384629       0.483733      -1.082146      -0.026794      -0.054197       0.076692       0.097657      -0.017605      -0.008246       0.007688      -0.004675      -0.176100      -0.059894       0.011608       0.048285             35.546512      68.894351     -16.955305      -5.446884      22.368299      -0.686418      15.376887          -0.000001
           11             Cu       7.862677      10.109570       9.468543       0.152765     105.426235 0.21592646E+04  0.72723862E+05                                22.189213                           18.326731       0.391984       1.850815                    0.999472      63.370138     190.588826       0.311774       0.583305      -1.019365      -0.020911      -0.013534      -0.040534       0.047576       0.007057      -0.024940      -0.023509      -0.004378      -0.234291      -0.086939       0.031860       0.055079             27.725498      21.850322       4.284288      10.083562      20.649664       4.818217      40.676509           0.000000
           12             Cu       7.000038       8.452599       3.738906       0.273318     142.525875 0.20757549E+04  0.68332848E+05                                23.867165                           16.363276       0.461357       1.920802                    0.999638      56.413611     160.779549       0.384642       0.483722      -1.082156      -0.028899       0.092328      -0.013342       0.097660       0.033863      -0.019390       0.002884      -0.021192       0.129855      -0.060063       0.011519       0.048545             35.544542      13.494230       0.790904       2.422366      24.022106      16.858266      69.117291          -0.000000
           13             Cu       7.171375      12.458886       0.667344       0.152761     105.382642 0.21581495E+04  0.72678604E+05                                22.185146                           18.323359       0.392009       1.850823                    0.999471      63.371056     190.595937       0.311761       0.583391      -1.019304       0.019900       0.030172      -0.030931       0.047572      -0.042091       0.056108       0.027386      -0.017743      -0.012307      -0.086630       0.031802       0.054828             27.720443      26.261693       8.618031      -7.163924      27.876152     -11.908453      29.023483           0.000000
           14             Cu       5.271028       8.084731       9.219384       0.273330     142.513911 0.20756166E+04  0.68327071E+05                                23.865792                           16.362674       0.461497       1.920854                    0.999638      56.412093     160.773121       0.384652       0.483719      -1.082159       0.040799       0.046863       0.075321       0.097642      -0.003640      -0.015056      -0.028347       0.089170       0.010399      -0.060050       0.011699       0.048350             35.541909      39.912005      12.033331     -25.548299      18.855706     -11.891379      47.858016          -0.000001
           15             Cu       6.051125      10.147395       1.073212       0.152770     105.417941 0.21590470E+04  0.72715393E+05                                22.188974                           18.326463       0.391953       1.850809                    0.999471      63.370459     190.594231       0.311756       0.583346      -1.019337       0.005041      -0.047240       0.002568       0.047578       0.008202       0.011599      -0.032452       0.113553       0.126324      -0.087003       0.032048       0.054955             27.725391      17.914352      -2.031538       2.041063      46.370298       0.402465      18.891523          -0.000001
           16             Cu      11.535013      12.069341      12.329933       0.273307     142.517110 0.20756041E+04  0.68326683E+05                                23.866288                           16.362608       0.461509       1.920848                    0.999638      56.413148     160.777118       0.384652       0.483717      -1.082158      -0.096525      -0.008739      -0.011979       0.097657      -0.023653       0.023653       0.029875      -0.055117       0.055254      -0.059888       0.011629       0.048259             35.543565      22.107443     -15.046996      -3.292796      64.257938      17.527633      20.265315          -0.000000
           17              H      -0.296374      10.209906       0.149851       0.166197       1.153204 0.84352848E+01  0.82469219E+02                                 1.705570                            1.608212      -1.188133       2.316173                    0.998554       3.250617       8.580123       0.544874       1.149789      -0.740929       0.000631      -0.013126      -0.002572       0.013391       0.008039       0.002484       0.003641      -0.007364      -0.004079      -0.008165      -0.002917       0.011082              1.750996       1.606478      -0.343263      -0.073979       2.286261       0.182330       1.360249           0.000004
           18              H       3.254496      19.125057      12.179828       0.173864       1.051523 0.79962000E+01  0.78187934E+02                                 1.692710                            1.638368      -1.112768       2.363196                    0.998741       3.314277       9.143576       0.497599       1.258840      -0.714612      -0.004848       0.005346      -0.015560       0.017152       0.006116       0.002109      -0.001945       0.002789       0.002764      -0.007671       0.001815       0.005856              1.704302       1.685037      -0.175904       0.329879       1.550347      -0.247059       1.877520           0.000002
           19              H      -1.325317      11.095519       0.998159       0.176444       0.981479 0.70273940E+01  0.65791732E+02                                 1.558142                            1.490335      -0.875380       2.481311                    0.999733       2.998235       7.803493       0.551981       1.185236      -0.733616      -0.010273      -0.002468       0.012342       0.016247       0.004422      -0.001547       0.000492       0.008609       0.014769      -0.008715       0.002967       0.005748              1.591244       1.895483      -0.010948      -0.438088       1.306374       0.009826       1.571875           0.000003
           20              H       2.812790      14.898563       2.581753       0.173585       1.101860 0.82146146E+01  0.80806197E+02                                 1.746583                            1.659362      -1.163093       2.340265                    0.998176       3.318679       9.160797       0.495361       1.256975      -0.715412       0.013117      -0.003811       0.009930       0.016888      -0.001044       0.002355      -0.000288      -0.007612       0.007067      -0.005775       0.002299       0.003477              1.788442       2.150712      -0.091103       0.490696       1.486195      -0.036027       1.728418           0.000003
           21              H       1.271197      15.326740       2.598262       0.169101       1.239779 0.95522462E+01  0.97210084E+02                                 1.874378                            1.779960      -1.120857       2.356577                    0.998428       3.349109       9.288446       0.483898       1.243788      -0.720000      -0.009409       0.004431       0.009910       0.014365       0.001570      -0.002040       0.002779      -0.007179       0.009971      -0.006310       0.000776       0.005534              1.913139       2.119361      -0.314538      -0.416719       1.791481       0.268711       1.828576           0.000005
           22              H       7.746717       1.230205       1.299131       0.172775       0.970705 0.72426699E+01  0.70992461E+02                                 1.767244                            1.682063      -1.491133       2.191599                    0.993048       3.821789      11.536634       0.426556       1.464930      -0.669584       0.003744       0.009341      -0.014500       0.017650       0.002570      -0.001563      -0.000846      -0.001586       0.013501      -0.005003      -0.000108       0.005111              1.806545       1.435877       0.126038      -0.146133       1.987959      -0.536188       1.995798           0.000001
           23              H       9.651178      15.043120       5.988955       0.166191       1.153267 0.84358807E+01  0.82479118E+02                                 1.705881                            1.608459      -1.188240       2.316120                    0.998553       3.250884       8.581929       0.544718       1.150061      -0.740862       0.008447       0.006911      -0.007756       0.013389       0.006685       0.000208      -0.000449       0.004324      -0.024320      -0.008152      -0.002927       0.011079              1.751346       1.628123       0.219720      -0.420079       1.506002      -0.237844       2.119915           0.000004
           24              H       9.764667      14.171985       7.326183       0.173860       1.052732 0.80079228E+01  0.78332746E+02                                 1.694273                            1.639797      -1.112920       2.363118                    0.998741       3.314919       9.147683       0.497268       1.259191      -0.714549       0.011497      -0.009900       0.007991       0.017148       0.001743       0.004624       0.001042      -0.002731      -0.015728      -0.007646       0.001789       0.005857              1.705897       1.684154      -0.191086       0.340182       1.573273      -0.235266       1.860265           0.000002
           25              H       8.797307      15.445956       7.281736       0.176445       0.982720 0.70384036E+01  0.65920284E+02                                 1.559574                            1.491615      -0.875485       2.481265                    0.999732       2.998618       7.805876       0.551684       1.185416      -0.733591      -0.006112       0.013673       0.006286       0.016242      -0.002630       0.002398       0.005108       0.000326      -0.015462      -0.008702       0.002972       0.005731              1.592748       1.338411      -0.155793      -0.164427       1.767482       0.421860       1.672351           0.000003
           26              H       4.467122      11.774355       5.916569       0.173581       1.101907 0.82151284E+01  0.80813036E+02                                 1.746679                            1.659450      -1.163105       2.340258                    0.998176       3.318813       9.161461       0.495329       1.257028      -0.715399      -0.009909       0.001614      -0.013581       0.016889      -0.000830      -0.000252      -0.004503       0.003527      -0.003849      -0.005777       0.002304       0.003473              1.788542       1.869724       0.053900       0.497600       1.419466       0.013143       2.076436           0.000003
           27              H       4.666401      12.264752       7.426507       0.169107       1.238799 0.95434859E+01  0.97105446E+02                                 1.873851                            1.779495      -1.120894       2.356581                    0.998427       3.349238       9.290184       0.483784       1.244279      -0.719878      -0.007762       0.007320       0.009620       0.014366      -0.000722      -0.003802      -0.000675       0.003394      -0.014337      -0.006298       0.000764       0.005535              1.912586       1.785189      -0.141079      -0.409158       1.709965       0.326011       2.242603           0.000005
           28              H       5.353646      10.908127       6.929968       0.172772       0.970751 0.72430727E+01  0.70996780E+02                                 1.767232                            1.682055      -1.491160       2.191580                    0.993049       3.821785      11.536325       0.426581       1.464835      -0.669601       0.006281      -0.016201       0.003099       0.017650      -0.002490      -0.000129       0.000183      -0.001442      -0.014942      -0.004986      -0.000102       0.005087              1.806532       1.481625      -0.204134       0.037249       2.418417      -0.321810       1.519554           0.000001
           29              H      -2.580702      12.741754       3.397043       0.166191       1.150047 0.84077186E+01  0.82142317E+02                                 1.702930                            1.605894      -1.188287       2.316097                    0.998553       3.250951       8.581367       0.545043       1.150235      -0.740768       0.012460      -0.004224       0.002478       0.013388      -0.006145       0.006263      -0.004012      -0.004728      -0.001960      -0.008161      -0.002922       0.011083              1.748213       2.424382      -0.162260      -0.112973       1.378668      -0.041066       1.441589           0.000004
           30              H      11.397888      12.060375       3.253542       0.173858       1.052252 0.80035144E+01  0.78278337E+02                                 1.693645                            1.639255      -1.112808       2.363170                    0.998742       3.314743       9.146343       0.497395       1.259052      -0.714573      -0.006739      -0.014954      -0.005007       0.017149       0.000607       0.004346      -0.002291      -0.008412       0.008490      -0.007665       0.001795       0.005869              1.705238       1.687539       0.391284       0.008957       1.987061       0.013728       1.441115           0.000002
           31              H      11.640287      13.192341       4.358374       0.176450       0.982327 0.70356566E+01  0.65894319E+02                                 1.559776                            1.491826      -0.875230       2.481389                    0.999733       2.998792       7.808712       0.551315       1.186213      -0.733399      -0.001421       0.006002       0.015027       0.016243      -0.001074      -0.000209       0.001191      -0.012266       0.014991      -0.008726       0.003001       0.005724              1.592949       1.392334      -0.051405      -0.261730       1.290505       0.128529       2.096007           0.000003
           32              H      -0.241529       2.670223       0.474951       0.173582       1.101159 0.82082881E+01  0.80730365E+02                                 1.745952                            1.658798      -1.163107       2.340259                    0.998175       3.318674       9.160735       0.495400       1.257087      -0.715378       0.008302       0.013855      -0.004933       0.016888       0.000145       0.002096       0.001716      -0.000217      -0.014625      -0.005758       0.002303       0.003455              1.787779       1.634269       0.323026      -0.158564       2.155247      -0.362486       1.573821           0.000003
           33              H      14.220206       2.084505       1.615342       0.169100       1.239850 0.95536332E+01  0.97235164E+02                                 1.875078                            1.780591      -1.120982       2.356525                    0.998426       3.349641       9.292766       0.483571       1.244489      -0.719843      -0.007540       0.005398       0.010968       0.014363      -0.004634       0.001576       0.003173      -0.001199      -0.003227      -0.006269       0.000731       0.005538              1.913863       2.047626      -0.194294      -0.491043       1.595992       0.148878       2.097972           0.000005
           34              H      14.285849       1.372722       0.184139       0.172772       0.970789 0.72433567E+01  0.70999670E+02                                 1.767216                            1.682036      -1.491147       2.191582                    0.993050       3.821767      11.535966       0.426607       1.464745      -0.669617      -0.007349      -0.009591      -0.012865       0.017649      -0.000947       0.002228       0.003271      -0.005248       0.004761      -0.004987      -0.000091       0.005078              1.806514       1.830397       0.263998       0.456074       1.634087       0.351997       1.955058           0.000001
           35              H       6.351836      16.332294       9.091376       0.166193       1.149309 0.84007478E+01  0.82052866E+02                                 1.701734                            1.604849      -1.188248       2.316114                    0.998553       3.250336       8.577149       0.545442       1.149692      -0.740895      -0.003388      -0.001988      -0.012802       0.013391      -0.001199       0.003298      -0.007603       0.002048       0.018374      -0.008183      -0.002914       0.011097              1.746940       1.370877       0.004916       0.138883       1.641789       0.415265       2.228154           0.000004
           36              H       7.204945      17.415645       9.902856       0.173857       1.053417 0.80146173E+01  0.78412654E+02                                 1.694887                            1.640406      -1.112857       2.363146                    0.998741       3.314901       9.147729       0.497224       1.259073      -0.714583       0.013391       0.010399      -0.002557       0.017146      -0.000413       0.002265      -0.005976       0.002047      -0.008559      -0.007662       0.001796       0.005866              1.706505       1.717296       0.386207       0.002670       1.982872       0.001950       1.419348           0.000002
           37              H       5.667134      17.170156      10.271134       0.176457       0.980386 0.70180306E+01  0.65684817E+02                                 1.557149                            1.489466      -0.875277       2.481371                    0.999733       2.997919       7.802553       0.552051       1.185433      -0.733556      -0.014966       0.005208       0.003596       0.016249      -0.002493      -0.003625      -0.004829       0.004688      -0.011367      -0.008722       0.002989       0.005733              1.590184       1.813393      -0.412890      -0.185073       1.585314       0.158187       1.371844           0.000003
           38              H       3.269714       5.809099       1.673758       0.173582       1.101355 0.82100631E+01  0.80751827E+02                                 1.746146                            1.658970      -1.163104       2.340256                    0.998176       3.318703       9.160909       0.495380       1.257076      -0.715383      -0.005091      -0.016050       0.001284       0.016887       0.004471       0.000309      -0.000085       0.002127       0.007033      -0.005776       0.002320       0.003456              1.787984       1.441709       0.200810      -0.020491       2.413114      -0.168029       1.509130           0.000003
           39              H       2.884765       7.313390       2.059814       0.169103       1.240834 0.95624215E+01  0.97340024E+02                                 1.875608                            1.781060      -1.120998       2.356525                    0.998426       3.349415       9.290705       0.483684       1.244000      -0.719965      -0.009629       0.006350       0.008551       0.014358       0.000146      -0.001836      -0.001202       0.007752       0.013668      -0.006288       0.000740       0.005547              1.914421       1.816718      -0.339246      -0.326569       1.903098       0.381155       2.023446           0.000005
           40              H       4.398184       6.944588       1.695347       0.172775       0.970728 0.72428536E+01  0.70994161E+02                                 1.767219                            1.682041      -1.491082       2.191619                    0.993050       3.821715      11.536110       0.426578       1.464855      -0.669598       0.017375       0.002731       0.001465       0.017649       0.000435      -0.001316      -0.002182       0.008542      -0.002484      -0.005004      -0.000078       0.005082              1.806513       2.433413       0.199337       0.293072       1.440195       0.067797       1.545931           0.000001
           41              H      14.383532      11.804713      12.549375       0.166197       1.153203 0.84352802E+01  0.82469160E+02                                 1.705570                            1.608211      -1.188132       2.316173                    0.998554       3.250616       8.580119       0.544874       1.149789      -0.740929      -0.000631       0.013126       0.002572       0.013391       0.008039       0.002484       0.003641      -0.007364      -0.004079      -0.008165      -0.002917       0.011082              1.750995       1.606477      -0.343263      -0.073979       2.286260       0.182330       1.360249           0.000004
           42              H      10.832662       2.889562       0.519398       0.173864       1.051523 0.79961979E+01  0.78187899E+02                                 1.692709                            1.638367      -1.112767       2.363196                    0.998741       3.314277       9.143572       0.497600       1.258838      -0.714613       0.004848      -0.005346       0.015560       0.017152       0.006116       0.002109      -0.001945       0.002789       0.002764      -0.007671       0.001815       0.005856              1.704300       1.685036      -0.175904       0.329879       1.550347      -0.247059       1.877519           0.000002
           43              H      15.412475      10.919100      11.701067       0.176444       0.981479 0.70273905E+01  0.65791688E+02                                 1.558141                            1.490335      -0.875379       2.481311                    0.999733       2.998234       7.803488       0.551981       1.185236      -0.733616       0.010273       0.002468      -0.012342       0.016247       0.004422      -0.001547       0.000492       0.008609       0.014769      -0.008715       0.002967       0.005748              1.591243       1.895482      -0.010948      -0.438088       1.306373       0.009826       1.571875           0.000003
           44              H      11.274368       7.116056      10.117473       0.173585       1.101861 0.82146283E+01  0.80806372E+02                                 1.746585                            1.659364      -1.163095       2.340264                    0.998176       3.318681       9.160807       0.495361       1.256975      -0.715411      -0.013117       0.003811      -0.009930       0.016888      -0.001044       0.002355      -0.000288      -0.007612       0.007067      -0.005775       0.002299       0.003477              1.788444       2.150715      -0.091103       0.490696       1.486197      -0.036027       1.728420           0.000003
           45              H      12.815961       6.687879      10.100964       0.169101       1.239778 0.95522405E+01  0.97210013E+02                                 1.874378                            1.779960      -1.120857       2.356577                    0.998428       3.349108       9.288443       0.483898       1.243789      -0.719999       0.009408      -0.004431      -0.009910       0.014365       0.001570      -0.002040       0.002779      -0.007179       0.009971      -0.006310       0.000776       0.005534              1.913139       2.119360      -0.314538      -0.416719       1.791481       0.268711       1.828575           0.000005
           46              H       6.340441      20.784414      11.400095       0.172775       0.970705 0.72426699E+01  0.70992461E+02                                 1.767244                            1.682063      -1.491133       2.191599                    0.993048       3.821789      11.536634       0.426556       1.464930      -0.669584      -0.003744      -0.009341       0.014500       0.017650       0.002570      -0.001563      -0.000846      -0.001586       0.013501      -0.005003      -0.000108       0.005111              1.806545       1.435877       0.126037      -0.146133       1.987959      -0.536188       1.995798           0.000001
           47              H       4.435980       6.971499       6.710271       0.166191       1.153258 0.84358049E+01  0.82478182E+02                                 1.705873                            1.608451      -1.188231       2.316125                    0.998553       3.250871       8.581881       0.544720       1.150060      -0.740862      -0.008447      -0.006911       0.007756       0.013390       0.006685       0.000208      -0.000449       0.004324      -0.024319      -0.008152      -0.002927       0.011079              1.751338       1.628115       0.219718      -0.420076       1.505995      -0.237842       2.119903           0.000004
           48              H       4.322491       7.842634       5.373043       0.173860       1.052733 0.80079324E+01  0.78332859E+02                                 1.694273                            1.639798      -1.112921       2.363118                    0.998741       3.314920       9.147685       0.497269       1.259191      -0.714549      -0.011497       0.009900      -0.007991       0.017148       0.001743       0.004624       0.001042      -0.002731      -0.015728      -0.007646       0.001789       0.005857              1.705898       1.684155      -0.191086       0.340182       1.573274      -0.235266       1.860265           0.000002
           49              H       5.289851       6.568663       5.417490       0.176445       0.982722 0.70384233E+01  0.65920517E+02                                 1.559576                            1.491618      -0.875490       2.481263                    0.999732       2.998621       7.805888       0.551683       1.185417      -0.733591       0.006112      -0.013673      -0.006286       0.016242      -0.002630       0.002398       0.005108       0.000326      -0.015462      -0.008703       0.002972       0.005731              1.592751       1.338413      -0.155793      -0.164428       1.767485       0.421861       1.672354           0.000003
           50              H       9.620036      10.240264       6.782657       0.173581       1.101906 0.82151214E+01  0.80812952E+02                                 1.746678                            1.659449      -1.163104       2.340258                    0.998176       3.318812       9.161458       0.495329       1.257029      -0.715399       0.009909      -0.001614       0.013581       0.016889      -0.000830      -0.000252      -0.004503       0.003527      -0.003849      -0.005777       0.002304       0.003473              1.788542       1.869723       0.053900       0.497600       1.419466       0.013143       2.076435           0.000003
           51              H       9.420757       9.749867       5.272719       0.169107       1.238802 0.95435081E+01  0.97105736E+02                                 1.873854                            1.779497      -1.120895       2.356581                    0.998427       3.349241       9.290198       0.483784       1.244279      -0.719878       0.007762      -0.007320      -0.009620       0.014366      -0.000722      -0.003802      -0.000675       0.003394      -0.014337      -0.006298       0.000764       0.005535              1.912589       1.785192      -0.141079      -0.409159       1.709968       0.326012       2.242607           0.000005
           52              H       8.733512      11.106492       5.769258       0.172772       0.970750 0.72430637E+01  0.70996677E+02                                 1.767232                            1.682054      -1.491160       2.191580                    0.993049       3.821784      11.536324       0.426581       1.464836      -0.669601      -0.006281       0.016201      -0.003099       0.017650      -0.002490      -0.000129       0.000183      -0.001442      -0.014942      -0.004986      -0.000102       0.005087              1.806531       1.481625      -0.204134       0.037249       2.418416      -0.321810       1.519553           0.000001
           53              H      16.667860       9.272865       9.302183       0.166191       1.150046 0.84077056E+01  0.82142157E+02                                 1.702929                            1.605893      -1.188285       2.316098                    0.998553       3.250948       8.581357       0.545043       1.150236      -0.740768      -0.012460       0.004224      -0.002478       0.013388      -0.006145       0.006263      -0.004012      -0.004728      -0.001960      -0.008161      -0.002923       0.011083              1.748211       2.424379      -0.162260      -0.112973       1.378667      -0.041066       1.441588           0.000004
           54              H       2.689270       9.954244       9.445684       0.173858       1.052253 0.80035244E+01  0.78278449E+02                                 1.693646                            1.639255      -1.112808       2.363169                    0.998742       3.314744       9.146343       0.497396       1.259051      -0.714573       0.006739       0.014954       0.005007       0.017149       0.000607       0.004346      -0.002291      -0.008412       0.008490      -0.007665       0.001795       0.005869              1.705239       1.687540       0.391285       0.008957       1.987062       0.013727       1.441115           0.000002
           55              H       2.446871       8.822278       8.340852       0.176450       0.982325 0.70356410E+01  0.65894137E+02                                 1.559775                            1.491824      -0.875226       2.481391                    0.999733       2.998788       7.808700       0.551315       1.186214      -0.733399       0.001421      -0.006002      -0.015027       0.016243      -0.001074      -0.000209       0.001191      -0.012266       0.014991      -0.008726       0.003001       0.005724              1.592948       1.392333      -0.051405      -0.261730       1.290504       0.128529       2.096005           0.000003
           56              H      14.328687      19.344396      12.224275       0.173582       1.101161 0.82083143E+01  0.80730691E+02                                 1.745955                            1.658800      -1.163111       2.340257                    0.998175       3.318679       9.160754       0.495400       1.257088      -0.715378      -0.008302      -0.013855       0.004933       0.016888       0.000145       0.002096       0.001716      -0.000217      -0.014624      -0.005758       0.002303       0.003455              1.787782       1.634271       0.323027      -0.158564       2.155251      -0.362487       1.573823           0.000003
           57              H      -0.133048      19.930114      11.083884       0.169100       1.239846 0.95535888E+01  0.97234582E+02                                 1.875072                            1.780586      -1.120979       2.356527                    0.998426       3.349635       9.292738       0.483572       1.244488      -0.719843       0.007540      -0.005398      -0.010968       0.014363      -0.004634       0.001576       0.003173      -0.001199      -0.003227      -0.006269       0.000731       0.005538              1.913857       2.047619      -0.194293      -0.491040       1.595988       0.148877       2.097965           0.000005
           58              H      -0.198691      20.641897      12.515087       0.172772       0.970789 0.72433557E+01  0.70999660E+02                                 1.767216                            1.682036      -1.491146       2.191582                    0.993050       3.821767      11.535967       0.426607       1.464745      -0.669617       0.007349       0.009591       0.012865       0.017649      -0.000947       0.002228       0.003271      -0.005248       0.004762      -0.004987      -0.000091       0.005078              1.806514       1.830398       0.263998       0.456074       1.634088       0.351997       1.955058           0.000001
           59              H       7.735322       5.682325       3.607850       0.166193       1.149315 0.84008020E+01  0.82053527E+02                                 1.701740                            1.604853      -1.188255       2.316110                    0.998553       3.250346       8.577182       0.545442       1.149691      -0.740895       0.003388       0.001988       0.012802       0.013391      -0.001199       0.003298      -0.007603       0.002048       0.018374      -0.008183      -0.002914       0.011097              1.746945       1.370881       0.004916       0.138884       1.641794       0.415267       2.228161           0.000004
           60              H       6.882213       4.598974       2.796370       0.173858       1.053416 0.80146089E+01  0.78412563E+02                                 1.694887                            1.640406      -1.112855       2.363147                    0.998741       3.314900       9.147730       0.497223       1.259075      -0.714583      -0.013391      -0.010399       0.002557       0.017146      -0.000413       0.002265      -0.005976       0.002047      -0.008559      -0.007662       0.001796       0.005866              1.706505       1.717296       0.386207       0.002671       1.982872       0.001950       1.419348           0.000002
           61              H       8.420024       4.844463       2.428092       0.176457       0.980386 0.70180284E+01  0.65684792E+02                                 1.557149                            1.489465      -0.875276       2.481372                    0.999733       2.997919       7.802553       0.552051       1.185433      -0.733556       0.014966      -0.005208      -0.003596       0.016249      -0.002493      -0.003625      -0.004829       0.004688      -0.011367      -0.008722       0.002989       0.005733              1.590183       1.813392      -0.412890      -0.185073       1.585314       0.158187       1.371844           0.000003
           62              H      10.817444      16.205520      11.025468       0.173582       1.101353 0.82100382E+01  0.80751513E+02                                 1.746143                            1.658967      -1.163100       2.340258                    0.998176       3.318698       9.160888       0.495381       1.257076      -0.715383       0.005091       0.016050      -0.001284       0.016887       0.004471       0.000309      -0.000085       0.002127       0.007033      -0.005776       0.002320       0.003456              1.787981       1.441707       0.200809      -0.020491       2.413108      -0.168029       1.509127           0.000003
           63              H      11.202393      14.701229      10.639412       0.169103       1.240834 0.95624202E+01  0.97340000E+02                                 1.875607                            1.781059      -1.120998       2.356524                    0.998426       3.349415       9.290702       0.483685       1.243999      -0.719965       0.009629      -0.006350      -0.008551       0.014358       0.000146      -0.001836      -0.001202       0.007752       0.013667      -0.006288       0.000740       0.005547              1.914420       1.816717      -0.339246      -0.326568       1.903097       0.381154       2.023445           0.000005
           64              H       9.688974      15.070031      11.003879       0.172775       0.970729 0.72428604E+01  0.70994241E+02                                 1.767219                            1.682041      -1.491082       2.191618                    0.993050       3.821716      11.536112       0.426578       1.464854      -0.669598      -0.017375      -0.002731      -0.001465       0.017649       0.000435      -0.001316      -0.002181       0.008542      -0.002484      -0.005004      -0.000078       0.005082              1.806514       2.433414       0.199337       0.293072       1.440196       0.067797       1.545932           0.000001
           65              C       1.622122      13.647361       1.498509       0.402691      27.899635 0.31355847E+03  0.68635052E+04                                 8.599600                            6.278535      -0.082718       2.020949                    0.999617      23.889550      68.527512       0.593539       0.471443      -1.021159      -0.019000       0.032903       0.011755       0.039771       0.019221       0.006757      -0.002645      -0.032725       0.034685      -0.032222       0.012733       0.019489             10.614320      11.880979      -0.204483       1.028512      14.480549       2.817255       5.481431           0.000002
           66              C       0.508590      11.990951       0.778463       0.380637      28.731674 0.32523126E+03  0.71785787E+04                                 8.693572                            6.346817      -0.157856       1.982163                    0.999507      24.480919      70.331821       0.597460       0.464463      -1.025799      -0.037694       0.004561      -0.002647       0.038061       0.029965       0.014801      -0.007015      -0.002463       0.067527      -0.044851       0.016180       0.028670             10.601954      15.464742       0.072498       1.359822      11.252714       1.962515       5.088407          -0.000000
           67              C      -0.625700      11.119011       0.311131      -0.545060      29.817210 0.46657103E+03  0.11167374E+05                                 8.144429                            6.989269       0.130002       1.987614                    0.998928      33.106327      96.112871       0.651772       0.392624      -1.079693       0.023354       0.015190       0.008769       0.029207       0.048696       0.015274       0.008842       0.006658      -0.009646      -0.047582      -0.007888       0.055470              8.696139      11.059548       0.706807       0.633463       8.769094       0.619677       6.259774           0.000008
           68              C       2.000147      14.984068       2.040766      -0.536990      28.807856 0.45335933E+03  0.10798957E+05                                 7.941900                            6.827824       0.055716       1.979145                    0.997154      32.739903      95.553871       0.666828       0.385614      -1.082010      -0.005008      -0.033561      -0.009435       0.035220       0.012149       0.004815       0.017935      -0.037878      -0.004395      -0.021783      -0.011399       0.033182              8.559705       7.855196       0.162650       0.426502      10.705529       0.739611       7.118391           0.000006
           69              C       6.307730      12.580791       6.260718       0.402689      27.898542 0.31354875E+03  0.68631343E+04                                 8.598859                            6.278084      -0.082710       2.020953                    0.999617      23.888874      68.521363       0.593620       0.471390      -1.021203      -0.020743      -0.005697       0.033451       0.039771       0.004357       0.003293      -0.012230       0.001388      -0.085418      -0.032171       0.012665       0.019505             10.613286      10.888957       4.740593      -1.615083       8.175645      -0.225549      12.775256           0.000002
           70              C       8.028764      13.821474       6.289927       0.380657      28.732316 0.32523333E+03  0.71786362E+04                                 8.693797                            6.346900      -0.157884       1.982156                    0.999508      24.480766      70.331454       0.597447       0.464472      -1.025794       0.010305       0.014171       0.033779       0.038053      -0.000678       0.022012      -0.003199       0.004821      -0.111775      -0.044766       0.016126       0.028640             10.602319       9.631735       4.332187       0.750517       8.155527       2.076555      14.019697          -0.000000
           71              C       9.158587      14.696470       6.762338      -0.545068      29.814166 0.46649095E+03  0.11165206E+05                                 8.143886                            6.988484       0.129991       1.987608                    0.998927      33.107597      96.121901       0.651821       0.392603      -1.079685      -0.021195      -0.016676      -0.011237       0.029216       0.028746       0.020461       0.012137       0.009235      -0.123792      -0.047344      -0.008102       0.055446              8.695695       8.227150       2.103486       0.740270       8.181795       1.160564       9.678141           0.000008
           72              C       5.094387      11.815708       6.668364      -0.536997      28.807683 0.45336442E+03  0.10799069E+05                                 7.941739                            6.827741       0.055678       1.979132                    0.997153      32.739864      95.552571       0.666852       0.385601      -1.082024       0.025781       0.019352      -0.014197       0.035224       0.015900      -0.011114      -0.007199       0.027165      -0.054049      -0.021706      -0.011568       0.033274              8.559528       8.897455       1.649027      -0.816605       8.183138      -0.910908       8.597990           0.000006
           73              C       0.493583       0.981181       1.348658       0.402701      27.899534 0.31355747E+03  0.68634698E+04                                 8.599517                            6.278477      -0.082725       2.020944                    0.999617      23.889598      68.527325       0.593549       0.471436      -1.021164      -0.037548       0.007670       0.010627       0.039769      -0.007498       0.024455       0.003628      -0.019191      -0.017102      -0.032088       0.012631       0.019457             10.614172      14.277661      -2.331531      -0.413289       8.566766      -3.842689       8.998090           0.000002
           74              C      -3.949368      13.950583       2.458570       0.380675      28.732166 0.32522436E+03  0.71785146E+04                                 8.694246                            6.347091      -0.157972       1.982133                    0.999508      24.481298      70.337388       0.597389       0.464513      -1.025754      -0.017897      -0.018006       0.028335       0.038045      -0.000248       0.025719      -0.000487      -0.059310       0.005750      -0.044779       0.016059       0.028720             10.603052      11.756516      -0.539622      -1.836022       8.891418      -5.196753      11.161223           0.000000
           75              C      11.871738      12.894672       3.452920      -0.545079      29.822857 0.46671310E+03  0.11171956E+05                                 8.146575                            6.991167       0.129888       1.987576                    0.998927      33.109460      96.136372       0.651548       0.392718      -1.079596      -0.005708       0.020511      -0.019992       0.029206      -0.018207       0.028251      -0.026661      -0.053890       0.041053      -0.047459      -0.008170       0.055629              8.698462       8.591894      -0.189223      -0.385931       8.028190      -2.517772       9.475300           0.000008
           76              C      14.803591       1.851997       0.863547      -0.536996      28.808257 0.45337527E+03  0.10799381E+05                                 7.941690                            6.827662       0.055691       1.979134                    0.997154      32.740012      95.552926       0.666880       0.385583      -1.082038       0.029464      -0.016201       0.010439       0.035208      -0.023472       0.012006      -0.004987      -0.000573      -0.040080      -0.021514      -0.011754       0.033268              8.559428      10.221639      -0.979716       0.705477       7.936074      -0.878187       7.520572           0.000006
           77              C       3.184541       7.053373       0.060956       0.402695      27.899731 0.31355648E+03  0.68634803E+04                                 8.599740                            6.278593      -0.082680       2.020963                    0.999617      23.889642      68.528834       0.593523       0.471455      -1.021148      -0.002198       0.019527       0.034574       0.039768       0.009798       0.008214      -0.018494       0.030111       0.026090      -0.032195       0.012703       0.019492             10.614545       5.331437      -1.539793       2.105352      11.673035       0.495559      14.839164           0.000002
           78              C       6.903054      15.682863      10.959432       0.380663      28.731142 0.32522141E+03  0.71783532E+04                                 8.693627                            6.346829      -0.157862       1.982165                    0.999508      24.480788      70.332893       0.597440       0.464479      -1.025784      -0.009479       0.036738       0.002791       0.038043       0.010660       0.003145      -0.034669       0.025901      -0.025875      -0.044844       0.016044       0.028800             10.602113       5.424054      -2.732876       1.603499      14.858293      -0.128082      11.523991          -0.000000
           79              C       6.496580      16.741831       9.970162      -0.545064      29.821590 0.46670689E+03  0.11171324E+05                                 8.145318                            6.990486       0.130014       1.987618                    0.998928      33.106215      96.112325       0.651694       0.392647      -1.079688       0.007848      -0.022001       0.017521       0.029200      -0.011969       0.014013      -0.048494       0.001027       0.016245      -0.047598      -0.008050       0.055648              8.696830       6.768489      -1.438318       0.976994      10.592046      -0.610773       8.729956           0.000008
           80              C       3.458316       6.754183       1.495969      -0.537000      28.808370 0.45336703E+03  0.10799199E+05                                 7.941876                            6.827741       0.055692       1.979137                    0.997154      32.740268      95.555558       0.666851       0.385599      -1.082020      -0.008692       0.001987      -0.034058       0.035206       0.001136       0.003334      -0.012788       0.006251       0.090102      -0.021703      -0.011708       0.033412              8.559680       7.163720       0.031636       1.120433       7.984124       0.067419      10.531195           0.000006
           81              C      12.465036       8.367258      11.200717       0.402691      27.899640 0.31355852E+03  0.68635065E+04                                 8.599601                            6.278535      -0.082719       2.020949                    0.999617      23.889553      68.527527       0.593539       0.471443      -1.021158       0.019000      -0.032903      -0.011755       0.039771       0.019221       0.006757      -0.002644      -0.032725       0.034685      -0.032222       0.012733       0.019489             10.614322      11.880981      -0.204483       1.028513      14.480552       2.817256       5.481432           0.000002
           82              C      13.578568      10.023668      11.920763       0.380637      28.731669 0.32523122E+03  0.71785770E+04                                 8.693569                            6.346815      -0.157854       1.982164                    0.999507      24.480914      70.331789       0.597461       0.464463      -1.025800       0.037694      -0.004561       0.002647       0.038061       0.029965       0.014801      -0.007015      -0.002463       0.067527      -0.044850       0.016180       0.028670             10.601950      15.464736       0.072499       1.359822      11.252709       1.962514       5.088405           0.000000
           83              C      14.712858      10.895608      12.388095      -0.545060      29.817196 0.46657074E+03  0.11167365E+05                                 8.144425                            6.989266       0.130004       1.987614                    0.998928      33.106315      96.112813       0.651772       0.392624      -1.079693      -0.023354      -0.015190      -0.008769       0.029207       0.048696       0.015274       0.008842       0.006658      -0.009647      -0.047582      -0.007888       0.055470              8.696135      11.059543       0.706806       0.633463       8.769090       0.619677       6.259772           0.000008
           84              C      12.087011       7.030551      10.658460      -0.536990      28.807864 0.45335949E+03  0.10798962E+05                                 7.941902                            6.827825       0.055715       1.979145                    0.997154      32.739911      95.553905       0.666828       0.385614      -1.082010       0.005008       0.033561       0.009435       0.035220       0.012150       0.004815       0.017935      -0.037878      -0.004395      -0.021783      -0.011399       0.033182              8.559707       7.855197       0.162649       0.426503      10.705531       0.739611       7.118393           0.000006
           85              C       7.779428       9.433828       6.438508       0.402689      27.898546 0.31354883E+03  0.68631367E+04                                 8.598861                            6.278085      -0.082710       2.020952                    0.999617      23.888879      68.521387       0.593620       0.471390      -1.021203       0.020743       0.005697      -0.033451       0.039771       0.004357       0.003293      -0.012230       0.001388      -0.085418      -0.032171       0.012665       0.019505             10.613288      10.888957       4.740592      -1.615080       8.175645      -0.225546      12.775261           0.000002
           86              C       6.058394       8.193145       6.409299       0.380657      28.732308 0.32523330E+03  0.71786348E+04                                 8.693793                            6.346898      -0.157883       1.982156                    0.999508      24.480763      70.331427       0.597448       0.464472      -1.025794      -0.010305      -0.014171      -0.033779       0.038053      -0.000677       0.022012      -0.003199       0.004821      -0.111775      -0.044766       0.016126       0.028640             10.602314       9.631729       4.332184       0.750518       8.155523       2.076555      14.019690          -0.000000
           87              C       4.928571       7.318149       5.936888      -0.545068      29.814152 0.46649076E+03  0.11165200E+05                                 8.143882                            6.988482       0.129994       1.987609                    0.998927      33.107585      96.121837       0.651822       0.392603      -1.079685       0.021195       0.016676       0.011238       0.029217       0.028746       0.020461       0.012137       0.009234      -0.123791      -0.047344      -0.008102       0.055445              8.695690       8.227146       2.103483       0.740271       8.181793       1.160565       9.678131           0.000008
           88              C       8.992771      10.198911       6.030862      -0.536997      28.807676 0.45336433E+03  0.10799066E+05                                 7.941737                            6.827740       0.055678       1.979132                    0.997153      32.739861      95.552563       0.666852       0.385601      -1.082024      -0.025781      -0.019352       0.014197       0.035224       0.015900      -0.011114      -0.007199       0.027165      -0.054048      -0.021706      -0.011568       0.033274              8.559526       8.897452       1.649026      -0.816603       8.183136      -0.910906       8.597988           0.000006
           89              C      13.593575      21.033438      11.350568       0.402701      27.899538 0.31355754E+03  0.68634717E+04                                 8.599516                            6.278478      -0.082728       2.020943                    0.999617      23.889602      68.527333       0.593549       0.471436      -1.021164       0.037547      -0.007670      -0.010627       0.039769      -0.007498       0.024455       0.003628      -0.019191      -0.017102      -0.032088       0.012631       0.019457             10.614171      14.277658      -2.331531      -0.413288       8.566765      -3.842690       8.998091           0.000002
           90              C      18.036526       8.064036      10.240656       0.380675      28.732156 0.32522426E+03  0.71785110E+04                                 8.694241                            6.347088      -0.157968       1.982134                    0.999508      24.481287      70.337321       0.597389       0.464512      -1.025754       0.017897       0.018006      -0.028335       0.038045      -0.000248       0.025719      -0.000487      -0.059310       0.005750      -0.044779       0.016059       0.028720             10.603045      11.756501      -0.539622      -1.836019       8.891415      -5.196751      11.161218          -0.000000
           91              C       2.215420       9.119947       9.246306      -0.545078      29.822839 0.46671270E+03  0.11171943E+05                                 8.146570                            6.991163       0.129891       1.987577                    0.998927      33.109443      96.136289       0.651548       0.392718      -1.079596       0.005708      -0.020511       0.019992       0.029206      -0.018207       0.028250      -0.026661      -0.053889       0.041052      -0.047459      -0.008170       0.055629              8.698456       8.591887      -0.189221      -0.385931       8.028187      -2.517770       9.475296           0.000008
           92              C      -0.716433      20.162622      11.835679      -0.536996      28.808267 0.45337546E+03  0.10799386E+05                                 7.941692                            6.827664       0.055691       1.979134                    0.997154      32.740017      95.552944       0.666880       0.385583      -1.082037      -0.029464       0.016201      -0.010439       0.035208      -0.023472       0.012006      -0.004987      -0.000573      -0.040079      -0.021514      -0.011754       0.033268              8.559431      10.221644      -0.979716       0.705479       7.936076      -0.878188       7.520572           0.000006
           93              C      10.902617      14.961246      12.638270       0.402694      27.899719 0.31355640E+03  0.68634774E+04                                 8.599735                            6.278591      -0.082675       2.020964                    0.999617      23.889632      68.528777       0.593523       0.471455      -1.021148       0.002198      -0.019527      -0.034574       0.039768       0.009798       0.008214      -0.018495       0.030110       0.026090      -0.032195       0.012703       0.019492             10.614538       5.331434      -1.539791       2.105351      11.673024       0.495558      14.839157           0.000002
           94              C       7.184104       6.331756       1.739794       0.380663      28.731155 0.32522156E+03  0.71783580E+04                                 8.693631                            6.346832      -0.157864       1.982164                    0.999508      24.480798      70.332948       0.597440       0.464479      -1.025784       0.009479      -0.036738      -0.002791       0.038043       0.010660       0.003145      -0.034668       0.025901      -0.025876      -0.044844       0.016044       0.028800             10.602119       5.424057      -2.732876       1.603501      14.858299      -0.128079      11.524001          -0.000000
           95              C       7.590578       5.272788       2.729064      -0.545064      29.821598 0.46670702E+03  0.11171329E+05                                 8.145321                            6.990488       0.130012       1.987618                    0.998927      33.106225      96.112383       0.651694       0.392647      -1.079688      -0.007848       0.022001      -0.017521       0.029199      -0.011969       0.014013      -0.048494       0.001027       0.016245      -0.047598      -0.008050       0.055648              8.696834       6.768490      -1.438317       0.976995      10.592050      -0.610771       8.729962           0.000008
           96              C      10.628842      15.260436      11.203257      -0.537000      28.808358 0.45336679E+03  0.10799191E+05                                 7.941873                            6.827739       0.055694       1.979137                    0.997154      32.740256      95.555499       0.666852       0.385599      -1.082020       0.008692      -0.001987       0.034058       0.035206       0.001136       0.003334      -0.012788       0.006251       0.090101      -0.021703      -0.011708       0.033411              8.559676       7.163719       0.031636       1.120433       7.984119       0.067418      10.531191           0.000006
           97              I       4.280118      10.200350       3.119438      -0.308123     386.139842 0.17168704E+05  0.92595358E+06                                31.690440                           32.017124       1.452321       1.836956                    0.999805     163.666797     533.378289       0.507220       0.223902      -1.358052      -0.082373      -0.021405       0.050762       0.099098       0.045334      -0.041640      -0.035096      -0.063707      -0.024301      -0.063681      -0.023324       0.087005             32.291758      30.558821       2.635671       5.733026      30.499497      -2.888172      35.816956           0.000006
           98              I       5.948195      14.454916       2.026035      -0.308113     386.114727 0.17167686E+05  0.92590026E+06                                31.690816                           32.017599       1.452476       1.836998                    0.999805     163.670803     533.420631       0.507174       0.223922      -1.357999      -0.008498       0.083559       0.052545       0.099072       0.011785      -0.019405      -0.007542      -0.118551      -0.151893      -0.063416      -0.022995       0.086411             32.292033      35.077926      -0.648814       6.196461      32.878246      -2.987586      28.919926           0.000006
           99              I       4.669171       2.989075       1.021526      -0.308091     386.075553 0.17164625E+05  0.92566987E+06                                31.685252                           32.011900       1.452405       1.836983                    0.999805     163.659060     533.318257       0.507299       0.223882      -1.358095      -0.009862       0.005237       0.098487       0.099118      -0.010283       0.055963       0.019607       0.042531       0.148817      -0.062489      -0.023447       0.085936             32.286404      28.723287       3.311899       3.932224      38.603089      -0.970488      29.532837           0.000006
          100              I       5.559176      11.114637      10.473560      -0.308106     386.061679 0.17164518E+05  0.92568245E+06                                31.686891                           32.013713       1.452415       1.836983                    0.999805     163.667000     533.386722       0.507229       0.223909      -1.358025      -0.080977       0.056898       0.004843       0.099087      -0.022985       0.042168      -0.006331       0.119217      -0.006150      -0.062909      -0.022718       0.085628             32.287975      33.600785       5.014952       1.275792      33.991982      -4.881571      29.271157           0.000006
          101              I       9.807040      11.814269       9.579788      -0.308124     386.140460 0.17168741E+05  0.92595611E+06                                31.690475                           32.017159       1.452320       1.836956                    0.999805     163.666942     533.378937       0.507219       0.223902      -1.358052       0.082373       0.021405      -0.050763       0.099098       0.045334      -0.041638      -0.035096      -0.063705      -0.024304      -0.063679      -0.023325       0.087005             32.291796      30.558840       2.635667       5.733031      30.499523      -2.888179      35.817025           0.000006
          102              I       8.138963       7.559703      10.673191      -0.308112     386.113766 0.17167625E+05  0.92589617E+06                                31.690759                           32.017541       1.452478       1.836999                    0.999805     163.670586     533.419623       0.507174       0.223922      -1.357999       0.008497      -0.083557      -0.052545       0.099071       0.011784      -0.019406      -0.007543      -0.118551      -0.151895      -0.063416      -0.022994       0.086411             32.291975      35.077847      -0.648797       6.196438      32.878194      -2.987581      28.919883           0.000006
          103              I       9.417987      19.025544      11.677700      -0.308090     386.074620 0.17164570E+05  0.92566615E+06                                31.685199                           32.011848       1.452407       1.836984                    0.999805     163.658854     533.317315       0.507300       0.223882      -1.358095       0.009862      -0.005238      -0.098485       0.099116      -0.010285       0.055963       0.019606       0.042527       0.148815      -0.062489      -0.023446       0.085934             32.286348      28.723246       3.311896       3.932223      38.603012      -0.970475      29.532785           0.000006
          104              I       8.527982      10.899982       2.225666      -0.308107     386.062943 0.17164596E+05  0.92568780E+06                                31.686965                           32.013789       1.452411       1.836981                    0.999805     163.667280     533.388039       0.507228       0.223909      -1.358025       0.080980      -0.056900      -0.004842       0.099090      -0.022985       0.042169      -0.006329       0.119222      -0.006153      -0.062911      -0.022719       0.085630             32.288048      33.600853       5.014959       1.275799      33.992077      -4.881589      29.271215           0.000006
          105              N       2.504445      12.665825       1.281352      -0.204282      40.629912 0.52875022E+03  0.12891618E+05                                10.090710                            7.453119      -0.008103       2.015479                    0.998441      28.530725      80.174245       0.637665       0.393964      -1.092672      -0.076261      -0.086231      -0.035952       0.120599       0.036000       0.000649       0.031357      -0.098494      -0.058583      -0.054257      -0.025626       0.079883             13.120964      19.434265      -4.026736       1.581055      13.666480       1.393666       6.262147           0.000002
          106              N       0.367090      13.263226       1.187378      -0.405369      47.862749 0.59091518E+03  0.14795101E+05                                10.992313                            7.748185      -0.058380       1.972442                    0.998355      30.636171      86.892897       0.642107       0.380983      -1.103215       0.028288      -0.009311      -0.014041       0.032925       0.026840       0.032162       0.005729      -0.044075      -0.045030      -0.050008       0.001202       0.048806             14.931251      24.226816      -5.411235       0.492903      14.224706       1.621688       6.342230           0.000002
          107              N       1.781646      11.600928       0.803861      -0.241541      44.845365 0.54065400E+03  0.13240957E+05                                10.563589                            7.425145       0.056346       2.012698                    0.999718      29.306413      82.244619       0.654010       0.382403      -1.102041       0.053957       0.107489       0.053949       0.131816       0.042797       0.026183       0.022220       0.050186      -0.066084      -0.042679      -0.030025       0.072704             14.239548      17.291054      -5.996934      -0.030862      18.911453       3.004030       6.516138           0.000001
          108              N       6.729751      12.669735       4.994606      -0.204268      40.629260 0.52874134E+03  0.12891245E+05                                10.090316                            7.452905      -0.008221       2.015444                    0.998440      28.530201      80.170190       0.637698       0.393948      -1.092692       0.093385       0.074518       0.016490       0.120605       0.046940      -0.030526      -0.016913       0.024376      -0.130809      -0.054183      -0.025766       0.079949             13.120288       9.837595       3.271301       0.402513       8.171880       1.369154      21.351391           0.000002
          109              N       7.100434      13.281306       7.097597      -0.405395      47.861043 0.59090400E+03  0.14794663E+05                                10.991727                            7.747933      -0.058474       1.972407                    0.998355      30.636358      86.891292       0.642143       0.380966      -1.103235       0.008379      -0.015789      -0.027659       0.032932       0.035871       0.014293      -0.021195       0.022814      -0.067183      -0.050050       0.001196       0.048853             14.930117       9.706866       3.264966       0.133397       9.149288       3.300409      25.934197           0.000002
          110              N       7.850108      13.462576       5.020004      -0.241563      44.842775 0.54063276E+03  0.13240059E+05                                10.562335                            7.424429       0.056385       2.012707                    0.999718      29.305680      82.236361       0.654129       0.382345      -1.102104      -0.112594      -0.067357       0.012720       0.131818       0.041431       0.030383       0.028724       0.033582      -0.055709      -0.042653      -0.030063       0.072716             14.237490      11.178156       3.754110      -3.851518       8.426283      -0.713057      23.108031           0.000001
          111              N       1.728012       1.007997       0.834339      -0.204243      40.627609 0.52871027E+03  0.12890338E+05                                10.090148                            7.452676      -0.008099       2.015492                    0.998439      28.529697      80.169141       0.637707       0.393947      -1.092689       0.052800      -0.079696       0.073578       0.120635      -0.053662       0.039132      -0.014076       0.027511      -0.047876      -0.054092      -0.025821       0.079913             13.120224      17.139979       1.660859      -4.684978      10.025541      -5.123003      12.195151           0.000002
          112              N      10.232565      14.465878       2.359516      -0.405405      47.865734 0.59095671E+03  0.14796615E+05                                10.993307                            7.748885      -0.058338       1.972454                    0.998356      30.637481      86.902131       0.642015       0.381026      -1.103169       0.018907      -0.001637      -0.026897       0.032918      -0.010729       0.033444      -0.028262      -0.011374      -0.067459      -0.049964       0.001072       0.048892             14.932637      19.191217       2.272964      -7.135360      10.042626      -5.934184      15.564067           0.000002
          113              N      -3.124812      14.462580       1.546766      -0.241605      44.850971 0.54070110E+03  0.13242503E+05                                10.564754                            7.425631       0.056199       2.012640                    0.999718      29.307952      82.252274       0.653962       0.382420      -1.102020      -0.080646       0.089431      -0.053557       0.131795      -0.016797       0.007552      -0.051643      -0.058924       0.041767      -0.042809      -0.030026       0.072835             14.241530      22.750722      -0.667989      -4.743610       8.915223      -3.466298      11.058644           0.000001
          114              N       7.506218      13.776011      11.791231      -0.204237      40.627846 0.52871066E+03  0.12890387E+05                                10.090296                            7.452783      -0.008079       2.015502                    0.998440      28.529601      80.169744       0.637688       0.393958      -1.092678      -0.035659       0.067965      -0.093072       0.120636      -0.008233       0.025430      -0.024675       0.029934       0.203585      -0.054205      -0.025790       0.079995             13.120481       6.181810      -1.865527       1.105947      19.983962       3.452555      13.195671           0.000002
          115              N       7.070389      15.899676      12.275072      -0.405367      47.866655 0.59096380E+03  0.14796879E+05                                10.993701                            7.749095      -0.058337       1.972462                    0.998356      30.636863      86.901432       0.641984       0.381042      -1.103154       0.017743      -0.023457      -0.014796       0.032924       0.013215       0.028105      -0.030770      -0.018345       0.073867      -0.050036       0.001092       0.048944             14.933418       7.019484      -3.716398       0.543439      23.941109       5.094109      13.839662           0.000002
          116              N       7.172896      14.421946      10.626712      -0.241610      44.851137 0.54070795E+03  0.13242613E+05                                10.564493                            7.425486       0.056222       2.012647                    0.999718      29.307576      82.249019       0.653999       0.382400      -1.102043       0.022018      -0.049313       0.120226       0.131799      -0.022961       0.009494      -0.050091      -0.059530       0.007934      -0.042806      -0.030010       0.072817             14.241180       6.253847      -1.506886       1.284578      17.788365       6.200668      18.681328           0.000001
          117              N      11.582713       9.348794      11.417874      -0.204282      40.629996 0.52875145E+03  0.12891657E+05                                10.090724                            7.453128      -0.008105       2.015477                    0.998441      28.530764      80.174397       0.637664       0.393964      -1.092672       0.076261       0.086231       0.035952       0.120599       0.035999       0.000649       0.031357      -0.098494      -0.058583      -0.054257      -0.025626       0.079883             13.120984      19.434295      -4.026744       1.581058      13.666501       1.393668       6.262155           0.000002
          118              N      13.720068       8.751393      11.511848      -0.405369      47.862670 0.59091414E+03  0.14795067E+05                                10.992300                            7.748177      -0.058376       1.972443                    0.998355      30.636140      86.892767       0.642107       0.380983      -1.103215      -0.028288       0.009311       0.014041       0.032925       0.026840       0.032162       0.005728      -0.044074      -0.045030      -0.050008       0.001202       0.048806             14.931230      24.226782      -5.411225       0.492905      14.224686       1.621685       6.342223           0.000002
          119              N      12.305512      10.413691      11.895365      -0.241541      44.845344 0.54065378E+03  0.13240950E+05                                10.563587                            7.425144       0.056346       2.012699                    0.999718      29.306408      82.244609       0.654010       0.382403      -1.102041      -0.053957      -0.107489      -0.053949       0.131817       0.042797       0.026183       0.022220       0.050186      -0.066084      -0.042679      -0.030025       0.072704             14.239543      17.291046      -5.996929      -0.030862      18.911446       3.004029       6.516137           0.000001
          120              N       7.357407       9.344884       7.704620      -0.204268      40.629193 0.52874036E+03  0.12891213E+05                                10.090303                            7.452897      -0.008218       2.015446                    0.998440      28.530166      80.170039       0.637699       0.393948      -1.092692      -0.093385      -0.074518      -0.016491       0.120605       0.046941      -0.030526      -0.016913       0.024376      -0.130810      -0.054183      -0.025766       0.079949             13.120271       9.837579       3.271294       0.402514       8.171868       1.369154      21.351366           0.000002
          121              N       6.986724       8.733313       5.601629      -0.405395      47.861196 0.59090609E+03  0.14794731E+05                                10.991753                            7.747949      -0.058481       1.972403                    0.998355      30.636420      86.891554       0.642142       0.380966      -1.103234      -0.008379       0.015789       0.027659       0.032932       0.035871       0.014294      -0.021196       0.022814      -0.067183      -0.050050       0.001196       0.048853             14.930155       9.706886       3.264974       0.133402       9.149310       3.300421      25.934268           0.000002
          122              N       6.237050       8.552043       7.679222      -0.241563      44.842619 0.54063080E+03  0.13239996E+05                                10.562308                            7.424413       0.056393       2.012710                    0.999718      29.305613      82.236076       0.654130       0.382344      -1.102104       0.112594       0.067357      -0.012720       0.131818       0.041432       0.030383       0.028724       0.033582      -0.055710      -0.042653      -0.030063       0.072716             14.237451      11.178125       3.754097      -3.851506       8.426261      -0.713054      23.107967           0.000001
          123              N      12.359146      21.006622      11.864887      -0.204244      40.627807 0.52871320E+03  0.12890429E+05                                10.090180                            7.452697      -0.008103       2.015489                    0.998439      28.529791      80.169495       0.637706       0.393947      -1.092689      -0.052800       0.079696      -0.073578       0.120635      -0.053662       0.039132      -0.014075       0.027511      -0.047876      -0.054091      -0.025821       0.079912             13.120268      17.140036       1.660866      -4.684994      10.025573      -5.123024      12.195193           0.000002
          124              N       3.854593       7.548741      10.339710      -0.405405      47.865524 0.59095403E+03  0.14796528E+05                                10.993270                            7.748864      -0.058327       1.972458                    0.998356      30.637401      86.901781       0.642017       0.381025      -1.103169      -0.018907       0.001637       0.026897       0.032918      -0.010729       0.033444      -0.028262      -0.011374      -0.067458      -0.049963       0.001072       0.048892             14.932581      19.191137       2.272951      -7.135326      10.042594      -5.934162      15.564013           0.000002
          125              N      17.211970       7.552039      11.152460      -0.241605      44.850944 0.54070089E+03  0.13242497E+05                                10.564752                            7.425631       0.056198       2.012639                    0.999718      29.307950      82.252280       0.653962       0.382420      -1.102020       0.080646      -0.089431       0.053557       0.131795      -0.016797       0.007552      -0.051643      -0.058924       0.041767      -0.042809      -0.030026       0.072835             14.241522      22.750702      -0.667993      -4.743600       8.915222      -3.466298      11.058641           0.000001
          126              N       6.580940       8.238608       0.907995      -0.204236      40.627643 0.52870780E+03  0.12890299E+05                                10.090264                            7.452764      -0.008076       2.015504                    0.998440      28.529511      80.169412       0.637688       0.393958      -1.092678       0.035659      -0.067965       0.093072       0.120636      -0.008233       0.025430      -0.024675       0.029934       0.203586      -0.054205      -0.025790       0.079995             13.120433       6.181792      -1.865518       1.105944      19.983877       3.452538      13.195629           0.000002
          127              N       7.016769       6.114943       0.424154      -0.405367      47.866648 0.59096378E+03  0.14796879E+05                                10.993700                            7.749096      -0.058339       1.972462                    0.998356      30.636862      86.901435       0.641984       0.381042      -1.103154      -0.017743       0.023457       0.014796       0.032924       0.013214       0.028104      -0.030771      -0.018345       0.073867      -0.050036       0.001092       0.048944             14.933416       7.019483      -3.716394       0.543441      23.941098       5.094111      13.839667           0.000002
          128              N       6.914262       7.592673       2.072514      -0.241610      44.851234 0.54070918E+03  0.13242651E+05                                10.564508                            7.425495       0.056220       2.012646                    0.999718      29.307611      82.249150       0.653998       0.382400      -1.102043      -0.022018       0.049313      -0.120226       0.131799      -0.022961       0.009494      -0.050090      -0.059531       0.007933      -0.042806      -0.030011       0.072817             14.241202       6.253854      -1.506887       1.284580      17.788396       6.200683      18.681356           0.000001

******************************************************
Auxiliary information for the entire system
The total spin magnetic moment of the unit cell is   0.000348
The total net atomic charge of the unit cell is   0.000005
Accuracy of reproducing the electrostatic potential in the unit cell:
  The inner radius (bohr) =    5.0000
  The outer radius (bohr) =   12.0000
  Valid grid points have density less than (e/(bohr^3)) =    0.0001
  The number of valid grid points were=       300336
  The rms potential error without charges in kcal/mol is=      1.77405
  The rms potential error with partial charges in kcal/mol is=      0.39105
  The RRMSE value at monopole order=      0.22043
  The rms potential error with partial charges and cloud penetration in kcal/mol is=      0.37339
  The RRMSE value at monopole order with cloud penetration is=      0.21047
  The rms potential error with partial charges and atomic dipoles in kcal/mol is=      0.22802
  The RRMSE value at dipole order=      0.12853
  The rms potential error with partial charges, atomic dipoles and cloud penetration in kcal/mol is=      0.22688
  The RRMSE value at dipole order with cloud penetration=      0.12789

******************************************************
The electron densities and ab initio electrostatic potential were computed in VASP using the PBE functional and
projector augmented wave method. See the main text of the journal article for a description of computational details.
The atomic charges, dipoles, and quadrupoles were computed with the DDEC6 method as described in
(a) T. A. Manz and N. Gabaldon Limas, RSC Adv. 6 (2016) 47771-47801 DOI: 10.1039/c6ra04656h
(b) N. Gabaldon Limas and T. A. Manz, RSC Adv. 8 (2018) 2678-2707 DOI: 10.1039/c7ra11829e.
For each atom in the material, the electron cloud parameters were fit to the spherically averaged atom-in-material
electron density using radial positions for which this density was between 10^-4 and 10^-2 electrons per cubic bohr.
The polarizabilities, dispersion coefficients, and quantum Drude oscillator (QDO) parameters were fit using the MCLF method.
The magnetic structure of the system was optimized in VASP from the default ferromagnetic initial guess using spin polarization.
The atomic spin moments (ASMs) were computed on this optimized magnetic structure using the DDEC6 partition as inputs
to the method of T. A. Manz and D. S. Sholl, J. Chem. Theory Comput. 7 (2011) 4146-4164 DOI: 10.1021/ct200539n.
The RMSE and RRMSE were computed using a uniform grid with Ewald summation.
