# Supplementary material for: A collection of forcefield precursors for metal–organic frameworks
Source: RSC Adv. 2019 Nov 13;9(63):36492–507. doi: 10.1039/c9ra07327b (PMC9075174; doi:10.1039/c9ra07327b)
Supplement: RA-009-C9RA07327B-s3680 [file RA-009-C9RA07327B-s3680.xyz]

  220
jmolscript: load "" {1 1 1} spacegroup "x,y,z" unitcell [{      8.393000     0.000000     0.000000 }, {     -1.317498    18.695735     0.000000 }, {      0.000000     0.000000    22.235100 }]
Cd     5.725857     0.240801     9.851039     0.875409
Cd     2.008394     9.107066    20.968589     0.875409
Cd     1.349645    18.454934    12.384061     0.875409
Cd     5.067108     9.588669     1.266511     0.875409
H      0.266508     3.125927    10.079171     0.114476
H     -0.340568     4.737499     8.453785     0.127560
H      3.901770     2.669751     8.320374     0.135913
H      2.820145     9.443216     3.533157     0.087220
H      1.992531     8.110210     5.247484     0.140691
H      4.254170     5.088979     3.731050     0.144732
H      5.038511     6.571551     2.143464     0.095894
H      1.073621     0.486089     6.799494     0.116108
H      2.374380     1.286267     4.985109     0.126417
H      6.479651     3.081057     5.890078     0.136044
H      2.245203     5.965809    21.343472     0.094513
H      1.817199     4.238323     0.593677     0.147107
H     -0.175699     6.911813     2.921692     0.151021
H      0.320806     8.500951     1.365235     0.094989
H      7.467743     6.221941    21.196721     0.114476
H     -0.318181     4.610368    19.571335     0.127560
H      3.832481     6.678117    19.437924     0.135913
H      3.596608    18.600387    14.650707     0.087220
H      5.741720     1.237658    16.365034     0.140691
H      3.480081     4.258888    14.848600     0.144732
H      2.695740     2.776317    13.261014     0.095894
H      6.660630     8.861778    17.917044     0.116108
H      5.359871     8.061601    16.102659     0.126417
H      1.254600     6.266810    17.007628     0.136044
H      5.489048     3.382058    10.225922     0.094513
H      5.917052     5.109544    11.711227     0.147107
H      7.909950     2.436054    14.039242     0.151021
H      7.413445     0.846917    12.482785     0.094989
H      6.808994    15.569808    12.155929     0.114476
H     -0.976930    13.958236    13.781315     0.127560
H      3.173732    16.025984    13.914726     0.135913
H      4.255357     9.252519    18.701943     0.087220
H      5.082971    10.585525    16.987616     0.140691
H      2.821332    13.606756    18.504050     0.144732
H      2.036991    12.124184    20.091636     0.095894
H      6.001881    18.209646    15.435606     0.116108
H      4.701122    17.409468    17.249991     0.126418
H      0.595851    15.614678    16.345022     0.136044
H      4.830299    12.729926     0.891628     0.094513
H      5.258303    14.457412    21.641423     0.147107
H      7.251201    11.783922    19.313408     0.151021
H      6.754696    10.194784    20.869865     0.094989
H     -0.392241    12.473794     1.038379     0.114476
H     -0.999317    14.085367     2.663765     0.127560
H      3.243021    12.017618     2.797176     0.135913
H      3.478894     0.095348     7.584393     0.087220
H      1.333782    17.458077     5.870066     0.140691
H      3.595421    14.436847     7.386500     0.144732
H      4.379762    15.919418     8.974086     0.095894
H      0.414872     9.833957     4.318056     0.116108
H      1.715631    10.634134     6.132441     0.126418
H      5.820902    12.428925     5.227472     0.136044
H      1.586454    15.313677    12.009178     0.094513
H      1.158450    13.586191    10.523873     0.147107
H     -0.834448    16.259681     8.195858     0.151021
H     -0.337943    17.848818     9.752315     0.094989
C      2.452777     1.686355    10.357110     0.573498
C      2.117760     2.748273     9.336518    -0.006749
C      0.878544     3.361493     9.392106    -0.080100
C      0.518089     4.331802     8.440444    -0.081957
C      1.441944     4.668325     7.499899    -0.057160
C      2.683068     4.075670     7.470994    -0.055437
C      3.052130     3.090405     8.364845    -0.110304
C      3.461465     4.642151     6.352568     0.446487
C      1.364070     5.642373     6.370356     0.442707
C      3.122717     8.543951     3.593192     0.101067
C      2.611968     7.764339     4.616007    -0.234068
C      3.051615     6.444420     4.671595     0.250753
C      3.953145     5.990113     3.726603    -0.206878
C      4.400858     6.878161     2.777164     0.116211
C      7.106803     1.196527     7.708909     0.548393
C      7.884824     1.708790     6.523778     0.006528
C      0.736598     1.183440     6.250287    -0.091248
C      1.521715     1.654573     5.183002    -0.091428
C      0.976776     2.694055     4.431455    -0.073689
C      8.117926     3.200710     4.709394    -0.053114
C      7.347785     2.731447     5.725538    -0.091103
C      1.573909     3.426928     3.295242     0.444160
C      7.841806     4.296280     3.724379     0.455896
C      1.765114     6.156506    22.139489     0.094806
C      1.516783     5.118892     0.782676    -0.230535
C      0.815377     5.401198     1.954465     0.255110
C      0.342720     6.689334     2.156805    -0.212800
C      0.648919     7.620382     1.218483     0.126536
C      5.281474     7.661512    21.474660     0.573498
C      5.616491     6.599594    20.454068    -0.006749
C      6.855707     5.986374    20.509656    -0.080100
C      7.216162     5.016066    19.557994    -0.081957
C      6.292307     4.679542    18.617449    -0.057160
C      5.051183     5.272197    18.588544    -0.055437
C      4.682121     6.257463    19.482395    -0.110304
C      4.272786     4.705716    17.470118     0.446487
C      6.370181     3.705495    17.487906     0.442707
C      4.611534     0.803917    14.710742     0.101067
C      5.122283     1.583529    15.733557    -0.234068
C      4.682636     2.903448    15.789145     0.250753
C      3.781106     3.357754    14.844153    -0.206878
C      3.333393     2.469707    13.894714     0.116211
C      0.627448     8.151340    18.826459     0.548393
C     -0.150573     7.639077    17.641328     0.006528
C      6.997653     8.164427    17.367837    -0.091248
C      6.212536     7.693295    16.300552    -0.091428
C      6.757475     6.653812    15.549005    -0.073689
C     -0.383675     6.147158    15.826944    -0.053114
C      0.386466     6.616421    16.843088    -0.091103
C      6.160342     5.920939    14.412792     0.444160
C     -0.107555     5.051588    14.841929     0.455895
C      5.969137     3.191362    11.021939     0.094806
C      6.217468     4.228975    11.900226    -0.230535
C      6.918874     3.946670    13.072015     0.255110
C      7.391531     2.658534    13.274355    -0.212800
C      7.085332     1.727486    12.336033     0.126536
C      4.622725    17.009380    11.877990     0.573498
C      4.957742    15.947462    12.898582    -0.006749
C      6.196958    15.334242    12.842994    -0.080100
C      6.557413    14.363933    13.794656    -0.081957
C      5.633558    14.027410    14.735201    -0.057160
C      4.392434    14.620065    14.764106    -0.055437
C      4.023372    15.605330    13.870255    -0.110304
C      3.614037    14.053584    15.882532     0.446487
C      5.711432    13.053362    15.864744     0.442707
C      3.952785    10.151784    18.641908     0.101067
C      4.463534    10.931396    17.619093    -0.234068
C      4.023887    12.251315    17.563505     0.250753
C      3.122357    12.705622    18.508497    -0.206878
C      2.674644    11.817574    19.457936     0.116211
C     -0.031301    17.499208    14.526191     0.548393
C     -0.809322    16.986945    15.711322     0.006528
C      6.338904    17.512295    15.984813    -0.091248
C      5.553787    17.041162    17.052098    -0.091428
C      6.098726    16.001680    17.803645    -0.073689
C     -1.042424    15.495025    17.525706    -0.053114
C     -0.272283    15.964288    16.509562    -0.091103
C      5.501593    15.268807    18.939858     0.444160
C     -0.766304    14.399455    18.510721     0.455896
C      5.310388    12.539229     0.095611     0.094806
C      5.558719    13.576843    21.452424    -0.230535
C      6.260125    13.294537    20.280635     0.255110
C      6.732782    12.006401    20.078295    -0.212800
C      6.426583    11.075353    21.016617     0.126536
C      1.794028    11.034223     0.760440     0.573498
C      1.459011    12.096141     1.781032    -0.006749
C      0.219795    12.709361     1.725444    -0.080100
C     -0.140660    13.679669     2.677106    -0.081957
C      0.783195    14.016193     3.617651    -0.057160
C      2.024319    13.423538     3.646556    -0.055437
C      2.393381    12.438272     2.752705    -0.110304
C      2.802716    13.990019     4.764982     0.446487
C      0.705321    14.990240     4.747194     0.442707
C      2.463968    17.891818     7.524358     0.101067
C      1.953219    17.112206     6.501543    -0.234068
C      2.392866    15.792287     6.445955     0.250753
C      3.294396    15.337981     7.390947    -0.206878
C      3.742109    16.226028     8.340386     0.116211
C      6.448054    10.544395     3.408641     0.548393
C      7.226075    11.056658     4.593772     0.006528
C      0.077849    10.531308     4.867263    -0.091248
C      0.862966    11.002440     5.934548    -0.091428
C      0.318027    12.041923     6.686095    -0.073689
C      7.459177    12.548577     6.408156    -0.053114
C      6.689036    12.079314     5.392012    -0.091103
C      0.915160    12.774796     7.822308     0.444160
C      7.183057    13.644147     7.393171     0.455895
C      1.106365    15.504373    11.213161     0.094806
C      0.858034    14.466760    10.334874    -0.230535
C      0.156628    14.749065     9.163085     0.255110
C     -0.316029    16.037201     8.960745    -0.212800
C     -0.009830    16.968249     9.899067     0.126536
N      3.996745     8.134514     2.697118    -0.219476
N      2.619863     5.591894     5.718868    -0.248054
N      0.614506     4.404715     2.930586    -0.246921
N      1.361889     7.424076     0.117846    -0.231974
N      3.737506     1.213353    13.814668    -0.219476
N      5.114388     3.755973    16.836418    -0.248054
N      7.119745     4.943152    14.048136    -0.246921
N      6.372362     1.923791    11.235396    -0.231974
N      3.078757    10.561221    19.537982    -0.219476
N      4.455639    13.103841    16.516232    -0.248054
N      6.460996    14.291020    19.304514    -0.246921
N      5.713613    11.271659    22.117254    -0.231974
N      3.337996    17.482382     8.420432    -0.219476
N      1.961114    14.939762     5.398682    -0.248054
N     -0.044243    13.752583     8.186964    -0.246921
N      0.703140    16.771944    10.999704    -0.231974
O      3.529911     1.050700    10.224811    -0.597831
O      1.631410     1.467615    11.266525    -0.526691
O      0.445808     6.334115     6.007924    -0.405965
O      4.598400     4.408454     6.032383    -0.381403
O      5.990260     1.712529     7.987293    -0.569099
O      7.617062     0.256132     8.380409    -0.554564
O      6.836852     4.931935     3.568734    -0.379709
O      2.646246     3.264275     2.757152    -0.411989
O      4.204340     8.297167    21.342361    -0.597831
O      6.102841     7.880252     0.148975    -0.526691
O      7.288443     3.013752    17.125474    -0.405965
O      3.135851     4.939413    17.149933    -0.381403
O      1.743991     7.635338    19.104843    -0.569099
O      0.117189     9.091736    19.497959    -0.554564
O      0.897399     4.415933    14.686284    -0.379709
O      5.088005     6.083592    13.874702    -0.411989
O      3.545591    17.645035    12.010289    -0.597831
O      5.444092    17.228120    10.968575    -0.526691
O      6.629694    12.361620    16.227176    -0.405965
O      2.477102    14.287281    16.202717    -0.381403
O      1.085242    16.983206    14.247807    -0.569099
O     -0.541560    18.439603    13.854691    -0.554564
O      0.238650    13.763800    18.666366    -0.379709
O      4.429256    15.431460    19.477948    -0.411989
O      2.871162    10.398568     0.892739    -0.597831
O      0.972661    10.815483    22.086125    -0.526691
O     -0.212941    15.681983     5.109626    -0.405965
O      3.939651    13.756322     5.085167    -0.381403
O      5.331511    11.060397     3.130257    -0.569099
O      6.958313     9.603999     2.737141    -0.554564
O      6.178103    14.279802     7.548816    -0.379709
O      1.987497    12.612143     8.360398    -0.411989

The following XYZ coordinates are in angstroms. Other properties are in atomic units.
The sperically averaged electron density of each atom fit to a function of the form exp(a - br)
eigen_1, eigen_2 and eigen_3 are the three eigenvalues of traceless quadrupole moment tensor
  atom number  atomic symbol              X              Y              Z     net charge C6 coefficient C8 coefficient C10 coefficient fluctuating dipole atomic polarizability isotropic forcefield polarizability              a              b squared Pearson coefficient          <r^3>          <r^4>         wp_QDO          m_QDO          q_QDO       dipole_x       dipole_y       dipole_z         dipole            Qxy            Qxz            Qyz     Q(x^2-y^2)  Q(3z^2 - R^2)        eigen_1        eigen_2        eigen_3 static polarizability      alpha(xx)      alpha(xy)      alpha(xz)      alpha(yy)      alpha(yz)      alpha(zz) atomic spin moment
            1             Cd       5.725857       0.240801       9.851039       0.875409     169.904635 0.40622594E+04  0.15240444E+06                                24.684452                           20.955103       0.936947       1.995557                    0.998069      79.281294     213.671156       0.402748       0.405362      -1.173814      -0.019108      -0.000209       0.008214       0.020800      -0.092950      -0.045781      -0.090605       0.113954      -0.089177      -0.168382       0.044321       0.124061             30.765738      28.475877       7.102540      -0.646957      28.320441       2.967515      35.500897           0.000002
            2             Cd       2.008394       9.107066      20.968589       0.875409     169.904600 0.40622594E+04  0.15240444E+06                                24.684449                           20.955103       0.936947       1.995557                    0.998069      79.281295     213.671158       0.402748       0.405362      -1.173814       0.019108       0.000209       0.008214       0.020800      -0.092950       0.045781       0.090605       0.113954      -0.089177      -0.168382       0.044321       0.124061             30.765731      28.475873       7.102536       0.646965      28.320437      -2.967513      35.500882           0.000002
            3             Cd       1.349645      18.454934      12.384061       0.875409     169.904642 0.40622596E+04  0.15240445E+06                                24.684453                           20.955103       0.936947       1.995557                    0.998069      79.281296     213.671160       0.402748       0.405362      -1.173814       0.019108       0.000209      -0.008214       0.020800      -0.092950      -0.045781      -0.090605       0.113954      -0.089177      -0.168382       0.044321       0.124061             30.765739      28.475877       7.102540      -0.646957      28.320441       2.967515      35.500898           0.000002
            4             Cd       5.067108       9.588669       1.266511       0.875409     169.904598 0.40622594E+04  0.15240444E+06                                24.684449                           20.955103       0.936947       1.995557                    0.998069      79.281295     213.671159       0.402748       0.405362      -1.173814      -0.019108      -0.000209      -0.008214       0.020800      -0.092950       0.045781       0.090605       0.113954      -0.089177      -0.168382       0.044321       0.124061             30.765731      28.475873       7.102536       0.646965      28.320437      -2.967512      35.500882           0.000002
            5              H       0.266508       3.125927      10.079171       0.114476       1.102413 0.78958512E+01  0.78466033E+02                                 1.853743                            1.707093      -1.433654       2.197059                    0.992208       3.927343      11.635115       0.445325       1.384034      -0.684508      -0.024161      -0.011476       0.028065       0.038770      -0.000609      -0.007096      -0.002625       0.009011       0.011293      -0.007796      -0.002656       0.010452              1.976106       2.091089       0.156301      -0.641769       1.543580      -0.299823       2.293649           0.000000
            6              H      -0.340568       4.737499       8.453785       0.127560       1.198906 0.90999195E+01  0.91501903E+02                                 1.829917                            1.743099      -0.805622       2.510112                    0.999334       3.313646       9.138793       0.486492       1.252096      -0.718713      -0.038694       0.015539      -0.001640       0.041730      -0.008906      -0.004349      -0.005000       0.018200      -0.019029      -0.014485      -0.001638       0.016123              1.841753       2.321189      -0.320409      -0.107802       1.617308      -0.060868       1.586762          -0.000000
            7              H       3.901770       2.669751       8.320374       0.135913       1.014829 0.70707277E+01  0.68785489E+02                                 1.796811                            1.647723      -1.503418       2.174705                    0.992273       3.893245      11.648985       0.437258       1.439912      -0.673516       0.035081      -0.017298      -0.003677       0.039286      -0.003539       0.000309      -0.000078       0.006145      -0.008971      -0.003208      -0.002985       0.006193              1.893429       2.404773      -0.439820       0.060593       1.715763      -0.116679       1.559751           0.000000
            8              H       2.820145       9.443216       3.533157       0.087220       1.113701 0.78646458E+01  0.77713643E+02                                 1.843015                            1.685705      -1.173041       2.314102                    0.994191       3.820696      11.115673       0.457481       1.354925      -0.691387      -0.014864       0.044412      -0.002183       0.046884      -0.008326      -0.008762      -0.000879      -0.016122      -0.011172      -0.015734       0.001818       0.013916              1.960445       1.638459      -0.347959      -0.040025       2.733456      -0.173030       1.509419           0.000000
            9              H       1.992531       8.110210       5.247484       0.140691       1.063105 0.78990170E+01  0.77317027E+02                                 1.716714                            1.640045      -1.240124       2.303554                    0.995109       3.483585       9.744741       0.490043       1.276938      -0.709164      -0.024524       0.014092       0.025328       0.037967      -0.010612      -0.008110      -0.000637      -0.009595       0.017367      -0.016863       0.004734       0.012129              1.736881       1.719522      -0.248423      -0.370970       1.794400       0.105621       1.696722          -0.000000
           10              H       4.254170       5.088979       3.731050       0.144732       1.117460 0.85692900E+01  0.86743066E+02                                 1.858317                            1.773293      -1.565371       2.152795                    0.991865       3.836557      11.395803       0.439712       1.376092      -0.686883       0.015652      -0.035744      -0.003780       0.039203      -0.006261      -0.014647       0.001620      -0.023078      -0.010280      -0.022051       0.005228       0.016823              1.884310       1.772557      -0.226952      -0.008341       2.285103      -0.207962       1.595271           0.000000
           11              H       5.038511       6.571551       2.143464       0.095894       1.241746 0.91226717E+01  0.92835260E+02                                 1.932158                            1.781641      -1.148897       2.328173                    0.995857       3.724313      10.723157       0.461281       1.304816      -0.703316       0.033549      -0.019925      -0.027225       0.047578      -0.004719      -0.010190       0.006411      -0.014620      -0.003439      -0.014509      -0.000729       0.015238              2.020901       2.216561      -0.183123      -0.625837       1.616542       0.044208       2.229600           0.000000
           12              H       1.073621       0.486089       6.799494       0.116108       1.033904 0.73210911E+01  0.71236986E+02                                 1.768652                            1.639074      -1.195119       2.311340                    0.994817       3.739932      10.885915       0.457429       1.376108      -0.686988       0.012621      -0.030130       0.022213       0.039504      -0.008327       0.002661      -0.008422      -0.001399      -0.011528      -0.010434      -0.003573       0.014007              1.870965       1.686557      -0.366275       0.141008       2.159683      -0.509455       1.766656          -0.000000
           13              H       2.374380       1.286267       4.985109       0.126417       1.181113 0.88165304E+01  0.87997244E+02                                 1.809421                            1.711926      -0.811181       2.502206                    0.999330       3.334821       9.177890       0.492301       1.246533      -0.719160       0.037964      -0.015798      -0.008417       0.041973      -0.010387      -0.003869      -0.004477       0.013260      -0.015118      -0.013695      -0.001230       0.014925              1.838093       2.188127      -0.431688      -0.107303       1.820206      -0.056039       1.505945          -0.000000
           14              H       6.479651       3.081057       5.890078       0.136044       1.109550 0.79139539E+01  0.78156111E+02                                 1.811555                            1.673041      -1.416817       2.211004                    0.993373       3.745954      10.819383       0.467612       1.326329      -0.696569      -0.033958       0.014303       0.003386       0.037002      -0.000959       0.003498      -0.000943       0.001556      -0.009822      -0.004972       0.000450       0.004523              1.875213       2.534337      -0.335756      -0.209046       1.559636      -0.083437       1.531666          -0.000000
           15              H       2.245203       5.965809      21.343472       0.094513       1.193452 0.84814618E+01  0.84397769E+02                                 1.852538                            1.694439      -1.009478       2.391867                    0.997138       3.598213      10.105555       0.484879       1.269440      -0.711136       0.024598      -0.013418      -0.040446       0.049204      -0.006264      -0.012033       0.005061      -0.019666       0.008188      -0.018474       0.001756       0.016718              1.965247       1.883740      -0.021769      -0.600423       1.471430       0.041264       2.540570           0.000000
           16              H       1.817199       4.238323       0.593677       0.147107       1.065164 0.79346179E+01  0.76217737E+02                                 1.604951                            1.558753      -1.059853       2.392625                    0.998148       3.105609       8.063359       0.555285       1.148312      -0.742908       0.013292      -0.036040      -0.010028       0.039700      -0.003171      -0.015570       0.005116      -0.020194      -0.003036      -0.021463       0.004740       0.016723              1.587495       1.347398      -0.188173      -0.047570       1.913825       0.038808       1.501263          -0.000001
           17              H      -0.175699       6.911813       2.921692       0.151021       1.022628 0.77457377E+01  0.76555313E+02                                 1.771289                            1.702989      -1.346435       2.264595                    0.993488       3.651701      10.765824       0.441369       1.404081      -0.682501      -0.024426       0.013164       0.027711       0.039215      -0.009824      -0.011924       0.001454      -0.006092       0.020774      -0.017311       0.000826       0.016485              1.802458       1.735101      -0.067475      -0.341579       1.646669       0.003014       2.025604          -0.000000
           18              H       0.320806       8.500951       1.365235       0.094989       1.024260 0.72591811E+01  0.70706809E+02                                 1.774958                            1.644736      -1.248125       2.280355                    0.993715       3.877660      11.409186       0.449983       1.397449      -0.682201      -0.023645       0.041342       0.006787       0.048107      -0.004396      -0.004979      -0.001952      -0.014695      -0.008861      -0.010730       0.000664       0.010066              1.865564       1.609614      -0.297779      -0.061495       2.454167       0.083459       1.532911           0.000000
           19              H       7.467743       6.221941      21.196721       0.114476       1.102414 0.78958539E+01  0.78466064E+02                                 1.853743                            1.707093      -1.433654       2.197059                    0.992208       3.927343      11.635114       0.445325       1.384033      -0.684508       0.024161       0.011476       0.028065       0.038770      -0.000609       0.007096       0.002625       0.009011       0.011293      -0.007796      -0.002656       0.010452              1.976107       2.091089       0.156301       0.641769       1.543581       0.299824       2.293650           0.000000
           20              H      -0.318181       4.610368      19.571335       0.127560       1.198907 0.90999229E+01  0.91501945E+02                                 1.829917                            1.743099      -0.805622       2.510112                    0.999334       3.313646       9.138793       0.486492       1.252096      -0.718713       0.038694      -0.015539      -0.001640       0.041730      -0.008906       0.004349       0.005000       0.018200      -0.019029      -0.014485      -0.001639       0.016123              1.841753       2.321189      -0.320409       0.107802       1.617309       0.060868       1.586762          -0.000000
           21              H       3.832481       6.678117      19.437924       0.135913       1.014829 0.70707275E+01  0.68785487E+02                                 1.796811                            1.647723      -1.503418       2.174705                    0.992273       3.893245      11.648985       0.437258       1.439912      -0.673516      -0.035081       0.017298      -0.003677       0.039286      -0.003539      -0.000309       0.000078       0.006145      -0.008971      -0.003208      -0.002985       0.006193              1.893429       2.404773      -0.439820      -0.060592       1.715763       0.116679       1.559751           0.000000
           22              H       3.596608      18.600387      14.650707       0.087220       1.113701 0.78646466E+01  0.77713652E+02                                 1.843015                            1.685705      -1.173041       2.314102                    0.994191       3.820696      11.115672       0.457481       1.354925      -0.691387       0.014864      -0.044412      -0.002183       0.046884      -0.008326       0.008762       0.000879      -0.016122      -0.011172      -0.015734       0.001818       0.013916              1.960444       1.638459      -0.347959       0.040025       2.733456       0.173030       1.509419           0.000000
           23              H       5.741720       1.237658      16.365034       0.140691       1.063104 0.78990120E+01  0.77316971E+02                                 1.716714                            1.640045      -1.240124       2.303554                    0.995109       3.483584       9.744740       0.490043       1.276939      -0.709164       0.024524      -0.014092       0.025328       0.037967      -0.010612       0.008110       0.000637      -0.009595       0.017367      -0.016863       0.004734       0.012129              1.736881       1.719522      -0.248423       0.370970       1.794400      -0.105620       1.696722          -0.000000
           24              H       3.480081       4.258888      14.848600       0.144732       1.117460 0.85692903E+01  0.86743069E+02                                 1.858317                            1.773293      -1.565371       2.152795                    0.991865       3.836557      11.395803       0.439712       1.376092      -0.686883      -0.015652       0.035744      -0.003780       0.039203      -0.006261       0.014647      -0.001620      -0.023078      -0.010280      -0.022051       0.005228       0.016823              1.884310       1.772557      -0.226952       0.008341       2.285103       0.207962       1.595271           0.000000
           25              H       2.695740       2.776317      13.261014       0.095894       1.241746 0.91226711E+01  0.92835255E+02                                 1.932158                            1.781641      -1.148897       2.328173                    0.995857       3.724313      10.723158       0.461281       1.304817      -0.703316      -0.033549       0.019925      -0.027225       0.047578      -0.004719       0.010190      -0.006411      -0.014620      -0.003439      -0.014509      -0.000729       0.015238              2.020901       2.216561      -0.183122       0.625837       1.616542      -0.044208       2.229600           0.000000
           26              H       6.660630       8.861778      17.917044       0.116108       1.033904 0.73210864E+01  0.71236933E+02                                 1.768652                            1.639074      -1.195119       2.311340                    0.994817       3.739931      10.885914       0.457429       1.376109      -0.686988      -0.012621       0.030130       0.022213       0.039504      -0.008327      -0.002661       0.008422      -0.001399      -0.011528      -0.010434      -0.003573       0.014007              1.870965       1.686557      -0.366275      -0.141008       2.159683       0.509455       1.766657          -0.000000
           27              H       5.359871       8.061601      16.102659       0.126417       1.181113 0.88165341E+01  0.87997287E+02                                 1.809421                            1.711926      -0.811181       2.502206                    0.999330       3.334822       9.177892       0.492302       1.246532      -0.719160      -0.037964       0.015798      -0.008417       0.041973      -0.010387       0.003869       0.004477       0.013260      -0.015118      -0.013695      -0.001230       0.014925              1.838093       2.188127      -0.431688       0.107303       1.820206       0.056038       1.505945          -0.000000
           28              H       1.254600       6.266810      17.007628       0.136044       1.109550 0.79139564E+01  0.78156142E+02                                 1.811556                            1.673042      -1.416817       2.211005                    0.993373       3.745954      10.819383       0.467612       1.326329      -0.696570       0.033958      -0.014303       0.003386       0.037002      -0.000959      -0.003498       0.000943       0.001556      -0.009822      -0.004972       0.000450       0.004523              1.875213       2.534337      -0.335757       0.209046       1.559637       0.083437       1.531666          -0.000000
           29              H       5.489048       3.382058      10.225922       0.094513       1.193452 0.84814602E+01  0.84397750E+02                                 1.852538                            1.694438      -1.009478       2.391867                    0.997138       3.598213      10.105555       0.484879       1.269440      -0.711136      -0.024598       0.013418      -0.040446       0.049204      -0.006264       0.012033      -0.005061      -0.019666       0.008188      -0.018474       0.001756       0.016718              1.965247       1.883740      -0.021768       0.600424       1.471429      -0.041263       2.540571           0.000000
           30              H       5.917052       5.109544      11.711227       0.147107       1.065163 0.79346112E+01  0.76217655E+02                                 1.604951                            1.558752      -1.059853       2.392625                    0.998148       3.105608       8.063355       0.555286       1.148312      -0.742908      -0.013292       0.036040      -0.010028       0.039700      -0.003171       0.015570      -0.005116      -0.020194      -0.003036      -0.021463       0.004740       0.016723              1.587494       1.347397      -0.188173       0.047569       1.913824      -0.038808       1.501262          -0.000001
           31              H       7.909950       2.436054      14.039242       0.151021       1.022628 0.77457398E+01  0.76555337E+02                                 1.771288                            1.702989      -1.346435       2.264595                    0.993488       3.651701      10.765823       0.441369       1.404080      -0.682501       0.024426      -0.013164       0.027711       0.039215      -0.009824       0.011924      -0.001454      -0.006092       0.020774      -0.017311       0.000826       0.016485              1.802458       1.735101      -0.067475       0.341579       1.646669      -0.003015       2.025604          -0.000000
           32              H       7.413445       0.846917      12.482785       0.094989       1.024260 0.72591821E+01  0.70706819E+02                                 1.774958                            1.644736      -1.248125       2.280355                    0.993715       3.877660      11.409185       0.449983       1.397449      -0.682201       0.023645      -0.041342       0.006787       0.048107      -0.004396       0.004979       0.001952      -0.014695      -0.008861      -0.010730       0.000664       0.010066              1.865564       1.609614      -0.297779       0.061495       2.454166      -0.083459       1.532911           0.000000
           33              H       6.808994      15.569808      12.155929       0.114476       1.102413 0.78958521E+01  0.78466042E+02                                 1.853743                            1.707093      -1.433654       2.197059                    0.992208       3.927343      11.635114       0.445325       1.384033      -0.684508       0.024161       0.011476      -0.028065       0.038770      -0.000609      -0.007096      -0.002625       0.009011       0.011293      -0.007796      -0.002656       0.010452              1.976106       2.091089       0.156301      -0.641769       1.543580      -0.299823       2.293649           0.000000
           34              H      -0.976930      13.958236      13.781315       0.127560       1.198907 0.90999231E+01  0.91501945E+02                                 1.829917                            1.743099      -0.805622       2.510112                    0.999334       3.313647       9.138795       0.486492       1.252095      -0.718713       0.038694      -0.015539       0.001641       0.041730      -0.008906      -0.004349      -0.005000       0.018200      -0.019029      -0.014485      -0.001638       0.016123              1.841753       2.321189      -0.320409      -0.107802       1.617308      -0.060868       1.586762          -0.000000
           35              H       3.173732      16.025984      13.914726       0.135913       1.014829 0.70707286E+01  0.68785498E+02                                 1.796811                            1.647723      -1.503418       2.174705                    0.992273       3.893245      11.648984       0.437258       1.439911      -0.673516      -0.035081       0.017298       0.003677       0.039286      -0.003539       0.000309      -0.000078       0.006145      -0.008971      -0.003208      -0.002985       0.006193              1.893429       2.404773      -0.439820       0.060593       1.715763      -0.116679       1.559751           0.000000
           36              H       4.255357       9.252519      18.701943       0.087220       1.113701 0.78646466E+01  0.77713651E+02                                 1.843015                            1.685705      -1.173041       2.314102                    0.994191       3.820696      11.115672       0.457481       1.354925      -0.691387       0.014864      -0.044412       0.002183       0.046884      -0.008326      -0.008762      -0.000879      -0.016122      -0.011172      -0.015734       0.001818       0.013916              1.960444       1.638459      -0.347959      -0.040025       2.733456      -0.173030       1.509419           0.000000
           37              H       5.082971      10.585525      16.987616       0.140691       1.063104 0.78990116E+01  0.77316968E+02                                 1.716714                            1.640045      -1.240123       2.303554                    0.995109       3.483584       9.744741       0.490043       1.276939      -0.709164       0.024524      -0.014092      -0.025328       0.037967      -0.010612      -0.008110      -0.000637      -0.009595       0.017367      -0.016863       0.004734       0.012129              1.736881       1.719522      -0.248423      -0.370970       1.794400       0.105621       1.696722          -0.000000
           38              H       2.821332      13.606756      18.504050       0.144732       1.117460 0.85692900E+01  0.86743066E+02                                 1.858317                            1.773293      -1.565371       2.152794                    0.991865       3.836557      11.395803       0.439712       1.376092      -0.686883      -0.015652       0.035744       0.003780       0.039203      -0.006261      -0.014647       0.001620      -0.023078      -0.010280      -0.022051       0.005228       0.016823              1.884310       1.772557      -0.226952      -0.008341       2.285103      -0.207962       1.595271           0.000000
           39              H       2.036991      12.124184      20.091636       0.095894       1.241746 0.91226717E+01  0.92835260E+02                                 1.932158                            1.781641      -1.148897       2.328173                    0.995857       3.724313      10.723157       0.461281       1.304816      -0.703316      -0.033549       0.019925       0.027225       0.047578      -0.004719      -0.010190       0.006411      -0.014620      -0.003439      -0.014509      -0.000729       0.015238              2.020901       2.216561      -0.183123      -0.625837       1.616542       0.044208       2.229600           0.000000
           40              H       6.001881      18.209646      15.435606       0.116108       1.033904 0.73210863E+01  0.71236932E+02                                 1.768652                            1.639074      -1.195119       2.311340                    0.994817       3.739931      10.885914       0.457429       1.376109      -0.686988      -0.012621       0.030130      -0.022213       0.039504      -0.008327       0.002661      -0.008422      -0.001399      -0.011528      -0.010434      -0.003573       0.014007              1.870965       1.686557      -0.366275       0.141008       2.159683      -0.509455       1.766656          -0.000000
           41              H       4.701122      17.409468      17.249991       0.126418       1.181112 0.88165301E+01  0.87997237E+02                                 1.809421                            1.711926      -0.811181       2.502206                    0.999330       3.334821       9.177889       0.492302       1.246532      -0.719160      -0.037964       0.015798       0.008417       0.041973      -0.010387      -0.003869      -0.004477       0.013260      -0.015118      -0.013695      -0.001230       0.014925              1.838092       2.188127      -0.431688      -0.107303       1.820206      -0.056039       1.505944          -0.000000
           42              H       0.595851      15.614678      16.345022       0.136044       1.109550 0.79139551E+01  0.78156126E+02                                 1.811555                            1.673041      -1.416817       2.211004                    0.993373       3.745954      10.819383       0.467612       1.326329      -0.696570       0.033958      -0.014303      -0.003386       0.037002      -0.000959       0.003498      -0.000943       0.001556      -0.009822      -0.004972       0.000450       0.004523              1.875213       2.534337      -0.335756      -0.209046       1.559636      -0.083437       1.531666          -0.000000
           43              H       4.830299      12.729926       0.891628       0.094513       1.193452 0.84814618E+01  0.84397769E+02                                 1.852538                            1.694439      -1.009478       2.391867                    0.997138       3.598213      10.105555       0.484879       1.269440      -0.711136      -0.024598       0.013418       0.040446       0.049204      -0.006264      -0.012033       0.005061      -0.019666       0.008188      -0.018473       0.001756       0.016718              1.965247       1.883740      -0.021769      -0.600423       1.471430       0.041264       2.540570           0.000000
           44              H       5.258303      14.457412      21.641423       0.147107       1.065163 0.79346102E+01  0.76217640E+02                                 1.604950                            1.558752      -1.059853       2.392625                    0.998148       3.105608       8.063354       0.555286       1.148311      -0.742908      -0.013292       0.036040       0.010028       0.039700      -0.003171      -0.015570       0.005116      -0.020194      -0.003036      -0.021463       0.004740       0.016723              1.587494       1.347397      -0.188173      -0.047569       1.913824       0.038808       1.501262          -0.000001
           45              H       7.251201      11.783922      19.313408       0.151021       1.022628 0.77457333E+01  0.76555264E+02                                 1.771289                            1.702989      -1.346435       2.264595                    0.993488       3.651700      10.765823       0.441368       1.404081      -0.682501       0.024426      -0.013164      -0.027711       0.039215      -0.009824      -0.011924       0.001454      -0.006092       0.020774      -0.017311       0.000826       0.016485              1.802458       1.735101      -0.067475      -0.341579       1.646669       0.003014       2.025604          -0.000000
           46              H       6.754696      10.194784      20.869865       0.094989       1.024260 0.72591811E+01  0.70706809E+02                                 1.774958                            1.644736      -1.248125       2.280355                    0.993715       3.877660      11.409186       0.449983       1.397449      -0.682201       0.023645      -0.041342      -0.006787       0.048107      -0.004396      -0.004979      -0.001952      -0.014695      -0.008861      -0.010730       0.000664       0.010066              1.865564       1.609614      -0.297779      -0.061495       2.454167       0.083459       1.532911           0.000000
           47              H      -0.392241      12.473794       1.038379       0.114476       1.102414 0.78958539E+01  0.78466064E+02                                 1.853743                            1.707093      -1.433654       2.197059                    0.992208       3.927343      11.635114       0.445325       1.384033      -0.684508      -0.024161      -0.011476      -0.028065       0.038770      -0.000609       0.007096       0.002625       0.009011       0.011293      -0.007796      -0.002656       0.010452              1.976107       2.091089       0.156301       0.641769       1.543581       0.299824       2.293650           0.000000
           48              H      -0.999317      14.085367       2.663765       0.127560       1.198907 0.90999226E+01  0.91501938E+02                                 1.829917                            1.743099      -0.805622       2.510112                    0.999334       3.313646       9.138792       0.486492       1.252096      -0.718713      -0.038694       0.015539       0.001640       0.041730      -0.008906       0.004349       0.005000       0.018200      -0.019029      -0.014485      -0.001639       0.016123              1.841753       2.321189      -0.320409       0.107802       1.617309       0.060868       1.586762          -0.000001
           49              H       3.243021      12.017618       2.797176       0.135913       1.014829 0.70707275E+01  0.68785487E+02                                 1.796811                            1.647723      -1.503418       2.174705                    0.992273       3.893245      11.648985       0.437258       1.439912      -0.673516       0.035081      -0.017298       0.003677       0.039286      -0.003539      -0.000309       0.000078       0.006145      -0.008971      -0.003208      -0.002985       0.006193              1.893429       2.404773      -0.439820      -0.060592       1.715763       0.116679       1.559751           0.000000
           50              H       3.478894       0.095348       7.584393       0.087220       1.113701 0.78646466E+01  0.77713652E+02                                 1.843015                            1.685705      -1.173041       2.314102                    0.994191       3.820696      11.115672       0.457481       1.354925      -0.691387      -0.014864       0.044412       0.002183       0.046884      -0.008326       0.008762       0.000879      -0.016122      -0.011172      -0.015734       0.001818       0.013916              1.960444       1.638459      -0.347959       0.040025       2.733456       0.173030       1.509419           0.000000
           51              H       1.333782      17.458077       5.870066       0.140691       1.063104 0.78990119E+01  0.77316971E+02                                 1.716714                            1.640045      -1.240123       2.303554                    0.995109       3.483584       9.744740       0.490043       1.276939      -0.709164      -0.024524       0.014092      -0.025328       0.037967      -0.010612       0.008110       0.000637      -0.009595       0.017367      -0.016863       0.004734       0.012129              1.736881       1.719522      -0.248423       0.370970       1.794400      -0.105620       1.696722          -0.000000
           52              H       3.595421      14.436847       7.386500       0.144732       1.117460 0.85692896E+01  0.86743063E+02                                 1.858317                            1.773293      -1.565371       2.152794                    0.991865       3.836557      11.395804       0.439712       1.376092      -0.686883       0.015652      -0.035744       0.003780       0.039203      -0.006261       0.014647      -0.001620      -0.023078      -0.010280      -0.022051       0.005228       0.016823              1.884310       1.772557      -0.226952       0.008341       2.285103       0.207962       1.595271           0.000000
           53              H       4.379762      15.919418       8.974086       0.095894       1.241746 0.91226716E+01  0.92835259E+02                                 1.932158                            1.781640      -1.148897       2.328173                    0.995857       3.724313      10.723157       0.461281       1.304816      -0.703316       0.033549      -0.019925       0.027225       0.047578      -0.004719       0.010190      -0.006411      -0.014620      -0.003439      -0.014509      -0.000729       0.015238              2.020901       2.216561      -0.183122       0.625837       1.616542      -0.044208       2.229600           0.000000
           54              H       0.414872       9.833957       4.318056       0.116108       1.033904 0.73210864E+01  0.71236932E+02                                 1.768652                            1.639074      -1.195119       2.311340                    0.994817       3.739931      10.885914       0.457429       1.376109      -0.686988       0.012621      -0.030130      -0.022213       0.039504      -0.008327      -0.002661       0.008422      -0.001399      -0.011528      -0.010434      -0.003573       0.014007              1.870965       1.686557      -0.366275      -0.141008       2.159683       0.509455       1.766657          -0.000000
           55              H       1.715631      10.634134       6.132441       0.126418       1.181113 0.88165306E+01  0.87997251E+02                                 1.809421                            1.711926      -0.811181       2.502206                    0.999330       3.334821       9.177892       0.492301       1.246533      -0.719160       0.037964      -0.015798       0.008417       0.041973      -0.010387       0.003869       0.004477       0.013260      -0.015118      -0.013695      -0.001230       0.014925              1.838093       2.188128      -0.431688       0.107303       1.820207       0.056038       1.505945          -0.000000
           56              H       5.820902      12.428925       5.227472       0.136044       1.109550 0.79139564E+01  0.78156142E+02                                 1.811556                            1.673042      -1.416817       2.211004                    0.993373       3.745954      10.819383       0.467612       1.326329      -0.696570      -0.033958       0.014303      -0.003386       0.037002      -0.000959      -0.003498       0.000943       0.001556      -0.009822      -0.004972       0.000450       0.004523              1.875213       2.534337      -0.335757       0.209046       1.559637       0.083437       1.531666          -0.000000
           57              H       1.586454      15.313677      12.009178       0.094513       1.193451 0.84814598E+01  0.84397747E+02                                 1.852538                            1.694439      -1.009478       2.391867                    0.997138       3.598213      10.105556       0.484879       1.269440      -0.711136       0.024598      -0.013418       0.040446       0.049204      -0.006264       0.012033      -0.005061      -0.019666       0.008188      -0.018474       0.001756       0.016718              1.965247       1.883740      -0.021768       0.600424       1.471429      -0.041263       2.540571           0.000000
           58              H       1.158450      13.586191      10.523873       0.147107       1.065163 0.79346104E+01  0.76217643E+02                                 1.604950                            1.558752      -1.059853       2.392625                    0.998148       3.105608       8.063354       0.555286       1.148311      -0.742908       0.013292      -0.036040       0.010028       0.039700      -0.003171       0.015570      -0.005116      -0.020194      -0.003037      -0.021463       0.004740       0.016723              1.587494       1.347397      -0.188173       0.047569       1.913824      -0.038808       1.501261          -0.000001
           59              H      -0.834448      16.259681       8.195858       0.151021       1.022628 0.77457399E+01  0.76555337E+02                                 1.771288                            1.702989      -1.346435       2.264595                    0.993488       3.651701      10.765823       0.441369       1.404080      -0.682501      -0.024426       0.013164      -0.027711       0.039215      -0.009824       0.011924      -0.001454      -0.006092       0.020775      -0.017311       0.000826       0.016485              1.802458       1.735101      -0.067475       0.341579       1.646669      -0.003015       2.025604          -0.000000
           60              H      -0.337943      17.848818       9.752315       0.094989       1.024260 0.72591821E+01  0.70706819E+02                                 1.774958                            1.644736      -1.248125       2.280355                    0.993715       3.877660      11.409185       0.449983       1.397449      -0.682201      -0.023645       0.041342      -0.006787       0.048107      -0.004396       0.004979       0.001952      -0.014695      -0.008861      -0.010730       0.000664       0.010066              1.865564       1.609614      -0.297779       0.061495       2.454166      -0.083459       1.532911           0.000000
           61              C       2.452777       1.686355      10.357110       0.573498      23.534301 0.25021972E+03  0.51960923E+04                                 7.585717                            5.621929       0.075019       2.080538                    0.999664      22.691433      64.179736       0.622688       0.473675      -1.016139       0.012828      -0.046083       0.038437       0.061364       0.047795       0.036119       0.065161      -0.021700      -0.013722      -0.062153      -0.040135       0.102288              9.290012       8.852555      -1.816120      -0.891661       8.546309      -3.848567      10.471172           0.000000
           62              C       2.117760       2.748273       9.336518      -0.006749      36.300761 0.43683127E+03  0.10225805E+05                                 9.554276                            6.967773       0.024247       2.017355                    0.999338      27.118967      76.411329       0.627793       0.416779      -1.069834      -0.008755       0.024138      -0.034951       0.043369       0.011756      -0.001384       0.020177      -0.004793       0.002304      -0.023191      -0.000653       0.023844             12.094041      10.814131      -2.020331      -0.552894      11.430756      -6.936188      14.037238           0.000000
           63              C       0.878544       3.361493       9.392106      -0.080100      33.660117 0.45155739E+03  0.10783955E+05                                 9.312902                            7.257943      -0.212840       1.916057                    0.998402      29.573613      87.443648       0.586267       0.437467      -1.044660       0.007308       0.004387      -0.024179       0.025637       0.027537       0.007970       0.021039      -0.018692       0.020216      -0.033484      -0.006602       0.040086             10.983906      10.844154      -1.495398      -1.510200       9.409983      -5.039520      12.697580          -0.000000
           64              C       0.518089       4.331802       8.440444      -0.081957      32.114136 0.41042758E+03  0.95489762E+04                                 8.868568                            6.827654       0.040931       2.000109                    0.999055      28.815534      83.481632       0.618085       0.425930      -1.054029       0.016228      -0.016619      -0.003470       0.023486       0.002287       0.009694       0.014393       0.009883      -0.046677      -0.024947       0.005722       0.019225             10.408364       9.933327      -0.083343      -2.599701       8.778212      -5.029660      12.513552          -0.000000
           65              C       1.441944       4.668325       7.499899      -0.057160      40.010251 0.45098331E+03  0.10668133E+05                                10.213040                            7.094200      -0.212065       1.924841                    0.999062      28.266313      80.716382       0.618729       0.418483      -1.066083      -0.020185      -0.020817       0.031262       0.042639      -0.000808       0.026334       0.007114      -0.023777      -0.040986      -0.036683       0.014245       0.022438             13.507306      11.185490       1.084835      -4.037706      11.998439      -8.590193      17.337988          -0.000000
           66              C       2.683068       4.075670       7.470994      -0.055437      41.427730 0.44644342E+03  0.10526820E+05                                10.408395                            7.030285      -0.078995       1.965940                    0.999333      28.097867      79.926668       0.625698       0.415155      -1.068948      -0.000848      -0.028479       0.040468       0.049492       0.009724      -0.010476       0.016617       0.020827      -0.029089      -0.028990       0.009104       0.019886             14.159375      10.426638      -0.720070      -1.262991      14.439872     -10.281987      17.611614          -0.000000
           67              C       3.052130       3.090405       8.364845      -0.110304      38.809781 0.46353472E+03  0.11146704E+05                                10.204918                            7.362068      -0.252184       1.899566                    0.998338      29.989922      89.086278       0.580889       0.438479      -1.043680      -0.016873       0.011385      -0.004809       0.020915       0.014011       0.013075       0.036587      -0.019556      -0.024503      -0.035543      -0.012295       0.047838             12.934174      11.204366      -1.882205      -0.367944      12.612119      -7.755424      14.986038          -0.000000
           68              C       3.461465       4.642151       6.352568       0.446487      28.115711 0.29089141E+03  0.62054757E+04                                 8.326513                            5.943491       0.071936       2.070250                    0.999518      23.088366      63.905835       0.630490       0.455390      -1.037268       0.021308       0.026585      -0.039677       0.052298       0.023619       0.038674       0.045571      -0.100401       0.047414      -0.074796      -0.014001       0.088797             10.320062      11.964771      -0.790004      -2.266259       8.652115      -4.683922      10.343301          -0.000000
           69              C       1.364070       5.642373       6.370356       0.442707      27.423103 0.30466701E+03  0.65826659E+04                                 8.265573                            6.121598      -0.005537       2.041085                    0.999378      23.491094      65.686757       0.614602       0.461249      -1.032748       0.006864       0.034786      -0.032547       0.048130       0.051718       0.007099       0.054763      -0.044135       0.011179      -0.069196      -0.016691       0.085886             10.166969       9.484545      -1.571660      -0.189935      10.167876      -5.755929      10.848487          -0.000000
           70              C       3.122717       8.543951       3.593192       0.101067      26.866837 0.34242285E+03  0.76263724E+04                                 7.967385                            6.278660       0.113898       2.051432                    0.999670      26.326363      75.018851       0.637013       0.431720      -1.048777       0.030640      -0.036270      -0.015828       0.050049      -0.007003       0.031026       0.016025       0.012631      -0.040268      -0.041100       0.007263       0.033837              9.293006       7.417660      -0.362898      -2.990551      11.572163      -2.740154       8.889194           0.000000
           71              C       2.611968       7.764339       4.616007      -0.234068      34.838500 0.46957922E+03  0.11253995E+05                                 9.271430                            7.216881       0.122633       2.005874                    0.999347      30.417859      88.276766       0.614450       0.415931      -1.064565      -0.006525       0.011785      -0.000601       0.013484      -0.001715       0.001578       0.008286       0.035277       0.045975      -0.027033       0.009873       0.017159             11.111849       7.424622      -0.317016      -2.730620      15.499595      -4.803613      10.411331          -0.000000
           72              C       3.051615       6.444420       4.671595       0.250753      32.869039 0.36375239E+03  0.82032692E+04                                 9.279805                            6.571771      -0.177379       1.970496                    0.999450      25.268691      71.840266       0.610007       0.445236      -1.043449      -0.016467      -0.036147       0.054882       0.067748       0.014096      -0.013326      -0.032033       0.001728       0.022374      -0.031403      -0.010856       0.042259             12.291054       7.795653       1.063739      -3.910445      15.194050      -7.284880      13.883460           0.000000
           73              C       3.953145       5.990113       3.726603      -0.206878      35.230108 0.48753543E+03  0.11864592E+05                                 9.534329                            7.502159      -0.283708       1.883868                    0.997982      30.852566      91.990439       0.581382       0.432910      -1.047741       0.030944       0.007104      -0.006363       0.032381       0.013060       0.015637       0.017562       0.002780      -0.013467      -0.020445      -0.010443       0.030888             11.143713       9.257167       0.865116      -4.274747      11.903600      -4.728944      12.270372           0.000000
           74              C       4.400858       6.878161       2.777164       0.116211      26.316834 0.32534270E+03  0.71620247E+04                                 7.881248                            6.132854       0.144060       2.074921                    0.999297      25.804739      73.377903       0.641794       0.433526      -1.046490      -0.013226       0.032458       0.028158       0.044959       0.000408       0.032850       0.031078       0.035147       0.003772      -0.047719      -0.001582       0.049301              9.204143       7.561847      -0.016793      -3.190052      10.525829      -3.262329       9.524752           0.000000
           75              C       7.106803       1.196527       7.708909       0.548393      24.629073 0.26856250E+03  0.56551060E+04                                 7.761374                            5.760840      -0.108382       2.006008                    0.999303      23.154118      65.136482       0.627702       0.463402      -1.025593      -0.033110      -0.021602       0.040247       0.056415       0.035722       0.045295       0.060443      -0.037872      -0.001689      -0.059751      -0.038405       0.098156              9.505272      10.398578       0.359758      -3.749693       7.863450      -3.622080      10.253787           0.000001
           76              C       7.884824       1.708790       6.523778       0.006528      36.639158 0.43616581E+03  0.10206720E+05                                 9.634429                            6.971381      -0.104595       1.975887                    0.999077      27.090714      76.327976       0.626404       0.417847      -1.069110       0.014667       0.012225      -0.035353       0.040180       0.003768       0.018272       0.012209      -0.017403      -0.037325      -0.027777       0.003386       0.024390             12.217210      11.853589       0.365877      -4.264738      10.813986      -6.245028      13.984056           0.000000
           77              C       0.736598       1.183440       6.250287      -0.091248      33.211219 0.45459009E+03  0.10864381E+05                                 9.195952                            7.265309      -0.162251       1.927959                    0.998791      29.641394      87.408452       0.588575       0.435431      -1.046860      -0.005720       0.012876      -0.021788       0.025946       0.013845       0.022042       0.010379      -0.037635       0.002265      -0.034178       0.000851       0.033328             10.629498      10.972502      -1.199021      -2.587986      10.342960      -4.273739      10.573032          -0.000000
           78              C       1.521715       1.654573       5.183002      -0.091428      33.114519 0.42476581E+03  0.99489222E+04                                 9.023816                            6.920524       0.144253       2.028776                    0.999366      28.974097      83.703199       0.618472       0.422824      -1.057960      -0.021593       0.004468       0.003280       0.022293      -0.003047       0.007754       0.012916       0.020743      -0.024640      -0.021863       0.004940       0.016923             10.649305       9.167665      -1.938421      -0.945978      12.129052      -5.499793      10.651197          -0.000001
           79              C       0.976776       2.694055       4.431455      -0.073689      41.095602 0.46869112E+03  0.11188903E+05                                10.383409                            7.219595      -0.121779       1.946513                    0.999391      28.675701      82.131775       0.615227       0.417033      -1.067521      -0.002731      -0.039303       0.027308       0.047937       0.013818      -0.008251       0.014464       0.023047       0.024915      -0.029449       0.013216       0.016233             13.634104       9.725694      -1.287905      -1.038793      15.923265      -9.607317      15.253354          -0.000001
           80              C       8.117926       3.200710       4.709394      -0.053114      40.294413 0.44335326E+03  0.10442025E+05                                10.245541                            7.028572      -0.059342       1.976563                    0.999388      28.010597      79.787736       0.622380       0.417845      -1.066589      -0.020285      -0.030145       0.031210       0.047898      -0.012914       0.018924       0.017318      -0.002052      -0.033001      -0.034941       0.016483       0.018458             13.568533      10.703079       0.863749      -3.562504      13.422840      -9.154950      16.579678          -0.000000
           81              C       7.347785       2.731447       5.725538      -0.091103      36.571262 0.43947390E+03  0.10438717E+05                                 9.841488                            7.207770      -0.281469       1.899251                    0.997866      29.486795      87.340533       0.581691       0.443302      -1.039782       0.014880      -0.005877      -0.007063       0.017488       0.018988       0.025724       0.043753      -0.029082      -0.016287      -0.042907      -0.020847       0.063754             12.004743      11.450309       0.272509      -3.142866      11.055212      -6.630944      13.508709          -0.000000
           82              C       1.573909       3.426928       3.295242       0.444160      26.842750 0.30583113E+03  0.66122348E+04                                 8.145750                            6.134395       0.004185       2.044727                    0.999559      23.475100      65.602830       0.613969       0.461416      -1.032949       0.013081       0.026411      -0.043838       0.052825       0.031852       0.057217       0.041077      -0.053885       0.025229      -0.071969      -0.017587       0.089557              9.655492       9.527944      -0.383030      -2.439139       9.149055      -4.540094      10.289476          -0.000001
           83              C       7.841806       4.296280       3.724379       0.455896      28.345554 0.29242945E+03  0.62468065E+04                                 8.389860                            5.971811      -0.009695       2.044143                    0.999285      23.071842      63.913405       0.626970       0.457322      -1.036122      -0.000882       0.035366      -0.032084       0.047759       0.051172       0.003216       0.058961      -0.050876       0.049961      -0.076632      -0.012242       0.088874             10.394503      11.336537      -2.384966      -0.275307      10.045387      -5.149943       9.801586          -0.000000
           84              C       1.765114       6.156506      22.139489       0.094806      26.134839 0.34440248E+03  0.76623082E+04                                 7.768692                            6.264709       0.256539       2.098586                    0.999742      26.162940      73.906360       0.644237       0.427333      -1.054095      -0.016837       0.033965       0.027232       0.046676      -0.004784       0.011460       0.027114       0.044160      -0.005125      -0.042002       0.013521       0.028481              8.894048       6.203672       0.168645      -2.702362       9.143311      -2.441950      11.335161           0.000000
           85              C       1.516783       5.118892       0.782676      -0.230535      32.905035 0.45491472E+03  0.10777734E+05                                 8.816588                            7.038378       0.269478       2.051341                    0.999782      29.904207      85.284135       0.633085       0.408363      -1.073301       0.017493       0.000157      -0.010656       0.020483      -0.001806       0.001458       0.010706      -0.018723      -0.051639      -0.020397      -0.000656       0.021053             10.212425       6.177995       0.452050      -2.931960      10.270070      -4.029807      14.189209          -0.000000
           86              C       0.815377       5.401198       1.954465       0.255110      33.065692 0.36846777E+03  0.83417546E+04                                 9.346395                            6.637967      -0.149149       1.974463                    0.999083      25.397435      72.497455       0.603318       0.448437      -1.040914      -0.010171      -0.051492       0.040143       0.066078       0.008792      -0.010563      -0.034590      -0.025506      -0.012611      -0.031080      -0.013387       0.044467             12.336137       6.397974       0.368848      -2.699178      14.437906      -7.422108      16.172529           0.000000
           87              C       0.342720       6.689334       2.156805      -0.212800      34.095145 0.48002540E+03  0.11631654E+05                                 9.307088                            7.426428      -0.182074       1.921264                    0.997392      30.559705      90.795698       0.586681       0.430851      -1.049435      -0.023057       0.020614      -0.010608       0.032697      -0.006528       0.010375       0.004499       0.034273       0.005106      -0.021122      -0.000916       0.022038             10.960725       6.907067      -0.416709      -1.850836      14.029174      -4.827651      11.945934           0.000000
           88              C       0.648919       7.620382       1.218483       0.126536      26.806037 0.34052612E+03  0.76157427E+04                                 8.132514                            6.398187      -0.169599       1.974410                    0.998173      26.302134      76.479463       0.607504       0.450811      -1.031752       0.008347      -0.038516      -0.029901       0.049469      -0.003818       0.024345       0.022164       0.052109      -0.050832      -0.044671       0.000064       0.044607              9.578710       6.693800      -0.249625      -2.526284      10.955722      -2.652981      11.086608           0.000001
           89              C       5.281474       7.661512      21.474660       0.573498      23.534301 0.25021972E+03  0.51960923E+04                                 7.585717                            5.621929       0.075020       2.080538                    0.999664      22.691433      64.179736       0.622688       0.473675      -1.016139      -0.012828       0.046083       0.038437       0.061364       0.047795      -0.036119      -0.065161      -0.021700      -0.013722      -0.062153      -0.040135       0.102288              9.290012       8.852555      -1.816119       0.891662       8.546308       3.848567      10.471173           0.000000
           90              C       5.616491       6.599594      20.454068      -0.006749      36.300752 0.43683117E+03  0.10225802E+05                                 9.554275                            6.967772       0.024247       2.017355                    0.999338      27.118966      76.411328       0.627793       0.416779      -1.069834       0.008755      -0.024138      -0.034951       0.043369       0.011756       0.001384      -0.020177      -0.004793       0.002304      -0.023191      -0.000653       0.023844             12.094040      10.814132      -2.020333       0.552893      11.430751       6.936184      14.037236           0.000000
           91              C       6.855707       5.986374      20.509656      -0.080100      33.660128 0.45155731E+03  0.10783953E+05                                 9.312904                            7.257942      -0.212841       1.916057                    0.998402      29.573615      87.443653       0.586267       0.437467      -1.044660      -0.007308      -0.004387      -0.024179       0.025637       0.027537      -0.007970      -0.021039      -0.018692       0.020216      -0.033484      -0.006602       0.040086             10.983909      10.844153      -1.495397       1.510198       9.409987       5.039527      12.697587           0.000000
           92              C       7.216162       5.016066      19.557994      -0.081957      32.114154 0.41042765E+03  0.95489783E+04                                 8.868571                            6.827655       0.040930       2.000109                    0.999055      28.815535      83.481638       0.618085       0.425930      -1.054029      -0.016228       0.016619      -0.003470       0.023486       0.002287      -0.009694      -0.014393       0.009883      -0.046677      -0.024947       0.005722       0.019225             10.408370       9.933327      -0.083343       2.599699       8.778221       5.029668      12.513562          -0.000001
           93              C       6.292307       4.679542      18.617449      -0.057160      40.010267 0.45098332E+03  0.10668133E+05                                10.213043                            7.094199      -0.212065       1.924841                    0.999062      28.266316      80.716391       0.618729       0.418483      -1.066083       0.020185       0.020817       0.031262       0.042639      -0.000808      -0.026334      -0.007114      -0.023777      -0.040986      -0.036683       0.014245       0.022438             13.507313      11.185488       1.084839       4.037709      11.998448       8.590204      17.338002          -0.000000
           94              C       5.051183       5.272197      18.588544      -0.055437      41.427737 0.44644365E+03  0.10526827E+05                                10.408397                            7.030288      -0.078995       1.965940                    0.999333      28.097868      79.926674       0.625698       0.415156      -1.068948       0.000848       0.028479       0.040468       0.049492       0.009724       0.010476      -0.016617       0.020827      -0.029089      -0.028990       0.009104       0.019886             14.159378      10.426640      -0.720068       1.262993      14.439878      10.281990      17.611618          -0.000000
           95              C       4.682121       6.257463      19.482395      -0.110304      38.809779 0.46353488E+03  0.11146709E+05                                10.204918                            7.362069      -0.252184       1.899566                    0.998338      29.989922      89.086278       0.580889       0.438479      -1.043680       0.016873      -0.011385      -0.004809       0.020915       0.014011      -0.013075      -0.036587      -0.019556      -0.024503      -0.035543      -0.012295       0.047838             12.934173      11.204368      -1.882206       0.367947      12.612119       7.755420      14.986034          -0.000000
           96              C       4.272786       4.705716      17.470118       0.446487      28.115710 0.29089142E+03  0.62054761E+04                                 8.326512                            5.943490       0.071936       2.070250                    0.999518      23.088367      63.905836       0.630490       0.455390      -1.037268      -0.021308      -0.026585      -0.039677       0.052298       0.023619      -0.038674      -0.045571      -0.100401       0.047414      -0.074796      -0.014001       0.088797             10.320061      11.964770      -0.790004       2.266258       8.652114       4.683921      10.343299          -0.000000
           97              C       6.370181       3.705495      17.487906       0.442707      27.423120 0.30466708E+03  0.65826676E+04                                 8.265577                            6.121599      -0.005537       2.041085                    0.999378      23.491094      65.686757       0.614602       0.461249      -1.032748      -0.006864      -0.034786      -0.032547       0.048130       0.051718      -0.007099      -0.054763      -0.044135       0.011179      -0.069196      -0.016691       0.085886             10.166977       9.484545      -1.571658       0.189938      10.167885       5.755938      10.848500          -0.000000
           98              C       4.611534       0.803917      14.710742       0.101067      26.866833 0.34242275E+03  0.76263696E+04                                 7.967384                            6.278659       0.113898       2.051432                    0.999670      26.326363      75.018850       0.637013       0.431720      -1.048777      -0.030640       0.036270      -0.015828       0.050049      -0.007003      -0.031026      -0.016025       0.012631      -0.040268      -0.041100       0.007263       0.033837              9.293005       7.417659      -0.362895       2.990552      11.572160       2.740158       8.889196           0.000000
           99              C       5.122283       1.583529      15.733557      -0.234068      34.838504 0.46957922E+03  0.11253996E+05                                 9.271431                            7.216881       0.122633       2.005874                    0.999347      30.417858      88.276762       0.614450       0.415931      -1.064565       0.006525      -0.011785      -0.000601       0.013484      -0.001715      -0.001578      -0.008286       0.035277       0.045975      -0.027033       0.009873       0.017159             11.111852       7.424623      -0.317015       2.730621      15.499597       4.803617      10.411335          -0.000000
          100              C       4.682636       2.903448      15.789145       0.250753      32.869042 0.36375217E+03  0.82032632E+04                                 9.279805                            6.571769      -0.177379       1.970496                    0.999450      25.268690      71.840265       0.610007       0.445236      -1.043449       0.016467       0.036147       0.054882       0.067748       0.014096       0.013326       0.032033       0.001728       0.022374      -0.031403      -0.010856       0.042259             12.291058       7.795657       1.063743       3.910451      15.194045       7.284884      13.883471           0.000000
          101              C       3.781106       3.357754      14.844153      -0.206878      35.230106 0.48753508E+03  0.11864581E+05                                 9.534328                            7.502156      -0.283708       1.883868                    0.997982      30.852566      91.990439       0.581383       0.432910      -1.047741      -0.030944      -0.007104      -0.006363       0.032381       0.013060      -0.015637      -0.017562       0.002780      -0.013467      -0.020445      -0.010443       0.030888             11.143714       9.257169       0.865119       4.274753      11.903595       4.728946      12.270379           0.000000
          102              C       3.333393       2.469707      13.894714       0.116211      26.316842 0.32534281E+03  0.71620276E+04                                 7.881250                            6.132855       0.144060       2.074921                    0.999297      25.804739      73.377903       0.641794       0.433526      -1.046490       0.013226      -0.032458       0.028158       0.044959       0.000408      -0.032850      -0.031078       0.035147       0.003772      -0.047719      -0.001582       0.049301              9.204145       7.561849      -0.016789       3.190056      10.525828       3.262332       9.524760           0.000000
          103              C       0.627448       8.151340      18.826459       0.548393      24.629086 0.26856266E+03  0.56551101E+04                                 7.761377                            5.760841      -0.108382       2.006008                    0.999303      23.154117      65.136478       0.627702       0.463402      -1.025593       0.033110       0.021602       0.040247       0.056415       0.035722      -0.045295      -0.060443      -0.037872      -0.001689      -0.059751      -0.038405       0.098156              9.505276      10.398581       0.359760       3.749697       7.863454       3.622082      10.253792           0.000001
          104              C      -0.150573       7.639077      17.641328       0.006528      36.639152 0.43616558E+03  0.10206713E+05                                 9.634427                            6.971379      -0.104595       1.975887                    0.999077      27.090713      76.327970       0.626404       0.417847      -1.069110      -0.014667      -0.012225      -0.035353       0.040180       0.003768      -0.018272      -0.012209      -0.017403      -0.037325      -0.027777       0.003386       0.024390             12.217209      11.853587       0.365875       4.264736      10.813984       6.245028      13.984055           0.000000
          105              C       6.997653       8.164427      17.367837      -0.091248      33.211214 0.45458999E+03  0.10864377E+05                                 9.195951                            7.265307      -0.162251       1.927959                    0.998791      29.641393      87.408448       0.588575       0.435431      -1.046860       0.005720      -0.012876      -0.021788       0.025946       0.013845      -0.022042      -0.010379      -0.037635       0.002265      -0.034178       0.000851       0.033328             10.629496      10.972503      -1.199023       2.587985      10.342955       4.273736      10.573030          -0.000000
          106              C       6.212536       7.693295      16.300552      -0.091428      33.114517 0.42476593E+03  0.99489256E+04                                 9.023817                            6.920525       0.144253       2.028776                    0.999366      28.974097      83.703201       0.618472       0.422824      -1.057960       0.021593      -0.004468       0.003280       0.022293      -0.003047      -0.007754      -0.012916       0.020743      -0.024640      -0.021863       0.004940       0.016923             10.649304       9.167667      -1.938422       0.945980      12.129050       5.499789      10.651195          -0.000001
          107              C       6.757475       6.653812      15.549005      -0.073689      41.095607 0.46869127E+03  0.11188908E+05                                10.383410                            7.219597      -0.121779       1.946513                    0.999391      28.675702      82.131781       0.615226       0.417033      -1.067521       0.002731       0.039303       0.027308       0.047937       0.013818       0.008251      -0.014464       0.023047       0.024915      -0.029449       0.013216       0.016233             13.634107       9.725697      -1.287901       1.038797      15.923266       9.607319      15.253356          -0.000001
          108              C      -0.383675       6.147158      15.826944      -0.053114      40.294409 0.44335314E+03  0.10442022E+05                                10.245539                            7.028571      -0.059342       1.976563                    0.999388      28.010597      79.787734       0.622380       0.417845      -1.066589       0.020285       0.030145       0.031210       0.047898      -0.012914      -0.018924      -0.017318      -0.002052      -0.033001      -0.034941       0.016483       0.018458             13.568532      10.703078       0.863751       3.562506      13.422839       9.154951      16.579680          -0.000000
          109              C       0.386466       6.616421      16.843088      -0.091103      36.571264 0.43947380E+03  0.10438714E+05                                 9.841488                            7.207769      -0.281469       1.899251                    0.997866      29.486794      87.340528       0.581691       0.443302      -1.039782      -0.014880       0.005877      -0.007063       0.017488       0.018988      -0.025724      -0.043753      -0.029082      -0.016287      -0.042907      -0.020847       0.063754             12.004744      11.450307       0.272507       3.142864      11.055214       6.630946      13.508712          -0.000000
          110              C       6.160342       5.920939      14.412792       0.444160      26.842750 0.30583112E+03  0.66122348E+04                                 8.145750                            6.134395       0.004185       2.044727                    0.999559      23.475100      65.602833       0.613969       0.461416      -1.032949      -0.013081      -0.026411      -0.043838       0.052825       0.031852      -0.057217      -0.041077      -0.053885       0.025229      -0.071969      -0.017587       0.089557              9.655493       9.527946      -0.383029       2.439139       9.149056       4.540095      10.289476          -0.000001
          111              C      -0.107555       5.051588      14.841929       0.455895      28.345560 0.29242949E+03  0.62468074E+04                                 8.389861                            5.971812      -0.009695       2.044143                    0.999285      23.071843      63.913406       0.626970       0.457322      -1.036122       0.000882      -0.035366      -0.032084       0.047759       0.051172      -0.003215      -0.058961      -0.050876       0.049961      -0.076632      -0.012242       0.088874             10.394505      11.336538      -2.384963       0.275308      10.045389       5.149946       9.801589          -0.000000
          112              C       5.969137       3.191362      11.021939       0.094806      26.134847 0.34440249E+03  0.76623085E+04                                 7.768693                            6.264709       0.256539       2.098586                    0.999742      26.162940      73.906359       0.644237       0.427333      -1.054095       0.016837      -0.033965       0.027232       0.046676      -0.004784      -0.011460      -0.027114       0.044160      -0.005125      -0.042002       0.013521       0.028481              8.894052       6.203673       0.168649       2.702365       9.143311       2.441958      11.335171           0.000000
          113              C       6.217468       4.228975      11.900226      -0.230535      32.905042 0.45491447E+03  0.10777727E+05                                 8.816589                            7.038376       0.269478       2.051341                    0.999782      29.904207      85.284135       0.633085       0.408363      -1.073301      -0.017493      -0.000157      -0.010656       0.020483      -0.001806      -0.001458      -0.010706      -0.018723      -0.051639      -0.020397      -0.000656       0.021053             10.212429       6.177997       0.452053       2.931964      10.270069       4.029813      14.189221          -0.000000
          114              C       6.918874       3.946670      13.072015       0.255110      33.065703 0.36846758E+03  0.83417492E+04                                 9.346396                            6.637965      -0.149149       1.974463                    0.999083      25.397435      72.497453       0.603318       0.448437      -1.040914       0.010171       0.051492       0.040143       0.066078       0.008792       0.010563       0.034590      -0.025506      -0.012611      -0.031080      -0.013387       0.044467             12.336142       6.397976       0.368852       2.699181      14.437908       7.422117      16.172542           0.000000
          115              C       7.391531       2.658534      13.274355      -0.212800      34.095152 0.48002551E+03  0.11631657E+05                                 9.307089                            7.426428      -0.182074       1.921264                    0.997392      30.559705      90.795696       0.586681       0.430851      -1.049435       0.023057      -0.020614      -0.010608       0.032697      -0.006528      -0.010375      -0.004499       0.034273       0.005106      -0.021122      -0.000916       0.022038             10.960727       6.907067      -0.416711       1.850835      14.029180       4.827652      11.945934           0.000000
          116              C       7.085332       1.727486      12.336033       0.126536      26.806032 0.34052605E+03  0.76157409E+04                                 8.132513                            6.398187      -0.169599       1.974410                    0.998173      26.302134      76.479464       0.607504       0.450811      -1.031752      -0.008347       0.038516      -0.029901       0.049469      -0.003818      -0.024345      -0.022164       0.052109      -0.050832      -0.044671       0.000064       0.044607              9.578709       6.693799      -0.249622       2.526284      10.955720       2.652986      11.086609           0.000000
          117              C       4.622725      17.009380      11.877990       0.573498      23.534301 0.25021972E+03  0.51960923E+04                                 7.585717                            5.621929       0.075020       2.080538                    0.999664      22.691433      64.179736       0.622688       0.473675      -1.016139      -0.012828       0.046083      -0.038437       0.061364       0.047795       0.036119       0.065161      -0.021700      -0.013721      -0.062153      -0.040135       0.102288              9.290012       8.852555      -1.816120      -0.891661       8.546309      -3.848567      10.471172           0.000000
          118              C       4.957742      15.947462      12.898582      -0.006749      36.300761 0.43683127E+03  0.10225805E+05                                 9.554276                            6.967773       0.024247       2.017355                    0.999338      27.118967      76.411327       0.627793       0.416779      -1.069834       0.008755      -0.024138       0.034951       0.043369       0.011756      -0.001384       0.020177      -0.004793       0.002304      -0.023191      -0.000653       0.023844             12.094041      10.814130      -2.020331      -0.552894      11.430755      -6.936188      14.037238           0.000000
          119              C       6.196958      15.334242      12.842994      -0.080100      33.660117 0.45155737E+03  0.10783955E+05                                 9.312902                            7.257942      -0.212840       1.916057                    0.998402      29.573613      87.443645       0.586267       0.437467      -1.044660      -0.007308      -0.004387       0.024179       0.025637       0.027537       0.007970       0.021039      -0.018692       0.020216      -0.033484      -0.006602       0.040086             10.983905      10.844153      -1.495398      -1.510200       9.409982      -5.039520      12.697579           0.000000
          120              C       6.557413      14.363933      13.794656      -0.081957      32.114138 0.41042759E+03  0.95489765E+04                                 8.868568                            6.827654       0.040930       2.000109                    0.999055      28.815535      83.481635       0.618085       0.425930      -1.054029      -0.016228       0.016619       0.003470       0.023486       0.002287       0.009694       0.014393       0.009883      -0.046677      -0.024947       0.005722       0.019225             10.408364       9.933328      -0.083343      -2.599701       8.778212      -5.029660      12.513552          -0.000000
          121              C       5.633558      14.027410      14.735201      -0.057160      40.010255 0.45098336E+03  0.10668134E+05                                10.213041                            7.094200      -0.212065       1.924841                    0.999062      28.266315      80.716387       0.618729       0.418483      -1.066083       0.020185       0.020817      -0.031262       0.042639      -0.000808       0.026334       0.007114      -0.023777      -0.040986      -0.036683       0.014246       0.022438             13.507306      11.185490       1.084835      -4.037707      11.998440      -8.590193      17.337988          -0.000000
          122              C       4.392434      14.620065      14.764106      -0.055437      41.427727 0.44644339E+03  0.10526819E+05                                10.408395                            7.030285      -0.078995       1.965940                    0.999333      28.097866      79.926665       0.625698       0.415155      -1.068948       0.000848       0.028479      -0.040468       0.049492       0.009724      -0.010476       0.016617       0.020827      -0.029089      -0.028990       0.009104       0.019886             14.159374      10.426638      -0.720070      -1.262991      14.439871     -10.281986      17.611613          -0.000000
          123              C       4.023372      15.605330      13.870255      -0.110304      38.809779 0.46353469E+03  0.11146703E+05                                10.204918                            7.362068      -0.252183       1.899566                    0.998338      29.989921      89.086276       0.580889       0.438479      -1.043680       0.016873      -0.011385       0.004809       0.020915       0.014011       0.013075       0.036587      -0.019556      -0.024504      -0.035543      -0.012295       0.047838             12.934174      11.204366      -1.882205      -0.367944      12.612119      -7.755424      14.986038          -0.000000
          124              C       3.614037      14.053584      15.882532       0.446487      28.115711 0.29089140E+03  0.62054756E+04                                 8.326513                            5.943491       0.071936       2.070250                    0.999518      23.088366      63.905835       0.630490       0.455390      -1.037268      -0.021308      -0.026585       0.039677       0.052298       0.023619       0.038674       0.045571      -0.100401       0.047414      -0.074796      -0.014001       0.088797             10.320062      11.964771      -0.790004      -2.266259       8.652115      -4.683922      10.343300          -0.000000
          125              C       5.711432      13.053362      15.864744       0.442707      27.423104 0.30466702E+03  0.65826660E+04                                 8.265574                            6.121599      -0.005537       2.041085                    0.999378      23.491094      65.686759       0.614602       0.461249      -1.032748      -0.006864      -0.034786       0.032547       0.048130       0.051718       0.007099       0.054763      -0.044135       0.011179      -0.069196      -0.016691       0.085886             10.166970       9.484545      -1.571660      -0.189935      10.167877      -5.755930      10.848488          -0.000000
          126              C       3.952785      10.151784      18.641908       0.101067      26.866837 0.34242285E+03  0.76263723E+04                                 7.967385                            6.278659       0.113898       2.051432                    0.999670      26.326363      75.018848       0.637013       0.431720      -1.048777      -0.030640       0.036270       0.015828       0.050049      -0.007003       0.031026       0.016025       0.012631      -0.040268      -0.041100       0.007263       0.033837              9.293005       7.417659      -0.362898      -2.990551      11.572162      -2.740154       8.889193           0.000000
          127              C       4.463534      10.931396      17.619093      -0.234068      34.838499 0.46957921E+03  0.11253995E+05                                 9.271430                            7.216881       0.122633       2.005874                    0.999347      30.417858      88.276762       0.614450       0.415931      -1.064565       0.006525      -0.011785       0.000601       0.013484      -0.001715       0.001578       0.008286       0.035277       0.045975      -0.027033       0.009873       0.017159             11.111849       7.424622      -0.317016      -2.730620      15.499594      -4.803612      10.411331          -0.000000
          128              C       4.023887      12.251315      17.563505       0.250753      32.869040 0.36375239E+03  0.82032692E+04                                 9.279805                            6.571771      -0.177379       1.970496                    0.999450      25.268691      71.840266       0.610007       0.445236      -1.043449       0.016467       0.036147      -0.054882       0.067748       0.014096      -0.013326      -0.032033       0.001728       0.022374      -0.031403      -0.010856       0.042259             12.291054       7.795654       1.063738      -3.910445      15.194050      -7.284880      13.883460           0.000000
          129              C       3.122357      12.705622      18.508497      -0.206878      35.230108 0.48753543E+03  0.11864592E+05                                 9.534329                            7.502159      -0.283708       1.883868                    0.997982      30.852566      91.990440       0.581382       0.432910      -1.047741      -0.030944      -0.007104       0.006363       0.032381       0.013060       0.015637       0.017562       0.002780      -0.013467      -0.020445      -0.010443       0.030888             11.143713       9.257167       0.865116      -4.274747      11.903601      -4.728945      12.270372           0.000000
          130              C       2.674644      11.817574      19.457936       0.116211      26.316832 0.32534268E+03  0.71620241E+04                                 7.881248                            6.132854       0.144060       2.074921                    0.999297      25.804738      73.377902       0.641794       0.433526      -1.046490       0.013226      -0.032458      -0.028158       0.044959       0.000408       0.032850       0.031078       0.035147       0.003772      -0.047719      -0.001582       0.049301              9.204143       7.561847      -0.016793      -3.190052      10.525829      -3.262329       9.524752           0.000000
          131              C      -0.031301      17.499208      14.526191       0.548393      24.629072 0.26856248E+03  0.56551055E+04                                 7.761374                            5.760840      -0.108382       2.006008                    0.999303      23.154117      65.136480       0.627702       0.463402      -1.025593       0.033110       0.021602      -0.040247       0.056415       0.035722       0.045295       0.060443      -0.037872      -0.001689      -0.059751      -0.038405       0.098156              9.505271      10.398578       0.359758      -3.749693       7.863450      -3.622080      10.253787           0.000001
          132              C      -0.809322      16.986945      15.711322       0.006528      36.639156 0.43616579E+03  0.10206719E+05                                 9.634428                            6.971381      -0.104595       1.975887                    0.999077      27.090713      76.327972       0.626404       0.417847      -1.069110      -0.014667      -0.012225       0.035353       0.040180       0.003768       0.018272       0.012209      -0.017403      -0.037325      -0.027777       0.003386       0.024390             12.217209      11.853588       0.365876      -4.264738      10.813985      -6.245027      13.984055           0.000000
          133              C       6.338904      17.512295      15.984813      -0.091248      33.211221 0.45459014E+03  0.10864382E+05                                 9.195952                            7.265309      -0.162251       1.927959                    0.998791      29.641395      87.408455       0.588575       0.435431      -1.046860       0.005720      -0.012876       0.021788       0.025946       0.013845       0.022042       0.010379      -0.037635       0.002265      -0.034178       0.000851       0.033328             10.629498      10.972502      -1.199021      -2.587986      10.342960      -4.273739      10.573032          -0.000000
          134              C       5.553787      17.041162      17.052098      -0.091428      33.114519 0.42476582E+03  0.99489224E+04                                 9.023817                            6.920524       0.144253       2.028776                    0.999366      28.974097      83.703200       0.618472       0.422824      -1.057960       0.021593      -0.004468      -0.003280       0.022293      -0.003047       0.007754       0.012916       0.020743      -0.024640      -0.021863       0.004940       0.016923             10.649305       9.167665      -1.938421      -0.945978      12.129053      -5.499794      10.651198          -0.000001
          135              C       6.098726      16.001680      17.803645      -0.073689      41.095602 0.46869113E+03  0.11188903E+05                                10.383409                            7.219595      -0.121779       1.946513                    0.999391      28.675701      82.131775       0.615227       0.417033      -1.067521       0.002731       0.039303      -0.027308       0.047937       0.013818      -0.008251       0.014464       0.023047       0.024915      -0.029449       0.013216       0.016233             13.634104       9.725694      -1.287905      -1.038793      15.923264      -9.607317      15.253354          -0.000001
          136              C      -1.042424      15.495025      17.525706      -0.053114      40.294410 0.44335324E+03  0.10442025E+05                                10.245540                            7.028572      -0.059342       1.976564                    0.999388      28.010596      79.787732       0.622380       0.417845      -1.066589       0.020285       0.030145      -0.031210       0.047898      -0.012914       0.018924       0.017318      -0.002052      -0.033001      -0.034941       0.016483       0.018458             13.568532      10.703078       0.863749      -3.562504      13.422840      -9.154950      16.579677          -0.000000
          137              C      -0.272283      15.964288      16.509562      -0.091103      36.571258 0.43947384E+03  0.10438715E+05                                 9.841487                            7.207770      -0.281469       1.899251                    0.997866      29.486793      87.340527       0.581690       0.443302      -1.039782      -0.014880       0.005877       0.007063       0.017488       0.018988       0.025724       0.043753      -0.029082      -0.016287      -0.042907      -0.020847       0.063754             12.004743      11.450308       0.272509      -3.142866      11.055212      -6.630943      13.508708          -0.000000
          138              C       5.501593      15.268807      18.939858       0.444160      26.842750 0.30583113E+03  0.66122348E+04                                 8.145750                            6.134395       0.004185       2.044727                    0.999559      23.475100      65.602830       0.613969       0.461416      -1.032949      -0.013081      -0.026411       0.043838       0.052825       0.031852       0.057217       0.041077      -0.053885       0.025229      -0.071969      -0.017587       0.089557              9.655492       9.527944      -0.383030      -2.439139       9.149055      -4.540094      10.289476          -0.000001
          139              C      -0.766304      14.399455      18.510721       0.455896      28.345553 0.29242945E+03  0.62468065E+04                                 8.389860                            5.971811      -0.009695       2.044143                    0.999285      23.071842      63.913402       0.626970       0.457322      -1.036122       0.000882      -0.035366       0.032084       0.047759       0.051172       0.003215       0.058961      -0.050876       0.049961      -0.076632      -0.012242       0.088874             10.394503      11.336536      -2.384966      -0.275307      10.045387      -5.149943       9.801585          -0.000000
          140              C       5.310388      12.539229       0.095611       0.094806      26.134839 0.34440248E+03  0.76623082E+04                                 7.768692                            6.264709       0.256539       2.098586                    0.999742      26.162940      73.906360       0.644237       0.427333      -1.054095       0.016837      -0.033965      -0.027232       0.046676      -0.004784       0.011460       0.027114       0.044160      -0.005125      -0.042002       0.013521       0.028481              8.894048       6.203673       0.168645      -2.702362       9.143311      -2.441950      11.335161           0.000000
          141              C       5.558719      13.576843      21.452424      -0.230535      32.905036 0.45491475E+03  0.10777735E+05                                 8.816588                            7.038378       0.269478       2.051341                    0.999782      29.904207      85.284132       0.633085       0.408363      -1.073301      -0.017493      -0.000157       0.010656       0.020483      -0.001806       0.001458       0.010706      -0.018723      -0.051639      -0.020397      -0.000656       0.021053             10.212425       6.177996       0.452051      -2.931960      10.270069      -4.029807      14.189210          -0.000000
          142              C       6.260125      13.294537      20.280635       0.255110      33.065692 0.36846778E+03  0.83417547E+04                                 9.346395                            6.637967      -0.149149       1.974463                    0.999083      25.397435      72.497455       0.603318       0.448438      -1.040914       0.010171       0.051492      -0.040143       0.066078       0.008792      -0.010563      -0.034590      -0.025506      -0.012611      -0.031080      -0.013387       0.044467             12.336137       6.397974       0.368848      -2.699178      14.437906      -7.422108      16.172529           0.000000
          143              C       6.732782      12.006401      20.078295      -0.212800      34.095145 0.48002542E+03  0.11631654E+05                                 9.307088                            7.426428      -0.182074       1.921264                    0.997392      30.559705      90.795698       0.586681       0.430851      -1.049435       0.023057      -0.020614       0.010608       0.032697      -0.006528       0.010375       0.004499       0.034273       0.005106      -0.021122      -0.000916       0.022038             10.960725       6.907067      -0.416709      -1.850836      14.029174      -4.827651      11.945934           0.000000
          144              C       6.426583      11.075353      21.016617       0.126536      26.806037 0.34052612E+03  0.76157427E+04                                 8.132514                            6.398187      -0.169599       1.974410                    0.998173      26.302134      76.479463       0.607504       0.450811      -1.031752      -0.008347       0.038516       0.029901       0.049469      -0.003818       0.024345       0.022164       0.052109      -0.050832      -0.044671       0.000064       0.044607              9.578710       6.693800      -0.249625      -2.526284      10.955722      -2.652981      11.086608           0.000001
          145              C       1.794028      11.034223       0.760440       0.573498      23.534301 0.25021972E+03  0.51960923E+04                                 7.585717                            5.621929       0.075020       2.080538                    0.999664      22.691433      64.179736       0.622688       0.473675      -1.016139       0.012828      -0.046083      -0.038437       0.061364       0.047795      -0.036119      -0.065161      -0.021700      -0.013722      -0.062153      -0.040135       0.102288              9.290012       8.852555      -1.816119       0.891662       8.546308       3.848567      10.471173           0.000000
          146              C       1.459011      12.096141       1.781032      -0.006749      36.300754 0.43683119E+03  0.10225803E+05                                 9.554275                            6.967772       0.024247       2.017355                    0.999338      27.118967      76.411328       0.627793       0.416779      -1.069834      -0.008755       0.024138       0.034951       0.043369       0.011756       0.001384      -0.020177      -0.004793       0.002304      -0.023191      -0.000653       0.023844             12.094039      10.814132      -2.020333       0.552893      11.430751       6.936184      14.037235           0.000000
          147              C       0.219795      12.709361       1.725444      -0.080100      33.660127 0.45155729E+03  0.10783952E+05                                 9.312904                            7.257942      -0.212841       1.916057                    0.998402      29.573614      87.443650       0.586267       0.437467      -1.044660       0.007308       0.004387       0.024179       0.025637       0.027537      -0.007970      -0.021039      -0.018692       0.020216      -0.033484      -0.006602       0.040086             10.983909      10.844153      -1.495397       1.510198       9.409987       5.039527      12.697587           0.000000
          148              C      -0.140660      13.679669       2.677106      -0.081957      32.114155 0.41042767E+03  0.95489790E+04                                 8.868571                            6.827655       0.040930       2.000109                    0.999055      28.815536      83.481640       0.618085       0.425930      -1.054029       0.016228      -0.016619       0.003470       0.023486       0.002287      -0.009694      -0.014393       0.009883      -0.046677      -0.024947       0.005722       0.019225             10.408370       9.933327      -0.083343       2.599699       8.778221       5.029668      12.513563          -0.000000
          149              C       0.783195      14.016193       3.617651      -0.057160      40.010268 0.45098332E+03  0.10668133E+05                                10.213043                            7.094200      -0.212065       1.924841                    0.999062      28.266316      80.716393       0.618729       0.418483      -1.066083      -0.020185      -0.020817      -0.031262       0.042639      -0.000808      -0.026334      -0.007114      -0.023777      -0.040986      -0.036683       0.014246       0.022438             13.507313      11.185488       1.084839       4.037709      11.998449       8.590204      17.338003          -0.000000
          150              C       2.024319      13.423538       3.646556      -0.055437      41.427737 0.44644365E+03  0.10526827E+05                                10.408396                            7.030287      -0.078995       1.965940                    0.999333      28.097868      79.926672       0.625698       0.415155      -1.068948      -0.000848      -0.028479      -0.040468       0.049492       0.009724       0.010476      -0.016617       0.020827      -0.029089      -0.028990       0.009104       0.019886             14.159378      10.426639      -0.720068       1.262993      14.439877      10.281990      17.611617          -0.000000
          151              C       2.393381      12.438272       2.752705      -0.110304      38.809779 0.46353488E+03  0.11146709E+05                                10.204917                            7.362069      -0.252184       1.899566                    0.998338      29.989922      89.086276       0.580889       0.438479      -1.043680      -0.016873       0.011385       0.004809       0.020915       0.014011      -0.013075      -0.036587      -0.019556      -0.024503      -0.035543      -0.012295       0.047838             12.934173      11.204368      -1.882206       0.367947      12.612118       7.755420      14.986033          -0.000000
          152              C       2.802716      13.990019       4.764982       0.446487      28.115708 0.29089140E+03  0.62054756E+04                                 8.326512                            5.943490       0.071936       2.070250                    0.999518      23.088366      63.905834       0.630490       0.455390      -1.037268       0.021308       0.026585       0.039677       0.052298       0.023619      -0.038674      -0.045571      -0.100401       0.047414      -0.074796      -0.014001       0.088797             10.320061      11.964770      -0.790004       2.266258       8.652114       4.683921      10.343299          -0.000000
          153              C       0.705321      14.990240       4.747194       0.442707      27.423122 0.30466710E+03  0.65826681E+04                                 8.265577                            6.121599      -0.005537       2.041085                    0.999378      23.491095      65.686760       0.614602       0.461249      -1.032748       0.006864       0.034786       0.032547       0.048130       0.051718      -0.007099      -0.054763      -0.044135       0.011179      -0.069196      -0.016691       0.085886             10.166977       9.484545      -1.571658       0.189937      10.167885       5.755938      10.848500          -0.000000
          154              C       2.463968      17.891818       7.524358       0.101067      26.866831 0.34242272E+03  0.76263690E+04                                 7.967384                            6.278659       0.113898       2.051432                    0.999670      26.326362      75.018848       0.637013       0.431720      -1.048777       0.030640      -0.036270       0.015828       0.050049      -0.007003      -0.031026      -0.016025       0.012631      -0.040268      -0.041100       0.007263       0.033837              9.293005       7.417659      -0.362895       2.990552      11.572160       2.740158       8.889196           0.000000
          155              C       1.953219      17.112206       6.501543      -0.234068      34.838506 0.46957925E+03  0.11253996E+05                                 9.271431                            7.216881       0.122633       2.005874                    0.999347      30.417859      88.276764       0.614450       0.415931      -1.064565      -0.006525       0.011785       0.000601       0.013484      -0.001715      -0.001578      -0.008286       0.035277       0.045975      -0.027033       0.009873       0.017159             11.111852       7.424623      -0.317015       2.730621      15.499597       4.803617      10.411335          -0.000000
          156              C       2.392866      15.792287       6.445955       0.250753      32.869044 0.36375219E+03  0.82032638E+04                                 9.279805                            6.571769      -0.177379       1.970496                    0.999450      25.268691      71.840266       0.610007       0.445236      -1.043449      -0.016467      -0.036147      -0.054882       0.067748       0.014096       0.013326       0.032033       0.001728       0.022374      -0.031403      -0.010856       0.042259             12.291057       7.795656       1.063743       3.910451      15.194045       7.284884      13.883471           0.000000
          157              C       3.294396      15.337981       7.390947      -0.206878      35.230106 0.48753509E+03  0.11864582E+05                                 9.534328                            7.502156      -0.283708       1.883868                    0.997982      30.852566      91.990441       0.581383       0.432910      -1.047741       0.030944       0.007104       0.006363       0.032381       0.013060      -0.015637      -0.017562       0.002780      -0.013467      -0.020445      -0.010443       0.030888             11.143715       9.257169       0.865119       4.274753      11.903595       4.728947      12.270379           0.000000
          158              C       3.742109      16.226028       8.340386       0.116211      26.316841 0.32534278E+03  0.71620270E+04                                 7.881250                            6.132855       0.144060       2.074921                    0.999297      25.804738      73.377901       0.641794       0.433526      -1.046490      -0.013226       0.032458      -0.028158       0.044959       0.000408      -0.032850      -0.031078       0.035147       0.003772      -0.047719      -0.001582       0.049301              9.204146       7.561849      -0.016789       3.190056      10.525828       3.262333       9.524760           0.000000
          159              C       6.448054      10.544395       3.408641       0.548393      24.629086 0.26856266E+03  0.56551101E+04                                 7.761377                            5.760841      -0.108382       2.006008                    0.999303      23.154117      65.136478       0.627702       0.463402      -1.025593      -0.033110      -0.021602      -0.040247       0.056415       0.035722      -0.045295      -0.060443      -0.037872      -0.001689      -0.059751      -0.038405       0.098156              9.505276      10.398581       0.359760       3.749697       7.863454       3.622082      10.253792           0.000001
          160              C       7.226075      11.056658       4.593772       0.006528      36.639151 0.43616556E+03  0.10206713E+05                                 9.634428                            6.971379      -0.104595       1.975887                    0.999077      27.090712      76.327970       0.626404       0.417847      -1.069110       0.014667       0.012225       0.035353       0.040180       0.003768      -0.018272      -0.012209      -0.017403      -0.037325      -0.027777       0.003386       0.024390             12.217209      11.853588       0.365875       4.264736      10.813984       6.245028      13.984055           0.000000
          161              C       0.077849      10.531308       4.867263      -0.091248      33.211215 0.45459001E+03  0.10864378E+05                                 9.195950                            7.265307      -0.162251       1.927959                    0.998791      29.641394      87.408449       0.588575       0.435431      -1.046860      -0.005720       0.012876       0.021788       0.025946       0.013845      -0.022042      -0.010379      -0.037635       0.002265      -0.034178       0.000851       0.033328             10.629496      10.972503      -1.199023       2.587985      10.342954       4.273735      10.573030          -0.000000
          162              C       0.862966      11.002440       5.934548      -0.091428      33.114518 0.42476594E+03  0.99489261E+04                                 9.023817                            6.920525       0.144253       2.028776                    0.999366      28.974097      83.703202       0.618472       0.422824      -1.057960      -0.021593       0.004468      -0.003280       0.022293      -0.003047      -0.007754      -0.012916       0.020743      -0.024640      -0.021863       0.004940       0.016923             10.649304       9.167667      -1.938422       0.945980      12.129050       5.499789      10.651195          -0.000001
          163              C       0.318027      12.041923       6.686095      -0.073689      41.095605 0.46869124E+03  0.11188907E+05                                10.383410                            7.219597      -0.121779       1.946513                    0.999391      28.675701      82.131778       0.615226       0.417033      -1.067521      -0.002731      -0.039303      -0.027308       0.047937       0.013818       0.008251      -0.014464       0.023047       0.024915      -0.029449       0.013216       0.016233             13.634106       9.725697      -1.287901       1.038798      15.923265       9.607318      15.253356          -0.000001
          164              C       7.459177      12.548577       6.408156      -0.053114      40.294406 0.44335311E+03  0.10442021E+05                                10.245539                            7.028571      -0.059342       1.976564                    0.999388      28.010596      79.787730       0.622380       0.417845      -1.066589      -0.020285      -0.030145      -0.031210       0.047898      -0.012914      -0.018924      -0.017318      -0.002052      -0.033001      -0.034941       0.016483       0.018458             13.568532      10.703078       0.863751       3.562506      13.422838       9.154951      16.579679          -0.000000
          165              C       6.689036      12.079314       5.392012      -0.091103      36.571265 0.43947381E+03  0.10438715E+05                                 9.841488                            7.207770      -0.281469       1.899251                    0.997866      29.486794      87.340531       0.581691       0.443302      -1.039782       0.014880      -0.005877       0.007063       0.017488       0.018988      -0.025724      -0.043753      -0.029082      -0.016287      -0.042907      -0.020847       0.063754             12.004745      11.450308       0.272507       3.142864      11.055215       6.630946      13.508712          -0.000000
          166              C       0.915160      12.774796       7.822308       0.444160      26.842749 0.30583111E+03  0.66122345E+04                                 8.145750                            6.134395       0.004185       2.044727                    0.999559      23.475100      65.602832       0.613969       0.461416      -1.032949       0.013081       0.026411       0.043838       0.052825       0.031852      -0.057217      -0.041077      -0.053885       0.025229      -0.071969      -0.017587       0.089557              9.655492       9.527945      -0.383029       2.439139       9.149055       4.540094      10.289476          -0.000001
          167              C       7.183057      13.644147       7.393171       0.455895      28.345559 0.29242947E+03  0.62468070E+04                                 8.389861                            5.971812      -0.009695       2.044143                    0.999285      23.071842      63.913404       0.626970       0.457322      -1.036122      -0.000882       0.035366       0.032084       0.047759       0.051172      -0.003215      -0.058961      -0.050876       0.049961      -0.076632      -0.012242       0.088874             10.394506      11.336538      -2.384963       0.275308      10.045389       5.149946       9.801589          -0.000000
          168              C       1.106365      15.504373      11.213161       0.094806      26.134847 0.34440249E+03  0.76623085E+04                                 7.768694                            6.264709       0.256539       2.098586                    0.999742      26.162940      73.906362       0.644237       0.427333      -1.054095      -0.016837       0.033965      -0.027232       0.046676      -0.004784      -0.011460      -0.027114       0.044160      -0.005125      -0.042002       0.013521       0.028481              8.894052       6.203674       0.168649       2.702365       9.143311       2.441958      11.335172           0.000000
          169              C       0.858034      14.466760      10.334874      -0.230535      32.905043 0.45491450E+03  0.10777727E+05                                 8.816589                            7.038376       0.269478       2.051341                    0.999782      29.904208      85.284136       0.633085       0.408363      -1.073301       0.017493       0.000157       0.010656       0.020483      -0.001806      -0.001458      -0.010706      -0.018723      -0.051639      -0.020397      -0.000656       0.021053             10.212429       6.177997       0.452054       2.931964      10.270069       4.029813      14.189221          -0.000000
          170              C       0.156628      14.749065       9.163085       0.255110      33.065703 0.36846758E+03  0.83417492E+04                                 9.346396                            6.637965      -0.149149       1.974463                    0.999083      25.397435      72.497452       0.603318       0.448437      -1.040914      -0.010171      -0.051492      -0.040143       0.066078       0.008792       0.010563       0.034590      -0.025506      -0.012611      -0.031080      -0.013387       0.044467             12.336142       6.397975       0.368852       2.699181      14.437908       7.422117      16.172542           0.000000
          171              C      -0.316029      16.037201       8.960745      -0.212800      34.095152 0.48002550E+03  0.11631657E+05                                 9.307089                            7.426429      -0.182074       1.921264                    0.997392      30.559705      90.795698       0.586681       0.430851      -1.049435      -0.023057       0.020614       0.010608       0.032697      -0.006528      -0.010375      -0.004499       0.034273       0.005106      -0.021122      -0.000916       0.022038             10.960727       6.907067      -0.416711       1.850835      14.029181       4.827652      11.945934           0.000000
          172              C      -0.009830      16.968249       9.899067       0.126536      26.806032 0.34052605E+03  0.76157409E+04                                 8.132513                            6.398187      -0.169599       1.974410                    0.998173      26.302134      76.479463       0.607505       0.450811      -1.031752       0.008347      -0.038516       0.029901       0.049469      -0.003818      -0.024345      -0.022164       0.052109      -0.050832      -0.044671       0.000064       0.044607              9.578709       6.693799      -0.249622       2.526284      10.955720       2.652986      11.086609           0.000000
          173              N       3.996745       8.134514       2.697118      -0.219476      33.853825 0.50196720E+03  0.12037407E+05                                 8.808039                            7.307048      -0.083109       2.011252                    0.996937      27.464029      75.649465       0.640337       0.398878      -1.093200      -0.046819      -0.088286       0.112811       0.150707      -0.039468       0.023054       0.055401       0.023307      -0.092145      -0.087273       0.026623       0.060650             10.071976       8.706752      -0.516357      -3.177807      12.110177      -2.115027       9.398999           0.000001
          174              N       2.619863       5.591894       5.718868      -0.248054      44.469424 0.46684858E+03  0.10978142E+05                                10.541215                            6.929166      -0.121045       2.007044                    0.998601      26.750573      72.621360       0.675361       0.385671      -1.104041       0.022203       0.043359      -0.033460       0.059098      -0.037086      -0.026886      -0.036692       0.036509      -0.039315      -0.070616       0.022405       0.048211             14.963572      10.931864       1.545989      -3.558652      15.870578     -11.184676      18.088274          -0.000000
          175              N       0.614506       4.404715       2.930586      -0.246921      43.977732 0.45807390E+03  0.10725909E+05                                10.465633                            6.861327      -0.154956       1.997249                    0.998343      26.722375      72.502300       0.678728       0.385400      -1.103712       0.006304       0.033872      -0.040365       0.053070      -0.032029      -0.034338      -0.030924       0.018160      -0.040105      -0.066152       0.023300       0.042853             14.689963       9.973127       0.591851      -2.662254      16.428975     -11.131622      17.667789          -0.000000
          176              N       1.361889       7.424076       0.117846      -0.231974      34.511498 0.53284864E+03  0.12974049E+05                                 8.934082                            7.543002      -0.104339       2.002001                    0.996132      27.886631      77.477491       0.628230       0.400420      -1.091814      -0.026859      -0.107398       0.092208       0.144077      -0.031519      -0.006767       0.060531       0.037586      -0.041164      -0.076478       0.009760       0.066718             10.169502       7.914259       0.176700      -3.215158      10.618158      -1.439916      11.976090           0.000000
          177              N       3.737506       1.213353      13.814668      -0.219476      33.853833 0.50196742E+03  0.12037414E+05                                 8.808040                            7.307050      -0.083109       2.011252                    0.996937      27.464029      75.649466       0.640337       0.398878      -1.093200       0.046819       0.088286       0.112811       0.150707      -0.039468      -0.023054      -0.055401       0.023307      -0.092145      -0.087273       0.026623       0.060650             10.071979       8.706755      -0.516350       3.177811      12.110176       2.115033       9.399007           0.000001
          178              N       5.114388       3.755973      16.836418      -0.248054      44.469433 0.46684841E+03  0.10978137E+05                                10.541216                            6.929164      -0.121045       2.007044                    0.998601      26.750573      72.621358       0.675361       0.385671      -1.104041      -0.022204      -0.043359      -0.033460       0.059098      -0.037086       0.026886       0.036692       0.036509      -0.039315      -0.070616       0.022405       0.048211             14.963577      10.931864       1.545995       3.558658      15.870580      11.184683      18.088285          -0.000000
          179              N       7.119745       4.943152      14.048136      -0.246921      43.977739 0.45807371E+03  0.10725903E+05                                10.465634                            6.861325      -0.154956       1.997249                    0.998343      26.722374      72.502296       0.678728       0.385400      -1.103712      -0.006304      -0.033872      -0.040365       0.053070      -0.032029       0.034338       0.030924       0.018160      -0.040105      -0.066152       0.023300       0.042853             14.689968       9.973126       0.591856       2.662257      16.428979      11.131629      17.667797          -0.000000
          180              N       6.372362       1.923791      11.235396      -0.231974      34.511508 0.53284896E+03  0.12974058E+05                                 8.934084                            7.543004      -0.104339       2.002001                    0.996132      27.886631      77.477492       0.628230       0.400420      -1.091814       0.026858       0.107398       0.092208       0.144077      -0.031519       0.006767      -0.060531       0.037586      -0.041164      -0.076478       0.009760       0.066718             10.169506       7.914262       0.176706       3.215159      10.618161       1.439924      11.976096           0.000000
          181              N       3.078757      10.561221      19.537982      -0.219476      33.853825 0.50196720E+03  0.12037408E+05                                 8.808039                            7.307048      -0.083109       2.011252                    0.996937      27.464029      75.649466       0.640337       0.398878      -1.093200       0.046819       0.088286      -0.112811       0.150707      -0.039468       0.023054       0.055401       0.023307      -0.092145      -0.087273       0.026623       0.060650             10.071976       8.706752      -0.516357      -3.177807      12.110177      -2.115027       9.399000           0.000001
          182              N       4.455639      13.103841      16.516232      -0.248054      44.469424 0.46684858E+03  0.10978142E+05                                10.541214                            6.929166      -0.121045       2.007044                    0.998601      26.750573      72.621359       0.675361       0.385671      -1.104041      -0.022204      -0.043359       0.033460       0.059098      -0.037086      -0.026886      -0.036692       0.036509      -0.039315      -0.070616       0.022405       0.048211             14.963571      10.931864       1.545989      -3.558652      15.870577     -11.184676      18.088273          -0.000000
          183              N       6.460996      14.291020      19.304514      -0.246921      43.977728 0.45807386E+03  0.10725908E+05                                10.465632                            6.861326      -0.154956       1.997249                    0.998343      26.722374      72.502293       0.678728       0.385400      -1.103712      -0.006304      -0.033872       0.040365       0.053070      -0.032029      -0.034338      -0.030924       0.018160      -0.040106      -0.066152       0.023300       0.042853             14.689962       9.973126       0.591851      -2.662254      16.428973     -11.131620      17.667786          -0.000000
          184              N       5.713613      11.271659      22.117254      -0.231974      34.511498 0.53284865E+03  0.12974049E+05                                 8.934082                            7.543002      -0.104339       2.002001                    0.996132      27.886631      77.477491       0.628230       0.400420      -1.091814       0.026859       0.107398      -0.092208       0.144077      -0.031519      -0.006767       0.060531       0.037586      -0.041164      -0.076478       0.009760       0.066718             10.169502       7.914259       0.176700      -3.215158      10.618158      -1.439916      11.976090           0.000000
          185              N       3.337996      17.482382       8.420432      -0.219476      33.853833 0.50196742E+03  0.12037414E+05                                 8.808040                            7.307050      -0.083109       2.011252                    0.996937      27.464029      75.649466       0.640337       0.398878      -1.093200      -0.046819      -0.088286      -0.112811       0.150707      -0.039468      -0.023054      -0.055401       0.023307      -0.092145      -0.087273       0.026623       0.060650             10.071979       8.706755      -0.516350       3.177811      12.110176       2.115033       9.399007           0.000001
          186              N       1.961114      14.939762       5.398682      -0.248054      44.469433 0.46684841E+03  0.10978137E+05                                10.541216                            6.929164      -0.121045       2.007044                    0.998601      26.750573      72.621359       0.675361       0.385671      -1.104041       0.022204       0.043359       0.033460       0.059098      -0.037086       0.026886       0.036692       0.036509      -0.039315      -0.070616       0.022405       0.048211             14.963577      10.931864       1.545995       3.558658      15.870581      11.184683      18.088285          -0.000000
          187              N      -0.044243      13.752583       8.186964      -0.246921      43.977734 0.45807367E+03  0.10725902E+05                                10.465633                            6.861324      -0.154955       1.997249                    0.998343      26.722373      72.502289       0.678728       0.385400      -1.103712       0.006304       0.033872       0.040365       0.053070      -0.032029       0.034337       0.030924       0.018160      -0.040105      -0.066152       0.023300       0.042853             14.689966       9.973125       0.591856       2.662257      16.428977      11.131627      17.667795          -0.000000
          188              N       0.703140      16.771944      10.999704      -0.231974      34.511510 0.53284900E+03  0.12974059E+05                                 8.934084                            7.543004      -0.104339       2.002001                    0.996132      27.886632      77.477493       0.628230       0.400420      -1.091814      -0.026858      -0.107398      -0.092208       0.144077      -0.031519       0.006767      -0.060531       0.037586      -0.041164      -0.076478       0.009760       0.066718             10.169506       7.914262       0.176706       3.215159      10.618161       1.439924      11.976095           0.000000
          189              O       3.529911       1.050700      10.224811      -0.597831      46.383416 0.71755508E+03  0.18575518E+05                                10.336998                            8.427455      -0.112158       1.998232                    0.993382      29.325816      80.486230       0.637458       0.371167      -1.127416      -0.016303       0.011016      -0.002989       0.019901      -0.015523       0.009994       0.047667       0.041345      -0.108738      -0.072598       0.027763       0.044835             12.067218      16.630173      -4.377095      -0.522738      10.560967      -0.460595       9.010513           0.000001
          190              O       1.631410       1.467615      11.266525      -0.526691      36.205244 0.54763956E+03  0.13198347E+05                                 8.667697                            7.244477       0.451747       2.217333                    0.994275      26.861101      70.217237       0.707181       0.359377      -1.141063       0.009612      -0.013812      -0.005908       0.017834       0.049437      -0.018134       0.008133      -0.002636       0.096272      -0.068963       0.027689       0.041274             10.194454      10.189180       0.472035      -3.597527       7.463465      -2.421768      12.930718           0.000001
          191              O       0.445808       6.334115       6.007924      -0.405965      23.452250 0.33922503E+03  0.72647238E+04                                 6.363620                            5.630985       1.051866       2.433900                    0.999212      24.693137      61.173426       0.815949       0.350519      -1.146334       0.028572      -0.018095      -0.001838       0.033870       0.001713       0.080489       0.055377      -0.051417      -0.087747      -0.112342       0.018956       0.093386              6.776916       7.551023      -2.341381       1.380948       7.246794      -1.933563       5.532930          -0.000001
          192              O       4.598400       4.408454       6.032383      -0.381403      27.589327 0.36082582E+03  0.78328896E+04                                 7.174853                            5.845544       0.985718       2.429717                    0.998381      24.264215      60.152815       0.794508       0.355127      -1.144728      -0.022506       0.004887       0.001789       0.023100       0.003483       0.007208       0.090300       0.025141      -0.072461      -0.103471       0.023736       0.079735              7.959063      13.117243      -1.825593      -1.563749       5.242133      -0.715671       5.517814          -0.000000
          193              O       5.990260       1.712529       7.987293      -0.569099      38.705987 0.58675117E+03  0.14399114E+05                                 9.113614                            7.520249       0.349398       2.160771                    0.994570      27.965928      73.973706       0.690530       0.361445      -1.138465       0.014469      -0.014888      -0.002907       0.020964      -0.009345      -0.014987       0.050594       0.067913      -0.070301      -0.073578       0.017391       0.056187             10.504028      15.488587      -1.328987      -3.528889       7.306067      -0.524340       8.717428           0.000001
          194              O       7.617062       0.256132       8.380409      -0.554564      34.842744 0.54375861E+03  0.13067248E+05                                 8.406245                            7.180705       0.671049       2.274068                    0.996093      27.282759      70.963429       0.716752       0.355598      -1.145334      -0.012484       0.004387      -0.001719       0.013343      -0.005281       0.050016      -0.023429      -0.083054       0.021083      -0.075926       0.015240       0.060686              9.580086       8.419496      -1.161532      -0.170534      10.825297      -4.182085       9.495464           0.000001
          195              O       6.836852       4.931935       3.568734      -0.379709      27.808167 0.35724055E+03  0.77293912E+04                                 7.200592                            5.800955       1.040740       2.450615                    0.998300      24.106937      59.504541       0.801405       0.353240      -1.147193       0.016605      -0.010111       0.015598       0.024925      -0.004178       0.052915       0.078257      -0.003825      -0.112216      -0.109072       0.021791       0.087281              8.123421      12.282765      -3.676850       0.967367       6.920372      -1.525895       5.167127          -0.000000
          196              O       2.646246       3.264275       2.757152      -0.411989      21.628558 0.31727859E+03  0.66782477E+04                                 5.948714                            5.391758       1.018180       2.417339                    0.999413      24.658893      60.450007       0.846902       0.343598      -1.152720      -0.030192       0.017301       0.012222       0.036882       0.050814       0.005362       0.085990       0.078102      -0.003272      -0.116587       0.021734       0.094853              5.995883       7.828435      -0.279318      -1.806514       4.661145      -0.249083       5.498069          -0.000004
          197              O       4.204340       8.297167      21.342361      -0.597831      46.383415 0.71755509E+03  0.18575518E+05                                10.336997                            8.427455      -0.112158       1.998232                    0.993382      29.325816      80.486230       0.637458       0.371167      -1.127416       0.016303      -0.011016      -0.002989       0.019901      -0.015523      -0.009994      -0.047667       0.041345      -0.108738      -0.072598       0.027763       0.044835             12.067217      16.630173      -4.377095       0.522737      10.560967       0.460596       9.010513           0.000001
          198              O       6.102841       7.880252       0.148975      -0.526691      36.205246 0.54763958E+03  0.13198348E+05                                 8.667698                            7.244478       0.451747       2.217333                    0.994275      26.861101      70.217236       0.707181       0.359377      -1.141063      -0.009612       0.013812      -0.005908       0.017834       0.049437       0.018134      -0.008133      -0.002636       0.096272      -0.068963       0.027689       0.041274             10.194455      10.189180       0.472035       3.597528       7.463465       2.421768      12.930719           0.000000
          199              O       7.288443       3.013752      17.125474      -0.405965      23.452257 0.33922519E+03  0.72647281E+04                                 6.363621                            5.630986       1.051866       2.433900                    0.999212      24.693137      61.173426       0.815948       0.350519      -1.146334      -0.028572       0.018095      -0.001838       0.033870       0.001713      -0.080489      -0.055377      -0.051417      -0.087747      -0.112342       0.018956       0.093386              6.776918       7.551023      -2.341382      -1.380948       7.246799       1.933565       5.532932          -0.000001
          200              O       3.135851       4.939413      17.149933      -0.381403      27.589325 0.36082581E+03  0.78328892E+04                                 7.174853                            5.845544       0.985718       2.429717                    0.998381      24.264215      60.152814       0.794508       0.355127      -1.144728       0.022506      -0.004887       0.001789       0.023100       0.003483      -0.007208      -0.090300       0.025141      -0.072461      -0.103471       0.023736       0.079735              7.959062      13.117241      -1.825593       1.563747       5.242132       0.715671       5.517813          -0.000000
          201              O       1.743991       7.635338      19.104843      -0.569099      38.705984 0.58675114E+03  0.14399113E+05                                 9.113613                            7.520249       0.349398       2.160771                    0.994570      27.965928      73.973705       0.690530       0.361445      -1.138465      -0.014469       0.014888      -0.002907       0.020964      -0.009345       0.014987      -0.050594       0.067913      -0.070301      -0.073578       0.017391       0.056187             10.504027      15.488587      -1.328986       3.528890       7.306066       0.524340       8.717429           0.000001
          202              O       0.117189       9.091736      19.497959      -0.554564      34.842755 0.54375892E+03  0.13067257E+05                                 8.406247                            7.180707       0.671049       2.274068                    0.996093      27.282759      70.963428       0.716752       0.355598      -1.145334       0.012484      -0.004387      -0.001719       0.013343      -0.005281      -0.050016       0.023429      -0.083054       0.021083      -0.075926       0.015240       0.060686              9.580088       8.419497      -1.161532       0.170534      10.825303       4.182086       9.495465           0.000001
          203              O       0.897399       4.415933      14.686284      -0.379709      27.808165 0.35724055E+03  0.77293911E+04                                 7.200591                            5.800955       1.040740       2.450615                    0.998300      24.106937      59.504541       0.801405       0.353240      -1.147193      -0.016605       0.010111       0.015598       0.024925      -0.004178      -0.052915      -0.078257      -0.003825      -0.112216      -0.109072       0.021791       0.087281              8.123420      12.282765      -3.676849      -0.967367       6.920370       1.525895       5.167126          -0.000000
          204              O       5.088005       6.083592      13.874702      -0.411989      21.628562 0.31727867E+03  0.66782500E+04                                 5.948715                            5.391758       1.018179       2.417339                    0.999413      24.658895      60.450015       0.846902       0.343598      -1.152720       0.030192      -0.017301       0.012222       0.036882       0.050814      -0.005362      -0.085990       0.078102      -0.003272      -0.116587       0.021734       0.094853              5.995884       7.828437      -0.279318       1.806513       4.661145       0.249083       5.498069          -0.000003
          205              O       3.545591      17.645035      12.010289      -0.597831      46.383416 0.71755508E+03  0.18575518E+05                                10.336998                            8.427455      -0.112158       1.998232                    0.993382      29.325816      80.486230       0.637458       0.371167      -1.127416       0.016303      -0.011016       0.002989       0.019901      -0.015523       0.009994       0.047667       0.041345      -0.108738      -0.072598       0.027763       0.044835             12.067218      16.630173      -4.377095      -0.522738      10.560967      -0.460595       9.010513           0.000001
          206              O       5.444092      17.228120      10.968575      -0.526691      36.205244 0.54763956E+03  0.13198347E+05                                 8.667697                            7.244477       0.451747       2.217333                    0.994275      26.861101      70.217237       0.707181       0.359377      -1.141063      -0.009612       0.013812       0.005908       0.017834       0.049437      -0.018134       0.008133      -0.002636       0.096272      -0.068963       0.027689       0.041274             10.194454      10.189180       0.472035      -3.597527       7.463465      -2.421768      12.930718           0.000000
          207              O       6.629694      12.361620      16.227176      -0.405965      23.452249 0.33922501E+03  0.72647234E+04                                 6.363619                            5.630985       1.051866       2.433900                    0.999212      24.693137      61.173425       0.815949       0.350519      -1.146334      -0.028572       0.018095       0.001838       0.033870       0.001713       0.080489       0.055377      -0.051417      -0.087747      -0.112342       0.018956       0.093386              6.776915       7.551022      -2.341381       1.380948       7.246794      -1.933563       5.532930          -0.000001
          208              O       2.477102      14.287281      16.202717      -0.381403      27.589329 0.36082585E+03  0.78328904E+04                                 7.174854                            5.845545       0.985718       2.429717                    0.998381      24.264216      60.152818       0.794508       0.355127      -1.144728       0.022506      -0.004887      -0.001789       0.023100       0.003483       0.007208       0.090300       0.025141      -0.072461      -0.103471       0.023736       0.079735              7.959064      13.117243      -1.825593      -1.563749       5.242133      -0.715671       5.517814          -0.000000
          209              O       1.085242      16.983206      14.247807      -0.569099      38.705987 0.58675117E+03  0.14399114E+05                                 9.113614                            7.520249       0.349398       2.160771                    0.994570      27.965928      73.973706       0.690530       0.361445      -1.138465      -0.014469       0.014888       0.002907       0.020964      -0.009345      -0.014987       0.050594       0.067913      -0.070301      -0.073578       0.017391       0.056187             10.504028      15.488587      -1.328987      -3.528889       7.306067      -0.524340       8.717428           0.000001
          210              O      -0.541560      18.439603      13.854691      -0.554564      34.842745 0.54375862E+03  0.13067248E+05                                 8.406245                            7.180705       0.671049       2.274068                    0.996093      27.282759      70.963430       0.716752       0.355598      -1.145334       0.012484      -0.004387       0.001719       0.013343      -0.005281       0.050016      -0.023429      -0.083054       0.021083      -0.075926       0.015240       0.060686              9.580086       8.419496      -1.161532      -0.170534      10.825297      -4.182085       9.495465           0.000001
          211              O       0.238650      13.763800      18.666366      -0.379709      27.808166 0.35724053E+03  0.77293906E+04                                 7.200592                            5.800955       1.040740       2.450615                    0.998300      24.106936      59.504539       0.801405       0.353240      -1.147193      -0.016605       0.010111      -0.015598       0.024925      -0.004178       0.052915       0.078257      -0.003825      -0.112216      -0.109072       0.021791       0.087281              8.123421      12.282765      -3.676850       0.967367       6.920372      -1.525895       5.167127          -0.000000
          212              O       4.429256      15.431460      19.477948      -0.411989      21.628560 0.31727862E+03  0.66782484E+04                                 5.948714                            5.391758       1.018179       2.417339                    0.999413      24.658895      60.450012       0.846902       0.343598      -1.152720       0.030192      -0.017301      -0.012223       0.036882       0.050814       0.005362       0.085990       0.078102      -0.003272      -0.116587       0.021734       0.094853              5.995883       7.828435      -0.279318      -1.806514       4.661145      -0.249083       5.498069          -0.000004
          213              O       2.871162      10.398568       0.892739      -0.597831      46.383415 0.71755510E+03  0.18575518E+05                                10.336998                            8.427455      -0.112158       1.998232                    0.993382      29.325816      80.486231       0.637458       0.371167      -1.127416      -0.016303       0.011016       0.002989       0.019901      -0.015523      -0.009994      -0.047667       0.041345      -0.108738      -0.072598       0.027763       0.044835             12.067218      16.630173      -4.377095       0.522737      10.560967       0.460596       9.010513           0.000001
          214              O       0.972661      10.815483      22.086125      -0.526691      36.205247 0.54763959E+03  0.13198348E+05                                 8.667698                            7.244478       0.451747       2.217333                    0.994275      26.861101      70.217237       0.707181       0.359377      -1.141063       0.009612      -0.013812       0.005908       0.017834       0.049437       0.018134      -0.008133      -0.002636       0.096272      -0.068963       0.027689       0.041274             10.194455      10.189180       0.472035       3.597528       7.463465       2.421769      12.930720           0.000000
          215              O      -0.212941      15.681983       5.109626      -0.405965      23.452259 0.33922524E+03  0.72647293E+04                                 6.363622                            5.630987       1.051866       2.433900                    0.999212      24.693138      61.173430       0.815948       0.350519      -1.146334       0.028572      -0.018095       0.001838       0.033870       0.001713      -0.080489      -0.055377      -0.051417      -0.087747      -0.112342       0.018956       0.093386              6.776918       7.551023      -2.341382      -1.380948       7.246800       1.933565       5.532932          -0.000001
          216              O       3.939651      13.756322       5.085167      -0.381403      27.589324 0.36082581E+03  0.78328891E+04                                 7.174853                            5.845544       0.985718       2.429717                    0.998381      24.264215      60.152814       0.794508       0.355127      -1.144728      -0.022506       0.004887      -0.001789       0.023100       0.003483      -0.007208      -0.090300       0.025141      -0.072461      -0.103471       0.023736       0.079735              7.959062      13.117241      -1.825593       1.563747       5.242132       0.715671       5.517813          -0.000000
          217              O       5.331511      11.060397       3.130257      -0.569099      38.705984 0.58675115E+03  0.14399113E+05                                 9.113613                            7.520249       0.349398       2.160771                    0.994570      27.965928      73.973706       0.690530       0.361445      -1.138465       0.014469      -0.014888       0.002907       0.020964      -0.009345       0.014987      -0.050594       0.067913      -0.070301      -0.073578       0.017391       0.056187             10.504028      15.488587      -1.328986       3.528890       7.306066       0.524340       8.717429           0.000001
          218              O       6.958313       9.603999       2.737141      -0.554564      34.842755 0.54375892E+03  0.13067257E+05                                 8.406247                            7.180707       0.671049       2.274068                    0.996093      27.282759      70.963428       0.716752       0.355598      -1.145334      -0.012484       0.004387       0.001719       0.013343      -0.005281      -0.050016       0.023429      -0.083054       0.021083      -0.075926       0.015240       0.060686              9.580088       8.419497      -1.161532       0.170534      10.825303       4.182086       9.495465           0.000001
          219              O       6.178103      14.279802       7.548816      -0.379709      27.808164 0.35724053E+03  0.77293907E+04                                 7.200591                            5.800955       1.040740       2.450615                    0.998300      24.106936      59.504539       0.801405       0.353240      -1.147193       0.016605      -0.010111      -0.015598       0.024925      -0.004178      -0.052915      -0.078257      -0.003825      -0.112216      -0.109072       0.021791       0.087281              8.123420      12.282765      -3.676849      -0.967367       6.920370       1.525895       5.167126          -0.000000
          220              O       1.987497      12.612143       8.360398      -0.411989      21.628568 0.31727877E+03  0.66782527E+04                                 5.948716                            5.391760       1.018179       2.417339                    0.999413      24.658896      60.450022       0.846902       0.343599      -1.152720      -0.030192       0.017301      -0.012222       0.036882       0.050814      -0.005362      -0.085990       0.078102      -0.003272      -0.116587       0.021734       0.094853              5.995885       7.828438      -0.279318       1.806514       4.661146       0.249083       5.498070          -0.000003

******************************************************
Auxiliary information for the entire system
The total spin magnetic moment of the unit cell is   -0.000012
The total net atomic charge of the unit cell is   -0.000000
Accuracy of reproducing the electrostatic potential in the unit cell:
  The inner radius (bohr) =    5.0000
  The outer radius (bohr) =   12.0000
  Valid grid points have density less than (e/(bohr^3)) =    0.0001
  The number of valid grid points were=       191244
  The rms potential error without charges in kcal/mol is=      3.59999
  The rms potential error with partial charges in kcal/mol is=      0.45275
  The RRMSE value at monopole order=      0.12577
  The rms potential error with partial charges and cloud penetration in kcal/mol is=      0.44693
  The RRMSE value at monopole order with cloud penetration is=      0.12415
  The rms potential error with partial charges and atomic dipoles in kcal/mol is=      0.28606
  The RRMSE value at dipole order=      0.07946
  The rms potential error with partial charges, atomic dipoles and cloud penetration in kcal/mol is=      0.26808
  The RRMSE value at dipole order with cloud penetration=      0.07447

******************************************************
The electron densities and ab initio electrostatic potential were computed in VASP using the PBE functional and
projector augmented wave method. See the main text of the journal article for a description of computational details.
The atomic charges, dipoles, and quadrupoles were computed with the DDEC6 method as described in
(a) T. A. Manz and N. Gabaldon Limas, RSC Adv. 6 (2016) 47771-47801 DOI: 10.1039/c6ra04656h
(b) N. Gabaldon Limas and T. A. Manz, RSC Adv. 8 (2018) 2678-2707 DOI: 10.1039/c7ra11829e.
For each atom in the material, the electron cloud parameters were fit to the spherically averaged atom-in-material
electron density using radial positions for which this density was between 10^-4 and 10^-2 electrons per cubic bohr.
The polarizabilities, dispersion coefficients, and quantum Drude oscillator (QDO) parameters were fit using the MCLF method.
The magnetic structure of the system was optimized in VASP from the default ferromagnetic initial guess using spin polarization.
The atomic spin moments (ASMs) were computed on this optimized magnetic structure using the DDEC6 partition as inputs
to the method of T. A. Manz and D. S. Sholl, J. Chem. Theory Comput. 7 (2011) 4146-4164 DOI: 10.1021/ct200539n.
The RMSE and RRMSE were computed using a uniform grid with Ewald summation.
