# Supplementary material for: A collection of forcefield precursors for metal–organic frameworks
Source: RSC Adv. 2019 Nov 13;9(63):36492–507. doi: 10.1039/c9ra07327b (PMC9075174; doi:10.1039/c9ra07327b)
Supplement: RA-009-C9RA07327B-s3681 [file RA-009-C9RA07327B-s3681.xyz]

  324
jmolscript: load "" {1 1 1} spacegroup "x,y,z" unitcell [{     14.830000     0.000000     0.000000 }, {     -7.415012    17.234021     0.000000 }, {      0.000000    -9.605177    32.531630 }]
Zn    -1.215173    -1.432594    18.337755     0.471561
Zn     9.530788     4.303386    23.833323     0.444156
Zn    -1.705756     4.097447    30.091107     0.455882
Zn     1.215167     3.369994     2.071940     0.472100
Zn     5.299196     9.105974     7.567508     0.444571
Zn     1.705738     8.900035    13.825292     0.455762
Zn     6.199821     4.258850    30.459690     0.472100
Zn     2.115792    -1.477130    24.964122     0.444571
Zn     5.709250    -1.271191    18.706338     0.455760
Zn     8.630161     9.061438    14.193875     0.471562
Zn    -2.115800     3.325458     8.698307     0.444156
Zn     9.120744     3.531397     2.440523     0.455884
H      1.468166    -0.434865    19.053776     0.090682
H      2.518129     0.951629    20.556737     0.115874
H     -0.968405     1.483379    22.398027     0.113820
H     -1.941251     0.108806    20.843015     0.085453
H      7.085765     4.895211    25.364912     0.088132
H      4.797497     4.548890    25.277077     0.125282
H      5.203841     2.751280    21.734382     0.129287
H      7.535116     3.200950    21.880774     0.097015
H     -2.325352     3.318592    27.284278     0.094109
H     -1.155264     2.713439    25.306355     0.118359
H      2.076191     4.577513    26.802810     0.123373
H      0.934281     4.874770    28.761214     0.085746
H      0.252102     2.326283    31.555681     0.086312
H      1.981280    12.057214     0.500987     0.137962
H      1.807766    16.154385     0.224468     0.140190
H     -0.048950     6.134203    31.184821     0.081158
H      0.814166     0.969701     3.650049     0.082061
H     14.238283    -0.872470     3.900542     0.133708
H     12.687065     0.038599     0.289532     0.134702
H     -0.885352     1.959599     0.309050     0.086348
H      4.242856     9.323589     4.681302     0.086800
H      4.061929    10.804437     2.992910     0.144774
H      5.737716    13.569388     5.383985     0.135039
H      5.665050    12.117866     7.043098     0.083704
H     -1.468174     4.367723     2.787961     0.089673
H     -2.518139     5.754217     4.290922     0.114850
H      0.968393     6.285967     6.132212     0.113920
H      1.941243     4.911395     4.577200     0.085125
H      7.744217     9.697799     9.099097     0.088764
H     -4.797513     9.351479     9.011262     0.124455
H      9.626147     7.553869     5.468567     0.128243
H      7.294870     8.003539     5.614959     0.097115
H      2.325336     8.121180    11.018463     0.094744
H      1.155250     7.516028     9.040540     0.117862
H     -2.076209     9.380102    10.536995     0.121233
H     -0.934299     9.677358    12.495399     0.085853
H     -0.252118     7.128871    15.289866     0.085290
H     -1.981296     7.254625    16.766802     0.137417
H     -1.807788    11.351796    16.490283     0.140701
H      0.048928    10.936791    14.919006     0.081653
H     -0.814168    -3.832888    19.915864     0.080233
H      0.591717    -5.675058    20.166357     0.133638
H      2.142935    -4.763990    16.555347     0.133833
H      0.885350    -2.842989    16.574865     0.088176
H     -4.242870     4.521000    20.947117     0.087683
H     -4.061945     6.001848    19.258725     0.144277
H     -5.737738     8.766800    21.649800     0.134853
H     -5.665070     7.315277    23.308913     0.083899
H      8.883162     3.261121    29.743669     0.089673
H      9.933127     1.874627    28.240708     0.114850
H      6.446595     1.342877    26.399418     0.113920
H      5.473745     2.717449    27.954430     0.085125
H     -0.329229    -2.068955    23.432533     0.088763
H     12.212501    -1.722635    23.520368     0.124455
H     -2.211159     0.074975    27.063063     0.128243
H      0.120118    -0.374695    26.916671     0.097115
H      5.089652    -0.492336    21.513167     0.094744
H      6.259738     0.112816    23.491090     0.117862
H      9.491197    -1.751258    21.994635     0.121233
H      8.349287    -2.048514    20.036231     0.085853
H      7.667106     0.499973    17.241764     0.085290
H      9.396284     0.374219    15.764828     0.137417
H      9.222776    -3.722952    16.041347     0.140701
H      7.366060    -3.307947    17.612624     0.081654
H      8.229156    11.461732    12.615766     0.080233
H      6.823271    13.303902    12.365273     0.133638
H      5.272053    12.392834    15.976283     0.133833
H      6.529638    10.471833    15.956765     0.088176
H     11.657858     3.107844    11.584513     0.087683
H     11.476933     1.626996    13.272905     0.144278
H     13.152726    -1.137956    10.881830     0.134853
H     13.080058     0.313567     9.222717     0.083899
H      5.946822     8.063709    13.477854     0.090682
H      4.896859     6.677215    11.974893     0.115874
H      8.383393     6.145465    10.133603     0.113820
H      9.356239     7.520038    11.688615     0.085453
H      0.329223     2.733633     7.166718     0.088132
H      2.617491     3.079954     7.254553     0.125281
H      2.211147     4.877564    10.797248     0.129287
H     -0.120128     4.427894    10.650856     0.097015
H      9.740340     4.310252     5.247352     0.094109
H      8.570252     4.915405     7.225275     0.118359
H      5.338797     3.051331     5.728820     0.123373
H      6.480707     2.754074     3.770416     0.085746
H      7.162886     5.302561     0.975949     0.086312
H      5.433708    -4.428370    32.030643     0.137962
H      5.607222    -8.525541    32.307162     0.140190
H      7.463938     1.494641     1.346809     0.081158
H      6.600822     6.659143    28.881581     0.082061
H     -6.823295     8.501314    28.631088     0.133708
H     -5.272077     7.590245    32.242098     0.134702
H     -6.529660     5.669245    32.222580     0.086348
H      3.172132    -1.694745    27.850328     0.086800
H      3.353059    -3.175593    29.538720     0.144774
H      1.677272    -5.940544    27.147645     0.135039
H      1.749938    -4.489022    25.488532     0.083704
C      0.947633    -0.030897    19.740193     0.107532
C      1.586805     0.790309    20.647826    -0.126227
C      0.891278     1.379508    21.675825     0.060718
C     -0.430075     1.103538    21.711610    -0.140440
C     -1.009927     0.286570    20.777952     0.072331
C      1.503756     2.149296    22.687559     0.375881
C      6.710567     4.409705    24.639457     0.080496
C      5.343241     4.210806    24.577646    -0.142731
C      4.753008     3.541766    23.539887     0.067683
C      5.564209     3.167230    22.508635    -0.139366
C      6.970093     3.419131    22.612736     0.086747
C      3.293736     3.237487    23.543141     0.364641
C     -1.395511     3.499802    27.219215     0.099125
C     -0.716297     3.207024    25.992772    -0.149845
C      0.573913     3.641488    25.817102     0.053959
C      1.183426     4.264929    26.880886    -0.144820
C      0.492347     4.431191    28.045518     0.080464
C      1.370285     3.300795    24.636203     0.393863
C      0.563531     3.182565    31.819187     0.094188
C      1.603114    12.850706     0.136633    -0.146147
C      2.120680    14.132981     0.474962     0.055596
C      1.523030    15.279118    -0.009759    -0.148270
C      0.385570     5.397725    31.601225     0.093022
C      3.284835    14.257367     1.372835     0.390400
C      0.143850     0.814638     2.996163     0.085773
C     14.178963    -0.314894     3.132796    -0.144153
C     13.292129    -0.592920     2.101543     0.068274
C     13.244673     0.236664     1.031253    -0.139802
C     14.017315     1.366821     1.044265     0.096659
C      5.025876    15.446360     2.143834     0.374415
C      4.554285    10.209477     4.821188     0.081833
C      4.404502    11.068276     3.838732    -0.150162
C      4.787114    12.435250     4.111998     0.097760
C      5.356586    12.712035     5.240846    -0.147087
C      5.412941    11.818428     6.177757     0.107182
C      4.474201    13.459721     3.093758     0.362163
C     -0.947641     4.771692     3.474378     0.109043
C     -1.586815     5.592897     4.382011    -0.125944
C     -0.891288     6.182096     5.410010     0.062462
C      0.430065     5.906127     5.445795    -0.142255
C      1.009919     5.089158     4.512137     0.073964
C     -1.503768     6.951884     6.421744     0.374448
C      8.119417     9.212294     8.373642     0.080776
C      9.486743     9.013395     8.311831    -0.142105
C     10.076978     8.344354     7.274072     0.067368
C      9.265777     7.969818     6.242820    -0.137368
C      7.859893     8.221719     6.346921     0.086529
C     -3.293750     8.040075     7.277326     0.364983
C      1.395495     8.302391    10.953400     0.098026
C      0.716281     8.009613     9.726957    -0.149472
C     -0.573929     8.444076     9.551287     0.055145
C     -1.183442     9.067518    10.615071    -0.142854
C     -0.492365     9.233779    11.779703     0.080033
C     -1.370299     8.103383     8.370388     0.395304
C     -0.563549     7.985153    15.553372     0.094478
C     -1.603132     8.048117    16.402448    -0.143439
C     -2.120700     9.330392    16.740777     0.055218
C     -1.523052    10.476529    16.256056    -0.149313
C     -0.385590    10.200314    15.335410     0.092964
C     -3.284855     9.454778    17.638650     0.390393
C     -0.143852    -3.987951    19.261978     0.085760
C      0.651037    -5.117483    19.398611    -0.143852
C      1.537871    -5.395509    18.367358     0.067731
C      1.585327    -4.565924    17.297068    -0.137372
C      0.812683    -3.435768    17.310080     0.092870
C     -5.025898    10.643772    18.409649     0.374741
C     -4.554301     5.406888    21.087003     0.079274
C     -4.404518     6.265687    20.104547    -0.148006
C     -4.787134     7.632662    20.377813     0.095539
C     -5.356606     7.909446    21.506661    -0.146662
C     -5.412959     7.015839    22.443572     0.107323
C     -4.474221     8.657133    19.359573     0.362943
C      8.362629     2.857152    29.057252     0.109043
C      9.001803     2.035947    28.149619    -0.125945
C      8.306276     1.446748    27.121620     0.062462
C      6.984923     1.722717    27.085835    -0.142255
C      6.405069     2.539686    28.019493     0.073964
C      8.918756     0.676960    26.109886     0.374448
C     -0.704429    -1.583450    24.157988     0.080776
C     -2.071755    -1.384551    24.219799    -0.142105
C     -2.661990    -0.715510    25.257558     0.067368
C     -1.850789    -0.340974    26.288810    -0.137368
C     -0.444905    -0.592875    26.184709     0.086529
C     10.708738    -0.411231    25.254304     0.364982
C      6.019493    -0.673547    21.578230     0.098025
C      6.698707    -0.380769    22.804673    -0.149472
C      7.988917    -0.815232    22.980343     0.055146
C      8.598430    -1.438674    21.916559    -0.142854
C      7.907353    -1.604935    20.751927     0.080033
C      8.785287    -0.474539    24.161242     0.395304
C      7.978537    -0.356309    16.978258     0.094477
C      9.018120    -0.419273    16.129182    -0.143439
C      9.535688    -1.701548    15.790853     0.055218
C      8.938040    -2.847685    16.275574    -0.149313
C      7.800578    -2.571470    17.196220     0.092964
C     10.699843    -1.825934    14.892980     0.390393
C      7.558840    11.616795    13.269652     0.085760
C      6.763951    12.746327    13.133019    -0.143852
C     13.292129    -4.209668    14.164272     0.067731
C      5.829661    12.194768    15.234562    -0.137373
C      6.602305    11.064612    15.221550     0.092870
C     12.440886    -3.014928    14.121981     0.374741
C     11.969289     2.221956    11.444627     0.079274
C     11.819506     1.363157    12.427083    -0.148006
C     12.202122    -0.003818    12.153817     0.095539
C     12.771594    -0.280602    11.024969    -0.146662
C     12.827947     0.613005    10.088058     0.107323
C     11.889209    -1.028289    13.172057     0.362943
C      6.467355     7.659741    12.791437     0.107532
C      5.828183     6.838535    11.883804    -0.126227
C      6.523710     6.249336    10.855805     0.060718
C      7.845063     6.525306    10.820020    -0.140440
C      8.424915     7.342274    11.753678     0.072331
C      5.911232     5.479548     9.844071     0.375881
C      0.704421     3.219139     7.892173     0.080496
C      2.071747     3.418038     7.953984    -0.142731
C      2.661980     4.087078     8.991743     0.067683
C      1.850779     4.461614    10.022995    -0.139366
C      0.444895     4.209713     9.918894     0.086747
C      4.121252     4.391357     8.988489     0.364641
C      8.810499     4.129042     5.312415     0.099125
C      8.131285     4.421820     6.538858    -0.149844
C      6.841075     3.987356     6.714528     0.053959
C      6.231562     3.363915     5.650744    -0.144820
C      6.922641     3.197653     4.486112     0.080464
C      6.044703     4.328049     7.895427     0.393863
C      6.851457     4.446279     0.712443     0.094188
C      5.811874    -5.221862    32.394997    -0.146148
C      5.294308    -6.504137    32.056668     0.055596
C      5.891958     1.954903     0.009759    -0.148269
C      7.029418     2.231119     0.930405     0.093022
C      4.130153    -6.628523    31.158795     0.390400
C      7.271138     6.814206    29.535467     0.085773
C     -6.763975     7.943738    29.398834    -0.144153
C      1.537871    -9.012257    30.430087     0.068273
C     -5.829685     7.392180    31.500377    -0.139802
C     -6.602327     6.262023    31.487365     0.096659
C      2.389112    -7.817516    30.387796     0.374415
C      2.860703    -2.580633    27.710442     0.081833
C      3.010486    -3.439432    28.692898    -0.150162
C      2.627874    -4.806406    28.419632     0.097760
C      2.058402    -5.083191    27.290784    -0.147087
C      2.002047    -4.189584    26.353873     0.107182
C      2.940787    -5.830877    29.437872     0.362163
I     -0.927916    -0.139149    16.175052    -0.465744
I     11.395963    -2.204291    19.286702    -0.468435
I     -3.896589     2.337104    23.097457    -0.428510
I     -4.886049     5.347628    26.110212    -0.453040
I     -2.830610     1.812157    30.518573    -0.469074
I     -2.928936     6.212021    30.072564    -0.431858
I      0.927910    -4.941738    32.440867    -0.465602
I      3.434032     2.598297     3.020887    -0.468404
I      3.896576     7.139693     6.831642    -0.428647
I      4.886031    10.150216     9.844397    -0.453105
I      2.830595     6.614745    14.252758    -0.469232
I      2.928914    11.014610    13.806749    -0.431949
I      6.487078    12.570582     0.090763    -0.465602
I      3.980956     5.030547    29.510743    -0.468404
I      3.518412     0.489151    25.699988    -0.428647
I      2.528957    -2.521372    22.687233    -0.453105
I      4.584393     1.014099    18.278872    -0.469231
I      4.486074    -3.385766    18.724881    -0.431949
I      8.342904     7.767993    16.356578    -0.465745
I     -3.980975     9.833135    13.244928    -0.468435
I     11.311577     5.291740     9.434173    -0.428510
I     12.301037     2.281216     6.421418    -0.453040
I     10.245598     5.816687     2.013057    -0.469075
I     10.343924     1.416823     2.459066    -0.431859
N     -0.317366    -0.277371    19.769472    -0.158675
N      7.499523     3.934366    23.692786    -0.161239
N     -0.771169     4.007803    28.253721    -0.162365
N      2.859218     2.500641    22.524901    -0.372525
N      2.593759     3.717913    24.577646    -0.383312
N      0.772636     2.562312    23.728571    -0.387235
N     -0.032635     4.219930    31.340972    -0.152219
N      0.029658     1.681856     2.020214    -0.164687
N      5.128205    10.494796     6.037871    -0.184913
N      4.036715    15.356612     1.268734    -0.370923
N      5.303197    14.558461     3.119783    -0.395962
N      3.486523    13.287420     2.241429    -0.392957
N      0.317358     4.525218     3.503657    -0.159533
N      7.330461     8.736954     7.426971    -0.161969
N      0.771151     8.810392    11.987906    -0.161677
N     -2.859230     7.303229     6.259086    -0.372945
N     -2.593775     8.520502     8.311831    -0.385059
N     -0.772650     7.364901     7.462756    -0.387226
N      0.032617     9.022519    15.075157    -0.152574
N     -0.029662    -3.120732    18.286029    -0.161798
N     -5.128223     5.692207    22.303686    -0.184105
N     -4.036737    10.554024    17.534549    -0.371821
N     -5.303219     9.755873    19.385598    -0.394822
N     -3.486543     8.484831    18.507244    -0.393597
N      7.097630     3.103626    29.027973    -0.159533
N      0.084527    -1.108110    25.104659    -0.161969
N      6.643837    -1.181548    20.543724    -0.161676
N     10.274218     0.325615    26.272544    -0.372945
N     10.008763    -0.891658    24.219799    -0.385058
N      8.187638     0.263943    25.068874    -0.387226
N      7.382371    -1.393675    17.456473    -0.152574
N      7.444650    10.749576    14.245601    -0.161798
N     12.543211     1.936637    10.227944    -0.184105
N     11.451725    -2.925180    14.997081    -0.371821
N     12.718207    -2.127029    13.146032    -0.394822
N     10.901531    -0.855987    14.024386    -0.393597
N      7.732354     7.906215    12.762158    -0.158676
N     -0.084535     3.694478     8.838844    -0.161239
N      8.186157     3.621041     4.277909    -0.162365
N      4.555770     5.128203    10.006729    -0.372525
N      4.821229     3.910931     7.953984    -0.383312
N      6.642352     5.066532     8.803059    -0.387235
N      7.447623     3.408914     1.190658    -0.152219
N      7.385330     5.946988    30.511416    -0.164688
N      2.286783    -2.865952    26.493759    -0.184913
N      3.378273    -7.727768    31.262896    -0.370923
N      2.111791    -6.929617    29.411847    -0.395962
N      3.928465    -5.658576    30.290201    -0.392956

The following XYZ coordinates are in angstroms. Other properties are in atomic units.
The sperically averaged electron density of each atom fit to a function of the form exp(a - br)
eigen_1, eigen_2 and eigen_3 are the three eigenvalues of traceless quadrupole moment tensor
  atom number  atomic symbol              X              Y              Z     net charge C6 coefficient C8 coefficient C10 coefficient fluctuating dipole atomic polarizability isotropic forcefield polarizability              a              b squared Pearson coefficient          <r^3>          <r^4>         wp_QDO          m_QDO          q_QDO       dipole_x       dipole_y       dipole_z         dipole            Qxy            Qxz            Qyz     Q(x^2-y^2)  Q(3z^2 - R^2)        eigen_1        eigen_2        eigen_3 static polarizability      alpha(xx)      alpha(xy)      alpha(xz)      alpha(yy)      alpha(yz)      alpha(zz) atomic spin moment
            1             Zn      -1.215173      -1.432594      18.337755       0.471561     134.222258 0.31942968E+04  0.11677023E+06                                21.385177                           18.431783       0.324450       1.861754                    0.998424      59.086559     175.732745       0.420106       0.398833      -1.139036      -0.009455       0.003286      -0.004598       0.011016       0.003125      -0.012884      -0.000008       0.037290      -0.020297      -0.015764      -0.011389       0.027152             25.428124      23.220164      -1.087200       5.054490      26.383946       6.560981      26.680264           0.000005
            2             Zn       9.530788       4.303386      23.833323       0.444156     135.185851 0.33138561E+04  0.12232165E+06                                21.521733                           18.800627       0.321340       1.851329                    0.998489      60.274878     180.441285       0.414853       0.399984      -1.137631       0.012360      -0.003204       0.003809       0.013325      -0.003603      -0.013356       0.006749      -0.031349       0.019589      -0.024671       0.004714       0.019957             25.270785      27.235010       1.302951      -0.090316      24.090445      -6.505619      24.486899           0.000006
            3             Zn      -1.705756       4.097447      30.091107       0.455882     135.645901 0.32115624E+04  0.11765237E+06                                21.591389                           18.519515       0.308459       1.853564                    0.998301      59.683849     178.156709       0.417492       0.400474      -1.136971      -0.011786      -0.012344       0.001535       0.017137       0.011804       0.022155       0.010872       0.012315       0.038067      -0.020115      -0.014511       0.034626             25.182978      28.539956      -1.704786       2.023057      19.726350       3.296136      27.282628           0.000005
            4             Zn       1.215167       3.369994       2.071940       0.472100     134.210603 0.31940815E+04  0.11676309E+06                                21.386338                           18.432967       0.320962       1.860787                    0.998401      59.083569     175.737637       0.420021       0.398911      -1.138954       0.008468       0.003177      -0.004414       0.010064      -0.003831       0.012663       0.000764       0.038014      -0.019317      -0.016807      -0.010468       0.027275             25.429618      23.221367       1.086098      -5.054738      26.385032       6.562822      26.682455           0.000005
            5             Zn       5.299196       9.105974       7.567508       0.444571     135.222295 0.33146644E+04  0.12236394E+06                                21.529669                           18.806111       0.320324       1.851004                    0.998504      60.278686     180.485903       0.414670       0.400119      -1.137488      -0.011658      -0.003386       0.003688       0.012687       0.003109       0.012984       0.006561      -0.031529       0.019495      -0.024462       0.004972       0.019490             25.281382      27.237905      -1.301296       0.092079      24.104777      -6.512754      24.501463           0.000006
            6             Zn       1.705738       8.900035      13.825292       0.455762     135.659721 0.32111723E+04  0.11763351E+06                                21.592235                           18.517230       0.312163       1.854449                    0.998281      59.683290     178.146677       0.417560       0.400424      -1.137017       0.013007      -0.012560       0.001176       0.018120      -0.012254      -0.021344       0.010563       0.012376       0.038009      -0.020434      -0.013507       0.033941             25.187485      28.547223       1.705599      -2.026984      19.725277       3.295704      27.289955           0.000005
            7             Zn       6.199821       4.258850      30.459690       0.472100     134.210607 0.31940817E+04  0.11676309E+06                                21.386337                           18.432966       0.320963       1.860788                    0.998401      59.083572     175.737638       0.420021       0.398911      -1.138954      -0.008468      -0.003177       0.004414       0.010064      -0.003831       0.012663       0.000764       0.038014      -0.019317      -0.016807      -0.010468       0.027274             25.429616      23.221367       1.086098      -5.054738      26.385031       6.562821      26.682451           0.000005
            8             Zn       2.115792      -1.477130      24.964122       0.444571     135.222304 0.33146647E+04  0.12236395E+06                                21.529670                           18.806113       0.320323       1.851004                    0.998504      60.278689     180.485917       0.414670       0.400120      -1.137488       0.011658       0.003386      -0.003688       0.012687       0.003109       0.012984       0.006561      -0.031530       0.019495      -0.024462       0.004972       0.019490             25.281382      27.237903      -1.301296       0.092079      24.104779      -6.512755      24.501465           0.000006
            9             Zn       5.709250      -1.271191      18.706338       0.455760     135.659730 0.32111728E+04  0.11763354E+06                                21.592244                           18.517238       0.312161       1.854449                    0.998281      59.683284     178.146711       0.417560       0.400424      -1.137016      -0.013007       0.012560      -0.001176       0.018120      -0.012254      -0.021344       0.010563       0.012376       0.038010      -0.020434      -0.013507       0.033941             25.187496      28.547235       1.705600      -2.026987      19.725288       3.295705      27.289965           0.000005
           10             Zn       8.630161       9.061438      14.193875       0.471562     134.222301 0.31942977E+04  0.11677026E+06                                21.385170                           18.431776       0.324454       1.861755                    0.998424      59.086580     175.732750       0.420106       0.398832      -1.139037       0.009455      -0.003286       0.004598       0.011015       0.003125      -0.012883      -0.000008       0.037290      -0.020297      -0.015763      -0.011389       0.027152             25.428117      23.220156      -1.087200       5.054489      26.383940       6.560982      26.680256           0.000005
           11             Zn      -2.115800       3.325458       8.698307       0.444156     135.185851 0.33138561E+04  0.12232165E+06                                21.521731                           18.800626       0.321340       1.851329                    0.998489      60.274880     180.441279       0.414853       0.399984      -1.137631      -0.012360       0.003204      -0.003809       0.013325      -0.003603      -0.013357       0.006749      -0.031349       0.019589      -0.024671       0.004714       0.019957             25.270782      27.235006       1.302951      -0.090315      24.090445      -6.505619      24.486896           0.000006
           12             Zn       9.120744       3.531397       2.440523       0.455884     135.645884 0.32115617E+04  0.11765233E+06                                21.591380                           18.519506       0.308461       1.853565                    0.998301      59.683853     178.156669       0.417492       0.400474      -1.136972       0.011786       0.012344      -0.001535       0.017136       0.011804       0.022155       0.010872       0.012315       0.038066      -0.020115      -0.014511       0.034626             25.182967      28.539943      -1.704784       2.023056      19.726340       3.296134      27.282617           0.000005
           13              H       1.468166      -0.434865      19.053776       0.090682       1.244013 0.90510168E+01  0.92812515E+02                                 1.994659                            1.817808      -1.390179       2.212557                    0.991594       4.000491      11.931212       0.436282       1.369083      -0.688265       0.026893      -0.019880      -0.031879       0.046203      -0.000304      -0.004123       0.013555       0.007901      -0.002666      -0.016137       0.003408       0.012729              2.107890       1.983814      -0.254709      -0.441837       1.951433       0.606185       2.388421          -0.000001
           14              H       2.518129       0.951629      20.556737       0.115874       1.216947 0.90294782E+01  0.93136051E+02                                 1.995569                            1.837517      -1.607583       2.104185                    0.991317       4.230891      12.925206       0.423467       1.402270      -0.679753       0.034305       0.007011      -0.004809       0.035343      -0.002930      -0.002002      -0.001112       0.010419      -0.011769      -0.005653      -0.002515       0.008169              2.086921       2.861521       0.219895      -0.063037       1.654207       0.138550       1.745035          -0.000001
           15              H      -0.968405       1.483379      22.398027       0.113820       1.208932 0.90874794E+01  0.93433466E+02                                 1.949402                            1.814775      -1.598351       2.106775                    0.991523       4.158293      12.485081       0.438343       1.359044      -0.688401      -0.021059       0.013614       0.023258       0.034202       0.001901      -0.010612       0.000270       0.015483      -0.007749      -0.009381      -0.006044       0.015426              2.026971       2.100250      -0.196791      -0.374429       1.773030       0.408775       2.207634          -0.000001
           16              H      -1.941251       0.108806      20.843015       0.085453       1.486094 0.11270038E+02  0.12189289E+03                                 2.225149                            2.013202      -1.501594       2.146065                    0.991380       4.269181      13.011326       0.419926       1.348592      -0.691921      -0.043118      -0.003274       0.008045       0.043984       0.000233      -0.009918       0.007210       0.019051       0.013586      -0.015260      -0.001418       0.016678              2.350909       3.377512       0.313425       0.001264       1.809014       0.129547       1.866201          -0.000002
           17              H       7.085765       4.895211      25.364912       0.088132       1.531818 0.11622899E+02  0.12543661E+03                                 2.191946                            1.987570      -1.428347       2.177583                    0.993446       4.071272      12.001096       0.445282       1.274564      -0.708723       0.009077       0.025642       0.036905       0.045847      -0.006986      -0.008924       0.014190       0.006347       0.023950      -0.015852      -0.006187       0.022040              2.310472       2.220182       0.436136       0.546747       2.084660       0.581321       2.626574          -0.000002
           18              H       4.797497       4.548890      25.277077       0.125282       1.338072 0.10223980E+02  0.10662063E+03                                 2.000873                            1.867252      -1.269946       2.276400                    0.995729       3.695061      10.629579       0.459270       1.278842      -0.709705      -0.017761       0.014647       0.027269       0.035688      -0.001361      -0.001650       0.009826      -0.009341       0.015234      -0.007429      -0.006329       0.013758              2.056976       2.320615      -0.125715      -0.424143       1.682774       0.293020       2.167537          -0.000001
           19              H       5.203841       2.751280      21.734382       0.129287       1.278665 0.98147786E+01  0.10218791E+03                                 1.988543                            1.864325      -1.521013       2.161814                    0.992183       3.897749      11.522582       0.442989       1.327988      -0.697029      -0.013923      -0.014254      -0.030214       0.036193      -0.002205      -0.001008       0.003287      -0.001436       0.022849      -0.006234      -0.002501       0.008734              2.030447       2.027547       0.217698       0.283675       1.815321       0.398242       2.248473          -0.000002
           20              H       7.535116       3.200950      21.880774       0.097015       1.448450 0.11090080E+02  0.11781208E+03                                 2.112017                            1.947440      -1.046222       2.377632                    0.996738       3.706289      10.696815       0.449600       1.282403      -0.710511       0.023033      -0.008943      -0.042212       0.048911       0.006186      -0.003128       0.009394       0.012018       0.046438      -0.019177       0.000855       0.018323              2.197884       2.409328      -0.068196      -0.699175       1.769556       0.170646       2.414770          -0.000001
           21              H      -2.325352       3.318592      27.284278       0.094109       1.151586 0.81771299E+01  0.82050126E+02                                 1.917432                            1.744159      -1.316932       2.245579                    0.992569       3.999886      11.942849       0.437548       1.395091      -0.682527      -0.049377      -0.005123      -0.001249       0.049658       0.007696       0.000170       0.012179       0.023990      -0.001463      -0.020799       0.005186       0.015613              2.039675       2.959852       0.237289      -0.096123       1.548229       0.054175       1.610944          -0.000001
           22              H      -1.155264       2.713439      25.306355       0.118359       1.190258 0.90474458E+01  0.93317967E+02                                 1.961382                            1.837052      -1.607710       2.105463                    0.991556       4.208860      12.835278       0.424540       1.398776      -0.680540      -0.017354      -0.019416      -0.023632       0.035166       0.010305       0.002151       0.006996       0.006354      -0.010822      -0.011783      -0.002796       0.014579              2.025767       2.010356       0.277382       0.271372       1.859740       0.440147       2.207204          -0.000001
           23              H       2.076191       4.577513      26.802810       0.123373       1.449250 0.11120129E+02  0.11911487E+03                                 2.142112                            1.969089      -1.549371       2.139882                    0.992548       3.991441      11.859010       0.437319       1.307531      -0.701708       0.032430       0.014166      -0.001043       0.035405       0.009348       0.003254       0.002406       0.003274      -0.016984      -0.006847      -0.006339       0.013186              2.228207       2.963284       0.354780      -0.204073       1.749968       0.114564       1.971368          -0.000001
           24              H       0.934281       4.874770      28.761214       0.085746       1.430379 0.10339818E+02  0.10910638E+03                                 2.160798                            1.920795      -1.268759       2.261580                    0.993216       4.009462      11.946871       0.433799       1.338075      -0.695455       0.025319       0.025645       0.030165       0.046997       0.011744      -0.000497       0.008833       0.009544       0.005252      -0.016796       0.002948       0.013848              2.344848       2.039888       0.305637       0.500270       1.900277       0.695524       3.094379          -0.000002
           25              H       0.252102       2.326283      31.555681       0.086312       1.620875 0.12191257E+02  0.13250044E+03                                 2.265626                            2.030701      -1.201629       2.291069                    0.995545       3.861915      11.243030       0.444286       1.268454      -0.713055      -0.006999      -0.043628      -0.009967       0.045296      -0.010755       0.008706      -0.004058      -0.029016      -0.018843      -0.019089      -0.003674       0.022762              2.389208       2.101586       0.596756       0.352035       3.051685       0.462499       2.014354          -0.000002
           26              H       1.981280      12.057214       0.500987       0.137962       1.231623 0.91035911E+01  0.91445003E+02                                 1.848183                            1.731105      -1.048986       2.393610                    0.997926       3.327079       9.137459       0.493962       1.234426      -0.722084       0.011643      -0.037300       0.012628       0.041065       0.000644       0.003998      -0.004492      -0.030182      -0.047724      -0.017935      -0.005623       0.023558              1.892365       1.752322      -0.280877       0.318100       2.154793      -0.320257       1.769979          -0.000001
           27              H       1.807766      16.154385       0.224468       0.140190       1.285238 0.97333402E+01  0.10144659E+03                                 2.027425                            1.882328      -1.465780       2.195719                    0.992604       3.853189      11.514118       0.430497       1.365086      -0.690078       0.011091       0.036087       0.007085       0.038412      -0.002735       0.006998      -0.006080      -0.018566      -0.007840      -0.012858      -0.001363       0.014221              2.098888       1.878734       0.189232       0.220019       2.668595       0.360838       1.749337          -0.000003
           28              H      -0.048950       6.134203      31.184821       0.081158       1.595595 0.12073544E+02  0.13135502E+03                                 2.253989                            2.028434      -1.261205       2.253559                    0.995812       4.013001      11.821149       0.440531       1.277962      -0.709276      -0.013083       0.039569      -0.019301       0.045929       0.007673       0.003976       0.002285      -0.030808      -0.016791      -0.015567      -0.004824       0.020391              2.378934       2.294793      -0.687307       0.443628       2.739940      -0.346243       2.102071          -0.000002
           29              H       0.814166       0.969701       3.650049       0.082061       1.708058 0.13162792E+02  0.14623724E+03                                 2.357889                            2.117939      -1.379346       2.203663                    0.993521       4.076286      12.108455       0.431406       1.277939      -0.709737       0.028872      -0.000493       0.033162       0.043972       0.001713       0.011152      -0.012927      -0.018724       0.034364      -0.020898      -0.001917       0.022815              2.503980       2.724324       0.489761       0.832737       2.124627       0.391872       2.662990          -0.000002
           30              H      14.238283      -0.872470       3.900542       0.133708       1.324451 0.10031276E+02  0.10338149E+03                                 1.947508                            1.823447      -1.134564       2.345710                    0.997361       3.463595       9.678997       0.478144       1.242972      -0.719839       0.005105      -0.018996       0.034027       0.039303      -0.001761       0.012622      -0.010280       0.013835       0.035797      -0.017106      -0.005704       0.022810              1.984832       1.592772       0.145760       0.051124       2.120917      -0.465241       2.240806          -0.000001
           31              H      12.687065       0.038599       0.289532       0.134702       1.312270 0.10202734E+02  0.10714434E+03                                 2.042696                            1.919593      -1.287085       2.283159                    0.994361       3.714462      10.988688       0.430646       1.354357      -0.694371      -0.022157      -0.004005      -0.032197       0.039289      -0.000763       0.009226      -0.006589      -0.007982       0.047401      -0.014827      -0.005525       0.020352              2.108156       2.104916       0.306397       0.381944       1.883754       0.237408       2.335798          -0.000001
           32              H      -0.885352       1.959599       0.309050       0.086348       1.553288 0.12262558E+02  0.13376517E+03                                 2.218009                            2.051160      -1.172591       2.305454                    0.995561       3.897877      11.450940       0.436410       1.286617      -0.708956      -0.012134       0.024097      -0.040032       0.048274       0.004182       0.016065      -0.001180       0.003193       0.038438      -0.016424      -0.005942       0.022365              2.288914       1.778072       0.108671      -0.095114       2.465462      -0.638894       2.623207          -0.000002
           33              H       4.242856       9.323589       4.681302       0.086800       1.561403 0.11733909E+02  0.12584087E+03                                 2.159273                            1.951365      -1.303480       2.239198                    0.994328       3.887045      11.103338       0.469312       1.216930      -0.723209      -0.021356      -0.035289      -0.017541       0.044823       0.006401       0.014049       0.009391      -0.002417       0.038770      -0.015133      -0.009211       0.024345              2.290850       1.807197       0.476659       0.044637       3.305235      -0.153372       1.760119          -0.000001
           34              H       4.061929      10.804437       2.992910       0.144774       1.210535 0.89123089E+01  0.88914316E+02                                 1.817156                            1.705074      -1.085553       2.383224                    0.997454       3.269998       8.905751       0.501877       1.223284      -0.724824      -0.011199      -0.017884      -0.035227       0.041063       0.012893       0.006789       0.008933      -0.020011       0.020417      -0.019927      -0.001402       0.021329              1.850366       1.528196       0.049986       0.345397       1.676496       0.025230       2.346407          -0.000001
           35              H       5.737716      13.569388       5.383985       0.135039       1.151506 0.82042290E+01  0.79524134E+02                                 1.693619                            1.583854      -1.044260       2.387918                    0.998306       3.192390       8.345284       0.551088       1.146631      -0.742661       0.020626       0.026976       0.006575       0.034588       0.009805       0.010446       0.009544      -0.004724      -0.002265      -0.011893      -0.008063       0.019956              1.736623       1.414057       0.311381       0.069670       2.268272      -0.056792       1.527538          -0.000003
           36              H       5.665050      12.117866       7.043098       0.083704       1.624104 0.12338312E+02  0.13327719E+03                                 2.191235                            1.985541      -1.177867       2.301482                    0.995670       3.756649      10.582227       0.473230       1.198211      -0.729926       0.007230       0.024654       0.036414       0.044566       0.007942       0.006649       0.007148      -0.027481      -0.013528      -0.015888      -0.005213       0.021101              2.288716       1.724083       0.032751       0.427496       1.881638       0.127229       3.260428          -0.000002
           37              H      -1.468174       4.367723       2.787961       0.089673       1.248435 0.90869757E+01  0.93244315E+02                                 1.996511                            1.819198      -1.381830       2.215112                    0.991608       4.005176      11.936949       0.437050       1.365752      -0.688902      -0.027076      -0.020221      -0.032316       0.046759       0.000289       0.004188       0.013639       0.008359      -0.002714      -0.016353       0.003578       0.012775              2.109968       1.985548       0.255346       0.442823       1.953206       0.607391       2.391150          -0.000001
           38              H      -2.518139       5.754217       4.290922       0.114850       1.216537 0.90258696E+01  0.93079264E+02                                 1.994420                            1.836666      -1.606791       2.104723                    0.991319       4.229549      12.915097       0.423779       1.401531      -0.679917      -0.034872       0.007143      -0.005031       0.035949       0.002956       0.001666      -0.000942       0.010148      -0.011846      -0.005341      -0.002663       0.008004              2.085587       2.859048      -0.219567       0.062895       1.653462       0.138482       1.744251          -0.000001
           39              H       0.968393       6.285967       6.132212       0.113920       1.202015 0.90264226E+01  0.92682074E+02                                 1.945535                            1.811488      -1.591270       2.111293                    0.991532       4.149724      12.465388       0.437562       1.363285      -0.687623       0.021066       0.013833       0.023667       0.034573      -0.001918       0.010472       0.000259       0.015553      -0.007630      -0.009256      -0.006072       0.015328              2.022862       2.095914       0.195929       0.372883       1.769802       0.407308       2.202869          -0.000001
           40              H       1.941243       4.911395       4.577200       0.085125       1.475416 0.11169231E+02  0.12045878E+03                                 2.209180                            2.000260      -1.473722       2.157713                    0.991736       4.249493      12.907388       0.422776       1.343325      -0.693017       0.043628      -0.003010       0.007936       0.044446      -0.000452       0.010040       0.006897       0.018833       0.013548      -0.015042      -0.001581       0.016623              2.333110       3.347684      -0.309816      -0.001229       1.797598       0.127966       1.854049          -0.000002
           41              H       7.744217       9.697799       9.099097       0.088764       1.534794 0.11652355E+02  0.12586255E+03                                 2.196780                            1.991618      -1.442139       2.172052                    0.993398       4.075547      12.027733       0.444215       1.276526      -0.708291      -0.008492       0.025412       0.036615       0.045371       0.007025       0.008863       0.014344       0.006379       0.023530      -0.015985      -0.006091       0.022076              2.315770       2.225457      -0.437694      -0.548631       2.089132       0.583223       2.632719          -0.000002
           42              H      -4.797513       9.351479       9.011262       0.124455       1.344331 0.10284261E+02  0.10742883E+03                                 2.009012                            1.874258      -1.283627       2.270333                    0.995503       3.703686      10.670388       0.457764       1.280905      -0.709275       0.018321       0.014911       0.027507       0.036258       0.001369       0.001498       0.009568      -0.009652       0.015518      -0.007611      -0.005971       0.013582              2.065584       2.331049       0.126499       0.426943       1.688864       0.294920       2.176838          -0.000001
           43              H       9.626147       7.553869       5.468567       0.128243       1.286669 0.98857340E+01  0.10307814E+03                                 1.993619                            1.868472      -1.522383       2.159727                    0.992112       3.907704      11.548040       0.443561       1.324327      -0.697741       0.013698      -0.014505      -0.030760       0.036663       0.002043       0.001044       0.003074      -0.001404       0.022663      -0.006015      -0.002549       0.008564              2.035808       2.032384      -0.218803      -0.285283       1.819711       0.400447       2.255330          -0.000001
           44              H       7.294870       8.003539       5.614959       0.097115       1.444926 0.11057399E+02  0.11735555E+03                                 2.106706                            1.943108      -1.034515       2.382277                    0.996863       3.702135      10.673104       0.450695       1.280478      -0.710915      -0.023292      -0.008695      -0.041940       0.048755      -0.006280       0.003350       0.009627       0.011381       0.046011      -0.019139       0.000772       0.018367              2.192047       2.402398       0.067878       0.696041       1.765734       0.169935       2.408008          -0.000001
           45              H       2.325336       8.121180      11.018463       0.094744       1.149369 0.81586352E+01  0.81821173E+02                                 1.915350                            1.742481      -1.318747       2.245556                    0.992556       3.995634      11.928399       0.437631       1.395565      -0.682444       0.049317      -0.004790      -0.001505       0.049572      -0.007794       0.000020       0.012055       0.023634      -0.001036      -0.020663       0.005274       0.015390              2.037309       2.955847      -0.236857       0.095938       1.546752       0.054052       1.609328          -0.000001
           46              H       1.155250       7.516028       9.040540       0.117862       1.193599 0.90769496E+01  0.93686147E+02                                 1.963724                            1.838966      -1.618688       2.100531                    0.991398       4.214208      12.850430       0.424748       1.397137      -0.680829       0.017234      -0.019522      -0.024014       0.035423      -0.010386      -0.002135       0.006811       0.006456      -0.010829      -0.011711      -0.002872       0.014582              2.028293       2.012781      -0.278079      -0.272198       1.861911       0.441229       2.210187          -0.000001
           47              H      -2.076209       9.380102      10.536995       0.121233       1.448051 0.11105463E+02  0.11887292E+03                                 2.137567                            1.965250      -1.541032       2.143027                    0.992433       3.990051      11.835809       0.438763       1.304158      -0.702431      -0.033311       0.014718      -0.001242       0.036439      -0.009133      -0.003477       0.002549       0.003338      -0.017424      -0.006913      -0.006252       0.013165              2.223310       2.955997      -0.353525       0.203498       1.746656       0.114109       1.967277          -0.000001
           48              H      -0.934299       9.677358      12.495399       0.085853       1.429386 0.10330972E+02  0.10898387E+03                                 2.159385                            1.919643      -1.265429       2.262815                    0.993384       4.007465      11.937236       0.434064       1.337615      -0.695552      -0.025445       0.025767       0.030192       0.047148      -0.011637       0.000458       0.008711       0.009780       0.005221      -0.016674       0.002936       0.013738              2.343206       2.038622      -0.305355      -0.499882       1.899128       0.694743       3.091868          -0.000002
           49              H      -0.252118       7.128871      15.289866       0.085290       1.615663 0.12145858E+02  0.13184910E+03                                 2.258096                            2.024942      -1.185548       2.297756                    0.995802       3.857955      11.215094       0.445686       1.265984      -0.713591       0.007222      -0.044434      -0.009870       0.046087       0.010792      -0.008833      -0.004082      -0.028535      -0.018493      -0.019057      -0.003542       0.022599              2.380664       2.094746      -0.593304      -0.350037       3.039113       0.459837       2.008133          -0.000002
           50              H      -1.981296       7.254625      16.766802       0.137417       1.236322 0.91448477E+01  0.91965760E+02                                 1.853117                            1.735177      -1.047711       2.393579                    0.997938       3.332727       9.159060       0.493303       1.234646      -0.722033      -0.011693      -0.037538       0.012604       0.041287      -0.000668      -0.004020      -0.004656      -0.029732      -0.047730      -0.017961      -0.005413       0.023374              1.897597       1.756758       0.282498      -0.319599       2.161497      -0.322062       1.774537          -0.000001
           51              H      -1.807788      11.351796      16.490283       0.140701       1.279000 0.96751856E+01  0.10066915E+03                                 2.019278                            1.875512      -1.466366       2.196080                    0.992719       3.842548      11.464992       0.431775       1.363363      -0.690435      -0.010959       0.035968       0.007385       0.038319       0.002843      -0.007047      -0.006221      -0.018442      -0.007691      -0.012863      -0.001462       0.014325              2.090114       1.871710      -0.187746      -0.218531       2.655586       0.358136       1.743046          -0.000003
           52              H       0.048928      10.936791      14.919006       0.081653       1.585064 0.11976368E+02  0.12999094E+03                                 2.240824                            2.017785      -1.252756       2.257431                    0.995882       3.999697      11.755115       0.442652       1.274840      -0.709950       0.013112       0.039089      -0.019368       0.045552      -0.007439      -0.004210       0.002269      -0.031238      -0.017219      -0.015764      -0.004786       0.020550              2.364357       2.280803       0.680972      -0.439421       2.722008      -0.343130       2.090261          -0.000002
           53              H      -0.814168      -3.832888      19.915864       0.080233       1.697870 0.13068930E+02  0.14486645E+03                                 2.343641                            2.106745      -1.290714       2.242015                    0.994142       4.067921      12.051338       0.433873       1.273548      -0.710684      -0.029705      -0.000335       0.034035       0.045176      -0.001482      -0.011192      -0.012810      -0.018741       0.034477      -0.020807      -0.001996       0.022802              2.487849       2.705884      -0.484784      -0.824159       2.112459       0.387925       2.645204          -0.000002
           54              H       0.591717      -5.675058      20.166357       0.133638       1.328109 0.10065888E+02  0.10384402E+03                                 1.952616                            1.827762      -1.147074       2.340515                    0.997190       3.467538       9.699977       0.477044       1.244568      -0.719494      -0.004492      -0.019013       0.034033       0.039242       0.001936      -0.012822      -0.010249       0.013967       0.035408      -0.017071      -0.005882       0.022953              1.990189       1.596331      -0.146292      -0.051412       2.126847      -0.467426       2.247387          -0.000002
           55              H       2.142935      -4.763990      16.555347       0.133833       1.309308 0.10168924E+02  0.10665264E+03                                 2.035689                            1.913350      -1.271296       2.289057                    0.994599       3.708656      10.948366       0.432578       1.350036      -0.695239       0.022545      -0.004135      -0.032455       0.039733       0.000842      -0.009323      -0.006513      -0.008341       0.046868      -0.014956      -0.005278       0.020234              2.100707       2.097531      -0.304687      -0.380173       1.877266       0.236209       2.327323          -0.000001
           56              H       0.885350      -2.842989      16.574865       0.088176       1.546150 0.12197538E+02  0.13291264E+03                                 2.214024                            2.047894      -1.183760       2.301898                    0.995449       3.887906      11.424893       0.435951       1.289360      -0.708400       0.012217       0.023707      -0.039370       0.047553      -0.004369      -0.015893      -0.001236       0.002981       0.038213      -0.016485      -0.005659       0.022145              2.284637       1.775404      -0.108284       0.094865       2.460589      -0.636764       2.617917          -0.000002
           57              H      -4.242870       4.521000      20.947117       0.087683       1.559247 0.11717916E+02  0.12564949E+03                                 2.158936                            1.951287      -1.307826       2.237858                    0.994254       3.885479      11.104617       0.468784       1.218494      -0.722844       0.020864      -0.035167      -0.017452       0.044459      -0.006388      -0.013823       0.009291      -0.002274       0.038417      -0.014906      -0.009155       0.024062              2.290407       1.807147      -0.476191      -0.044675       3.303808      -0.153434       1.760265          -0.000001
           58              H      -4.061945       6.001848      19.258725       0.144277       1.209574 0.89011324E+01  0.88759123E+02                                 1.814735                            1.702847      -1.081692       2.384824                    0.997505       3.268883       8.895339       0.502807       1.221624      -0.725200       0.011244      -0.017792      -0.035414       0.041196      -0.012847      -0.006824       0.009008      -0.020221       0.020413      -0.019961      -0.001459       0.021420              1.847914       1.526353      -0.049882      -0.344856       1.674161       0.025247       2.343227          -0.000001
           59              H      -5.737738       8.766800      21.649800       0.134853       1.151236 0.82033814E+01  0.79517560E+02                                 1.693664                            1.584063      -1.044804       2.387943                    0.998319       3.192685       8.347409       0.550874       1.147053      -0.742558      -0.020630       0.027096       0.006333       0.034640      -0.009829      -0.010432       0.009738      -0.004749      -0.002317      -0.011870      -0.008231       0.020102              1.736576       1.414123      -0.311204      -0.069646       2.267878      -0.056963       1.527725          -0.000003
           60              H      -5.665070       7.315277      23.308913       0.083899       1.637102 0.12456288E+02  0.13491945E+03                                 2.206595                            1.997832      -1.197346       2.293246                    0.995497       3.767918      10.640683       0.470608       1.201602      -0.729154      -0.007135       0.024523       0.036270       0.044359      -0.007698      -0.006688       0.007179      -0.027700      -0.013999      -0.015920      -0.005216       0.021136              2.305656       1.734384      -0.033123      -0.432491       1.893726       0.128410       3.288859          -0.000002
           61              H       8.883162       3.261121      29.743669       0.089673       1.248436 0.90869820E+01  0.93244393E+02                                 1.996511                            1.819198      -1.381831       2.215112                    0.991608       4.005177      11.936952       0.437050       1.365751      -0.688902       0.027076       0.020221       0.032316       0.046759       0.000289       0.004188       0.013639       0.008359      -0.002714      -0.016353       0.003578       0.012775              2.109969       1.985549       0.255346       0.442823       1.953206       0.607392       2.391151          -0.000001
           62              H       9.933127       1.874627      28.240708       0.114850       1.216538 0.90258796E+01  0.93079389E+02                                 1.994421                            1.836667      -1.606792       2.104723                    0.991319       4.229551      12.915103       0.423779       1.401530      -0.679917       0.034871      -0.007143       0.005031       0.035949       0.002956       0.001666      -0.000942       0.010148      -0.011846      -0.005341      -0.002663       0.008004              2.085588       2.859049      -0.219567       0.062895       1.653463       0.138482       1.744252          -0.000001
           63              H       6.446595       1.342877      26.399418       0.113920       1.202014 0.90264117E+01  0.92681931E+02                                 1.945534                            1.811487      -1.591270       2.111294                    0.991532       4.149721      12.465376       0.437562       1.363285      -0.687623      -0.021066      -0.013833      -0.023667       0.034573      -0.001918       0.010472       0.000259       0.015553      -0.007630      -0.009256      -0.006072       0.015328              2.022860       2.095912       0.195929       0.372882       1.769801       0.407308       2.202868          -0.000001
           64              H       5.473745       2.717449      27.954430       0.085125       1.475415 0.11169220E+02  0.12045863E+03                                 2.209178                            2.000259      -1.473720       2.157714                    0.991736       4.249491      12.907379       0.422776       1.343325      -0.693017      -0.043628       0.003010      -0.007936       0.044446      -0.000452       0.010040       0.006897       0.018833       0.013548      -0.015042      -0.001581       0.016623              2.333109       3.347682      -0.309816      -0.001229       1.797597       0.127966       1.854048          -0.000002
           65              H      -0.329229      -2.068955      23.432533       0.088763       1.534793 0.11652348E+02  0.12586245E+03                                 2.196780                            1.991618      -1.442138       2.172052                    0.993398       4.075546      12.027731       0.444215       1.276527      -0.708290       0.008492      -0.025412      -0.036615       0.045371       0.007025       0.008863       0.014344       0.006379       0.023530      -0.015985      -0.006091       0.022076              2.315770       2.225457      -0.437694      -0.548631       2.089132       0.583223       2.632719          -0.000002
           66              H      12.212501      -1.722635      23.520368       0.124455       1.344331 0.10284260E+02  0.10742883E+03                                 2.009012                            1.874258      -1.283627       2.270333                    0.995503       3.703686      10.670388       0.457764       1.280905      -0.709275      -0.018321      -0.014911      -0.027507       0.036258       0.001369       0.001498       0.009568      -0.009652       0.015518      -0.007611      -0.005971       0.013582              2.065584       2.331049       0.126499       0.426943       1.688864       0.294920       2.176838          -0.000001
           67              H      -2.211159       0.074975      27.063063       0.128243       1.286669 0.98857345E+01  0.10307814E+03                                 1.993618                            1.868471      -1.522384       2.159727                    0.992112       3.907704      11.548036       0.443561       1.324326      -0.697741      -0.013698       0.014505       0.030760       0.036663       0.002043       0.001044       0.003074      -0.001404       0.022663      -0.006015      -0.002549       0.008564              2.035807       2.032383      -0.218803      -0.285283       1.819710       0.400447       2.255329          -0.000001
           68              H       0.120118      -0.374695      26.916671       0.097115       1.444925 0.11057397E+02  0.11735553E+03                                 2.106707                            1.943109      -1.034515       2.382278                    0.996863       3.702134      10.673104       0.450695       1.280479      -0.710915       0.023292       0.008695       0.041940       0.048755      -0.006280       0.003350       0.009627       0.011381       0.046011      -0.019139       0.000772       0.018367              2.192047       2.402399       0.067878       0.696041       1.765735       0.169935       2.408008          -0.000002
           69              H       5.089652      -0.492336      21.513167       0.094744       1.149370 0.81586399E+01  0.81821231E+02                                 1.915350                            1.742482      -1.318747       2.245556                    0.992556       3.995635      11.928402       0.437631       1.395564      -0.682444      -0.049317       0.004790       0.001505       0.049572      -0.007794       0.000020       0.012055       0.023634      -0.001036      -0.020663       0.005274       0.015390              2.037309       2.955848      -0.236857       0.095938       1.546752       0.054052       1.609328          -0.000001
           70              H       6.259738       0.112816      23.491090       0.117862       1.193598 0.90769455E+01  0.93686094E+02                                 1.963724                            1.838966      -1.618688       2.100531                    0.991398       4.214207      12.850426       0.424748       1.397137      -0.680829      -0.017234       0.019522       0.024014       0.035423      -0.010386      -0.002135       0.006811       0.006456      -0.010829      -0.011711      -0.002872       0.014582              2.028292       2.012780      -0.278078      -0.272198       1.861910       0.441229       2.210187          -0.000001
           71              H       9.491197      -1.751258      21.994635       0.121233       1.448051 0.11105457E+02  0.11887284E+03                                 2.137566                            1.965250      -1.541032       2.143027                    0.992433       3.990050      11.835805       0.438763       1.304158      -0.702431       0.033311      -0.014718       0.001242       0.036439      -0.009133      -0.003476       0.002549       0.003338      -0.017423      -0.006913      -0.006252       0.013165              2.223310       2.955996      -0.353525       0.203498       1.746656       0.114109       1.967277          -0.000001
           72              H       8.349287      -2.048514      20.036231       0.085853       1.429386 0.10330972E+02  0.10898387E+03                                 2.159384                            1.919643      -1.265429       2.262815                    0.993384       4.007465      11.937233       0.434064       1.337615      -0.695552       0.025445      -0.025767      -0.030192       0.047148      -0.011637       0.000458       0.008711       0.009780       0.005221      -0.016674       0.002936       0.013738              2.343205       2.038622      -0.305355      -0.499881       1.899127       0.694742       3.091867          -0.000001
           73              H       7.667106       0.499973      17.241764       0.085290       1.615662 0.12145853E+02  0.13184905E+03                                 2.258096                            2.024942      -1.185548       2.297757                    0.995802       3.857954      11.215093       0.445686       1.265984      -0.713591      -0.007222       0.044434       0.009870       0.046087       0.010792      -0.008833      -0.004082      -0.028535      -0.018493      -0.019057      -0.003542       0.022599              2.380665       2.094747      -0.593304      -0.350038       3.039114       0.459837       2.008133          -0.000002
           74              H       9.396284       0.374219      15.764828       0.137417       1.236322 0.91448539E+01  0.91965842E+02                                 1.853118                            1.735178      -1.047712       2.393578                    0.997938       3.332728       9.159065       0.493303       1.234647      -0.722033       0.011693       0.037538      -0.012604       0.041287      -0.000668      -0.004020      -0.004656      -0.029732      -0.047730      -0.017961      -0.005413       0.023374              1.897598       1.756759       0.282498      -0.319599       2.161498      -0.322063       1.774537          -0.000001
           75              H       9.222776      -3.722952      16.041347       0.140701       1.279001 0.96751928E+01  0.10066924E+03                                 2.019278                            1.875512      -1.466367       2.196079                    0.992719       3.842549      11.464993       0.431775       1.363362      -0.690436       0.010959      -0.035968      -0.007385       0.038319       0.002843      -0.007047      -0.006221      -0.018442      -0.007690      -0.012863      -0.001462       0.014325              2.090114       1.871710      -0.187746      -0.218531       2.655586       0.358136       1.743046          -0.000003
           76              H       7.366060      -3.307947      17.612624       0.081654       1.585062 0.11976354E+02  0.12999074E+03                                 2.240822                            2.017783      -1.252754       2.257432                    0.995882       3.999695      11.755105       0.442652       1.274839      -0.709950      -0.013112      -0.039089       0.019368       0.045552      -0.007439      -0.004210       0.002269      -0.031238      -0.017219      -0.015764      -0.004786       0.020550              2.364355       2.280800       0.680971      -0.439421       2.722005      -0.343130       2.090259          -0.000002
           77              H       8.229156      11.461732      12.615766       0.080233       1.697870 0.13068930E+02  0.14486646E+03                                 2.343642                            2.106746      -1.290714       2.242014                    0.994142       4.067921      12.051339       0.433873       1.273548      -0.710684       0.029705       0.000335      -0.034035       0.045176      -0.001482      -0.011192      -0.012810      -0.018740       0.034477      -0.020807      -0.001996       0.022802              2.487849       2.705884      -0.484784      -0.824160       2.112459       0.387925       2.645204          -0.000002
           78              H       6.823271      13.303902      12.365273       0.133638       1.328109 0.10065889E+02  0.10384403E+03                                 1.952616                            1.827762      -1.147075       2.340515                    0.997190       3.467538       9.699976       0.477044       1.244568      -0.719494       0.004492       0.019013      -0.034033       0.039242       0.001937      -0.012822      -0.010249       0.013967       0.035408      -0.017071      -0.005882       0.022953              1.990188       1.596331      -0.146292      -0.051412       2.126847      -0.467426       2.247387          -0.000002
           79              H       5.272053      12.392834      15.976283       0.133833       1.309308 0.10168925E+02  0.10665266E+03                                 2.035689                            1.913351      -1.271296       2.289057                    0.994599       3.708656      10.948368       0.432578       1.350036      -0.695239      -0.022545       0.004135       0.032455       0.039733       0.000842      -0.009323      -0.006513      -0.008341       0.046868      -0.014956      -0.005278       0.020234              2.100707       2.097531      -0.304687      -0.380173       1.877267       0.236210       2.327324          -0.000001
           80              H       6.529638      10.471833      15.956765       0.088176       1.546150 0.12197538E+02  0.13291264E+03                                 2.214024                            2.047894      -1.183761       2.301898                    0.995449       3.887906      11.424893       0.435951       1.289360      -0.708400      -0.012217      -0.023707       0.039370       0.047553      -0.004369      -0.015893      -0.001236       0.002981       0.038213      -0.016485      -0.005659       0.022145              2.284637       1.775404      -0.108284       0.094865       2.460589      -0.636764       2.617917          -0.000002
           81              H      11.657858       3.107844      11.584513       0.087683       1.559246 0.11717910E+02  0.12564940E+03                                 2.158935                            1.951287      -1.307826       2.237858                    0.994254       3.885478      11.104613       0.468784       1.218493      -0.722844      -0.020864       0.035167       0.017452       0.044459      -0.006388      -0.013823       0.009291      -0.002274       0.038417      -0.014906      -0.009155       0.024062              2.290406       1.807146      -0.476191      -0.044675       3.303807      -0.153434       1.760264          -0.000001
           82              H      11.476933       1.626996      13.272905       0.144278       1.209573 0.89011213E+01  0.88758986E+02                                 1.814734                            1.702846      -1.081691       2.384824                    0.997505       3.268881       8.895333       0.502807       1.221624      -0.725199      -0.011244       0.017792       0.035414       0.041196      -0.012847      -0.006824       0.009008      -0.020221       0.020413      -0.019961      -0.001459       0.021420              1.847913       1.526352      -0.049882      -0.344856       1.674160       0.025247       2.343226          -0.000002
           83              H      13.152726      -1.137956      10.881830       0.134853       1.151237 0.82033899E+01  0.79517661E+02                                 1.693665                            1.584064      -1.044805       2.387942                    0.998319       3.192687       8.347414       0.550874       1.147053      -0.742558       0.020630      -0.027096      -0.006333       0.034639      -0.009829      -0.010432       0.009738      -0.004749      -0.002317      -0.011870      -0.008231       0.020102              1.736576       1.414124      -0.311204      -0.069646       2.267879      -0.056963       1.527726          -0.000003
           84              H      13.080058       0.313567       9.222717       0.083899       1.637103 0.12456294E+02  0.13491954E+03                                 2.206595                            1.997833      -1.197347       2.293246                    0.995497       3.767919      10.640687       0.470608       1.201602      -0.729154       0.007135      -0.024523      -0.036270       0.044359      -0.007698      -0.006688       0.007179      -0.027700      -0.013999      -0.015920      -0.005216       0.021136              2.305657       1.734384      -0.033123      -0.432492       1.893726       0.128410       3.288860          -0.000002
           85              H       5.946822       8.063709      13.477854       0.090682       1.244013 0.90510176E+01  0.92812523E+02                                 1.994659                            1.817808      -1.390179       2.212557                    0.991594       4.000491      11.931211       0.436282       1.369083      -0.688266      -0.026893       0.019880       0.031879       0.046203      -0.000304      -0.004123       0.013554       0.007901      -0.002666      -0.016137       0.003408       0.012729              2.107889       1.983814      -0.254709      -0.441837       1.951433       0.606185       2.388421          -0.000001
           86              H       4.896859       6.677215      11.974893       0.115874       1.216947 0.90294705E+01  0.93135947E+02                                 1.995568                            1.837516      -1.607582       2.104186                    0.991317       4.230889      12.925196       0.423467       1.402269      -0.679753      -0.034305      -0.007011       0.004809       0.035343      -0.002930      -0.002002      -0.001112       0.010419      -0.011769      -0.005653      -0.002515       0.008169              2.086920       2.861519       0.219895      -0.063037       1.654206       0.138550       1.745034          -0.000001
           87              H       8.383393       6.145465      10.133603       0.113820       1.208931 0.90874753E+01  0.93433413E+02                                 1.949401                            1.814775      -1.598351       2.106775                    0.991523       4.158292      12.485077       0.438343       1.359044      -0.688401       0.021059      -0.013614      -0.023258       0.034202       0.001901      -0.010612       0.000270       0.015483      -0.007749      -0.009381      -0.006044       0.015426              2.026971       2.100249      -0.196791      -0.374429       1.773030       0.408775       2.207634          -0.000001
           88              H       9.356239       7.520038      11.688615       0.085453       1.486093 0.11270031E+02  0.12189281E+03                                 2.225149                            2.013202      -1.501594       2.146065                    0.991380       4.269180      13.011326       0.419925       1.348593      -0.691921       0.043118       0.003274      -0.008045       0.043984       0.000233      -0.009918       0.007210       0.019051       0.013586      -0.015260      -0.001418       0.016678              2.350909       3.377512       0.313424       0.001264       1.809014       0.129547       1.866201          -0.000002
           89              H       0.329223       2.733633       7.166718       0.088132       1.531819 0.11622900E+02  0.12543663E+03                                 2.191947                            1.987570      -1.428347       2.177583                    0.993446       4.071272      12.001097       0.445281       1.274564      -0.708723      -0.009077      -0.025642      -0.036905       0.045847      -0.006986      -0.008924       0.014190       0.006347       0.023950      -0.015852      -0.006187       0.022040              2.310472       2.220182       0.436136       0.546747       2.084660       0.581322       2.626575          -0.000002
           90              H       2.617491       3.079954       7.254553       0.125281       1.338073 0.10223990E+02  0.10662075E+03                                 2.000874                            1.867252      -1.269947       2.276399                    0.995729       3.695063      10.629584       0.459270       1.278842      -0.709705       0.017761      -0.014647      -0.027269       0.035688      -0.001361      -0.001650       0.009826      -0.009341       0.015234      -0.007429      -0.006329       0.013758              2.056976       2.320616      -0.125715      -0.424143       1.682775       0.293020       2.167538          -0.000001
           91              H       2.211147       4.877564      10.797248       0.129287       1.278664 0.98147682E+01  0.10218778E+03                                 1.988542                            1.864324      -1.521013       2.161815                    0.992183       3.897747      11.522575       0.442989       1.327988      -0.697029       0.013923       0.014254       0.030214       0.036193      -0.002205      -0.001008       0.003287      -0.001436       0.022849      -0.006234      -0.002501       0.008734              2.030446       2.027546       0.217698       0.283675       1.815320       0.398241       2.248472          -0.000001
           92              H      -0.120128       4.427894      10.650856       0.097015       1.448451 0.11090093E+02  0.11781225E+03                                 2.112018                            1.947441      -1.046223       2.377632                    0.996738       3.706291      10.696823       0.449600       1.282403      -0.710511      -0.023033       0.008943       0.042212       0.048911       0.006186      -0.003128       0.009394       0.012018       0.046438      -0.019177       0.000855       0.018323              2.197886       2.409329      -0.068196      -0.699175       1.769557       0.170646       2.414771          -0.000002
           93              H       9.740340       4.310252       5.247352       0.094109       1.151586 0.81771317E+01  0.82050144E+02                                 1.917432                            1.744159      -1.316932       2.245579                    0.992569       3.999886      11.942847       0.437548       1.395090      -0.682527       0.049377       0.005123       0.001249       0.049658       0.007696       0.000170       0.012179       0.023990      -0.001463      -0.020799       0.005186       0.015613              2.039675       2.959852       0.237289      -0.096123       1.548229       0.054175       1.610944          -0.000001
           94              H       8.570252       4.915405       7.225275       0.118359       1.190257 0.90474385E+01  0.93317870E+02                                 1.961381                            1.837051      -1.607709       2.105464                    0.991556       4.208858      12.835269       0.424540       1.398776      -0.680540       0.017354       0.019416       0.023632       0.035166       0.010305       0.002151       0.006996       0.006354      -0.010822      -0.011783      -0.002797       0.014579              2.025766       2.010355       0.277382       0.271372       1.859739       0.440147       2.207203          -0.000001
           95              H       5.338797       3.051331       5.728820       0.123373       1.449250 0.11120127E+02  0.11911485E+03                                 2.142112                            1.969089      -1.549372       2.139882                    0.992548       3.991441      11.859011       0.437318       1.307531      -0.701708      -0.032430      -0.014166       0.001043       0.035405       0.009348       0.003254       0.002406       0.003274      -0.016984      -0.006847      -0.006339       0.013186              2.228207       2.963284       0.354780      -0.204073       1.749968       0.114564       1.971368          -0.000001
           96              H       6.480707       2.754074       3.770416       0.085746       1.430378 0.10339811E+02  0.10910629E+03                                 2.160797                            1.920794      -1.268759       2.261580                    0.993216       4.009461      11.946866       0.433799       1.338075      -0.695455      -0.025319      -0.025645      -0.030165       0.046997       0.011744      -0.000497       0.008833       0.009544       0.005252      -0.016796       0.002948       0.013848              2.344847       2.039887       0.305637       0.500269       1.900276       0.695523       3.094377          -0.000002
           97              H       7.162886       5.302561       0.975949       0.086312       1.620875 0.12191261E+02  0.13250048E+03                                 2.265625                            2.030701      -1.201630       2.291069                    0.995545       3.861916      11.243029       0.444286       1.268453      -0.713055       0.006999       0.043628       0.009967       0.045296      -0.010755       0.008706      -0.004058      -0.029016      -0.018843      -0.019089      -0.003674       0.022762              2.389207       2.101585       0.596756       0.352035       3.051684       0.462499       2.014353          -0.000002
           98              H       5.433708      -4.428370      32.030643       0.137962       1.231621 0.91035756E+01  0.91444803E+02                                 1.848181                            1.731103      -1.048984       2.393611                    0.997926       3.327077       9.137449       0.493963       1.234425      -0.722085      -0.011643       0.037300      -0.012628       0.041065       0.000644       0.003998      -0.004492      -0.030182      -0.047724      -0.017935      -0.005623       0.023558              1.892362       1.752320      -0.280877       0.318099       2.154790      -0.320256       1.769977          -0.000001
           99              H       5.607222      -8.525541      32.307162       0.140190       1.285239 0.97333458E+01  0.10144666E+03                                 2.027426                            1.882329      -1.465781       2.195719                    0.992604       3.853190      11.514122       0.430497       1.365086      -0.690078      -0.011091      -0.036087      -0.007085       0.038412      -0.002735       0.006998      -0.006080      -0.018565      -0.007840      -0.012858      -0.001363       0.014221              2.098889       1.878734       0.189232       0.220019       2.668596       0.360838       1.749337          -0.000003
          100              H       7.463938       1.494641       1.346809       0.081158       1.595595 0.12073543E+02  0.13135499E+03                                 2.253988                            2.028433      -1.261205       2.253559                    0.995812       4.013001      11.821146       0.440531       1.277962      -0.709277       0.013083      -0.039569       0.019301       0.045929       0.007673       0.003976       0.002285      -0.030808      -0.016791      -0.015567      -0.004824       0.020391              2.378934       2.294792      -0.687307       0.443627       2.739939      -0.346243       2.102070          -0.000001
          101              H       6.600822       6.659143      28.881581       0.082061       1.708058 0.13162785E+02  0.14623716E+03                                 2.357889                            2.117939      -1.379346       2.203663                    0.993521       4.076285      12.108453       0.431406       1.277940      -0.709737      -0.028872       0.000493      -0.033162       0.043972       0.001713       0.011152      -0.012927      -0.018724       0.034364      -0.020898      -0.001917       0.022815              2.503980       2.724324       0.489761       0.832737       2.124627       0.391872       2.662990          -0.000002
          102              H      -6.823295       8.501314      28.631088       0.133708       1.324450 0.10031272E+02  0.10338142E+03                                 1.947507                            1.823446      -1.134565       2.345710                    0.997361       3.463595       9.678993       0.478144       1.242971      -0.719839      -0.005105       0.018996      -0.034027       0.039303      -0.001761       0.012622      -0.010280       0.013835       0.035797      -0.017106      -0.005704       0.022810              1.984830       1.592771       0.145760       0.051124       2.120916      -0.465240       2.240804          -0.000001
          103              H      -5.272077       7.590245      32.242098       0.134702       1.312269 0.10202724E+02  0.10714420E+03                                 2.042696                            1.919592      -1.287084       2.283160                    0.994361       3.714460      10.988681       0.430646       1.354357      -0.694371       0.022157       0.004005       0.032197       0.039289      -0.000763       0.009226      -0.006589      -0.007982       0.047401      -0.014827      -0.005525       0.020352              2.108155       2.104915       0.306397       0.381944       1.883754       0.237407       2.335797          -0.000002
          104              H      -6.529660       5.669245      32.222580       0.086348       1.553289 0.12262564E+02  0.13376525E+03                                 2.218009                            2.051161      -1.172591       2.305454                    0.995561       3.897878      11.450943       0.436410       1.286617      -0.708956       0.012134      -0.024097       0.040032       0.048274       0.004182       0.016065      -0.001180       0.003193       0.038438      -0.016424      -0.005942       0.022365              2.288914       1.778072       0.108671      -0.095114       2.465462      -0.638894       2.623208          -0.000002
          105              H       3.172132      -1.694745      27.850328       0.086800       1.561405 0.11733922E+02  0.12584105E+03                                 2.159275                            1.951366      -1.303481       2.239198                    0.994328       3.887047      11.103347       0.469312       1.216930      -0.723208       0.021356       0.035289       0.017541       0.044823       0.006401       0.014049       0.009391      -0.002417       0.038770      -0.015133      -0.009211       0.024345              2.290852       1.807198       0.476660       0.044638       3.305238      -0.153373       1.760120          -0.000001
          106              H       3.353059      -3.175593      29.538720       0.144774       1.210535 0.89123157E+01  0.88914407E+02                                 1.817157                            1.705075      -1.085553       2.383224                    0.997454       3.269999       8.905757       0.501876       1.223285      -0.724824       0.011199       0.017884       0.035227       0.041063       0.012894       0.006789       0.008933      -0.020011       0.020417      -0.019927      -0.001402       0.021329              1.850368       1.528197       0.049986       0.345397       1.676497       0.025230       2.346409          -0.000002
          107              H       1.677272      -5.940544      27.147645       0.135039       1.151507 0.82042312E+01  0.79524158E+02                                 1.693619                            1.583854      -1.044261       2.387918                    0.998306       3.192391       8.345286       0.551088       1.146631      -0.742661      -0.020626      -0.026976      -0.006574       0.034588       0.009805       0.010446       0.009544      -0.004724      -0.002266      -0.011893      -0.008063       0.019956              1.736622       1.414057       0.311381       0.069670       2.268272      -0.056792       1.527538          -0.000003
          108              H       1.749938      -4.489022      25.488532       0.083704       1.624104 0.12338316E+02  0.13327723E+03                                 2.191235                            1.985541      -1.177866       2.301483                    0.995670       3.756650      10.582229       0.473231       1.198211      -0.729926      -0.007230      -0.024654      -0.036414       0.044566       0.007942       0.006649       0.007148      -0.027481      -0.013528      -0.015888      -0.005213       0.021101              2.288716       1.724083       0.032751       0.427496       1.881638       0.127229       3.260428          -0.000002
          109              C       0.947633      -0.030897      19.740193       0.107532      28.226454 0.33236460E+03  0.74003379E+04                                 8.449957                            6.317017      -0.152565       1.981004                    0.997835      26.417874      77.055680       0.610982       0.450236      -1.030398      -0.036833       0.008425       0.015400       0.040802      -0.023107      -0.003046      -0.035880      -0.048382      -0.019558      -0.041946      -0.012614       0.054559             10.058450      11.054074       1.824084       1.059625       8.399045       4.848450      10.722232          -0.000016
          110              C       1.586805       0.790309      20.647826      -0.126227      37.951046 0.46099277E+03  0.11105333E+05                                10.179579                            7.388413      -0.321227       1.881119                    0.998253      30.163508      90.610808       0.572571       0.444058      -1.037109      -0.017531       0.004644      -0.001875       0.018233      -0.016808       0.005942      -0.048431      -0.043638      -0.028424      -0.044053      -0.019822       0.063875             12.447963      12.569245       2.141938       1.052556      10.293682       6.597773      14.480962           0.000019
          111              C       0.891278       1.379508      21.675825       0.060718      37.755715 0.37006880E+03  0.83653151E+04                                10.008497                            6.508549      -0.101477       1.996231                    0.999286      25.956158      73.410312       0.631232       0.429257      -1.055091      -0.010832      -0.003713      -0.017084       0.020566      -0.009141      -0.002161      -0.032848      -0.038216      -0.016641      -0.030814      -0.013633       0.044446             13.559130      13.821725       3.934673       3.682328      11.005633       7.770769      15.850031          -0.000014
          112              C      -0.430075       1.103538      21.711610      -0.140440      35.626881 0.43951151E+03  0.10446927E+05                                 9.685531                            7.150420      -0.164448       1.929491                    0.998795      29.874972      88.717928       0.590696       0.436239      -1.043258       0.014967       0.004770      -0.015062       0.021762      -0.013355      -0.005435      -0.039410      -0.045593       0.006750      -0.039240      -0.013991       0.053231             11.844137      14.224543       2.939657       2.284174       9.238774       5.185389      12.069094           0.000018
          113              C      -1.009927       0.286570      20.777952       0.072331      29.568308 0.34860161E+03  0.78284278E+04                                 8.561103                            6.358021       0.067373       2.036732                    0.999220      26.904901      77.945273       0.627213       0.434856      -1.042915       0.041369      -0.004425      -0.036716       0.055489      -0.015438      -0.011654      -0.038279      -0.010823      -0.003119      -0.045032       0.003847       0.041186             10.232514      11.354478       1.451486       0.491709       8.158098       4.809110      11.184965          -0.000020
          114              C       1.503756       2.149296      22.687559       0.375881      35.052370 0.32712234E+03  0.72079762E+04                                 9.846281                            6.326993      -0.314017       1.937930                    0.998996      24.168190      68.661522       0.605741       0.458898      -1.032152       0.015498       0.012739       0.017311       0.026498      -0.030145       0.010949      -0.052026      -0.072863      -0.068609      -0.051469      -0.033155       0.084625             13.605938      14.053881       4.700831       3.936711      10.832164       7.413348      15.931771          -0.000024
          115              C       6.710567       4.409705      24.639457       0.080496      27.159262 0.33031062E+03  0.72954808E+04                                 8.001214                            6.131198       0.180300       2.075525                    0.999706      26.289059      74.761386       0.649793       0.426775      -1.051109       0.013887      -0.024881      -0.035085       0.045198      -0.013108      -0.004269      -0.011585      -0.072354       0.025524      -0.043495       0.005363       0.038132              9.413339      13.812310       2.008970      -0.001087       5.905470       2.021503       8.522236          -0.000020
          116              C       5.343241       4.210806      24.577646      -0.142731      34.234233 0.42105603E+03  0.98563373E+04                                 9.282661                            6.894596       0.087397       2.010843                    0.999519      29.217955      84.829775       0.618047       0.423359      -1.055918       0.004041      -0.012381      -0.011256       0.017214      -0.015476      -0.006178      -0.021671      -0.071235       0.003710      -0.042289      -0.004852       0.047141             11.407976      18.596005       3.201149       1.015537       6.874395       2.260460       8.753529           0.000019
          117              C       4.753008       3.541766      23.539887       0.067683      38.991564 0.39826913E+03  0.91350327E+04                                10.193655                            6.719948      -0.178399       1.961332                    0.999060      26.302520      74.015738       0.628038       0.425193      -1.061604       0.017790       0.000143       0.004112       0.018260      -0.016905       0.009397      -0.016825      -0.049851       0.003668      -0.031340      -0.007630       0.038970             14.391714      26.130361       4.625334      -0.822155       7.568519       1.945244       9.476262          -0.000011
          118              C       5.564209       3.167230      22.508635      -0.139366      34.301598 0.44488032E+03  0.10560966E+05                                 9.345548                            7.133517       0.008491       1.986835                    0.998859      29.513632      86.361368       0.601520       0.428939      -1.052203       0.004247       0.001477       0.010691       0.011598      -0.007975       0.012536      -0.027109      -0.058525       0.002025      -0.034183      -0.013501       0.047685             11.256160      18.103404       2.099143      -1.498464       6.523199       1.720055       9.141878           0.000021
          119              C       6.970093       3.419131      22.612736       0.086747      26.081383 0.32934849E+03  0.72464076E+04                                 7.717389                            6.072162       0.292937       2.114383                    0.999670      25.958268      72.936351       0.663096       0.419819      -1.058716      -0.005475       0.014870       0.039788       0.042828      -0.007050      -0.010525      -0.014935      -0.061864       0.041795      -0.041488       0.006781       0.034706              8.914421      13.027596       1.928928      -0.659203       5.613356       1.487615       8.102312          -0.000021
          120              C       3.293736       3.237487      23.543141       0.364641      34.499887 0.32955911E+03  0.72715726E+04                                 9.719299                            6.315636      -0.361569       1.913438                    0.998791      24.518847      69.593173       0.611616       0.453871      -1.035508      -0.027007      -0.000601       0.006835       0.027865      -0.025326       0.011962      -0.061688      -0.072579      -0.019410      -0.051048      -0.037594       0.088642             13.880834      24.758443       4.113384      -1.215598       7.580144       2.127839       9.303915          -0.000021
          121              C      -1.395511       3.499802      27.219215       0.099125      29.910168 0.36209167E+03  0.82114575E+04                                 8.725568                            6.570816      -0.065226       1.999880                    0.998527      26.828012      78.183253       0.604022       0.447148      -1.035353       0.030373       0.029865       0.011012       0.043997      -0.008126       0.011581      -0.012910      -0.040422      -0.105078      -0.040038      -0.002187       0.042226             10.323455      12.273639       0.925715      -1.142041       5.992578       3.089706      12.704148          -0.000025
          122              C      -0.716297       3.207024      25.992772      -0.149845      37.255018 0.48362397E+03  0.11753979E+05                                 9.946041                            7.495118      -0.160868       1.924198                    0.998443      30.526076      91.166248       0.578560       0.435593      -1.045389       0.004586       0.012414       0.013140       0.018650      -0.011403       0.016811      -0.019027      -0.028353      -0.023979      -0.026639      -0.008846       0.035485             11.891915      14.876540       0.888152      -3.777869       7.019784       3.159060      13.779420           0.000024
          123              C       0.573913       3.641488      25.817102       0.053959      39.216526 0.39704470E+03  0.91152036E+04                                10.241069                            6.723830      -0.134359       1.977490                    0.999216      26.417076      74.780030       0.624818       0.426997      -1.058705      -0.013434       0.015859       0.015920       0.026181      -0.006287       0.011823      -0.020868      -0.038642      -0.013099      -0.025106      -0.010461       0.035567             13.786692      15.387904      -0.228690      -6.152249       7.478819       4.878943      18.493353          -0.000017
          124              C       1.183426       4.264929      26.880886      -0.144820      37.031533 0.44128634E+03  0.10507310E+05                                 9.932754                            7.169564      -0.193955       1.917014                    0.998796      30.139653      89.794156       0.588896       0.436814      -1.042157      -0.010895      -0.006124      -0.006874       0.014263      -0.007722       0.010977      -0.021673      -0.052585      -0.077624      -0.035693      -0.011949       0.047642             12.065980      11.911200       0.819371      -2.991891       7.101358       4.379712      17.185382           0.000023
          125              C       0.492347       4.431191      28.045518       0.080464      29.450905 0.33861625E+03  0.75330523E+04                                 8.504868                            6.231990       0.172129       2.073118                    0.999531      26.446825      75.729360       0.640127       0.430107      -1.048016      -0.047505      -0.019880      -0.012120       0.052904      -0.000003       0.025758      -0.011432      -0.040173      -0.074302      -0.044496       0.009106       0.035390             10.203290      10.950602       1.160685      -1.819712       5.767854       3.107197      13.891414          -0.000023
          126              C       1.370285       3.300795      24.636203       0.393863      32.379325 0.29892807E+03  0.64616106E+04                                 9.371332                            6.067421      -0.400258       1.911646                    0.998770      23.959027      68.160480       0.613563       0.461820      -1.027064       0.011946      -0.004719      -0.022610       0.026004      -0.037063       0.023740      -0.056515      -0.084039      -0.024120      -0.052456      -0.043640       0.096096             12.787526      15.017011      -0.148748      -5.765794       7.344592       4.452380      16.000976          -0.000017
          127              C       0.563531       3.182565      31.819187       0.094188      26.824439 0.29949107E+03  0.64672653E+04                                 7.930598                            5.823889       0.197600       2.088991                    0.999725      25.715729      72.769259       0.667876       0.424691      -1.050362      -0.013311       0.048213      -0.009264       0.050867      -0.008654      -0.039722       0.000819      -0.036818       0.029028      -0.050497       0.012997       0.037499              9.378881      10.065561       0.465812       5.056925       9.362763       0.247138       8.708320          -0.000027
          128              C       1.603114      12.850706       0.136633      -0.146147      35.916453 0.43647486E+03  0.10304589E+05                                 9.622335                            7.057674       0.024948       1.988922                    0.999279      29.429623      85.673825       0.606233       0.427952      -1.053581       0.007291       0.013200       0.006798       0.016541      -0.000337      -0.032693      -0.002925      -0.035204      -0.041974      -0.045115       0.019797       0.025318             11.711058      13.396869       1.801596       7.076052      10.454175       1.069932      11.282130           0.000031
          129              C       2.120680      14.132981       0.474962       0.055596      42.348262 0.44000640E+03  0.10382627E+05                                10.920428                            7.155290      -0.313904       1.914055                    0.998654      27.290035      78.771481       0.594882       0.436342      -1.051134      -0.015137      -0.014270      -0.024805       0.032374       0.009022      -0.024319      -0.000475       0.014072       0.055201      -0.024804      -0.010292       0.035096             15.035740      19.067028       1.516022      10.802114      11.413279       1.173639      14.626912          -0.000023
          130              C       1.523030      15.279118      -0.009759      -0.148270      37.003990 0.48540631E+03  0.11769404E+05                                 9.841766                            7.446621      -0.042576       1.960690                    0.998847      30.283333      89.369656       0.589675       0.428395      -1.053209      -0.000365       0.006276      -0.014398       0.015711      -0.001960      -0.023166      -0.011660       0.000692       0.040098      -0.025473      -0.005262       0.030734             11.825320      13.381056      -0.279912       6.525970      11.288154       0.817284      10.806749           0.000037
          131              C       0.385570       5.397725      31.601225       0.093022      27.949062 0.33513553E+03  0.74226115E+04                                 8.168525                            6.166108       0.175960       2.075488                    0.999512      26.238349      74.513321       0.650035       0.425435      -1.052832       0.013256      -0.037347       0.008967       0.040632      -0.008959      -0.041690      -0.013848      -0.012392       0.043711      -0.048461       0.003104       0.045357              9.648501      10.181097       0.017609       4.859118       9.953146       0.753043       8.811260          -0.000034
          132              C       3.284835      14.257367       1.372835       0.390400      35.327207 0.32197858E+03  0.71281944E+04                                10.163063                            6.424988      -0.519220       1.875104                    0.997927      24.705162      72.376417       0.575446       0.480783      -1.011382       0.023662       0.000641       0.015763       0.028439      -0.046173      -0.050839       0.055034      -0.001353       0.054897      -0.055757      -0.047390       0.103147             14.318825      17.471192       2.429610       9.253216      10.572756      -1.280113      14.912528          -0.000016
          133              C       0.143850       0.814638       2.996163       0.085773      26.859882 0.32858407E+03  0.72640191E+04                                 7.983295                            6.127421       0.111409       2.051850                    0.999577      26.480852      75.892019       0.646599       0.428490      -1.047718      -0.019919       0.014057      -0.043706       0.050046      -0.036545      -0.006525       0.014858       0.017080       0.052942      -0.047278       0.008508       0.038770              9.312951       8.681606       4.388399       1.923675      11.169896      -0.255646       8.087351          -0.000017
          134              C      14.178963      -0.314894       3.132796      -0.144153      34.445844 0.43250400E+03  0.10184753E+05                                 9.324925                            6.989831       0.082301       2.007723                    0.999486      29.338218      85.222383       0.614004       0.423618      -1.056554      -0.010749       0.005528      -0.000640       0.012104      -0.035112      -0.003397       0.000830       0.037866      -0.001311      -0.039700      -0.000684       0.040384             11.244179      10.345871       6.168674       2.116270      14.098471       0.125745       9.288195           0.000019
          135              C      13.292129      -0.592920       2.101543       0.068274      39.686915 0.41389984E+03  0.96450922E+04                                10.552415                            6.990860      -0.284386       1.933393                    0.998777      26.819628      77.630300       0.593605       0.442789      -1.044387       0.000406       0.031099       0.009328       0.032471      -0.030569      -0.014218       0.011980       0.019423      -0.039877      -0.025660      -0.019001       0.044660             14.588678      13.228970       9.600474       1.366211      20.503334      -1.001907      10.033730          -0.000012
          136              C      13.244673       0.236664       1.031253      -0.139802      33.601757 0.43480230E+03  0.10310072E+05                                 9.309290                            7.096519      -0.147018       1.937886                    0.998836      29.753616      88.331442       0.594711       0.434340      -1.044104      -0.015650       0.010407       0.012821       0.022751      -0.032247      -0.014202       0.009568       0.022116       0.040362      -0.040822       0.001935       0.038886             11.212167       9.712441       5.715980       0.378982      14.579391      -1.045308       9.344668           0.000016
          137              C      14.017315       1.366821       1.044265       0.096659      26.550394 0.32606826E+03  0.71948549E+04                                 7.936095                            6.121576       0.115442       2.059511                    0.999541      26.196415      75.016156       0.644085       0.430972      -1.046164       0.008710       0.000644       0.047997       0.048785      -0.036152      -0.004764       0.005611       0.031512       0.060639      -0.049605       0.016418       0.033187              9.276799       7.937937       4.180735       1.284394      11.260625      -0.176370       8.631834          -0.000017
          138              C       5.025876      15.446360       2.143834       0.374415      34.968459 0.32875360E+03  0.73097279E+04                                10.076045                            6.465097      -0.476265       1.883872                    0.998330      24.917044      72.944860       0.577783       0.476772      -1.014396      -0.018545      -0.020085       0.000803       0.027349      -0.037694      -0.054143       0.036811       0.011638       0.028079      -0.049552      -0.038196       0.087748             14.330972      13.282848       8.473390       1.710020      20.591345      -2.187153       9.118724          -0.000016
          139              C       4.554285      10.209477       4.821188       0.081833      27.805621 0.31869627E+03  0.69629054E+04                                 8.074859                            5.978091       0.215713       2.082980                    0.999839      26.051038      73.223825       0.666674       0.420513      -1.057022       0.013391       0.029316       0.043698       0.054298      -0.000754      -0.006912       0.041641       0.057651      -0.036452      -0.059598       0.022050       0.037548              9.889035       5.337645       0.547495       1.946225      12.871474      -4.442575      11.457987          -0.000009
          140              C       4.404502      11.068276       3.838732      -0.150162      34.334288 0.40725908E+03  0.94095049E+04                                 9.210854                            6.715464       0.175134       2.042474                    0.999606      28.548163      81.077459       0.638407       0.415253      -1.066085       0.007127       0.008853      -0.005163       0.012483       0.017234      -0.014661       0.031899       0.024338      -0.044290      -0.049329       0.020660       0.028668             11.676191       5.506297       0.170847       1.816177      16.149262      -6.059500      13.373015           0.000012
          141              C       4.787114      12.435250       4.111998       0.097760      41.027964 0.38311297E+03  0.86933010E+04                                10.620340                            6.613249      -0.148971       1.981539                    0.999108      25.611944      71.436247       0.630542       0.428089      -1.060935       0.008552      -0.021581       0.016061       0.028228      -0.001983      -0.036597       0.000653       0.051257      -0.053078      -0.036556      -0.016838       0.053393             15.953835       6.987086      -1.479408       4.076279      20.486353     -10.930418      20.388066          -0.000008
          142              C       5.356586      12.712035       5.240846      -0.147087      32.098112 0.34363034E+03  0.76291427E+04                                 8.801905                            6.168112       0.164257       2.049396                    0.999771      27.542675      77.334496       0.664473       0.415187      -1.063349       0.009651      -0.006848      -0.000101       0.011834      -0.011283      -0.025339       0.025878       0.059451      -0.068742      -0.048164      -0.007168       0.055333             11.297242       5.608688      -0.062255       2.691486      12.942376      -6.141256      15.340663           0.000009
          143              C       5.412941      11.818428       6.177757       0.107182      27.107339 0.29491304E+03  0.63124046E+04                                 7.897605                            5.721084       0.311657       2.123887                    0.999845      25.216830      69.896388       0.687561       0.416192      -1.060956      -0.029406      -0.031800      -0.027428       0.051266      -0.002139      -0.009228       0.032039       0.069150      -0.085193      -0.056965       0.006512       0.050453              9.791177       4.636054      -0.062683       1.729367      12.267554      -4.355692      12.469924          -0.000011
          144              C       4.474201      13.459721       3.093758       0.362163      37.639679 0.33339804E+03  0.73898109E+04                                10.406302                            6.402724      -0.370936       1.915531                    0.998688      24.557334      70.239301       0.599291       0.461103      -1.029720      -0.006652       0.022236      -0.022063       0.032023      -0.045536      -0.060621       0.042620       0.006486       0.035389      -0.058313      -0.042464       0.100777             15.695278       9.202540      -0.723594       4.345176      19.342963     -11.024597      18.540331          -0.000019
          145              C      -0.947641       4.771692       3.474378       0.109043      28.137858 0.33112085E+03  0.73650650E+04                                 8.429851                            6.303617      -0.147275       1.983245                    0.997884      26.366482      76.843300       0.611916       0.450012      -1.030620       0.036492       0.007443       0.015222       0.040234       0.022632       0.004067      -0.035932      -0.048332      -0.019023      -0.042417      -0.011725       0.054142             10.032402      11.024012      -1.815542      -1.052201       8.377723       4.834809      10.695472          -0.000016
          146              C      -1.586815       5.592897       4.382011      -0.125944      37.977843 0.46146133E+03  0.11119641E+05                                10.186196                            7.394155      -0.321119       1.880921                    0.998251      30.171651      90.652812       0.572107       0.444297      -1.036951       0.016226       0.003966      -0.002842       0.016944       0.016268      -0.006817      -0.048605      -0.042674      -0.030328      -0.044310      -0.019475       0.063784             12.455610      12.574872      -2.141689      -1.052220      10.300290       6.602745      14.491670           0.000019
          147              C      -0.891288       6.182096       5.410010       0.062462      37.665025 0.36914080E+03  0.83383227E+04                                 9.989503                            6.498266      -0.097776       1.998122                    0.999273      25.921306      73.262948       0.632099       0.428977      -1.055361       0.009956      -0.004119      -0.017807       0.020813       0.009412       0.002528      -0.032456      -0.038511      -0.015548      -0.030782      -0.013395       0.044177             13.530548      13.790851      -3.923983      -3.672019      10.983215       7.753092      15.817578          -0.000014
          148              C       0.430065       5.906127       5.445795      -0.142255      35.741716 0.44130532E+03  0.10500889E+05                                 9.707341                            7.166182      -0.169374       1.927333                    0.998763      29.930731      88.949118       0.589863       0.436383      -1.043108      -0.014367       0.005835      -0.014017       0.020903       0.013152       0.005281      -0.040167      -0.045644       0.007430      -0.039442      -0.014527       0.053970             11.871868      14.253273      -2.946297      -2.291920       9.261067       5.200225      12.101265           0.000018
          149              C       1.009919       5.089158       4.512137       0.073964      29.570092 0.34864123E+03  0.78305734E+04                                 8.570228                            6.366243       0.060926       2.034782                    0.999151      26.895898      77.959042       0.625565       0.435932      -1.042134      -0.042157      -0.004753      -0.035652       0.055416       0.015374       0.011339      -0.037093      -0.011108      -0.002639      -0.043807       0.003656       0.040150             10.243605      11.353004      -1.451106      -0.494111       8.171470       4.820490      11.206342          -0.000021
          150              C      -1.503768       6.951884       6.421744       0.374448      35.053197 0.32720743E+03  0.72097411E+04                                 9.842485                            6.325376      -0.311566       1.938673                    0.998933      24.173456      68.657962       0.606218       0.458544      -1.032434      -0.015707       0.013168       0.016119       0.026075       0.030062      -0.010333      -0.052400      -0.073544      -0.067692      -0.051785      -0.033091       0.084876             13.599227      14.046277      -4.697810      -3.934133      10.827117       7.409332      15.924286          -0.000024
          151              C       8.119417       9.212294       8.373642       0.080776      27.169412 0.33041223E+03  0.72983159E+04                                 8.002721                            6.131400       0.181701       2.075594                    0.999712      26.295222      74.782935       0.649898       0.426672      -1.051168      -0.014515      -0.025501      -0.035809       0.046296       0.012622       0.005184      -0.012324      -0.071537       0.024152      -0.043002       0.004792       0.038210              9.415528      13.815965      -2.009526       0.001703       5.906252       2.022544       8.524368          -0.000019
          152              C       9.486743       9.013395       8.311831      -0.142105      34.217119 0.42075582E+03  0.98471289E+04                                 9.275113                            6.888236       0.098310       2.014095                    0.999548      29.218756      84.810760       0.618884       0.422880      -1.056263      -0.002822      -0.011536      -0.011296       0.016391       0.015132       0.006970      -0.021827      -0.073196       0.008867      -0.044003      -0.003448       0.047452             11.398109      18.577873      -3.195886      -1.011235       6.868154       2.259326       8.748300           0.000019
          153              C      10.076978       8.344354       7.274072       0.067368      39.014438 0.39859113E+03  0.91437678E+04                                10.195878                            6.721802      -0.175826       1.962074                    0.999055      26.310600      74.030775       0.628107       0.425084      -1.061729      -0.017079      -0.000626       0.005320       0.017899       0.016551      -0.008329      -0.018085      -0.048021       0.003787      -0.030063      -0.008849       0.038911             14.392999      26.127673      -4.624980       0.822187       7.570116       1.947589       9.481208          -0.000010
          154              C       9.265777       7.969818       6.242820      -0.137368      34.167959 0.44270247E+03  0.10495409E+05                                 9.317890                            7.113240       0.020218       1.991032                    0.998828      29.449705      86.091430       0.602788       0.428602      -1.052508      -0.002544       0.000646       0.010518       0.010840       0.007746      -0.012605      -0.027415      -0.056857       0.001093      -0.033462      -0.013911       0.047373             11.219130      18.031354      -2.090753       1.488252       6.505325       1.719070       9.120712           0.000020
          155              C       7.859893       8.221719       6.346921       0.086529      26.118870 0.32997329E+03  0.72637402E+04                                 7.727050                            6.080361       0.291983       2.113631                    0.999679      25.977876      73.014221       0.662237       0.420157      -1.058482       0.005900       0.014513       0.040064       0.043019       0.007802       0.010258      -0.014791      -0.061365       0.045120      -0.041845       0.007405       0.034440              8.925312      13.044028      -1.934104       0.655443       5.621461       1.489940       8.110446          -0.000021
          156              C      -3.293750       8.040075       7.277326       0.364983      34.471684 0.32935484E+03  0.72659025E+04                                 9.712952                            6.313197      -0.356638       1.915098                    0.998845      24.513553      69.571432       0.611807       0.453801      -1.035553       0.028788      -0.000836       0.005603       0.029340       0.024741      -0.011236      -0.061947      -0.076125      -0.019092      -0.051008      -0.038555       0.089563             13.868151      24.731064      -4.109370       1.212135       7.575378       2.127075       9.298011          -0.000021
          157              C       1.395495       8.302391      10.953400       0.098026      29.910956 0.36214409E+03  0.82125682E+04                                 8.724469                            6.570501      -0.064670       1.999812                    0.998452      26.826999      78.168257       0.604173       0.447041      -1.035462      -0.030585       0.029455       0.010909       0.043841       0.008189      -0.011176      -0.012423      -0.041925      -0.105853      -0.039976      -0.002836       0.042811             10.321958      12.269199      -0.924830       1.141870       5.992060       3.089840      12.704615          -0.000023
          158              C       0.716281       8.009613       9.726957      -0.149472      37.193407 0.48264104E+03  0.11722777E+05                                 9.929905                            7.483420      -0.152083       1.927042                    0.998484      30.499461      91.024165       0.579552       0.435118      -1.045794      -0.003967       0.012060       0.012402       0.017748       0.011567      -0.016485      -0.018717      -0.028628      -0.024617      -0.026350      -0.008973       0.035323             11.871566      14.847238      -0.888421       3.767085       7.009810       3.154865      13.757650           0.000023
          159              C      -0.573929       8.444076       9.551287       0.055145      39.223278 0.39709506E+03  0.91171835E+04                                10.245540                            6.726468      -0.130890       1.978271                    0.999293      26.414191      74.789569       0.624351       0.427278      -1.058469       0.012654       0.015970       0.016173       0.026014       0.006532      -0.010658      -0.020241      -0.037164      -0.013566      -0.023401      -0.011012       0.034414             13.793544      15.395794       0.229760       6.157949       7.481596       4.881066      18.503242          -0.000016
          160              C      -1.183442       9.067518      10.615071      -0.142854      37.017575 0.44105181E+03  0.10500667E+05                                 9.933680                            7.170603      -0.193757       1.917146                    0.998787      30.126112      89.758705       0.588472       0.437173      -1.041910       0.008076      -0.005204      -0.006398       0.011543       0.007019      -0.010515      -0.021751      -0.050123      -0.081352      -0.036392      -0.010427       0.046819             12.067302      11.910436      -0.817483       2.994547       7.101889       4.380386      17.189583           0.000022
          161              C      -0.492365       9.233779      11.779703       0.080033      29.452225 0.33866151E+03  0.75339629E+04                                 8.502911                            6.230817       0.173159       2.073701                    0.999524      26.449918      75.726302       0.640462       0.429888      -1.048198       0.047209      -0.019481      -0.012092       0.052482       0.001015      -0.026213      -0.011625      -0.039374      -0.074456      -0.044721       0.009212       0.035509             10.200777      10.947531      -1.159999       1.819398       5.766661       3.106084      13.888140          -0.000021
          162              C      -1.370299       8.103383       8.370388       0.395304      32.307968 0.29820909E+03  0.64424554E+04                                 9.359841                            6.061209      -0.399096       1.912417                    0.998754      23.930018      68.068041       0.613687       0.461986      -1.026930      -0.012621      -0.004243      -0.023685       0.027171       0.036385      -0.025097      -0.056419      -0.083111      -0.023659      -0.052536      -0.043305       0.095840             12.769892      14.997150       0.146563       5.754642       7.335653       4.444760      15.976873          -0.000018
          163              C      -0.563549       7.985153      15.553372       0.094478      26.855831 0.29996082E+03  0.64804788E+04                                 7.941007                            5.832417       0.195048       2.088163                    0.999728      25.731219      72.849845       0.666653       0.425269      -1.049919       0.014537       0.047623      -0.010523       0.050892       0.008192       0.039702       0.001278      -0.037403       0.029119      -0.050552       0.013079       0.037473              9.391503      10.083326      -0.463131      -5.067703       9.367466       0.244526       8.723716          -0.000029
          164              C      -1.603132       8.048117      16.402448      -0.143439      35.791048 0.43465275E+03  0.10250317E+05                                 9.597306                            7.040459       0.027877       1.990504                    0.999308      29.371944      85.444629       0.607324       0.427652      -1.053820      -0.006739       0.013485       0.006142       0.016278       0.000418       0.031400      -0.002599      -0.034242      -0.040669      -0.043461       0.019043       0.024418             11.678293      13.355617      -1.788289      -7.052845      10.429377       1.059694      11.249885           0.000031
          165              C      -2.120700       9.330392      16.740777       0.055218      42.390813 0.44049714E+03  0.10397460E+05                                10.928288                            7.159798      -0.314486       1.913612                    0.998595      27.306672      78.840667       0.594610       0.436405      -1.051060       0.014670      -0.013586      -0.024470       0.031601      -0.008712       0.023554      -0.001111       0.015643       0.054753      -0.023908      -0.010723       0.034631             15.048904      19.086156      -1.518422     -10.815214      11.417807       1.175242      14.642749          -0.000024
          166              C      -1.523052      10.476529      16.256056      -0.149313      37.113041 0.48717509E+03  0.11824234E+05                                 9.865851                            7.464722      -0.047459       1.958650                    0.998857      30.332342      89.589151       0.588362       0.428917      -1.052781       0.000028       0.005526      -0.014380       0.015405       0.001599       0.024031      -0.011645       0.000866       0.037529      -0.025896      -0.005226       0.031122             11.856135      13.422078       0.281637      -6.547691      11.307960       0.818764      10.838367           0.000038
          167              C      -0.385590      10.200314      15.335410       0.092964      27.957859 0.33529329E+03  0.74274797E+04                                 8.174918                            6.171997       0.168759       2.073585                    0.999525      26.236364      74.530983       0.648980       0.426047      -1.052382      -0.013575      -0.037019       0.009631       0.040588       0.008042       0.043038      -0.014139      -0.012641       0.041020      -0.049383       0.003057       0.046326              9.656493      10.192050      -0.022554      -4.864921       9.956246       0.758098       8.821181          -0.000035
          168              C      -3.284855       9.454778      17.638650       0.390393      35.269813 0.32138821E+03  0.71115871E+04                                10.151266                            6.418100      -0.518548       1.875743                    0.997964      24.682737      72.283664       0.575911       0.480634      -1.011499      -0.024038       0.000805       0.016218       0.029009       0.045829       0.051597       0.054356       0.001218       0.056364      -0.055670      -0.047384       0.103055             14.301771      17.448319      -2.426295      -9.240100      10.561839      -1.279907      14.895154          -0.000017
          169              C      -0.143852      -3.987951      19.261978       0.085760      26.911472 0.32939439E+03  0.72876346E+04                                 8.002433                            6.143081       0.102583       2.049039                    0.999583      26.504322      76.030458       0.644389       0.429623      -1.046851       0.018691       0.013568      -0.040433       0.046565       0.036344       0.005450       0.015546       0.017877       0.049796      -0.047015       0.008643       0.038373              9.335822       8.698449      -4.402503      -1.920122      11.207718      -0.260848       8.101299          -0.000018
          170              C       0.651037      -5.117483      19.398611      -0.143852      34.417528 0.43208070E+03  0.10172624E+05                                 9.318653                            6.985203       0.081959       2.007916                    0.999453      29.331247      85.202115       0.614347       0.423472      -1.056611       0.010229       0.005689      -0.000540       0.011717       0.035199       0.002611       0.000872       0.038236      -0.002627      -0.039626      -0.001041       0.040667             11.235019      10.333280      -6.159357      -2.111775      14.087505       0.118857       9.284271           0.000021
          171              C       1.537871      -5.395509      18.367358       0.067731      39.731696 0.41441247E+03  0.96604156E+04                                10.561238                            6.995978      -0.286083       1.932642                    0.998807      26.837522      77.705896       0.593264       0.442889      -1.044286      -0.000622       0.031115       0.008751       0.032328       0.031131       0.014433       0.011954       0.020359      -0.039039      -0.026426      -0.018837       0.045263             14.602240      13.242524      -9.612586      -1.367792      20.524777      -1.000035      10.039418          -0.000014
          172              C       1.585327      -4.565924      17.297068      -0.137372      33.530472 0.43366796E+03  0.10276293E+05                                 9.298528                            7.089616      -0.148214       1.938196                    0.998793      29.707852      88.161330       0.594713       0.434630      -1.043947       0.015340       0.010596       0.011696       0.022009       0.031537       0.014157       0.009507       0.023184       0.042306      -0.040653       0.002177       0.038476             11.198149       9.699904      -5.707737      -0.376782      14.562072      -1.045640       9.332470           0.000017
          173              C       0.812683      -3.435768      17.310080       0.092870      26.634607 0.32745719E+03  0.72325411E+04                                 7.948332                            6.131606       0.120469       2.060064                    0.999524      26.249670      75.183411       0.644087       0.430552      -1.046512      -0.008570       0.000220       0.049189       0.049930       0.036172       0.005504       0.005984       0.033960       0.059981      -0.050020       0.015727       0.034293              9.291174       7.950461      -4.188734      -1.284973      11.279640      -0.175281       8.643422          -0.000019
          174              C      -5.025898      10.643772      18.409649       0.374741      34.988933 0.32897996E+03  0.73160046E+04                                10.079402                            6.466991      -0.477934       1.883044                    0.998347      24.926084      72.977044       0.577744       0.476723      -1.014424       0.019557      -0.019981       0.000058       0.027959       0.037429       0.053744       0.037362       0.012031       0.029804      -0.048847      -0.038869       0.087716             14.335986      13.287329      -8.477564      -1.710568      20.599750      -2.186703       9.120879          -0.000017
          175              C      -4.554301       5.406888      21.087003       0.079274      27.907024 0.32008181E+03  0.70015722E+04                                 8.097367                            5.993345       0.209655       2.080036                    0.999823      26.109609      73.460149       0.665369       0.420832      -1.056700      -0.013945       0.029834       0.043558       0.054607      -0.000239       0.007621       0.042479       0.059087      -0.032817      -0.060767       0.022922       0.037845              9.918776       5.351619      -0.547218      -1.952856      12.909724      -4.460665      11.494985          -0.000009
          176              C      -4.404518       6.265687      20.104547      -0.148006      34.279352 0.40640264E+03  0.93850238E+04                                 9.203535                            6.710016       0.183523       2.045507                    0.999571      28.515019      80.970035       0.638418       0.415453      -1.065929      -0.006079       0.008769      -0.004599       0.011619      -0.018177       0.015307       0.031180       0.024525      -0.040321      -0.049059       0.020327       0.028732             11.666816       5.502255      -0.170352      -1.814737      16.136131      -6.054415      13.362061           0.000013
          177              C      -4.787134       7.632662      20.377813       0.095539      41.074599 0.38358666E+03  0.87063916E+04                                10.625703                            6.615547      -0.151177       1.980609                    0.999115      25.631108      71.489998       0.630713       0.427858      -1.061120      -0.008284      -0.022418       0.016370       0.028968       0.002562       0.036751       0.000449       0.052917      -0.057296      -0.037505      -0.016969       0.054474             15.963077       6.990894       1.481509      -4.080239      20.494864     -10.938055      20.403474          -0.000008
          178              C      -5.356606       7.909446      21.506661      -0.146662      32.132809 0.34403553E+03  0.76409197E+04                                 8.811263                            6.173926       0.157989       2.047175                    0.999785      27.557540      77.407876       0.663763       0.415481      -1.063088      -0.008962      -0.006212      -0.000631       0.010923       0.010981       0.025281       0.025730       0.059674      -0.067277      -0.047912      -0.007150       0.055061             11.310605       5.614297       0.064308      -2.696812      12.950870      -6.150867      15.366648           0.000009
          179              C      -5.412959       7.015839      22.443572       0.107323      27.055952 0.29421465E+03  0.62930340E+04                                 7.881293                            5.708581       0.317607       2.125920                    0.999861      25.195987      69.789080       0.689425       0.415359      -1.061604       0.029411      -0.031521      -0.028270       0.051554       0.001467       0.009383       0.032154       0.069468      -0.086885      -0.057407       0.006614       0.050793              9.769253       4.627058       0.060813      -1.728747      12.229977      -4.335652      12.450726          -0.000012
          180              C      -4.474221       8.657133      19.359573       0.362943      37.634610 0.33330961E+03  0.73875196E+04                                10.406487                            6.402489      -0.373744       1.914807                    0.998701      24.553756      70.232427       0.599203       0.461191      -1.029649       0.006590       0.020597      -0.021953       0.030815       0.046666       0.058942       0.041946       0.005889       0.036669      -0.058089      -0.041676       0.099765             15.696169       9.202562       0.723804      -4.345670      19.342510     -11.025820      18.543434          -0.000021
          181              C       8.362629       2.857152      29.057252       0.109043      28.137858 0.33112085E+03  0.73650649E+04                                 8.429851                            6.303617      -0.147275       1.983245                    0.997884      26.366483      76.843307       0.611916       0.450012      -1.030620      -0.036492      -0.007444      -0.015222       0.040234       0.022632       0.004067      -0.035932      -0.048332      -0.019023      -0.042417      -0.011725       0.054142             10.032403      11.024013      -1.815542      -1.052202       8.377724       4.834810      10.695473          -0.000015
          182              C       9.001803       2.035947      28.149619      -0.125945      37.977853 0.46146144E+03  0.11119644E+05                                10.186198                            7.394156      -0.321119       1.880921                    0.998251      30.171657      90.652837       0.572107       0.444297      -1.036951      -0.016226      -0.003966       0.002842       0.016944       0.016268      -0.006817      -0.048605      -0.042674      -0.030328      -0.044310      -0.019475       0.063784             12.455613      12.574875      -2.141690      -1.052221      10.300292       6.602747      14.491673           0.000018
          183              C       8.306276       1.446748      27.121620       0.062462      37.665019 0.36914075E+03  0.83383212E+04                                 9.989501                            6.498265      -0.097776       1.998122                    0.999273      25.921304      73.262935       0.632099       0.428977      -1.055361      -0.009956       0.004119       0.017807       0.020813       0.009412       0.002528      -0.032456      -0.038511      -0.015548      -0.030782      -0.013395       0.044177             13.530545      13.790848      -3.923982      -3.672018      10.983213       7.753090      15.817575          -0.000013
          184              C       6.984923       1.722717      27.085835      -0.142255      35.741710 0.44130527E+03  0.10500887E+05                                 9.707339                            7.166181      -0.169373       1.927333                    0.998763      29.930727      88.949094       0.589863       0.436383      -1.043108       0.014367      -0.005835       0.014017       0.020903       0.013152       0.005281      -0.040167      -0.045644       0.007430      -0.039442      -0.014527       0.053969             11.871865      14.253270      -2.946296      -2.291919       9.261065       5.200223      12.101262           0.000017
          185              C       6.405069       2.539686      28.019493       0.073964      29.570079 0.34864106E+03  0.78305685E+04                                 8.570226                            6.366241       0.060927       2.034782                    0.999151      26.895889      77.959004       0.625565       0.435932      -1.042134       0.042157       0.004753       0.035652       0.055416       0.015374       0.011339      -0.037093      -0.011109      -0.002639      -0.043807       0.003656       0.040150             10.243601      11.353000      -1.451105      -0.494111       8.171467       4.820488      11.206337          -0.000020
          186              C       8.918756       0.676960      26.109886       0.374448      35.053195 0.32720741E+03  0.72097407E+04                                 9.842485                            6.325376      -0.311566       1.938673                    0.998933      24.173455      68.657959       0.606218       0.458544      -1.032434       0.015707      -0.013168      -0.016119       0.026075       0.030062      -0.010333      -0.052400      -0.073544      -0.067691      -0.051785      -0.033091       0.084876             13.599226      14.046276      -4.697809      -3.934133      10.827117       7.409332      15.924286          -0.000022
          187              C      -0.704429      -1.583450      24.157988       0.080776      27.169410 0.33041220E+03  0.72983151E+04                                 8.002720                            6.131400       0.181701       2.075594                    0.999712      26.295220      74.782924       0.649898       0.426672      -1.051168       0.014515       0.025501       0.035809       0.046296       0.012622       0.005184      -0.012324      -0.071537       0.024152      -0.043002       0.004792       0.038210              9.415527      13.815964      -2.009526       0.001702       5.906251       2.022544       8.524367          -0.000020
          188              C      -2.071755      -1.384551      24.219799      -0.142105      34.217121 0.42075586E+03  0.98471301E+04                                 9.275113                            6.888236       0.098310       2.014095                    0.999548      29.218758      84.810764       0.618884       0.422880      -1.056263       0.002822       0.011536       0.011296       0.016391       0.015132       0.006970      -0.021827      -0.073196       0.008867      -0.044003      -0.003448       0.047451             11.398109      18.577873      -3.195886      -1.011235       6.868154       2.259326       8.748300           0.000020
          189              C      -2.661990      -0.715510      25.257558       0.067368      39.014439 0.39859113E+03  0.91437679E+04                                10.195879                            6.721803      -0.175826       1.962074                    0.999055      26.310600      74.030778       0.628107       0.425084      -1.061729       0.017079       0.000626      -0.005320       0.017899       0.016551      -0.008329      -0.018086      -0.048021       0.003788      -0.030063      -0.008849       0.038911             14.393000      26.127675      -4.624981       0.822187       7.570116       1.947589       9.481208          -0.000011
          190              C      -1.850789      -0.340974      26.288810      -0.137368      34.167956 0.44270243E+03  0.10495408E+05                                 9.317890                            7.113240       0.020219       1.991032                    0.998828      29.449703      86.091422       0.602788       0.428602      -1.052508       0.002543      -0.000646      -0.010518       0.010840       0.007746      -0.012605      -0.027415      -0.056857       0.001093      -0.033462      -0.013911       0.047373             11.219130      18.031354      -2.090753       1.488253       6.505325       1.719070       9.120711           0.000021
          191              C      -0.444905      -0.592875      26.184709       0.086529      26.118857 0.32997310E+03  0.72637348E+04                                 7.727047                            6.080359       0.291984       2.113632                    0.999679      25.977867      73.014186       0.662237       0.420157      -1.058482      -0.005900      -0.014514      -0.040064       0.043019       0.007802       0.010258      -0.014791      -0.061365       0.045120      -0.041845       0.007405       0.034440              8.925308      13.044022      -1.934102       0.655443       5.621459       1.489940       8.110444          -0.000022
          192              C      10.708738      -0.411231      25.254304       0.364982      34.471689 0.32935488E+03  0.72659037E+04                                 9.712953                            6.313198      -0.356639       1.915097                    0.998845      24.513555      69.571444       0.611807       0.453802      -1.035553      -0.028788       0.000836      -0.005603       0.029340       0.024741      -0.011236      -0.061947      -0.076125      -0.019092      -0.051008      -0.038555       0.089563             13.868154      24.731069      -4.109371       1.212135       7.575379       2.127076       9.298013          -0.000020
          193              C       6.019493      -0.673547      21.578230       0.098025      29.910960 0.36214414E+03  0.82125696E+04                                 8.724470                            6.570502      -0.064669       1.999812                    0.998452      26.827001      78.168262       0.604173       0.447041      -1.035462       0.030585      -0.029455      -0.010909       0.043841       0.008188      -0.011176      -0.012423      -0.041925      -0.105853      -0.039976      -0.002835       0.042811             10.321959      12.269200      -0.924830       1.141870       5.992061       3.089840      12.704615          -0.000024
          194              C       6.698707      -0.380769      22.804673      -0.149472      37.193407 0.48264106E+03  0.11722777E+05                                 9.929904                            7.483420      -0.152082       1.927043                    0.998484      30.499461      91.024162       0.579552       0.435118      -1.045794       0.003967      -0.012061      -0.012402       0.017748       0.011567      -0.016485      -0.018717      -0.028628      -0.024617      -0.026350      -0.008973       0.035323             11.871566      14.847239      -0.888421       3.767085       7.009810       3.154864      13.757649           0.000024
          195              C       7.988917      -0.815232      22.980343       0.055146      39.223273 0.39709501E+03  0.91171822E+04                                10.245539                            6.726468      -0.130889       1.978272                    0.999293      26.414189      74.789562       0.624351       0.427278      -1.058469      -0.012654      -0.015970      -0.016173       0.026014       0.006532      -0.010659      -0.020241      -0.037164      -0.013566      -0.023401      -0.011012       0.034414             13.793542      15.395793       0.229760       6.157948       7.481595       4.881065      18.503238          -0.000017
          196              C       8.598430      -1.438674      21.916559      -0.142854      37.017575 0.44105184E+03  0.10500668E+05                                 9.933680                            7.170603      -0.193758       1.917146                    0.998787      30.126112      89.758704       0.588472       0.437173      -1.041910      -0.008076       0.005204       0.006398       0.011543       0.007019      -0.010515      -0.021751      -0.050123      -0.081352      -0.036392      -0.010427       0.046819             12.067302      11.910436      -0.817483       2.994546       7.101888       4.380386      17.189582           0.000022
          197              C       7.907353      -1.604935      20.751927       0.080033      29.452226 0.33866153E+03  0.75339632E+04                                 8.502911                            6.230817       0.173159       2.073701                    0.999524      26.449918      75.726298       0.640462       0.429888      -1.048198      -0.047209       0.019481       0.012092       0.052482       0.001015      -0.026213      -0.011625      -0.039374      -0.074456      -0.044721       0.009212       0.035509             10.200777      10.947531      -1.159999       1.819398       5.766661       3.106084      13.888139          -0.000023
          198              C       8.785287      -0.474539      24.161242       0.395304      32.307966 0.29820906E+03  0.64424547E+04                                 9.359840                            6.061209      -0.399096       1.912417                    0.998754      23.930016      68.068035       0.613687       0.461986      -1.026930       0.012621       0.004243       0.023685       0.027171       0.036385      -0.025097      -0.056419      -0.083111      -0.023659      -0.052536      -0.043305       0.095840             12.769892      14.997151       0.146563       5.754643       7.335652       4.444760      15.976873          -0.000016
          199              C       7.978537      -0.356309      16.978258       0.094477      26.855835 0.29996088E+03  0.64804804E+04                                 7.941008                            5.832418       0.195048       2.088163                    0.999728      25.731221      72.849854       0.666653       0.425269      -1.049919      -0.014537      -0.047623       0.010523       0.050892       0.008192       0.039702       0.001277      -0.037403       0.029119      -0.050552       0.013079       0.037473              9.391504      10.083328      -0.463131      -5.067704       9.367467       0.244526       8.723718          -0.000026
          200              C       9.018120      -0.419273      16.129182      -0.143439      35.791055 0.43465286E+03  0.10250320E+05                                 9.597308                            7.040459       0.027876       1.990503                    0.999308      29.371949      85.444650       0.607324       0.427652      -1.053820       0.006739      -0.013485      -0.006142       0.016278       0.000418       0.031400      -0.002599      -0.034242      -0.040669      -0.043461       0.019043       0.024418             11.678295      13.355619      -1.788289      -7.052846      10.429379       1.059694      11.249887           0.000029
          201              C       9.535688      -1.701548      15.790853       0.055218      42.390816 0.44049717E+03  0.10397461E+05                                10.928289                            7.159798      -0.314487       1.913612                    0.998595      27.306673      78.840674       0.594610       0.436405      -1.051060      -0.014670       0.013586       0.024470       0.031601      -0.008712       0.023554      -0.001111       0.015643       0.054753      -0.023908      -0.010723       0.034631             15.048905      19.086157      -1.518422     -10.815214      11.417809       1.175243      14.642750          -0.000022
          202              C       8.938040      -2.847685      16.275574      -0.149313      37.113036 0.48717503E+03  0.11824232E+05                                 9.865850                            7.464722      -0.047459       1.958650                    0.998857      30.332341      89.589146       0.588362       0.428917      -1.052781      -0.000028      -0.005526       0.014380       0.015405       0.001599       0.024031      -0.011645       0.000866       0.037529      -0.025896      -0.005226       0.031122             11.856133      13.422076       0.281637      -6.547689      11.307960       0.818764      10.838365           0.000035
          203              C       7.800578      -2.571470      17.196220       0.092964      27.957856 0.33529325E+03  0.74274787E+04                                 8.174917                            6.171998       0.168760       2.073585                    0.999525      26.236360      74.530968       0.648980       0.426047      -1.052382       0.013575       0.037019      -0.009631       0.040588       0.008042       0.043038      -0.014139      -0.012641       0.041020      -0.049383       0.003057       0.046326              9.656492      10.192050      -0.022555      -4.864921       9.956246       0.758099       8.821181          -0.000033
          204              C      10.699843      -1.825934      14.892980       0.390393      35.269811 0.32138820E+03  0.71115868E+04                                10.151265                            6.418100      -0.518548       1.875743                    0.997964      24.682737      72.283661       0.575911       0.480634      -1.011499       0.024038      -0.000805      -0.016218       0.029009       0.045829       0.051597       0.054356       0.001218       0.056364      -0.055670      -0.047384       0.103055             14.301769      17.448317      -2.426295      -9.240099      10.561838      -1.279907      14.895153          -0.000017
          205              C       7.558840      11.616795      13.269652       0.085760      26.911472 0.32939440E+03  0.72876350E+04                                 8.002434                            6.143082       0.102583       2.049039                    0.999583      26.504323      76.030468       0.644389       0.429623      -1.046851      -0.018691      -0.013568       0.040433       0.046565       0.036344       0.005450       0.015546       0.017877       0.049795      -0.047016       0.008642       0.038373              9.335823       8.698450      -4.402504      -1.920123      11.207719      -0.260848       8.101300          -0.000017
          206              C       6.763951      12.746327      13.133019      -0.143852      34.417520 0.43208057E+03  0.10172620E+05                                 9.318651                            6.985202       0.081960       2.007916                    0.999453      29.331243      85.202093       0.614347       0.423472      -1.056611      -0.010229      -0.005689       0.000541       0.011717       0.035199       0.002611       0.000872       0.038236      -0.002627      -0.039626      -0.001041       0.040667             11.235015      10.333277      -6.159355      -2.111774      14.087501       0.118856       9.284268           0.000020
          207              C      13.292129      -4.209668      14.164272       0.067731      39.731693 0.41441245E+03  0.96604148E+04                                10.561237                            6.995977      -0.286083       1.932642                    0.998807      26.837520      77.705883       0.593264       0.442889      -1.044287       0.000622      -0.031115      -0.008751       0.032328       0.031131       0.014433       0.011954       0.020359      -0.039039      -0.026426      -0.018837       0.045263             14.602238      13.242522      -9.612584      -1.367792      20.524774      -1.000035      10.039416          -0.000013
          208              C       5.829661      12.194768      15.234562      -0.137373      33.530469 0.43366790E+03  0.10276291E+05                                 9.298527                            7.089615      -0.148213       1.938196                    0.998793      29.707850      88.161321       0.594713       0.434630      -1.043947      -0.015340      -0.010596      -0.011696       0.022009       0.031537       0.014157       0.009507       0.023184       0.042306      -0.040653       0.002177       0.038476             11.198148       9.699904      -5.707737      -0.376782      14.562071      -1.045640       9.332469           0.000017
          209              C       6.602305      11.064612      15.221550       0.092870      26.634608 0.32745719E+03  0.72325413E+04                                 7.948332                            6.131607       0.120468       2.060063                    0.999524      26.249671      75.183418       0.644087       0.430552      -1.046512       0.008570      -0.000220      -0.049189       0.049930       0.036172       0.005504       0.005984       0.033960       0.059981      -0.050020       0.015727       0.034293              9.291175       7.950461      -4.188734      -1.284973      11.279640      -0.175281       8.643422          -0.000018
          210              C      12.440886      -3.014928      14.121981       0.374741      34.988925 0.32897989E+03  0.73160025E+04                                10.079400                            6.466990      -0.477933       1.883045                    0.998347      24.926080      72.977024       0.577744       0.476723      -1.014424      -0.019557       0.019981      -0.000058       0.027959       0.037429       0.053744       0.037362       0.012031       0.029804      -0.048846      -0.038869       0.087715             14.335983      13.287326      -8.477561      -1.710568      20.599745      -2.186703       9.120877          -0.000017
          211              C      11.969289       2.221956      11.444627       0.079274      27.907013 0.32008169E+03  0.70015686E+04                                 8.097364                            5.993343       0.209656       2.080036                    0.999823      26.109603      73.460122       0.665369       0.420832      -1.056700       0.013945      -0.029834      -0.043558       0.054607      -0.000239       0.007621       0.042479       0.059087      -0.032817      -0.060767       0.022922       0.037845              9.918772       5.351617      -0.547218      -1.952855      12.909720      -4.460662      11.494980          -0.000008
          212              C      11.819506       1.363157      12.427083      -0.148006      34.279356 0.40640272E+03  0.93850260E+04                                 9.203536                            6.710017       0.183523       2.045507                    0.999571      28.515020      80.970039       0.638418       0.415453      -1.065928       0.006078      -0.008769       0.004599       0.011619      -0.018177       0.015307       0.031180       0.024525      -0.040321      -0.049059       0.020327       0.028732             11.666817       5.502256      -0.170352      -1.814737      16.136133      -6.054416      13.362062           0.000012
          213              C      12.202122      -0.003818      12.153817       0.095539      41.074608 0.38358673E+03  0.87063936E+04                                10.625704                            6.615547      -0.151177       1.980608                    0.999115      25.631111      71.490011       0.630713       0.427858      -1.061120       0.008284       0.022418      -0.016370       0.028968       0.002562       0.036751       0.000449       0.052917      -0.057296      -0.037505      -0.016969       0.054474             15.963080       6.990895       1.481510      -4.080240      20.494867     -10.938057      20.403479          -0.000008
          214              C      12.771594      -0.280602      11.024969      -0.146662      32.132824 0.34403568E+03  0.76409241E+04                                 8.811266                            6.173928       0.157988       2.047175                    0.999785      27.557548      77.407910       0.663763       0.415481      -1.063088       0.008962       0.006212       0.000631       0.010923       0.010981       0.025281       0.025730       0.059674      -0.067277      -0.047912      -0.007150       0.055061             11.310610       5.614299       0.064308      -2.696814      12.950875      -6.150870      15.366655           0.000008
          215              C      12.827947       0.613005      10.088058       0.107323      27.055959 0.29421471E+03  0.62930359E+04                                 7.881295                            5.708582       0.317607       2.125920                    0.999861      25.195991      69.789098       0.689425       0.415359      -1.061604      -0.029412       0.031521       0.028270       0.051554       0.001467       0.009383       0.032154       0.069468      -0.086885      -0.057407       0.006614       0.050793              9.769256       4.627059       0.060813      -1.728748      12.229980      -4.335654      12.450729          -0.000010
          216              C      11.889209      -1.028289      13.172057       0.362943      37.634613 0.33330963E+03  0.73875202E+04                                10.406488                            6.402490      -0.373745       1.914807                    0.998701      24.553757      70.232432       0.599203       0.461191      -1.029649      -0.006590      -0.020597       0.021953       0.030815       0.046666       0.058942       0.041946       0.005889       0.036670      -0.058089      -0.041676       0.099765             15.696170       9.202562       0.723805      -4.345671      19.342511     -11.025822      18.543437          -0.000020
          217              C       6.467355       7.659741      12.791437       0.107532      28.226451 0.33236457E+03  0.74003371E+04                                 8.449956                            6.317016      -0.152564       1.981004                    0.997835      26.417874      77.055679       0.610982       0.450236      -1.030398       0.036833      -0.008425      -0.015400       0.040802      -0.023107      -0.003046      -0.035879      -0.048382      -0.019558      -0.041946      -0.012614       0.054559             10.058449      11.054072       1.824083       1.059624       8.399044       4.848449      10.722230          -0.000015
          218              C       5.828183       6.838535      11.883804      -0.126227      37.951039 0.46099268E+03  0.11105330E+05                                10.179577                            7.388412      -0.321227       1.881119                    0.998253      30.163503      90.610786       0.572571       0.444058      -1.037109       0.017531      -0.004644       0.001875       0.018233      -0.016808       0.005942      -0.048431      -0.043638      -0.028425      -0.044053      -0.019822       0.063875             12.447961      12.569243       2.141938       1.052556      10.293681       6.597771      14.480959           0.000018
          219              C       6.523710       6.249336      10.855805       0.060718      37.755707 0.37006873E+03  0.83653131E+04                                10.008495                            6.508548      -0.101477       1.996231                    0.999286      25.956155      73.410296       0.631232       0.429257      -1.055091       0.010832       0.003713       0.017084       0.020567      -0.009141      -0.002161      -0.032848      -0.038216      -0.016641      -0.030814      -0.013633       0.044446             13.559127      13.821722       3.934673       3.682328      11.005631       7.770768      15.850027          -0.000013
          220              C       7.845063       6.525306      10.820020      -0.140440      35.626885 0.43951157E+03  0.10446928E+05                                 9.685532                            7.150420      -0.164448       1.929491                    0.998795      29.874974      88.717932       0.590696       0.436239      -1.043258      -0.014967      -0.004770       0.015062       0.021762      -0.013355      -0.005435      -0.039410      -0.045593       0.006751      -0.039240      -0.013991       0.053230             11.844137      14.224542       2.939658       2.284174       9.238775       5.185390      12.069095           0.000018
          221              C       8.424915       7.342274      11.753678       0.072331      29.568320 0.34860178E+03  0.78284329E+04                                 8.561106                            6.358023       0.067371       2.036732                    0.999220      26.904909      77.945310       0.627213       0.434856      -1.042915      -0.041369       0.004425       0.036716       0.055489      -0.015438      -0.011654      -0.038279      -0.010823      -0.003119      -0.045033       0.003847       0.041186             10.232517      11.354481       1.451486       0.491709       8.158101       4.809113      11.184970          -0.000019
          222              C       5.911232       5.479548       9.844071       0.375881      35.052360 0.32712225E+03  0.72079734E+04                                 9.846279                            6.326992      -0.314017       1.937930                    0.998996      24.168185      68.661501       0.605741       0.458898      -1.032152      -0.015498      -0.012739      -0.017311       0.026498      -0.030145       0.010949      -0.052026      -0.072863      -0.068609      -0.051470      -0.033155       0.084625             13.605935      14.053877       4.700830       3.936709      10.832161       7.413346      15.931767          -0.000024
          223              C       0.704421       3.219139       7.892173       0.080496      27.159257 0.33031055E+03  0.72954787E+04                                 8.001213                            6.131197       0.180300       2.075525                    0.999706      26.289056      74.761374       0.649794       0.426775      -1.051109      -0.013887       0.024881       0.035085       0.045198      -0.013107      -0.004269      -0.011585      -0.072354       0.025524      -0.043495       0.005363       0.038132              9.413337      13.812307       2.008969      -0.001087       5.905469       2.021502       8.522235          -0.000019
          224              C       2.071747       3.418038       7.953984      -0.142731      34.234238 0.42105612E+03  0.98563401E+04                                 9.282662                            6.894597       0.087396       2.010843                    0.999519      29.217960      84.829793       0.618047       0.423359      -1.055918      -0.004041       0.012381       0.011256       0.017214      -0.015476      -0.006178      -0.021671      -0.071234       0.003710      -0.042288      -0.004852       0.047141             11.407977      18.596006       3.201149       1.015537       6.874395       2.260460       8.753530           0.000019
          225              C       2.661980       4.087078       8.991743       0.067683      38.991559 0.39826910E+03  0.91350317E+04                                10.193654                            6.719948      -0.178398       1.961332                    0.999060      26.302519      74.015732       0.628038       0.425193      -1.061604      -0.017790      -0.000143      -0.004112       0.018260      -0.016905       0.009397      -0.016825      -0.049851       0.003668      -0.031340      -0.007630       0.038970             14.391712      26.130356       4.625333      -0.822155       7.568518       1.945244       9.476261          -0.000011
          226              C       1.850779       4.461614      10.022995      -0.139366      34.301604 0.44488042E+03  0.10560969E+05                                 9.345549                            7.133518       0.008490       1.986834                    0.998859      29.513634      86.361377       0.601520       0.428939      -1.052203      -0.004246      -0.001477      -0.010691       0.011598      -0.007975       0.012536      -0.027109      -0.058525       0.002024      -0.034183      -0.013501       0.047685             11.256162      18.103407       2.099143      -1.498465       6.523200       1.720055       9.141879           0.000020
          227              C       0.444895       4.209713       9.918894       0.086747      26.081389 0.32934858E+03  0.72464102E+04                                 7.717390                            6.072162       0.292937       2.114383                    0.999670      25.958274      72.936371       0.663097       0.419819      -1.058716       0.005475      -0.014870      -0.039788       0.042828      -0.007049      -0.010525      -0.014935      -0.061864       0.041796      -0.041488       0.006781       0.034706              8.914422      13.027597       1.928927      -0.659204       5.613356       1.487615       8.102313          -0.000021
          228              C       4.121252       4.391357       8.988489       0.364641      34.499879 0.32955906E+03  0.72715709E+04                                 9.719297                            6.315635      -0.361568       1.913438                    0.998791      24.518844      69.593154       0.611616       0.453871      -1.035508       0.027007       0.000601      -0.006835       0.027865      -0.025326       0.011962      -0.061688      -0.072580      -0.019409      -0.051047      -0.037594       0.088642             13.880830      24.758434       4.113383      -1.215597       7.580142       2.127839       9.303912          -0.000021
          229              C       8.810499       4.129042       5.312415       0.099125      29.910160 0.36209156E+03  0.82114544E+04                                 8.725566                            6.570815      -0.065226       1.999880                    0.998527      26.828008      78.183235       0.604022       0.447148      -1.035353      -0.030373      -0.029865      -0.011012       0.043997      -0.008126       0.011581      -0.012910      -0.040422      -0.105078      -0.040038      -0.002187       0.042226             10.323453      12.273637       0.925715      -1.142040       5.992577       3.089705      12.704144          -0.000022
          230              C       8.131285       4.421820       6.538858      -0.149844      37.255006 0.48362382E+03  0.11753974E+05                                 9.946039                            7.495117      -0.160868       1.924198                    0.998443      30.526069      91.166219       0.578560       0.435593      -1.045389      -0.004586      -0.012414      -0.013140       0.018650      -0.011403       0.016811      -0.019027      -0.028353      -0.023980      -0.026639      -0.008846       0.035485             11.891912      14.876536       0.888152      -3.777867       7.019783       3.159059      13.779416           0.000022
          231              C       6.841075       3.987356       6.714528       0.053959      39.216528 0.39704475E+03  0.91152049E+04                                10.241069                            6.723830      -0.134359       1.977490                    0.999216      26.417078      74.780034       0.624818       0.426997      -1.058705       0.013434      -0.015859      -0.015920       0.026181      -0.006287       0.011823      -0.020868      -0.038642      -0.013099      -0.025106      -0.010461       0.035567             13.786691      15.387902      -0.228690      -6.152249       7.478819       4.878943      18.493352          -0.000015
          232              C       6.231562       3.363915       5.650744      -0.144820      37.031543 0.44128648E+03  0.10507314E+05                                 9.932756                            7.169565      -0.193955       1.917014                    0.998796      30.139658      89.794178       0.588896       0.436814      -1.042157       0.010895       0.006124       0.006874       0.014263      -0.007722       0.010977      -0.021673      -0.052585      -0.077624      -0.035693      -0.011949       0.047642             12.065982      11.911203       0.819371      -2.991892       7.101359       4.379713      17.185385           0.000021
          233              C       6.922641       3.197653       4.486112       0.080464      29.450905 0.33861625E+03  0.75330523E+04                                 8.504868                            6.231990       0.172129       2.073118                    0.999531      26.446825      75.729361       0.640127       0.430107      -1.048016       0.047505       0.019880       0.012120       0.052904      -0.000003       0.025758      -0.011432      -0.040173      -0.074302      -0.044496       0.009106       0.035390             10.203290      10.950603       1.160685      -1.819713       5.767853       3.107197      13.891413          -0.000021
          234              C       6.044703       4.328049       7.895427       0.393863      32.379325 0.29892809E+03  0.64616109E+04                                 9.371331                            6.067421      -0.400258       1.911647                    0.998770      23.959027      68.160476       0.613563       0.461820      -1.027064      -0.011946       0.004719       0.022610       0.026003      -0.037063       0.023740      -0.056515      -0.084039      -0.024119      -0.052456      -0.043640       0.096096             12.787525      15.017009      -0.148747      -5.765792       7.344592       4.452380      16.000974          -0.000018
          235              C       6.851457       4.446279       0.712443       0.094188      26.824425 0.29949089E+03  0.64672603E+04                                 7.930596                            5.823888       0.197600       2.088991                    0.999725      25.715721      72.769231       0.667876       0.424692      -1.050362       0.013311      -0.048213       0.009265       0.050867      -0.008654      -0.039722       0.000819      -0.036818       0.029029      -0.050497       0.012997       0.037500              9.378878      10.065557       0.465812       5.056923       9.362760       0.247138       8.708317          -0.000027
          236              C       5.811874      -5.221862      32.394997      -0.146148      35.916455 0.43647490E+03  0.10304590E+05                                 9.622336                            7.057675       0.024949       1.988922                    0.999279      29.429622      85.673816       0.606233       0.427952      -1.053581      -0.007291      -0.013200      -0.006798       0.016541      -0.000337      -0.032693      -0.002925      -0.035204      -0.041973      -0.045115       0.019797       0.025318             11.711058      13.396870       1.801597       7.076052      10.454174       1.069933      11.282131           0.000030
          237              C       5.294308      -6.504137      32.056668       0.055596      42.348261 0.44000639E+03  0.10382627E+05                                10.920427                            7.155289      -0.313904       1.914056                    0.998654      27.290035      78.771476       0.594882       0.436342      -1.051134       0.015137       0.014270       0.024805       0.032374       0.009023      -0.024319      -0.000475       0.014072       0.055201      -0.024804      -0.010292       0.035096             15.035739      19.067027       1.516022      10.802113      11.413278       1.173638      14.626911          -0.000024
          238              C       5.891958       1.954903       0.009759      -0.148269      37.003988 0.48540627E+03  0.11769403E+05                                 9.841765                            7.446620      -0.042576       1.960690                    0.998847      30.283332      89.369653       0.589675       0.428395      -1.053209       0.000365      -0.006276       0.014398       0.015711      -0.001960      -0.023166      -0.011661       0.000693       0.040099      -0.025473      -0.005262       0.030735             11.825319      13.381056      -0.279911       6.525970      11.288154       0.817284      10.806748           0.000036
          239              C       7.029418       2.231119       0.930405       0.093022      27.949057 0.33513545E+03  0.74226092E+04                                 8.168524                            6.166107       0.175960       2.075489                    0.999512      26.238346      74.513309       0.650035       0.425435      -1.052832      -0.013256       0.037347      -0.008967       0.040632      -0.008959      -0.041690      -0.013848      -0.012392       0.043711      -0.048461       0.003104       0.045357              9.648500      10.181096       0.017609       4.859117       9.953145       0.753043       8.811259          -0.000035
          240              C       4.130153      -6.628523      31.158795       0.390400      35.327214 0.32197864E+03  0.71281962E+04                                10.163065                            6.424989      -0.519221       1.875104                    0.997927      24.705165      72.376432       0.575446       0.480783      -1.011382      -0.023662      -0.000641      -0.015763       0.028439      -0.046173      -0.050839       0.055034      -0.001353       0.054897      -0.055757      -0.047390       0.103146             14.318828      17.471195       2.429609       9.253218      10.572758      -1.280114      14.912531          -0.000016
          241              C       7.271138       6.814206      29.535467       0.085773      26.859880 0.32858405E+03  0.72640186E+04                                 7.983294                            6.127421       0.111409       2.051850                    0.999577      26.480851      75.892013       0.646600       0.428490      -1.047718       0.019919      -0.014057       0.043706       0.050046      -0.036545      -0.006525       0.014858       0.017080       0.052942      -0.047278       0.008508       0.038770              9.312950       8.681605       4.388398       1.923675      11.169894      -0.255646       8.087350          -0.000018
          242              C      -6.763975       7.943738      29.398834      -0.144153      34.445845 0.43250401E+03  0.10184753E+05                                 9.324925                            6.989831       0.082301       2.007723                    0.999486      29.338218      85.222380       0.614004       0.423618      -1.056554       0.010749      -0.005528       0.000640       0.012104      -0.035113      -0.003397       0.000830       0.037866      -0.001312      -0.039700      -0.000684       0.040384             11.244179      10.345872       6.168674       2.116270      14.098471       0.125745       9.288194           0.000020
          243              C       1.537871      -9.012257      30.430087       0.068273      39.686916 0.41389986E+03  0.96450924E+04                                10.552415                            6.990860      -0.284385       1.933393                    0.998777      26.819628      77.630294       0.593605       0.442789      -1.044388      -0.000406      -0.031099      -0.009328       0.032471      -0.030569      -0.014218       0.011980       0.019423      -0.039877      -0.025660      -0.019001       0.044660             14.588678      13.228970       9.600474       1.366211      20.503334      -1.001907      10.033729          -0.000014
          244              C      -5.829685       7.392180      31.500377      -0.139802      33.601748 0.43480216E+03  0.10310068E+05                                 9.309288                            7.096518      -0.147018       1.937887                    0.998836      29.753609      88.331413       0.594711       0.434340      -1.044104       0.015650      -0.010407      -0.012821       0.022751      -0.032247      -0.014202       0.009568       0.022116       0.040363      -0.040822       0.001936       0.038886             11.212165       9.712439       5.715979       0.378982      14.579389      -1.045307       9.344666           0.000017
          245              C      -6.602327       6.262023      31.487365       0.096659      26.550399 0.32606832E+03  0.71948567E+04                                 7.936096                            6.121577       0.115442       2.059511                    0.999541      26.196419      75.016169       0.644085       0.430972      -1.046164      -0.008710      -0.000643      -0.047997       0.048785      -0.036152      -0.004764       0.005611       0.031512       0.060639      -0.049605       0.016419       0.033187              9.276799       7.937938       4.180736       1.284394      11.260626      -0.176371       8.631834          -0.000017
          246              C       2.389112      -7.817516      30.387796       0.374415      34.968455 0.32875356E+03  0.73097267E+04                                10.076044                            6.465097      -0.476265       1.883873                    0.998330      24.917042      72.944852       0.577783       0.476772      -1.014396       0.018545       0.020085      -0.000803       0.027349      -0.037694      -0.054143       0.036811       0.011638       0.028079      -0.049552      -0.038196       0.087748             14.330972      13.282847       8.473389       1.710019      20.591344      -2.187153       9.118723          -0.000016
          247              C       2.860703      -2.580633      27.710442       0.081833      27.805621 0.31869626E+03  0.69629052E+04                                 8.074860                            5.978091       0.215713       2.082980                    0.999839      26.051039      73.223832       0.666674       0.420513      -1.057022      -0.013391      -0.029316      -0.043698       0.054298      -0.000753      -0.006912       0.041641       0.057652      -0.036452      -0.059598       0.022050       0.037548              9.889036       5.337645       0.547496       1.946225      12.871475      -4.442576      11.457988          -0.000008
          248              C       3.010486      -3.439432      28.692898      -0.150162      34.334298 0.40725920E+03  0.94095088E+04                                 9.210856                            6.715466       0.175134       2.042474                    0.999606      28.548168      81.077484       0.638407       0.415253      -1.066085      -0.007126      -0.008853       0.005163       0.012483       0.017234      -0.014661       0.031898       0.024337      -0.044290      -0.049328       0.020660       0.028668             11.676195       5.506298       0.170848       1.816177      16.149267      -6.059502      13.373019           0.000011
          249              C       2.627874      -4.806406      28.419632       0.097760      41.027961 0.38311293E+03  0.86933001E+04                                10.620340                            6.613249      -0.148970       1.981539                    0.999108      25.611943      71.436245       0.630542       0.428089      -1.060934      -0.008552       0.021581      -0.016061       0.028228      -0.001983      -0.036597       0.000653       0.051257      -0.053077      -0.036555      -0.016838       0.053393             15.953834       6.987086      -1.479407       4.076278      20.486352     -10.930417      20.388065          -0.000007
          250              C       2.058402      -5.083191      27.290784      -0.147087      32.098117 0.34363039E+03  0.76291442E+04                                 8.801906                            6.168113       0.164256       2.049396                    0.999771      27.542676      77.334507       0.664473       0.415188      -1.063349      -0.009651       0.006849       0.000101       0.011834      -0.011283      -0.025339       0.025878       0.059451      -0.068742      -0.048164      -0.007169       0.055333             11.297245       5.608689      -0.062255       2.691486      12.942379      -6.141257      15.340666           0.000008
          251              C       2.002047      -4.189584      26.353873       0.107182      27.107332 0.29491294E+03  0.63124020E+04                                 7.897603                            5.721083       0.311658       2.123887                    0.999845      25.216826      69.896371       0.687561       0.416192      -1.060956       0.029406       0.031800       0.027428       0.051266      -0.002140      -0.009228       0.032039       0.069150      -0.085192      -0.056965       0.006511       0.050453              9.791175       4.636053      -0.062683       1.729366      12.267551      -4.355690      12.469921          -0.000010
          252              C       2.940787      -5.830877      29.437872       0.362163      37.639678 0.33339803E+03  0.73898105E+04                                10.406302                            6.402724      -0.370935       1.915531                    0.998688      24.557333      70.239298       0.599291       0.461103      -1.029720       0.006652      -0.022236       0.022063       0.032023      -0.045536      -0.060621       0.042620       0.006487       0.035388      -0.058313      -0.042464       0.100777             15.695278       9.202540      -0.723595       4.345176      19.342963     -11.024598      18.540331          -0.000019
          253              I      -0.927916      -0.139149      16.175052      -0.465744     431.050645 0.19040305E+05  0.10547502E+07                                35.133097                           34.471784       1.404087       1.810658                    0.999965     170.530224     564.887093       0.472439       0.234037      -1.341899       0.039515       0.126660      -0.177639       0.221720       0.101512       0.039030      -0.220041      -0.093130       0.717778      -0.285150      -0.068056       0.353206             36.623484      28.289798       0.786056       9.900675      31.992949      -5.945500      49.587705           0.000008
          254              I      11.395963      -2.204291      19.286702      -0.468435     455.773531 0.18684303E+05  0.10277558E+07                                36.216156                           33.912477       1.553424       1.847902                    0.999955     168.755103     552.809717       0.482414       0.230820      -1.349696      -0.180594      -0.036609      -0.002699       0.184287       0.132311      -0.163355       0.009529       0.472041      -0.169674      -0.258400      -0.099510       0.357910             38.939868      56.850865      -0.161331      -4.913746      25.085605       5.296187      34.883135           0.000006
          255              I      -3.896589       2.337104      23.097457      -0.428510     426.617156 0.18428642E+05  0.10067678E+07                                34.382655                           33.500811       1.789378       1.917419                    0.999816     164.317705     530.489088       0.490932       0.228375      -1.357918       0.130084      -0.158347       0.007625       0.205070      -0.218396      -0.108915       0.066773      -0.198805      -0.524510      -0.235455      -0.117316       0.352771             36.498853      42.756536     -12.334344      -2.192114      40.719111      -1.501417      26.020912           0.000006
          256              I      -4.886049       5.347628      26.110212      -0.453040     436.573428 0.19115302E+05  0.10581163E+07                                35.265834                           34.403451       1.508673       1.834442                    0.999877     169.635133     558.552022       0.476540       0.232196      -1.346877       0.120253       0.029878       0.261094       0.289004       0.052847       0.116063       0.192314       0.015668       0.907494      -0.230429      -0.171343       0.401772             36.630216      31.624328       2.516141       7.449042      28.782855       6.469619      49.483465           0.000009
          257              I      -2.830610       1.812157      30.518573      -0.469074     450.158973 0.19497658E+05  0.10866635E+07                                36.177916                           34.955890       1.389001       1.804003                    0.999973     171.589610     570.381120       0.467632       0.235012      -1.340321      -0.183868      -0.207604       0.084437       0.289890       0.292864       0.031964      -0.112537      -0.258921      -0.570798      -0.300986      -0.124137       0.425123             36.890060      39.789589       9.081382       1.581262      38.531702      -2.901615      32.348888           0.000011
          258              I      -2.928936       6.212021      30.072564      -0.431858     468.900741 0.18224053E+05  0.99587757E+06                                36.953140                           33.414821       1.649115       1.875038                    0.999680     166.697880     543.691068       0.487843       0.229755      -1.351706      -0.173152       0.123906      -0.059524       0.221082      -0.247018       0.068080       0.061049      -0.206318      -0.399545      -0.263901      -0.070760       0.334661             41.790899      47.223390     -20.962822      -2.822610      50.110458       9.722498      28.038851           0.000009
          259              I       0.927910      -4.941738      32.440867      -0.465602     430.765953 0.19023926E+05  0.10536018E+07                                35.114137                           34.453806       1.403896       1.810706                    0.999965     170.499723     564.696508       0.472633       0.233994      -1.341979      -0.039528       0.126544      -0.177679       0.221688      -0.101125      -0.039065      -0.219775      -0.093427       0.718881      -0.284831      -0.068427       0.353258             36.602827      28.273977      -0.785771      -9.892600      31.975665      -5.942473      49.558838           0.000008
          260              I       3.434032       2.598297       3.020887      -0.468404     455.932546 0.18692145E+05  0.10283034E+07                                36.227380                           33.921670       1.550000       1.847076                    0.999955     168.762386     552.879404       0.482300       0.230848      -1.349644       0.181012      -0.036339      -0.002792       0.184645      -0.133240       0.163741       0.009211       0.472188      -0.172152      -0.258593      -0.100282       0.358875             38.953822      56.877360       0.164753       4.922619      25.091789       5.296848      34.892315           0.000006
          261              I       3.896576       7.139693       6.831642      -0.428647     426.563449 0.18425239E+05  0.10065347E+07                                34.378729                           33.496453       1.791291       1.917846                    0.999811     164.320964     530.485888       0.490992       0.228358      -1.357944      -0.130975      -0.158356       0.007798       0.205650       0.217834       0.108520       0.066824      -0.198963      -0.523281      -0.234802      -0.117247       0.352049             36.494572      42.750813      12.333612       2.189554      40.714951      -1.499984      26.017953           0.000006
          262              I       4.886031      10.150216       9.844397      -0.453105     436.539654 0.19113601E+05  0.10579978E+07                                35.263414                           34.401300       1.510840       1.834920                    0.999877     169.633605     558.539183       0.476569       0.232187      -1.346890      -0.120790       0.030067       0.261448       0.289567      -0.053138      -0.115650       0.191637       0.016212       0.907203      -0.230378      -0.170762       0.401141             36.627228      31.622647      -2.515983      -7.446945      28.778259       6.468838      49.480780           0.000010
          263              I       2.830595       6.614745      14.252758      -0.469232     450.116845 0.19495449E+05  0.10865055E+07                                36.174581                           34.952930       1.390675       1.804383                    0.999970     171.591271     570.370451       0.467673       0.234999      -1.340345       0.183735      -0.208133       0.084551       0.290218      -0.292682      -0.031649      -0.112409      -0.256508      -0.570112      -0.300372      -0.123981       0.424353             36.886376      39.789196      -9.080213      -1.580957      38.526295      -2.901318      32.343637           0.000011
          264              I       2.928914      11.014610      13.806749      -0.431949     468.818886 0.18220014E+05  0.99559734E+06                                36.947517                           33.409956       1.652366       1.875798                    0.999688     166.696387     543.662185       0.487907       0.229739      -1.351736       0.173401       0.124205      -0.059608       0.221468       0.246808      -0.068469       0.061021      -0.205631      -0.398046      -0.263977      -0.070093       0.334070             41.784332      47.215414      20.959810       2.822643      50.103956       9.720472      28.033625           0.000009
          265              I       6.487078      12.570582       0.090763      -0.465602     430.765821 0.19023919E+05  0.10536013E+07                                35.114128                           34.453798       1.403897       1.810706                    0.999965     170.499709     564.696421       0.472633       0.233994      -1.341979       0.039527      -0.126545       0.177679       0.221689      -0.101125      -0.039065      -0.219775      -0.093428       0.718877      -0.284831      -0.068426       0.353258             36.602817      28.273970      -0.785771      -9.892597      31.975658      -5.942471      49.558823           0.000008
          266              I       3.980956       5.030547      29.510743      -0.468404     455.932667 0.18692151E+05  0.10283038E+07                                36.227387                           33.921676       1.550000       1.847076                    0.999955     168.762404     552.879494       0.482300       0.230848      -1.349644      -0.181012       0.036338       0.002792       0.184645      -0.133239       0.163741       0.009210       0.472188      -0.172153      -0.258592      -0.100282       0.358875             38.953829      56.877372       0.164754       4.922622      25.091794       5.296850      34.892322           0.000006
          267              I       3.518412       0.489151      25.699988      -0.428647     426.563328 0.18425232E+05  0.10065342E+07                                34.378722                           33.496447       1.791291       1.917846                    0.999811     164.320941     530.485788       0.490992       0.228358      -1.357944       0.130975       0.158356      -0.007798       0.205650       0.217834       0.108520       0.066824      -0.198963      -0.523280      -0.234803      -0.117246       0.352049             36.494564      42.750800      12.333608       2.189553      40.714944      -1.499985      26.017949           0.000005
          268              I       2.528957      -2.521372      22.687233      -0.453105     436.539827 0.19113611E+05  0.10579985E+07                                35.263425                           34.401310       1.510838       1.834920                    0.999877     169.633625     558.539301       0.476568       0.232187      -1.346890       0.120789      -0.030067      -0.261447       0.289567      -0.053137      -0.115650       0.191636       0.016212       0.907203      -0.230378      -0.170762       0.401140             36.627240      31.622655      -2.515984      -7.446948      28.778268       6.468841      49.480798           0.000010
          269              I       4.584393       1.014099      18.278872      -0.469231     450.116654 0.19495438E+05  0.10865047E+07                                36.174571                           34.952921       1.390676       1.804383                    0.999970     171.591229     570.370272       0.467673       0.234999      -1.340345      -0.183734       0.208133      -0.084551       0.290218      -0.292683      -0.031649      -0.112409      -0.256508      -0.570110      -0.300372      -0.123981       0.424354             36.886366      39.789184      -9.080211      -1.580958      38.526286      -2.901317      32.343629           0.000010
          270              I       4.486074      -3.385766      18.724881      -0.431949     468.818855 0.18220012E+05  0.99559725E+06                                36.947517                           33.409956       1.652366       1.875798                    0.999688     166.696370     543.662134       0.487907       0.229739      -1.351736      -0.173401      -0.124205       0.059607       0.221467       0.246808      -0.068470       0.061022      -0.205630      -0.398048      -0.263978      -0.070093       0.334071             41.784332      47.215411      20.959810       2.822643      50.103958       9.720472      28.033626           0.000009
          271              I       8.342904       7.767993      16.356578      -0.465745     431.050752 0.19040311E+05  0.10547506E+07                                35.133102                           34.471790       1.404088       1.810658                    0.999965     170.530250     564.887199       0.472439       0.234037      -1.341899      -0.039515      -0.126661       0.177640       0.221721       0.101513       0.039030      -0.220041      -0.093131       0.717777      -0.285151      -0.068055       0.353206             36.623490      28.289803       0.786057       9.900677      31.992954      -5.945500      49.587713           0.000008
          272              I      -3.980975       9.833135      13.244928      -0.468435     455.773638 0.18684308E+05  0.10277562E+07                                36.216162                           33.912483       1.553425       1.847902                    0.999955     168.755120     552.809797       0.482414       0.230820      -1.349696       0.180595       0.036610       0.002699       0.184288       0.132310      -0.163355       0.009529       0.472039      -0.169675      -0.258399      -0.099511       0.357910             38.939875      56.850877      -0.161331      -4.913747      25.085609       5.296188      34.883140           0.000006
          273              I      11.311577       5.291740       9.434173      -0.428510     426.617055 0.18428636E+05  0.10067674E+07                                34.382650                           33.500805       1.789378       1.917419                    0.999816     164.317689     530.489010       0.490932       0.228375      -1.357918      -0.130085       0.158347      -0.007625       0.205071      -0.218396      -0.108915       0.066773      -0.198806      -0.524513      -0.235455      -0.117316       0.352771             36.498847      42.756528     -12.334342      -2.192115      40.719104      -1.501416      26.020907           0.000006
          274              I      12.301037       2.281216       6.421418      -0.453040     436.573445 0.19115303E+05  0.10581164E+07                                35.265835                           34.403451       1.508674       1.834442                    0.999877     169.635140     558.552044       0.476540       0.232196      -1.346877      -0.120253      -0.029878      -0.261094       0.289004       0.052847       0.116064       0.192314       0.015669       0.907496      -0.230430      -0.171343       0.401772             36.630216      31.624327       2.516142       7.449043      28.782856       6.469619      49.483465           0.000009
          275              I      10.245598       5.816687       2.013057      -0.469075     450.159392 0.19497682E+05  0.10866652E+07                                36.177940                           34.955913       1.389000       1.804002                    0.999973     171.589682     570.381462       0.467631       0.235012      -1.340321       0.183868       0.207604      -0.084437       0.289891       0.292864       0.031965      -0.112538      -0.258919      -0.570793      -0.300986      -0.124136       0.425123             36.890084      39.789616       9.081388       1.581263      38.531728      -2.901617      32.348909           0.000010
          276              I      10.343924       1.416823       2.459066      -0.431859     468.900979 0.18224064E+05  0.99587838E+06                                36.953153                           33.414833       1.649114       1.875038                    0.999680     166.697916     543.691240       0.487843       0.229755      -1.351706       0.173151      -0.123907       0.059524       0.221082      -0.247017       0.068080       0.061049      -0.206319      -0.399546      -0.263901      -0.070760       0.334661             41.790914      47.223407     -20.962830      -2.822612      50.110476       9.722502      28.038861           0.000009
          277              N      -0.317366      -0.277371      19.769472      -0.158675      35.844014 0.46935218E+03  0.11121985E+05                                 9.307453                            7.130720      -0.155000       1.998514                    0.997832      26.963479      75.016222       0.636244       0.406255      -1.082903       0.042735       0.074013       0.068149       0.109309      -0.028248      -0.029203      -0.024313       0.012039      -0.028838      -0.055061       0.018952       0.036110             11.247760      12.110527       1.257422       0.361671       9.209908       5.467535      12.422845           0.000010
          278              N       7.499523       3.934366      23.692786      -0.161239      32.843543 0.47524274E+03  0.11282943E+05                                 8.720609                            7.170913      -0.207477       1.977327                    0.998193      27.047626      75.021644       0.635820       0.405756      -1.084561      -0.112704      -0.017907       0.003257       0.114164      -0.003018      -0.007702       0.002488      -0.071073       0.098964      -0.052831       0.018649       0.034182              9.873411      13.192437       1.626563      -0.765742       6.467122       1.988372       9.960674           0.000011
          279              N      -0.771169       4.007803      28.253721      -0.162365      36.176434 0.48232487E+03  0.11497363E+05                                 9.333831                            7.225319      -0.180550       1.986487                    0.998084      27.120692      75.458795       0.633056       0.405888      -1.084110       0.053061      -0.010611      -0.095961       0.110166       0.008475       0.035570      -0.013210       0.021963      -0.102954      -0.054407       0.010017       0.044390             10.985911      12.448223       1.841980      -0.355383       6.370996       3.054633      14.138515           0.000015
          280              N       2.859218       2.500641      22.524901      -0.372525      43.305650 0.55569326E+03  0.13588912E+05                                10.263821                            7.552116       0.453530       2.150292                    0.999164      29.115822      79.449937       0.650763       0.384887      -1.109492      -0.079535       0.038114       0.090730       0.126533       0.036636       0.104786      -0.058287      -0.050931      -0.217710      -0.164570       0.079955       0.084615             13.196613      19.735020       6.127284       3.934835       9.595561       3.720397      10.259258           0.000020
          281              N       2.593759       3.717913      24.577646      -0.383312      43.459045 0.51656748E+03  0.12446358E+05                                10.292162                            7.297094       0.322802       2.108242                    0.999313      29.023444      79.500933       0.657638       0.386549      -1.104495      -0.052809      -0.077433      -0.093139       0.132134      -0.075420      -0.058765      -0.112961       0.032779      -0.067649      -0.171934       0.066454       0.105480             13.414597      22.253737       0.802963      -6.684590       6.884478       1.489421      11.105576           0.000014
          282              N       0.772636       2.562312      23.728571      -0.387235      43.359099 0.54299389E+03  0.13245143E+05                                10.303281                            7.509374       0.376942       2.128302                    0.998882      29.175944      80.369464       0.644764       0.389443      -1.102616       0.124466       0.047356      -0.014875       0.133998      -0.062776       0.021369      -0.008484      -0.223991       0.228402      -0.167868       0.068934       0.098933             12.780904       9.737826       0.648061      -0.619428      10.039724       7.397126      18.565161           0.000014
          283              N      -0.032635       4.219930      31.340972      -0.152219      34.069411 0.44864093E+03  0.10553883E+05                                 9.109467                            7.078303      -0.331048       1.946645                    0.996582      26.963328      75.721359       0.621730       0.418785      -1.070439       0.083420       0.000672       0.076042       0.112880      -0.010011      -0.041932      -0.008321      -0.055098       0.017008      -0.059977       0.026395       0.033581             10.622028      10.492145      -0.290851       4.824694      11.727204      -0.048964       9.646735           0.000016
          284              N       0.029658       1.681856       2.020214      -0.164687      33.742075 0.48166718E+03  0.11484612E+05                                 8.941886                            7.250707      -0.205606       1.984175                    0.996961      27.048814      75.415065       0.627613       0.409303      -1.081196      -0.066937      -0.087609       0.008054       0.110548      -0.035417       0.011979       0.001351       0.024492       0.080292      -0.051694       0.016753       0.034941             10.297815       8.491489       3.876905       2.332969      12.057723       0.539616      10.344235           0.000011
          285              N       5.128205      10.494796       6.037871      -0.184913      37.243782 0.51617330E+03  0.12445905E+05                                 9.452090                            7.424679      -0.076974       2.016714                    0.997911      27.205271      74.771504       0.634284       0.400489      -1.093751      -0.015659       0.069352      -0.086902       0.112281       0.011688       0.013714       0.038650      -0.008414      -0.022131      -0.039427      -0.006955       0.046381             11.545312       6.541233      -0.387403       2.786522      14.896569      -4.774298      13.198135           0.000010
          286              N       4.036715      15.356612       1.268734      -0.370923      47.231087 0.59701222E+03  0.14961756E+05                                11.073497                            7.974154       0.063758       2.025755                    0.997557      29.824494      84.180919       0.611913       0.399409      -1.092045       0.021453      -0.088820       0.098543       0.134387       0.023697      -0.044075       0.123244       0.109841      -0.119363      -0.170133       0.071358       0.098775             14.199445      17.749679       7.791715       5.279799      14.617657       2.184807      10.230999           0.000012
          287              N       5.303197      14.558461       3.119783      -0.395962      46.805908 0.58821990E+03  0.14610701E+05                                10.838268                            7.773608       0.378844       2.115499                    0.999221      29.829778      82.410742       0.640085       0.385245      -1.107688      -0.106550      -0.015222      -0.101442       0.147902      -0.019686      -0.132433      -0.013738      -0.136559      -0.109572      -0.178005       0.085399       0.092607             14.420369       8.543400       4.423130      -0.418345      22.872170      -7.813645      11.845537           0.000017
          288              N       3.486523      13.287420       2.241429      -0.392957      44.768248 0.53784162E+03  0.13111210E+05                                10.520145                            7.453471       0.277099       2.082730                    0.999356      29.685723      82.217744       0.648670       0.387341      -1.102174       0.092684       0.123407      -0.012221       0.154819      -0.142646      -0.002204       0.030796       0.084233       0.267581      -0.195256       0.076464       0.118791             13.673472      11.830075      -2.226582       7.630506      11.277265      -6.246286      17.913078           0.000013
          289              N       0.317358       4.525218       3.503657      -0.159533      35.868835 0.46980508E+03  0.11134988E+05                                 9.309577                            7.132632      -0.142764       2.001892                    0.997842      26.975712      75.048817       0.636386       0.406082      -1.083060      -0.042071       0.075279       0.068394       0.110067       0.028511       0.030891      -0.023484       0.012315      -0.030692      -0.055842       0.018105       0.037736             11.250996      12.107606      -1.260046      -0.366609       9.215470       5.472548      12.429911           0.000010
          290              N       7.330461       8.736954       7.426971      -0.161969      32.814821 0.47469753E+03  0.11265155E+05                                 8.710058                            7.162523      -0.208160       1.977467                    0.998005      27.033370      74.931003       0.636854       0.405272      -1.085040       0.112814      -0.018147       0.002315       0.114288       0.002834       0.007472       0.001805      -0.069953       0.100323      -0.052448       0.018096       0.034353              9.860112      13.168916      -1.621912       0.766580       6.459882       1.987112       9.951537           0.000010
          291              N       0.771151       8.810392      11.987906      -0.161677      36.218201 0.48295454E+03  0.11517650E+05                                 9.345600                            7.233650      -0.210088       1.976601                    0.998156      27.139535      75.561129       0.632133       0.406294      -1.083695      -0.052840      -0.011693      -0.096288       0.110454      -0.007991      -0.036068      -0.012184       0.021217      -0.098742      -0.053349       0.009248       0.044101             11.000947      12.463387      -1.842462       0.359314       6.378213       3.059215      14.161241           0.000014
          292              N      -2.859230       7.303229       6.259086      -0.372945      43.318959 0.55597220E+03  0.13597615E+05                                10.265920                            7.554527       0.448012       2.148601                    0.999162      29.122562      79.477193       0.650585       0.384940      -1.109440       0.080066       0.037286       0.090909       0.126749      -0.037021      -0.103563      -0.058631      -0.051232      -0.218771      -0.164001       0.079609       0.084393             13.196964      19.732435      -6.125574      -3.933567       9.596407       3.721241      10.262049           0.000020
          293              N      -2.593775       8.520502       8.311831      -0.385059      43.575923 0.51817246E+03  0.12495565E+05                                10.312222                            7.309997       0.315666       2.106049                    0.999330      29.063970      79.663215       0.656800       0.386715      -1.104301       0.051180      -0.076472      -0.092928       0.130778       0.076014       0.057725      -0.112672       0.031239      -0.066260      -0.171221       0.064933       0.106288             13.442285      22.302980      -0.806508       6.697282       6.897471       1.492611      11.126405           0.000015
          294              N      -0.772650       7.364901       7.462756      -0.387226      43.446074 0.54425645E+03  0.13285072E+05                                10.321124                            7.521515       0.376031       2.127363                    0.998908      29.201846      80.496605       0.643736       0.389797      -1.102248      -0.125103       0.046388      -0.015902       0.134370       0.063059      -0.021246      -0.008385      -0.222756       0.230780      -0.167842       0.069318       0.098524             12.804129       9.757220      -0.650420       0.619450      10.056922       7.411059      18.598246           0.000015
          295              N       0.032617       9.022519      15.075157      -0.152574      34.095717 0.44908632E+03  0.10567622E+05                                 9.114686                            7.082309      -0.348540       1.940976                    0.996512      26.980577      75.796516       0.621452       0.418843      -1.070337      -0.082156       0.001390       0.074712       0.111056       0.009041       0.041893      -0.008731      -0.056449       0.017350      -0.060224       0.026303       0.033921             10.629714      10.505838       0.288140      -4.833791      11.724452      -0.046542       9.658852           0.000017
          296              N      -0.029662      -3.120732      18.286029      -0.161798      33.670848 0.48042326E+03  0.11448078E+05                                 8.930990                            7.242644      -0.212783       1.982571                    0.996895      27.015774      75.311697       0.627763       0.409451      -1.081049       0.066258      -0.088891       0.008815       0.111218       0.035921      -0.013313       0.000063       0.022245       0.078794      -0.051564       0.015082       0.036483             10.284508       8.480115      -3.871868      -2.327031      12.044603       0.537550      10.328806           0.000012
          297              N      -5.128223       5.692207      22.303686      -0.184105      37.171258 0.51501409E+03  0.12410228E+05                                 9.438561                            7.415517      -0.075007       2.017806                    0.997934      27.173566      74.646434       0.634820       0.400401      -1.093877       0.015239       0.069144      -0.087133       0.112274      -0.011697      -0.013777       0.038944      -0.008378      -0.023614      -0.039932      -0.006705       0.046637             11.525365       6.532564       0.384135      -2.782686      14.869997      -4.756015      13.173533           0.000010
          298              N      -4.036737      10.554024      17.534549      -0.371821      47.281953 0.59768072E+03  0.14983344E+05                                11.083392                            7.979992       0.062850       2.025201                    0.997547      29.840787      84.252315       0.611504       0.399546      -1.091904      -0.020094      -0.088769       0.098684       0.134247      -0.023816       0.044828       0.122403       0.110017      -0.119647      -0.169624       0.070709       0.098915             14.214095      17.767310      -7.801837      -5.285600      14.634354       2.188416      10.240620           0.000013
          299              N      -5.303219       9.755873      19.385598      -0.394822      46.692109 0.58665483E+03  0.14560679E+05                                10.817273                            7.760397       0.391108       2.119693                    0.999254      29.795782      82.258648       0.641048       0.384961      -1.108003       0.106721      -0.015141      -0.101805       0.148266       0.019490       0.132898      -0.013963      -0.136474      -0.107732      -0.178321       0.085800       0.092521             14.389790       8.527120      -4.413522       0.417761      22.821257      -7.795464      11.820993           0.000018
          300              N      -3.486543       8.484831      18.507244      -0.393597      44.865361 0.53906523E+03  0.13149781E+05                                10.539640                            7.465266       0.269514       2.080097                    0.999409      29.709569      82.337228       0.647662       0.387686      -1.101822      -0.092791       0.123212      -0.012479       0.154749       0.142179       0.002425       0.030127       0.084723       0.271132      -0.195357       0.077045       0.118312             13.702038      11.852624       2.232057      -7.647601      11.300614      -6.262482      17.952877           0.000013
          301              N       7.097630       3.103626      29.027973      -0.159533      35.868835 0.46980509E+03  0.11134988E+05                                 9.309576                            7.132632      -0.142764       2.001893                    0.997842      26.975712      75.048814       0.636386       0.406081      -1.083060       0.042071      -0.075279      -0.068394       0.110067       0.028511       0.030891      -0.023484       0.012315      -0.030692      -0.055842       0.018105       0.037736             11.250995      12.107606      -1.260046      -0.366610       9.215469       5.472547      12.429910           0.000010
          302              N       0.084527      -1.108110      25.104659      -0.161969      32.814814 0.47469743E+03  0.11265152E+05                                 8.710056                            7.162522      -0.208159       1.977467                    0.998005      27.033366      74.930985       0.636854       0.405272      -1.085040      -0.112814       0.018147      -0.002315       0.114288       0.002834       0.007472       0.001805      -0.069953       0.100323      -0.052448       0.018096       0.034353              9.860110      13.168913      -1.621912       0.766580       6.459881       1.987112       9.951536           0.000011
          303              N       6.643837      -1.181548      20.543724      -0.161676      36.218172 0.48295410E+03  0.11517637E+05                                 9.345595                            7.233646      -0.210087       1.976601                    0.998156      27.139521      75.561074       0.632133       0.406294      -1.083695       0.052840       0.011693       0.096288       0.110454      -0.007991      -0.036068      -0.012184       0.021217      -0.098742      -0.053349       0.009248       0.044101             11.000940      12.463380      -1.842461       0.359313       6.378210       3.059213      14.161230           0.000015
          304              N      10.274218       0.325615      26.272544      -0.372945      43.318970 0.55597237E+03  0.13597620E+05                                10.265921                            7.554528       0.448012       2.148601                    0.999162      29.122567      79.477210       0.650585       0.384940      -1.109440      -0.080066      -0.037286      -0.090909       0.126749      -0.037021      -0.103563      -0.058631      -0.051232      -0.218771      -0.164001       0.079609       0.084393             13.196966      19.732437      -6.125575      -3.933568       9.596409       3.721242      10.262051           0.000019
          305              N      10.008763      -0.891658      24.219799      -0.385058      43.575917 0.51817239E+03  0.12495563E+05                                10.312221                            7.309996       0.315666       2.106049                    0.999330      29.063968      79.663208       0.656800       0.386715      -1.104301      -0.051180       0.076472       0.092928       0.130778       0.076013       0.057725      -0.112672       0.031239      -0.066260      -0.171221       0.064933       0.106288             13.442283      22.302977      -0.806508       6.697281       6.897470       1.492611      11.126403           0.000014
          306              N       8.187638       0.263943      25.068874      -0.387226      43.446057 0.54425622E+03  0.13285065E+05                                10.321120                            7.521513       0.376032       2.127364                    0.998908      29.201841      80.496581       0.643736       0.389797      -1.102248       0.125103      -0.046388       0.015902       0.134370       0.063059      -0.021246      -0.008385      -0.222755       0.230780      -0.167842       0.069318       0.098524             12.804124       9.757217      -0.650419       0.619451      10.056918       7.411055      18.598238           0.000014
          307              N       7.382371      -1.393675      17.456473      -0.152574      34.095695 0.44908597E+03  0.10567611E+05                                 9.114682                            7.082306      -0.348540       1.940977                    0.996512      26.980565      75.796473       0.621452       0.418843      -1.070337       0.082156      -0.001390      -0.074712       0.111056       0.009041       0.041893      -0.008731      -0.056449       0.017350      -0.060224       0.026303       0.033921             10.629709      10.505834       0.288140      -4.833788      11.724447      -0.046542       9.658847           0.000015
          308              N       7.444650      10.749576      14.245601      -0.161798      33.670873 0.48042369E+03  0.11448091E+05                                 8.930995                            7.242648      -0.212783       1.982570                    0.996895      27.015788      75.311750       0.627763       0.409451      -1.081049      -0.066258       0.088891      -0.008815       0.111218       0.035921      -0.013312       0.000063       0.022245       0.078794      -0.051564       0.015082       0.036483             10.284513       8.480120      -3.871871      -2.327032      12.044610       0.537551      10.328811           0.000011
          309              N      12.543211       1.936637      10.227944      -0.184105      37.171258 0.51501409E+03  0.12410228E+05                                 9.438561                            7.415517      -0.075007       2.017806                    0.997934      27.173566      74.646434       0.634820       0.400401      -1.093877      -0.015239      -0.069145       0.087133       0.112274      -0.011697      -0.013777       0.038944      -0.008378      -0.023614      -0.039932      -0.006705       0.046637             11.525365       6.532564       0.384136      -2.782686      14.869998      -4.756016      13.173533           0.000009
          310              N      11.451725      -2.925180      14.997081      -0.371821      47.281961 0.59768084E+03  0.14983347E+05                                11.083393                            7.979993       0.062850       2.025201                    0.997547      29.840790      84.252325       0.611504       0.399546      -1.091904       0.020094       0.088769      -0.098684       0.134247      -0.023816       0.044828       0.122403       0.110017      -0.119647      -0.169624       0.070709       0.098915             14.214096      17.767311      -7.801838      -5.285600      14.634356       2.188416      10.240620           0.000014
          311              N      12.718207      -2.127029      13.146032      -0.394822      46.692101 0.58665471E+03  0.14560675E+05                                10.817272                            7.760396       0.391108       2.119693                    0.999254      29.795779      82.258636       0.641048       0.384961      -1.108003      -0.106721       0.015140       0.101805       0.148266       0.019490       0.132898      -0.013963      -0.136473      -0.107733      -0.178321       0.085800       0.092521             14.389788       8.527119      -4.413521       0.417761      22.821254      -7.795463      11.820992           0.000017
          312              N      10.901531      -0.855987      14.024386      -0.393597      44.865371 0.53906536E+03  0.13149785E+05                                10.539641                            7.465267       0.269514       2.080097                    0.999409      29.709573      82.337242       0.647662       0.387686      -1.101822       0.092791      -0.123212       0.012479       0.154749       0.142179       0.002425       0.030127       0.084724       0.271132      -0.195357       0.077045       0.118312             13.702041      11.852626       2.232057      -7.647603      11.300616      -6.262483      17.952881           0.000013
          313              N       7.732354       7.906215      12.762158      -0.158676      35.844052 0.46935274E+03  0.11122002E+05                                 9.307460                            7.130725      -0.155002       1.998513                    0.997832      26.963498      75.016297       0.636243       0.406255      -1.082903      -0.042735      -0.074013      -0.068149       0.109309      -0.028248      -0.029203      -0.024313       0.012038      -0.028838      -0.055061       0.018952       0.036110             11.247770      12.110535       1.257424       0.361673       9.209916       5.467542      12.422857           0.000009
          314              N      -0.084535       3.694478       8.838844      -0.161239      32.843543 0.47524274E+03  0.11282943E+05                                 8.720610                            7.170913      -0.207477       1.977327                    0.998193      27.047626      75.021646       0.635820       0.405756      -1.084561       0.112704       0.017907      -0.003257       0.114164      -0.003018      -0.007702       0.002488      -0.071073       0.098964      -0.052831       0.018649       0.034182              9.873411      13.192437       1.626563      -0.765742       6.467122       1.988372       9.960675           0.000011
          315              N       8.186157       3.621041       4.277909      -0.162365      36.176455 0.48232520E+03  0.11497373E+05                                 9.333834                            7.225322      -0.180550       1.986486                    0.998084      27.120702      75.458833       0.633055       0.405888      -1.084110      -0.053061       0.010611       0.095961       0.110166       0.008474       0.035570      -0.013210       0.021963      -0.102954      -0.054407       0.010017       0.044390             10.985916      12.448228       1.841981      -0.355384       6.370998       3.054634      14.138521           0.000014
          316              N       4.555770       5.128203      10.006729      -0.372525      43.305639 0.55569312E+03  0.13588907E+05                                10.263819                            7.552115       0.453530       2.150292                    0.999164      29.115820      79.449923       0.650763       0.384887      -1.109492       0.079535      -0.038114      -0.090730       0.126533       0.036636       0.104786      -0.058287      -0.050931      -0.217710      -0.164570       0.079955       0.084615             13.196610      19.735015       6.127282       3.934834       9.595559       3.720395      10.259256           0.000020
          317              N       4.821229       3.910931       7.953984      -0.383312      43.459033 0.51656732E+03  0.12446353E+05                                10.292160                            7.297092       0.322802       2.108242                    0.999313      29.023441      79.500916       0.657638       0.386549      -1.104495       0.052809       0.077433       0.093139       0.132134      -0.075420      -0.058765      -0.112961       0.032779      -0.067649      -0.171934       0.066454       0.105480             13.414593      22.253731       0.802963      -6.684587       6.884477       1.489420      11.105573           0.000015
          318              N       6.642352       5.066532       8.803059      -0.387235      43.359092 0.54299379E+03  0.13245139E+05                                10.303279                            7.509373       0.376942       2.128302                    0.998882      29.175942      80.369453       0.644764       0.389443      -1.102616      -0.124466      -0.047356       0.014875       0.133998      -0.062776       0.021369      -0.008484      -0.223991       0.228403      -0.167868       0.068934       0.098933             12.780901       9.737824       0.648062      -0.619427      10.039723       7.397125      18.565157           0.000015
          319              N       7.447623       3.408914       1.190658      -0.152219      34.069438 0.44864137E+03  0.10553896E+05                                 9.109472                            7.078307      -0.331049       1.946644                    0.996582      26.963342      75.721411       0.621730       0.418785      -1.070439      -0.083421      -0.000672      -0.076042       0.112880      -0.010011      -0.041932      -0.008321      -0.055098       0.017008      -0.059977       0.026395       0.033582             10.622034      10.492152      -0.290851       4.824698      11.727209      -0.048964       9.646741           0.000016
          320              N       7.385330       5.946988      30.511416      -0.164688      33.742085 0.48166735E+03  0.11484617E+05                                 8.941889                            7.250708      -0.205607       1.984175                    0.996961      27.048820      75.415091       0.627613       0.409303      -1.081196       0.066937       0.087609      -0.008054       0.110548      -0.035417       0.011979       0.001351       0.024492       0.080292      -0.051694       0.016753       0.034941             10.297818       8.491492       3.876907       2.332970      12.057727       0.539616      10.344237           0.000012
          321              N       2.286783      -2.865952      26.493759      -0.184913      37.243785 0.51617335E+03  0.12445906E+05                                 9.452091                            7.424680      -0.076974       2.016714                    0.997911      27.205272      74.771509       0.634284       0.400490      -1.093751       0.015659      -0.069352       0.086902       0.112281       0.011688       0.013714       0.038650      -0.008414      -0.022131      -0.039427      -0.006954       0.046381             11.545313       6.541233      -0.387403       2.786522      14.896570      -4.774298      13.198137           0.000009
          322              N       3.378273      -7.727768      31.262896      -0.370923      47.231095 0.59701233E+03  0.14961759E+05                                11.073499                            7.974155       0.063757       2.025755                    0.997557      29.824497      84.180933       0.611913       0.399409      -1.092045      -0.021453       0.088820      -0.098543       0.134387       0.023697      -0.044075       0.123244       0.109841      -0.119363      -0.170133       0.071358       0.098775             14.199447      17.749681       7.791716       5.279799      14.617659       2.184807      10.231000           0.000014
          323              N       2.111791      -6.929617      29.411847      -0.395962      46.805902 0.58821981E+03  0.14610698E+05                                10.838266                            7.773607       0.378845       2.115499                    0.999221      29.829777      82.410733       0.640086       0.385245      -1.107689       0.106550       0.015223       0.101442       0.147902      -0.019686      -0.132433      -0.013738      -0.136559      -0.109572      -0.178005       0.085399       0.092607             14.420367       8.543399       4.423129      -0.418345      22.872166      -7.813644      11.845535           0.000016
          324              N       3.928465      -5.658576      30.290201      -0.392956      44.768240 0.53784152E+03  0.13111207E+05                                10.520144                            7.453470       0.277099       2.082730                    0.999356      29.685720      82.217734       0.648670       0.387341      -1.102174      -0.092684      -0.123407       0.012221       0.154819      -0.142646      -0.002204       0.030796       0.084233       0.267581      -0.195256       0.076464       0.118791             13.673471      11.830073      -2.226583       7.630505      11.277264      -6.246286      17.913076           0.000013

******************************************************
Auxiliary information for the entire system
The total spin magnetic moment of the unit cell is   0.000004
The total net atomic charge of the unit cell is   0.000000
Accuracy of reproducing the electrostatic potential in the unit cell:
  The inner radius (bohr) =    5.0000
  The outer radius (bohr) =   12.0000
  Valid grid points have density less than (e/(bohr^3)) =    0.0001
  The number of valid grid points were=       752498
  The rms potential error without charges in kcal/mol is=      6.46859
  The rms potential error with partial charges in kcal/mol is=      1.84947
  The RRMSE value at monopole order=      0.28592
  The rms potential error with partial charges and cloud penetration in kcal/mol is=      1.83339
  The RRMSE value at monopole order with cloud penetration is=      0.28343
  The rms potential error with partial charges and atomic dipoles in kcal/mol is=      0.60565
  The RRMSE value at dipole order=      0.09363
  The rms potential error with partial charges, atomic dipoles and cloud penetration in kcal/mol is=      0.59211
  The RRMSE value at dipole order with cloud penetration=      0.09154

******************************************************
The electron densities and ab initio electrostatic potential were computed in VASP using the PBE functional and
projector augmented wave method. See the main text of the journal article for a description of computational details.
The atomic charges, dipoles, and quadrupoles were computed with the DDEC6 method as described in
(a) T. A. Manz and N. Gabaldon Limas, RSC Adv. 6 (2016) 47771-47801 DOI: 10.1039/c6ra04656h
(b) N. Gabaldon Limas and T. A. Manz, RSC Adv. 8 (2018) 2678-2707 DOI: 10.1039/c7ra11829e.
For each atom in the material, the electron cloud parameters were fit to the spherically averaged atom-in-material
electron density using radial positions for which this density was between 10^-4 and 10^-2 electrons per cubic bohr.
The polarizabilities, dispersion coefficients, and quantum Drude oscillator (QDO) parameters were fit using the MCLF method.
The magnetic structure of the system was optimized in VASP from the default ferromagnetic initial guess using spin polarization.
The atomic spin moments (ASMs) were computed on this optimized magnetic structure using the DDEC6 partition as inputs
to the method of T. A. Manz and D. S. Sholl, J. Chem. Theory Comput. 7 (2011) 4146-4164 DOI: 10.1021/ct200539n.
The RMSE and RRMSE were computed using a uniform grid with Ewald summation.
