# Supplementary material for: A collection of forcefield precursors for metal–organic frameworks
Source: RSC Adv. 2019 Nov 13;9(63):36492–507. doi: 10.1039/c9ra07327b (PMC9075174; doi:10.1039/c9ra07327b)
Supplement: RA-009-C9RA07327B-s3682 [file RA-009-C9RA07327B-s3682.xyz]

  202
jmolscript: load "" {1 1 1} spacegroup "x,y,z" unitcell [{     18.218600     0.000000     0.000000 }, {     -6.072801    17.176684     0.000000 }, {     -6.072801    -8.588202    14.875526 }]
Cu    -8.516860     1.242342    13.191021     0.795552
Cu    10.083038     0.972560     1.684505     0.789228
Cu     0.878079     4.159402     7.204217     0.795579
Cu    -8.516860    10.802661     7.671309     0.789352
Cu     3.628837     2.214314     7.204217     0.789320
Cu     4.010215    -7.615674    13.191021     0.795650
Cu    13.023782    -4.428936     7.671309     0.795763
Cu    -2.444037     9.830576     1.684505     0.789283
Cu    -2.444037    -3.456376     9.355813     0.789101
Cu     4.010215    15.231596     0.000000     0.789084
Cu    13.023782     8.858016     0.000000     0.789263
Cu     3.628837     5.131930     5.519713     0.789269
H     11.350236    -1.723602     8.325832     0.124383
H     11.379401     0.778190     9.118697     0.158154
H      6.737288     1.538234     6.549694     0.124490
H      9.086270     2.399637     5.756829     0.157896
H     -2.245647     8.168469    10.262625     0.124370
H     -2.787364     6.029099     8.842013     0.158159
H     -3.695881     9.193864     4.612901     0.124496
H     -5.532311     7.970038     6.033513     0.157895
H      5.277400    -0.516044    12.205369     0.124523
H      5.306531    -1.080323     9.642316     0.158031
H      0.664426    -3.685161    10.268576     0.124528
H      3.013404    -4.802507     9.919001     0.158087
H      3.827189    13.391827     2.670157     0.124515
H      3.285506    13.231249     5.233210     0.158087
H      2.376981     7.986343     4.606950     0.124542
H      0.540556     9.828545     4.956525     0.158040
H     -0.795476     2.239926     9.219851     0.124336
H     -0.766322     0.302413    10.990039     0.157978
H     -5.408401     2.147207    12.932782     0.124327
H     -3.059408     2.403151    14.075223     0.157960
H      9.900016     4.204871     1.942744     0.124573
H      9.358318     6.504818     0.800303     0.158102
H      8.449857     8.584960     5.655675     0.124551
H      6.613408     7.966583     3.885487     0.158103
H     -0.795476     6.864723     6.549694     0.124356
H     -0.766322     9.366500     5.756829     0.157989
H     -5.408401    10.126592     8.325832     0.124516
H     -3.059408    10.988011     9.118697     0.158060
H      9.900016    -0.419927     4.612901     0.124529
H      9.358318    -2.559269     6.033513     0.158073
H      8.449857     0.605575    10.262625     0.124335
H      6.613408    -0.618277     8.842013     0.157981
H     11.350236     8.072208     2.670157     0.124517
H     11.379401     7.507978     5.233210     0.157944
H      6.737288     4.903128     4.606950     0.124524
H      9.086270     3.785788     4.956525     0.157955
H     -2.245647     4.803575    12.205369     0.124523
H     -2.787364     4.642948     9.642316     0.158172
H     -3.695881    -0.601946    10.268576     0.124550
H     -5.532311     1.240250     9.919001     0.158175
H      5.277400    10.828235     5.655675     0.124340
H      5.306531     8.890688     3.885487     0.157987
H      0.664426    10.735446     1.942744     0.124548
H      3.013404    10.991368     0.800303     0.158080
H      3.827189    -4.383368    12.932782     0.124351
H      3.285506    -2.083399    14.075223     0.157981
H      2.376981    -0.003349     9.219851     0.124544
H      0.540556    -0.621693    10.990039     0.158092
C     12.222303    -1.721881     8.703670     0.150459
C      6.448220     2.360993     6.171856     0.149386
C     -2.228641     7.538091    10.973676     0.150500
C     -4.295886     8.999760     3.901850     0.149397
C      6.149464    -0.189689    12.014962     0.150565
C      0.375351    -4.423763     9.744957     0.149364
C      3.844198    14.322805     2.860564     0.149371
C      1.776983     7.467612     5.130569     0.150524
C      0.076585     1.911850     9.032419     0.150469
C     -5.697464     2.063050    13.834239     0.150466
C      9.917013     3.904270     1.041287     0.150601
C      7.849862     9.297794     5.843107     0.150651
C      0.076585     6.866438     6.171856     0.150463
C     -5.697464    10.949359     8.703670     0.149359
C      9.917013    -1.050318     3.901850     0.149366
C      7.849862     0.411485    10.973676     0.150511
C     12.222303     8.398567     2.860564     0.149454
C      6.448220     4.164535     5.130569     0.149455
C     -2.228641     5.734549    12.014962     0.150490
C     -4.295886    -1.120687     9.744957     0.150450
C      6.149464    10.500162     5.843107     0.150545
C      0.375351    10.651272     1.041287     0.150567
C      3.844198    -4.683952    13.834239     0.150497
C      1.776983     0.709482     9.032419     0.150568
C     -6.193042     0.509381     9.819335    -0.234828
C     -6.927851     0.323026    11.126893     0.628072
C      8.617442     2.919225     5.056191    -0.234835
C      8.686662     2.164297     3.748633     0.627859
C     -2.303962     5.499205     9.524799    -0.234806
C     -0.903563     5.214926     9.032419     0.628094
C     -6.193042     8.249153     5.350727    -0.234830
C     -6.927851     9.474714     5.843107     0.627881
C      5.952686    -0.339150     9.524799    -0.235133
C      5.217870     0.886402     9.032419     0.627920
C      2.544574    -5.669072     9.819335    -0.234515
C      2.613811    -6.423975    11.126893     0.628056
C      9.841711    -3.089176     5.350727    -0.234516
C     11.242117    -3.373446     5.843107     0.628055
C     -0.120174     9.097678     5.056191    -0.235157
C     -0.855001     8.911299     3.748633     0.627874
C     -0.120174    -0.169951    10.406918    -0.235200
C     -0.855001    -1.209148     9.591739     0.627865
C      2.544574    11.338329     0.000000    -0.235189
C      2.613811    12.848160     0.000000     0.627883
C      9.841711     6.178453     0.000000    -0.235168
C     11.242117     6.747001     0.000000     0.627921
C      5.952686     8.418335     4.468608    -0.235158
C      5.217870     7.379153     5.283787     0.627947
N     13.071285    -2.706106     8.599542    -0.164831
N      5.237293     2.833353     6.275984    -0.166045
N     -2.132680     7.854154    12.235120    -0.164807
N     -4.029902     9.195563     2.640406    -0.166068
N      6.998458     0.212254    12.919394    -0.166391
N     -0.835582    -4.569769     9.283816    -0.165969
N      3.940147    15.257208     1.956132    -0.165959
N      2.042973     6.277272     5.591710    -0.166387
N      0.925569     2.494132     8.232116    -0.164970
N     -6.908393     1.736696    14.191252    -0.164983
N     10.012957     2.653804     0.684274    -0.166345
N      8.115862    10.292332     6.643410    -0.166382
N      0.925569     5.882215     6.275984    -0.164912
N     -6.908393    11.421717     8.599542    -0.165889
N     10.012957    -0.734278     2.640406    -0.165846
N      8.115862     0.607311    12.235120    -0.164925
N     13.071285     8.800492     1.956132    -0.166047
N      5.237293     4.018538     5.591710    -0.166040
N     -2.132680     6.668969    12.919394    -0.166244
N     -4.029902    -2.311035     9.283816    -0.166259
N      6.998458    11.082459     6.643410    -0.164991
N     -0.835582    10.324911     0.684274    -0.166321
N      3.940147    -5.934411    14.191252    -0.164974
N      2.042973     1.704005     8.232116    -0.166305
N     -5.491027    -0.731638     9.389432     0.091097
N      7.213399     3.167432     5.486094     0.091117
N     -2.303950     6.243826    10.814507     0.091036
N     -5.491027     8.497344     4.061019     0.091093
N      6.654719    -0.090935    10.814507     0.091102
N      1.140526    -5.420873     9.389432     0.091026
N      9.841706    -2.344579     4.061019     0.091035
N      0.581847     7.856667     5.486094     0.091195
N      0.581847     0.822853     9.547113     0.091227
N      1.140526    10.841923     0.000000     0.091200
N      9.841706     4.689235     0.000000     0.091220
N      6.654719     9.411155     5.328413     0.091142
O     -6.921779    -0.709287    11.712989    -0.549385
O     -7.543633     1.392279    11.515145    -0.570917
O      7.711354     1.825911     3.162537    -0.549802
O      9.900017     1.940138     3.360381    -0.571501
O      0.059599     5.561901     9.633391    -0.549382
O     -0.885354     4.568214     7.912292    -0.570921
O     -6.921779    10.498439     5.242135    -0.549793
O     -7.543633     9.276334     6.963234    -0.571562
O      5.223951     1.910138     9.633391    -0.549910
O      4.602073     0.688001     7.912292    -0.571361
O      1.638511    -6.762350    11.712989    -0.549268
O      3.827171    -6.648127    11.515145    -0.571067
O     12.205271    -3.026482     5.242135    -0.549258
O     11.260340    -4.020137     6.963234    -0.571094
O     -0.848936     7.878975     3.162537    -0.549915
O     -1.470788     9.980544     3.360381    -0.571345
O     -0.848936    -1.200571     8.404672    -0.549944
O     -1.470788    -2.079999    10.323615    -0.571601
O      1.638511    13.524921     0.000000    -0.549960
O      3.827171    13.296471     0.000000    -0.571613
O     12.205271     6.053063     0.000000    -0.550000
O     11.260340     8.040406     0.000000    -0.571386
O      5.223951     7.387753     6.470854    -0.549982
O      4.602073     6.508288     4.551911    -0.571394
O     -3.389838     9.588025     0.000000    -0.843171
O     10.169623     0.000000     0.000000    -0.843508
O      2.683051     3.794391     6.572007    -0.843212
O     -3.389838    -4.793934     8.303519    -0.843620
B      9.109349     0.000070     7.437763     1.149756
B     -3.036351     8.588412     7.437763     1.149756
B      3.036499    -2.146981    11.156645     1.149772
B      3.036499    10.735463     3.718881     1.149772
B     -3.036351     2.147191    11.156645     1.149761
B      9.109349     6.441292     3.718881     1.149782
F      9.157934    -0.948933     8.331782    -0.491177
F      8.198412    -0.270471     6.543744    -0.490869
F     10.270478     0.093677     6.850180    -0.491072
F      8.810572     1.126007     8.025346    -0.490990
F     -1.875215     8.682030     8.025346    -0.491180
F     -3.335136     9.714338     6.850180    -0.490882
F     -2.987778     7.639392     6.543744    -0.490981
F     -3.947276     8.317888     8.331782    -0.491062
F      3.085089    -0.898232    11.531508    -0.490977
F      2.125571    -2.785947    11.837944    -0.491043
F      4.197630    -2.702644    11.369365    -0.491094
F      2.737705    -2.201099     9.887762    -0.490984
F      4.197630    11.197512     3.344018    -0.491030
F      2.737705     9.663631     3.037582    -0.490965
F      3.085089    10.435741     4.987764    -0.491101
F      2.125571    11.644966     3.506161    -0.490993
F     -2.987778     1.847445     9.887762    -0.491063
F     -3.947276     3.056698    11.369365    -0.491064
F     -1.875215     2.609247    11.531508    -0.490977
F     -3.335136     1.075372    11.837944    -0.490982
F     10.270478     5.885624     3.506161    -0.491022
F      8.810572     6.387197     4.987764    -0.491021
F      9.157934     7.690033     3.344018    -0.491031
F      8.198412     5.802312     3.037582    -0.491026

The following XYZ coordinates are in angstroms. Other properties are in atomic units.
The sperically averaged electron density of each atom fit to a function of the form exp(a - br)
eigen_1, eigen_2 and eigen_3 are the three eigenvalues of traceless quadrupole moment tensor
  atom number  atomic symbol              X              Y              Z     net charge C6 coefficient C8 coefficient C10 coefficient fluctuating dipole atomic polarizability isotropic forcefield polarizability              a              b squared Pearson coefficient          <r^3>          <r^4>         wp_QDO          m_QDO          q_QDO       dipole_x       dipole_y       dipole_z         dipole            Qxy            Qxz            Qyz     Q(x^2-y^2)  Q(3z^2 - R^2)        eigen_1        eigen_2        eigen_3 static polarizability      alpha(xx)      alpha(xy)      alpha(xz)      alpha(yy)      alpha(yz)      alpha(zz) atomic spin moment
            1             Cu      -8.516860       1.242342      13.191021       0.795552      71.408468 0.96837982E+03  0.26200687E+05                                15.095905                           10.911981       0.684604       2.123845                    0.996245      42.919615     108.907329       0.490960       0.461097      -1.101272      -0.013698      -0.005335       0.025419       0.029364       0.004182      -0.070943      -0.038904      -0.013767       0.179464      -0.078677      -0.028872       0.107550             20.235635      26.988727       5.409708       2.730615       9.521233       3.320506      24.196944           0.281177
            2             Cu      10.083038       0.972560       1.684505       0.789228      72.021413 0.97723932E+03  0.26506996E+05                                15.189531                           10.969386       0.681340       2.121287                    0.996156      43.069767     109.511393       0.489048       0.461737      -1.100627      -0.001002      -0.014155      -0.024360       0.028192       0.007504       0.013044       0.080333       0.004331       0.179202      -0.078662      -0.029370       0.108032             20.373842       8.107882      -1.292205      -2.237113      28.658188      -3.708975      24.355455          -0.294758
            3             Cu       0.878079       4.159402       7.204217       0.795579      71.367496 0.96774435E+03  0.26180539E+05                                15.092453                           10.909595       0.684664       2.123854                    0.996243      42.922723     108.927320       0.490908       0.461198      -1.101155       0.027838      -0.004668      -0.008090       0.029363      -0.014986      -0.025950       0.024754       0.165256      -0.107948      -0.078911      -0.028655       0.107565             20.231187      18.897986      -3.197249      -5.538030      25.732885      -8.375171      16.062690           0.283112
            4             Cu      -8.516860      10.802661       7.671309       0.789352      72.030756 0.97737844E+03  0.26511231E+05                                15.190123                           10.969793       0.681591       2.121403                    0.996156      43.066343     109.497145       0.489073       0.461706      -1.100666      -0.012908       0.023977       0.007365       0.028210      -0.063469      -0.031686       0.017027      -0.109930      -0.108128      -0.078436      -0.029365       0.107801             20.374501      27.173084      -0.336258       6.097704      17.773600       8.080508      16.176819          -0.296596
            5             Cu       3.628837       2.214314       7.204217       0.789320      71.981417 0.97661895E+03  0.26486732E+05                                15.185463                           10.966646       0.681934       2.121517                    0.996157      43.067638     109.509257       0.489045       0.461800      -1.100558      -0.012891       0.023900      -0.007444       0.028157      -0.063523       0.031902      -0.016758      -0.110009      -0.108129      -0.078736      -0.029072       0.107808             20.368510      27.166981      -0.333758      -6.098883      17.766062      -8.076947      16.172486          -0.294241
            6             Cu       4.010215      -7.615674      13.191021       0.795650      71.414588 0.96846466E+03  0.26203690E+05                                15.096991                           10.912652       0.684470       2.123796                    0.996245      42.920167     108.912023       0.490930       0.461114      -1.101257      -0.000560      -0.014713       0.025480       0.029428       0.007590      -0.013022      -0.079833       0.005257       0.179501      -0.078588      -0.028973       0.107561             20.237035       8.062420      -1.282078       2.221123      28.448798       3.679337      24.199886           0.285181
            7             Cu      13.023782      -4.428936       7.671309       0.795763      71.399631 0.96824796E+03  0.26196141E+05                                15.094434                           10.911042       0.684775       2.123915                    0.996246      42.917567     108.898929       0.490996       0.461081      -1.101285       0.027928      -0.004663       0.008026       0.029430      -0.014964       0.026121      -0.024478       0.165107      -0.107960      -0.078616      -0.028930       0.107546             20.233319      18.903288      -3.198258       5.540468      25.732712       8.373491      16.063957           0.288041
            8             Cu      -2.444037       9.830576       1.684505       0.789283      71.999807 0.97692273E+03  0.26495943E+05                                15.185981                           10.967135       0.681742       2.121451                    0.996156      43.065786     109.491862       0.489136       0.461697      -1.100664      -0.013037      -0.005561      -0.024306       0.028136       0.004416       0.071407       0.039083      -0.012943       0.179172      -0.078746      -0.029274       0.108020             20.368915      27.181336       5.452303      -2.752936       9.577061      -3.344883      24.348347          -0.294986
            9             Cu      -2.444037      -3.456376       9.355813       0.789101      72.021255 0.97726659E+03  0.26507863E+05                                15.189258                           10.969387       0.681719       2.121383                    0.996155      43.071135     109.514357       0.489059       0.461724      -1.100637      -0.012862      -0.018349      -0.017061       0.028164       0.059349       0.039197       0.055791      -0.042667       0.093476      -0.078647      -0.029348       0.107995             20.372934      27.171623      -5.112318       3.340283      23.571078       4.731031      10.376102          -0.300141
           10             Cu       4.010215      15.231596       0.000000       0.789084      72.053214 0.97773813E+03  0.26523690E+05                                15.193644                           10.972207       0.681515       2.121326                    0.996154      43.071899     109.520382       0.488988       0.461739      -1.100635      -0.000985       0.028158       0.000080       0.028175      -0.014926       0.000102       0.000506      -0.133814      -0.235213      -0.078406      -0.029349       0.107755             20.379046       8.109853       2.584615       0.000664      22.228781       0.008092      30.798503          -0.298558
           11             Cu      13.023782       8.858016       0.000000       0.789263      72.031328 0.97737769E+03  0.26511160E+05                                15.190171                           10.969747       0.681702       2.121440                    0.996155      43.066667     109.497247       0.489078       0.461702      -1.100670       0.026823       0.008538       0.000076       0.028149       0.030429       0.000442       0.000260       0.122778      -0.235437      -0.078481      -0.029277       0.107757             20.374996      19.027837       6.444378       0.007310      11.300151       0.003277      30.797002          -0.295084
           12             Cu       3.628837       5.131930       5.519713       0.789269      71.987606 0.97669920E+03  0.26489490E+05                                15.186352                           10.967120       0.682011       2.121526                    0.996157      43.069040     109.514526       0.489032       0.461802      -1.100555      -0.012895      -0.018388       0.016973       0.028151       0.059384      -0.039054      -0.055590      -0.042676       0.093663      -0.078712      -0.029067       0.107779             20.370050      27.169783      -5.115286      -3.338847      23.566897      -4.728888      10.373469          -0.296562
           13              H      11.350236      -1.723602       8.325832       0.124383       1.203269 0.82605207E+01  0.82374058E+02                                 1.910183                            1.707298      -1.341258       2.246635                    0.994459       3.755159      10.862715       0.464174       1.323252      -0.697680      -0.046975      -0.004249      -0.020062       0.051256       0.003160       0.007440       0.005369       0.007784      -0.010532      -0.009390      -0.002546       0.011936              2.052497       2.788498      -0.142294       0.651057       1.567849       0.114590       1.801144          -0.000109
           14              H      11.379401       0.778190       9.118697       0.158154       1.175816 0.87983383E+01  0.88342766E+02                                 1.845044                            1.731930      -1.162559       2.344518                    0.995848       3.471884       9.789422       0.477139       1.278472      -0.709995      -0.022960       0.017089      -0.020879       0.035428      -0.006799       0.002980      -0.001561      -0.009793      -0.009969      -0.007676      -0.002915       0.010591              1.930168       2.150830      -0.174508       0.571302       1.554131      -0.093695       2.085542          -0.000077
           15              H       6.737288       1.538234       6.549694       0.124490       1.202702 0.82569100E+01  0.82334461E+02                                 1.910109                            1.707340      -1.340682       2.246940                    0.994466       3.755010      10.864378       0.463968       1.323895      -0.697550       0.011604      -0.045610       0.020011       0.051141      -0.000044      -0.002559      -0.008803      -0.010004      -0.010638      -0.009413      -0.002508       0.011921              2.052330       1.792913      -0.494095       0.108862       2.562991      -0.651811       1.801087          -0.000060
           16              H       9.086270       2.399637       5.756829       0.157896       1.177075 0.88106620E+01  0.88504926E+02                                 1.846968                            1.733609      -1.163498       2.343905                    0.995826       3.475001       9.803036       0.476675       1.279160      -0.709840       0.023753      -0.015972       0.020847       0.035411      -0.002206       0.002485      -0.002297       0.016108      -0.009975      -0.007659      -0.002915       0.010574              1.932273       1.731900      -0.323737       0.279130       1.977028      -0.508166       2.087891          -0.000013
           17              H      -2.245647       8.168469      10.262625       0.124370       1.203300 0.82607222E+01  0.82375170E+02                                 1.910075                            1.707216      -1.341126       2.246690                    0.994461       3.755031      10.861683       0.464235       1.323092      -0.697713       0.001276       0.036556      -0.035906       0.051256       0.000393      -0.000291      -0.005573      -0.018672       0.000279      -0.009395      -0.002532       0.011927              2.052364       1.371620      -0.137885       0.075179       2.269882      -0.699734       2.515590          -0.000106
           18              H      -2.787364       6.029099       8.842013       0.158159       1.175516 0.87959395E+01  0.88317009E+02                                 1.845126                            1.732006      -1.162500       2.344544                    0.995846       3.471950       9.791090       0.476976       1.278932      -0.709896      -0.017458       0.011483      -0.028616       0.035433      -0.000039       0.006700       0.003707      -0.000889       0.019352      -0.007673      -0.002938       0.010610              1.930257       1.681091      -0.318765       0.296224       1.993133      -0.482745       2.116546          -0.000079
           19              H      -3.695881       9.193864       4.612901       0.124496       1.202643 0.82563483E+01  0.82327230E+02                                 1.910028                            1.707262      -1.340749       2.246914                    0.994464       3.754943      10.863977       0.463988       1.323865      -0.697556       0.033970       0.013383       0.035807       0.051139       0.006170       0.005185       0.002141       0.014052       0.000516      -0.009440      -0.002497       0.011937              2.052245       2.256624       0.175012       0.684520       1.384775       0.162304       2.515338          -0.000063
           20              H      -5.532311       7.970038       6.033513       0.157895       1.177164 0.88111822E+01  0.88508164E+02                                 1.846741                            1.733405      -1.163665       2.343829                    0.995824       3.474949       9.801587       0.476826       1.278783      -0.709918       0.016628      -0.012580       0.028619       0.035409       0.000273      -0.001216      -0.007530       0.000774       0.019330      -0.007659      -0.002919       0.010578              1.932026       2.160932      -0.150051       0.554574       1.516598      -0.118486       2.118549          -0.000017
           21              H       5.277400      -0.516044      12.205369       0.124523       1.202284 0.82533357E+01  0.82289142E+02                                 1.909623                            1.706938      -1.340838       2.246994                    0.994458       3.754134      10.860873       0.464040       1.323845      -0.697563      -0.046920      -0.015216       0.013728       0.051200       0.004880      -0.006413      -0.002058       0.013466       0.006484      -0.009396      -0.002499       0.011895              2.051750       2.787152       0.634538      -0.202163       1.643081      -0.158230       1.725018           0.000164
           22              H       5.306531      -1.080323       9.642316       0.158031       1.176834 0.88085364E+01  0.88478098E+02                                 1.846679                            1.733369      -1.164113       2.343680                    0.995823       3.474623       9.801616       0.476721       1.279116      -0.709847      -0.022993      -0.026594      -0.004388       0.035428       0.006001       0.004383       0.005090      -0.003723       0.008148      -0.007679      -0.002935       0.010614              1.931941       2.152842       0.582698      -0.134740       2.035704      -0.183570       1.607278           0.000070
           23              H       0.664426      -3.685161      10.268576       0.124528       1.202662 0.82562514E+01  0.82324544E+02                                 1.909897                            1.707134      -1.341034       2.246778                    0.994463       3.754752      10.862674       0.464062       1.323681      -0.697592       0.011578       0.040160       0.029476       0.051144      -0.002192       0.001333       0.008892      -0.009918      -0.010288      -0.009436      -0.002514       0.011949              2.052117       1.792702       0.341364       0.373461       2.555755       0.655803       1.807895          -0.000066
           24              H       3.013404      -4.802507       9.919001       0.158087       1.175806 0.87983293E+01  0.88344334E+02                                 1.845178                            1.732041      -1.162773       2.344401                    0.995838       3.472230       9.791098       0.477068       1.278637      -0.709959       0.023745       0.026064       0.003361       0.035418       0.003229       0.000687      -0.000189       0.011866      -0.022812      -0.007651      -0.002926       0.010578              1.930310       1.730249       0.403094       0.140586       2.497467       0.205800       1.563214          -0.000072
           25              H       3.827189      13.391827       2.670157       0.124515       1.202649 0.82560302E+01  0.82320380E+02                                 1.909731                            1.706989      -1.341099       2.246741                    0.994461       3.754769      10.861988       0.464140       1.323492      -0.697629       0.001275      -0.049255      -0.013741       0.051151      -0.000437      -0.000174       0.006757      -0.016696       0.006448      -0.009434      -0.002513       0.011947              2.051933       1.371446       0.133983       0.081791       3.059309       0.243319       1.725044          -0.000066
           26              H       3.285506      13.231249       5.233210       0.158087       1.176027 0.88002233E+01  0.88366317E+02                                 1.845263                            1.732113      -1.162564       2.344495                    0.995846       3.472186       9.790490       0.477115       1.278469      -0.709996      -0.017458      -0.030513       0.004332       0.035420       0.005813      -0.003294      -0.005828      -0.004604       0.008242      -0.007670      -0.002907       0.010577              1.930403       1.681190       0.415978       0.127952       2.504008       0.187928       1.606012          -0.000070
           27              H       2.376981       7.986343       4.606950       0.124542       1.202320 0.82538508E+01  0.82297918E+02                                 1.909905                            1.707183      -1.340772       2.247027                    0.994463       3.754244      10.862447       0.463915       1.324143      -0.697504       0.034021       0.024331      -0.029524       0.051197       0.001384      -0.007902      -0.004158       0.010462      -0.010240      -0.009367      -0.002524       0.011891              2.052067       2.256437       0.505200      -0.493746       2.091956      -0.570604       1.807809           0.000167
           28              H       0.540556       9.828545       4.956525       0.158040       1.176776 0.88080665E+01  0.88472788E+02                                 1.846674                            1.733369      -1.164237       2.343627                    0.995820       3.474572       9.801653       0.476699       1.279183      -0.709833       0.016613       0.031096      -0.003418       0.035420      -0.001174       0.000389      -0.000561      -0.013321      -0.022858      -0.007663      -0.002929       0.010592              1.931935       2.160849       0.555219      -0.147314       2.070534      -0.201355       1.564422           0.000073
           29              H      -0.795476       2.239926       9.219851       0.124336       1.203394 0.82619637E+01  0.82394073E+02                                 1.910525                            1.707623      -1.340822       2.246824                    0.994463       3.755421      10.864717       0.464046       1.323524      -0.697627      -0.046976       0.019453       0.006354       0.051240      -0.008004      -0.000976      -0.003285       0.004194      -0.021336      -0.009378      -0.002536       0.011913              2.052845       2.788871      -0.492752      -0.448837       1.842447       0.043702       1.527215          -0.000105
           30              H      -0.766322       0.302413      10.990039       0.157978       1.176798 0.88081901E+01  0.88473255E+02                                 1.846604                            1.733306      -1.163788       2.343778                    0.995829       3.474608       9.801319       0.476745       1.279072      -0.709857      -0.022968       0.009502       0.025228       0.035416       0.000782      -0.007372      -0.003464      -0.000960       0.016402      -0.007656      -0.002928       0.010584              1.931871       2.152746      -0.407980      -0.437266       1.873258       0.277293       1.769607          -0.000023
           31              H      -5.408401       2.147207      12.932782       0.124327       1.203325 0.82612290E+01  0.82383786E+02                                 1.910335                            1.707446      -1.340967       2.246757                    0.994459       3.755418      10.864027       0.464118       1.323367      -0.697657       0.011672       0.005510      -0.049590       0.051242       0.002240       0.001301      -0.000056       0.005337       0.035438      -0.009402      -0.002523       0.011925              2.052640       1.793053       0.152768      -0.482552       1.427151      -0.004026       2.937716          -0.000105
           32              H      -3.059408       2.403151      14.075223       0.157960       1.177178 0.88112361E+01  0.88506225E+02                                 1.846512                            1.733219      -1.163844       2.343739                    0.995831       3.474635       9.799618       0.476944       1.278502      -0.709978       0.023772      -0.010066      -0.024248       0.035417      -0.001069      -0.003167       0.002485       0.015820      -0.010837      -0.007675      -0.002910       0.010585              1.931772       1.731458      -0.079864      -0.419762       1.619753       0.302023       2.444106          -0.000024
           33              H       9.900016       4.204871       1.942744       0.124573       1.202119 0.82520949E+01  0.82276175E+02                                 1.909716                            1.707013      -1.340802       2.247031                    0.994463       3.753979      10.861462       0.463933       1.324161      -0.697500       0.001286       0.012763       0.049562       0.051195       0.000066       0.000482      -0.001171      -0.006959       0.035403      -0.009392      -0.002515       0.011907              2.051866       1.371437       0.003852      -0.156933       1.847857       0.455971       2.936305           0.000160
           34              H       9.358318       6.504818       0.800303       0.158102       1.176395 0.88043303E+01  0.88423518E+02                                 1.846064                            1.732837      -1.163804       2.343894                    0.995826       3.473785       9.797927       0.476853       1.278940      -0.709886      -0.017402       0.019071       0.024254       0.035423      -0.005786      -0.003368       0.002170      -0.011003      -0.010913      -0.007650      -0.002945       0.010595              1.931265       1.681917      -0.097163      -0.424449       1.668439       0.294945       2.443440           0.000064
           35              H       8.449857       8.584960       5.655675       0.124551       1.202087 0.82516470E+01  0.82267805E+02                                 1.909395                            1.706748      -1.340757       2.247053                    0.994461       3.753765      10.859383       0.464074       1.323821      -0.697568       0.034028      -0.037736      -0.006324       0.051205      -0.007532       0.002762       0.002051       0.006790      -0.021328      -0.009393      -0.002503       0.011896              2.051496       2.255775      -0.679996      -0.190599       2.372349       0.408184       1.526364           0.000161
           36              H       6.613408       7.966583       3.885487       0.158103       1.176360 0.88042377E+01  0.88425092E+02                                 1.846296                            1.733040      -1.163564       2.344008                    0.995829       3.473865       9.799282       0.476722       1.279254      -0.709820       0.016617      -0.018516      -0.025227       0.035431       0.000937       0.000843       0.008132      -0.000275       0.016378      -0.007667      -0.002949       0.010616              1.931519       2.160370      -0.405072      -0.407052       1.864942       0.319707       1.769246           0.000065
           37              H      -0.795476       6.864723       6.549694       0.124356       1.203338 0.82614704E+01  0.82388112E+02                                 1.910488                            1.707587      -1.340828       2.246828                    0.994464       3.755325      10.864452       0.464044       1.323548      -0.697622      -0.046976      -0.004224       0.020017       0.051237       0.003157      -0.007421      -0.005349       0.007753      -0.010558      -0.009367      -0.002538       0.011905              2.052815       2.788848      -0.142328      -0.651135       1.568146      -0.114651       1.801452          -0.000103
           38              H      -0.766322       9.366500       5.756829       0.157989       1.176809 0.88082981E+01  0.88475473E+02                                 1.846702                            1.733385      -1.163568       2.343910                    0.995827       3.474610       9.801699       0.476701       1.279174      -0.709836      -0.022990       0.017086       0.020830       0.035417      -0.006781      -0.002998       0.001590      -0.009755      -0.009973      -0.007660      -0.002921       0.010581              1.931982       2.152940      -0.174715      -0.572016       1.555448       0.093762       2.087559          -0.000019
           39              H      -5.408401      10.126592       8.325832       0.124516       1.202643 0.82560528E+01  0.82321540E+02                                 1.909812                            1.707058      -1.341136       2.246736                    0.994461       3.754863      10.862700       0.464098       1.323595      -0.697608       0.011578      -0.045616      -0.020056       0.051158      -0.000053       0.002572       0.008827      -0.010032      -0.010613      -0.009435      -0.002516       0.011951              2.052019       1.792596      -0.494053      -0.108892       2.562677       0.651720       1.800785          -0.000068
           40              H      -3.059408      10.988011       9.118697       0.158060       1.176104 0.88008960E+01  0.88374460E+02                                 1.845314                            1.732157      -1.162544       2.344485                    0.995846       3.472305       9.790794       0.477120       1.278435      -0.710003       0.023742      -0.015943      -0.020897       0.035420      -0.002209      -0.002451       0.002288       0.016157      -0.009967      -0.007673      -0.002909       0.010582              1.930462       1.730368      -0.323328      -0.278829       1.975142       0.507517       2.085877          -0.000072
           41              H       9.900016      -0.419927       4.612901       0.124529       1.202682 0.82564848E+01  0.82328139E+02                                 1.909982                            1.707206      -1.341060       2.246769                    0.994463       3.754884      10.863435       0.464029       1.323756      -0.697577       0.001266       0.036525       0.035788       0.051151       0.000379       0.000299       0.005623      -0.018687       0.000501      -0.009439      -0.002516       0.011955              2.052209       1.371611      -0.137866      -0.075151       2.269687       0.699500       2.515328          -0.000064
           42              H       9.358318      -2.559269       6.033513       0.158073       1.175827 0.87984879E+01  0.88346042E+02                                 1.845172                            1.732035      -1.162700       2.344419                    0.995841       3.472260       9.791086       0.477079       1.278606      -0.709965      -0.017462       0.011494       0.028589       0.035417      -0.000038      -0.006676      -0.003693      -0.000913       0.019340      -0.007654      -0.002929       0.010583              1.930307       1.681115      -0.318786      -0.296243       1.993188       0.482766       2.116617          -0.000070
           43              H       8.449857       0.605575      10.262625       0.124335       1.203277 0.82607296E+01  0.82376175E+02                                 1.910148                            1.707295      -1.340846       2.246819                    0.994461       3.755133      10.862432       0.464187       1.323213      -0.697690       0.033996       0.013404      -0.035923       0.051243       0.006176      -0.005141      -0.002117       0.014023       0.000297      -0.009397      -0.002513       0.011910              2.052432       2.256845       0.175060      -0.684762       1.384810      -0.162358       2.515641          -0.000101
           44              H       6.613408      -0.618277       8.842013       0.157981       1.176877 0.88088501E+01  0.88481725E+02                                 1.846707                            1.733386      -1.163515       2.343928                    0.995828       3.474676       9.801679       0.476726       1.279094      -0.709852       0.016619      -0.012579      -0.028644       0.035424       0.000262       0.001221       0.007555       0.000757       0.019343      -0.007676      -0.002928       0.010603              1.931989       2.160883      -0.150044      -0.554553       1.516591       0.118475       2.118494          -0.000019
           45              H      11.350236       8.072208       2.670157       0.124517       1.202583 0.82557670E+01  0.82319353E+02                                 1.909883                            1.707134      -1.341026       2.246801                    0.994459       3.754961      10.863620       0.464037       1.323759      -0.697575      -0.046874      -0.015206      -0.013705       0.051149       0.004908       0.006421       0.002083       0.013535       0.006477      -0.009440      -0.002500       0.011939              2.052090       2.787709       0.634712       0.202156       1.643335       0.158240       1.725227          -0.000065
           46              H      11.379401       7.507978       5.233210       0.157944       1.177491 0.88140611E+01  0.88543022E+02                                 1.846961                            1.733589      -1.164377       2.343515                    0.995823       3.475118       9.801926       0.476848       1.278638      -0.709949      -0.022985      -0.026598       0.004351       0.035422       0.005993      -0.004359      -0.005066      -0.003721       0.008167      -0.007673      -0.002904       0.010577              1.932276       2.153277       0.582927       0.134725       2.036083       0.183587       1.607467          -0.000020
           47              H       6.737288       4.903128       4.606950       0.124524       1.202650 0.82564956E+01  0.82329743E+02                                 1.910092                            1.707325      -1.340859       2.246878                    0.994465       3.754973      10.864425       0.463956       1.323940      -0.697540       0.011605       0.040142      -0.029491       0.051145      -0.002201      -0.001318      -0.008872      -0.009895      -0.010281      -0.009414      -0.002512       0.011926              2.052316       1.792925       0.341344      -0.373481       2.555997      -0.655822       1.808026          -0.000061
           48              H       9.086270       3.785788       4.956525       0.157955       1.177150 0.88113638E+01  0.88514251E+02                                 1.847071                            1.733693      -1.164424       2.343497                    0.995818       3.475165       9.803810       0.476654       1.279183      -0.709832       0.023756       0.026052      -0.003404       0.035421       0.003259      -0.000650       0.000181       0.011821      -0.022832      -0.007654      -0.002920       0.010574              1.932394       1.732005       0.403664      -0.140818       2.500448      -0.206100       1.564731          -0.000016
           49              H      -2.245647       4.803575      12.205369       0.124523       1.202342 0.82535318E+01  0.82289376E+02                                 1.909467                            1.706790      -1.340920       2.246933                    0.994460       3.753927      10.859208       0.464142       1.323584      -0.697616       0.001279      -0.049302       0.013763       0.051203      -0.000437       0.000196      -0.006741      -0.016606       0.006453      -0.009390      -0.002513       0.011903              2.051588       1.371265       0.133943      -0.081779       3.058667      -0.243322       1.724833           0.000163
           50              H      -2.787364       4.642948       9.642316       0.158172       1.175345 0.87944615E+01  0.88298540E+02                                 1.844966                            1.731881      -1.162249       2.344689                    0.995846       3.471647       9.790064       0.476984       1.278963      -0.709891      -0.017452      -0.030520      -0.004374       0.035429       0.005821       0.003311       0.005860      -0.004613       0.008232      -0.007678      -0.002939       0.010617              1.930054       1.680936       0.415814      -0.127929       2.503414      -0.187934       1.605811           0.000014
           51              H      -3.695881      -0.601946      10.268576       0.124550       1.202319 0.82535102E+01  0.82291630E+02                                 1.909708                            1.706991      -1.340951       2.246929                    0.994462       3.754007      10.860690       0.464017       1.323899      -0.697553       0.034047       0.024313       0.029508       0.051196       0.001398       0.007917       0.004179       0.010468      -0.010245      -0.009388      -0.002527       0.011914              2.051866       2.256183       0.505207       0.493733       2.091741       0.570576       1.807676           0.000165
           52              H      -5.532311       1.240250       9.919001       0.158175       1.175397 0.87947147E+01  0.88299075E+02                                 1.844762                            1.731700      -1.162525       2.344565                    0.995841       3.471582       9.788812       0.477108       1.278659      -0.709955       0.016625       0.031094       0.003375       0.035420      -0.001214      -0.000408       0.000592      -0.013321      -0.022846      -0.007663      -0.002936       0.010599              1.929831       2.158339       0.554383       0.147106       2.068262       0.201033       1.562891           0.000015
           53              H       5.277400      10.828235       5.655675       0.124340       1.203287 0.82608642E+01  0.82378730E+02                                 1.910241                            1.707369      -1.340934       2.246787                    0.994458       3.755283      10.863324       0.464147       1.323307      -0.697670      -0.046979       0.019462      -0.006365       0.051247      -0.008011       0.000996       0.003301       0.004180      -0.021356      -0.009405      -0.002516       0.011920              2.052538       2.788484      -0.492693       0.448744       1.842160      -0.043711       1.526970          -0.000110
           54              H       5.306531       8.890688       3.885487       0.157987       1.176917 0.88092238E+01  0.88485988E+02                                 1.846698                            1.733381      -1.163885       2.343734                    0.995828       3.474755       9.801775       0.476747       1.279033      -0.709864      -0.022973       0.009506      -0.025231       0.035422       0.000787       0.007382       0.003490      -0.000964       0.016403      -0.007670      -0.002934       0.010604              1.931976       2.152902      -0.408045       0.437304       1.873367      -0.277324       1.769660          -0.000026
           55              H       0.664426      10.735446       1.942744       0.124548       1.202186 0.82526195E+01  0.82281805E+02                                 1.909699                            1.707003      -1.340749       2.247041                    0.994463       3.753966      10.861059       0.463966       1.324061      -0.697521       0.011604       0.005480       0.049557       0.051192       0.002239      -0.001261       0.000070       0.005334       0.035397      -0.009393      -0.002511       0.011905              2.051834       1.792483       0.152708       0.482191       1.426777       0.004026       2.936242           0.000162
           56              H       3.013404      10.991368       0.800303       0.158080       1.176375 0.88041387E+01  0.88420719E+02                                 1.846011                            1.732793      -1.163665       2.343949                    0.995827       3.473754       9.797649       0.476871       1.278904      -0.709894       0.023784      -0.010046       0.024253       0.035424      -0.001046       0.003173      -0.002454       0.015834      -0.010901      -0.007653      -0.002945       0.010597              1.931206       1.730969      -0.079815       0.419535       1.619326      -0.301852       2.443322           0.000067
           57              H       3.827189      -4.383368      12.932782       0.124351       1.203273 0.82608161E+01  0.82379561E+02                                 1.910368                            1.707468      -1.341028       2.246742                    0.994459       3.755455      10.864524       0.464083       1.323468      -0.697636       0.001291       0.012838      -0.049595       0.051246       0.000066      -0.000482       0.001214      -0.006962       0.035445      -0.009401      -0.002528       0.011929              2.052692       1.371804       0.003837       0.157056       1.848459      -0.456320       2.937813          -0.000109
           58              H       3.285506      -2.083399      14.075223       0.157981       1.177201 0.88114677E+01  0.88509542E+02                                 1.846571                            1.733268      -1.163979       2.343685                    0.995831       3.474673       9.799928       0.476925       1.278540      -0.709970      -0.017417       0.019053      -0.024248       0.035416      -0.005799       0.003395      -0.002154      -0.010963      -0.010848      -0.007672      -0.002910       0.010582              1.931839       1.682387      -0.097221       0.424688       1.668896      -0.295104       2.444233          -0.000027
           59              H       2.376981      -0.003349       9.219851       0.124544       1.202220 0.82529489E+01  0.82285629E+02                                 1.909702                            1.707019      -1.340657       2.247081                    0.994466       3.753939      10.860895       0.463973       1.324032      -0.697527       0.034018      -0.037737       0.006314       0.051197      -0.007532      -0.002754      -0.002026       0.006773      -0.021310      -0.009366      -0.002524       0.011890              2.051830       2.256143      -0.680087       0.190625       2.372721      -0.408283       1.526626           0.000163
           60              H       0.540556      -0.621693      10.990039       0.158092       1.176246 0.88032478E+01  0.88412955E+02                                 1.846212                            1.732973      -1.163467       2.344051                    0.995830       3.473727       9.798876       0.476718       1.279298      -0.709812       0.016612      -0.018512       0.025224       0.035425       0.000932      -0.000821      -0.008114      -0.000271       0.016377      -0.007653      -0.002943       0.010596              1.931424       2.160227      -0.405010       0.407014       1.864842      -0.319685       1.769203           0.000067
           61              C      12.222303      -1.721881       8.703670       0.150459      26.647871 0.29192881E+03  0.62549585E+04                                 8.035218                            5.861409       0.056373       2.069293                    0.998131      24.647927      69.156633       0.647739       0.441325      -1.041791       0.030375       0.000795       0.016911       0.034774       0.021824      -0.032869      -0.031884       0.014408       0.097633      -0.040701      -0.026309       0.067010              9.796254      11.996607      -1.867052       2.666819       9.879816       3.253693       7.512339          -0.000427
           62              C       6.448220       2.360993       6.171856       0.149386      26.666775 0.29214669E+03  0.62612943E+04                                 8.041436                            5.865281       0.055578       2.068886                    0.998157      24.658723      69.214188       0.647195       0.441579      -1.041558      -0.009141       0.028623      -0.016884       0.034466       0.012551       0.018855       0.041383      -0.038611       0.097136      -0.040540      -0.026119       0.066659              9.804905      11.301547      -2.117137      -2.184367      10.593572      -3.601049       7.519595          -0.000720
           63              C      -2.228641       7.538091      10.973676       0.150500      26.646632 0.29191366E+03  0.62545035E+04                                 8.034768                            5.861143       0.056366       2.069298                    0.998130      24.647095      69.151796       0.647778       0.441308      -1.041809       0.003291      -0.024638       0.024347       0.034795       0.000692      -0.014945      -0.006577       0.095144      -0.102999      -0.040581      -0.026391       0.066972              9.795644       3.993403      -0.779845       0.027271      12.343022      -0.478629      13.050505          -0.000422
           64              C      -4.295886       8.999760       3.901850       0.149397      26.663537 0.29211218E+03  0.62601944E+04                                 8.039789                            5.864214       0.055697       2.068926                    0.998157      24.657322      69.201926       0.647391       0.441470      -1.041651      -0.024249      -0.005070      -0.024034       0.034515      -0.029049       0.001238       0.016434      -0.074004      -0.102867      -0.040506      -0.025962       0.066468              9.802727      11.915837       2.019358       0.456161       4.433626       0.133132      13.058718          -0.000724
           65              C       6.149464      -0.189689      12.014962       0.150565      26.641669 0.29184720E+03  0.62529653E+04                                 8.035137                            5.861349       0.055287       2.069102                    0.998127      24.643752      69.150522       0.647597       0.441439      -1.041691       0.029976       0.014202      -0.009110       0.034398      -0.039450      -0.002442      -0.008107      -0.055359      -0.109606      -0.040257      -0.026560       0.066817              9.796439      11.989911       3.240326       0.284307       5.285361      -0.602029      12.114046           0.000013
           66              C       0.375351      -4.423763       9.744957       0.149364      26.659061 0.29206188E+03  0.62587400E+04                                 8.038449                            5.863427       0.056383       2.069168                    0.998160      24.654750      69.188764       0.647492       0.441427      -1.041694      -0.009143      -0.028905      -0.016521       0.034526       0.010021      -0.020246      -0.033187      -0.024844       0.138872      -0.040590      -0.025938       0.066528              9.800780      11.296056      -0.831430       2.924311      11.401941       3.131010       6.704342          -0.000260
           67              C       3.844198      14.322805       2.860564       0.149371      26.656978 0.29204037E+03  0.62580243E+04                                 8.037235                            5.862637       0.056413       2.069172                    0.998159      24.654077      69.180430       0.647645       0.441341      -1.041768       0.003203       0.033063       0.009220       0.034474      -0.013299       0.007071       0.005383       0.091954      -0.109785      -0.040586      -0.025953       0.066539              9.799185       3.994545       0.413309       0.662234      13.289800      -0.067560      12.113209          -0.000251
           68              C       1.776983       7.467612       5.130569       0.150524      26.648271 0.29191833E+03  0.62552254E+04                                 8.038412                            5.863447       0.055142       2.069049                    0.998128      24.646658      69.175566       0.647215       0.441648      -1.041509      -0.024107      -0.018360       0.016249       0.034384       0.015417       0.024959       0.030580       0.006327       0.139057      -0.040428      -0.026598       0.067026              9.800789      11.915158      -0.616538      -1.975921      10.784255      -3.799193       6.702953           0.000023
           69              C       0.076585       1.911850       9.032419       0.150469      26.656837 0.29202709E+03  0.62579803E+04                                 8.039086                            5.863878       0.055706       2.069056                    0.998130      24.652227      69.187820       0.647317       0.441548      -1.041594       0.030310      -0.015103      -0.007832       0.034758       0.017679       0.035331       0.040217       0.000205       0.054836      -0.040653      -0.026464       0.067116              9.801403      12.001751      -1.375820      -2.952029      10.928923      -2.654249       6.473535          -0.000883
           70              C      -5.697464       2.063050      13.834239       0.150466      26.651248 0.29196774E+03  0.62560778E+04                                 8.036186                            5.861987       0.055783       2.069079                    0.998128      24.650002      69.166801       0.647668       0.441353      -1.041761      -0.009372       0.000301       0.033464       0.034753      -0.022721       0.001176      -0.008076      -0.096661      -0.076939      -0.040608      -0.026335       0.066943              9.797585      11.290824       2.946458      -0.743770       5.165451       0.468161      12.936480          -0.000888
           71              C       9.917013       3.904270       1.041287       0.150601      26.643067 0.29186034E+03  0.62534914E+04                                 8.036446                            5.862192       0.055375       2.069158                    0.998127      24.643740      69.158131       0.647414       0.441546      -1.041599       0.003344      -0.008642      -0.033147       0.034417       0.012656       0.008121       0.001261       0.103497      -0.077286      -0.040398      -0.026485       0.066882              9.798145       3.994274       0.367263      -0.689145      12.466223       0.540097      12.933936           0.000022
           72              C       7.849862       9.297794       5.843107       0.150651      26.638888 0.29181469E+03  0.62520750E+04                                 8.034598                            5.861047       0.055344       2.069159                    0.998126      24.641795      69.143254       0.647611       0.441443      -1.041692      -0.024104       0.023284       0.007702       0.034387       0.013889      -0.025722      -0.046641      -0.021745       0.054990      -0.040268      -0.026600       0.066867              9.795652      11.908586      -1.402339       1.520834      11.007827       3.664689       6.470542           0.000016
           73              C       0.076585       6.866438       6.171856       0.150463      26.657012 0.29202661E+03  0.62579732E+04                                 8.039176                            5.863897       0.055691       2.069056                    0.998129      24.652163      69.187872       0.647311       0.441552      -1.041591       0.030276       0.000747      -0.017054       0.034757       0.021753       0.032983       0.032032       0.014393       0.097373      -0.040646      -0.026474       0.067120              9.801661      12.002389      -1.868739      -2.667559       9.886061      -3.256438       7.516531          -0.000882
           74              C      -5.697464      10.949359       8.703670       0.149359      26.658025 0.29205389E+03  0.62584062E+04                                 8.037530                            5.862826       0.056281       2.069126                    0.998158      24.654644      69.183238       0.647624       0.441349      -1.041760      -0.009127       0.028722       0.016744       0.034476       0.012606      -0.018752      -0.041223      -0.038706       0.097395      -0.040599      -0.025947       0.066546              9.799572      11.294414      -2.115990       2.182057      10.588861       3.599451       7.515441          -0.000261
           75              C       9.917013      -1.050318       3.901850       0.149366      26.660663 0.29208133E+03  0.62592825E+04                                 8.038854                            5.863674       0.056315       2.069138                    0.998160      24.655612      69.192650       0.647468       0.441435      -1.041686       0.003147      -0.024543      -0.024083       0.034529       0.000636       0.015077       0.006670       0.094070      -0.103270      -0.040606      -0.025920       0.066526              9.801331       3.995307      -0.780536      -0.026808      12.351814       0.475402      13.056873          -0.000244
           76              C       7.849862       0.411485      10.973676       0.150511      26.650088 0.29195162E+03  0.62556046E+04                                 8.035823                            5.861757       0.055781       2.069093                    0.998128      24.649060      69.161951       0.647697       0.441343      -1.041774      -0.024386      -0.004957       0.024290       0.034774      -0.029341      -0.001193      -0.016276      -0.074908      -0.102603      -0.040482      -0.026431       0.066912              9.797204      11.907545       2.017766      -0.459354       4.431447      -0.133769      13.052620          -0.000880
           77              C      12.222303       8.398567       2.860564       0.149454      26.660892 0.29208214E+03  0.62592860E+04                                 8.038712                            5.863511       0.055210       2.068787                    0.998153      24.656003      69.193026       0.647507       0.441410      -1.041704       0.030043       0.014119       0.009252       0.034461      -0.039209       0.002631       0.008421      -0.054763      -0.109804      -0.040499      -0.026006       0.066505              9.801343      11.998885       3.243210      -0.285104       5.288081       0.602162      12.117062          -0.000732
           78              C       6.448220       4.164535       5.130569       0.149455      26.666203 0.29213785E+03  0.62610907E+04                                 8.041559                            5.865360       0.055063       2.068743                    0.998154      24.658057      69.213439       0.647159       0.441604      -1.041537      -0.009126      -0.028923       0.016370       0.034465       0.010045       0.020309       0.033392      -0.024726       0.138799      -0.040542      -0.026139       0.066681              9.805100      11.301952      -0.832857      -2.925918      11.406701      -3.131699       6.706649          -0.000716
           79              C      -2.228641       5.734549      12.014962       0.150490      26.637819 0.29180600E+03  0.62517200E+04                                 8.033692                            5.860494       0.056440       2.069472                    0.998132      24.641793      69.137895       0.647732       0.441373      -1.041754       0.003305       0.033027      -0.009079       0.034411      -0.013294      -0.006835      -0.005098       0.092725      -0.109598      -0.040344      -0.026509       0.066854              9.794327       3.992956       0.413032      -0.661850      13.279799       0.066888      12.110227           0.000487
           80              C      -4.295886      -1.120687       9.744957       0.150450      26.641208 0.29184322E+03  0.62529050E+04                                 8.035371                            5.861559       0.056415       2.069462                    0.998133      24.643303      69.151072       0.647539       0.441477      -1.041661      -0.024085      -0.018369      -0.016398       0.034444       0.015437      -0.024790      -0.030458       0.006441       0.139123      -0.040475      -0.026402       0.066876              9.796559      11.909474      -0.615072       1.975821      10.779494       3.797500       6.700710           0.000486
           81              C       6.149464      10.500162       5.843107       0.150545      26.650270 0.29195472E+03  0.62557113E+04                                 8.035973                            5.861860       0.055674       2.069063                    0.998127      24.649131      69.163226       0.647677       0.441354      -1.041764       0.030349      -0.015092       0.007765       0.034772       0.017655      -0.035240      -0.040059       0.000271       0.054795      -0.040494      -0.026429       0.066923              9.797355      11.996943      -1.375350       2.950615      10.924293       2.652884       6.470830          -0.000890
           82              C       0.375351      10.651272       1.041287       0.150567      26.642819 0.29185949E+03  0.62534347E+04                                 8.036198                            5.862066       0.055487       2.069181                    0.998128      24.643831      69.156947       0.647444       0.441529      -1.041615      -0.009276       0.000319      -0.033148       0.034423      -0.022684      -0.001511       0.008092      -0.096382      -0.077271      -0.040391      -0.026482       0.066872              9.797711      11.293765       2.947903       0.738812       5.166202      -0.469698      12.933166           0.000013
           83              C       3.844198      -4.683952      13.834239       0.150497      26.651846 0.29197288E+03  0.62562492E+04                                 8.036498                            5.862153       0.055660       2.069047                    0.998127      24.650117      69.168683       0.647637       0.441370      -1.041745       0.003357      -0.008739       0.033466       0.034751       0.012716      -0.007993      -0.001578       0.103761      -0.076949      -0.040617      -0.026337       0.066954              9.798102       3.994216       0.366826       0.689358      12.462664      -0.545410      12.937425          -0.000889
           84              C       1.776983       0.709482       9.032419       0.150568      26.645950 0.29189328E+03  0.62545081E+04                                 8.037795                            5.863119       0.055378       2.069146                    0.998128      24.645164      69.168701       0.647251       0.441636      -1.041524      -0.024106       0.023247      -0.007768       0.034378       0.013924       0.025847       0.046778      -0.021735       0.055023      -0.040431      -0.026630       0.067061              9.799807      11.913596      -1.402870      -1.521584      11.012532      -3.666544       6.473295           0.000011
           85              C      -6.193042       0.509381       9.819335      -0.234828      30.066154 0.41419187E+03  0.96216919E+04                                 8.437794                            6.734402      -0.087617       1.988598                    0.995026      28.615228      81.808514       0.642138       0.410608      -1.067805       0.038185      -0.070580      -0.021565       0.083094      -0.058720      -0.005019       0.023402      -0.101970      -0.159757      -0.059681      -0.048107       0.107788             10.051568      10.242474      -2.067311      -2.359325       9.472706       2.562581      10.439526           0.003345
           86              C      -6.927851       0.323026      11.126893       0.628072      19.545415 0.24648776E+03  0.51034668E+04                                 6.890216                            5.699149      -0.106331       2.036626                    0.999085      22.024633      62.363821       0.598660       0.494147      -1.004646      -0.018261       0.025920       0.014881       0.035025       0.032266       0.055308       0.023334       0.086457      -0.030372      -0.051397      -0.042190       0.093587              7.757661       7.072224      -1.578928      -3.517827       6.778683       1.181592       9.422076           0.000515
           87              C       8.617442       2.919225       5.056191      -0.234835      30.089220 0.41449741E+03  0.96311127E+04                                 8.443035                            6.737212      -0.088252       1.988136                    0.995047      28.630114      81.876158       0.641921       0.410648      -1.067718      -0.079249       0.012470       0.021592       0.083079      -0.013648      -0.023565      -0.003059       0.152825      -0.159855      -0.059614      -0.048000       0.107614             10.059633      10.867108      -1.851666      -3.207384       8.863556       1.372742      10.448236          -0.003411
           88              C       8.686662       2.164297       3.748633       0.627859      19.550100 0.24652861E+03  0.51048871E+04                                 6.893077                            5.700691      -0.106332       2.036593                    0.999077      22.031788      62.402082       0.598368       0.494332      -1.004481       0.030311      -0.008713      -0.015049       0.034945      -0.002224      -0.003674      -0.059679      -0.108312      -0.029403      -0.051727      -0.041799       0.093526              7.762219       7.806925      -1.322102      -2.289827       6.050576       2.926380       9.429154          -0.000403
           89              C      -2.303962       5.499205       9.524799      -0.234806      30.069510 0.41425488E+03  0.96236462E+04                                 8.438802                            6.735148      -0.087803       1.988538                    0.995023      28.616208      81.816857       0.642061       0.410637      -1.067772       0.002908       0.041501       0.071942       0.083105       0.014287       0.024752       0.065494      -0.044194       0.195585      -0.059715      -0.048296       0.108010             10.052851       8.865733      -1.497192      -2.593048       9.356290       2.233138      11.936531           0.003358
           90              C      -0.903563       5.214926       9.032419       0.628094      19.547970 0.24652967E+03  0.51047474E+04                                 6.892229                            5.700701      -0.106251       2.036645                    0.999083      22.026189      62.378565       0.598387       0.494332      -1.004514       0.006037      -0.017260      -0.029870       0.035023      -0.002236      -0.003847      -0.060267      -0.106479      -0.032610      -0.051316      -0.042165       0.093481              7.760140       9.085530      -1.547026      -2.679600       5.729062       2.369797       8.465827           0.000525
           91              C      -6.193042       8.249153       5.350727      -0.234830      30.084404 0.41441010E+03  0.96284235E+04                                 8.441644                            6.736192      -0.087946       1.988243                    0.995049      28.628392      81.864165       0.642024       0.410610      -1.067760       0.038180       0.016557      -0.071927       0.083098       0.025120      -0.053121      -0.044944       0.016655       0.195550      -0.059860      -0.047796       0.107656             10.057810      10.248017      -1.011217      -2.973440       7.982849       1.702084      11.942563          -0.003436
           92              C      -6.927851       9.474714       5.843107       0.627881      19.547296 0.24648412E+03  0.51035686E+04                                 6.891207                            5.699269      -0.106140       2.036657                    0.999078      22.029988      62.387885       0.598605       0.494175      -1.004593      -0.018280       0.000191       0.029781       0.034944       0.031489       0.055625       0.024161       0.085768      -0.032970      -0.051785      -0.041841       0.093626              7.759879       7.074029      -2.259102      -3.128338       7.740215       1.737782       8.465392          -0.000422
           93              C       5.952686      -0.339150       9.524799      -0.235133      30.091102 0.41455842E+03  0.96328629E+04                                 8.443355                            6.737789      -0.088652       1.988009                    0.995041      28.631913      81.882106       0.641883       0.410658      -1.067714       0.038142       0.016542       0.071877       0.083034       0.025144       0.053360       0.045148       0.016686       0.195829      -0.059957      -0.048041       0.107998             10.059512      10.249095      -1.011839       2.973210       7.984387      -1.702823      11.945054          -0.002932
           94              C       5.217870       0.886402       9.032419       0.627920      19.549731 0.24652916E+03  0.51049143E+04                                 6.893095                            5.700808      -0.105987       2.036698                    0.999076      22.031425      62.401672       0.598343       0.494351      -1.004468      -0.018248       0.000212      -0.029792       0.034937       0.031411      -0.055563      -0.024113       0.085661      -0.032964      -0.051708      -0.041785       0.093493              7.761976       7.075721      -2.259735       3.129095       7.742315      -1.738498       8.467892          -0.000440
           95              C       2.544574      -5.669072       9.819335      -0.234515      30.063186 0.41411312E+03  0.96194012E+04                                 8.437146                            6.733593      -0.087064       1.988776                    0.995032      28.613054      81.800226       0.642201       0.410588      -1.067819      -0.079329       0.012487      -0.021624       0.083166      -0.013572       0.023690       0.003087       0.152974      -0.159529      -0.059613      -0.048044       0.107657             10.051204      10.857819      -1.849136       3.203037       8.856597      -1.369884      10.439197           0.002913
           96              C       2.613811      -6.423975      11.126893       0.628056      19.545506 0.24648425E+03  0.51033956E+04                                 6.890351                            5.699169      -0.106405       2.036603                    0.999086      22.024788      62.365052       0.598647       0.494157      -1.004637       0.030524      -0.008550       0.014905       0.035028      -0.002067       0.003599       0.059988      -0.107719      -0.030569      -0.051398      -0.042222       0.093620              7.758052       7.804033      -1.320337       2.287174       6.047162      -2.922985       9.422962           0.000547
           97              C       9.841711      -3.089176       5.350727      -0.234516      30.063163 0.41411345E+03  0.96194089E+04                                 8.437146                            6.733602      -0.087081       1.988772                    0.995031      28.613011      81.800046       0.642200       0.410588      -1.067818       0.002892       0.041543      -0.071996       0.083172       0.014263      -0.024615      -0.065196      -0.044135       0.195286      -0.059603      -0.048047       0.107650             10.051201       8.863890      -1.496841       2.592423       9.355614      -2.233594      11.934100           0.002947
           98              C      11.242117      -3.373446       5.843107       0.628055      19.545593 0.24648615E+03  0.51034416E+04                                 6.890351                            5.699179      -0.106412       2.036600                    0.999085      22.024830      62.365082       0.598649       0.494155      -1.004639       0.006027      -0.017297       0.029861       0.035032      -0.002206       0.003867       0.060345      -0.106685      -0.032596      -0.051398      -0.042227       0.093625              7.758036       9.083058      -1.546631       2.678640       5.727723      -2.369304       8.463326           0.000557
           99              C      -0.120174       9.097678       5.056191      -0.235157      30.092485 0.41458156E+03  0.96335592E+04                                 8.443720                            6.738054      -0.088794       1.987956                    0.995042      28.632561      81.885306       0.641858       0.410667      -1.067705       0.038150      -0.070504       0.021546       0.083009      -0.058729       0.005013      -0.023286      -0.101723      -0.160037      -0.059670      -0.048058       0.107728             10.060032      10.251328      -2.070009       2.363459       9.480193      -2.565732      10.448575          -0.002935
          100              C      -0.855001       8.911299       3.748633       0.627874      19.550107 0.24653396E+03  0.51050051E+04                                 6.892957                            5.700692      -0.106285       2.036605                    0.999076      22.031699      62.401054       0.598380       0.494322      -1.004490      -0.018346       0.025667      -0.015025       0.034945       0.032329      -0.055003      -0.023306       0.087117      -0.029235      -0.051737      -0.041768       0.093505              7.761831       7.076708      -1.580133       3.521896       6.780541      -1.182944       9.428244          -0.000435
          101              C      -0.120174      -0.169951      10.406918      -0.235200      30.093674 0.41460421E+03  0.96341758E+04                                 8.443899                            6.738228      -0.088763       1.987961                    0.995042      28.632726      81.885012       0.641854       0.410666      -1.067711       0.038200       0.053922      -0.050239       0.083011       0.033707      -0.048342      -0.068291      -0.023884       0.073979      -0.059627      -0.048089       0.107716             10.060219      10.250797       3.082079      -0.610856      12.429371      -0.863117       7.500489          -0.003028
          102              C      -0.855001      -1.209148       9.591739       0.627865      19.550376 0.24653548E+03  0.51050454E+04                                 6.892953                            5.700641      -0.106130       2.036638                    0.999076      22.032237      62.402672       0.598393       0.494310      -1.004496      -0.018197      -0.025971       0.014704       0.034954      -0.063831       0.000643       0.000784       0.045084      -0.154956      -0.051755      -0.041765       0.093520              7.761871       7.076074       3.839988       0.392584       9.791436       0.555284       6.418103          -0.000455
          103              C       2.544574      11.338329       0.000000      -0.235189      30.089562 0.41452710E+03  0.96317982E+04                                 8.442686                            6.737325      -0.088519       1.988040                    0.995044      28.631498      81.875186       0.641946       0.410633      -1.067748      -0.079180      -0.024975       0.000049       0.083025       0.027402       0.000075       0.000147       0.158405      -0.143640      -0.059870      -0.047879       0.107749             10.058655      10.864861       3.702628      -0.000663      11.240980       0.000003       8.070125          -0.003015
          104              C       2.613811      12.848160       0.000000       0.627883      19.547551 0.24648965E+03  0.51036953E+04                                 6.891063                            5.699180      -0.105737       2.036762                    0.999080      22.030605      62.389058       0.598636       0.494148      -1.004610       0.030319       0.017389       0.000133       0.034952       0.004322       0.000084       0.000020      -0.005062       0.280839      -0.051815      -0.041798       0.093613              7.759546       7.804291       2.642250      -0.000006      11.114649       0.000088       4.359698          -0.000445
          105              C       9.841711       6.178453       0.000000      -0.235168      30.087885 0.41450321E+03  0.96311109E+04                                 8.442395                            6.737145      -0.088558       1.988051                    0.995041      28.630566      81.872142       0.641952       0.410634      -1.067746       0.002852      -0.082993       0.000049       0.083042      -0.028450       0.000114       0.000119      -0.157624      -0.143700      -0.059841      -0.047899       0.107740             10.058258       8.871307       2.997787       0.000221      13.233226      -0.000641       8.070240          -0.002984
          106              C      11.242117       6.747001       0.000000       0.627921      19.546708 0.24648104E+03  0.51034955E+04                                 6.891017                            5.699210      -0.105974       2.036703                    0.999079      22.030170      62.388609       0.598611       0.494171      -1.004594       0.006281       0.034376       0.000132       0.034946       0.004935      -0.000010       0.000085      -0.001528       0.280853      -0.051803      -0.041815       0.093618              7.759433       9.085666       3.095306       0.000078       9.832827       0.000014       4.359806          -0.000447
          107              C       5.952686       8.418335       4.468608      -0.235158      30.090745 0.41455895E+03  0.96328457E+04                                 8.443257                            6.737790      -0.088646       1.988025                    0.995038      28.631299      81.879325       0.641886       0.410658      -1.067718       0.038229       0.053962       0.050234       0.083047       0.033696       0.048495       0.068505      -0.023875       0.074057      -0.059890      -0.048090       0.107981             10.059313      10.250195       3.081227       0.610648      12.428132       0.862805       7.499613          -0.002999
          108              C       5.217870       7.379153       5.283787       0.627947      19.549267 0.24652328E+03  0.51047850E+04                                 6.893070                            5.700800      -0.106050       2.036678                    0.999076      22.031570      62.402943       0.598331       0.494362      -1.004459      -0.018190      -0.025959      -0.014701       0.034940      -0.063828      -0.000553      -0.000658       0.045085      -0.154931      -0.051718      -0.041796       0.093514              7.761939       7.076238       3.839866      -0.392523       9.791492      -0.555197       6.418086          -0.000450
          109              N      13.071285      -2.706106       8.599542      -0.164831      39.880036 0.47194266E+03  0.11124295E+05                                 9.800020                            6.992393       0.211833       2.086948                    0.999733      27.276605      74.054927       0.668851       0.388502      -1.102399       0.064257       0.103754       0.069701       0.140542      -0.012388       0.022426      -0.018266       0.110668      -0.035203      -0.056949      -0.013031       0.069980             12.681657      12.037656      -2.702930       1.664173      16.624311       6.118610       9.383005           0.018151
          110              N       5.237293       2.833353       6.275984      -0.166045      39.938561 0.47253679E+03  0.11142885E+05                                 9.812137                            6.998283       0.211436       2.086614                    0.999736      27.295764      74.145706       0.668291       0.388668      -1.102175       0.078526       0.095071      -0.070225       0.141903      -0.044163       0.024511      -0.015895      -0.072058      -0.034917      -0.057016      -0.013508       0.070524             12.701305      17.843338      -0.655949      -5.228336      10.861228      -3.615537       9.399348          -0.020968
          111              N      -2.132680       7.854154      12.235120      -0.164807      39.875383 0.47188824E+03  0.11122533E+05                                 9.798776                            6.991640       0.211921       2.086983                    0.999732      27.275122      74.045862       0.668946       0.388464      -1.102443      -0.013408      -0.139687      -0.007431       0.140526      -0.005163      -0.004099      -0.055800       0.007988       0.108262      -0.056889      -0.013059       0.069948             12.679895       4.821189      -0.493863      -0.006328      17.105597       3.755472      16.112899           0.017987
          112              N      -4.029902       9.195563       2.640406      -0.166068      39.945108 0.47262588E+03  0.11145315E+05                                 9.812585                            6.998628       0.211082       2.086501                    0.999736      27.295743      74.142483       0.668331       0.388633      -1.102219      -0.128339      -0.059847       0.009253       0.141909      -0.006088       0.052004       0.022980       0.001973       0.106827      -0.057064      -0.013651       0.070714             12.701774      16.085863       3.485009      -3.555081       5.884251      -1.249279      16.135210          -0.021038
          113              N       6.998458       0.212254      12.919394      -0.166391      39.956141 0.47278965E+03  0.11149973E+05                                 9.813992                            6.999638       0.206869       2.085072                    0.999732      27.300251      74.153698       0.668322       0.388610      -1.102252       0.064121       0.008510      -0.125658       0.141329       0.025600      -0.000661      -0.007228       0.066383      -0.169308      -0.057507      -0.012697       0.070204             12.703863      12.046703       2.793794       1.510804       5.901178       0.074995      20.163708          -0.020427
          114              N      -0.835582      -4.569769       9.283816      -0.165969      39.936335 0.47252664E+03  0.11142326E+05                                 9.811060                            6.997886       0.211101       2.086559                    0.999736      27.292361      74.129746       0.668371       0.388632      -1.102226       0.078580      -0.108333      -0.047267       0.141933       0.043407       0.026119       0.031196      -0.045760       0.044231      -0.057143      -0.013584       0.070727             12.699055      17.839160      -4.197444       3.181774      12.893883       2.441156       7.364123          -0.021141
          115              N       3.940147      15.257208       1.956132      -0.165959      39.936373 0.47252763E+03  0.11142377E+05                                 9.811126                            6.997954       0.210910       2.086496                    0.999736      27.292681      74.131189       0.668358       0.388639      -1.102219      -0.013741       0.062490       0.126695       0.141934      -0.000989       0.006844       0.003962      -0.085157      -0.167452      -0.057056      -0.013563       0.070618             12.699113       4.826607       0.241575       0.432386      13.122186      -1.446730      20.148546          -0.021043
          116              N       2.042973       6.277272       5.591710      -0.166387      39.954954 0.47275788E+03  0.11149404E+05                                 9.814967                            7.000084       0.207045       2.085127                    0.999732      27.301384      74.165346       0.668181       0.388686      -1.102162      -0.127973       0.036649       0.047449       0.141321       0.048221      -0.019993      -0.034551      -0.020568       0.045802      -0.057609      -0.012550       0.070159             12.705502      16.092463      -4.828306      -1.238480      14.659107      -3.813502       7.364937          -0.020513
          117              N       0.925569       2.494132       8.232116      -0.164970      39.882846 0.47196201E+03  0.11125103E+05                                 9.801083                            6.992787       0.212339       2.087058                    0.999732      27.279918      74.070276       0.668782       0.388530      -1.102356       0.064234      -0.112260       0.054939       0.140523      -0.013183      -0.021868       0.025458       0.098191      -0.072343      -0.056928      -0.012961       0.069889             12.683654      12.038510      -0.088710      -3.173592      16.495475      -6.196869       9.516977           0.017617
          118              N      -6.908393       1.736696      14.191252      -0.164983      39.889030 0.47204768E+03  0.11127453E+05                                 9.801554                            6.993183       0.211907       2.086918                    0.999732      27.280053      74.067949       0.668807       0.388504      -1.102392       0.076363       0.012838       0.117259       0.140520       0.000851      -0.050761      -0.015352      -0.017761       0.122899      -0.056878      -0.013085       0.069963             12.684132      17.818125       4.847476       2.035832       6.625651       1.170261      13.608619           0.017494
          119              N      10.012957       2.653804       0.684274      -0.166345      39.959936 0.47282927E+03  0.11151345E+05                                 9.815245                            7.000365       0.206719       2.085039                    0.999732      27.300645      74.160642       0.668213       0.388659      -1.102197      -0.013357       0.077125      -0.117616       0.141281       0.006279      -0.002423       0.053379       0.013761       0.123628      -0.057627      -0.012719       0.070347             12.705545       4.828543       0.254326      -0.425711      19.660547      -2.325217      13.627543          -0.020379
          120              N       8.115862      10.292332       6.643410      -0.166382      39.955751 0.47279160E+03  0.11150043E+05                                 9.813928                            6.999672       0.206892       2.085079                    0.999732      27.300264      74.154065       0.668317       0.388613      -1.102249      -0.127963       0.022800      -0.055451       0.141312      -0.041425      -0.031679       0.011968      -0.060006      -0.072237      -0.057495      -0.012709       0.070204             12.703537      16.089764       1.340870       4.799277      12.489543       5.064215       9.531304          -0.020484
          121              N       0.925569       5.882215       6.275984      -0.164912      39.880393 0.47192631E+03  0.11124038E+05                                 9.800661                            6.992481       0.212479       2.087119                    0.999733      27.278923      74.066531       0.668803       0.388526      -1.102360       0.064202       0.103684      -0.069805       0.140517      -0.012344      -0.022362       0.018319       0.110530      -0.035383      -0.056906      -0.012994       0.069900             12.683212      12.038304      -2.703953      -1.663568      16.627358      -6.120045       9.383973           0.017616
          122              N      -6.908393      11.421717       8.599542      -0.165889      39.934620 0.47250507E+03  0.11141693E+05                                 9.810816                            6.997759       0.210928       2.086505                    0.999736      27.292088      74.128666       0.668373       0.388636      -1.102223       0.078569       0.095130       0.070151       0.141930      -0.044228      -0.024491       0.015990      -0.072101      -0.034789      -0.057046      -0.013565       0.070611             12.698810      17.838503      -0.655826       5.226317      10.860226       3.615368       9.397700          -0.020901
          123              N      10.012957      -0.734278       2.640406      -0.165846      39.933958 0.47249058E+03  0.11141268E+05                                 9.810739                            6.997642       0.210932       2.086523                    0.999736      27.291212      74.126048       0.668379       0.388635      -1.102224      -0.013737      -0.140938       0.009239       0.141907      -0.005370       0.004308       0.056715       0.006236       0.106841      -0.057126      -0.013597       0.070722             12.698781       4.826477      -0.495259       0.006920      17.138546      -3.765988      16.131318          -0.020787
          124              N       8.115862       0.607311      12.235120      -0.164925      39.881941 0.47196245E+03  0.11124741E+05                                 9.799771                            6.992087       0.212234       2.087039                    0.999733      27.277892      74.055381       0.668939       0.388452      -1.102449      -0.127278      -0.059083      -0.007441       0.140520      -0.006455      -0.051216      -0.022459       0.000355       0.108255      -0.056806      -0.013137       0.069943             12.681702      16.053543       3.477058       3.544503       5.876305       1.246192      16.115258           0.017495
          125              N      13.071285       8.800492       1.956132      -0.166047      39.943756 0.47260888E+03  0.11144822E+05                                 9.812380                            6.998526       0.211073       2.086503                    0.999736      27.295570      74.141874       0.668332       0.388636      -1.102216       0.063463       0.007936       0.126686       0.141915       0.026010       0.001472       0.007777       0.067522      -0.167237      -0.056988      -0.013624       0.070612             12.701444      12.049632       2.795145      -1.508968       5.900868      -0.074506      20.153833          -0.021040
          126              N       5.237293       4.018538       5.591710      -0.166040      39.937944 0.47252724E+03  0.11142601E+05                                 9.812029                            6.998199       0.211463       2.086630                    0.999736      27.295457      74.144626       0.668297       0.388666      -1.102176       0.078540      -0.108348       0.047230       0.141910       0.043323      -0.025988      -0.031107      -0.045741       0.044108      -0.057032      -0.013502       0.070535             12.701162      17.843290      -4.199592      -3.182321      12.895603      -2.440796       7.364592          -0.021118
          127              N      -2.132680       6.668969      12.919394      -0.166244      39.946197 0.47267586E+03  0.11146541E+05                                 9.812219                            6.998744       0.206786       2.085101                    0.999732      27.296544      74.139439       0.668377       0.388605      -1.102264      -0.013428       0.063306      -0.125666       0.141350      -0.000954      -0.006605      -0.003013      -0.083751      -0.169530      -0.057581      -0.012629       0.070210             12.700802       4.827187       0.241529      -0.432492      13.118010       1.448553      20.157209          -0.020447
          128              N      -4.029902      -2.311035       9.283816      -0.166259      39.951132 0.47272911E+03  0.11148276E+05                                 9.813561                            6.999500       0.206744       2.085085                    0.999732      27.297558      74.147394       0.668279       0.388645      -1.102219      -0.127969       0.036689      -0.047495       0.141343       0.048294       0.020025       0.034706      -0.020659       0.045946      -0.057726      -0.012624       0.070350             12.702785      16.088327      -4.825658       1.238928      14.655895       3.812880       7.364131          -0.020536
          129              N       6.998458      11.082459       6.643410      -0.164991      39.886558 0.47202758E+03  0.11126716E+05                                 9.800627                            6.992669       0.212089       2.086971                    0.999733      27.279759      74.063130       0.668893       0.388463      -1.102435       0.064260      -0.112249      -0.054979       0.140541      -0.013172       0.021999      -0.025340       0.098223      -0.072337      -0.056827      -0.013126       0.069954             12.682732      12.038301      -0.088902       3.173384      16.494070       6.195771       9.515825           0.017950
          130              N      -0.835582      10.324911       0.684274      -0.166321      39.955759 0.47278151E+03  0.11149833E+05                                 9.814274                            6.999812       0.206988       2.085131                    0.999732      27.299499      74.154000       0.668274       0.388636      -1.102223       0.077171       0.013173      -0.117623       0.141294       0.000542       0.051125       0.015508      -0.018614       0.123610      -0.057630      -0.012701       0.070331             12.704121      17.850932       4.858310      -2.050086       6.635635      -1.176212      13.625798          -0.020364
          131              N       3.940147      -5.934411      14.191252      -0.164974      39.891610 0.47207799E+03  0.11128420E+05                                 9.802167                            6.993538       0.211752       2.086867                    0.999732      27.280804      74.072418       0.668767       0.388518      -1.102374      -0.013408       0.076253       0.117257       0.140511       0.006252       0.002453      -0.052987       0.012696       0.122911      -0.056874      -0.013107       0.069982             12.685017       4.822675       0.253040       0.424828      19.622495       2.309411      13.609882           0.017784
          132              N       2.042973       1.704005       8.232116      -0.166305      39.949349 0.47269483E+03  0.11147469E+05                                 9.813823                            6.999470       0.207299       2.085227                    0.999732      27.299633      74.157454       0.668236       0.388670      -1.102181      -0.127962       0.022779       0.055411       0.141293      -0.041419       0.031743      -0.011816      -0.059968      -0.072252      -0.057588      -0.012553       0.070141             12.703630      16.089651       1.341101      -4.799719      12.489393      -5.064459       9.531846          -0.020304
          133              N      -5.491027      -0.731638       9.389432       0.091097      27.041666 0.28783631E+03  0.59690460E+04                                 7.510511                            5.366982       0.307970       2.209075                    0.999021      21.691958      54.440237       0.787047       0.375272      -1.116963      -0.032511       0.040931       0.029554       0.060048      -0.032972       0.013076       0.042582      -0.016062      -0.114909      -0.068523       0.007529       0.060994              9.555180      10.181567      -3.761441      -0.415485      11.715367       4.337927       6.768606           0.000654
          134              N       7.213399       3.167432       5.486094       0.091117      27.051043 0.28789740E+03  0.59707291E+04                                 7.512455                            5.367407       0.307939       2.208983                    0.999018      21.694857      54.452379       0.787035       0.375252      -1.116959       0.049009      -0.017079      -0.029608       0.059752      -0.020698      -0.035872      -0.026454       0.054296      -0.115423      -0.068654       0.007359       0.061295              9.559182      13.917173      -2.443532      -4.232612       7.988631      -1.053947       6.771742          -0.001465
          135              N      -2.303950       6.243826      10.814507       0.091036      27.043336 0.28785875E+03  0.59695868E+04                                 7.510685                            5.367092       0.308300       2.209175                    0.999021      21.692341      54.440332       0.787066       0.375258      -1.116981       0.015684      -0.029023      -0.050203       0.060072      -0.000354      -0.000623       0.023201      -0.089400       0.142866      -0.068515       0.007479       0.061036              9.555429       3.951882      -0.681540      -1.180589      10.474778       3.256299      14.239627           0.000655
          136              N      -5.491027       8.497344       4.061019       0.091093      27.053362 0.28792393E+03  0.59714326E+04                                 7.513039                            5.367862       0.307552       2.208850                    0.999018      21.695915      54.456199       0.786954       0.375281      -1.116935      -0.032467       0.005412       0.049893       0.059772       0.027891      -0.022204      -0.007136       0.070062       0.143585      -0.068712       0.007410       0.061302              9.559879      10.184168       1.520704      -3.468547       4.249637       0.027194      14.245831          -0.001472
          137              N       6.654719      -0.090935      10.814507       0.091102      27.048906 0.28789631E+03  0.59706468E+04                                 7.512074                            5.367576       0.307749       2.208956                    0.999019      21.693838      54.447938       0.786990       0.375277      -1.116951      -0.032635       0.005224      -0.050186       0.060092       0.027834       0.022011       0.007083       0.069999       0.142672      -0.068499       0.007577       0.060923              9.558066      10.180584       1.519952       3.465990       4.248961      -0.027745      14.244652          -0.000509
          138              N       1.140526      -5.420873       9.389432       0.091026      27.047574 0.28788438E+03  0.59703197E+04                                 7.511604                            5.367358       0.308083       2.209064                    0.999020      21.694330      54.448275       0.787032       0.375262      -1.116965       0.049065      -0.017034       0.029542       0.059751      -0.020700       0.035918       0.026506       0.054535      -0.115439      -0.068734       0.007314       0.061421              9.557160      13.913050      -2.442438       4.230808       7.987879       1.054508       6.770551          -0.000306
          139              N       9.841706      -2.344579       4.061019       0.091035      27.047544 0.28788371E+03  0.59703025E+04                                 7.511598                            5.367350       0.308118       2.209076                    0.999019      21.694320      54.448239       0.787033       0.375261      -1.116966       0.015792      -0.028805       0.049909       0.059749      -0.000326       0.000635      -0.023409      -0.089531       0.143795      -0.068735       0.007310       0.061425              9.557160       3.952378      -0.681851       1.180895      10.478409      -3.258809      14.240693          -0.000292
          140              N       0.581847       7.856667       5.486094       0.091195      27.044966 0.28784733E+03  0.59694011E+04                                 7.511322                            5.367007       0.307838       2.209000                    0.999019      21.692411      54.444025       0.787053       0.375261      -1.116958      -0.032528       0.040869      -0.029611       0.060043      -0.032900      -0.013043      -0.042526      -0.015890      -0.114915      -0.068450       0.007570       0.060880              9.557140      10.183342      -3.763326       0.416595      11.718339      -4.339388       6.769740          -0.000508
          141              N       0.581847       0.822853       9.547113       0.091227      27.042525 0.28782325E+03  0.59687446E+04                                 7.510735                            5.366705       0.307954       2.209054                    0.999020      21.691449      54.439927       0.787097       0.375250      -1.116972      -0.032524      -0.046060       0.020620       0.060037       0.005154      -0.035015      -0.049556      -0.003697      -0.078191      -0.068419       0.007556       0.060863              9.556140      10.181966       2.241954      -3.050298      11.763889      -4.312002       6.722564          -0.000513
          142              N       1.140526      10.841923       0.000000       0.091200      27.044843 0.28784931E+03  0.59694352E+04                                 7.511319                            5.367151       0.307531       2.208909                    0.999020      21.692492      54.443685       0.787017       0.375278      -1.116948       0.049390       0.034175       0.000050       0.060061       0.041257       0.000062       0.000064       0.099604       0.022829      -0.068476       0.007610       0.060866              9.556862      13.912546       4.885497      -0.001829       6.161944      -0.000723       8.596097          -0.000512
          143              N       9.841706       4.689235       0.000000       0.091220      27.044005 0.28783957E+03  0.59691809E+04                                 7.511175                            5.367052       0.307625       2.208954                    0.999020      21.692060      54.442305       0.787027       0.375277      -1.116950       0.015728       0.057963       0.000050       0.060059       0.000793       0.000040       0.000080      -0.129330       0.022827      -0.068474       0.007609       0.060866              9.556720       3.952323       1.364137      -0.000074      16.121725      -0.002009       8.596113          -0.000504
          144              N       6.654719       9.411155       5.328413       0.091142      27.045718 0.28786370E+03  0.59697676E+04                                 7.511361                            5.367192       0.307920       2.209041                    0.999021      21.692483      54.442602       0.787040       0.375266      -1.116966      -0.032554      -0.046102      -0.020625       0.060087       0.005140       0.035045       0.049597      -0.003687      -0.078151      -0.068465       0.007565       0.060900              9.556933      10.182888       2.242417       3.050558      11.765034       4.312317       6.722876          -0.000508
          145              O      -6.921779      -0.709287      11.712989      -0.549385      22.701927 0.39124078E+03  0.87048200E+04                                 6.139835                            6.015955       0.810567       2.301725                    0.999043      27.008688      68.763879       0.793586       0.346894      -1.146422      -0.002030      -0.009191       0.008742       0.012846       0.049726       0.094423      -0.038708      -0.001845      -0.114446      -0.132874       0.039280       0.093594              5.968258       5.093484      -0.268088      -0.765171       6.595858      -0.755092       6.215433           0.000401
          146              O      -7.543633       1.392279      11.515145      -0.570917      34.357670 0.52790562E+03  0.12677757E+05                                 8.493015                            7.140434       0.173862       2.097421                    0.996210      28.207358      74.972668       0.704200       0.362180      -1.132453       0.010966      -0.033078       0.001200       0.034869      -0.025209      -0.024540       0.037428       0.017409       0.007008      -0.042019      -0.016330       0.058349              9.682542      10.025865      -2.064657      -3.327471       8.021635       2.930714      11.000126           0.035546
          147              O       7.711354       1.825911       3.162537      -0.549802      22.716808 0.39160021E+03  0.87149001E+04                                 6.142395                            6.018620       0.809029       2.301029                    0.999042      27.019995      68.803021       0.793422       0.346882      -1.146421      -0.007397      -0.005110      -0.008699       0.012511       0.039233       0.067746      -0.075753      -0.061051      -0.114388      -0.132456       0.039191       0.093264              5.970724       6.600424       0.263322       0.456053       5.093615       0.974088       6.218133          -0.000138
          148              O       9.900017       1.940138       3.360381      -0.571501      34.398520 0.52857383E+03  0.12698777E+05                                 8.501368                            7.145870       0.172443       2.096752                    0.996211      28.225076      75.052933       0.703743       0.362273      -1.132295      -0.035080      -0.001354      -0.002140       0.035171      -0.025449      -0.043841       0.010140       0.018078       0.007858      -0.042756      -0.015881       0.058637              9.693932       9.551563      -2.239607      -3.878777       8.515150       2.166204      11.015082          -0.031009
          149              O       0.059599       5.561901       9.633391      -0.549382      22.689266 0.39095068E+03  0.86966611E+04                                 6.136668                            6.012891       0.810860       2.301824                    0.999043      27.007397      68.751491       0.793962       0.346798      -1.146514       0.012174       0.002055       0.003691       0.012886       0.041679       0.072230      -0.070157      -0.077847      -0.083966      -0.132918       0.039469       0.093449              5.965144       7.085158       0.177002       0.306527       4.966473       0.759552       5.843801           0.000411
          150              O      -0.885354       4.568214       7.912292      -0.570921      34.339042 0.52757976E+03  0.12668534E+05                                 8.490858                            7.138753       0.173657       2.097357                    0.996206      28.208528      74.982425       0.704174       0.362233      -1.132362       0.012890       0.016203       0.028041       0.034857      -0.019589      -0.033881       0.024250      -0.020765       0.076865      -0.041969      -0.016417       0.058385              9.679997       9.133590      -2.163271      -3.746859       8.604881       2.335080      11.301520           0.035718
          151              O      -6.921779      10.498439       5.242135      -0.549793      22.724820 0.39178322E+03  0.87200748E+04                                 6.144524                            6.020663       0.808993       2.301024                    0.999041      27.020543      68.810913       0.793154       0.346956      -1.146349      -0.002226       0.011890      -0.003088       0.012484       0.056851       0.089988      -0.044276       0.008286      -0.083876      -0.132436       0.039031       0.093405              5.972815       5.097135      -0.529424      -0.616403       6.969157      -0.542055       5.852153          -0.000220
          152              O      -7.543633       9.276334       6.963234      -0.571562      34.422145 0.52899758E+03  0.12711128E+05                                 8.504833                            7.148589       0.172133       2.096633                    0.996206      28.226015      75.054600       0.703651       0.362258      -1.132340       0.010597       0.018665      -0.027840       0.035153      -0.008783      -0.033986       0.024045       0.042465       0.077505      -0.042850      -0.015786       0.058636              9.698053      10.040970      -1.855214      -3.459654       7.730846       2.762751      11.322343          -0.031196
          153              O       5.223951       1.910138       9.633391      -0.549910      22.714857 0.39155351E+03  0.87135960E+04                                 6.141826                            6.018042       0.809198       2.301053                    0.999042      27.021296      68.805161       0.793504       0.346857      -1.146442      -0.002344       0.012010       0.002948       0.012586       0.056816      -0.089968       0.044401       0.008105      -0.084064      -0.132504       0.039213       0.093291              5.970139       5.094647      -0.528914       0.615528       6.966315       0.542074       5.849454          -0.000146
          154              O       4.602073       0.688001       7.912292      -0.571361      34.389385 0.52841890E+03  0.12694224E+05                                 8.500163                            7.145066       0.172123       2.096720                    0.996200      28.222030      75.044308       0.703741       0.362298      -1.132267       0.010602       0.018675       0.027712       0.035059      -0.008776       0.034065      -0.023876       0.042556       0.077697      -0.042800      -0.015876       0.058675              9.692208      10.034850      -1.853196       3.456702       7.725891      -2.760496      11.315884          -0.030692
          155              O       1.638511      -6.762350      11.712989      -0.549268      22.699829 0.39119456E+03  0.87035414E+04                                 6.139523                            6.015664       0.810628       2.301787                    0.999042      27.006799      68.758256       0.793592       0.346901      -1.146415      -0.008134      -0.004883       0.008582       0.012793       0.039260      -0.067890       0.076170      -0.060907      -0.114624      -0.132852       0.039270       0.093581              5.967970       6.597109       0.263683      -0.456593       5.091488      -0.973075       6.215314           0.000393
          156              O       3.827171      -6.648127      11.515145      -0.571067      34.370599 0.52813619E+03  0.12684769E+05                                 8.495356                            7.142142       0.173707       2.097289                    0.996212      28.212036      74.991190       0.704088       0.362195      -1.132433      -0.034935      -0.000578       0.001176       0.034960      -0.025043       0.043473      -0.010710       0.018045       0.007203      -0.042001      -0.016342       0.058342              9.685630       9.544707      -2.236417       3.874047       8.507702      -2.161429      11.004482           0.035865
          157              O      12.205271      -3.026482       5.242135      -0.549258      22.699313 0.39118227E+03  0.87031961E+04                                 6.139418                            6.015558       0.810649       2.301798                    0.999042      27.006531      68.757199       0.793602       0.346900      -1.146417       0.012013       0.002138      -0.003849       0.012795       0.041651      -0.072123       0.070224      -0.078055      -0.083756      -0.132860       0.039284       0.093576              5.967870       7.088351       0.176726      -0.306226       4.968719      -0.760364       5.846540           0.000354
          158              O      11.260340      -4.020137       6.963234      -0.571094      34.370934 0.52814450E+03  0.12685011E+05                                 8.495382                            7.142183       0.173685       2.097277                    0.996212      28.212423      74.992210       0.704089       0.362193      -1.132435       0.012861       0.016199      -0.028171       0.034949      -0.019555       0.034009      -0.024121      -0.020672       0.076671      -0.042009      -0.016332       0.058340              9.685644       9.139691      -2.165105       3.749848       8.609452      -2.337037      11.307789           0.036156
          159              O      -0.848936       7.878975       3.162537      -0.549915      22.718618 0.39163949E+03  0.87159844E+04                                 6.142648                            6.018850       0.808983       2.300974                    0.999042      27.021746      68.808093       0.793422       0.346874      -1.146428      -0.002478      -0.008585      -0.008847       0.012574       0.049749      -0.093993       0.038708      -0.001699      -0.114242      -0.132488       0.039201       0.093288              5.970954       5.095924      -0.268726       0.766285       6.598750       0.754934       6.218189          -0.000153
          160              O      -1.470788       9.980544       3.360381      -0.571345      34.385107 0.52833602E+03  0.12691536E+05                                 8.498917                            7.144093       0.172588       2.096877                    0.996209      28.220419      75.034110       0.703861       0.362256      -1.132317       0.010286      -0.033468      -0.002147       0.035079      -0.025536       0.024122      -0.037959       0.017884       0.007630      -0.042768      -0.015869       0.058638              9.690695      10.035150      -2.066920       3.333461       8.026458      -2.933526      11.010478          -0.030788
          161              O      -0.848936      -1.200571       8.404672      -0.549944      22.719455 0.39165731E+03  0.87164818E+04                                 6.142798                            6.018981       0.809023       2.300970                    0.999044      27.022348      68.810060       0.793414       0.346873      -1.146429      -0.002224      -0.003554      -0.011853       0.012573      -0.106280      -0.004174      -0.005569       0.075160       0.116820      -0.132480       0.039222       0.093259              5.971099       5.095695       0.797991       0.150454       5.659929       0.212779       7.157672          -0.000195
          162              O      -1.470788      -2.079999      10.323615      -0.571601      34.396458 0.52854067E+03  0.12697727E+05                                 8.500806                            7.145476       0.172595       2.096796                    0.996210      28.225257      75.051630       0.703790       0.362256      -1.132313       0.010629       0.014631      -0.030089       0.035105       0.033851      -0.009370      -0.013974      -0.023146      -0.119812      -0.042816      -0.015797       0.058614              9.693069      10.036001       3.921353      -0.123220      12.809778      -0.173899       6.233428          -0.031180
          163              O       1.638511      13.524921       0.000000      -0.549960      22.729383 0.39188598E+03  0.87229537E+04                                 6.145399                            6.021491       0.808957       2.300952                    0.999044      27.023516      68.821331       0.793090       0.346960      -1.146343      -0.007225       0.010252       0.000228       0.012544      -0.078217      -0.000094       0.000170       0.070240       0.280239      -0.132446       0.039032       0.093414              5.973649       6.603821      -0.526756      -0.000011       6.784030      -0.000015       4.533096          -0.000178
          164              O       3.827171      13.296471       0.000000      -0.571613      34.420832 0.52897431E+03  0.12710389E+05                                 8.504429                            7.148277       0.172287       2.096679                    0.996206      28.226192      75.053758       0.703692       0.362242      -1.132356      -0.035001       0.002619       0.000244       0.035100       0.050775       0.000167      -0.000449       0.000015      -0.047102      -0.042931      -0.015694       0.058626              9.697429       9.554500       4.480336       0.000142      12.271388       0.000589       7.266399          -0.031039
          165              O      12.205271       6.053063       0.000000      -0.550000      22.732596 0.39196295E+03  0.87251316E+04                                 6.146128                            6.022217       0.808664       2.300843                    0.999043      27.024884      68.827578       0.793013       0.346976      -1.146325       0.012040      -0.003416       0.000228       0.012517      -0.082919       0.000191      -0.000033       0.043678       0.280352      -0.132472       0.039021       0.093451              5.974371       7.095817      -0.352974      -0.000012       6.293560      -0.000022       4.533738          -0.000197
          166              O      11.260340       8.040406       0.000000      -0.571386      34.411251 0.52880379E+03  0.12705238E+05                                 8.502873                            7.147165       0.172251       2.096743                    0.996204      28.221910      75.038698       0.703742       0.362247      -1.132355       0.014093      -0.032119       0.000242       0.035075       0.039483      -0.000478       0.000008      -0.063739      -0.047276      -0.042868      -0.015752       0.058620              9.695459       9.150754       4.337139       0.000486      12.670016       0.000309       7.265605          -0.030632
          167              O       5.223951       7.387753       6.470854      -0.549982      22.718750 0.39164448E+03  0.87161580E+04                                 6.142641                            6.018840       0.808942       2.300935                    0.999043      27.023343      68.813302       0.793429       0.346868      -1.146429      -0.002210      -0.003533       0.011846       0.012558      -0.106313       0.004280       0.005723       0.075187       0.116753      -0.132521       0.039215       0.093306              5.970941       5.095652       0.797820      -0.150356       5.659753      -0.212641       7.157419          -0.000152
          168              O       4.602073       6.508288       4.551911      -0.571394      34.390842 0.52844651E+03  0.12695057E+05                                 8.500384                            7.145241       0.172098       2.096703                    0.996199      28.222652      75.046530       0.703734       0.362296      -1.132267       0.010637       0.014647       0.030025       0.035060       0.033872       0.009449       0.014082      -0.023163      -0.119627      -0.042801      -0.015851       0.058652              9.692483      10.035758       3.920467       0.123343      12.808852       0.174083       6.232841          -0.030780
          169              O      -3.389838       9.588025       0.000000      -0.843171      83.988452 0.13156506E+04  0.39632948E+05                                15.387631                           11.286286      -0.328795       1.810758                    0.999073      38.018806     112.567692       0.560012       0.363072      -1.133625       0.003185      -0.017168       0.004654       0.018070       0.058238      -0.008222      -0.002732       0.144107       0.206467      -0.127058       0.053377       0.073681             19.974735      24.114606       5.849036       0.009508       9.641165       0.002491      26.168435          -0.044201
          170              O      10.169623       0.000000       0.000000      -0.843508      84.031576 0.13163662E+04  0.39660295E+05                                15.393018                           11.289514      -0.328773       1.810694                    0.999074      38.027352     112.604914       0.559915       0.363082      -1.133606      -0.017347      -0.002726       0.004689       0.018175       0.000015       0.000181      -0.008698      -0.185285       0.206790      -0.127108       0.053328       0.073779             19.982470       7.575320       0.000633      -0.000844      26.194694       0.010099      26.177395          -0.043977
          171              O       2.683051       3.794391       6.572007      -0.843212      83.991592 0.13157147E+04  0.39636846E+05                                15.390137                           11.287962      -0.328783       1.810766                    0.999074      38.022407     112.594939       0.559845       0.363162      -1.133512       0.010812       0.007299       0.012511       0.018075      -0.031658      -0.054531      -0.068274       0.037428      -0.195324      -0.126822       0.053228       0.073594             19.978279      24.102548      -2.921146      -5.059927      22.054428      -7.167980      13.777861          -0.043987
          172              O      -3.389838      -4.793934       8.303519      -0.843620      84.034968 0.13164428E+04  0.39663117E+05                                15.393343                           11.289812      -0.328906       1.810641                    0.999074      38.028659     112.608945       0.559910       0.363080      -1.133609       0.010899       0.007330      -0.012554       0.018169      -0.031669       0.054702       0.068420       0.037546      -0.195287      -0.127032       0.053311       0.073721             19.982825      24.107663      -2.921591       5.061184      22.059776       7.170119      13.781035          -0.043991
          173              B       9.109349       0.000070       7.437763       1.149756      10.718090 0.12548134E+03  0.22703766E+04                                 5.504914                            4.764395      -0.444103       1.978299                    0.999579      16.399456      48.502897       0.499022       0.678371      -0.897134      -0.000011       0.000053      -0.000016       0.000056      -0.001235      -0.000032      -0.000043       0.000839       0.002800      -0.001772       0.000837       0.000934              5.934856       5.934947      -0.935320      -0.000119       5.273389      -0.000196       6.596232          -0.000001
          174              B      -3.036351       8.588412       7.437763       1.149756      10.718091 0.12548137E+03  0.22703772E+04                                 5.504915                            4.764396      -0.444104       1.978298                    0.999579      16.399452      48.502885       0.499022       0.678372      -0.897134       0.000006       0.000040      -0.000030       0.000050      -0.001201       0.000038       0.000050       0.001032       0.002797      -0.001775       0.000841       0.000934              5.934856       5.935047      -0.935289      -0.000061       5.273295      -0.000056       6.596227          -0.000002
          175              B       3.036499      -2.146981      11.156645       1.149772      10.717521 0.12547440E+03  0.22702169E+04                                 5.504702                            4.764252      -0.443833       1.978399                    0.999578      16.398918      48.500759       0.499032       0.678368      -0.897136      -0.000014       0.000039       0.000041       0.000059       0.000648       0.001118      -0.000726      -0.000333      -0.001180      -0.001764       0.000801       0.000964              5.934551       5.934583       0.467682       0.810002       6.264906      -0.572735       5.604165           0.000004
          176              B       3.036499      10.735463       3.718881       1.149772      10.717538 0.12547467E+03  0.22702231E+04                                 5.504708                            4.764258      -0.443833       1.978398                    0.999578      16.398929      48.500801       0.499031       0.678369      -0.897136      -0.000014      -0.000009       0.000019       0.000026       0.000621       0.001095      -0.000762      -0.000427      -0.001217      -0.001764       0.000857       0.000908              5.934557       5.934664       0.467412       0.809866       6.265301      -0.572904       5.603706           0.000004
          177              B      -3.036351       2.147191      11.156645       1.149761      10.718169 0.12548417E+03  0.22704231E+04                                 5.504804                            4.764359      -0.443882       1.978373                    0.999578      16.398977      48.500208       0.499042       0.678346      -0.897149       0.000052      -0.000028       0.000061       0.000085       0.000569      -0.001044       0.000844      -0.000514      -0.001100      -0.001743       0.000752       0.000990              5.934638       5.934533       0.467239      -0.810067       6.265165       0.572894       5.604216           0.000001
          178              B       9.109349       6.441292       3.718881       1.149782      10.716906 0.12546514E+03  0.22700215E+04                                 5.504603                            4.764149      -0.443781       1.978425                    0.999578      16.398858      48.501254       0.499023       0.678389      -0.897124       0.000026      -0.000017       0.000039       0.000050       0.000661      -0.001057       0.000802      -0.000467      -0.001296      -0.001785       0.000852       0.000933              5.934466       5.934601       0.467821      -0.809941       6.265146       0.572538       5.603650           0.000006
          179              F       9.157934      -0.948933       8.331782      -0.491177      17.158330 0.25126708E+03  0.49269496E+04                                 5.018748                            4.673198       1.256674       2.589132                    0.999259      21.315583      48.408150       0.958384       0.325930      -1.182793       0.004902      -0.032582       0.025797       0.041846      -0.010014       0.001460      -0.006915       0.000668       0.000056      -0.011590      -0.001247       0.012837              5.284708       4.787650      -0.749689       0.011365       5.015868      -1.231814       6.050606          -0.000000
          180              F       8.198412      -0.270471       6.543744      -0.490869      17.150992 0.25113175E+03  0.49236171E+04                                 5.017387                            4.672041       1.256969       2.589463                    0.999254      21.309626      48.390779       0.958474       0.325944      -1.182784      -0.032464      -0.005996      -0.025958       0.041996      -0.007992       0.007065       0.000879       0.012145       0.000312      -0.011618      -0.001277       0.012895              5.283199       5.460295      -0.511099       1.164625       4.340473       0.399575       6.048829          -0.000023
          181              F      10.270478       0.093677       6.850180      -0.491072      17.157945 0.25126205E+03  0.49268870E+04                                 5.019025                            4.673457       1.256432       2.589127                    0.999258      21.314223      48.407189       0.958251       0.325972      -1.182739       0.034718       0.004518      -0.023115       0.041953      -0.002914      -0.006022       0.000463       0.012203       0.028758      -0.011596      -0.001292       0.012888              5.285005       6.387139      -0.523885      -0.794773       3.897051       0.123899       5.570825          -0.000030
          182              F       8.810572       1.126007       8.025346      -0.490990      17.152624 0.25116088E+03  0.49242960E+04                                 5.017470                            4.672110       1.256575       2.589246                    0.999257      21.311488      48.394415       0.958536       0.325916      -1.182818      -0.007600       0.034348       0.022780       0.041910      -0.006151      -0.002527       0.005451      -0.005897       0.028618      -0.011623      -0.001229       0.012852              5.283281       4.501693      -1.189448      -0.381719       5.779212       0.707584       5.568939           0.000005
          183              F      -1.875215       8.682030       8.025346      -0.491180      17.158127 0.25126195E+03  0.49267830E+04                                 5.018536                            4.673018       1.256448       2.589051                    0.999260      21.315296      48.405865       0.958451       0.325911      -1.182819       0.034791       0.004506       0.022825       0.041853      -0.002880       0.005975      -0.000493       0.012278       0.028754      -0.011610      -0.001248       0.012858              5.284472       6.386485      -0.523758       0.794574       3.896664      -0.124005       5.570266           0.000003
          184              F      -3.335136       9.714338       6.850180      -0.490882      17.152329 0.25115890E+03  0.49243481E+04                                 5.017926                            4.672521       1.256548       2.589316                    0.999255      21.310431      48.395690       0.958342       0.325976      -1.182739      -0.007568       0.034282      -0.023068       0.042008      -0.006155       0.002515      -0.005505      -0.005797       0.028621      -0.011610      -0.001272       0.012882              5.283778       4.502165      -1.189623       0.381680       5.779721      -0.707802       5.569447          -0.000031
          185              F      -2.987778       7.639392       6.543744      -0.490981      17.152625 0.25116181E+03  0.49243472E+04                                 5.017606                            4.672227       1.257020       2.589395                    0.999257      21.311463      48.395438       0.958485       0.325931      -1.182797       0.004915      -0.032460      -0.026029       0.041897      -0.010003      -0.001479       0.006975       0.000743       0.000269      -0.011635      -0.001220       0.012854              5.283442       4.786585      -0.749436      -0.011459       5.014685       1.231319       6.049056          -0.000003
          186              F      -3.947276       8.317888       8.331782      -0.491062      17.156636 0.25123588E+03  0.49261908E+04                                 5.018515                            4.673001       1.256631       2.589204                    0.999257      21.313699      48.403339       0.958374       0.325943      -1.182779      -0.032578      -0.006049       0.025724       0.041947      -0.007977      -0.007001      -0.000877       0.012218       0.000095      -0.011573      -0.001304       0.012878              5.284450       5.461617      -0.511260      -1.165059       4.341382      -0.399826       6.050352          -0.000036
          187              F       3.085089      -0.898232      11.531508      -0.490977      17.153725 0.25118490E+03  0.49248904E+04                                 5.017755                            4.672419       1.256856       2.589363                    0.999256      21.311358      48.394917       0.958477       0.325928      -1.182805       0.005053       0.038705       0.015337       0.041938       0.006286       0.007940       0.003320      -0.005621      -0.018611      -0.011573      -0.001277       0.012850              5.283504       4.786367       0.384679       0.643370       6.856869       0.167802       4.207275           0.000025
          188              F       2.125571      -2.785947      11.837944      -0.491043      17.156130 0.25122946E+03  0.49260731E+04                                 5.018604                            4.673109       1.256655       2.589232                    0.999257      21.313243      48.403623       0.958304       0.325966      -1.182749      -0.032491      -0.019267       0.018238       0.041946       0.010064       0.003421      -0.003080       0.008436      -0.011159      -0.011594      -0.001261       0.012855              5.284506       5.461641       1.264581      -0.139597       5.276702      -0.939811       5.115176          -0.000020
          189              F       4.197630      -2.702644      11.369365      -0.491094      17.156618 0.25123823E+03  0.49262436E+04                                 5.018465                            4.673000       1.256556       2.589166                    0.999256      21.313911      48.403699       0.958382       0.325940      -1.182784       0.034798      -0.021973       0.007679       0.041865      -0.003727       0.005558      -0.009098      -0.002583      -0.015744      -0.011546      -0.001290       0.012836              5.284325       6.386140      -0.426291       0.850911       5.044187      -0.786665       4.422648           0.000011
          190              F       2.737705      -2.201099       9.887762      -0.490984      17.153966 0.25118770E+03  0.49249926E+04                                 5.017957                            4.672545       1.257010       2.589401                    0.999254      21.311732      48.397076       0.958427       0.325942      -1.182785      -0.007477       0.002745      -0.041196       0.041959       0.000910       0.006584      -0.007678      -0.009542       0.017401      -0.011604      -0.001278       0.012882              5.283800       4.502089       0.264359       1.221106       5.008865      -0.262770       6.340447           0.000003
          191              F       4.197630      11.197512       3.344018      -0.491030      17.155361 0.25121342E+03  0.49256304E+04                                 5.018236                            4.672778       1.256759       2.589276                    0.999256      21.312836      48.400477       0.958404       0.325941      -1.182784       0.034790       0.017623      -0.015438       0.041943       0.006656      -0.000487      -0.008589      -0.003530      -0.018620      -0.011570      -0.001280       0.012851              5.284105       6.385933       0.949813       0.056187       5.258979      -0.662769       4.207403          -0.000024
          192              F       2.737705       9.663631       3.037582      -0.490965      17.153234 0.25117660E+03  0.49247129E+04                                 5.017775                            4.672432       1.257272       2.589508                    0.999254      21.311173      48.395248       0.958443       0.325940      -1.182788      -0.007397      -0.037020      -0.018239       0.041927       0.005228       0.004059      -0.002165      -0.019138      -0.011264      -0.011591      -0.001267       0.012858              5.283536       4.501905       0.925182       0.839244       6.234832       0.444834       5.113871           0.000031
          193              F       3.085089      10.435741       4.987764      -0.491101      17.156567 0.25123604E+03  0.49261484E+04                                 5.018272                            4.672839       1.256477       2.589130                    0.999257      21.313793      48.401843       0.958450       0.325920      -1.182811       0.005029      -0.006199       0.041095       0.041863       0.003709       0.009415      -0.003612       0.006394       0.017225      -0.011571      -0.001284       0.012855              5.284109       4.787119       0.364750       0.654866       4.724779      -1.063772       6.340430           0.000018
          194              F       2.125571      11.644966       3.506161      -0.490993      17.155108 0.25121110E+03  0.49256311E+04                                 5.018458                            4.672989       1.256570       2.589251                    0.999255      21.312400      48.401557       0.958299       0.325973      -1.182740      -0.032444       0.025486      -0.007732       0.041976      -0.002090       0.010426      -0.002212       0.006743      -0.015984      -0.011586      -0.001274       0.012860              5.284340       5.461472      -0.753431       1.025100       5.969367      -0.540227       4.422180           0.000005
          195              F      -2.987778       1.847445       9.887762      -0.491063      17.153533 0.25117940E+03  0.49247770E+04                                 5.017723                            4.672336       1.257115       2.589372                    0.999256      21.312751      48.398738       0.958491       0.325923      -1.182804       0.005094      -0.006202      -0.041135       0.041910       0.003665      -0.009423       0.003651       0.006337       0.017372      -0.011570      -0.001310       0.012880              5.283528       4.786391       0.364548      -0.654806       4.724090       1.063646       6.340103           0.000006
          196              F      -3.947276       3.056698      11.369365      -0.491064      17.153454 0.25117829E+03  0.49247615E+04                                 5.017742                            4.672348       1.256809       2.589278                    0.999256      21.312899      48.399476       0.958481       0.325926      -1.182799      -0.032376       0.025479       0.007757       0.041923      -0.002123      -0.010417       0.002234       0.006723      -0.015740      -0.011531      -0.001322       0.012853              5.283543       5.460548      -0.753519      -1.025059       5.968154       0.540045       4.421928           0.000005
          197              F      -1.875215       2.609247      11.531508      -0.490977      17.152589 0.25116269E+03  0.49243388E+04                                 5.017473                            4.672153       1.256859       2.589356                    0.999256      21.311203      48.393758       0.958524       0.325919      -1.182815       0.034822       0.017563       0.015464       0.041954       0.006623       0.000521       0.008636      -0.003488      -0.018567      -0.011585      -0.001267       0.012852              5.283201       6.384746       0.949537      -0.056312       5.257834       0.662593       4.207021           0.000011
          198              F      -3.335136       1.075372      11.837944      -0.490982      17.153586 0.25118438E+03  0.49249617E+04                                 5.018064                            4.672675       1.256917       2.589373                    0.999256      21.311883      48.399205       0.958354       0.325964      -1.182752      -0.007277      -0.037043       0.018301       0.041953       0.005160      -0.004048       0.002188      -0.019217      -0.011114      -0.011592      -0.001249       0.012841              5.283848       4.502018       0.925113      -0.839468       6.235005      -0.444827       5.114520           0.000013
          199              F      10.270478       5.885624       3.506161      -0.491022      17.158170 0.25126925E+03  0.49270687E+04                                 5.019159                            4.673623       1.256339       2.589149                    0.999255      21.313355      48.405584       0.958203       0.325986      -1.182726       0.034827      -0.022037      -0.007653       0.041918      -0.003708      -0.005539       0.009113      -0.002643      -0.015989      -0.011600      -0.001243       0.012843              5.285096       6.387233      -0.426129      -0.851089       5.045177       0.786636       4.422878           0.000005
          200              F       8.810572       6.387197       4.987764      -0.491021      17.156958 0.25124360E+03  0.49263453E+04                                 5.018497                            4.673041       1.256398       2.589170                    0.999255      21.312727      48.400031       0.958387       0.325938      -1.182792      -0.007450       0.002686       0.041157       0.041912       0.000927      -0.006544       0.007683      -0.009639       0.017255      -0.011604      -0.001253       0.012856              5.284370       4.502644       0.264506      -1.221238       5.009703       0.262781       6.340761           0.000010
          201              F       9.157934       7.690033       3.344018      -0.491031      17.156440 0.25123453E+03  0.49261549E+04                                 5.018504                            4.673030       1.256757       2.589282                    0.999255      21.312985      48.401583       0.958359       0.325949      -1.182775       0.005121       0.038694      -0.015309       0.041927       0.006325      -0.007906      -0.003273      -0.005630      -0.018664      -0.011558      -0.001291       0.012849              5.284391       4.787326       0.384882      -0.643490       6.858205      -0.167981       4.207644          -0.000011
          202              F       8.198412       5.802312       3.037582      -0.491026      17.155820 0.25122252E+03  0.49258450E+04                                 5.018325                            4.672875       1.257011       2.589367                    0.999255      21.312552      48.399734       0.958391       0.325943      -1.182784      -0.032428      -0.019373      -0.018177       0.041920       0.010092      -0.003402       0.003098       0.008288      -0.011310      -0.011593      -0.001279       0.012872              5.284204       5.461439       1.264620       0.139679       5.276640       0.939604       5.114533          -0.000001

******************************************************
Auxiliary information for the entire system
The total spin magnetic moment of the unit cell is   -1.730915
The total net atomic charge of the unit cell is   0.000003
Accuracy of reproducing the electrostatic potential in the unit cell:
  The inner radius (bohr) =    5.0000
  The outer radius (bohr) =   12.0000
  Valid grid points have density less than (e/(bohr^3)) =    0.0001
  The number of valid grid points were=       593951
  The rms potential error without charges in kcal/mol is=      3.52663
  The rms potential error with partial charges in kcal/mol is=      1.15473
  The RRMSE value at monopole order=      0.32743
  The rms potential error with partial charges and cloud penetration in kcal/mol is=      1.15762
  The RRMSE value at monopole order with cloud penetration is=      0.32825
  The rms potential error with partial charges and atomic dipoles in kcal/mol is=      0.33375
  The RRMSE value at dipole order=      0.09464
  The rms potential error with partial charges, atomic dipoles and cloud penetration in kcal/mol is=      0.33598
  The RRMSE value at dipole order with cloud penetration=      0.09527

******************************************************
The electron densities and ab initio electrostatic potential were computed in VASP using the PBE functional and
projector augmented wave method. See the main text of the journal article for a description of computational details.
The atomic charges, dipoles, and quadrupoles were computed with the DDEC6 method as described in
(a) T. A. Manz and N. Gabaldon Limas, RSC Adv. 6 (2016) 47771-47801 DOI: 10.1039/c6ra04656h
(b) N. Gabaldon Limas and T. A. Manz, RSC Adv. 8 (2018) 2678-2707 DOI: 10.1039/c7ra11829e.
For each atom in the material, the electron cloud parameters were fit to the spherically averaged atom-in-material
electron density using radial positions for which this density was between 10^-4 and 10^-2 electrons per cubic bohr.
The polarizabilities, dispersion coefficients, and quantum Drude oscillator (QDO) parameters were fit using the MCLF method.
The magnetic structure of the system was optimized in VASP from the default ferromagnetic initial guess using spin polarization.
The atomic spin moments (ASMs) were computed on this optimized magnetic structure using the DDEC6 partition as inputs
to the method of T. A. Manz and D. S. Sholl, J. Chem. Theory Comput. 7 (2011) 4146-4164 DOI: 10.1021/ct200539n.
The RMSE and RRMSE were computed using a uniform grid with Ewald summation.
