# Supplementary material for: A collection of forcefield precursors for metal–organic frameworks
Source: RSC Adv. 2019 Nov 13;9(63):36492–507. doi: 10.1039/c9ra07327b (PMC9075174; doi:10.1039/c9ra07327b)
Supplement: RA-009-C9RA07327B-s3683 [file RA-009-C9RA07327B-s3683.xyz]

  832
jmolscript: load "" {1 1 1} spacegroup "x,y,z" unitcell [{     22.351100     0.000000     0.000000 }, {      0.000000    22.351100     0.000000 }, {      0.000000     0.000000    25.377600 }]
Ag     2.981637     5.408519    23.307042     0.242018
Ag    19.369463    16.942581    10.618242     0.242018
Ag     5.408519     2.981637     2.070558     0.242018
Ag    16.942581    19.369463    14.759358     0.242018
Ag     5.767031    14.157187    16.962642     0.242018
Ag    16.584069     8.193913     4.273842     0.242018
Ag     8.193913    16.584069    21.103758     0.242018
Ag    14.157187     5.767031     8.414958     0.242018
B      6.129119    20.835695    15.418161     0.420605
B     16.221981     1.515405     2.729361     0.420605
B     20.835695     6.129119     9.959439     0.420605
B      1.515405    16.221981    22.648239     0.420605
B     12.690955    17.304669     9.073761     0.420605
B      9.660145     5.046431    21.762561     0.420606
B      5.046431     9.660145     3.615039     0.420605
B     17.304669    12.690955    16.303839     0.420606
H      5.118402     3.126919    22.791623     0.084475
H      5.907396     1.680803    21.208060     0.118427
H      2.997283     2.921289    18.789575     0.135016
H      2.279812     4.300352    20.423892     0.088898
H      3.185032    20.907219    19.594045     0.161367
H      3.931558    21.841495    20.609149     0.156282
H      2.726834     0.044702    19.771688     0.175021
H      3.542649    19.926006    18.254108     0.157558
H      3.687931    19.919300    16.693385     0.169617
H      4.841248    19.353817    17.591752     0.157852
H      7.637371     2.123354    15.995501     0.158504
H      8.102274     0.650417    15.726499     0.160077
H      6.946722     1.278483    14.871274     0.161715
H      6.117496     3.444305    18.642385     0.157396
H      7.445151     2.959286    17.967341     0.156910
H      6.265013     3.489007    17.081663     0.166750
H     20.518310    18.457538    13.323240     0.092628
H      0.116226    19.192890    14.292664     0.134700
H      2.076417    18.097686    11.008803     0.130916
H      0.087169    17.304222    10.133276     0.086506
H      2.045126     0.203395    12.934963     0.158115
H      1.667392    21.477172    11.861490     0.169763
H      0.918630    21.506228    13.236956     0.166924
H      3.484536     0.795699    13.655687     0.161779
H      4.356229     0.605715    14.947406     0.167181
H      5.024527     0.527486    13.531336     0.155686
H      5.476019    17.015892    14.576893     0.154814
H      6.611455    18.075335    14.356108     0.156518
H      5.880574    17.988165    15.741725     0.165154
H      2.467561    16.745444    13.285174     0.148996
H      4.012022    16.519698    13.140521     0.162622
H      3.352665    16.542049    14.561667     0.160187
H     14.228710    17.681955    14.462694     0.100823
H     11.980190    17.889820    14.444930     0.130010
H     12.427212    21.698448    15.551393     0.131036
H     14.666792    21.392238    15.465109     0.085334
H     11.408001    20.569717    12.764933     0.153841
H     10.109403    20.241156    11.950312     0.168099
H     10.379851    21.707388    12.435024     0.160322
H      6.707565    21.403413    13.069464     0.158891
H      8.017340    22.163351    12.665960     0.159889
H      7.744656    20.723940    12.110191     0.162117
H      6.714270    19.702495    17.508006     0.157034
H      7.760302    18.558118    17.738942     0.160994
H      8.012869    19.984119    18.337854     0.157503
H     11.443763    19.027491    17.228853     0.154357
H     10.411142    19.695789    18.200815     0.160731
H     10.156340    18.245203    17.665347     0.162589
H     17.232698    19.224181    10.102823     0.084475
H     16.443704    20.670297     8.519260     0.118427
H     19.353817    19.429811     6.100775     0.135016
H     20.071288    18.050748     7.735092     0.088899
H     19.166068     1.443881     6.905245     0.161367
H     18.419542     0.509605     7.920349     0.156282
H     19.624266    22.306398     7.082888     0.175021
H     18.808451     2.425094     5.565308     0.157558
H     18.663168     2.431800     4.004585     0.169617
H     17.509852     2.997283     4.902952     0.157852
H     14.713729    20.227745     3.306701     0.158504
H     14.248826    21.700683     3.037699     0.160077
H     15.404378    21.072617     2.182474     0.161716
H     16.233604    18.906795     5.953585     0.157396
H     14.905949    19.391814     5.278541     0.156910
H     16.086087    18.862093     4.392863     0.166750
H      1.832790     3.893562     0.634440     0.092628
H     22.234874     3.158210     1.603864     0.134700
H     20.274683     4.253414    23.697603     0.130916
H     22.263931     5.046878    22.822076     0.086505
H     20.305974    22.147705     0.246163     0.158115
H     20.683708     0.873928    24.550290     0.169762
H     21.432470     0.844872     0.548156     0.166924
H     18.866564    21.555401     0.966887     0.161779
H     17.994871    21.745385     2.258606     0.167181
H     17.326573    21.823614     0.842536     0.155687
H     16.875080     5.335208     1.888093     0.154814
H     15.739645     4.275765     1.667308     0.156518
H     16.470526     4.362935     3.052925     0.165154
H     19.883539     5.605656     0.596374     0.148996
H     18.339078     5.831402     0.451721     0.162623
H     18.998435     5.809051     1.872867     0.160187
H      8.122390     4.669145     1.773894     0.100823
H     10.370910     4.461280     1.756130     0.130010
H      9.923888     0.652652     2.862593     0.131036
H      7.684308     0.958862     2.776309     0.085335
H     10.943099     1.781383     0.076133     0.153840
H     12.241697     2.109944    24.639112     0.168099
H     11.971249     0.643712    25.123824     0.160322
H     15.643535     0.947687     0.380664     0.158891
H     14.333760     0.187749    -0.022840     0.159890
H     14.606444     1.627160    24.798991     0.162117
H     15.636830     2.648605     4.819206     0.157034
H     14.590798     3.792982     5.050142     0.160994
H     14.338231     2.366981     5.649054     0.157503
H     10.907337     3.323609     4.540053     0.154357
H     11.939958     2.655311     5.512015     0.160731
H     12.194760     4.105897     4.976547     0.162589
H      3.126919     5.118402     2.585977     0.084475
H      1.680803     5.907396     4.169540     0.118427
H      2.921289     2.997283     6.588025     0.135016
H      4.300352     2.279812     4.953708     0.088898
H     20.907219     3.185032     5.783555     0.161366
H     21.841495     3.931558     4.768451     0.156282
H      0.044702     2.726834     5.605912     0.175021
H     19.926006     3.542649     7.123492     0.157558
H     19.919300     3.687931     8.684215     0.169617
H     19.353817     4.841248     7.785848     0.157852
H      2.123354     7.637371     9.382099     0.158504
H      0.650417     8.102274     9.651101     0.160077
H      1.278483     6.946722    10.506326     0.161715
H      3.444305     6.117496     6.735215     0.157396
H      2.959286     7.445151     7.410259     0.156910
H      3.489007     6.265013     8.295937     0.166750
H     18.457538    20.518310    12.054360     0.092628
H     19.192890     0.116226    11.084936     0.134700
H     18.097686     2.076417    14.368797     0.130916
H     17.304222     0.087169    15.244324     0.086505
H      0.203395     2.045126    12.442637     0.158115
H     21.477172     1.667392    13.516110     0.169763
H     21.506228     0.918630    12.140644     0.166924
H      0.795699     3.484536    11.721913     0.161779
H      0.605715     4.356229    10.430194     0.167181
H      0.527486     5.024527    11.846264     0.155686
H     17.015892     5.476019    10.800707     0.154814
H     18.075335     6.611455    11.021492     0.156519
H     17.988165     5.880574     9.635875     0.165154
H     16.745444     2.467561    12.092426     0.148996
H     16.519698     4.012022    12.237079     0.162623
H     16.542049     3.352665    10.815933     0.160187
H     17.681955    14.228710    10.914906     0.100823
H     17.889820    11.980190    10.932670     0.130010
H     21.698448    12.427212     9.826207     0.131036
H     21.392238    14.666792     9.912491     0.085335
H     20.569717    11.408001    12.612667     0.153841
H     20.241156    10.109403    13.427288     0.168099
H     21.707388    10.379851    12.942576     0.160322
H     21.403413     6.707565    12.308136     0.158891
H     22.163351     8.017340    12.711640     0.159890
H     20.723940     7.744656    13.267409     0.162117
H     19.702495     6.714270     7.869594     0.157034
H     18.558118     7.760302     7.638658     0.160994
H     19.984119     8.012869     7.039746     0.157503
H     19.027491    11.443763     8.148747     0.154357
H     19.695789    10.411142     7.176785     0.160731
H     18.245203    10.156340     7.712253     0.162589
H     19.224181    17.232698    15.274777     0.084475
H     20.670297    16.443704    16.858340     0.118427
H     19.429811    19.353817    19.276825     0.135016
H     18.050748    20.071288    17.642508     0.088899
H      1.443881    19.166068    18.472355     0.161367
H      0.509605    18.419542    17.457251     0.156282
H     22.306398    19.624266    18.294712     0.175021
H      2.425094    18.808451    19.812292     0.157558
H      2.431800    18.663168    21.373015     0.169617
H      2.997283    17.509852    20.474648     0.157852
H     20.227745    14.713729    22.070899     0.158504
H     21.700683    14.248826    22.339901     0.160077
H     21.072617    15.404378    23.195126     0.161716
H     18.906795    16.233604    19.424015     0.157396
H     19.391814    14.905949    20.099059     0.156910
H     18.862093    16.086087    20.984737     0.166750
H      3.893562     1.832790    24.743160     0.092628
H      3.158210    22.234874    23.773736     0.134700
H      4.253414    20.274683     1.679997     0.130916
H      5.046878    22.263931     2.555524     0.086505
H     22.147705    20.305974    25.131437     0.158115
H      0.873928    20.683708     0.827310     0.169762
H      0.844872    21.432470    24.829444     0.166924
H     21.555401    18.866564    24.410713     0.161779
H     21.745385    17.994871    23.118994     0.167181
H     21.823614    17.326573    24.535064     0.155686
H      5.335208    16.875080    23.489507     0.154814
H      4.275765    15.739645    23.710292     0.156518
H      4.362935    16.470526    22.324675     0.165153
H      5.605656    19.883539    24.781226     0.148996
H      5.831402    18.339078    24.925879     0.162623
H      5.809051    18.998435    23.504733     0.160187
H      4.669145     8.122390    23.603706     0.100823
H      4.461280    10.370910    23.621470     0.130010
H      0.652652     9.923888    22.515007     0.131036
H      0.958862     7.684308    22.601291     0.085334
H      1.781383    10.943099    25.301467     0.153840
H      2.109944    12.241697     0.738488     0.168099
H      0.643712    11.971249     0.253776     0.160322
H      0.947687    15.643535    24.996936     0.158892
H      0.187749    14.333760     0.022840     0.159890
H      1.627160    14.606444     0.578609     0.162117
H      2.648605    15.636830    20.558394     0.157034
H      3.792982    14.590798    20.327458     0.160994
H      2.366981    14.338231    19.728546     0.157503
H      3.323609    10.907337    20.837547     0.154357
H      2.655311    11.939958    19.865585     0.160731
H      4.105897    12.194760    20.401053     0.162589
H      8.048631    16.293952    16.447223     0.084475
H      9.494747    17.082946    14.863660     0.118427
H      8.254261    14.172833    12.445175     0.135016
H      6.875198    13.455362    14.079492     0.088898
H     12.619431    14.360582    13.249645     0.161367
H     11.685155    15.107108    14.264749     0.156282
H     11.130848    13.902384    13.427288     0.175021
H     13.600644    14.718199    11.909708     0.157558
H     13.607350    14.863481    10.348985     0.169617
H     14.172833    16.016798    11.247352     0.157852
H      9.052195    18.812921     9.651101     0.158504
H     10.525133    19.277824     9.382099     0.160077
H      9.897067    18.122272     8.526874     0.161716
H      7.731245    17.293046    12.297985     0.157396
H      8.216264    18.620701    11.622941     0.156910
H      7.686543    17.440563    10.737263     0.166750
H     15.069112     9.342760     6.978840     0.092628
H     14.333760    11.291776     7.948264     0.134700
H     15.428964    13.251967     4.664403     0.130916
H     16.222428    11.262719     3.788876     0.086505
H     10.972155    13.220676     6.590563     0.158115
H     12.049478    12.842942     5.517090     0.169762
H     12.020422    12.094180     6.892556     0.166924
H     10.379851    14.660086     7.311287     0.161779
H     10.569835    15.531779     8.603006     0.167181
H     10.648064    16.200077     7.186936     0.155686
H     16.510758    16.651569     8.232493     0.154814
H     15.451315    17.787005     8.011708     0.156518
H     15.538485    17.056124     9.397325     0.165154
H     16.781206    13.643111     6.940774     0.148997
H     17.006952    15.187572     6.796121     0.162623
H     16.984601    14.528215     8.217267     0.160187
H     15.844695     3.053160     8.118294     0.100823
H     15.636830     0.804640     8.100530     0.130010
H     11.828202     1.251662     9.206993     0.131036
H     12.134412     3.491242     9.120709     0.085335
H     12.956933     0.232451     6.420533     0.153840
H     13.285494    21.284953     5.605912     0.168099
H     11.819262    21.555401     6.090624     0.160322
H     12.123237    17.883115     6.725064     0.158891
H     11.363299    19.192890     6.321560     0.159890
H     12.802710    18.920206     5.765791     0.162117
H     13.824155    17.889820    11.163606     0.157034
H     14.968532    18.935852    11.394542     0.160994
H     13.542531    19.188419    11.993454     0.157503
H     14.499159     0.268213    10.884453     0.154357
H     13.830861    21.586692    11.856415     0.160731
H     15.281447    21.331890    11.320947     0.162589
H     14.302469     6.057148     3.758423     0.084475
H     12.856353     5.268154     2.174860     0.118427
H     14.096839     8.178267    25.133975     0.135016
H     15.475902     8.895738     1.390692     0.088899
H      9.731669     7.990518     0.560845     0.161367
H     10.665945     7.243992     1.575949     0.156282
H     11.220252     8.448716     0.738488     0.175022
H      8.750456     7.632901    24.598508     0.157558
H      8.743750     7.487618    23.037785     0.169617
H      8.178267     6.334302    23.936152     0.157852
H     13.298904     3.538179    22.339901     0.158504
H     11.825967     3.073276    22.070899     0.160077
H     12.454033     4.228828    21.215674     0.161716
H     14.619855     5.058054    24.986785     0.157396
H     14.134836     3.730399    24.311741     0.156910
H     14.664557     4.910537    23.426063     0.166750
H      7.281988    13.008340    19.667640     0.092629
H      8.017340    11.059324    20.637064     0.134700
H      6.922136     9.099133    17.353203     0.130915
H      6.128672    11.088381    16.477676     0.086505
H     11.378945     9.130424    19.279363     0.158115
H     10.301622     9.508158    18.205890     0.169762
H     10.330678    10.256920    19.581356     0.166924
H     11.971249     7.691014    20.000087     0.161779
H     11.781265     6.819321    21.291806     0.167181
H     11.703036     6.151023    19.875736     0.155686
H      5.840342     5.699530    20.921293     0.154814
H      6.899785     4.564095    20.700508     0.156519
H      6.812615     5.294976    22.086125     0.165154
H      5.569894     8.707989    19.629574     0.148997
H      5.344148     7.163528    19.484921     0.162623
H      5.366499     7.822885    20.906067     0.160187
H      6.506405    19.297940    20.807094     0.100823
H      6.714270    21.546460    20.789330     0.130010
H     10.522898    21.099438    21.895793     0.131036
H     10.216688    18.859858    21.809509     0.085334
H      9.394167    22.118649    19.109333     0.153841
H      9.065606     1.066147    18.294712     0.168099
H     10.531838     0.795699    18.779424     0.160322
H     10.227863     4.467985    19.413864     0.158891
H     10.987801     3.158210    19.010360     0.159890
H      9.548390     3.430894    18.454591     0.162117
H      8.526945     4.461280    23.852406     0.157034
H      7.382568     3.415248    24.083342     0.160994
H      8.808569     3.162681    24.682254     0.157503
H      7.851941    22.082887    23.573253     0.154357
H      8.520239     0.764408    24.545215     0.160731
H      7.069653     1.019210    24.009747     0.162589
H      6.057148    14.302469    21.619177     0.084475
H      5.268154    12.856353    23.202740     0.118427
H      8.178267    14.096839     0.243625     0.135016
H      8.895738    15.475902    23.986908     0.088898
H      7.990518     9.731669    24.816755     0.161367
H      7.243992    10.665945    23.801651     0.156282
H      8.448716    11.220252    24.639112     0.175021
H      7.632901     8.750456     0.779092     0.157558
H      7.487618     8.743750     2.339815     0.169617
H      6.334302     8.178267     1.441448     0.157853
H      3.538179    13.298904     3.037699     0.158505
H      3.073276    11.825967     3.306701     0.160077
H      4.228828    12.454033     4.161926     0.161716
H      5.058054    14.619855     0.390815     0.157396
H      3.730399    14.134836     1.065859     0.156910
H      4.910537    14.664557     1.951537     0.166750
H     13.008340     7.281988     5.709960     0.092628
H     11.059324     8.017340     4.740536     0.134700
H      9.099133     6.922136     8.024397     0.130916
H     11.088381     6.128672     8.899924     0.086505
H      9.130424    11.378945     6.098237     0.158115
H      9.508158    10.301622     7.171710     0.169762
H     10.256920    10.330678     5.796244     0.166924
H      7.691014    11.971249     5.377513     0.161780
H      6.819321    11.781265     4.085794     0.167181
H      6.151023    11.703036     5.501864     0.155687
H      5.699530     5.840342     4.456307     0.154814
H      4.564095     6.899785     4.677092     0.156518
H      5.294976     6.812615     3.291475     0.165154
H      8.707989     5.569894     5.748026     0.148996
H      7.163528     5.344148     5.892679     0.162623
H      7.822885     5.366499     4.471533     0.160187
H     19.297940     6.506405     4.570506     0.100823
H     21.546460     6.714270     4.588270     0.130010
H     21.099438    10.522898     3.481807     0.131036
H     18.859858    10.216688     3.568091     0.085335
H     22.118649     9.394167     6.268267     0.153840
H      1.066147     9.065606     7.082888     0.168099
H      0.795699    10.531838     6.598176     0.160322
H      4.467985    10.227863     5.963736     0.158892
H      3.158210    10.987801     6.367240     0.159889
H      3.430894     9.548390     6.923009     0.162117
H      4.461280     8.526945     1.525194     0.157034
H      3.415248     7.382568     1.294258     0.160994
H      3.162681     8.808569     0.695346     0.157503
H     22.082887     7.851941     1.804347     0.154357
H      0.764408     8.520239     0.832385     0.160731
H      1.019210     7.069653     1.367853     0.162589
H     16.293952     8.048631     8.930377     0.084475
H     17.082946     9.494747    10.513940     0.118427
H     14.172833     8.254261    12.932425     0.135016
H     13.455362     6.875198    11.298108     0.088899
H     14.360582    12.619431    12.127955     0.161367
H     15.107108    11.685155    11.112851     0.156282
H     13.902384    11.130848    11.950312     0.175021
H     14.718199    13.600644    13.467892     0.157558
H     14.863481    13.607350    15.028615     0.169617
H     16.016798    14.172833    14.130248     0.157853
H     18.812921     9.052195    15.726499     0.158504
H     19.277824    10.525133    15.995501     0.160077
H     18.122272     9.897067    16.850726     0.161716
H     17.293046     7.731245    13.079615     0.157396
H     18.620701     8.216264    13.754659     0.156910
H     17.440563     7.686543    14.640337     0.166750
H      9.342760    15.069112    18.398760     0.092629
H     11.291776    14.333760    17.429336     0.134701
H     13.251967    15.428964    20.713197     0.130916
H     11.262719    16.222428    21.588724     0.086505
H     13.220676    10.972155    18.787037     0.158115
H     12.842942    12.049478    19.860510     0.169763
H     12.094180    12.020422    18.485044     0.166925
H     14.660086    10.379851    18.066313     0.161779
H     15.531779    10.569835    16.774594     0.167181
H     16.200077    10.648064    18.190664     0.155686
H     16.651569    16.510758    17.145107     0.154814
H     17.787005    15.451315    17.365892     0.156519
H     17.056124    15.538485    15.980275     0.165154
H     13.643111    16.781206    18.436826     0.148997
H     15.187572    17.006952    18.581479     0.162623
H     14.528215    16.984601    17.160333     0.160187
H      3.053160    15.844695    17.259306     0.100823
H      0.804640    15.636830    17.277070     0.130010
H      1.251662    11.828202    16.170607     0.131037
H      3.491242    12.134412    16.256891     0.085334
H      0.232451    12.956933    18.957067     0.153840
H     21.284953    13.285494    19.771688     0.168099
H     21.555401    11.819262    19.286976     0.160322
H     17.883115    12.123237    18.652536     0.158891
H     19.192890    11.363299    19.056040     0.159890
H     18.920206    12.802710    19.611809     0.162117
H     17.889820    13.824155    14.213994     0.157034
H     18.935852    14.968532    13.983058     0.160994
H     19.188419    13.542531    13.384146     0.157503
H      0.268213    14.499159    14.493147     0.154357
H     21.586692    13.830861    13.521185     0.160731
H     21.331890    15.281447    14.056653     0.162589
C      4.678085     3.077523    21.972687     0.089990
C      5.160869     2.203595    21.027626    -0.193471
C      4.518275     2.111285    19.793259     0.165345
C      3.444305     2.932464    19.604196    -0.177897
C      3.021869     3.763925    20.586309     0.076962
C      4.998824     1.169633    18.736790    -0.093276
C      5.935782     1.610620    17.784115     0.056527
C      6.326926     0.739598    16.747947     0.106638
C      5.740433    21.819367    16.627150    -0.270741
C      4.791405    21.400731    17.578302     0.125995
C      4.453457    22.235768    18.650760     0.062661
C      3.484536    21.805733    19.758999    -0.508615
C      4.157305    20.024350    17.523233    -0.521207
C      7.346807     1.244956    15.744263    -0.520741
C      6.490759     3.001753    17.878519    -0.513477
C     21.316244    18.370369    12.853754     0.075511
C      0.131871    18.841977    13.432364    -0.181828
C      1.307092    18.790570    12.732196     0.159214
C      1.287423    18.184855    11.496053    -0.181927
C      0.084934    17.699836    10.973274     0.064723
C      2.599656    19.311350    13.311059    -0.074213
C      3.553154    18.421330    13.760496     0.052968
C      4.755867    18.896514    14.316265     0.133954
C      4.952110    20.284517    14.507866    -0.291623
C      3.971120    21.185043    13.994985     0.121131
C      2.805287    20.697119    13.389222     0.068087
C      1.761267    21.647040    12.800461    -0.510458
C      4.233298     0.328561    14.036351    -0.518856
C      5.772619    17.905243    14.790065    -0.527879
C      3.325844    16.917548    13.678526    -0.511565
C     13.860141    18.508946    14.675866     0.096889
C     12.505440    18.622042    14.674343    -0.192040
C     11.902408    19.825426    15.013134     0.156407
C     12.766948    20.866987    15.315382    -0.201514
C     14.114720    20.670297    15.272240     0.066895
C     10.425671    19.999764    15.074294    -0.095274
C      9.757373    19.682379    16.252830     0.050117
C      8.365570    19.901643    16.335815     0.123485
C      7.662181    20.447233    15.247877    -0.272936
C      8.347242    20.712094    14.052085     0.119977
C      9.737704    20.489253    13.949559     0.052488
C     10.475961    20.777583    12.655809    -0.506528
C      7.639606    21.302833    12.867712    -0.516996
C      7.648546    19.501335    17.594290    -0.517501
C     10.511722    19.110190    17.447100    -0.506966
C     17.673015    19.273577     9.283887     0.089990
C     17.190231    20.147505     8.338826    -0.193470
C     17.832825    20.239815     7.104459     0.165345
C     18.906795    19.418636     6.915396    -0.177897
C     19.329231    18.587175     7.897509     0.076961
C     17.352276    21.181467     6.047990    -0.093276
C     16.415318    20.740480     5.095315     0.056527
C     16.024174    21.611502     4.059147     0.106638
C     16.610667     0.531733     3.938350    -0.270741
C     17.559695     0.950369     4.889502     0.125995
C     17.897643     0.115332     5.961960     0.062661
C     18.866564     0.545367     7.070199    -0.508615
C     18.193795     2.326750     4.834433    -0.521207
C     15.004293    21.106144     3.055463    -0.520741
C     15.860341    19.349347     5.189719    -0.513477
C      1.034856     3.980731     0.164954     0.075511
C     22.219229     3.509123     0.743564    -0.181828
C     21.044008     3.560530     0.043396     0.159214
C     21.063677     4.166245    24.184853    -0.181927
C     22.266166     4.651264    23.662074     0.064723
C     19.751444     3.039750     0.622259    -0.074213
C     18.797946     3.929770     1.071696     0.052968
C     17.595233     3.454586     1.627465     0.133954
C     17.398990     2.066583     1.819066    -0.291623
C     18.379980     1.166057     1.306185     0.121131
C     19.545813     1.653981     0.700422     0.068087
C     20.589833     0.704060     0.111661    -0.510457
C     18.117802    22.022539     1.347551    -0.518856
C     16.578481     4.445857     2.101265    -0.527879
C     19.025256     5.433552     0.989726    -0.511565
C      8.490959     3.842154     1.987066     0.096889
C      9.845660     3.729058     1.985543    -0.192040
C     10.448692     2.525674     2.324334     0.156407
C      9.584152     1.484113     2.626582    -0.201514
C      8.236380     1.680803     2.583440     0.066895
C     11.925429     2.351336     2.385494    -0.095274
C     12.593727     2.668721     3.564030     0.050116
C     13.985530     2.449457     3.647015     0.123484
C     14.688919     1.903867     2.559077    -0.272936
C     14.003858     1.639006     1.363285     0.119977
C     12.613396     1.861847     1.260759     0.052488
C     11.875139     1.573517    -0.032991    -0.506528
C     14.711494     1.048267     0.178912    -0.516996
C     14.702554     2.849765     4.905490    -0.517501
C     11.839378     3.240909     4.758300    -0.506966
C      3.077523     4.678085     3.404913     0.089990
C      2.203595     5.160869     4.349974    -0.193471
C      2.111285     4.518275     5.584341     0.165345
C      2.932464     3.444305     5.773404    -0.177897
C      3.763925     3.021869     4.791291     0.076962
C      1.169633     4.998824     6.640810    -0.093276
C      1.610620     5.935782     7.593485     0.056526
C      0.739598     6.326926     8.629653     0.106638
C     21.819367     5.740433     8.750450    -0.270741
C     21.400731     4.791405     7.799298     0.125995
C     22.235768     4.453457     6.726840     0.062661
C     21.805733     3.484536     5.618601    -0.508614
C     20.024350     4.157305     7.854367    -0.521207
C      1.244956     7.346807     9.633337    -0.520741
C      3.001753     6.490759     7.499081    -0.513477
C     18.370369    21.316244    12.523846     0.075511
C     18.841977     0.131871    11.945236    -0.181828
C     18.790570     1.307092    12.645404     0.159214
C     18.184855     1.287423    13.881547    -0.181927
C     17.699836     0.084934    14.404326     0.064723
C     19.311350     2.599656    12.066541    -0.074213
C     18.421330     3.553154    11.617104     0.052968
C     18.896514     4.755867    11.061335     0.133954
C     20.284517     4.952110    10.869734    -0.291623
C     21.185043     3.971120    11.382615     0.121131
C     20.697119     2.805287    11.988378     0.068087
C     21.647040     1.761267    12.577139    -0.510458
C      0.328561     4.233298    11.341249    -0.518856
C     17.905243     5.772619    10.587535    -0.527879
C     16.917548     3.325844    11.699074    -0.511565
C     18.508946    13.860141    10.701734     0.096889
C     18.622042    12.505440    10.703257    -0.192040
C     19.825426    11.902408    10.364466     0.156407
C     20.866987    12.766948    10.062218    -0.201514
C     20.670297    14.114720    10.105360     0.066894
C     19.999764    10.425671    10.303306    -0.095274
C     19.682379     9.757373     9.124770     0.050117
C     19.901643     8.365570     9.041785     0.123485
C     20.447233     7.662181    10.129723    -0.272936
C     20.712094     8.347242    11.325515     0.119977
C     20.489253     9.737704    11.428041     0.052488
C     20.777583    10.475961    12.721791    -0.506528
C     21.302833     7.639606    12.509888    -0.516996
C     19.501335     7.648546     7.783310    -0.517501
C     19.110190    10.511722     7.930500    -0.506966
C     19.273577    17.673015    16.093713     0.089990
C     20.147505    17.190231    17.038774    -0.193470
C     20.239815    17.832825    18.273141     0.165345
C     19.418636    18.906795    18.462204    -0.177897
C     18.587175    19.329231    17.480091     0.076962
C     21.181467    17.352276    19.329610    -0.093276
C     20.740480    16.415318    20.282285     0.056527
C     21.611502    16.024174    21.318453     0.106638
C      0.531733    16.610667    21.439250    -0.270741
C      0.950369    17.559695    20.488098     0.125996
C      0.115332    17.897643    19.415640     0.062661
C      0.545367    18.866564    18.307401    -0.508615
C      2.326750    18.193795    20.543167    -0.521207
C     21.106144    15.004293    22.322137    -0.520741
C     19.349347    15.860341    20.187881    -0.513477
C      3.980731     1.034856    25.212646     0.075511
C      3.509123    22.219229    24.634036    -0.181828
C      3.560530    21.044008    25.334204     0.159214
C      4.166245    21.063677     1.192747    -0.181926
C      4.651264    22.266166     1.715526     0.064723
C      3.039750    19.751444    24.755341    -0.074213
C      3.929770    18.797946    24.305904     0.052968
C      3.454586    17.595233    23.750135     0.133954
C      2.066583    17.398990    23.558534    -0.291623
C      1.166057    18.379980    24.071415     0.121131
C      1.653981    19.545813    24.677178     0.068087
C      0.704060    20.589833    25.265939    -0.510457
C     22.022539    18.117802    24.030049    -0.518856
C      4.445857    16.578481    23.276335    -0.527879
C      5.433552    19.025256    24.387874    -0.511565
C      3.842154     8.490959    23.390534     0.096889
C      3.729058     9.845660    23.392057    -0.192040
C      2.525674    10.448692    23.053266     0.156407
C      1.484113     9.584152    22.751018    -0.201514
C      1.680803     8.236380    22.794160     0.066894
C      2.351336    11.925429    22.992106    -0.095274
C      2.668721    12.593727    21.813570     0.050117
C      2.449457    13.985530    21.730585     0.123485
C      1.903867    14.688919    22.818523    -0.272936
C      1.639006    14.003858    24.014315     0.119977
C      1.861847    12.613396    24.116841     0.052488
C      1.573517    11.875139     0.032991    -0.506528
C      1.048267    14.711494    25.198688    -0.516996
C      2.849765    14.702554    20.472110    -0.517501
C      3.240909    11.839378    20.619300    -0.506966
C      8.098027    15.853635    15.628287     0.089991
C      8.971955    16.336419    14.683226    -0.193470
C      9.064265    15.693825    13.448859     0.165345
C      8.243086    14.619855    13.259796    -0.177897
C      7.411625    14.197419    14.241909     0.076962
C     10.005917    16.174374    12.392390    -0.093276
C      9.564930    17.111332    11.439715     0.056527
C     10.435952    17.502476    10.403547     0.106638
C     11.707283    16.915983    10.282750    -0.270741
C     12.125919    15.966955    11.233902     0.125995
C     11.290882    15.629007    12.306360     0.062661
C     11.720917    14.660086    13.414599    -0.508615
C     13.502300    15.332855    11.178833    -0.521207
C      9.930594    18.522357     9.399863    -0.520741
C      8.173797    17.666309    11.534119    -0.513477
C     15.156281    10.140694     6.509354     0.075511
C     14.684673    11.307421     7.087964    -0.181828
C     14.736080    12.482642     6.387796     0.159214
C     15.341795    12.462973     5.151653    -0.181927
C     15.826814    11.260484     4.628874     0.064723
C     14.215300    13.775206     6.966659    -0.074213
C     15.105320    14.728704     7.416096     0.052968
C     14.630136    15.931417     7.971865     0.133954
C     13.242133    16.127660     8.163466    -0.291623
C     12.341607    15.146670     7.650585     0.121131
C     12.829531    13.980837     7.044822     0.068087
C     11.879610    12.936817     6.456061    -0.510458
C     10.846989    15.408848     7.691951    -0.518856
C     15.621407    16.948169     8.445665    -0.527879
C     16.609102    14.501394     7.334126    -0.511565
C     15.017704     2.684591     8.331466     0.096889
C     14.904608     1.329890     8.329943    -0.192040
C     13.701224     0.726858     8.668734     0.156407
C     12.659663     1.591398     8.970982    -0.201514
C     12.856353     2.939170     8.927840     0.066894
C     13.526886    21.601221     8.729894    -0.095274
C     13.844271    20.932923     9.908430     0.050117
C     13.625007    19.541120     9.991415     0.123485
C     13.079417    18.837731     8.903477    -0.272936
C     12.814556    19.522792     7.707685     0.119977
C     13.037397    20.913254     7.605159     0.052488
C     12.749067    21.651511     6.311409    -0.506528
C     12.223817    18.815156     6.523312    -0.516996
C     14.025315    18.824096    11.249890    -0.517501
C     14.416459    21.687272    11.102700    -0.506965
C     14.253073     6.497465     2.939487     0.089991
C     13.379145     6.014681     1.994426    -0.193470
C     13.286835     6.657275     0.760059     0.165345
C     14.108014     7.731245     0.570996    -0.177897
C     14.939475     8.153681     1.553109     0.076962
C     12.345183     6.176726    25.081190    -0.093276
C     12.786170     5.239768    24.128515     0.056527
C     11.915148     4.848624    23.092347     0.106638
C     10.643817     5.435117    22.971550    -0.270741
C     10.225181     6.384145    23.922702     0.125995
C     11.060218     6.722093    24.995160     0.062661
C     10.630183     7.691014     0.725799    -0.508615
C      8.848800     7.018245    23.867633    -0.521207
C     12.420506     3.828743    22.088663    -0.520741
C     14.177303     4.684791    24.222919    -0.513477
C      7.194819    12.210406    19.198154     0.075512
C      7.666427    11.043679    19.776764    -0.181828
C      7.615020     9.868458    19.076596     0.159214
C      7.009305     9.888127    17.840453    -0.181926
C      6.524286    11.090616    17.317674     0.064723
C      8.135800     8.575894    19.655459    -0.074213
C      7.245780     7.622396    20.104896     0.052968
C      7.720964     6.419683    20.660665     0.133954
C      9.108967     6.223440    20.852266    -0.291623
C     10.009493     7.204430    20.339385     0.121131
C      9.521569     8.370263    19.733622     0.068087
C     10.471490     9.414283    19.144861    -0.510458
C     11.504111     6.942252    20.380751    -0.518856
C      6.729693     5.402931    21.134465    -0.527879
C      5.741998     7.849706    20.022926    -0.511565
C      7.333396    19.666509    21.020266     0.096889
C      7.446492    21.021210    21.018743    -0.192040
C      8.649876    21.624242    21.357534     0.156406
C      9.691437    20.759702    21.659782    -0.201514
C      9.494747    19.411930    21.616640     0.066895
C      8.824214     0.749879    21.418694    -0.095274
C      8.506829     1.418177    22.597230     0.050117
C      8.726093     2.809980    22.680215     0.123485
C      9.271683     3.513369    21.592277    -0.272936
C      9.536544     2.828308    20.396485     0.119977
C      9.313703     1.437846    20.293959     0.052488
C      9.602033     0.699589    19.000209    -0.506528
C     10.127283     3.535944    19.212112    -0.516996
C      8.325785     3.527004    23.938690    -0.517501
C      7.934640     0.663828    23.791500    -0.506966
C      6.497465    14.253073    22.438113     0.089991
C      6.014681    13.379145    23.383174    -0.193470
C      6.657275    13.286835    24.617541     0.165345
C      7.731245    14.108014    24.806604    -0.177898
C      8.153681    14.939475    23.824491     0.076962
C      6.176726    12.345183     0.296410    -0.093276
C      5.239768    12.786170     1.249085     0.056527
C      4.848624    11.915148     2.285253     0.106638
C      5.435117    10.643817     2.406050    -0.270741
C      6.384145    10.225181     1.454898     0.125995
C      6.722093    11.060218     0.382440     0.062661
C      7.691014    10.630183    24.651801    -0.508615
C      7.018245     8.848800     1.509967    -0.521207
C      3.828743    12.420506     3.288937    -0.520741
C      4.684791    14.177303     1.154681    -0.513477
C     12.210406     7.194819     6.179446     0.075511
C     11.043679     7.666427     5.600836    -0.181828
C      9.868458     7.615020     6.301004     0.159214
C      9.888127     7.009305     7.537147    -0.181927
C     11.090616     6.524286     8.059926     0.064723
C      8.575894     8.135800     5.722141    -0.074213
C      7.622396     7.245780     5.272704     0.052968
C      6.419683     7.720964     4.716935     0.133954
C      6.223440     9.108967     4.525334    -0.291623
C      7.204430    10.009493     5.038215     0.121131
C      8.370263     9.521569     5.643978     0.068087
C      9.414283    10.471490     6.232739    -0.510457
C      6.942252    11.504111     4.996849    -0.518856
C      5.402931     6.729693     4.243135    -0.527879
C      7.849706     5.741998     5.354674    -0.511565
C     19.666509     7.333396     4.357334     0.096889
C     21.021210     7.446492     4.358857    -0.192039
C     21.624242     8.649876     4.020066     0.156407
C     20.759702     9.691437     3.717818    -0.201514
C     19.411930     9.494747     3.760960     0.066894
C      0.749879     8.824214     3.958906    -0.095274
C      1.418177     8.506829     2.780370     0.050117
C      2.809980     8.726093     2.697385     0.123485
C      3.513369     9.271683     3.785323    -0.272936
C      2.828308     9.536544     4.981115     0.119977
C      1.437846     9.313703     5.083641     0.052488
C      0.699589     9.602033     6.377391    -0.506528
C      3.535944    10.127283     6.165488    -0.516995
C      3.527004     8.325785     1.438910    -0.517501
C      0.663828     7.934640     1.586100    -0.506965
C     15.853635     8.098027     9.749313     0.089990
C     16.336419     8.971955    10.694374    -0.193471
C     15.693825     9.064265    11.928741     0.165345
C     14.619855     8.243086    12.117804    -0.177897
C     14.197419     7.411625    11.135691     0.076961
C     16.174374    10.005917    12.985210    -0.093276
C     17.111332     9.564930    13.937885     0.056527
C     17.502476    10.435952    14.974053     0.106638
C     16.915983    11.707283    15.094850    -0.270741
C     15.966955    12.125919    14.143698     0.125995
C     15.629007    11.290882    13.071240     0.062661
C     14.660086    11.720917    11.963001    -0.508615
C     15.332855    13.502300    14.198767    -0.521207
C     18.522357     9.930594    15.977737    -0.520741
C     17.666309     8.173797    13.843481    -0.513477
C     10.140694    15.156281    18.868246     0.075511
C     11.307421    14.684673    18.289636    -0.181828
C     12.482642    14.736080    18.989804     0.159214
C     12.462973    15.341795    20.225947    -0.181926
C     11.260484    15.826814    20.748726     0.064723
C     13.775206    14.215300    18.410941    -0.074213
C     14.728704    15.105320    17.961504     0.052968
C     15.931417    14.630136    17.405735     0.133954
C     16.127660    13.242133    17.214134    -0.291623
C     15.146670    12.341607    17.727015     0.121132
C     13.980837    12.829531    18.332778     0.068087
C     12.936817    11.879610    18.921539    -0.510458
C     15.408848    10.846989    17.685649    -0.518856
C     16.948169    15.621407    16.931935    -0.527879
C     14.501394    16.609102    18.043474    -0.511565
C      2.684591    15.017704    17.046134     0.096889
C      1.329890    14.904608    17.047657    -0.192040
C      0.726858    13.701224    16.708866     0.156407
C      1.591398    12.659663    16.406618    -0.201514
C      2.939170    12.856353    16.449760     0.066894
C     21.601221    13.526886    16.647706    -0.095274
C     20.932923    13.844271    15.469170     0.050117
C     19.541120    13.625007    15.386185     0.123485
C     18.837731    13.079417    16.474123    -0.272936
C     19.522792    12.814556    17.669915     0.119977
C     20.913254    13.037397    17.772441     0.052488
C     21.651511    12.749067    19.066191    -0.506528
C     18.815156    12.223817    18.854288    -0.516996
C     18.824096    14.025315    14.127710    -0.517501
C     21.687272    14.416459    14.274900    -0.506966
N      3.620878     3.854671    21.781087    -0.190327
N     21.292105    17.789240    11.639944    -0.203442
N     14.690931    19.503793    14.965171    -0.196669
N     18.730222    18.496429     9.092287    -0.190326
N      1.058995     4.561860    24.328744    -0.203442
N      7.660169     2.847307     2.276371    -0.196669
N      3.854671     3.620878     3.596513    -0.190327
N     17.789240    21.292105    13.737656    -0.203442
N     19.503793    14.690931    10.412429    -0.196669
N     18.496429    18.730222    16.285313    -0.190327
N      4.561860     1.058995     1.048856    -0.203442
N      2.847307     7.660169    23.101229    -0.196669
N      5.282459     5.282459     0.000000     0.751232
N     17.068641    17.068641    12.688800     0.751232
N      7.320879    14.796428    15.436687    -0.190327
N     15.737410    10.116555     5.295544    -0.203442
N     14.022857     3.515381     8.620771    -0.196669
N     15.030221     7.554672     2.747887    -0.190327
N      6.613690    12.234545    17.984344    -0.203442
N      8.328243    18.835719    21.309571    -0.196669
N      7.554672    15.030221    22.629713    -0.190327
N     12.234545     6.613690     7.393256    -0.203442
N     18.835719     8.328243     4.068029    -0.196669
N     14.796428     7.320879     9.940913    -0.190327
N     10.116555    15.737410    20.082056    -0.203442
N      3.515381    14.022857    16.756829    -0.196669
N      5.893091    16.458009    19.033200     0.751232
N     16.458009     5.893091     6.344400     0.751232
N     22.042655     0.590069    21.601413     0.723046
N      0.308445    21.761031     8.912613     0.723043
N     10.585481    10.867105    15.257013     0.723045
N     11.765619    11.483995     2.568213     0.723050
N     11.483995    11.765619    22.809387     0.723041
N     10.867105    10.585481    10.120587     0.723048
N      0.590069    22.042655     3.776187     0.723041
N     21.761031     0.308445    16.464987     0.723043
O      5.395556     5.999035    24.400562    -0.445159
O     16.955544    16.352065    11.711762    -0.445160
O      5.999035     5.395556     0.977038    -0.445159
O     16.352065    16.955544    13.665838    -0.445160
O      4.403167     4.403167     0.000000    -0.486219
O     17.947933    17.947933    12.688800    -0.486219
O      5.176515    16.571106    18.056162    -0.445159
O     17.174585     5.779994     5.367362    -0.445159
O      5.779994    17.174585    20.010238    -0.445159
O     16.571106     5.176515     7.321438    -0.445159
O      6.772383    15.578717    19.033200    -0.486219
O     15.578717     6.772383     6.344400    -0.486219
O      0.605715     1.119790    22.215551    -0.406739
O     22.295222    21.973366    20.878152    -0.383927
O     20.896043     0.983448    21.753679    -0.412278
O     21.745385    21.231310     9.526751    -0.406739
O      0.055878     0.377734     8.189352    -0.383924
O      1.455057    21.367652     9.064879    -0.412277
O     10.055760    11.781265    15.871151    -0.406740
O     11.553284    11.119672    14.533752    -0.383925
O     10.192102     9.720493    15.409279    -0.412277
O     12.295340    10.569835     3.182351    -0.406740
O     10.797816    11.231428     1.844952    -0.383927
O     12.158998    12.630607     2.720479    -0.412278
O     10.569835    12.295340    22.195249    -0.406738
O     11.231428    10.797816    23.532648    -0.383925
O     12.630607    12.158998    22.657121    -0.412276
O     11.781265    10.055760     9.506449    -0.406739
O     11.119672    11.553284    10.843848    -0.383924
O      9.720493    10.192102     9.968321    -0.412279
O      1.119790     0.605715     3.162049    -0.406738
O     21.973366    22.295222     4.499448    -0.383924
O      0.983448    20.896043     3.623921    -0.412278
O     21.231310    21.745385    15.850849    -0.406738
O      0.377734     0.055878    17.188248    -0.383925
O     21.367652     1.455057    16.312721    -0.412276

The following XYZ coordinates are in angstroms. Other properties are in atomic units.
The sperically averaged electron density of each atom fit to a function of the form exp(a - br)
eigen_1, eigen_2 and eigen_3 are the three eigenvalues of traceless quadrupole moment tensor
  atom number  atomic symbol              X              Y              Z     net charge C6 coefficient C8 coefficient C10 coefficient fluctuating dipole atomic polarizability isotropic forcefield polarizability              a              b squared Pearson coefficient          <r^3>          <r^4>         wp_QDO          m_QDO          q_QDO       dipole_x       dipole_y       dipole_z         dipole            Qxy            Qxz            Qyz     Q(x^2-y^2)  Q(3z^2 - R^2)        eigen_1        eigen_2        eigen_3 static polarizability      alpha(xx)      alpha(xy)      alpha(xz)      alpha(yy)      alpha(yz)      alpha(zz) atomic spin moment
            1             Ag       2.981637       5.408519      23.307042       0.242018     220.735011 0.56563172E+04  0.22811343E+06                                28.772220                           24.522721       1.698744       2.155531                    0.998829      88.647456     239.363646       0.380938       0.398690      -1.191121       0.078012      -0.036710       0.086487       0.122121      -0.013565       0.105688      -0.014207       0.090506      -0.005681      -0.086409      -0.046274       0.132683             36.142221      30.936405      -1.176295      -8.756124      48.032683       7.731399      29.457574           0.000008
            2             Ag      19.369463      16.942581      10.618242       0.242018     220.735039 0.56563182E+04  0.22811348E+06                                28.772223                           24.522724       1.698743       2.155531                    0.998829      88.647461     239.363668       0.380938       0.398690      -1.191121      -0.078011       0.036710       0.086487       0.122121      -0.013565      -0.105688       0.014207       0.090506      -0.005681      -0.086409      -0.046274       0.132683             36.142224      30.936408      -1.176295       8.756125      48.032687      -7.731401      29.457578          -0.000052
            3             Ag       5.408519       2.981637       2.070558       0.242018     220.734965 0.56563161E+04  0.22811337E+06                                28.772216                           24.522719       1.698744       2.155531                    0.998829      88.647451     239.363622       0.380938       0.398690      -1.191121      -0.036710       0.078011      -0.086487       0.122121      -0.013565       0.014207      -0.105688      -0.090506      -0.005682      -0.086409      -0.046274       0.132683             36.142214      48.032673      -1.176295      -7.731398      30.936396       8.756122      29.457572          -0.000011
            4             Ag      16.942581      19.369463      14.759358       0.242018     220.735028 0.56563180E+04  0.22811347E+06                                28.772223                           24.522724       1.698743       2.155531                    0.998829      88.647458     239.363662       0.380938       0.398690      -1.191121       0.036710      -0.078011      -0.086487       0.122121      -0.013565      -0.014206       0.105688      -0.090506      -0.005681      -0.086409      -0.046274       0.132683             36.142223      48.032687      -1.176296       7.731401      30.936403      -8.756124      29.457579          -0.000049
            5             Ag       5.767031      14.157187      16.962642       0.242018     220.735002 0.56563173E+04  0.22811343E+06                                28.772219                           24.522722       1.698744       2.155531                    0.998829      88.647456     239.363647       0.380938       0.398690      -1.191121       0.036710       0.078012       0.086487       0.122121       0.013565       0.014207       0.105688      -0.090506      -0.005680      -0.086409      -0.046274       0.132683             36.142219      48.032679       1.176293      -7.731402      30.936401      -8.756124      29.457577           0.000054
            6             Ag      16.584069       8.193913       4.273842       0.242018     220.735005 0.56563171E+04  0.22811342E+06                                28.772219                           24.522721       1.698744       2.155531                    0.998829      88.647457     239.363646       0.380938       0.398690      -1.191121      -0.036710      -0.078011       0.086487       0.122120       0.013565      -0.014207      -0.105688      -0.090506      -0.005681      -0.086409      -0.046274       0.132683             36.142219      48.032681       1.176293       7.731399      30.936404       8.756124      29.457573          -0.000005
            7             Ag       8.193913      16.584069      21.103758       0.242018     220.735009 0.56563176E+04  0.22811345E+06                                28.772220                           24.522722       1.698744       2.155531                    0.998829      88.647459     239.363655       0.380938       0.398690      -1.191121      -0.078012      -0.036710      -0.086487       0.122121       0.013565       0.105688       0.014207       0.090506      -0.005681      -0.086409      -0.046274       0.132683             36.142219      30.936400       1.176294      -8.756123      48.032679      -7.731400      29.457578           0.000050
            8             Ag      14.157187       5.767031       8.414958       0.242018     220.735006 0.56563168E+04  0.22811341E+06                                28.772220                           24.522720       1.698744       2.155531                    0.998829      88.647454     239.363638       0.380938       0.398690      -1.191121       0.078011       0.036710      -0.086487       0.122121       0.013565      -0.105688      -0.014207       0.090506      -0.005681      -0.086409      -0.046274       0.132683             36.142221      30.936406       1.176294       8.756124      48.032685       7.731399      29.457573           0.000015
            9              B       6.129119      20.835695      15.418161       0.420605      36.339882 0.41768083E+03  0.99472855E+04                                11.279294                            8.036400      -0.612071       1.836474                    0.994922      25.112449      78.312592       0.443544       0.579842      -0.957463      -0.000331       0.001648       0.003004       0.003442       0.051681      -0.042492      -0.229306      -0.283576      -0.001324      -0.169993      -0.150563       0.320556             15.550828      22.027554      -1.286314       0.681130      10.763311       5.423671      13.861618          -0.000002
           10              B      16.221981       1.515405       2.729361       0.420605      36.339886 0.41768086E+03  0.99472864E+04                                11.279295                            8.036400      -0.612071       1.836474                    0.994922      25.112449      78.312591       0.443544       0.579842      -0.957463       0.000331      -0.001648       0.003004       0.003442       0.051681       0.042492       0.229306      -0.283576      -0.001324      -0.169993      -0.150563       0.320556             15.550828      22.027556      -1.286314      -0.681130      10.763312      -5.423672      13.861618           0.000001
           11              B      20.835695       6.129119       9.959439       0.420605      36.339882 0.41768081E+03  0.99472850E+04                                11.279295                            8.036400      -0.612071       1.836474                    0.994922      25.112449      78.312594       0.443544       0.579842      -0.957463       0.001648      -0.000331      -0.003004       0.003442       0.051681       0.229306       0.042492       0.283576      -0.001324      -0.169993      -0.150563       0.320556             15.550829      10.763312      -1.286314      -5.423672      22.027557      -0.681131      13.861617           0.000001
           12              B       1.515405      16.221981      22.648239       0.420605      36.339883 0.41768084E+03  0.99472856E+04                                11.279294                            8.036399      -0.612071       1.836474                    0.994922      25.112448      78.312587       0.443544       0.579842      -0.957463      -0.001648       0.000331      -0.003004       0.003442       0.051681      -0.229306      -0.042492       0.283576      -0.001324      -0.169993      -0.150563       0.320556             15.550828      10.763311      -1.286314       5.423671      22.027555       0.681129      13.861617           0.000001
           13              B      12.690955      17.304669       9.073761       0.420605      36.339889 0.41768089E+03  0.99472875E+04                                11.279296                            8.036400      -0.612071       1.836474                    0.994922      25.112452      78.312605       0.443544       0.579842      -0.957463      -0.001648      -0.000331       0.003004       0.003442      -0.051681       0.229306      -0.042492       0.283576      -0.001324      -0.169993      -0.150563       0.320556             15.550832      10.763314       1.286315      -5.423674      22.027559       0.681129      13.861622           0.000001
           14              B       9.660145       5.046431      21.762561       0.420606      36.339879 0.41768076E+03  0.99472833E+04                                11.279293                            8.036398      -0.612071       1.836474                    0.994922      25.112444      78.312571       0.443544       0.579842      -0.957463       0.001648       0.000331       0.003004       0.003442      -0.051681      -0.229306       0.042492       0.283576      -0.001324      -0.169993      -0.150563       0.320556             15.550827      10.763309       1.286314       5.423670      22.027555      -0.681131      13.861615           0.000002
           15              B       5.046431       9.660145       3.615039       0.420605      36.339888 0.41768089E+03  0.99472873E+04                                11.279295                            8.036400      -0.612071       1.836474                    0.994922      25.112450      78.312594       0.443544       0.579842      -0.957463       0.000331       0.001648      -0.003004       0.003442      -0.051681      -0.042492       0.229306      -0.283576      -0.001324      -0.169993      -0.150563       0.320556             15.550829      22.027557       1.286314       0.681129      10.763311      -5.423671      13.861618          -0.000000
           16              B      17.304669      12.690955      16.303839       0.420606      36.339879 0.41768076E+03  0.99472835E+04                                11.279295                            8.036399      -0.612071       1.836474                    0.994922      25.112447      78.312588       0.443544       0.579842      -0.957463      -0.000331      -0.001648      -0.003004       0.003442      -0.051681       0.042492      -0.229306      -0.283576      -0.001324      -0.169993      -0.150563       0.320556             15.550829      22.027557       1.286315      -0.681129      10.763311       5.423672      13.861619          -0.000001
           17              H       5.118402       3.126919      22.791623       0.084475       1.013066 0.71751373E+01  0.69289015E+02                                 1.724742                            1.608569      -1.010658       2.386836                    0.996775       3.743990      10.766267       0.469020       1.352322      -0.691754       0.022212       0.002966       0.035447       0.041936      -0.008959       0.008825       0.003578       0.010222       0.010597      -0.015329       0.002170       0.013159              1.794313       1.632104       0.070964       0.331543       1.494318       0.173412       2.256517           0.000001
           18              H       5.907396       1.680803      21.208060       0.118427       0.938869 0.68920462E+01  0.66103563E+02                                 1.657735                            1.593286      -1.196464       2.311232                    0.996068       3.691499      10.692274       0.462337       1.381245      -0.685869       0.025714      -0.017094       0.004494       0.031202      -0.009503       0.003171       0.002576      -0.005321       0.014212      -0.013168       0.005659       0.007509              1.672251       1.896082      -0.359380       0.139384       1.684148       0.020250       1.436525          -0.000001
           19              H       2.997283       2.921289      18.789575       0.135016       1.104425 0.81395123E+01  0.79143111E+02                                 1.694967                            1.619709      -0.784723       2.521992                    0.999814       3.125804       8.321349       0.521176       1.208667      -0.729216      -0.018157      -0.002753      -0.029709       0.034927      -0.009743       0.005695       0.002452       0.005391       0.020910      -0.014951       0.004405       0.010546              1.710048       1.594260      -0.019342       0.369557       1.446522       0.131440       2.089363           0.000026
           20              H       2.279812       4.300352      20.423892       0.088898       1.303866 0.94314463E+01  0.94433792E+02                                 1.834658                            1.694822      -0.829087       2.476246                    0.999130       3.313090       8.733370       0.535619       1.142093      -0.745192      -0.039321       0.020026      -0.011287       0.045547      -0.013803       0.011039       0.001705       0.013077       0.013300      -0.019919       0.001286       0.018632              1.887009       2.173015      -0.576456       0.032614       1.956217       0.039978       1.531796          -0.000010
           21              H       3.185032      20.907219      19.594045       0.161367       0.814647 0.54135359E+01  0.48532857E+02                                 1.486051                            1.389541      -0.841841       2.494995                    0.999404       3.205307       8.768664       0.510809       1.337497      -0.696371      -0.005061      -0.011472      -0.006629       0.014183       0.000627      -0.000140      -0.001870       0.004179      -0.002489      -0.003198       0.000540       0.002658              1.552963       1.302093       0.296136      -0.015839       2.031726       0.226665       1.325070           0.000022
           22              H       3.931558      21.841495      20.609149       0.156282       0.909051 0.67058635E+01  0.62896666E+02                                 1.546228                            1.508616      -0.845322       2.482078                    0.999753       3.246673       8.840347       0.513097       1.272723      -0.710977       0.005409      -0.000027       0.008738       0.010276       0.000848       0.002263      -0.002174       0.006324       0.011241      -0.005813       0.000508       0.005305              1.560863       1.440875       0.082254       0.267328       1.349439       0.092079       1.892276          -0.000008
           23              H       2.726834       0.044702      19.771688       0.175021       0.927321 0.69679402E+01  0.67006050E+02                                 1.663138                            1.614259      -1.154869       2.357829                    0.996944       3.460644      10.032457       0.454175       1.402404      -0.683355      -0.014536       0.008080      -0.006824       0.017977      -0.004371       0.002922      -0.002973      -0.000428      -0.003673      -0.003772      -0.003309       0.007081              1.676693       1.923394      -0.343815      -0.099941       1.736434       0.090176       1.370251          -0.000022
           24              H       3.542649      19.926006      18.254108       0.157558       0.833613 0.55330421E+01  0.50045130E+02                                 1.525931                            1.415798      -1.004547       2.412688                    0.998358       3.335011       9.265987       0.498469       1.358532      -0.691312      -0.007127       0.005362       0.009854       0.013291      -0.000586       0.000249      -0.000284      -0.002284      -0.003583      -0.001282      -0.000635       0.001917              1.595953       1.658975       0.138257      -0.480519       1.352033      -0.003477       1.776850          -0.000003
           25              H       3.687931      19.919300      16.693385       0.169617       0.903552 0.65961155E+01  0.62213379E+02                                 1.597829                            1.540846      -1.011149       2.413890                    0.999048       3.362588       9.477230       0.481115       1.349776      -0.693840      -0.009765       0.003174      -0.011930       0.015740       0.000500       0.005988      -0.000242      -0.002170      -0.008859      -0.007523       0.002559       0.004963              1.645602       1.553144       0.107950       0.312552       1.326561       0.124017       2.057101           0.000002
           26              H       4.841248      19.353817      17.591752       0.157852       0.881789 0.64339592E+01  0.60896109E+02                                 1.624192                            1.560228      -1.277721       2.283305                    0.995643       3.627107      10.570720       0.456106       1.418826      -0.678616       0.009672      -0.006432       0.001811       0.011756      -0.002372       0.001110       0.003222       0.006406      -0.000063      -0.005938       0.001941       0.003997              1.674211       1.921679      -0.372715      -0.052221       1.752671      -0.003866       1.348285          -0.000000
           27              H       7.637371       2.123354      15.995501       0.158504       1.009792 0.71053453E+01  0.66474634E+02                                 1.553505                            1.469713      -0.985558       2.418660                    0.999076       3.094294       7.960111       0.574280       1.140017      -0.743355      -0.001032       0.012628       0.008595       0.015310       0.003500      -0.004418       0.000475      -0.002044      -0.004475      -0.006286       0.000889       0.005397              1.586010       1.294804       0.195725       0.020715       1.981818       0.341518       1.481408          -0.000002
           28              H       8.102274       0.650417      15.726499       0.160077       1.065260 0.80908491E+01  0.79480194E+02                                 1.710586                            1.649976      -1.132105       2.345948                    0.998413       3.426895       9.528414       0.494139       1.261806      -0.712991       0.009335      -0.011406       0.003606       0.015173      -0.002881      -0.000415      -0.005194       0.009649      -0.005151      -0.008601       0.001964       0.006637              1.735735       1.924407      -0.470207      -0.113453       1.823649       0.170655       1.459148           0.000001
           29              H       6.946722       1.278483      14.871274       0.161715       1.014628 0.74795823E+01  0.71440872E+02                                 1.612612                            1.553200      -0.865657       2.481498                    0.999220       3.171619       8.459165       0.530186       1.209507      -0.726685      -0.010092      -0.002345      -0.008850       0.013626      -0.000108       0.001471       0.000279       0.000036       0.000890      -0.001457      -0.000123       0.001581              1.631665       1.469171       0.032951       0.300732       1.341638       0.080445       2.084188          -0.000001
           30              H       6.117496       3.444305      18.642385       0.157396       0.943103 0.67199684E+01  0.63443270E+02                                 1.618859                            1.534333      -1.059645       2.384036                    0.998581       3.372761       9.396980       0.493838       1.313722      -0.701126      -0.005208       0.004578       0.010829       0.012859       0.001168       0.001577       0.004059      -0.011265      -0.008753      -0.005456      -0.003281       0.008737              1.678126       1.407564      -0.085597      -0.256483       1.686449       0.479269       1.940365          -0.000001
           31              H       7.445151       2.959286      17.967341       0.156910       0.911579 0.66420734E+01  0.62420767E+02                                 1.568488                            1.514759      -1.016561       2.408019                    0.997702       3.366437       9.306835       0.503114       1.295432      -0.704766       0.012132      -0.005954       0.004688       0.014304      -0.000968       0.002751       0.001703      -0.000065      -0.015889      -0.006556       0.002825       0.003731              1.569484       2.022333       0.047693       0.163446       1.338485       0.111426       1.347635          -0.000000
           32              H       6.265013       3.489007      17.081663       0.166750       0.924264 0.66581918E+01  0.60900381E+02                                 1.436953                            1.404699      -0.770596       2.529299                    0.999915       2.879398       7.174200       0.602561       1.111326      -0.752858      -0.008118       0.000747      -0.013461       0.015737       0.001081       0.005479       0.000652      -0.001193       0.014315      -0.005925      -0.001804       0.007729              1.429723       1.182346      -0.079887       0.116399       1.446612      -0.212816       1.660211          -0.000004
           33              H      20.518310      18.457538      13.323240       0.092628       1.047828 0.73089617E+01  0.70941043E+02                                 1.770749                            1.628302      -1.125151       2.340851                    0.995590       3.720295      10.741610       0.463894       1.360334      -0.690413      -0.038976       0.012207       0.021970       0.046377      -0.001269      -0.004175       0.011395       0.017930       0.014921      -0.017311       0.003854       0.013457              1.846094       2.437878       0.034597      -0.358729       1.442259      -0.030501       1.658144           0.000007
           34              H       0.116226      19.192890      14.292664       0.134700       0.935339 0.68751135E+01  0.65463761E+02                                 1.623127                            1.569649      -1.022716       2.411031                    0.997852       3.418262       9.652939       0.478662       1.343867      -0.695197       0.000033       0.015328       0.031693       0.035205       0.001544      -0.000698       0.007358       0.018732       0.020075      -0.015320       0.006144       0.009176              1.624718       1.445654       0.069492       0.039053       1.443863       0.218103       1.984636          -0.000017
           35              H       2.076417      18.097686      11.008803       0.130916       1.100084 0.81698342E+01  0.79193403E+02                                 1.659662                            1.598627      -0.806355       2.508747                    0.999656       3.122533       8.191758       0.538664       1.173039      -0.737646       0.030895      -0.000597      -0.018997       0.036274       0.000517      -0.005982       0.008705       0.020732       0.012052      -0.016477       0.002970       0.013508              1.658839       2.009773      -0.023926      -0.225161       1.343071       0.039102       1.623671          -0.000012
           36              H       0.087169      17.304222      10.133276       0.086506       1.314669 0.95023588E+01  0.95545331E+02                                 1.859279                            1.711387      -0.819684       2.478760                    0.999203       3.365807       8.959212       0.527025       1.155837      -0.741232       0.004349      -0.013052      -0.043501       0.045624       0.001501      -0.007823       0.012020       0.019101       0.029777      -0.020239       0.002006       0.018233              1.926373       1.599020       0.134921       0.200418       1.756480       0.458612       2.423619           0.000020
           37              H       2.045126       0.203395      12.934963       0.158115       0.881124 0.61712814E+01  0.56257017E+02                                 1.470970                            1.411609      -0.838187       2.492275                    0.999625       3.074508       8.047709       0.554907       1.210834      -0.725470       0.008164       0.009107       0.004972       0.013203       0.000091      -0.000566       0.000606      -0.001744       0.001679      -0.001360       0.000128       0.001231              1.482503       1.470930       0.122824       0.193997       1.763991       0.031395       1.212587           0.000001
           38              H       1.667392      21.477172      11.861490       0.169763       0.935839 0.69281413E+01  0.66062595E+02                                 1.626539                            1.571122      -1.100219       2.374651                    0.997740       3.391466       9.568497       0.480765       1.336086      -0.696554       0.002286      -0.003780      -0.016002       0.016601      -0.003324      -0.000674      -0.000129       0.000561       0.007492      -0.004628       0.001848       0.002780              1.658912       1.399410      -0.039490       0.304318       1.379576      -0.002710       2.197748           0.000055
           39              H       0.918630      21.506228      13.236956       0.166924       0.872753 0.64848006E+01  0.61066249E+02                                 1.578608                            1.542098      -0.971208       2.438474                    0.998463       3.375934       9.590373       0.472980       1.375176      -0.688776      -0.010604      -0.002206       0.010044       0.014771      -0.000889      -0.003140      -0.001388       0.005235      -0.001795      -0.004027      -0.000731       0.004758              1.585946       1.973251       0.008131      -0.180694       1.422201      -0.096397       1.362387           0.000051
           40              H       3.484536       0.795699      13.655687       0.161779       0.901081 0.59546111E+01  0.53091106E+02                                 1.418465                            1.326491      -0.831622       2.494681                    0.999807       2.903817       7.198783       0.619942       1.108120      -0.751617      -0.014299       0.000232      -0.003995       0.014848      -0.001203      -0.000476      -0.000288      -0.000774      -0.002496      -0.001394      -0.000286       0.001680              1.474338       1.800963      -0.232647       0.410750       1.310971      -0.147326       1.311080          -0.000000
           41              H       4.356229       0.605715      14.947406       0.167181       1.012812 0.74434691E+01  0.71570423E+02                                 1.650517                            1.579078      -1.080093       2.374556                    0.999009       3.324542       9.127994       0.507090       1.256213      -0.714197      -0.004490       0.001053       0.015617       0.016283       0.002082      -0.005659       0.002858      -0.003856       0.001209      -0.007882       0.002610       0.005271              1.688850       1.443975       0.049625       0.323387       1.398142       0.245625       2.224433           0.000006
           42              H       5.024527       0.527486      13.531336       0.155686       0.996236 0.73224669E+01  0.69082188E+02                                 1.544324                            1.497906      -0.874325       2.468487                    0.999425       3.117215       8.075164       0.565008       1.149061      -0.741256       0.008139      -0.002856      -0.008600       0.012180      -0.000148      -0.003292       0.000842       0.002442       0.007256      -0.002777      -0.002026       0.004803              1.550265       1.913274       0.092874      -0.243461       1.301928      -0.083394       1.435594          -0.000001
           43              H       5.476019      17.015892      14.576893       0.154814       0.956891 0.71324652E+01  0.69229937E+02                                 1.713364                            1.642625      -1.298116       2.276107                    0.994874       3.689629      10.869025       0.444819       1.418628      -0.679027      -0.011547      -0.008424      -0.006008       0.015505      -0.000249      -0.000029       0.002451       0.001092      -0.001671      -0.002874       0.000798       0.002075              1.746258       1.788404       0.207197       0.122339       2.057234       0.141184       1.393138           0.000001
           44              H       6.611455      18.075335      14.356108       0.156518       0.900033 0.65503053E+01  0.62234056E+02                                 1.642085                            1.570379      -1.264064       2.284311                    0.996372       3.651215      10.638010       0.456626       1.411818      -0.679912       0.008639       0.008538      -0.010826       0.016271       0.001860      -0.004721      -0.004663       0.006496       0.009902      -0.007017      -0.001902       0.008920              1.729225       2.309147       0.042656      -0.414072       1.392173      -0.010553       1.486355          -0.000000
           45              H       5.880574      17.988165      15.741725       0.165154       0.830277 0.61284863E+01  0.57583665E+02                                 1.592577                            1.549850      -1.296198       2.286904                    0.993324       3.624154      10.692530       0.443509       1.469796      -0.669385      -0.003382       0.005674       0.015388       0.016746       0.001084       0.002735       0.003905       0.003385       0.009434      -0.005120      -0.001251       0.006371              1.627130       1.413321      -0.008283       0.117026       1.387904       0.096165       2.080166          -0.000001
           46              H       2.467561      16.745444      13.285174       0.148996       1.072964 0.77270687E+01  0.74716871E+02                                 1.689430                            1.587222      -1.080375       2.360993                    0.999108       3.378228       9.189308       0.518096       1.222621      -0.721731      -0.011843       0.001142      -0.004009       0.012555       0.005241      -0.001408       0.002649      -0.002750      -0.011336      -0.006448      -0.001004       0.007452              1.765004       2.330452       0.157592       0.467072       1.441592       0.015710       1.522969           0.000003
           47              H       4.012022      16.519698      13.140521       0.162622       0.990949 0.73461095E+01  0.69494975E+02                                 1.564452                            1.523237      -0.782665       2.521955                    0.999893       3.032454       7.916034       0.546639       1.184429      -0.734242       0.013083       0.001527      -0.009551       0.016270       0.001917      -0.006470       0.000325       0.004730      -0.002811      -0.006261      -0.001613       0.007874              1.572540       1.855714      -0.204050      -0.242917       1.393599       0.182998       1.468306           0.000000
           48              H       3.352665      16.542049      14.561667       0.160187       0.861347 0.61972226E+01  0.57495420E+02                                 1.543109                            1.490273      -0.894361       2.470354                    0.999095       3.305047       9.211766       0.491252       1.343896      -0.695216       0.002090       0.001819       0.017805       0.018020       0.001232       0.002993       0.003557      -0.004474       0.022416      -0.006661      -0.002731       0.009391              1.560453       1.369335       0.062930       0.043886       1.427048      -0.363076       1.884975          -0.000001
           49              H      14.228710      17.681955      14.462694       0.100823       0.989055 0.68196395E+01  0.64422324E+02                                 1.647825                            1.531622      -0.812073       2.491722                    0.999610       3.408012       9.402620       0.502641       1.289950      -0.706513       0.015843      -0.043556      -0.011346       0.047716       0.001391       0.006160       0.004482      -0.015277      -0.045979      -0.017925       0.001646       0.016278              1.725398       1.747365      -0.466907      -0.129886       2.006821       0.152795       1.422009          -0.000001
           50              H      11.980190      17.889820      14.444930       0.130010       0.886395 0.63765734E+01  0.59670011E+02                                 1.570434                            1.513866      -1.008768       2.410204                    0.997981       3.433795       9.657845       0.485644       1.347780      -0.693700      -0.018052      -0.025261      -0.009408       0.032442      -0.000835      -0.001401       0.003238       0.000158      -0.037742      -0.013202       0.005537       0.007665              1.580492       1.671346       0.301435       0.052132       1.740588       0.162533       1.329542          -0.000001
           51              H      12.427212      21.698448      15.551393       0.131036       1.032007 0.74364637E+01  0.70143541E+02                                 1.558278                            1.498457      -0.836798       2.490631                    0.999642       3.054289       7.807044       0.573498       1.132278      -0.747017      -0.013087       0.030074       0.008627       0.033914      -0.000430       0.000119       0.006395      -0.004882      -0.042544      -0.015798       0.004629       0.011170              1.569892       1.537258      -0.252377      -0.146886       1.828834       0.226468       1.343585          -0.000002
           52              H      14.666792      21.392238      15.465109       0.085334       1.287161 0.91736653E+01  0.91510244E+02                                 1.829226                            1.676025      -0.930831       2.426406                    0.998096       3.408295       9.061576       0.534724       1.148284      -0.741814       0.023177       0.036978       0.009457       0.044654       0.000968       0.000880       0.010022      -0.010427      -0.049249      -0.019484       0.002906       0.016579              1.902791       2.202756       0.602330       0.065367       2.049624       0.125881       1.455994          -0.000003
           53              H      11.408001      20.569717      12.764933       0.153841       0.916269 0.66044782E+01  0.62551174E+02                                 1.632412                            1.555268      -1.084874       2.370255                    0.998112       3.515255      10.053105       0.470875       1.373419      -0.688193       0.010103      -0.006073       0.002553       0.012061      -0.001663      -0.005499       0.000863       0.003015      -0.000976      -0.004966      -0.001714       0.006680              1.687943       2.312274      -0.181784      -0.112476       1.304206      -0.033269       1.447348           0.000000
           54              H      10.109403      20.241156      11.950312       0.168099       0.864842 0.63661755E+01  0.59696002E+02                                 1.572707                            1.531329      -0.914349       2.469359                    0.998394       3.350317       9.509385       0.472879       1.381305      -0.687747      -0.006822      -0.012725      -0.008440       0.016724       0.003448       0.000477       0.004647       0.000101       0.011592      -0.006406      -0.000557       0.006963              1.567339       1.428468       0.118981       0.065534       1.513519       0.362512       1.760031           0.000000
           55              H      10.379851      21.707388      12.435024       0.160322       0.991944 0.73945129E+01  0.69937723E+02                                 1.550958                            1.516534      -0.823469       2.497143                    0.999822       3.045523       7.901177       0.555237       1.166342      -0.738444      -0.004258       0.012190       0.003380       0.013348      -0.000861      -0.002695       0.001901      -0.007872      -0.004834      -0.005193      -0.000374       0.005568              1.547984       1.391639      -0.040824      -0.099010       1.897108      -0.216104       1.355204           0.000000
           56              H       6.707565      21.403413      13.069464       0.158891       0.997987 0.69141614E+01  0.65465124E+02                                 1.647157                            1.528564      -1.139199       2.344063                    0.998027       3.399952       9.355959       0.510478       1.267240      -0.710474      -0.012960      -0.001070       0.004356       0.013714      -0.005388       0.004669       0.001242       0.006234       0.015024      -0.009577       0.001308       0.008269              1.733373       2.469278      -0.173179      -0.321956       1.300548       0.031787       1.430292          -0.000000
           57              H       8.017340      22.163351      12.665960       0.159889       1.016114 0.75649004E+01  0.71720251E+02                                 1.551297                            1.513713      -0.832938       2.491202                    0.999650       3.060103       7.863053       0.568791       1.135835      -0.745816       0.007553       0.009728       0.002588       0.012584       0.004352       0.005296      -0.000043      -0.003677      -0.006637      -0.007680       0.000708       0.006972              1.544033       1.471000       0.194072      -0.134407       1.800896      -0.178533       1.360203           0.000001
           58              H       7.744656      20.723940      12.110191       0.162117       0.957226 0.68438510E+01  0.63793417E+02                                 1.535767                            1.472484      -0.847115       2.488525                    0.999625       3.087396       8.076794       0.553094       1.188042      -0.731543       0.000561      -0.010381      -0.006101       0.012054      -0.000986       0.002516       0.001839       0.001106       0.005870      -0.003672      -0.000099       0.003772              1.550188       1.369305      -0.160749      -0.171240       1.534066       0.384686       1.747194           0.000001
           59              H       6.714270      19.702495      17.508006       0.157034       0.862778 0.60722705E+01  0.57015816E+02                                 1.640212                            1.544574      -1.300732       2.269957                    0.995930       3.740126      11.088974       0.442756       1.473321      -0.667909      -0.013669       0.004508      -0.003860       0.014902       0.000117      -0.000024      -0.001079       0.013674       0.018101      -0.009928       0.003821       0.006107              1.724590       2.399185      -0.249513       0.014154       1.398324      -0.001456       1.376261          -0.000001
           60              H       7.760302      18.558118      17.738942       0.160994       0.842849 0.61307931E+01  0.57196851E+02                                 1.570105                            1.520905      -0.985283       2.431195                    0.996810       3.442216       9.884114       0.464015       1.414878      -0.680679       0.001001      -0.014319      -0.001840       0.014471      -0.000164      -0.004357       0.000286      -0.010322      -0.013492      -0.008135       0.000710       0.007425              1.606468       1.398991      -0.086533      -0.034239       2.058468      -0.083879       1.361944          -0.000000
           61              H       8.012869      19.984119      18.337854       0.157503       0.841048 0.60824986E+01  0.56765020E+02                                 1.578038                            1.521081      -1.058453       2.389303                    0.996860       3.538944      10.240423       0.460101       1.426441      -0.677730       0.006828       0.010315       0.004767       0.013257       0.002836       0.001684       0.002208       0.000743      -0.005642      -0.003181      -0.001720       0.004901              1.629333       1.427135       0.120744       0.168814       1.514681       0.405952       1.946184          -0.000000
           62              H      11.443763      19.027491      17.228853       0.154357       1.016820 0.73781616E+01  0.70699160E+02                                 1.651056                            1.568690      -1.004243       2.402949                    0.999332       3.313502       9.045575       0.511072       1.250713      -0.715863       0.012150      -0.000486      -0.004569       0.012990      -0.002523       0.004957      -0.001169       0.007797      -0.006824      -0.004784      -0.003457       0.008242              1.713143       2.303054      -0.170102      -0.340066       1.335950       0.010230       1.500426          -0.000001
           63              H      10.411142      19.695789      18.200815       0.160731       0.983445 0.72152655E+01  0.69026828E+02                                 1.647111                            1.578009      -0.856077       2.485500                    0.999473       3.271703       9.040704       0.494701       1.294189      -0.706962      -0.004055       0.010983       0.006040       0.013174      -0.002181       0.001097       0.002300      -0.002414      -0.005098      -0.003930       0.000152       0.003779              1.698032       1.417948      -0.165169      -0.179116       1.693684       0.513355       1.982465          -0.000000
           64              H      10.156340      18.245203      17.665347       0.162589       0.851112 0.62503008E+01  0.58252268E+02                                 1.544687                            1.508449      -0.875657       2.480124                    0.999159       3.342892       9.412493       0.481396       1.365186      -0.690818      -0.008487      -0.011833      -0.001463       0.014635       0.003923       0.003456       0.001030      -0.000798      -0.007374      -0.004959      -0.001347       0.006305              1.551410       1.419446       0.164644      -0.074901       1.904476      -0.180520       1.330307          -0.000001
           65              H      17.232698      19.224181      10.102823       0.084475       1.013066 0.71751384E+01  0.69289029E+02                                 1.724742                            1.608569      -1.010658       2.386837                    0.996775       3.743990      10.766267       0.469020       1.352322      -0.691754      -0.022212      -0.002966       0.035447       0.041936      -0.008959      -0.008825      -0.003578       0.010222       0.010597      -0.015329       0.002170       0.013159              1.794313       1.632104       0.070964      -0.331544       1.494319      -0.173412       2.256518           0.000000
           66              H      16.443704      20.670297       8.519260       0.118427       0.938869 0.68920462E+01  0.66103563E+02                                 1.657735                            1.593286      -1.196464       2.311232                    0.996068       3.691499      10.692274       0.462337       1.381245      -0.685869      -0.025714       0.017094       0.004494       0.031202      -0.009503      -0.003171      -0.002576      -0.005321       0.014212      -0.013168       0.005659       0.007509              1.672251       1.896082      -0.359380      -0.139384       1.684148      -0.020250       1.436525           0.000001
           67              H      19.353817      19.429811       6.100775       0.135016       1.104429 0.81395478E+01  0.79143565E+02                                 1.694973                            1.619714      -0.784723       2.521992                    0.999814       3.125809       8.321376       0.521174       1.208670      -0.729216       0.018157       0.002753      -0.029709       0.034927      -0.009743      -0.005695      -0.002452       0.005391       0.020910      -0.014951       0.004405       0.010546              1.710054       1.594265      -0.019342      -0.369559       1.446527      -0.131441       2.089371           0.000035
           68              H      20.071288      18.050748       7.735092       0.088899       1.303867 0.94314503E+01  0.94433848E+02                                 1.834658                            1.694823      -0.829087       2.476246                    0.999130       3.313091       8.733375       0.535618       1.142093      -0.745192       0.039321      -0.020026      -0.011287       0.045547      -0.013803      -0.011039      -0.001705       0.013077       0.013300      -0.019919       0.001286       0.018632              1.887010       2.173015      -0.576456      -0.032614       1.956217      -0.039979       1.531797           0.000014
           69              H      19.166068       1.443881       6.905245       0.161367       0.814645 0.54135168E+01  0.48532632E+02                                 1.486047                            1.389538      -0.841836       2.494997                    0.999404       3.205299       8.768631       0.510810       1.337496      -0.696371       0.005061       0.011472      -0.006629       0.014183       0.000627       0.000140       0.001870       0.004179      -0.002489      -0.003198       0.000540       0.002658              1.552959       1.302090       0.296135       0.015839       2.031720      -0.226664       1.325067          -0.000019
           70              H      18.419542       0.509605       7.920349       0.156282       0.909051 0.67058655E+01  0.62896691E+02                                 1.546228                            1.508616      -0.845322       2.482077                    0.999753       3.246673       8.840348       0.513097       1.272723      -0.710977      -0.005408       0.000027       0.008738       0.010276       0.000848      -0.002263       0.002174       0.006324       0.011241      -0.005813       0.000508       0.005305              1.560864       1.440875       0.082254      -0.267328       1.349440      -0.092079       1.892276           0.000009
           71              H      19.624266      22.306398       7.082888       0.175021       0.927326 0.69679854E+01  0.67006597E+02                                 1.663144                            1.614264      -1.154880       2.357823                    0.996944       3.460656      10.032502       0.454174       1.402404      -0.683355       0.014536      -0.008079      -0.006824       0.017976      -0.004371      -0.002922       0.002973      -0.000429      -0.003672      -0.003772      -0.003308       0.007080              1.676699       1.923401      -0.343816       0.099942       1.736440      -0.090176       1.370255           0.000003
           72              H      18.808451       2.425094       5.565308       0.157558       0.833612 0.55330387E+01  0.50045082E+02                                 1.525930                            1.415797      -1.004547       2.412688                    0.998358       3.335008       9.265972       0.498470       1.358530      -0.691312       0.007127      -0.005362       0.009854       0.013291      -0.000586      -0.000249       0.000284      -0.002284      -0.003583      -0.001282      -0.000635       0.001917              1.595951       1.658973       0.138257       0.480518       1.352032       0.003477       1.776848           0.000001
           73              H      18.663168       2.431800       4.004585       0.169617       0.903547 0.65960758E+01  0.62212947E+02                                 1.597828                            1.540846      -1.011148       2.413891                    0.999048       3.362580       9.477221       0.481113       1.349783      -0.693839       0.009765      -0.003174      -0.011930       0.015740       0.000500      -0.005989       0.000242      -0.002170      -0.008859      -0.007523       0.002559       0.004963              1.645601       1.553143       0.107950      -0.312551       1.326561      -0.124017       2.057100           0.000002
           74              H      17.509852       2.997283       4.902952       0.157852       0.881787 0.64339386E+01  0.60895878E+02                                 1.624190                            1.560227      -1.277721       2.283305                    0.995643       3.627103      10.570712       0.456105       1.418829      -0.678616      -0.009672       0.006432       0.001811       0.011756      -0.002372      -0.001110      -0.003222       0.006406      -0.000063      -0.005938       0.001941       0.003997              1.674210       1.921677      -0.372715       0.052221       1.752669       0.003867       1.348284           0.000000
           75              H      14.713729      20.227745       3.306701       0.158504       1.009797 0.71053888E+01  0.66475112E+02                                 1.553506                            1.469714      -0.985557       2.418661                    0.999076       3.094306       7.960134       0.574283       1.140012      -0.743356       0.001032      -0.012628       0.008595       0.015310       0.003500       0.004418      -0.000475      -0.002044      -0.004475      -0.006285       0.000889       0.005397              1.586011       1.294805       0.195725      -0.020714       1.981820      -0.341518       1.481409           0.000003
           76              H      14.248826      21.700683       3.037699       0.160077       1.065264 0.80908788E+01  0.79480548E+02                                 1.710589                            1.649978      -1.132104       2.345948                    0.998414       3.426902       9.528433       0.494139       1.261804      -0.712991      -0.009335       0.011406       0.003605       0.015173      -0.002881       0.000415       0.005194       0.009649      -0.005152      -0.008601       0.001964       0.006637              1.735737       1.924410      -0.470208       0.113453       1.823651      -0.170655       1.459149           0.000000
           77              H      15.404378      21.072617       2.182474       0.161716       1.014630 0.74795989E+01  0.71441070E+02                                 1.612613                            1.553201      -0.865656       2.481499                    0.999220       3.171623       8.459178       0.530186       1.209507      -0.726685       0.010092       0.002345      -0.008850       0.013626      -0.000108      -0.001471      -0.000279       0.000036       0.000890      -0.001457      -0.000123       0.001581              1.631667       1.469172       0.032951      -0.300733       1.341639      -0.080445       2.084190           0.000000
           78              H      16.233604      18.906795       5.953585       0.157396       0.943102 0.67199656E+01  0.63443243E+02                                 1.618859                            1.534334      -1.059644       2.384036                    0.998581       3.372761       9.396983       0.493837       1.313723      -0.701125       0.005208      -0.004578       0.010829       0.012859       0.001168      -0.001577      -0.004059      -0.011265      -0.008753      -0.005456      -0.003281       0.008737              1.678126       1.407564      -0.085597       0.256483       1.686449      -0.479269       1.940366           0.000000
           79              H      14.905949      19.391814       5.278541       0.156910       0.911579 0.66420683E+01  0.62420716E+02                                 1.568488                            1.514759      -1.016560       2.408020                    0.997702       3.366437       9.306840       0.503113       1.295433      -0.704766      -0.012132       0.005954       0.004688       0.014304      -0.000968      -0.002751      -0.001703      -0.000065      -0.015889      -0.006556       0.002825       0.003731              1.569485       2.022334       0.047693      -0.163447       1.338486      -0.111426       1.347635           0.000001
           80              H      16.086087      18.862093       4.392863       0.166750       0.924267 0.66582205E+01  0.60900742E+02                                 1.436960                            1.404705      -0.770594       2.529300                    0.999915       2.879400       7.174223       0.602557       1.111331      -0.752857       0.008118      -0.000747      -0.013461       0.015737       0.001081      -0.005479      -0.000652      -0.001193       0.014315      -0.005925      -0.001804       0.007729              1.429730       1.182351      -0.079888      -0.116400       1.446619       0.212818       1.660219           0.000004
           81              H       1.832790       3.893562       0.634440       0.092628       1.047828 0.73089589E+01  0.70941006E+02                                 1.770748                            1.628301      -1.125150       2.340851                    0.995590       3.720294      10.741605       0.463894       1.360333      -0.690413       0.038976      -0.012207       0.021970       0.046377      -0.001269       0.004175      -0.011395       0.017930       0.014921      -0.017311       0.003854       0.013457              1.846093       2.437877       0.034597       0.358729       1.442259       0.030501       1.658144           0.000003
           82              H      22.234874       3.158210       1.603864       0.134700       0.935339 0.68751066E+01  0.65463681E+02                                 1.623126                            1.569648      -1.022716       2.411031                    0.997852       3.418260       9.652933       0.478662       1.343868      -0.695197      -0.000033      -0.015328       0.031694       0.035205       0.001544       0.000698      -0.007358       0.018732       0.020075      -0.015320       0.006144       0.009176              1.624717       1.445654       0.069492      -0.039052       1.443862      -0.218103       1.984635          -0.000015
           83              H      20.274683       4.253414      23.697603       0.130916       1.100083 0.81698239E+01  0.79193268E+02                                 1.659660                            1.598625      -0.806354       2.508747                    0.999656       3.122532       8.191750       0.538665       1.173037      -0.737646      -0.030895       0.000597      -0.018997       0.036274       0.000517       0.005982      -0.008705       0.020732       0.012052      -0.016477       0.002970       0.013508              1.658836       2.009770      -0.023926       0.225160       1.343070      -0.039102       1.623669           0.000011
           84              H      22.263931       5.046878      22.822076       0.086505       1.314670 0.95023641E+01  0.95545399E+02                                 1.859280                            1.711388      -0.819685       2.478759                    0.999203       3.365807       8.959213       0.527025       1.155837      -0.741232      -0.004349       0.013052      -0.043501       0.045624       0.001501       0.007823      -0.012020       0.019101       0.029777      -0.020239       0.002006       0.018233              1.926374       1.599021       0.134921      -0.200418       1.756481      -0.458613       2.423621          -0.000020
           85              H      20.305974      22.147705       0.246163       0.158115       0.881125 0.61712834E+01  0.56257032E+02                                 1.470970                            1.411608      -0.838186       2.492275                    0.999625       3.074508       8.047706       0.554907       1.210833      -0.725470      -0.008164      -0.009107       0.004972       0.013203       0.000091       0.000566      -0.000606      -0.001744       0.001679      -0.001360       0.000128       0.001231              1.482502       1.470930       0.122824      -0.193997       1.763990      -0.031395       1.212586          -0.000002
           86              H      20.683708       0.873928      24.550290       0.169762       0.935839 0.69281488E+01  0.66062680E+02                                 1.626539                            1.571123      -1.100220       2.374650                    0.997740       3.391468       9.568501       0.480765       1.336086      -0.696554      -0.002286       0.003780      -0.016002       0.016601      -0.003324       0.000674       0.000129       0.000561       0.007492      -0.004628       0.001848       0.002780              1.658912       1.399411      -0.039490      -0.304318       1.379576       0.002710       2.197749          -0.000063
           87              H      21.432470       0.844872       0.548156       0.166924       0.872753 0.64848013E+01  0.61066256E+02                                 1.578608                            1.542098      -0.971208       2.438474                    0.998463       3.375934       9.590372       0.472980       1.375176      -0.688776       0.010604       0.002206       0.010044       0.014771      -0.000889       0.003140       0.001388       0.005235      -0.001795      -0.004027      -0.000731       0.004758              1.585946       1.973251       0.008131       0.180694       1.422201       0.096397       1.362387           0.000067
           88              H      18.866564      21.555401       0.966887       0.161779       0.901080 0.59546061E+01  0.53091050E+02                                 1.418464                            1.326491      -0.831621       2.494682                    0.999807       2.903816       7.198779       0.619942       1.108119      -0.751617       0.014299      -0.000232      -0.003995       0.014848      -0.001203       0.000476       0.000288      -0.000774      -0.002496      -0.001394      -0.000286       0.001680              1.474337       1.800962      -0.232646      -0.410750       1.310970       0.147326       1.311079           0.000001
           89              H      17.994871      21.745385       2.258606       0.167181       1.012812 0.74434662E+01  0.71570391E+02                                 1.650517                            1.579078      -1.080092       2.374556                    0.999009       3.324542       9.127995       0.507089       1.256213      -0.714197       0.004490      -0.001053       0.015617       0.016283       0.002082       0.005659      -0.002858      -0.003856       0.001209      -0.007882       0.002610       0.005271              1.688850       1.443975       0.049625      -0.323387       1.398142      -0.245625       2.224433           0.000008
           90              H      17.326573      21.823614       0.842536       0.155687       0.996234 0.73224520E+01  0.69082010E+02                                 1.544322                            1.497904      -0.874323       2.468488                    0.999425       3.117212       8.075153       0.565008       1.149060      -0.741256      -0.008139       0.002856      -0.008600       0.012180      -0.000148       0.003292      -0.000842       0.002442       0.007256      -0.002777      -0.002026       0.004803              1.550263       1.913271       0.092874       0.243461       1.301926       0.083393       1.435592          -0.000002
           91              H      16.875080       5.335208       1.888093       0.154814       0.956888 0.71324463E+01  0.69229727E+02                                 1.713363                            1.642625      -1.298117       2.276107                    0.994874       3.689626      10.869024       0.444818       1.418632      -0.679026       0.011547       0.008424      -0.006008       0.015505      -0.000249       0.000029      -0.002451       0.001092      -0.001671      -0.002874       0.000798       0.002075              1.746258       1.788403       0.207196      -0.122339       2.057234      -0.141184       1.393138           0.000000
           92              H      15.739645       4.275765       1.667308       0.156518       0.900031 0.65502827E+01  0.62233804E+02                                 1.642084                            1.570378      -1.264065       2.284311                    0.996372       3.651211      10.638004       0.456626       1.411821      -0.679911      -0.008639      -0.008538      -0.010826       0.016271       0.001860       0.004721       0.004663       0.006496       0.009902      -0.007017      -0.001902       0.008920              1.729224       2.309145       0.042656       0.414072       1.392172       0.010553       1.486354           0.000001
           93              H      16.470526       4.362935       3.052925       0.165154       0.830276 0.61284822E+01  0.57583618E+02                                 1.592577                            1.549849      -1.296198       2.286904                    0.993324       3.624153      10.692527       0.443509       1.469797      -0.669385       0.003382      -0.005674       0.015388       0.016746       0.001084      -0.002735      -0.003905       0.003385       0.009434      -0.005120      -0.001251       0.006371              1.627130       1.413321      -0.008283      -0.117026       1.387904      -0.096165       2.080165           0.000001
           94              H      19.883539       5.605656       0.596374       0.148996       1.072964 0.77270648E+01  0.74716821E+02                                 1.689429                            1.587222      -1.080375       2.360993                    0.999108       3.378227       9.189303       0.518096       1.222621      -0.721731       0.011843      -0.001142      -0.004009       0.012555       0.005241       0.001408      -0.002649      -0.002750      -0.011336      -0.006448      -0.001004       0.007452              1.765003       2.330451       0.157592      -0.467071       1.441591      -0.015710       1.522968          -0.000002
           95              H      18.339078       5.831402       0.451721       0.162623       0.990948 0.73460958E+01  0.69494799E+02                                 1.564449                            1.523235      -0.782665       2.521955                    0.999893       3.032452       7.916021       0.546641       1.184427      -0.734243      -0.013083      -0.001527      -0.009551       0.016270       0.001917       0.006470      -0.000325       0.004730      -0.002811      -0.006261      -0.001613       0.007874              1.572537       1.855710      -0.204050       0.242916       1.393597      -0.182997       1.468304           0.000002
           96              H      18.998435       5.809051       1.872867       0.160187       0.861348 0.61972279E+01  0.57495476E+02                                 1.543109                            1.490273      -0.894361       2.470354                    0.999095       3.305048       9.211767       0.491252       1.343895      -0.695217      -0.002090      -0.001819       0.017805       0.018020       0.001232      -0.002993      -0.003557      -0.004474       0.022416      -0.006661      -0.002731       0.009391              1.560453       1.369336       0.062930      -0.043886       1.427048       0.363076       1.884975           0.000001
           97              H       8.122390       4.669145       1.773894       0.100823       0.989054 0.68196371E+01  0.64422295E+02                                 1.647825                            1.531621      -0.812073       2.491723                    0.999610       3.408011       9.402616       0.502641       1.289950      -0.706513      -0.015843       0.043556      -0.011346       0.047716       0.001391      -0.006160      -0.004482      -0.015277      -0.045979      -0.017925       0.001646       0.016278              1.725398       1.747365      -0.466907       0.129886       2.006821      -0.152795       1.422009           0.000002
           98              H      10.370910       4.461280       1.756130       0.130010       0.886395 0.63765705E+01  0.59669977E+02                                 1.570434                            1.513866      -1.008768       2.410204                    0.997981       3.433794       9.657842       0.485644       1.347780      -0.693700       0.018052       0.025261      -0.009408       0.032442      -0.000835       0.001401      -0.003238       0.000158      -0.037742      -0.013202       0.005537       0.007665              1.580492       1.671346       0.301435      -0.052132       1.740587      -0.162533       1.329542           0.000002
           99              H       9.923888       0.652652       2.862593       0.131036       1.032008 0.74364766E+01  0.70143711E+02                                 1.558282                            1.498460      -0.836797       2.490632                    0.999642       3.054290       7.807056       0.573496       1.132281      -0.747016       0.013087      -0.030074       0.008627       0.033914      -0.000430      -0.000119      -0.006395      -0.004882      -0.042544      -0.015798       0.004629       0.011170              1.569896       1.537261      -0.252377       0.146887       1.828838      -0.226469       1.343587           0.000004
          100              H       7.684308       0.958862       2.776309       0.085335       1.287161 0.91736672E+01  0.91510270E+02                                 1.829226                            1.676025      -0.930830       2.426407                    0.998096       3.408296       9.061580       0.534724       1.148284      -0.741814      -0.023177      -0.036978       0.009457       0.044654       0.000968      -0.000880      -0.010022      -0.010427      -0.049249      -0.019484       0.002906       0.016578              1.902791       2.202756       0.602330      -0.065367       2.049624      -0.125881       1.455994           0.000004
          101              H      10.943099       1.781383       0.076133       0.153840       0.916268 0.66044775E+01  0.62551168E+02                                 1.632412                            1.555268      -1.084875       2.370255                    0.998112       3.515255      10.053106       0.470875       1.373420      -0.688193      -0.010103       0.006073       0.002553       0.012061      -0.001663       0.005499      -0.000863       0.003015      -0.000976      -0.004966      -0.001714       0.006680              1.687943       2.312275      -0.181784       0.112476       1.304206       0.033269       1.447348           0.000001
          102              H      12.241697       2.109944      24.639112       0.168099       0.864842 0.63661755E+01  0.59696002E+02                                 1.572708                            1.531329      -0.914349       2.469359                    0.998394       3.350317       9.509385       0.472879       1.381305      -0.687747       0.006822       0.012725      -0.008440       0.016724       0.003448      -0.000477      -0.004647       0.000101       0.011592      -0.006406      -0.000557       0.006963              1.567339       1.428468       0.118981      -0.065534       1.513520      -0.362512       1.760031           0.000001
          103              H      11.971249       0.643712      25.123824       0.160322       0.991944 0.73945101E+01  0.69937694E+02                                 1.550958                            1.516534      -0.823468       2.497143                    0.999822       3.045522       7.901176       0.555237       1.166342      -0.738443       0.004258      -0.012190       0.003380       0.013348      -0.000861       0.002695      -0.001901      -0.007872      -0.004834      -0.005193      -0.000374       0.005568              1.547984       1.391639      -0.040824       0.099010       1.897108       0.216104       1.355204           0.000003
          104              H      15.643535       0.947687       0.380664       0.158891       0.997987 0.69141588E+01  0.65465092E+02                                 1.647157                            1.528563      -1.139199       2.344063                    0.998027       3.399951       9.355955       0.510478       1.267240      -0.710474       0.012960       0.001070       0.004356       0.013714      -0.005388      -0.004669      -0.001242       0.006234       0.015024      -0.009577       0.001308       0.008269              1.733372       2.469277      -0.173179       0.321956       1.300548      -0.031787       1.430291          -0.000001
          105              H      14.333760       0.187749      -0.022840       0.159890       1.016112 0.75648776E+01  0.71719977E+02                                 1.551294                            1.513710      -0.832936       2.491204                    0.999650       3.060099       7.863038       0.568791       1.135834      -0.745816      -0.007553      -0.009728       0.002588       0.012584       0.004352      -0.005296       0.000043      -0.003677      -0.006637      -0.007680       0.000708       0.006972              1.544030       1.470997       0.194072       0.134407       1.800892       0.178533       1.360201           0.000001
          106              H      14.606444       1.627160      24.798991       0.162117       0.957226 0.68438469E+01  0.63793365E+02                                 1.535767                            1.472483      -0.847115       2.488525                    0.999625       3.087395       8.076789       0.553094       1.188042      -0.731544      -0.000561       0.010381      -0.006101       0.012054      -0.000986      -0.002516      -0.001839       0.001106       0.005870      -0.003672      -0.000099       0.003772              1.550187       1.369304      -0.160749       0.171240       1.534065      -0.384686       1.747193          -0.000001
          107              H      15.636830       2.648605       4.819206       0.157034       0.862778 0.60722704E+01  0.57015816E+02                                 1.640212                            1.544574      -1.300733       2.269956                    0.995930       3.740126      11.088974       0.442756       1.473321      -0.667909       0.013669      -0.004508      -0.003860       0.014902       0.000117       0.000024       0.001079       0.013674       0.018101      -0.009928       0.003821       0.006107              1.724590       2.399185      -0.249513      -0.014154       1.398324       0.001456       1.376261           0.000001
          108              H      14.590798       3.792982       5.050142       0.160994       0.842848 0.61307893E+01  0.57196809E+02                                 1.570105                            1.520905      -0.985283       2.431195                    0.996810       3.442215       9.884112       0.464014       1.414879      -0.680679      -0.001001       0.014319      -0.001840       0.014471      -0.000164       0.004357      -0.000286      -0.010322      -0.013492      -0.008135       0.000710       0.007425              1.606468       1.398991      -0.086533       0.034239       2.058468       0.083879       1.361944           0.000001
          109              H      14.338231       2.366981       5.649054       0.157503       0.841048 0.60824983E+01  0.56765015E+02                                 1.578038                            1.521081      -1.058453       2.389303                    0.996860       3.538944      10.240422       0.460101       1.426441      -0.677730      -0.006828      -0.010315       0.004767       0.013257       0.002836      -0.001684      -0.002208       0.000743      -0.005642      -0.003181      -0.001720       0.004901              1.629333       1.427135       0.120744      -0.168814       1.514681      -0.405952       1.946183           0.000001
          110              H      10.907337       3.323609       4.540053       0.154357       1.016820 0.73781579E+01  0.70699116E+02                                 1.651056                            1.568690      -1.004242       2.402949                    0.999332       3.313501       9.045572       0.511072       1.250713      -0.715863      -0.012150       0.000486      -0.004569       0.012990      -0.002523      -0.004957       0.001169       0.007797      -0.006824      -0.004784      -0.003457       0.008242              1.713143       2.303054      -0.170103       0.340066       1.335950      -0.010230       1.500425           0.000001
          111              H      11.939958       2.655311       5.512015       0.160731       0.983444 0.72152579E+01  0.69026740E+02                                 1.647110                            1.578008      -0.856076       2.485500                    0.999473       3.271702       9.040701       0.494701       1.294189      -0.706962       0.004055      -0.010983       0.006040       0.013174      -0.002181      -0.001097      -0.002300      -0.002414      -0.005098      -0.003930       0.000152       0.003779              1.698032       1.417947      -0.165169       0.179116       1.693683      -0.513354       1.982465           0.000001
          112              H      12.194760       4.105897       4.976547       0.162589       0.851112 0.62502994E+01  0.58252255E+02                                 1.544687                            1.508450      -0.875657       2.480125                    0.999159       3.342891       9.412492       0.481396       1.365187      -0.690818       0.008487       0.011833      -0.001463       0.014635       0.003923      -0.003456      -0.001030      -0.000798      -0.007374      -0.004959      -0.001347       0.006305              1.551410       1.419446       0.164644       0.074901       1.904477       0.180520       1.330307          -0.000001
          113              H       3.126919       5.118402       2.585977       0.084475       1.013066 0.71751384E+01  0.69289029E+02                                 1.724742                            1.608569      -1.010658       2.386837                    0.996775       3.743990      10.766267       0.469020       1.352322      -0.691754       0.002966       0.022212      -0.035447       0.041936      -0.008959      -0.003578      -0.008825      -0.010222       0.010597      -0.015329       0.002170       0.013159              1.794313       1.494319       0.070964      -0.173412       1.632104      -0.331544       2.256518          -0.000000
          114              H       1.680803       5.907396       4.169540       0.118427       0.938869 0.68920473E+01  0.66103577E+02                                 1.657735                            1.593286      -1.196464       2.311232                    0.996068       3.691499      10.692274       0.462337       1.381245      -0.685869      -0.017094       0.025714      -0.004494       0.031202      -0.009503      -0.002576      -0.003171       0.005321       0.014212      -0.013168       0.005659       0.007509              1.672252       1.684148      -0.359380      -0.020250       1.896082      -0.139384       1.436525           0.000001
          115              H       2.921289       2.997283       6.588025       0.135016       1.104431 0.81395687E+01  0.79143841E+02                                 1.694978                            1.619718      -0.784723       2.521992                    0.999814       3.125811       8.321393       0.521172       1.208673      -0.729215      -0.002753      -0.018157       0.029709       0.034927      -0.009743      -0.002452      -0.005695      -0.005391       0.020910      -0.014951       0.004405       0.010546              1.710059       1.446530      -0.019342      -0.131441       1.594269      -0.369560       2.089377           0.000035
          116              H       4.300352       2.279812       4.953708       0.088898       1.303869 0.94314740E+01  0.94434159E+02                                 1.834662                            1.694826      -0.829087       2.476246                    0.999130       3.313093       8.733388       0.535617       1.142095      -0.745192       0.020026      -0.039321       0.011287       0.045547      -0.013803      -0.001705      -0.011039      -0.013077       0.013300      -0.019919       0.001286       0.018632              1.887014       1.956222      -0.576458      -0.039979       2.173021      -0.032614       1.531800           0.000014
          117              H      20.907219       3.185032       5.783555       0.161366       0.814645 0.54135174E+01  0.48532636E+02                                 1.486047                            1.389538      -0.841835       2.494997                    0.999404       3.205299       8.768629       0.510810       1.337496      -0.696371      -0.011472      -0.005061       0.006629       0.014183       0.000627       0.001870       0.000140      -0.004179      -0.002489      -0.003198       0.000540       0.002658              1.552959       2.031720       0.296135      -0.226664       1.302090       0.015839       1.325067          -0.000019
          118              H      21.841495       3.931558       4.768451       0.156282       0.909051 0.67058635E+01  0.62896663E+02                                 1.546227                            1.508615      -0.845322       2.482078                    0.999753       3.246672       8.840343       0.513097       1.272722      -0.710977      -0.000027       0.005408      -0.008738       0.010276       0.000848       0.002174      -0.002263      -0.006324       0.011241      -0.005813       0.000508       0.005305              1.560863       1.349439       0.082254      -0.092079       1.440874      -0.267328       1.892276           0.000009
          119              H       0.044702       2.726834       5.605912       0.175021       0.927326 0.69679831E+01  0.67006565E+02                                 1.663143                            1.614263      -1.154879       2.357824                    0.996944       3.460655      10.032496       0.454175       1.402403      -0.683355       0.008079      -0.014536       0.006824       0.017976      -0.004371       0.002973      -0.002922       0.000429      -0.003672      -0.003772      -0.003308       0.007080              1.676698       1.736439      -0.343816      -0.090176       1.923401       0.099941       1.370254           0.000003
          120              H      19.926006       3.542649       7.123492       0.157558       0.833612 0.55330396E+01  0.50045095E+02                                 1.525930                            1.415797      -1.004547       2.412688                    0.998358       3.335009       9.265977       0.498470       1.358531      -0.691312       0.005362      -0.007127      -0.009854       0.013291      -0.000586       0.000284      -0.000249       0.002284      -0.003583      -0.001282      -0.000635       0.001917              1.595951       1.352032       0.138257       0.003477       1.658974       0.480518       1.776848           0.000001
          121              H      19.919300       3.687931       8.684215       0.169617       0.903552 0.65961149E+01  0.62213371E+02                                 1.597828                            1.540846      -1.011149       2.413890                    0.999048       3.362588       9.477229       0.481115       1.349776      -0.693840       0.003174      -0.009764       0.011930       0.015740       0.000500       0.000242      -0.005988       0.002170      -0.008859      -0.007523       0.002559       0.004963              1.645602       1.326561       0.107950      -0.124017       1.553144      -0.312552       2.057100           0.000002
          122              H      19.353817       4.841248       7.785848       0.157852       0.881789 0.64339641E+01  0.60896163E+02                                 1.624192                            1.560228      -1.277721       2.283305                    0.995643       3.627108      10.570721       0.456106       1.418825      -0.678616      -0.006432       0.009672      -0.001811       0.011756      -0.002372      -0.003222      -0.001110      -0.006406      -0.000063      -0.005938       0.001941       0.003997              1.674212       1.752671      -0.372715       0.003866       1.921679       0.052221       1.348285           0.000000
          123              H       2.123354       7.637371       9.382099       0.158504       1.009793 0.71053559E+01  0.66474776E+02                                 1.553508                            1.469716      -0.985556       2.418662                    0.999076       3.094296       7.960126       0.574279       1.140019      -0.743354       0.012628      -0.001032      -0.008595       0.015310       0.003500      -0.000475       0.004418       0.002044      -0.004475      -0.006285       0.000889       0.005397              1.586013       1.981822       0.195725      -0.341519       1.294807      -0.020715       1.481411           0.000000
          124              H       0.650417       8.102274       9.651101       0.160077       1.065260 0.80908500E+01  0.79480212E+02                                 1.710587                            1.649977      -1.132105       2.345948                    0.998414       3.426896       9.528420       0.494138       1.261806      -0.712991      -0.011406       0.009335      -0.003605       0.015173      -0.002881       0.005194       0.000415      -0.009649      -0.005151      -0.008601       0.001964       0.006637              1.735735       1.823650      -0.470207      -0.170655       1.924408       0.113453       1.459148          -0.000000
          125              H       1.278483       6.946722      10.506326       0.161715       1.014628 0.74795770E+01  0.71440805E+02                                 1.612611                            1.553199      -0.865656       2.481498                    0.999220       3.171618       8.459160       0.530186       1.209507      -0.726685      -0.002345      -0.010092       0.008850       0.013626      -0.000108      -0.000279      -0.001471      -0.000036       0.000890      -0.001457      -0.000123       0.001581              1.631665       1.341637       0.032951      -0.080445       1.469170      -0.300732       2.084186          -0.000002
          126              H       3.444305       6.117496       6.735215       0.157396       0.943102 0.67199663E+01  0.63443253E+02                                 1.618859                            1.534334      -1.059644       2.384036                    0.998581       3.372761       9.396984       0.493837       1.313723      -0.701125       0.004578      -0.005208      -0.010829       0.012859       0.001168      -0.004059      -0.001577       0.011265      -0.008753      -0.005456      -0.003281       0.008737              1.678127       1.686449      -0.085597      -0.479270       1.407565       0.256483       1.940366           0.000000
          127              H       2.959286       7.445151       7.410259       0.156910       0.911579 0.66420707E+01  0.62420741E+02                                 1.568488                            1.514759      -1.016560       2.408020                    0.997702       3.366437       9.306838       0.503113       1.295433      -0.704766      -0.005954       0.012132      -0.004688       0.014304      -0.000968      -0.001703      -0.002751       0.000065      -0.015889      -0.006556       0.002825       0.003731              1.569485       1.338486       0.047693      -0.111426       2.022334      -0.163447       1.347635           0.000001
          128              H       3.489007       6.265013       8.295937       0.166750       0.924268 0.66582272E+01  0.60900819E+02                                 1.436960                            1.404706      -0.770594       2.529300                    0.999915       2.879401       7.174227       0.602557       1.111331      -0.752857       0.000747      -0.008118       0.013461       0.015737       0.001081      -0.000652      -0.005479       0.001193       0.014315      -0.005925      -0.001804       0.007729              1.429731       1.446620      -0.079888       0.212818       1.182351      -0.116400       1.660221           0.000001
          129              H      18.457538      20.518310      12.054360       0.092628       1.047828 0.73089628E+01  0.70941052E+02                                 1.770748                            1.628302      -1.125151       2.340851                    0.995590       3.720295      10.741607       0.463894       1.360333      -0.690413       0.012207      -0.038976      -0.021970       0.046377      -0.001269      -0.011395       0.004175      -0.017930       0.014921      -0.017311       0.003854       0.013457              1.846093       1.442259       0.034597       0.030501       2.437877       0.358729       1.658144           0.000007
          130              H      19.192890       0.116226      11.084936       0.134700       0.935340 0.68751169E+01  0.65463800E+02                                 1.623127                            1.569649      -1.022717       2.411031                    0.997852       3.418263       9.652941       0.478662       1.343867      -0.695197       0.015328       0.000033      -0.031693       0.035205       0.001544      -0.007358       0.000698      -0.018732       0.020075      -0.015320       0.006144       0.009176              1.624718       1.443863       0.069492      -0.218104       1.445654      -0.039053       1.984636          -0.000014
          131              H      18.097686       2.076417      14.368797       0.130916       1.100081 0.81698037E+01  0.79193007E+02                                 1.659656                            1.598622      -0.806355       2.508747                    0.999656       3.122530       8.191736       0.538666       1.173035      -0.737646      -0.000597       0.030895       0.018997       0.036274       0.000517      -0.008705       0.005982      -0.020732       0.012052      -0.016477       0.002970       0.013508              1.658833       1.343067      -0.023926      -0.039102       2.009765       0.225159       1.623666          -0.000021
          132              H      17.304222       0.087169      15.244324       0.086505       1.314669 0.95023508E+01  0.95545213E+02                                 1.859277                            1.711386      -0.819685       2.478759                    0.999203       3.365806       8.959202       0.527026       1.155835      -0.741232      -0.013052       0.004349       0.043501       0.045624       0.001501      -0.012020       0.007823      -0.019101       0.029777      -0.020239       0.002006       0.018233              1.926371       1.756478       0.134921      -0.458612       1.599018      -0.200417       2.423617           0.000011
          133              H       0.203395       2.045126      12.442637       0.158115       0.881124 0.61712827E+01  0.56257029E+02                                 1.470970                            1.411609      -0.838187       2.492275                    0.999625       3.074508       8.047708       0.554907       1.210834      -0.725470       0.009107       0.008164      -0.004972       0.013203       0.000091      -0.000606       0.000566       0.001744       0.001679      -0.001360       0.000128       0.001231              1.482503       1.763991       0.122824      -0.031395       1.470930      -0.193997       1.212587           0.000001
          134              H      21.477172       1.667392      13.516110       0.169763       0.935838 0.69281352E+01  0.66062517E+02                                 1.626538                            1.571121      -1.100218       2.374651                    0.997740       3.391464       9.568487       0.480765       1.336086      -0.696554      -0.003780       0.002286       0.016002       0.016601      -0.003324       0.000129       0.000674      -0.000561       0.007492      -0.004628       0.001848       0.002780              1.658910       1.379575      -0.039490       0.002709       1.399409      -0.304318       2.197746           0.000055
          135              H      21.506228       0.918630      12.140644       0.166924       0.872753 0.64848042E+01  0.61066289E+02                                 1.578608                            1.542098      -0.971208       2.438473                    0.998463       3.375935       9.590375       0.472980       1.375176      -0.688776      -0.002206      -0.010604      -0.010044       0.014771      -0.000889       0.001388       0.003140      -0.005235      -0.001795      -0.004027      -0.000731       0.004758              1.585947       1.422202       0.008131       0.096397       1.973251       0.180694       1.362387           0.000051
          136              H       0.795699       3.484536      11.721913       0.161779       0.901080 0.59546107E+01  0.53091100E+02                                 1.418464                            1.326491      -0.831622       2.494681                    0.999807       2.903817       7.198782       0.619942       1.108119      -0.751617       0.000232      -0.014299       0.003995       0.014848      -0.001202       0.000288       0.000476       0.000774      -0.002496      -0.001394      -0.000286       0.001680              1.474338       1.310971      -0.232647       0.147326       1.800962      -0.410750       1.311080           0.000000
          137              H       0.605715       4.356229      10.430194       0.167181       1.012811 0.74434656E+01  0.71570388E+02                                 1.650517                            1.579079      -1.080092       2.374556                    0.999009       3.324542       9.127997       0.507089       1.256214      -0.714197       0.001053      -0.004490      -0.015617       0.016283       0.002082      -0.002858       0.005659       0.003856       0.001209      -0.007882       0.002610       0.005271              1.688850       1.398143       0.049625      -0.245625       1.443975      -0.323387       2.224434           0.000008
          138              H       0.527486       5.024527      11.846264       0.155686       0.996234 0.73224433E+01  0.69081891E+02                                 1.544319                            1.497902      -0.874325       2.468487                    0.999425       3.117211       8.075142       0.565010       1.149058      -0.741257      -0.002856       0.008139       0.008600       0.012180      -0.000148      -0.000842       0.003292      -0.002442       0.007256      -0.002777      -0.002026       0.004803              1.550261       1.301924       0.092873       0.083393       1.913268       0.243460       1.435590          -0.000002
          139              H      17.015892       5.476019      10.800707       0.154814       0.956891 0.71324644E+01  0.69229929E+02                                 1.713364                            1.642625      -1.298117       2.276107                    0.994874       3.689629      10.869026       0.444819       1.418629      -0.679027      -0.008424      -0.011547       0.006008       0.015505      -0.000249      -0.002451       0.000029      -0.001092      -0.001671      -0.002874       0.000798       0.002075              1.746259       2.057234       0.207197      -0.141184       1.788404      -0.122339       1.393138           0.000001
          140              H      18.075335       6.611455      11.021492       0.156519       0.900033 0.65503057E+01  0.62234062E+02                                 1.642085                            1.570379      -1.264065       2.284311                    0.996372       3.651215      10.638011       0.456626       1.411818      -0.679912       0.008538       0.008639       0.010826       0.016271       0.001860       0.004663       0.004721      -0.006496       0.009903      -0.007017      -0.001902       0.008920              1.729225       1.392173       0.042656       0.010553       2.309147       0.414072       1.486355           0.000000
          141              H      17.988165       5.880574       9.635875       0.165154       0.830277 0.61284863E+01  0.57583665E+02                                 1.592577                            1.549850      -1.296198       2.286904                    0.993324       3.624154      10.692530       0.443509       1.469796      -0.669385       0.005674      -0.003382      -0.015388       0.016746       0.001084      -0.003905      -0.002735      -0.003385       0.009434      -0.005120      -0.001251       0.006371              1.627130       1.387904      -0.008283      -0.096165       1.413321      -0.117026       2.080165           0.000000
          142              H      16.745444       2.467561      12.092426       0.148996       1.072963 0.77270620E+01  0.74716784E+02                                 1.689429                            1.587221      -1.080376       2.360993                    0.999108       3.378226       9.189299       0.518096       1.222621      -0.721731       0.001142      -0.011843       0.004009       0.012555       0.005241      -0.002649       0.001408       0.002750      -0.011336      -0.006448      -0.001004       0.007452              1.765003       1.441591       0.157592      -0.015710       2.330450      -0.467071       1.522968           0.000003
          143              H      16.519698       4.012022      12.237079       0.162623       0.990946 0.73460823E+01  0.69494626E+02                                 1.564446                            1.523232      -0.782665       2.521955                    0.999893       3.032450       7.916008       0.546642       1.184425      -0.734243       0.001527       0.013083       0.009551       0.016270       0.001917      -0.000325       0.006470      -0.004730      -0.002811      -0.006261      -0.001613       0.007874              1.572534       1.393594      -0.204049      -0.182997       1.855706       0.242915       1.468301          -0.000001
          144              H      16.542049       3.352665      10.815933       0.160187       0.861347 0.61972237E+01  0.57495429E+02                                 1.543109                            1.490273      -0.894361       2.470355                    0.999095       3.305047       9.211764       0.491252       1.343896      -0.695216       0.001819       0.002090      -0.017805       0.018020       0.001232      -0.003557      -0.002993       0.004474       0.022416      -0.006661      -0.002731       0.009391              1.560453       1.427048       0.062930       0.363076       1.369335      -0.043886       1.884974           0.000000
          145              H      17.681955      14.228710      10.914906       0.100823       0.989054 0.68196366E+01  0.64422290E+02                                 1.647825                            1.531622      -0.812073       2.491723                    0.999610       3.408011       9.402617       0.502641       1.289950      -0.706513      -0.043556       0.015843       0.011346       0.047716       0.001391      -0.004482      -0.006160       0.015277      -0.045979      -0.017925       0.001646       0.016278              1.725398       2.006821      -0.466907      -0.152795       1.747365       0.129886       1.422009          -0.000000
          146              H      17.889820      11.980190      10.932670       0.130010       0.886395 0.63765698E+01  0.59669971E+02                                 1.570434                            1.513866      -1.008768       2.410204                    0.997981       3.433794       9.657843       0.485644       1.347780      -0.693700      -0.025261      -0.018052       0.009408       0.032442      -0.000835      -0.003238       0.001401      -0.000158      -0.037742      -0.013202       0.005537       0.007665              1.580492       1.740587       0.301435      -0.162533       1.671346      -0.052132       1.329542          -0.000000
          147              H      21.698448      12.427212       9.826207       0.131036       1.032009 0.74364887E+01  0.70143859E+02                                 1.558283                            1.498461      -0.836798       2.490631                    0.999642       3.054292       7.807065       0.573495       1.132281      -0.747016       0.030074      -0.013087      -0.008627       0.033914      -0.000430      -0.006395      -0.000119       0.004882      -0.042544      -0.015798       0.004629       0.011170              1.569897       1.828840      -0.252378      -0.226470       1.537263       0.146887       1.343589           0.000002
          148              H      21.392238      14.666792       9.912491       0.085335       1.287161 0.91736707E+01  0.91510324E+02                                 1.829227                            1.676026      -0.930831       2.426407                    0.998096       3.408296       9.061584       0.534724       1.148285      -0.741813       0.036978       0.023177      -0.009457       0.044654       0.000968      -0.010022      -0.000880       0.010427      -0.049249      -0.019484       0.002906       0.016578              1.902793       2.049626       0.602331      -0.125881       2.202758      -0.065367       1.455994           0.000004
          149              H      20.569717      11.408001      12.612667       0.153841       0.916269 0.66044786E+01  0.62551180E+02                                 1.632412                            1.555268      -1.084875       2.370255                    0.998112       3.515255      10.053106       0.470875       1.373420      -0.688193      -0.006073       0.010103      -0.002553       0.012061      -0.001663      -0.000863       0.005499      -0.003015      -0.000976      -0.004966      -0.001714       0.006680              1.687943       1.304206      -0.181784       0.033269       2.312274       0.112476       1.447348           0.000000
          150              H      20.241156      10.109403      13.427288       0.168099       0.864842 0.63661760E+01  0.59696010E+02                                 1.572708                            1.531329      -0.914349       2.469359                    0.998394       3.350317       9.509386       0.472879       1.381305      -0.687747      -0.012725      -0.006822       0.008440       0.016724       0.003448      -0.004647      -0.000477      -0.000101       0.011592      -0.006406      -0.000557       0.006963              1.567340       1.513520       0.118981      -0.362512       1.428468      -0.065534       1.760032           0.000000
          151              H      21.707388      10.379851      12.942576       0.160322       0.991944 0.73945097E+01  0.69937683E+02                                 1.550957                            1.516533      -0.823468       2.497143                    0.999822       3.045522       7.901173       0.555237       1.166342      -0.738444       0.012190      -0.004258      -0.003380       0.013348      -0.000861      -0.001901       0.002695       0.007872      -0.004835      -0.005193      -0.000374       0.005568              1.547983       1.897107      -0.040824       0.216103       1.391639       0.099010       1.355203          -0.000000
          152              H      21.403413       6.707565      12.308136       0.158891       0.997987 0.69141610E+01  0.65465109E+02                                 1.647156                            1.528563      -1.139199       2.344063                    0.998027       3.399951       9.355951       0.510478       1.267239      -0.710474      -0.001070      -0.012960      -0.004356       0.013714      -0.005388      -0.001242      -0.004669      -0.006234       0.015024      -0.009577       0.001308       0.008269              1.733372       1.300548      -0.173179      -0.031787       2.469276       0.321956       1.430291          -0.000001
          153              H      22.163351       8.017340      12.711640       0.159890       1.016109 0.75648516E+01  0.71719639E+02                                 1.551288                            1.513705      -0.832937       2.491203                    0.999650       3.060096       7.863015       0.568794       1.135830      -0.745817       0.009728       0.007553      -0.002588       0.012584       0.004352       0.000043      -0.005296       0.003677      -0.006637      -0.007680       0.000708       0.006972              1.544025       1.800885       0.194071       0.178532       1.470992       0.134406       1.360196          -0.000002
          154              H      20.723940       7.744656      13.267409       0.162117       0.957226 0.68438477E+01  0.63793368E+02                                 1.535766                            1.472483      -0.847116       2.488524                    0.999625       3.087395       8.076786       0.553095       1.188041      -0.731544      -0.010381       0.000561       0.006101       0.012054      -0.000986      -0.001839      -0.002516      -0.001106       0.005870      -0.003672      -0.000099       0.003772              1.550187       1.534064      -0.160749      -0.384685       1.369303       0.171240       1.747192          -0.000001
          155              H      19.702495       6.714270       7.869594       0.157034       0.862778 0.60722704E+01  0.57015816E+02                                 1.640212                            1.544574      -1.300733       2.269957                    0.995930       3.740126      11.088974       0.442756       1.473321      -0.667909       0.004508      -0.013669       0.003860       0.014902       0.000117       0.001079       0.000024      -0.013674       0.018101      -0.009928       0.003821       0.006107              1.724590       1.398324      -0.249513       0.001456       2.399185      -0.014154       1.376261           0.000001
          156              H      18.558118       7.760302       7.638658       0.160994       0.842848 0.61307885E+01  0.57196802E+02                                 1.570105                            1.520905      -0.985283       2.431195                    0.996810       3.442215       9.884113       0.464014       1.414879      -0.680679      -0.014319       0.001001       0.001840       0.014471      -0.000164      -0.000286       0.004357       0.010322      -0.013492      -0.008135       0.000710       0.007425              1.606468       2.058468      -0.086533       0.083879       1.398991       0.034239       1.361944           0.000001
          157              H      19.984119       8.012869       7.039746       0.157503       0.841048 0.60824983E+01  0.56765015E+02                                 1.578038                            1.521081      -1.058453       2.389303                    0.996860       3.538944      10.240422       0.460101       1.426441      -0.677730       0.010315       0.006828      -0.004767       0.013257       0.002836      -0.002208      -0.001684      -0.000743      -0.005642      -0.003181      -0.001720       0.004901              1.629333       1.514681       0.120744      -0.405952       1.427135      -0.168814       1.946183           0.000001
          158              H      19.027491      11.443763       8.148747       0.154357       1.016820 0.73781574E+01  0.70699111E+02                                 1.651056                            1.568690      -1.004242       2.402949                    0.999332       3.313501       9.045572       0.511072       1.250713      -0.715863      -0.000486       0.012150       0.004569       0.012990      -0.002523       0.001169      -0.004957      -0.007797      -0.006824      -0.004784      -0.003457       0.008242              1.713143       1.335949      -0.170102      -0.010230       2.303054       0.340066       1.500425           0.000001
          159              H      19.695789      10.411142       7.176785       0.160731       0.983445 0.72152651E+01  0.69026818E+02                                 1.647110                            1.578008      -0.856076       2.485500                    0.999473       3.271703       9.040701       0.494701       1.294188      -0.706963       0.010983      -0.004055      -0.006040       0.013174      -0.002181      -0.002300      -0.001097       0.002414      -0.005098      -0.003930       0.000152       0.003779              1.698032       1.693683      -0.165169      -0.513354       1.417947       0.179116       1.982464           0.000002
          160              H      18.245203      10.156340       7.712253       0.162589       0.851112 0.62502967E+01  0.58252221E+02                                 1.544687                            1.508449      -0.875657       2.480125                    0.999159       3.342891       9.412490       0.481396       1.365186      -0.690818      -0.011833      -0.008487       0.001463       0.014635       0.003923      -0.001030      -0.003456       0.000798      -0.007374      -0.004959      -0.001347       0.006305              1.551409       1.904476       0.164644       0.180520       1.419446       0.074901       1.330307           0.000002
          161              H      19.224181      17.232698      15.274777       0.084475       1.013066 0.71751376E+01  0.69289021E+02                                 1.724742                            1.608569      -1.010658       2.386836                    0.996775       3.743990      10.766268       0.469020       1.352323      -0.691754      -0.002966      -0.022212      -0.035447       0.041936      -0.008959       0.003578       0.008825      -0.010222       0.010597      -0.015329       0.002170       0.013159              1.794313       1.494319       0.070964       0.173412       1.632104       0.331544       2.256518          -0.000001
          162              H      20.670297      16.443704      16.858340       0.118427       0.938869 0.68920454E+01  0.66103555E+02                                 1.657735                            1.593286      -1.196464       2.311232                    0.996068       3.691499      10.692275       0.462337       1.381245      -0.685869       0.017094      -0.025714      -0.004494       0.031202      -0.009503       0.002576       0.003171       0.005321       0.014212      -0.013168       0.005659       0.007509              1.672252       1.684148      -0.359380       0.020250       1.896082       0.139384       1.436525          -0.000000
          163              H      19.429811      19.353817      19.276825       0.135016       1.104428 0.81395408E+01  0.79143484E+02                                 1.694973                            1.619714      -0.784723       2.521992                    0.999814       3.125807       8.321371       0.521174       1.208671      -0.729216       0.002753       0.018157       0.029709       0.034927      -0.009743       0.002452       0.005695      -0.005391       0.020910      -0.014951       0.004405       0.010546              1.710054       1.446526      -0.019342       0.131441       1.594265       0.369559       2.089371          -0.000036
          164              H      18.050748      20.071288      17.642508       0.088899       1.303867 0.94314500E+01  0.94433846E+02                                 1.834659                            1.694823      -0.829087       2.476246                    0.999130       3.313090       8.733373       0.535618       1.142093      -0.745192      -0.020026       0.039321       0.011287       0.045547      -0.013803       0.001705       0.011039      -0.013077       0.013300      -0.019919       0.001286       0.018632              1.887010       1.956218      -0.576457       0.039979       2.173016       0.032614       1.531797          -0.000003
          165              H       1.443881      19.166068      18.472355       0.161367       0.814647 0.54135353E+01  0.48532845E+02                                 1.486050                            1.389540      -0.841841       2.494995                    0.999404       3.205306       8.768658       0.510809       1.337497      -0.696371       0.011472       0.005061       0.006629       0.014183       0.000627      -0.001870      -0.000140      -0.004179      -0.002489      -0.003198       0.000540       0.002658              1.552962       2.031725       0.296136       0.226664       1.302092      -0.015839       1.325069          -0.000023
          166              H       0.509605      18.419542      17.457251       0.156282       0.909050 0.67058593E+01  0.62896623E+02                                 1.546228                            1.508616      -0.845322       2.482078                    0.999753       3.246672       8.840347       0.513097       1.272724      -0.710977       0.000027      -0.005409      -0.008738       0.010276       0.000848      -0.002174       0.002263      -0.006324       0.011241      -0.005813       0.000508       0.005305              1.560863       1.349440       0.082254       0.092079       1.440875       0.267328       1.892276           0.000007
          167              H      22.306398      19.624266      18.294712       0.175021       0.927321 0.69679343E+01  0.67005974E+02                                 1.663137                            1.614258      -1.154867       2.357830                    0.996944       3.460642      10.032447       0.454175       1.402403      -0.683355      -0.008080       0.014536       0.006824       0.017977      -0.004371      -0.002973       0.002922       0.000428      -0.003673      -0.003772      -0.003309       0.007081              1.676692       1.736433      -0.343814       0.090176       1.923393      -0.099941       1.370250           0.000020
          168              H       2.425094      18.808451      19.812292       0.157558       0.833613 0.55330425E+01  0.50045134E+02                                 1.525931                            1.415798      -1.004547       2.412688                    0.998358       3.335011       9.265987       0.498469       1.358532      -0.691312      -0.005362       0.007127      -0.009854       0.013291      -0.000586      -0.000284       0.000249       0.002284      -0.003583      -0.001282      -0.000635       0.001917              1.595953       1.352033       0.138257      -0.003477       1.658975      -0.480519       1.776850           0.000002
          169              H       2.431800      18.663168      21.373015       0.169617       0.903548 0.65960817E+01  0.62213019E+02                                 1.597829                            1.540847      -1.011149       2.413890                    0.999048       3.362582       9.477229       0.481113       1.349783      -0.693839      -0.003174       0.009764       0.011930       0.015740       0.000500      -0.000242       0.005988       0.002170      -0.008859      -0.007523       0.002559       0.004963              1.645602       1.326562       0.107950       0.124017       1.553144       0.312551       2.057101          -0.000004
          170              H       2.997283      17.509852      20.474648       0.157852       0.881787 0.64339393E+01  0.60895883E+02                                 1.624190                            1.560227      -1.277721       2.283305                    0.995643       3.627103      10.570710       0.456105       1.418828      -0.678616       0.006432      -0.009672      -0.001811       0.011756      -0.002372       0.003222       0.001110      -0.006406      -0.000063      -0.005938       0.001941       0.003997              1.674210       1.752669      -0.372715      -0.003867       1.921676      -0.052221       1.348284          -0.000001
          171              H      20.227745      14.713729      22.070899       0.158504       1.009797 0.71053866E+01  0.66475077E+02                                 1.553505                            1.469713      -0.985557       2.418661                    0.999076       3.094306       7.960130       0.574283       1.140010      -0.743356      -0.012628       0.001032      -0.008595       0.015310       0.003500       0.000475      -0.004418       0.002044      -0.004475      -0.006286       0.000889       0.005397              1.586010       1.981819       0.195725       0.341518       1.294804       0.020714       1.481407           0.000002
          172              H      21.700683      14.248826      22.339901       0.160077       1.065264 0.80908787E+01  0.79480548E+02                                 1.710588                            1.649978      -1.132105       2.345948                    0.998413       3.426902       9.528433       0.494139       1.261804      -0.712991       0.011406      -0.009335      -0.003605       0.015173      -0.002881      -0.005194      -0.000415      -0.009649      -0.005151      -0.008601       0.001964       0.006637              1.735737       1.823651      -0.470208       0.170655       1.924410      -0.113453       1.459149          -0.000001
          173              H      21.072617      15.404378      23.195126       0.161716       1.014631 0.74796027E+01  0.71441110E+02                                 1.612613                            1.553201      -0.865656       2.481499                    0.999220       3.171624       8.459179       0.530186       1.209506      -0.726685       0.002345       0.010092       0.008850       0.013626      -0.000108       0.000279       0.001471      -0.000036       0.000890      -0.001457      -0.000123       0.001581              1.631667       1.341639       0.032951       0.080445       1.469172       0.300733       2.084190           0.000001
          174              H      18.906795      16.233604      19.424015       0.157396       0.943103 0.67199674E+01  0.63443261E+02                                 1.618859                            1.534334      -1.059644       2.384036                    0.998581       3.372761       9.396982       0.493838       1.313723      -0.701126      -0.004578       0.005208      -0.010829       0.012859       0.001168       0.004059       0.001577       0.011265      -0.008753      -0.005456      -0.003281       0.008737              1.678126       1.686449      -0.085597       0.479269       1.407564      -0.256483       1.940366          -0.000001
          175              H      19.391814      14.905949      20.099059       0.156910       0.911579 0.66420712E+01  0.62420745E+02                                 1.568488                            1.514759      -1.016561       2.408019                    0.997702       3.366437       9.306837       0.503113       1.295432      -0.704766       0.005954      -0.012132      -0.004688       0.014304      -0.000968       0.001703       0.002751       0.000065      -0.015889      -0.006556       0.002825       0.003731              1.569485       1.338486       0.047693       0.111426       2.022333       0.163447       1.347635          -0.000000
          176              H      18.862093      16.086087      20.984737       0.166750       0.924266 0.66582066E+01  0.60900575E+02                                 1.436957                            1.404703      -0.770594       2.529301                    0.999915       2.879398       7.174213       0.602558       1.111330      -0.752857      -0.000747       0.008118       0.013461       0.015737       0.001081       0.000652       0.005479       0.001193       0.014315      -0.005925      -0.001804       0.007729              1.429727       1.446616      -0.079888      -0.212817       1.182349       0.116399       1.660217          -0.000001
          177              H       3.893562       1.832790      24.743160       0.092628       1.047828 0.73089624E+01  0.70941051E+02                                 1.770749                            1.628302      -1.125151       2.340851                    0.995590       3.720295      10.741609       0.463894       1.360333      -0.690413      -0.012207       0.038976      -0.021970       0.046377      -0.001269       0.011395      -0.004175      -0.017930       0.014921      -0.017311       0.003854       0.013457              1.846094       1.442259       0.034597      -0.030501       2.437878      -0.358729       1.658144          -0.000003
          178              H       3.158210      22.234874      23.773736       0.134700       0.935341 0.68751239E+01  0.65463885E+02                                 1.623128                            1.569650      -1.022718       2.411030                    0.997852       3.418265       9.652949       0.478662       1.343867      -0.695197      -0.015328      -0.000033      -0.031693       0.035205       0.001544       0.007358      -0.000698      -0.018732       0.020075      -0.015320       0.006144       0.009176              1.624719       1.443864       0.069493       0.218104       1.445655       0.039053       1.984637           0.000016
          179              H       4.253414      20.274683       1.679997       0.130916       1.100081 0.81698005E+01  0.79192966E+02                                 1.659656                            1.598621      -0.806354       2.508748                    0.999656       3.122530       8.191735       0.538666       1.173035      -0.737646       0.000597      -0.030895       0.018997       0.036274       0.000517       0.008705      -0.005982      -0.020732       0.012052      -0.016477       0.002970       0.013508              1.658832       1.343067      -0.023926       0.039102       2.009764      -0.225159       1.623665          -0.000010
          180              H       5.046878      22.263931       2.555524       0.086505       1.314669 0.95023595E+01  0.95545332E+02                                 1.859279                            1.711387      -0.819684       2.478760                    0.999203       3.365807       8.959209       0.527026       1.155836      -0.741232       0.013052      -0.004349       0.043501       0.045624       0.001501       0.012020      -0.007823      -0.019101       0.029777      -0.020239       0.002006       0.018233              1.926373       1.756480       0.134921       0.458612       1.599020       0.200418       2.423619           0.000020
          181              H      22.147705      20.305974      25.131437       0.158115       0.881124 0.61712830E+01  0.56257030E+02                                 1.470970                            1.411609      -0.838187       2.492275                    0.999625       3.074508       8.047707       0.554907       1.210833      -0.725470      -0.009107      -0.008164      -0.004972       0.013203       0.000091       0.000606      -0.000566       0.001744       0.001679      -0.001360       0.000128       0.001231              1.482502       1.763991       0.122824       0.031395       1.470930       0.193997       1.212586           0.000002
          182              H       0.873928      20.683708       0.827310       0.169762       0.935838 0.69281332E+01  0.66062498E+02                                 1.626538                            1.571122      -1.100219       2.374651                    0.997740       3.391464       9.568489       0.480765       1.336087      -0.696554       0.003780      -0.002286       0.016002       0.016601      -0.003324      -0.000129      -0.000674      -0.000561       0.007492      -0.004628       0.001848       0.002780              1.658911       1.379575      -0.039490      -0.002709       1.399410       0.304318       2.197747           0.000061
          183              H       0.844872      21.432470      24.829444       0.166924       0.872753 0.64848026E+01  0.61066267E+02                                 1.578608                            1.542097      -0.971207       2.438474                    0.998463       3.375934       9.590370       0.472981       1.375175      -0.688777       0.002206       0.010604      -0.010044       0.014771      -0.000889      -0.001388      -0.003140      -0.005235      -0.001795      -0.004027      -0.000731       0.004758              1.585946       1.422201       0.008131      -0.096397       1.973251      -0.180694       1.362387          -0.000068
          184              H      21.555401      18.866564      24.410713       0.161779       0.901080 0.59546097E+01  0.53091087E+02                                 1.418464                            1.326491      -0.831621       2.494682                    0.999807       2.903817       7.198781       0.619942       1.108119      -0.751617      -0.000232       0.014299       0.003995       0.014848      -0.001203      -0.000288      -0.000476       0.000774      -0.002496      -0.001394      -0.000286       0.001680              1.474337       1.310971      -0.232646      -0.147326       1.800962       0.410750       1.311079          -0.000002
          185              H      21.745385      17.994871      23.118994       0.167181       1.012812 0.74434717E+01  0.71570455E+02                                 1.650517                            1.579079      -1.080092       2.374556                    0.999009       3.324543       9.127998       0.507089       1.256213      -0.714197      -0.001053       0.004490      -0.015617       0.016283       0.002082       0.002858      -0.005659       0.003856       0.001209      -0.007882       0.002610       0.005271              1.688851       1.398143       0.049625       0.245625       1.443975       0.323387       2.224434          -0.000009
          186              H      21.823614      17.326573      24.535064       0.155686       0.996234 0.73224521E+01  0.69082011E+02                                 1.544322                            1.497904      -0.874323       2.468488                    0.999425       3.117212       8.075153       0.565008       1.149061      -0.741256       0.002856      -0.008139       0.008600       0.012180      -0.000148       0.000842      -0.003292      -0.002442       0.007256      -0.002777      -0.002026       0.004803              1.550263       1.301926       0.092874      -0.083393       1.913271      -0.243461       1.435592           0.000002
          187              H       5.335208      16.875080      23.489507       0.154814       0.956888 0.71324455E+01  0.69229719E+02                                 1.713363                            1.642625      -1.298117       2.276107                    0.994874       3.689626      10.869025       0.444818       1.418632      -0.679026       0.008424       0.011547       0.006008       0.015505      -0.000249       0.002451      -0.000029      -0.001092      -0.001671      -0.002874       0.000798       0.002075              1.746258       2.057234       0.207196       0.141184       1.788403       0.122339       1.393138           0.000001
          188              H       4.275765      15.739645      23.710292       0.156518       0.900031 0.65502839E+01  0.62233817E+02                                 1.642084                            1.570378      -1.264065       2.284311                    0.996372       3.651211      10.638004       0.456626       1.411821      -0.679911      -0.008538      -0.008639       0.010826       0.016271       0.001860      -0.004663      -0.004721      -0.006496       0.009902      -0.007017      -0.001902       0.008920              1.729224       1.392172       0.042656      -0.010553       2.309145      -0.414072       1.486354          -0.000000
          189              H       4.362935      16.470526      22.324675       0.165153       0.830275 0.61284769E+01  0.57583559E+02                                 1.592576                            1.549849      -1.296198       2.286904                    0.993324       3.624152      10.692525       0.443509       1.469798      -0.669385      -0.005674       0.003382      -0.015388       0.016746       0.001084       0.003905       0.002735      -0.003385       0.009434      -0.005120      -0.001251       0.006371              1.627130       1.387904      -0.008283       0.096165       1.413321       0.117026       2.080165          -0.000001
          190              H       5.605656      19.883539      24.781226       0.148996       1.072964 0.77270700E+01  0.74716885E+02                                 1.689430                            1.587222      -1.080376       2.360993                    0.999108       3.378228       9.189307       0.518096       1.222621      -0.721731      -0.001142       0.011843       0.004009       0.012555       0.005241       0.002649      -0.001408       0.002750      -0.011336      -0.006448      -0.001004       0.007452              1.765004       1.441592       0.157592       0.015710       2.330452       0.467072       1.522969           0.000004
          191              H       5.831402      18.339078      24.925879       0.162623       0.990948 0.73460963E+01  0.69494807E+02                                 1.564449                            1.523235      -0.782664       2.521956                    0.999893       3.032452       7.916022       0.546641       1.184427      -0.734243      -0.001527      -0.013083       0.009551       0.016270       0.001917       0.000325      -0.006470      -0.004730      -0.002811      -0.006261      -0.001613       0.007874              1.572537       1.393597      -0.204050       0.182997       1.855710      -0.242916       1.468304           0.000003
          192              H       5.809051      18.998435      23.504733       0.160187       0.861348 0.61972272E+01  0.57495471E+02                                 1.543109                            1.490273      -0.894362       2.470354                    0.999095       3.305048       9.211768       0.491252       1.343896      -0.695216      -0.001819      -0.002090      -0.017805       0.018020       0.001232       0.003557       0.002993       0.004474       0.022416      -0.006661      -0.002731       0.009391              1.560453       1.427048       0.062930      -0.363076       1.369336       0.043886       1.884975          -0.000000
          193              H       4.669145       8.122390      23.603706       0.100823       0.989055 0.68196406E+01  0.64422333E+02                                 1.647825                            1.531622      -0.812073       2.491722                    0.999610       3.408012       9.402618       0.502642       1.289950      -0.706514       0.043556      -0.015843       0.011346       0.047716       0.001391       0.004482       0.006160       0.015277      -0.045979      -0.017925       0.001646       0.016278              1.725398       2.006821      -0.466907       0.152795       1.747365      -0.129886       1.422009           0.000001
          194              H       4.461280      10.370910      23.621470       0.130010       0.886395 0.63765741E+01  0.59670017E+02                                 1.570434                            1.513866      -1.008768       2.410204                    0.997981       3.433795       9.657844       0.485645       1.347780      -0.693700       0.025261       0.018052       0.009408       0.032442      -0.000835       0.003238      -0.001401      -0.000158      -0.037742      -0.013202       0.005537       0.007665              1.580492       1.740587       0.301435       0.162533       1.671346       0.052132       1.329542           0.000000
          195              H       0.652652       9.923888      22.515007       0.131036       1.032008 0.74364785E+01  0.70143735E+02                                 1.558282                            1.498460      -0.836798       2.490631                    0.999642       3.054290       7.807057       0.573496       1.132281      -0.747016      -0.030074       0.013087      -0.008627       0.033914      -0.000430       0.006395       0.000119       0.004882      -0.042544      -0.015798       0.004629       0.011170              1.569896       1.828838      -0.252378       0.226469       1.537262      -0.146887       1.343588           0.000002
          196              H       0.958862       7.684308      22.601291       0.085334       1.287161 0.91736669E+01  0.91510265E+02                                 1.829226                            1.676025      -0.930831       2.426406                    0.998096       3.408296       9.061579       0.534724       1.148284      -0.741814      -0.036978      -0.023177      -0.009457       0.044654       0.000968       0.010022       0.000880       0.010427      -0.049249      -0.019484       0.002906       0.016578              1.902791       2.049624       0.602330       0.125881       2.202756       0.065367       1.455994          -0.000002
          197              H       1.781383      10.943099      25.301467       0.153840       0.916268 0.66044771E+01  0.62551162E+02                                 1.632412                            1.555268      -1.084874       2.370255                    0.998112       3.515255      10.053105       0.470875       1.373420      -0.688193       0.006073      -0.010103      -0.002553       0.012061      -0.001663       0.000863      -0.005499      -0.003015      -0.000976      -0.004966      -0.001714       0.006680              1.687943       1.304206      -0.181784      -0.033269       2.312274      -0.112476       1.447348           0.000001
          198              H       2.109944      12.241697       0.738488       0.168099       0.864842 0.63661755E+01  0.59696002E+02                                 1.572708                            1.531329      -0.914349       2.469359                    0.998394       3.350317       9.509385       0.472879       1.381305      -0.687747       0.012725       0.006822       0.008440       0.016724       0.003448       0.004647       0.000477      -0.000101       0.011592      -0.006406      -0.000557       0.006963              1.567339       1.513520       0.118981       0.362512       1.428468       0.065534       1.760031           0.000001
          199              H       0.643712      11.971249       0.253776       0.160322       0.991944 0.73945135E+01  0.69937732E+02                                 1.550958                            1.516534      -0.823468       2.497143                    0.999822       3.045523       7.901178       0.555237       1.166342      -0.738443      -0.012190       0.004258      -0.003380       0.013348      -0.000861       0.001901      -0.002695       0.007872      -0.004834      -0.005193      -0.000374       0.005568              1.547984       1.897108      -0.040824      -0.216104       1.391639      -0.099010       1.355204           0.000003
          200              H       0.947687      15.643535      24.996936       0.158892       0.997987 0.69141596E+01  0.65465098E+02                                 1.647156                            1.528563      -1.139199       2.344063                    0.998027       3.399951       9.355953       0.510478       1.267239      -0.710474       0.001070       0.012960      -0.004356       0.013714      -0.005388       0.001242       0.004669      -0.006234       0.015024      -0.009577       0.001308       0.008269              1.733372       1.300548      -0.173179       0.031787       2.469276      -0.321956       1.430291           0.000001
          201              H       0.187749      14.333760       0.022840       0.159890       1.016112 0.75648820E+01  0.71720026E+02                                 1.551294                            1.513710      -0.832936       2.491203                    0.999650       3.060100       7.863040       0.568792       1.135833      -0.745816      -0.009728      -0.007553      -0.002588       0.012584       0.004352      -0.000043       0.005296       0.003677      -0.006637      -0.007680       0.000708       0.006972              1.544030       1.800892       0.194072      -0.178533       1.470998      -0.134407       1.360201           0.000003
          202              H       1.627160      14.606444       0.578609       0.162117       0.957226 0.68438456E+01  0.63793342E+02                                 1.535765                            1.472482      -0.847114       2.488525                    0.999625       3.087395       8.076785       0.553095       1.188040      -0.731544       0.010381      -0.000561       0.006101       0.012054      -0.000986       0.001839       0.002516      -0.001106       0.005870      -0.003672      -0.000099       0.003772              1.550186       1.534064      -0.160749       0.384685       1.369303      -0.171240       1.747192           0.000002
          203              H       2.648605      15.636830      20.558394       0.157034       0.862778 0.60722715E+01  0.57015826E+02                                 1.640212                            1.544574      -1.300732       2.269957                    0.995930       3.740126      11.088973       0.442756       1.473321      -0.667909      -0.004508       0.013669       0.003860       0.014902       0.000117      -0.001079      -0.000024      -0.013674       0.018101      -0.009928       0.003821       0.006107              1.724590       1.398324      -0.249513      -0.001456       2.399185       0.014154       1.376261          -0.000000
          204              H       3.792982      14.590798      20.327458       0.160994       0.842849 0.61307931E+01  0.57196851E+02                                 1.570105                            1.520905      -0.985283       2.431195                    0.996810       3.442216       9.884114       0.464015       1.414878      -0.680679       0.014319      -0.001001       0.001840       0.014471      -0.000164       0.000286      -0.004357       0.010322      -0.013492      -0.008135       0.000710       0.007425              1.606468       2.058468      -0.086533      -0.083879       1.398991      -0.034239       1.361944          -0.000000
          205              H       2.366981      14.338231      19.728546       0.157503       0.841048 0.60825035E+01  0.56765072E+02                                 1.578039                            1.521081      -1.058453       2.389303                    0.996860       3.538945      10.240424       0.460101       1.426440      -0.677730      -0.010315      -0.006828      -0.004767       0.013257       0.002836       0.002208       0.001684      -0.000743      -0.005642      -0.003181      -0.001720       0.004901              1.629333       1.514681       0.120744       0.405952       1.427135       0.168814       1.946184          -0.000000
          206              H       3.323609      10.907337      20.837547       0.154357       1.016820 0.73781624E+01  0.70699167E+02                                 1.651056                            1.568690      -1.004243       2.402948                    0.999332       3.313502       9.045574       0.511072       1.250713      -0.715863       0.000486      -0.012150       0.004569       0.012990      -0.002523      -0.001169       0.004957      -0.007797      -0.006824      -0.004784      -0.003457       0.008242              1.713143       1.335950      -0.170103       0.010230       2.303054      -0.340066       1.500426           0.000000
          207              H       2.655311      11.939958      19.865585       0.160731       0.983445 0.72152633E+01  0.69026803E+02                                 1.647111                            1.578009      -0.856077       2.485500                    0.999473       3.271703       9.040704       0.494701       1.294189      -0.706962      -0.010983       0.004055      -0.006040       0.013174      -0.002181       0.002300       0.001097       0.002414      -0.005098      -0.003930       0.000152       0.003779              1.698032       1.693683      -0.165169       0.513355       1.417948      -0.179116       1.982466          -0.000000
          208              H       4.105897      12.194760      20.401053       0.162589       0.851112 0.62503049E+01  0.58252315E+02                                 1.544687                            1.508450      -0.875657       2.480124                    0.999159       3.342892       9.412493       0.481396       1.365186      -0.690818       0.011833       0.008487       0.001463       0.014635       0.003923       0.001030       0.003456       0.000798      -0.007374      -0.004959      -0.001347       0.006305              1.551410       1.904477       0.164644      -0.180520       1.419446      -0.074901       1.330307          -0.000001
          209              H       8.048631      16.293952      16.447223       0.084475       1.013065 0.71751368E+01  0.69289013E+02                                 1.724743                            1.608569      -1.010658       2.386836                    0.996775       3.743990      10.766269       0.469020       1.352323      -0.691754      -0.002966       0.022212       0.035447       0.041936       0.008959      -0.003578       0.008825      -0.010222       0.010598      -0.015329       0.002170       0.013159              1.794314       1.494319      -0.070964      -0.173412       1.632104       0.331544       2.256518           0.000000
          210              H       9.494747      17.082946      14.863660       0.118427       0.938869 0.68920454E+01  0.66103555E+02                                 1.657735                            1.593286      -1.196464       2.311232                    0.996068       3.691499      10.692275       0.462337       1.381245      -0.685869       0.017094       0.025714       0.004494       0.031202       0.009503      -0.002576       0.003171       0.005321       0.014212      -0.013168       0.005659       0.007509              1.672252       1.684148       0.359380      -0.020250       1.896082       0.139384       1.436525          -0.000001
          211              H       8.254261      14.172833      12.445175       0.135016       1.104431 0.81395750E+01  0.79143922E+02                                 1.694979                            1.619719      -0.784723       2.521992                    0.999814       3.125812       8.321398       0.521172       1.208674      -0.729215       0.002753      -0.018157      -0.029709       0.034927       0.009743      -0.002452       0.005695      -0.005391       0.020911      -0.014951       0.004405       0.010546              1.710060       1.446531       0.019342      -0.131442       1.594270       0.369561       2.089379          -0.000031
          212              H       6.875198      13.455362      14.079492       0.088898       1.303872 0.94315011E+01  0.94434522E+02                                 1.834668                            1.694831      -0.829087       2.476246                    0.999130       3.313095       8.733405       0.535615       1.142097      -0.745191      -0.020026      -0.039321      -0.011287       0.045547       0.013803      -0.001705       0.011039      -0.013077       0.013300      -0.019919       0.001286       0.018632              1.887020       1.956228       0.576461      -0.039979       2.173027       0.032614       1.531804          -0.000011
          213              H      12.619431      14.360582      13.249645       0.161367       0.814645 0.54135182E+01  0.48532651E+02                                 1.486048                            1.389538      -0.841836       2.494997                    0.999404       3.205300       8.768636       0.510810       1.337497      -0.696371       0.011472      -0.005061      -0.006629       0.014183      -0.000627       0.001870      -0.000140      -0.004179      -0.002489      -0.003198       0.000540       0.002658              1.552959       2.031721      -0.296135      -0.226664       1.302090      -0.015839       1.325067           0.000020
          214              H      11.685155      15.107108      14.264749       0.156282       0.909051 0.67058660E+01  0.62896703E+02                                 1.546229                            1.508617      -0.845323       2.482077                    0.999753       3.246674       8.840354       0.513096       1.272724      -0.710977       0.000027       0.005409       0.008738       0.010276      -0.000848       0.002174       0.002263      -0.006324       0.011241      -0.005813       0.000508       0.005305              1.560864       1.349440      -0.082254      -0.092079       1.440876       0.267328       1.892277          -0.000008
          215              H      11.130848      13.902384      13.427288       0.175021       0.927327 0.69680001E+01  0.67006781E+02                                 1.663146                            1.614266      -1.154882       2.357822                    0.996944       3.460661      10.032523       0.454174       1.402404      -0.683355      -0.008079      -0.014536      -0.006824       0.017976       0.004371       0.002973       0.002922       0.000429      -0.003672      -0.003772      -0.003308       0.007080              1.676701       1.736442       0.343817      -0.090177       1.923404      -0.099942       1.370256          -0.000002
          216              H      13.600644      14.718199      11.909708       0.157558       0.833612 0.55330379E+01  0.50045079E+02                                 1.525931                            1.415797      -1.004547       2.412688                    0.998358       3.335009       9.265979       0.498470       1.358532      -0.691312      -0.005362      -0.007127       0.009854       0.013291       0.000586       0.000284       0.000249       0.002284      -0.003583      -0.001282      -0.000635       0.001917              1.595952       1.352032      -0.138257       0.003477       1.658974      -0.480519       1.776849          -0.000000
          217              H      13.607350      14.863481      10.348985       0.169617       0.903551 0.65961107E+01  0.62213326E+02                                 1.597828                            1.540846      -1.011148       2.413891                    0.999048       3.362587       9.477228       0.481115       1.349777      -0.693840      -0.003174      -0.009765      -0.011930       0.015740      -0.000500       0.000242       0.005989       0.002170      -0.008859      -0.007523       0.002559       0.004963              1.645602       1.326561      -0.107950      -0.124017       1.553144       0.312552       2.057100          -0.000001
          218              H      14.172833      16.016798      11.247352       0.157852       0.881790 0.64339650E+01  0.60896171E+02                                 1.624192                            1.560228      -1.277721       2.283305                    0.995643       3.627108      10.570720       0.456106       1.418825      -0.678617       0.006432       0.009672       0.001811       0.011756       0.002372      -0.003222       0.001110      -0.006406      -0.000063      -0.005938       0.001941       0.003997              1.674212       1.752671       0.372715       0.003866       1.921679      -0.052221       1.348285           0.000001
          219              H       9.052195      18.812921       9.651101       0.158504       1.009796 0.71053736E+01  0.66474914E+02                                 1.553503                            1.469711      -0.985557       2.418661                    0.999076       3.094304       7.960118       0.574284       1.140009      -0.743356      -0.012628      -0.001032       0.008595       0.015310      -0.003500      -0.000475      -0.004418       0.002044      -0.004475      -0.006285       0.000889       0.005397              1.586007       1.981815      -0.195724      -0.341517       1.294802       0.020714       1.481405           0.000003
          220              H      10.525133      19.277824       9.382099       0.160077       1.065263 0.80908755E+01  0.79480509E+02                                 1.710588                            1.649978      -1.132105       2.345948                    0.998413       3.426901       9.528430       0.494139       1.261804      -0.712991       0.011406       0.009335       0.003606       0.015173       0.002881       0.005194      -0.000415      -0.009649      -0.005151      -0.008601       0.001964       0.006637              1.735736       1.823651       0.470208      -0.170655       1.924410      -0.113453       1.459149           0.000002
          221              H       9.897067      18.122272       8.526874       0.161716       1.014629 0.74795847E+01  0.71440876E+02                                 1.612609                            1.553197      -0.865656       2.481498                    0.999220       3.171621       8.459160       0.530188       1.209503      -0.726686       0.002345      -0.010092      -0.008850       0.013626       0.000108      -0.000279       0.001471      -0.000036       0.000890      -0.001457      -0.000123       0.001581              1.631663       1.341636      -0.032951      -0.080445       1.469169       0.300731       2.084184           0.000004
          222              H       7.731245      17.293046      12.297985       0.157396       0.943102 0.67199662E+01  0.63443248E+02                                 1.618859                            1.534333      -1.059644       2.384036                    0.998581       3.372761       9.396982       0.493838       1.313723      -0.701126      -0.004578      -0.005208       0.010829       0.012859      -0.001168      -0.004059       0.001577       0.011265      -0.008753      -0.005456      -0.003281       0.008737              1.678126       1.686449       0.085597      -0.479269       1.407564      -0.256483       1.940365           0.000001
          223              H       8.216264      18.620701      11.622941       0.156910       0.911579 0.66420706E+01  0.62420739E+02                                 1.568488                            1.514759      -1.016560       2.408019                    0.997702       3.366437       9.306838       0.503113       1.295433      -0.704766       0.005954       0.012132       0.004688       0.014304       0.000968      -0.001703       0.002751       0.000065      -0.015889      -0.006556       0.002825       0.003731              1.569485       1.338486      -0.047693      -0.111426       2.022334       0.163447       1.347635          -0.000000
          224              H       7.686543      17.440563      10.737263       0.166750       0.924266 0.66582088E+01  0.60900596E+02                                 1.436957                            1.404703      -0.770594       2.529300                    0.999915       2.879399       7.174214       0.602559       1.111329      -0.752858      -0.000747      -0.008118      -0.013461       0.015737      -0.001081      -0.000652       0.005479       0.001193       0.014315      -0.005925      -0.001804       0.007729              1.429727       1.446616       0.079887       0.212817       1.182349       0.116399       1.660216           0.000003
          225              H      15.069112       9.342760       6.978840       0.092628       1.047828 0.73089585E+01  0.70941000E+02                                 1.770748                            1.628301      -1.125150       2.340851                    0.995590       3.720294      10.741604       0.463894       1.360333      -0.690413      -0.012207      -0.038976       0.021970       0.046377       0.001269      -0.011395      -0.004175      -0.017930       0.014921      -0.017311       0.003854       0.013457              1.846093       1.442259      -0.034597       0.030501       2.437877      -0.358729       1.658144          -0.000002
          226              H      14.333760      11.291776       7.948264       0.134700       0.935340 0.68751228E+01  0.65463876E+02                                 1.623128                            1.569650      -1.022719       2.411030                    0.997852       3.418265       9.652951       0.478661       1.343868      -0.695197      -0.015328       0.000033       0.031693       0.035205      -0.001544      -0.007358      -0.000698      -0.018732       0.020075      -0.015320       0.006144       0.009175              1.624719       1.443864      -0.069493      -0.218104       1.445655       0.039053       1.984638           0.000017
          227              H      15.428964      13.251967       4.664403       0.130916       1.100086 0.81698508E+01  0.79193613E+02                                 1.659665                            1.598630      -0.806355       2.508747                    0.999656       3.122535       8.191769       0.538663       1.173040      -0.737645       0.000597       0.030895      -0.018998       0.036274      -0.000517      -0.008705      -0.005982      -0.020732       0.012052      -0.016477       0.002970       0.013508              1.658841       1.343073       0.023926      -0.039103       2.009776      -0.225161       1.623674          -0.000011
          228              H      16.222428      11.262719       3.788876       0.086505       1.314672 0.95023828E+01  0.95545652E+02                                 1.859283                            1.711391      -0.819684       2.478760                    0.999203       3.365809       8.959227       0.527024       1.155839      -0.741231       0.013052       0.004349      -0.043501       0.045624      -0.001501      -0.012020      -0.007823      -0.019101       0.029777      -0.020239       0.002006       0.018233              1.926378       1.756484      -0.134922      -0.458614       1.599024       0.200419       2.423626           0.000020
          229              H      10.972155      13.220676       6.590563       0.158115       0.881124 0.61712800E+01  0.56256990E+02                                 1.470969                            1.411608      -0.838186       2.492275                    0.999625       3.074507       8.047701       0.554908       1.210833      -0.725471      -0.009107       0.008164       0.004972       0.013203      -0.000091      -0.000606      -0.000566       0.001744       0.001679      -0.001360       0.000128       0.001231              1.482501       1.763989      -0.122823      -0.031395       1.470929       0.193997       1.212586           0.000002
          230              H      12.049478      12.842942       5.517090       0.169762       0.935839 0.69281464E+01  0.66062659E+02                                 1.626540                            1.571123      -1.100220       2.374650                    0.997740       3.391468       9.568505       0.480764       1.336087      -0.696554       0.003780       0.002286      -0.016002       0.016601       0.003324       0.000129      -0.000674      -0.000561       0.007492      -0.004628       0.001848       0.002780              1.658913       1.379576       0.039490       0.002710       1.399411       0.304319       2.197750           0.000062
          231              H      12.020422      12.094180       6.892556       0.166924       0.872752 0.64847930E+01  0.61066160E+02                                 1.578607                            1.542097      -0.971206       2.438474                    0.998463       3.375932       9.590366       0.472980       1.375177      -0.688776       0.002206      -0.010604       0.010044       0.014771       0.000889       0.001388      -0.003140      -0.005235      -0.001795      -0.004027      -0.000731       0.004759              1.585946       1.422201      -0.008131       0.096396       1.973250      -0.180694       1.362386          -0.000067
          232              H      10.379851      14.660086       7.311287       0.161779       0.901080 0.59546055E+01  0.53091037E+02                                 1.418463                            1.326490      -0.831620       2.494682                    0.999807       2.903816       7.198776       0.619943       1.108118      -0.751617      -0.000232      -0.014299      -0.003995       0.014848       0.001203       0.000288      -0.000476       0.000774      -0.002496      -0.001394      -0.000286       0.001680              1.474336       1.310970       0.232646       0.147326       1.800961       0.410750       1.311078          -0.000001
          233              H      10.569835      15.531779       8.603006       0.167181       1.012812 0.74434684E+01  0.71570410E+02                                 1.650516                            1.579078      -1.080092       2.374556                    0.999009       3.324542       9.127992       0.507090       1.256212      -0.714197      -0.001053      -0.004490       0.015617       0.016283      -0.002082      -0.002858      -0.005659       0.003856       0.001209      -0.007882       0.002610       0.005271              1.688850       1.398142      -0.049625      -0.245625       1.443975       0.323386       2.224433          -0.000007
          234              H      10.648064      16.200077       7.186936       0.155686       0.996234 0.73224526E+01  0.69082012E+02                                 1.544321                            1.497904      -0.874324       2.468488                    0.999425       3.117212       8.075151       0.565008       1.149060      -0.741256       0.002856       0.008139      -0.008600       0.012180       0.000148      -0.000842      -0.003292      -0.002442       0.007256      -0.002777      -0.002026       0.004803              1.550263       1.301926      -0.092874       0.083393       1.913271      -0.243461       1.435592           0.000003
          235              H      16.510758      16.651569       8.232493       0.154814       0.956891 0.71324644E+01  0.69229929E+02                                 1.713364                            1.642625      -1.298117       2.276107                    0.994874       3.689629      10.869026       0.444819       1.418629      -0.679027       0.008424      -0.011547      -0.006008       0.015505       0.000249      -0.002451      -0.000029      -0.001092      -0.001671      -0.002874       0.000798       0.002075              1.746259       2.057234      -0.207197      -0.141184       1.788404       0.122339       1.393138          -0.000001
          236              H      15.451315      17.787005       8.011708       0.156518       0.900033 0.65503044E+01  0.62234048E+02                                 1.642086                            1.570379      -1.264065       2.284311                    0.996372       3.651215      10.638011       0.456626       1.411818      -0.679912      -0.008538       0.008639      -0.010826       0.016271      -0.001860       0.004663      -0.004721      -0.006496       0.009902      -0.007017      -0.001902       0.008920              1.729225       1.392173      -0.042656       0.010553       2.309147      -0.414072       1.486355           0.000000
          237              H      15.538485      17.056124       9.397325       0.165154       0.830277 0.61284863E+01  0.57583665E+02                                 1.592577                            1.549850      -1.296198       2.286904                    0.993324       3.624154      10.692530       0.443509       1.469796      -0.669385      -0.005674      -0.003382       0.015388       0.016746      -0.001084      -0.003905       0.002735      -0.003385       0.009434      -0.005120      -0.001251       0.006371              1.627130       1.387904       0.008283      -0.096165       1.413321       0.117026       2.080166           0.000000
          238              H      16.781206      13.643111       6.940774       0.148997       1.072964 0.77270643E+01  0.74716812E+02                                 1.689429                            1.587221      -1.080375       2.360993                    0.999108       3.378227       9.189302       0.518097       1.222620      -0.721731      -0.001142      -0.011843      -0.004009       0.012555      -0.005241      -0.002649      -0.001408       0.002750      -0.011336      -0.006448      -0.001004       0.007452              1.765003       1.441591      -0.157592      -0.015710       2.330450       0.467071       1.522968           0.000005
          239              H      17.006952      15.187572       6.796121       0.162623       0.990947 0.73460907E+01  0.69494740E+02                                 1.564449                            1.523234      -0.782664       2.521955                    0.999893       3.032451       7.916018       0.546641       1.184427      -0.734243      -0.001527       0.013083      -0.009551       0.016270      -0.001917      -0.000325      -0.006470      -0.004730      -0.002811      -0.006261      -0.001613       0.007874              1.572536       1.393596       0.204050      -0.182997       1.855709      -0.242916       1.468303           0.000003
          240              H      16.984601      14.528215       8.217267       0.160187       0.861347 0.61972231E+01  0.57495424E+02                                 1.543109                            1.490273      -0.894361       2.470355                    0.999095       3.305047       9.211765       0.491252       1.343896      -0.695216      -0.001819       0.002090       0.017805       0.018020      -0.001232      -0.003557       0.002993       0.004474       0.022416      -0.006661      -0.002731       0.009391              1.560453       1.427048      -0.062930       0.363076       1.369335       0.043886       1.884975           0.000000
          241              H      15.844695       3.053160       8.118294       0.100823       0.989054 0.68196366E+01  0.64422290E+02                                 1.647825                            1.531622      -0.812073       2.491723                    0.999610       3.408011       9.402617       0.502641       1.289950      -0.706513       0.043556       0.015843      -0.011346       0.047716      -0.001391      -0.004482       0.006160       0.015277      -0.045979      -0.017925       0.001646       0.016278              1.725398       2.006821       0.466907      -0.152795       1.747365      -0.129886       1.422009           0.000002
          242              H      15.636830       0.804640       8.100530       0.130010       0.886395 0.63765698E+01  0.59669971E+02                                 1.570434                            1.513866      -1.008768       2.410204                    0.997981       3.433794       9.657843       0.485644       1.347780      -0.693700       0.025261      -0.018052      -0.009408       0.032442       0.000835      -0.003238      -0.001401      -0.000158      -0.037742      -0.013202       0.005537       0.007665              1.580492       1.740587      -0.301435      -0.162533       1.671346       0.052132       1.329542           0.000002
          243              H      11.828202       1.251662       9.206993       0.131036       1.032009 0.74364869E+01  0.70143836E+02                                 1.558283                            1.498461      -0.836798       2.490631                    0.999642       3.054292       7.807064       0.573496       1.132281      -0.747016      -0.030074      -0.013087       0.008627       0.033914       0.000430      -0.006395       0.000119       0.004882      -0.042544      -0.015798       0.004629       0.011170              1.569897       1.828840       0.252378      -0.226470       1.537263      -0.146887       1.343588           0.000002
          244              H      12.134412       3.491242       9.120709       0.085335       1.287161 0.91736706E+01  0.91510328E+02                                 1.829227                            1.676026      -0.930830       2.426407                    0.998096       3.408296       9.061586       0.534724       1.148285      -0.741813      -0.036978       0.023177       0.009457       0.044654      -0.000968      -0.010022       0.000880       0.010427      -0.049249      -0.019484       0.002906       0.016578              1.902793       2.049626      -0.602331      -0.125881       2.202759       0.065367       1.455995           0.000000
          245              H      12.956933       0.232451       6.420533       0.153840       0.916268 0.66044775E+01  0.62551168E+02                                 1.632412                            1.555268      -1.084874       2.370255                    0.998112       3.515255      10.053106       0.470875       1.373420      -0.688193       0.006073       0.010103       0.002553       0.012061       0.001663      -0.000863      -0.005499      -0.003015      -0.000976      -0.004966      -0.001714       0.006680              1.687943       1.304206       0.181784       0.033269       2.312275      -0.112476       1.447348           0.000001
          246              H      13.285494      21.284953       5.605912       0.168099       0.864842 0.63661755E+01  0.59696002E+02                                 1.572708                            1.531329      -0.914349       2.469359                    0.998394       3.350317       9.509385       0.472879       1.381305      -0.687747       0.012725      -0.006822      -0.008440       0.016724      -0.003448      -0.004647       0.000477      -0.000101       0.011592      -0.006406      -0.000557       0.006963              1.567339       1.513519      -0.118981      -0.362512       1.428468       0.065534       1.760031           0.000001
          247              H      11.819262      21.555401       6.090624       0.160322       0.991944 0.73945096E+01  0.69937686E+02                                 1.550958                            1.516534      -0.823468       2.497144                    0.999822       3.045522       7.901175       0.555237       1.166342      -0.738443      -0.012190      -0.004258       0.003380       0.013348       0.000861      -0.001901      -0.002695       0.007872      -0.004834      -0.005193      -0.000374       0.005568              1.547983       1.897108       0.040824       0.216104       1.391639      -0.099010       1.355204           0.000003
          248              H      12.123237      17.883115       6.725064       0.158891       0.997987 0.69141613E+01  0.65465123E+02                                 1.647157                            1.528564      -1.139199       2.344063                    0.998027       3.399952       9.355959       0.510478       1.267240      -0.710474       0.001070      -0.012960       0.004356       0.013714       0.005388      -0.001242       0.004669      -0.006234       0.015024      -0.009577       0.001308       0.008269              1.733373       1.300548       0.173179      -0.031787       2.469278      -0.321956       1.430292           0.000002
          249              H      11.363299      19.192890       6.321560       0.159890       1.016112 0.75648763E+01  0.71719956E+02                                 1.551293                            1.513710      -0.832936       2.491204                    0.999650       3.060099       7.863036       0.568792       1.135833      -0.745816      -0.009728       0.007553       0.002588       0.012584      -0.004352       0.000043       0.005296       0.003677      -0.006637      -0.007680       0.000708       0.006972              1.544030       1.800891      -0.194072       0.178533       1.470997      -0.134407       1.360200           0.000004
          250              H      12.802710      18.920206       5.765791       0.162117       0.957226 0.68438499E+01  0.63793408E+02                                 1.535768                            1.472484      -0.847114       2.488525                    0.999625       3.087396       8.076796       0.553094       1.188043      -0.731543       0.010381       0.000561      -0.006101       0.012054       0.000986      -0.001839       0.002516      -0.001106       0.005870      -0.003672      -0.000099       0.003772              1.550188       1.534066       0.160749      -0.384686       1.369305      -0.171241       1.747194           0.000003
          251              H      13.824155      17.889820      11.163606       0.157034       0.862779 0.60722757E+01  0.57015873E+02                                 1.640212                            1.544574      -1.300733       2.269957                    0.995930       3.740127      11.088975       0.442756       1.473320      -0.667909      -0.004508      -0.013669      -0.003860       0.014902      -0.000117       0.001079      -0.000024      -0.013674       0.018101      -0.009928       0.003821       0.006107              1.724590       1.398324       0.249513       0.001456       2.399185       0.014154       1.376261           0.000000
          252              H      14.968532      18.935852      11.394542       0.160994       0.842848 0.61307885E+01  0.57196802E+02                                 1.570105                            1.520905      -0.985283       2.431195                    0.996810       3.442215       9.884113       0.464014       1.414879      -0.680679       0.014319       0.001001      -0.001840       0.014471       0.000164      -0.000286      -0.004357       0.010322      -0.013492      -0.008135       0.000710       0.007425              1.606468       2.058468       0.086533       0.083879       1.398991      -0.034239       1.361944           0.000000
          253              H      13.542531      19.188419      11.993454       0.157503       0.841048 0.60824995E+01  0.56765028E+02                                 1.578038                            1.521081      -1.058453       2.389303                    0.996860       3.538944      10.240422       0.460101       1.426441      -0.677730      -0.010315       0.006828       0.004767       0.013257      -0.002836      -0.002208       0.001684      -0.000743      -0.005642      -0.003181      -0.001720       0.004901              1.629333       1.514681      -0.120744      -0.405952       1.427135       0.168814       1.946184           0.000000
          254              H      14.499159       0.268213      10.884453       0.154357       1.016820 0.73781624E+01  0.70699167E+02                                 1.651056                            1.568690      -1.004243       2.402949                    0.999332       3.313502       9.045574       0.511072       1.250713      -0.715863       0.000486       0.012150      -0.004569       0.012990       0.002523       0.001169       0.004957      -0.007797      -0.006824      -0.004784      -0.003457       0.008242              1.713143       1.335950       0.170103      -0.010230       2.303054      -0.340066       1.500426           0.000000
          255              H      13.830861      21.586692      11.856415       0.160731       0.983445 0.72152633E+01  0.69026803E+02                                 1.647111                            1.578009      -0.856077       2.485500                    0.999473       3.271703       9.040704       0.494701       1.294189      -0.706962      -0.010983      -0.004055       0.006040       0.013174       0.002181      -0.002300       0.001097       0.002414      -0.005098      -0.003930       0.000152       0.003779              1.698032       1.693683       0.165169      -0.513355       1.417948      -0.179116       1.982466           0.000000
          256              H      15.281447      21.331890      11.320947       0.162589       0.851112 0.62503056E+01  0.58252321E+02                                 1.544687                            1.508450      -0.875657       2.480125                    0.999159       3.342892       9.412492       0.481396       1.365185      -0.690818       0.011833      -0.008487      -0.001463       0.014635      -0.003923      -0.001030       0.003456       0.000798      -0.007374      -0.004959      -0.001347       0.006305              1.551410       1.904477      -0.164644       0.180520       1.419446      -0.074901       1.330307           0.000002
          257              H      14.302469       6.057148       3.758423       0.084475       1.013066 0.71751393E+01  0.69289037E+02                                 1.724742                            1.608569      -1.010658       2.386837                    0.996775       3.743990      10.766266       0.469020       1.352322      -0.691754       0.002966      -0.022212       0.035447       0.041936       0.008959       0.003578      -0.008825      -0.010222       0.010598      -0.015329       0.002170       0.013159              1.794313       1.494318      -0.070964       0.173412       1.632104      -0.331543       2.256517           0.000000
          258              H      12.856353       5.268154       2.174860       0.118427       0.938869 0.68920414E+01  0.66103511E+02                                 1.657735                            1.593286      -1.196464       2.311232                    0.996068       3.691498      10.692273       0.462337       1.381246      -0.685868      -0.017094      -0.025714       0.004494       0.031202       0.009503       0.002576      -0.003171       0.005321       0.014212      -0.013168       0.005659       0.007509              1.672251       1.684148       0.359380       0.020250       1.896082      -0.139384       1.436525           0.000001
          259              H      14.096839       8.178267      25.133975       0.135016       1.104427 0.81395351E+01  0.79143408E+02                                 1.694972                            1.619713      -0.784723       2.521992                    0.999814       3.125807       8.321368       0.521175       1.208670      -0.729216      -0.002753       0.018157      -0.029709       0.034927       0.009743       0.002452      -0.005695      -0.005391       0.020910      -0.014951       0.004405       0.010546              1.710053       1.446525       0.019342       0.131441       1.594264      -0.369558       2.089369          -0.000027
          260              H      15.475902       8.895738       1.390692       0.088899       1.303870 0.94314816E+01  0.94434261E+02                                 1.834663                            1.694827      -0.829087       2.476246                    0.999130       3.313094       8.733394       0.535617       1.142095      -0.745192       0.020026       0.039321      -0.011287       0.045547       0.013803       0.001705      -0.011039      -0.013077       0.013300      -0.019919       0.001286       0.018632              1.887015       1.956223       0.576459       0.039979       2.173022      -0.032614       1.531801           0.000009
          261              H       9.731669       7.990518       0.560845       0.161367       0.814647 0.54135343E+01  0.48532843E+02                                 1.486051                            1.389541      -0.841841       2.494995                    0.999404       3.205307       8.768666       0.510808       1.337498      -0.696370      -0.011472       0.005061      -0.006629       0.014183      -0.000627      -0.001870       0.000140      -0.004179      -0.002489      -0.003198       0.000540       0.002658              1.552963       2.031726      -0.296136       0.226665       1.302093       0.015839       1.325070          -0.000022
          262              H      10.665945       7.243992       1.575949       0.156282       0.909050 0.67058570E+01  0.62896597E+02                                 1.546228                            1.508616      -0.845321       2.482078                    0.999753       3.246672       8.840347       0.513097       1.272724      -0.710977      -0.000027      -0.005409       0.008738       0.010276      -0.000848      -0.002174      -0.002263      -0.006324       0.011241      -0.005813       0.000508       0.005305              1.560863       1.349439      -0.082254       0.092079       1.440875      -0.267328       1.892276           0.000009
          263              H      11.220252       8.448716       0.738488       0.175022       0.927322 0.69679505E+01  0.67006177E+02                                 1.663139                            1.614260      -1.154871       2.357828                    0.996944       3.460647      10.032469       0.454175       1.402404      -0.683355       0.008080       0.014536      -0.006824       0.017977       0.004371      -0.002973      -0.002922       0.000428      -0.003673      -0.003772      -0.003309       0.007081              1.676694       1.736435       0.343815       0.090176       1.923396       0.099941       1.370252           0.000022
          264              H       8.750456       7.632901      24.598508       0.157558       0.833612 0.55330387E+01  0.50045093E+02                                 1.525931                            1.415798      -1.004547       2.412688                    0.998358       3.335010       9.265985       0.498469       1.358532      -0.691312       0.005362       0.007127       0.009854       0.013291       0.000586      -0.000284      -0.000249       0.002284      -0.003583      -0.001282      -0.000635       0.001917              1.595952       1.352033      -0.138257      -0.003477       1.658975       0.480519       1.776849           0.000003
          265              H       8.743750       7.487618      23.037785       0.169617       0.903549 0.65960865E+01  0.62213069E+02                                 1.597829                            1.540846      -1.011149       2.413890                    0.999048       3.362583       9.477229       0.481113       1.349782      -0.693839       0.003174       0.009764      -0.011930       0.015740      -0.000500      -0.000242      -0.005988       0.002170      -0.008859      -0.007523       0.002559       0.004963              1.645602       1.326561      -0.107950       0.124017       1.553143      -0.312551       2.057101          -0.000002
          266              H       8.178267       6.334302      23.936152       0.157852       0.881787 0.64339393E+01  0.60895883E+02                                 1.624190                            1.560227      -1.277721       2.283305                    0.995643       3.627103      10.570710       0.456105       1.418828      -0.678616      -0.006432      -0.009672       0.001811       0.011756       0.002372       0.003222      -0.001110      -0.006406      -0.000063      -0.005938       0.001941       0.003997              1.674210       1.752669       0.372715      -0.003867       1.921676       0.052221       1.348284           0.000000
          267              H      13.298904       3.538179      22.339901       0.158504       1.009793 0.71053481E+01  0.66474666E+02                                 1.553505                            1.469713      -0.985557       2.418661                    0.999076       3.094295       7.960114       0.574280       1.140017      -0.743355       0.012628       0.001032       0.008595       0.015310      -0.003500       0.000475       0.004418       0.002044      -0.004475      -0.006285       0.000889       0.005397              1.586010       1.981818      -0.195725       0.341517       1.294805      -0.020714       1.481408          -0.000002
          268              H      11.825967       3.073276      22.070899       0.160077       1.065260 0.80908470E+01  0.79480174E+02                                 1.710587                            1.649976      -1.132105       2.345948                    0.998413       3.426895       9.528416       0.494138       1.261806      -0.712991      -0.011406      -0.009335       0.003606       0.015173       0.002881      -0.005194       0.000415      -0.009649      -0.005151      -0.008601       0.001964       0.006637              1.735735       1.823649       0.470207       0.170655       1.924407       0.113453       1.459148          -0.000001
          269              H      12.454033       4.228828      21.215674       0.161716       1.014627 0.74795627E+01  0.71440606E+02                                 1.612606                            1.553195      -0.865657       2.481498                    0.999220       3.171616       8.459140       0.530189       1.209503      -0.726686      -0.002345       0.010092      -0.008850       0.013626       0.000108       0.000279      -0.001471      -0.000036       0.000890      -0.001457      -0.000123       0.001581              1.631660       1.341634      -0.032951       0.080445       1.469166      -0.300730       2.084179          -0.000001
          270              H      14.619855       5.058054      24.986785       0.157396       0.943102 0.67199636E+01  0.63443216E+02                                 1.618859                            1.534333      -1.059644       2.384036                    0.998581       3.372760       9.396978       0.493838       1.313723      -0.701126       0.004578       0.005208       0.010829       0.012859      -0.001168       0.004059      -0.001577       0.011265      -0.008753      -0.005456      -0.003281       0.008737              1.678126       1.686448       0.085597       0.479269       1.407564       0.256483       1.940365           0.000001
          271              H      14.134836       3.730399      24.311741       0.156910       0.911579 0.66420669E+01  0.62420695E+02                                 1.568487                            1.514759      -1.016561       2.408019                    0.997702       3.366436       9.306834       0.503113       1.295433      -0.704766      -0.005954      -0.012132       0.004688       0.014304       0.000968       0.001703      -0.002751       0.000065      -0.015889      -0.006556       0.002825       0.003731              1.569484       1.338485      -0.047693       0.111426       2.022333      -0.163446       1.347635           0.000000
          272              H      14.664557       4.910537      23.426063       0.166750       0.924263 0.66581847E+01  0.60900307E+02                                 1.436953                            1.404699      -0.770594       2.529301                    0.999915       2.879396       7.174197       0.602560       1.111327      -0.752858       0.000747       0.008118      -0.013461       0.015737      -0.001081       0.000652      -0.005479       0.001193       0.014315      -0.005925      -0.001804       0.007729              1.429723       1.446612       0.079887      -0.212816       1.182346      -0.116399       1.660211          -0.000001
          273              H       7.281988      13.008340      19.667640       0.092629       1.047828 0.73089623E+01  0.70941049E+02                                 1.770748                            1.628302      -1.125151       2.340851                    0.995590       3.720295      10.741609       0.463894       1.360333      -0.690413       0.012207       0.038976       0.021970       0.046377       0.001269       0.011395       0.004175      -0.017930       0.014921      -0.017311       0.003854       0.013457              1.846093       1.442259      -0.034597      -0.030501       2.437877       0.358729       1.658144          -0.000007
          274              H       8.017340      11.059324      20.637064       0.134700       0.935339 0.68751129E+01  0.65463752E+02                                 1.623126                            1.569649      -1.022716       2.411031                    0.997852       3.418262       9.652938       0.478662       1.343867      -0.695197       0.015328      -0.000033       0.031694       0.035205      -0.001544       0.007358       0.000698      -0.018732       0.020075      -0.015320       0.006144       0.009176              1.624717       1.443863      -0.069492       0.218103       1.445654      -0.039053       1.984636           0.000017
          275              H       6.922136       9.099133      17.353203       0.130915       1.100085 0.81698374E+01  0.79193434E+02                                 1.659662                            1.598627      -0.806356       2.508747                    0.999656       3.122534       8.191758       0.538664       1.173038      -0.737646      -0.000597      -0.030895      -0.018997       0.036274      -0.000517       0.008705       0.005982      -0.020732       0.012052      -0.016477       0.002970       0.013508              1.658838       1.343071       0.023926       0.039102       2.009773       0.225161       1.623671           0.000012
          276              H       6.128672      11.088381      16.477676       0.086505       1.314674 0.95023991E+01  0.95545859E+02                                 1.859285                            1.711393      -0.819685       2.478759                    0.999203       3.365811       8.959235       0.527024       1.155839      -0.741231      -0.013052      -0.004349      -0.043501       0.045624      -0.001501       0.012020       0.007823      -0.019101       0.029777      -0.020239       0.002006       0.018233              1.926380       1.756486      -0.134922       0.458615       1.599026      -0.200419       2.423629          -0.000018
          277              H      11.378945       9.130424      19.279363       0.158115       0.881124 0.61712822E+01  0.56257027E+02                                 1.470971                            1.411609      -0.838187       2.492275                    0.999625       3.074508       8.047710       0.554907       1.210834      -0.725470       0.009107      -0.008164       0.004972       0.013203      -0.000091       0.000606       0.000566       0.001744       0.001679      -0.001360       0.000128       0.001231              1.482503       1.763991      -0.122824       0.031395       1.470931      -0.193997       1.212587          -0.000001
          278              H      10.301622       9.508158      18.205890       0.169762       0.935840 0.69281519E+01  0.66062713E+02                                 1.626540                            1.571123      -1.100221       2.374650                    0.997740       3.391468       9.568500       0.480765       1.336085      -0.696554      -0.003780      -0.002286      -0.016002       0.016601       0.003324      -0.000129       0.000674      -0.000561       0.007492      -0.004628       0.001848       0.002780              1.658912       1.379576       0.039490      -0.002710       1.399411      -0.304318       2.197749          -0.000055
          279              H      10.330678      10.256920      19.581356       0.166924       0.872753 0.64848036E+01  0.61066283E+02                                 1.578608                            1.542098      -0.971209       2.438473                    0.998463       3.375935       9.590376       0.472980       1.375176      -0.688776      -0.002206       0.010604       0.010044       0.014771       0.000889      -0.001388       0.003140      -0.005235      -0.001795      -0.004027      -0.000731       0.004758              1.585947       1.422202      -0.008131      -0.096397       1.973251       0.180694       1.362387          -0.000051
          280              H      11.971249       7.691014      20.000087       0.161779       0.901081 0.59546153E+01  0.53091144E+02                                 1.418464                            1.326491      -0.831623       2.494680                    0.999807       2.903818       7.198781       0.619943       1.108118      -0.751617       0.000232       0.014299      -0.003995       0.014848       0.001203      -0.000288       0.000476       0.000774      -0.002496      -0.001394      -0.000286       0.001680              1.474337       1.310971       0.232646      -0.147326       1.800962      -0.410750       1.311079           0.000000
          281              H      11.781265       6.819321      21.291806       0.167181       1.012812 0.74434698E+01  0.71570425E+02                                 1.650516                            1.579078      -1.080093       2.374556                    0.999009       3.324542       9.127991       0.507090       1.256212      -0.714197       0.001053       0.004490       0.015617       0.016283      -0.002082       0.002858       0.005659       0.003856       0.001209      -0.007882       0.002610       0.005271              1.688850       1.398142      -0.049625       0.245625       1.443975      -0.323387       2.224432          -0.000006
          282              H      11.703036       6.151023      19.875736       0.155686       0.996232 0.73224300E+01  0.69081707E+02                                 1.544315                            1.497898      -0.874326       2.468486                    0.999425       3.117209       8.075123       0.565012       1.149055      -0.741257      -0.002856      -0.008139      -0.008600       0.012180       0.000148       0.000842       0.003292      -0.002442       0.007256      -0.002777      -0.002026       0.004803              1.550256       1.301921      -0.092873      -0.083393       1.913262       0.243459       1.435586           0.000001
          283              H       5.840342       5.699530      20.921293       0.154814       0.956888 0.71324463E+01  0.69229727E+02                                 1.713363                            1.642625      -1.298117       2.276107                    0.994874       3.689626      10.869024       0.444818       1.418632      -0.679026      -0.008424       0.011547      -0.006008       0.015505       0.000249       0.002451       0.000029      -0.001092      -0.001671      -0.002874       0.000798       0.002075              1.746258       2.057234      -0.207196       0.141184       1.788403      -0.122339       1.393138           0.000000
          284              H       6.899785       4.564095      20.700508       0.156519       0.900031 0.65502849E+01  0.62233827E+02                                 1.642084                            1.570378      -1.264065       2.284311                    0.996372       3.651211      10.638003       0.456626       1.411820      -0.679911       0.008538      -0.008639      -0.010826       0.016271      -0.001860      -0.004663       0.004721      -0.006496       0.009902      -0.007017      -0.001902       0.008920              1.729223       1.392172      -0.042656      -0.010553       2.309145       0.414072       1.486354           0.000000
          285              H       6.812615       5.294976      22.086125       0.165154       0.830276 0.61284779E+01  0.57583569E+02                                 1.592576                            1.549849      -1.296198       2.286904                    0.993324       3.624152      10.692524       0.443509       1.469797      -0.669385       0.005674       0.003382       0.015388       0.016746      -0.001084       0.003905      -0.002735      -0.003385       0.009434      -0.005120      -0.001251       0.006371              1.627129       1.387903       0.008283       0.096165       1.413321      -0.117026       2.080164           0.000001
          286              H       5.569894       8.707989      19.629574       0.148997       1.072963 0.77270617E+01  0.74716776E+02                                 1.689428                            1.587221      -1.080376       2.360993                    0.999108       3.378226       9.189297       0.518097       1.222620      -0.721731       0.001142       0.011843      -0.004009       0.012555      -0.005241       0.002649       0.001408       0.002750      -0.011336      -0.006448      -0.001004       0.007452              1.765002       1.441590      -0.157591       0.015710       2.330448      -0.467071       1.522967          -0.000003
          287              H       5.344148       7.163528      19.484921       0.162623       0.990946 0.73460780E+01  0.69494568E+02                                 1.564445                            1.523231      -0.782664       2.521955                    0.999893       3.032450       7.916004       0.546643       1.184424      -0.734243       0.001527      -0.013083      -0.009551       0.016270      -0.001917       0.000325       0.006470      -0.004730      -0.002811      -0.006261      -0.001613       0.007874              1.572533       1.393593       0.204049       0.182996       1.855704       0.242915       1.468300          -0.000003
          288              H       5.366499       7.822885      20.906067       0.160187       0.861347 0.61972259E+01  0.57495456E+02                                 1.543109                            1.490273      -0.894362       2.470354                    0.999095       3.305048       9.211768       0.491252       1.343896      -0.695216       0.001819      -0.002090       0.017805       0.018020      -0.001232       0.003557      -0.002993       0.004474       0.022416      -0.006661      -0.002731       0.009391              1.560453       1.427048      -0.062930      -0.363076       1.369336      -0.043886       1.884975           0.000001
          289              H       6.506405      19.297940      20.807094       0.100823       0.989054 0.68196366E+01  0.64422290E+02                                 1.647825                            1.531622      -0.812073       2.491723                    0.999610       3.408011       9.402617       0.502641       1.289950      -0.706513      -0.043556      -0.015843      -0.011346       0.047716      -0.001391       0.004482      -0.006160       0.015277      -0.045979      -0.017925       0.001646       0.016278              1.725398       2.006821       0.466907       0.152795       1.747365       0.129886       1.422009          -0.000001
          290              H       6.714270      21.546460      20.789330       0.130010       0.886395 0.63765705E+01  0.59669977E+02                                 1.570434                            1.513866      -1.008769       2.410204                    0.997981       3.433794       9.657842       0.485644       1.347780      -0.693700      -0.025261       0.018052      -0.009408       0.032442       0.000835       0.003238       0.001401      -0.000158      -0.037742      -0.013202       0.005537       0.007665              1.580492       1.740587      -0.301435       0.162533       1.671346      -0.052132       1.329542          -0.000001
          291              H      10.522898      21.099438      21.895793       0.131036       1.032008 0.74364759E+01  0.70143700E+02                                 1.558281                            1.498459      -0.836798       2.490632                    0.999642       3.054290       7.807055       0.573496       1.132280      -0.747016       0.030074       0.013087       0.008627       0.033914       0.000430       0.006395      -0.000119       0.004882      -0.042544      -0.015798       0.004629       0.011170              1.569895       1.828837       0.252377       0.226469       1.537261       0.146887       1.343587           0.000001
          292              H      10.216688      18.859858      21.809509       0.085334       1.287161 0.91736686E+01  0.91510294E+02                                 1.829227                            1.676026      -0.930831       2.426407                    0.998096       3.408296       9.061582       0.534724       1.148285      -0.741814       0.036978      -0.023177       0.009457       0.044654      -0.000968       0.010022      -0.000880       0.010427      -0.049249      -0.019484       0.002906       0.016578              1.902792       2.049625      -0.602330       0.125881       2.202758      -0.065367       1.455994           0.000002
          293              H       9.394167      22.118649      19.109333       0.153841       0.916269 0.66044782E+01  0.62551174E+02                                 1.632411                            1.555268      -1.084875       2.370255                    0.998112       3.515255      10.053105       0.470875       1.373419      -0.688193      -0.006073      -0.010103       0.002553       0.012061       0.001663       0.000863       0.005499      -0.003015      -0.000976      -0.004966      -0.001714       0.006680              1.687943       1.304206       0.181784      -0.033269       2.312274       0.112476       1.447348          -0.000000
          294              H       9.065606       1.066147      18.294712       0.168099       0.864842 0.63661762E+01  0.59696008E+02                                 1.572707                            1.531329      -0.914349       2.469359                    0.998394       3.350317       9.509384       0.472879       1.381305      -0.687747      -0.012725       0.006822      -0.008440       0.016724      -0.003448       0.004647      -0.000477      -0.000101       0.011592      -0.006406      -0.000557       0.006963              1.567339       1.513519      -0.118981       0.362512       1.428467      -0.065534       1.760031          -0.000000
          295              H      10.531838       0.795699      18.779424       0.160322       0.991945 0.73945164E+01  0.69937764E+02                                 1.550958                            1.516534      -0.823469       2.497143                    0.999822       3.045523       7.901177       0.555237       1.166342      -0.738444       0.012190       0.004258       0.003380       0.013348       0.000861       0.001901       0.002695       0.007872      -0.004835      -0.005193      -0.000374       0.005568              1.547984       1.897108       0.040824      -0.216104       1.391639       0.099010       1.355204          -0.000001
          296              H      10.227863       4.467985      19.413864       0.158891       0.997988 0.69141643E+01  0.65465141E+02                                 1.647155                            1.528562      -1.139200       2.344062                    0.998027       3.399951       9.355947       0.510479       1.267237      -0.710474      -0.001070       0.012960       0.004356       0.013714       0.005388       0.001242      -0.004669      -0.006234       0.015024      -0.009577       0.001308       0.008269              1.733371       1.300547       0.173179       0.031787       2.469275       0.321955       1.430290           0.000001
          297              H      10.987801       3.158210      19.010360       0.159890       1.016109 0.75648462E+01  0.71719563E+02                                 1.551286                            1.513703      -0.832938       2.491202                    0.999650       3.060096       7.863009       0.568795       1.135828      -0.745818       0.009728      -0.007553       0.002588       0.012584      -0.004352      -0.000043      -0.005296       0.003677      -0.006637      -0.007680       0.000708       0.006972              1.544023       1.800883      -0.194070      -0.178531       1.470991       0.134406       1.360195          -0.000002
          298              H       9.548390       3.430894      18.454591       0.162117       0.957226 0.68438461E+01  0.63793331E+02                                 1.535764                            1.472481      -0.847117       2.488524                    0.999625       3.087395       8.076777       0.553096       1.188038      -0.731544      -0.010381      -0.000561      -0.006101       0.012054       0.000986       0.001838      -0.002516      -0.001106       0.005870      -0.003672      -0.000099       0.003772              1.550184       1.534062       0.160749       0.384684       1.369302       0.171240       1.747190          -0.000001
          299              H       8.526945       4.461280      23.852406       0.157034       0.862778 0.60722724E+01  0.57015835E+02                                 1.640212                            1.544573      -1.300732       2.269957                    0.995930       3.740126      11.088972       0.442756       1.473320      -0.667909       0.004508       0.013669      -0.003860       0.014902      -0.000117      -0.001079       0.000024      -0.013674       0.018101      -0.009928       0.003821       0.006107              1.724590       1.398324       0.249513      -0.001456       2.399185      -0.014154       1.376261           0.000001
          300              H       7.382568       3.415248      24.083342       0.160994       0.842848 0.61307885E+01  0.57196802E+02                                 1.570105                            1.520905      -0.985283       2.431195                    0.996810       3.442215       9.884113       0.464014       1.414879      -0.680679      -0.014319      -0.001001      -0.001840       0.014471       0.000164       0.000286       0.004357       0.010322      -0.013492      -0.008135       0.000710       0.007425              1.606468       2.058468       0.086533      -0.083879       1.398991       0.034239       1.361944           0.000000
          301              H       8.808569       3.162681      24.682254       0.157503       0.841048 0.60824983E+01  0.56765015E+02                                 1.578038                            1.521081      -1.058453       2.389303                    0.996860       3.538944      10.240422       0.460101       1.426441      -0.677730       0.010315      -0.006828       0.004767       0.013257      -0.002836       0.002208      -0.001684      -0.000743      -0.005642      -0.003181      -0.001720       0.004901              1.629333       1.514681      -0.120744       0.405952       1.427135      -0.168814       1.946183           0.000001
          302              H       7.851941      22.082887      23.573253       0.154357       1.016820 0.73781578E+01  0.70699112E+02                                 1.651056                            1.568690      -1.004242       2.402949                    0.999332       3.313501       9.045571       0.511072       1.250713      -0.715863      -0.000486      -0.012150      -0.004569       0.012990       0.002523      -0.001169      -0.004957      -0.007797      -0.006824      -0.004784      -0.003457       0.008242              1.713143       1.335949       0.170102       0.010230       2.303054       0.340066       1.500425           0.000001
          303              H       8.520239       0.764408      24.545215       0.160731       0.983445 0.72152614E+01  0.69026780E+02                                 1.647110                            1.578008      -0.856076       2.485500                    0.999473       3.271702       9.040701       0.494701       1.294189      -0.706962       0.010983       0.004055       0.006040       0.013174       0.002181       0.002300      -0.001097       0.002414      -0.005098      -0.003930       0.000152       0.003779              1.698032       1.693683       0.165169       0.513355       1.417948       0.179116       1.982465           0.000001
          304              H       7.069653       1.019210      24.009747       0.162589       0.851112 0.62503015E+01  0.58252274E+02                                 1.544687                            1.508449      -0.875657       2.480124                    0.999159       3.342892       9.412492       0.481396       1.365185      -0.690818      -0.011833       0.008487      -0.001463       0.014635      -0.003923       0.001030      -0.003456       0.000798      -0.007374      -0.004959      -0.001347       0.006305              1.551410       1.904476      -0.164644      -0.180520       1.419446       0.074901       1.330307           0.000002
          305              H       6.057148      14.302469      21.619177       0.084475       1.013066 0.71751373E+01  0.69289015E+02                                 1.724742                            1.608569      -1.010658       2.386836                    0.996775       3.743990      10.766267       0.469020       1.352322      -0.691754      -0.022212       0.002966      -0.035447       0.041936       0.008959       0.008825      -0.003578       0.010222       0.010598      -0.015329       0.002170       0.013159              1.794313       1.632104      -0.070964       0.331544       1.494318      -0.173412       2.256518           0.000000
          306              H       5.268154      12.856353      23.202740       0.118427       0.938869 0.68920462E+01  0.66103563E+02                                 1.657735                            1.593286      -1.196464       2.311232                    0.996068       3.691499      10.692274       0.462337       1.381245      -0.685869      -0.025714      -0.017094      -0.004494       0.031203       0.009503       0.003171      -0.002576      -0.005321       0.014212      -0.013168       0.005659       0.007509              1.672251       1.896082       0.359380       0.139384       1.684148      -0.020250       1.436525           0.000000
          307              H       8.178267      14.096839       0.243625       0.135016       1.104431 0.81395686E+01  0.79143841E+02                                 1.694978                            1.619718      -0.784723       2.521992                    0.999814       3.125811       8.321393       0.521172       1.208673      -0.729215       0.018157      -0.002753       0.029709       0.034927       0.009743       0.005695      -0.002452       0.005391       0.020910      -0.014951       0.004405       0.010546              1.710059       1.594269       0.019342       0.369560       1.446530      -0.131441       2.089377           0.000034
          308              H       8.895738      15.475902      23.986908       0.088898       1.303871 0.94314900E+01  0.94434367E+02                                 1.834665                            1.694828      -0.829087       2.476246                    0.999130       3.313095       8.733398       0.535616       1.142095      -0.745192       0.039321       0.020026       0.011287       0.045547       0.013803       0.011039      -0.001705       0.013077       0.013300      -0.019919       0.001286       0.018632              1.887017       2.173024       0.576460       0.032614       1.956225      -0.039979       1.531802           0.000001
          309              H       7.990518       9.731669      24.816755       0.161367       0.814647 0.54135353E+01  0.48532845E+02                                 1.486050                            1.389540      -0.841840       2.494995                    0.999404       3.205306       8.768658       0.510809       1.337497      -0.696371       0.005061      -0.011472       0.006629       0.014183      -0.000627      -0.000140       0.001870       0.004179      -0.002489      -0.003198       0.000540       0.002658              1.552962       1.302092      -0.296136      -0.015839       2.031725      -0.226665       1.325069           0.000023
          310              H       7.243992      10.665945      23.801651       0.156282       0.909050 0.67058597E+01  0.62896626E+02                                 1.546228                            1.508616      -0.845322       2.482078                    0.999753       3.246672       8.840346       0.513097       1.272723      -0.710977      -0.005409      -0.000027      -0.008738       0.010276      -0.000848       0.002263       0.002174       0.006324       0.011241      -0.005813       0.000508       0.005305              1.560863       1.440875      -0.082254       0.267328       1.349439      -0.092079       1.892276          -0.000006
          311              H       8.448716      11.220252      24.639112       0.175021       0.927320 0.69679317E+01  0.67005946E+02                                 1.663137                            1.614258      -1.154867       2.357830                    0.996944       3.460642      10.032449       0.454175       1.402404      -0.683355       0.014536       0.008080       0.006824       0.017977       0.004371       0.002922       0.002973      -0.000428      -0.003673      -0.003772      -0.003309       0.007081              1.676692       1.923393       0.343814      -0.099941       1.736433      -0.090176       1.370250          -0.000021
          312              H       7.632901       8.750456       0.779092       0.157558       0.833613 0.55330417E+01  0.50045126E+02                                 1.525931                            1.415798      -1.004547       2.412688                    0.998358       3.335011       9.265988       0.498469       1.358532      -0.691312       0.007127       0.005362      -0.009854       0.013291       0.000586       0.000249       0.000284      -0.002284      -0.003583      -0.001282      -0.000635       0.001917              1.595953       1.658975      -0.138257      -0.480519       1.352033       0.003477       1.776850          -0.000002
          313              H       7.487618       8.743750       2.339815       0.169617       0.903549 0.65960858E+01  0.62213064E+02                                 1.597829                            1.540847      -1.011149       2.413890                    0.999048       3.362583       9.477230       0.481113       1.349782      -0.693839       0.009764       0.003174       0.011930       0.015740      -0.000500       0.005988       0.000242      -0.002170      -0.008859      -0.007523       0.002559       0.004963              1.645602       1.553144      -0.107950       0.312551       1.326562      -0.124017       2.057101           0.000004
          314              H       6.334302       8.178267       1.441448       0.157853       0.881786 0.64339356E+01  0.60895843E+02                                 1.624190                            1.560227      -1.277721       2.283305                    0.995643       3.627102      10.570709       0.456105       1.418829      -0.678616      -0.009672      -0.006432      -0.001811       0.011756       0.002372       0.001110      -0.003222       0.006406      -0.000063      -0.005938       0.001941       0.003997              1.674210       1.921676       0.372715      -0.052221       1.752668       0.003867       1.348284           0.000001
          315              H       3.538179      13.298904       3.037699       0.158505       1.009792 0.71053392E+01  0.66474563E+02                                 1.553504                            1.469713      -0.985556       2.418661                    0.999076       3.094293       7.960108       0.574281       1.140017      -0.743355       0.001032       0.012628      -0.008595       0.015310      -0.003500      -0.004418      -0.000475      -0.002044      -0.004475      -0.006286       0.000889       0.005397              1.586009       1.294804      -0.195725       0.020714       1.981817      -0.341517       1.481407           0.000003
          316              H       3.073276      11.825967       3.306701       0.160077       1.065260 0.80908461E+01  0.79480160E+02                                 1.710586                            1.649976      -1.132105       2.345948                    0.998413       3.426895       9.528415       0.494139       1.261806      -0.712991      -0.009335      -0.011406      -0.003606       0.015173       0.002881      -0.000415       0.005194       0.009649      -0.005151      -0.008601       0.001964       0.006637              1.735734       1.924407       0.470207      -0.113453       1.823649      -0.170655       1.459148           0.000003
          317              H       4.228828      12.454033       4.161926       0.161716       1.014628 0.74795744E+01  0.71440773E+02                                 1.612610                            1.553198      -0.865657       2.481498                    0.999220       3.171618       8.459159       0.530187       1.209506      -0.726685       0.010092      -0.002345       0.008850       0.013626       0.000108       0.001471      -0.000279       0.000036       0.000890      -0.001457      -0.000123       0.001581              1.631664       1.469169      -0.032951       0.300731       1.341637      -0.080445       2.084185           0.000003
          318              H       5.058054      14.619855       0.390815       0.157396       0.943102 0.67199619E+01  0.63443198E+02                                 1.618859                            1.534333      -1.059644       2.384036                    0.998581       3.372760       9.396979       0.493837       1.313723      -0.701126       0.005208       0.004578      -0.010829       0.012859      -0.001168       0.001577      -0.004059      -0.011265      -0.008753      -0.005456      -0.003281       0.008737              1.678126       1.407564       0.085597      -0.256483       1.686448      -0.479269       1.940365           0.000001
          319              H       3.730399      14.134836       1.065859       0.156910       0.911579 0.66420675E+01  0.62420700E+02                                 1.568487                            1.514758      -1.016561       2.408019                    0.997702       3.366436       9.306833       0.503114       1.295432      -0.704766      -0.012132      -0.005954      -0.004688       0.014304       0.000968       0.002751      -0.001703      -0.000065      -0.015889      -0.006556       0.002825       0.003731              1.569484       2.022332      -0.047693       0.163446       1.338485      -0.111426       1.347634           0.000001
          320              H       4.910537      14.664557       1.951537       0.166750       0.924264 0.66581911E+01  0.60900384E+02                                 1.436954                            1.404700      -0.770594       2.529301                    0.999915       2.879397       7.174202       0.602560       1.111327      -0.752858       0.008118       0.000747       0.013461       0.015737      -0.001081       0.005479      -0.000652      -0.001193       0.014315      -0.005925      -0.001804       0.007729              1.429724       1.182347       0.079887       0.116399       1.446613       0.212816       1.660212           0.000005
          321              H      13.008340       7.281988       5.709960       0.092628       1.047828 0.73089613E+01  0.70941037E+02                                 1.770748                            1.628302      -1.125150       2.340851                    0.995590       3.720295      10.741609       0.463894       1.360333      -0.690413       0.038976       0.012207      -0.021970       0.046377       0.001269      -0.004175      -0.011395       0.017930       0.014921      -0.017311       0.003854       0.013457              1.846094       2.437878      -0.034597      -0.358729       1.442259       0.030501       1.658144           0.000003
          322              H      11.059324       8.017340       4.740536       0.134700       0.935341 0.68751258E+01  0.65463914E+02                                 1.623129                            1.569651      -1.022720       2.411029                    0.997852       3.418266       9.652956       0.478661       1.343868      -0.695197      -0.000033       0.015328      -0.031693       0.035205      -0.001544      -0.000698      -0.007358       0.018732       0.020075      -0.015320       0.006144       0.009175              1.624720       1.445656      -0.069493       0.039053       1.443864      -0.218104       1.984639          -0.000016
          323              H       9.099133       6.922136       8.024397       0.130916       1.100084 0.81698358E+01  0.79193427E+02                                 1.659663                            1.598628      -0.806354       2.508748                    0.999656       3.122533       8.191760       0.538664       1.173039      -0.737645      -0.030895      -0.000597       0.018998       0.036274      -0.000517      -0.005982      -0.008705       0.020732       0.012052      -0.016477       0.002970       0.013508              1.658839       2.009774       0.023926      -0.225161       1.343072      -0.039102       1.623672           0.000014
          324              H      11.088381       6.128672       8.899924       0.086505       1.314670 0.95023678E+01  0.95545462E+02                                 1.859282                            1.711390      -0.819683       2.478760                    0.999203       3.365807       8.959219       0.527024       1.155839      -0.741231      -0.004349      -0.013052       0.043501       0.045624      -0.001501      -0.007823      -0.012020       0.019101       0.029777      -0.020239       0.002006       0.018233              1.926376       1.599023      -0.134922       0.200418       1.756483      -0.458613       2.423624          -0.000017
          325              H       9.130424      11.378945       6.098237       0.158115       0.881124 0.61712803E+01  0.56256999E+02                                 1.470970                            1.411608      -0.838186       2.492275                    0.999625       3.074507       8.047704       0.554907       1.210834      -0.725470      -0.008164       0.009107      -0.004972       0.013203      -0.000091      -0.000566      -0.000606      -0.001744       0.001679      -0.001360       0.000128       0.001231              1.482502       1.470930      -0.122824       0.193997       1.763990      -0.031395       1.212586          -0.000002
          326              H       9.508158      10.301622       7.171710       0.169762       0.935840 0.69281500E+01  0.66062700E+02                                 1.626540                            1.571123      -1.100221       2.374650                    0.997740       3.391469       9.568507       0.480765       1.336086      -0.696554      -0.002286      -0.003780       0.016002       0.016601       0.003324      -0.000674       0.000129       0.000561       0.007492      -0.004628       0.001848       0.002780              1.658913       1.399411       0.039490       0.304319       1.379577       0.002710       2.197750          -0.000061
          327              H      10.256920      10.330678       5.796244       0.166924       0.872753 0.64848015E+01  0.61066254E+02                                 1.578608                            1.542097      -0.971206       2.438474                    0.998463       3.375934       9.590370       0.472981       1.375175      -0.688777       0.010604      -0.002206      -0.010044       0.014771       0.000889      -0.003140       0.001388       0.005235      -0.001795      -0.004027      -0.000731       0.004759              1.585946       1.973250      -0.008131      -0.180694       1.422201       0.096396       1.362387           0.000067
          328              H       7.691014      11.971249       5.377513       0.161780       0.901080 0.59546058E+01  0.53091042E+02                                 1.418463                            1.326490      -0.831620       2.494682                    0.999807       2.903816       7.198777       0.619943       1.108118      -0.751617       0.014299       0.000232       0.003995       0.014848       0.001203      -0.000476       0.000288      -0.000774      -0.002496      -0.001394      -0.000286       0.001680              1.474336       1.800961       0.232646       0.410750       1.310970       0.147326       1.311079           0.000002
          329              H       6.819321      11.781265       4.085794       0.167181       1.012812 0.74434726E+01  0.71570468E+02                                 1.650517                            1.579079      -1.080093       2.374556                    0.999009       3.324543       9.127999       0.507089       1.256213      -0.714197       0.004490       0.001053      -0.015617       0.016283      -0.002082      -0.005659      -0.002858      -0.003856       0.001209      -0.007882       0.002610       0.005271              1.688851       1.443976      -0.049625       0.323387       1.398143      -0.245625       2.224434           0.000009
          330              H       6.151023      11.703036       5.501864       0.155687       0.996233 0.73224433E+01  0.69081910E+02                                 1.544321                            1.497904      -0.874322       2.468488                    0.999425       3.117210       8.075148       0.565008       1.149061      -0.741256      -0.008139      -0.002856       0.008600       0.012180       0.000148      -0.003292      -0.000842       0.002442       0.007256      -0.002777      -0.002026       0.004803              1.550262       1.913270      -0.092874      -0.243460       1.301926       0.083393       1.435591          -0.000000
          331              H       5.699530       5.840342       4.456307       0.154814       0.956888 0.71324455E+01  0.69229719E+02                                 1.713363                            1.642625      -1.298117       2.276107                    0.994874       3.689626      10.869025       0.444818       1.418632      -0.679026       0.011547      -0.008424       0.006008       0.015505       0.000249      -0.000029      -0.002451       0.001092      -0.001671      -0.002874       0.000798       0.002075              1.746258       1.788403      -0.207196       0.122339       2.057234      -0.141184       1.393138          -0.000000
          332              H       4.564095       6.899785       4.677092       0.156518       0.900031 0.65502828E+01  0.62233804E+02                                 1.642084                            1.570378      -1.264065       2.284311                    0.996372       3.651211      10.638004       0.456626       1.411821      -0.679911      -0.008639       0.008538       0.010826       0.016271      -0.001860      -0.004721       0.004663       0.006496       0.009903      -0.007017      -0.001902       0.008920              1.729224       2.309145      -0.042656      -0.414072       1.392172       0.010553       1.486354           0.000001
          333              H       5.294976       6.812615       3.291475       0.165154       0.830276 0.61284831E+01  0.57583627E+02                                 1.592576                            1.549849      -1.296198       2.286904                    0.993324       3.624153      10.692526       0.443510       1.469796      -0.669385       0.003382       0.005674      -0.015388       0.016746      -0.001084       0.002735      -0.003905       0.003385       0.009434      -0.005120      -0.001251       0.006371              1.627130       1.413321       0.008283       0.117026       1.387904      -0.096165       2.080165           0.000001
          334              H       8.707989       5.569894       5.748026       0.148996       1.072964 0.77270646E+01  0.74716820E+02                                 1.689429                            1.587222      -1.080375       2.360993                    0.999108       3.378227       9.189304       0.518096       1.222621      -0.721731       0.011843       0.001142       0.004009       0.012555      -0.005241      -0.001408      -0.002649      -0.002750      -0.011336      -0.006448      -0.001004       0.007452              1.765004       2.330451      -0.157592       0.467072       1.441592      -0.015710       1.522968          -0.000002
          335              H       7.163528       5.344148       5.892679       0.162623       0.990948 0.73461001E+01  0.69494853E+02                                 1.564450                            1.523235      -0.782664       2.521956                    0.999893       3.032453       7.916025       0.546641       1.184427      -0.734243      -0.013083       0.001527       0.009551       0.016270      -0.001917      -0.006470      -0.000325       0.004730      -0.002811      -0.006261      -0.001613       0.007874              1.572537       1.855711       0.204050      -0.242916       1.393597      -0.182997       1.468304           0.000002
          336              H       7.822885       5.366499       4.471533       0.160187       0.861348 0.61972272E+01  0.57495471E+02                                 1.543109                            1.490273      -0.894362       2.470354                    0.999095       3.305048       9.211768       0.491252       1.343896      -0.695216      -0.002090       0.001819      -0.017805       0.018020      -0.001232       0.002993      -0.003557      -0.004474       0.022416      -0.006661      -0.002731       0.009391              1.560453       1.369336      -0.062930       0.043886       1.427048       0.363076       1.884975           0.000001
          337              H      19.297940       6.506405       4.570506       0.100823       0.989054 0.68196366E+01  0.64422290E+02                                 1.647825                            1.531622      -0.812072       2.491723                    0.999610       3.408011       9.402617       0.502641       1.289950      -0.706513      -0.015843      -0.043556       0.011346       0.047716      -0.001391       0.006160      -0.004482      -0.015277      -0.045979      -0.017925       0.001646       0.016278              1.725398       1.747365       0.466907      -0.129886       2.006821      -0.152795       1.422009           0.000002
          338              H      21.546460       6.714270       4.588270       0.130010       0.886395 0.63765705E+01  0.59669977E+02                                 1.570434                            1.513866      -1.008768       2.410204                    0.997981       3.433794       9.657842       0.485644       1.347780      -0.693700       0.018052      -0.025261       0.009408       0.032442       0.000835      -0.001401      -0.003238       0.000158      -0.037742      -0.013202       0.005537       0.007665              1.580492       1.671346      -0.301435       0.052132       1.740587      -0.162533       1.329542           0.000002
          339              H      21.099438      10.522898       3.481807       0.131036       1.032008 0.74364748E+01  0.70143688E+02                                 1.558281                            1.498459      -0.836797       2.490632                    0.999642       3.054290       7.807055       0.573496       1.132280      -0.747016       0.013087       0.030074      -0.008627       0.033914       0.000430       0.000119      -0.006395      -0.004882      -0.042544      -0.015798       0.004629       0.011170              1.569895       1.537261       0.252377      -0.146887       1.828837      -0.226469       1.343587           0.000004
          340              H      18.859858      10.216688       3.568091       0.085335       1.287161 0.91736682E+01  0.91510293E+02                                 1.829227                            1.676026      -0.930830       2.426407                    0.998096       3.408296       9.061584       0.534724       1.148285      -0.741813      -0.023177       0.036978      -0.009457       0.044654      -0.000968       0.000880      -0.010022      -0.010427      -0.049249      -0.019484       0.002906       0.016578              1.902792       2.202758      -0.602330       0.065367       2.049625      -0.125881       1.455994           0.000005
          341              H      22.118649       9.394167       6.268267       0.153840       0.916268 0.66044775E+01  0.62551168E+02                                 1.632412                            1.555268      -1.084874       2.370255                    0.998112       3.515255      10.053106       0.470875       1.373420      -0.688193      -0.010103      -0.006073      -0.002553       0.012061       0.001663      -0.005499      -0.000863       0.003015      -0.000976      -0.004966      -0.001714       0.006680              1.687943       2.312275       0.181784      -0.112476       1.304206       0.033269       1.447348           0.000001
          342              H       1.066147       9.065606       7.082888       0.168099       0.864842 0.63661761E+01  0.59696008E+02                                 1.572707                            1.531329      -0.914349       2.469359                    0.998394       3.350317       9.509384       0.472879       1.381305      -0.687747       0.006822      -0.012725       0.008440       0.016724      -0.003448       0.000477      -0.004647       0.000101       0.011592      -0.006406      -0.000557       0.006963              1.567339       1.428467      -0.118981       0.065534       1.513519      -0.362512       1.760031           0.000001
          343              H       0.795699      10.531838       6.598176       0.160322       0.991944 0.73945135E+01  0.69937732E+02                                 1.550958                            1.516534      -0.823468       2.497143                    0.999822       3.045523       7.901178       0.555237       1.166342      -0.738443       0.004258       0.012190      -0.003380       0.013348       0.000861      -0.002695      -0.001901      -0.007872      -0.004834      -0.005193      -0.000374       0.005568              1.547984       1.391639       0.040824      -0.099010       1.897108       0.216104       1.355204           0.000003
          344              H       4.467985      10.227863       5.963736       0.158892       0.997987 0.69141586E+01  0.65465094E+02                                 1.647157                            1.528564      -1.139198       2.344063                    0.998027       3.399951       9.355957       0.510478       1.267240      -0.710474       0.012960      -0.001070      -0.004356       0.013714       0.005388       0.004669      -0.001242       0.006234       0.015024      -0.009577       0.001308       0.008269              1.733373       2.469278       0.173179      -0.321956       1.300548      -0.031787       1.430292          -0.000000
          345              H       3.158210      10.987801       6.367240       0.159889       1.016114 0.75649029E+01  0.71720293E+02                                 1.551298                            1.513714      -0.832936       2.491203                    0.999650       3.060102       7.863056       0.568790       1.135836      -0.745816      -0.007553       0.009728      -0.002588       0.012584      -0.004352       0.005296       0.000043      -0.003677      -0.006637      -0.007680       0.000708       0.006972              1.544035       1.471002      -0.194072      -0.134407       1.800898       0.178534       1.360205           0.000002
          346              H       3.430894       9.548390       6.923009       0.162117       0.957226 0.68438462E+01  0.63793367E+02                                 1.535768                            1.472484      -0.847113       2.488526                    0.999625       3.087395       8.076794       0.553093       1.188043      -0.731543      -0.000561      -0.010381       0.006101       0.012054       0.000986       0.002516      -0.001839       0.001106       0.005870      -0.003672      -0.000099       0.003772              1.550188       1.369305       0.160749      -0.171240       1.534066      -0.384686       1.747194           0.000001
          347              H       4.461280       8.526945       1.525194       0.157034       0.862778 0.60722714E+01  0.57015826E+02                                 1.640212                            1.544574      -1.300732       2.269957                    0.995930       3.740126      11.088973       0.442756       1.473321      -0.667909       0.013669       0.004508       0.003860       0.014902      -0.000117      -0.000024       0.001079       0.013674       0.018101      -0.009928       0.003821       0.006107              1.724590       2.399185       0.249513       0.014154       1.398324       0.001456       1.376261           0.000001
          348              H       3.415248       7.382568       1.294258       0.160994       0.842848 0.61307893E+01  0.57196809E+02                                 1.570105                            1.520905      -0.985283       2.431195                    0.996810       3.442215       9.884112       0.464014       1.414879      -0.680679      -0.001001      -0.014319       0.001840       0.014471       0.000164      -0.004357      -0.000286      -0.010322      -0.013492      -0.008135       0.000710       0.007425              1.606468       1.398991       0.086533      -0.034239       2.058468       0.083879       1.361944           0.000001
          349              H       3.162681       8.808569       0.695346       0.157503       0.841048 0.60824983E+01  0.56765015E+02                                 1.578038                            1.521081      -1.058453       2.389303                    0.996860       3.538944      10.240422       0.460101       1.426441      -0.677730      -0.006828       0.010315      -0.004767       0.013257      -0.002836       0.001684      -0.002208       0.000743      -0.005642      -0.003181      -0.001720       0.004901              1.629333       1.427135      -0.120744       0.168814       1.514681      -0.405952       1.946183           0.000001
          350              H      22.082887       7.851941       1.804347       0.154357       1.016820 0.73781575E+01  0.70699111E+02                                 1.651056                            1.568690      -1.004242       2.402949                    0.999332       3.313501       9.045572       0.511072       1.250713      -0.715863      -0.012150      -0.000486       0.004569       0.012990       0.002523       0.004957       0.001169       0.007797      -0.006824      -0.004784      -0.003457       0.008242              1.713143       2.303054       0.170102      -0.340066       1.335949      -0.010230       1.500425           0.000001
          351              H       0.764408       8.520239       0.832385       0.160731       0.983445 0.72152661E+01  0.69026831E+02                                 1.647110                            1.578008      -0.856076       2.485500                    0.999473       3.271703       9.040702       0.494701       1.294189      -0.706963       0.004055       0.010983      -0.006040       0.013174       0.002181       0.001097      -0.002300      -0.002414      -0.005098      -0.003930       0.000152       0.003779              1.698032       1.417948       0.165169      -0.179116       1.693683      -0.513355       1.982465           0.000001
          352              H       1.019210       7.069653       1.367853       0.162589       0.851112 0.62502972E+01  0.58252228E+02                                 1.544687                            1.508449      -0.875657       2.480125                    0.999159       3.342891       9.412491       0.481396       1.365186      -0.690818       0.008487      -0.011833       0.001463       0.014635      -0.003923       0.003456      -0.001030      -0.000798      -0.007374      -0.004959      -0.001347       0.006305              1.551410       1.419446      -0.164644      -0.074901       1.904476       0.180520       1.330307          -0.000001
          353              H      16.293952       8.048631       8.930377       0.084475       1.013066 0.71751376E+01  0.69289021E+02                                 1.724742                            1.608569      -1.010658       2.386837                    0.996775       3.743990      10.766268       0.469020       1.352323      -0.691754       0.022212      -0.002966      -0.035447       0.041936       0.008959      -0.008825       0.003578       0.010222       0.010597      -0.015329       0.002170       0.013159              1.794313       1.632104      -0.070964      -0.331544       1.494319       0.173412       2.256518           0.000002
          354              H      17.082946       9.494747      10.513940       0.118427       0.938869 0.68920462E+01  0.66103563E+02                                 1.657735                            1.593286      -1.196464       2.311232                    0.996068       3.691499      10.692274       0.462337       1.381245      -0.685869       0.025714       0.017094      -0.004494       0.031202       0.009503      -0.003171       0.002576      -0.005321       0.014212      -0.013168       0.005659       0.007509              1.672251       1.896082       0.359380      -0.139384       1.684148       0.020250       1.436525           0.000000
          355              H      14.172833       8.254261      12.932425       0.135016       1.104427 0.81395276E+01  0.79143294E+02                                 1.694969                            1.619710      -0.784723       2.521992                    0.999814       3.125807       8.321358       0.521176       1.208667      -0.729217      -0.018157       0.002753       0.029709       0.034927       0.009743      -0.005695       0.002452       0.005391       0.020910      -0.014951       0.004405       0.010546              1.710050       1.594261       0.019342      -0.369557       1.446523       0.131440       2.089365          -0.000032
          356              H      13.455362       6.875198      11.298108       0.088899       1.303865 0.94314354E+01  0.94433655E+02                                 1.834656                            1.694821      -0.829086       2.476247                    0.999130       3.313089       8.733366       0.535619       1.142092      -0.745192      -0.039321      -0.020026       0.011287       0.045547       0.013803      -0.011039       0.001705       0.013077       0.013300      -0.019919       0.001286       0.018632              1.887008       2.173013       0.576455      -0.032614       1.956215       0.039978       1.531795          -0.000010
          357              H      14.360582      12.619431      12.127955       0.161367       0.814646 0.54135218E+01  0.48532690E+02                                 1.486048                            1.389538      -0.841836       2.494997                    0.999404       3.205301       8.768638       0.510810       1.337496      -0.696371      -0.005061       0.011472       0.006629       0.014183      -0.000627       0.000140      -0.001870       0.004179      -0.002489      -0.003198       0.000540       0.002658              1.552960       1.302090      -0.296135       0.015839       2.031721       0.226664       1.325067           0.000020
          358              H      15.107108      11.685155      11.112851       0.156282       0.909050 0.67058583E+01  0.62896612E+02                                 1.546228                            1.508616      -0.845321       2.482079                    0.999753       3.246672       8.840347       0.513097       1.272724      -0.710977       0.005408       0.000027      -0.008738       0.010276      -0.000848      -0.002263      -0.002174       0.006324       0.011242      -0.005813       0.000508       0.005305              1.560863       1.440875      -0.082254      -0.267328       1.349439       0.092079       1.892276          -0.000007
          359              H      13.902384      11.130848      11.950312       0.175021       0.927328 0.69680073E+01  0.67006869E+02                                 1.663147                            1.614267      -1.154884       2.357821                    0.996944       3.460663      10.032531       0.454174       1.402404      -0.683355      -0.014536      -0.008079       0.006824       0.017976       0.004371      -0.002922      -0.002973      -0.000429      -0.003672      -0.003772      -0.003308       0.007080              1.676702       1.923406       0.343817       0.099942       1.736443       0.090177       1.370257          -0.000002
          360              H      14.718199      13.600644      13.467892       0.157558       0.833612 0.55330368E+01  0.50045068E+02                                 1.525930                            1.415797      -1.004547       2.412688                    0.998358       3.335009       9.265979       0.498470       1.358532      -0.691312      -0.007127      -0.005362      -0.009854       0.013291       0.000586      -0.000249      -0.000284      -0.002284      -0.003583      -0.001282      -0.000635       0.001917              1.595952       1.658974      -0.138257       0.480519       1.352032      -0.003477       1.776849          -0.000000
          361              H      14.863481      13.607350      15.028615       0.169617       0.903552 0.65961184E+01  0.62213413E+02                                 1.597829                            1.540847      -1.011149       2.413890                    0.999048       3.362589       9.477233       0.481115       1.349776      -0.693840      -0.009764      -0.003174       0.011930       0.015740      -0.000500      -0.005988      -0.000242      -0.002170      -0.008859      -0.007523       0.002559       0.004963              1.645602       1.553144      -0.107950      -0.312552       1.326561       0.124017       2.057101          -0.000002
          362              H      16.016798      14.172833      14.130248       0.157853       0.881789 0.64339592E+01  0.60896110E+02                                 1.624192                            1.560228      -1.277721       2.283305                    0.995643       3.627107      10.570720       0.456106       1.418826      -0.678616       0.009672       0.006432      -0.001811       0.011756       0.002372      -0.001110       0.003222       0.006406      -0.000063      -0.005938       0.001941       0.003997              1.674211       1.921678       0.372715       0.052221       1.752670      -0.003866       1.348285           0.000001
          363              H      18.812921       9.052195      15.726499       0.158504       1.009797 0.71053794E+01  0.66474979E+02                                 1.553503                            1.469711      -0.985558       2.418660                    0.999076       3.094305       7.960120       0.574285       1.140008      -0.743357      -0.001032      -0.012628      -0.008595       0.015310      -0.003500       0.004418       0.000475      -0.002044      -0.004475      -0.006285       0.000889       0.005397              1.586008       1.294802      -0.195724      -0.020714       1.981815       0.341517       1.481405          -0.000003
          364              H      19.277824      10.525133      15.995501       0.160077       1.065264 0.80908806E+01  0.79480564E+02                                 1.710588                            1.649977      -1.132105       2.345948                    0.998413       3.426902       9.528430       0.494139       1.261803      -0.712991       0.009334       0.011406      -0.003606       0.015173       0.002881       0.000415      -0.005194       0.009649      -0.005151      -0.008601       0.001964       0.006637              1.735736       1.924409       0.470208       0.113453       1.823650       0.170655       1.459149           0.000001
          365              H      18.122272       9.897067      16.850726       0.161716       1.014629 0.74795858E+01  0.71440888E+02                                 1.612609                            1.553197      -0.865657       2.481498                    0.999220       3.171621       8.459159       0.530188       1.209503      -0.726686      -0.010092       0.002345       0.008850       0.013626       0.000108      -0.001471       0.000279       0.000036       0.000890      -0.001457      -0.000123       0.001581              1.631663       1.469169      -0.032951      -0.300731       1.341636       0.080445       2.084184           0.000000
          366              H      17.293046       7.731245      13.079615       0.157396       0.943103 0.67199690E+01  0.63443274E+02                                 1.618859                            1.534333      -1.059645       2.384036                    0.998581       3.372761       9.396979       0.493838       1.313722      -0.701126      -0.005208      -0.004578      -0.010829       0.012859      -0.001168      -0.001577       0.004059      -0.011265      -0.008753      -0.005456      -0.003281       0.008737              1.678126       1.407564       0.085597       0.256483       1.686449       0.479269       1.940365           0.000001
          367              H      18.620701       8.216264      13.754659       0.156910       0.911579 0.66420710E+01  0.62420742E+02                                 1.568488                            1.514759      -1.016560       2.408019                    0.997702       3.366437       9.306837       0.503113       1.295432      -0.704766       0.012132       0.005954      -0.004688       0.014304       0.000968      -0.002751       0.001703      -0.000065      -0.015889      -0.006556       0.002825       0.003731              1.569484       2.022333      -0.047693      -0.163446       1.338486       0.111426       1.347635          -0.000001
          368              H      17.440563       7.686543      14.640337       0.166750       0.924263 0.66581759E+01  0.60900193E+02                                 1.436950                            1.404696      -0.770595       2.529300                    0.999915       2.879396       7.174190       0.602562       1.111325      -0.752859      -0.008118      -0.000747       0.013461       0.015737      -0.001081      -0.005479       0.000652      -0.001193       0.014315      -0.005925      -0.001804       0.007729              1.429720       1.182344       0.079887      -0.116399       1.446609      -0.212815       1.660208          -0.000003
          369              H       9.342760      15.069112      18.398760       0.092629       1.047828 0.73089616E+01  0.70941042E+02                                 1.770748                            1.628302      -1.125151       2.340851                    0.995590       3.720295      10.741610       0.463894       1.360333      -0.690413      -0.038976      -0.012207      -0.021970       0.046377       0.001269       0.004175       0.011395       0.017930       0.014921      -0.017311       0.003854       0.013457              1.846094       2.437878      -0.034597       0.358729       1.442259      -0.030501       1.658144          -0.000007
          370              H      11.291776      14.333760      17.429336       0.134701       0.935340 0.68751183E+01  0.65463823E+02                                 1.623127                            1.569650      -1.022718       2.411030                    0.997852       3.418264       9.652948       0.478661       1.343868      -0.695197       0.000033      -0.015328      -0.031693       0.035205      -0.001544       0.000698       0.007358       0.018732       0.020075      -0.015320       0.006144       0.009176              1.624718       1.445655      -0.069492      -0.039053       1.443863       0.218104       1.984637           0.000015
          371              H      13.251967      15.428964      20.713197       0.130916       1.100085 0.81698387E+01  0.79193459E+02                                 1.659663                            1.598628      -0.806355       2.508747                    0.999656       3.122533       8.191759       0.538664       1.173039      -0.737646       0.030895       0.000597       0.018997       0.036274      -0.000517       0.005982       0.008705       0.020732       0.012052      -0.016477       0.002970       0.013508              1.658839       2.009774       0.023926       0.225161       1.343072       0.039102       1.623672           0.000017
          372              H      11.262719      16.222428      21.588724       0.086505       1.314672 0.95023825E+01  0.95545643E+02                                 1.859283                            1.711391      -0.819685       2.478759                    0.999203       3.365809       8.959225       0.527024       1.155838      -0.741231       0.004349       0.013052       0.043501       0.045624      -0.001501       0.007823       0.012020       0.019101       0.029777      -0.020239       0.002006       0.018233              1.926378       1.599024      -0.134922      -0.200419       1.756484       0.458614       2.423626          -0.000013
          373              H      13.220676      10.972155      18.787037       0.158115       0.881124 0.61712827E+01  0.56257029E+02                                 1.470970                            1.411609      -0.838187       2.492275                    0.999625       3.074508       8.047708       0.554907       1.210834      -0.725470       0.008164      -0.009107      -0.004972       0.013203      -0.000091       0.000566       0.000606      -0.001744       0.001679      -0.001360       0.000128       0.001231              1.482503       1.470930      -0.122824      -0.193997       1.763991       0.031395       1.212587          -0.000000
          374              H      12.842942      12.049478      19.860510       0.169763       0.935838 0.69281346E+01  0.66062512E+02                                 1.626538                            1.571121      -1.100219       2.374651                    0.997740       3.391464       9.568488       0.480765       1.336086      -0.696554       0.002286       0.003780       0.016002       0.016601       0.003324       0.000674      -0.000129       0.000561       0.007492      -0.004628       0.001848       0.002780              1.658910       1.399409       0.039490      -0.304318       1.379575      -0.002709       2.197747          -0.000055
          375              H      12.094180      12.020422      18.485044       0.166925       0.872753 0.64848039E+01  0.61066285E+02                                 1.578608                            1.542097      -0.971208       2.438473                    0.998463       3.375935       9.590375       0.472981       1.375175      -0.688776      -0.010604       0.002206      -0.010044       0.014771       0.000889       0.003140      -0.001388       0.005235      -0.001795      -0.004027      -0.000731       0.004758              1.585946       1.973251      -0.008131       0.180694       1.422201      -0.096397       1.362387          -0.000051
          376              H      14.660086      10.379851      18.066313       0.161779       0.901082 0.59546190E+01  0.53091182E+02                                 1.418464                            1.326491      -0.831624       2.494680                    0.999807       2.903819       7.198783       0.619943       1.108117      -0.751618      -0.014299      -0.000232       0.003995       0.014848       0.001202       0.000476      -0.000288      -0.000774      -0.002496      -0.001394      -0.000286       0.001680              1.474337       1.800962       0.232646      -0.410750       1.310971      -0.147326       1.311079          -0.000000
          377              H      15.531779      10.569835      16.774594       0.167181       1.012813 0.74434753E+01  0.71570489E+02                                 1.650517                            1.579078      -1.080094       2.374555                    0.999009       3.324543       9.127994       0.507090       1.256212      -0.714197      -0.004489      -0.001053      -0.015617       0.016283      -0.002082       0.005659       0.002858      -0.003856       0.001209      -0.007882       0.002610       0.005271              1.688850       1.443975      -0.049625      -0.323387       1.398142       0.245625       2.224433          -0.000007
          378              H      16.200077      10.648064      18.190664       0.155686       0.996233 0.73224384E+01  0.69081827E+02                                 1.544318                            1.497901      -0.874325       2.468487                    0.999425       3.117210       8.075136       0.565010       1.149058      -0.741257       0.008139       0.002856       0.008600       0.012180       0.000148       0.003292       0.000842       0.002442       0.007256      -0.002777      -0.002026       0.004803              1.550259       1.913266      -0.092873       0.243460       1.301923      -0.083393       1.435589           0.000002
          379              H      16.651569      16.510758      17.145107       0.154814       0.956891 0.71324652E+01  0.69229936E+02                                 1.713364                            1.642625      -1.298117       2.276107                    0.994874       3.689629      10.869025       0.444819       1.418628      -0.679027      -0.011547       0.008424       0.006008       0.015505       0.000249       0.000029       0.002451       0.001092      -0.001671      -0.002874       0.000798       0.002075              1.746258       1.788404      -0.207196      -0.122339       2.057234       0.141184       1.393138          -0.000001
          380              H      17.787005      15.451315      17.365892       0.156519       0.900033 0.65503016E+01  0.62234016E+02                                 1.642085                            1.570379      -1.264065       2.284311                    0.996372       3.651214      10.638009       0.456626       1.411818      -0.679911       0.008639      -0.008538       0.010826       0.016271      -0.001860       0.004721      -0.004663       0.006496       0.009902      -0.007017      -0.001902       0.008920              1.729225       2.309147      -0.042656       0.414072       1.392173      -0.010553       1.486355          -0.000000
          381              H      17.056124      15.538485      15.980275       0.165154       0.830277 0.61284863E+01  0.57583665E+02                                 1.592577                            1.549850      -1.296198       2.286904                    0.993324       3.624154      10.692530       0.443509       1.469796      -0.669385      -0.003382      -0.005674      -0.015388       0.016746      -0.001084      -0.002735       0.003905       0.003385       0.009434      -0.005120      -0.001251       0.006371              1.627130       1.413321       0.008283      -0.117026       1.387904       0.096165       2.080166          -0.000000
          382              H      13.643111      16.781206      18.436826       0.148997       1.072963 0.77270608E+01  0.74716774E+02                                 1.689429                            1.587221      -1.080375       2.360993                    0.999108       3.378226       9.189301       0.518096       1.222621      -0.721731      -0.011843      -0.001142       0.004009       0.012555      -0.005241       0.001408       0.002649      -0.002750      -0.011336      -0.006448      -0.001004       0.007452              1.765003       2.330450      -0.157592      -0.467071       1.441591       0.015710       1.522968          -0.000003
          383              H      15.187572      17.006952      18.581479       0.162623       0.990946 0.73460823E+01  0.69494638E+02                                 1.564447                            1.523233      -0.782664       2.521956                    0.999893       3.032450       7.916013       0.546641       1.184427      -0.734243       0.013083      -0.001527       0.009551       0.016270      -0.001917       0.006470       0.000325       0.004730      -0.002811      -0.006261      -0.001613       0.007874              1.572535       1.855708       0.204049       0.242916       1.393595       0.182997       1.468302          -0.000002
          384              H      14.528215      16.984601      17.160333       0.160187       0.861347 0.61972224E+01  0.57495418E+02                                 1.543109                            1.490273      -0.894361       2.470355                    0.999095       3.305047       9.211766       0.491252       1.343896      -0.695216       0.002090      -0.001819      -0.017805       0.018020      -0.001232      -0.002993       0.003557      -0.004474       0.022416      -0.006661      -0.002731       0.009391              1.560453       1.369336      -0.062930      -0.043886       1.427048      -0.363076       1.884975          -0.000000
          385              H       3.053160      15.844695      17.259306       0.100823       0.989054 0.68196360E+01  0.64422285E+02                                 1.647825                            1.531622      -0.812073       2.491722                    0.999610       3.408011       9.402618       0.502641       1.289951      -0.706513       0.015843       0.043556       0.011346       0.047716      -0.001391      -0.006160       0.004482      -0.015277      -0.045979      -0.017925       0.001646       0.016278              1.725398       1.747365       0.466907       0.129886       2.006821       0.152795       1.422009          -0.000001
          386              H       0.804640      15.636830      17.277070       0.130010       0.886395 0.63765698E+01  0.59669971E+02                                 1.570434                            1.513866      -1.008768       2.410204                    0.997981       3.433794       9.657843       0.485644       1.347780      -0.693700      -0.018052       0.025261       0.009408       0.032442       0.000835       0.001401       0.003238       0.000158      -0.037742      -0.013202       0.005537       0.007665              1.580492       1.671346      -0.301435      -0.052132       1.740587       0.162533       1.329542          -0.000000
          387              H       1.251662      11.828202      16.170607       0.131037       1.032006 0.74364554E+01  0.70143445E+02                                 1.558278                            1.498456      -0.836798       2.490632                    0.999642       3.054287       7.807039       0.573498       1.132278      -0.747017      -0.013087      -0.030074      -0.008627       0.033914       0.000430      -0.000119       0.006395      -0.004883      -0.042544      -0.015798       0.004629       0.011170              1.569891       1.537257       0.252376       0.146886       1.828833       0.226468       1.343584          -0.000002
          388              H       3.491242      12.134412      16.256891       0.085334       1.287161 0.91736675E+01  0.91510274E+02                                 1.829226                            1.676025      -0.930831       2.426406                    0.998096       3.408296       9.061580       0.534724       1.148284      -0.741814       0.023177      -0.036978      -0.009457       0.044654      -0.000968      -0.000880       0.010022      -0.010427      -0.049249      -0.019484       0.002906       0.016579              1.902792       2.202757      -0.602330      -0.065367       2.049624       0.125881       1.455994          -0.000002
          389              H       0.232451      12.956933      18.957067       0.153840       0.916269 0.66044783E+01  0.62551175E+02                                 1.632412                            1.555268      -1.084875       2.370255                    0.998112       3.515255      10.053105       0.470875       1.373420      -0.688193       0.010103       0.006073      -0.002553       0.012061       0.001663       0.005499       0.000863       0.003015      -0.000976      -0.004966      -0.001714       0.006680              1.687943       2.312274       0.181784       0.112476       1.304206      -0.033269       1.447348          -0.000000
          390              H      21.284953      13.285494      19.771688       0.168099       0.864842 0.63661761E+01  0.59696008E+02                                 1.572707                            1.531329      -0.914349       2.469359                    0.998394       3.350317       9.509384       0.472879       1.381305      -0.687747      -0.006822       0.012725       0.008440       0.016724      -0.003448      -0.000477       0.004647       0.000101       0.011592      -0.006406      -0.000557       0.006963              1.567339       1.428467      -0.118981      -0.065534       1.513519       0.362512       1.760031          -0.000000
          391              H      21.555401      11.819262      19.286976       0.160322       0.991944 0.73945097E+01  0.69937683E+02                                 1.550957                            1.516533      -0.823468       2.497143                    0.999822       3.045522       7.901173       0.555237       1.166342      -0.738444      -0.004258      -0.012190      -0.003380       0.013348       0.000861       0.002695       0.001901      -0.007872      -0.004835      -0.005193      -0.000374       0.005568              1.547983       1.391639       0.040824       0.099010       1.897107      -0.216103       1.355203          -0.000001
          392              H      17.883115      12.123237      18.652536       0.158891       0.997987 0.69141599E+01  0.65465101E+02                                 1.647156                            1.528563      -1.139199       2.344063                    0.998027       3.399951       9.355953       0.510478       1.267239      -0.710474      -0.012960       0.001070      -0.004356       0.013714       0.005388      -0.004669       0.001242       0.006234       0.015024      -0.009577       0.001308       0.008269              1.733372       2.469277       0.173179       0.321956       1.300548       0.031787       1.430291           0.000001
          393              H      19.192890      11.363299      19.056040       0.159890       1.016112 0.75648753E+01  0.71719938E+02                                 1.551292                            1.513709      -0.832938       2.491202                    0.999650       3.060099       7.863033       0.568792       1.135832      -0.745817       0.007553      -0.009728      -0.002588       0.012584      -0.004352      -0.005296      -0.000043      -0.003677      -0.006637      -0.007680       0.000708       0.006972              1.544029       1.470996      -0.194071       0.134407       1.800891      -0.178532       1.360200           0.000000
          394              H      18.920206      12.802710      19.611809       0.162117       0.957226 0.68438495E+01  0.63793389E+02                                 1.535766                            1.472483      -0.847115       2.488524                    0.999625       3.087396       8.076789       0.553095       1.188041      -0.731544       0.000561       0.010381       0.006101       0.012054       0.000986      -0.002516       0.001839       0.001106       0.005870      -0.003672      -0.000099       0.003772              1.550187       1.369304       0.160749       0.171240       1.534065       0.384686       1.747192           0.000001
          395              H      17.889820      13.824155      14.213994       0.157034       0.862778 0.60722705E+01  0.57015816E+02                                 1.640212                            1.544574      -1.300732       2.269957                    0.995930       3.740126      11.088974       0.442756       1.473321      -0.667909      -0.013669      -0.004508       0.003860       0.014902      -0.000117       0.000024      -0.001079       0.013674       0.018101      -0.009928       0.003821       0.006107              1.724590       2.399185       0.249513      -0.014154       1.398324      -0.001456       1.376261           0.000000
          396              H      18.935852      14.968532      13.983058       0.160994       0.842848 0.61307893E+01  0.57196809E+02                                 1.570105                            1.520905      -0.985283       2.431195                    0.996810       3.442215       9.884112       0.464014       1.414879      -0.680679       0.001001       0.014319       0.001840       0.014471       0.000164       0.004357       0.000286      -0.010322      -0.013492      -0.008135       0.000710       0.007425              1.606468       1.398991       0.086533       0.034239       2.058468      -0.083879       1.361944          -0.000000
          397              H      19.188419      13.542531      13.384146       0.157503       0.841048 0.60824983E+01  0.56765015E+02                                 1.578038                            1.521081      -1.058453       2.389303                    0.996860       3.538944      10.240422       0.460101       1.426441      -0.677730       0.006828      -0.010315      -0.004767       0.013257      -0.002836      -0.001684       0.002208       0.000743      -0.005642      -0.003181      -0.001720       0.004901              1.629333       1.427135      -0.120744      -0.168814       1.514681       0.405952       1.946183           0.000000
          398              H       0.268213      14.499159      14.493147       0.154357       1.016820 0.73781579E+01  0.70699116E+02                                 1.651056                            1.568690      -1.004242       2.402949                    0.999332       3.313501       9.045572       0.511072       1.250713      -0.715863       0.012150       0.000486       0.004569       0.012990       0.002523      -0.004957      -0.001169       0.007797      -0.006824      -0.004784      -0.003457       0.008242              1.713143       2.303054       0.170103       0.340066       1.335950       0.010230       1.500425          -0.000000
          399              H      21.586692      13.830861      13.521185       0.160731       0.983445 0.72152614E+01  0.69026776E+02                                 1.647110                            1.578008      -0.856076       2.485500                    0.999473       3.271703       9.040702       0.494701       1.294189      -0.706962      -0.004055      -0.010983      -0.006040       0.013174       0.002181      -0.001097       0.002300      -0.002414      -0.005098      -0.003930       0.000152       0.003779              1.698032       1.417947       0.165169       0.179116       1.693683       0.513354       1.982465          -0.000000
          400              H      21.331890      15.281447      14.056653       0.162589       0.851112 0.62502994E+01  0.58252256E+02                                 1.544687                            1.508450      -0.875657       2.480125                    0.999159       3.342891       9.412492       0.481396       1.365187      -0.690818      -0.008487       0.011833       0.001463       0.014635      -0.003923      -0.003456       0.001030      -0.000798      -0.007374      -0.004959      -0.001347       0.006305              1.551410       1.419446      -0.164644       0.074901       1.904477      -0.180520       1.330307           0.000001
          401              C       4.678085       3.077523      21.972687       0.089990      26.580479 0.34440796E+03  0.76975819E+04                                 7.983007                            6.368791       0.082657       2.048514                    0.998886      26.386494      75.833013       0.620516       0.441644      -1.040680      -0.032317       0.021275      -0.027937       0.047723       0.034660       0.005090      -0.018984       0.020053      -0.017486      -0.042420       0.002129       0.040290              9.329726       8.054893      -2.467056      -0.197562       9.051361       3.757235      10.882924           0.000003
          402              C       5.160869       2.203595      21.027626      -0.193471      33.098809 0.45794396E+03  0.10921224E+05                                 9.001965                            7.166522       0.216630       2.049983                    0.998397      29.702922      86.369248       0.610677       0.420568      -1.060189       0.001166       0.010282       0.004378       0.011236       0.000447      -0.004106      -0.005982       0.014374      -0.058035      -0.021270       0.003863       0.017407             10.742295       8.232518      -2.067916       0.367833      10.405568       5.432619      13.588800           0.000005
          403              C       4.518275       2.111285      19.793259       0.165345      33.935734 0.39954146E+03  0.92000347E+04                                 9.406618                            6.856634      -0.294579       1.934507                    0.998792      25.760095      73.370926       0.602819       0.441257      -1.048548      -0.001812      -0.020052      -0.015361       0.025324       0.028512      -0.020003      -0.004366      -0.005321      -0.021276      -0.031937      -0.006657       0.038594             12.289149       8.587400      -3.373877      -1.305120      13.316148       7.595737      14.963900          -0.000000
          404              C       3.444305       2.932464      19.604196      -0.177897      30.538216 0.40075638E+03  0.92390574E+04                                 8.486606                            6.680298       0.289784       2.081237                    0.999346      28.709089      81.936273       0.636233       0.417583      -1.062638      -0.014626      -0.009753       0.009696       0.020076       0.016844       0.005905      -0.007098       0.017651       0.025762      -0.025741       0.010587       0.015154              9.833745       8.370676      -3.589729      -0.779309      10.344928       4.467436      10.785630          -0.000011
          405              C       3.021869       3.763925      20.586309       0.076962      26.169388 0.32308704E+03  0.70696147E+04                                 7.698386                            6.023511       0.185140       2.067081                    0.999827      26.156422      73.122150       0.664689       0.421125      -1.058642       0.018004      -0.028223       0.034034       0.047739       0.006898       0.012103      -0.027445       0.028152      -0.062211      -0.043765       0.016283       0.027482              8.857303       7.588202      -2.672077      -0.204298       8.727017       3.759118      10.256689          -0.000050
          406              C       4.998824       1.169633      18.736790      -0.093276      42.796908 0.49401470E+03  0.11914789E+05                                10.558383                            7.373846      -0.037873       1.972519                    0.999199      28.806383      82.142552       0.615290       0.412743      -1.073413      -0.021408       0.027504       0.029587       0.045718      -0.000485      -0.003400       0.013745       0.000186       0.033138      -0.013556      -0.005648       0.019204             13.969506       9.109466       0.548905      -4.244498      17.544837       7.333601      15.254213           0.000012
          407              C       5.935782       1.610620      17.784115       0.056527      35.226420 0.43487922E+03  0.10156487E+05                                 9.337828                            6.946071       0.242935       2.077111                    0.999452      26.939757      75.520787       0.630362       0.416046      -1.071594       0.023406       0.094586       0.018269       0.099136       0.040503      -0.010561       0.000137      -0.051024      -0.080430      -0.040780      -0.020776       0.061557             11.524134       7.894970       1.540187      -3.022424      14.334630       5.198323      12.342802           0.000001
          408              C       6.326926       0.739598      16.747947       0.106638      34.332735 0.43361321E+03  0.10147723E+05                                 9.264995                            7.010872       0.026847       2.014124                    0.999596      26.764583      75.792124       0.615697       0.425082      -1.062893       0.046861       0.000798      -0.075053       0.088485       0.032437      -0.033205      -0.021718       0.010025      -0.028321      -0.034778      -0.025170       0.059947             11.322645       8.097285       1.440274      -2.993722      13.269545       4.997991      12.601106           0.000033
          409              C       5.740433      21.819367      16.627150      -0.270741      46.625400 0.63582036E+03  0.16396326E+05                                11.324077                            8.495325      -0.329894       1.863588                    0.996968      32.384462      96.692797       0.558004       0.425654      -1.061098      -0.008126       0.013455       0.014224       0.021199      -0.011168       0.020012      -0.016666       0.022934      -0.018184      -0.025137      -0.009525       0.034662             14.294318      10.508794       1.207580      -3.850963      16.301251       6.171580      16.072909          -0.000004
          410              C       4.791405      21.400731      17.578302       0.125995      33.090726 0.41543745E+03  0.96271096E+04                                 9.074432                            6.884685       0.116926       2.049529                    0.999476      26.324682      74.388972       0.617763       0.427852      -1.060257      -0.024004      -0.077401      -0.034178       0.087950       0.033389      -0.006340      -0.013881      -0.009013      -0.087004      -0.033012      -0.017867       0.050879             11.141993       8.378959       1.703346      -3.288564      13.073321       4.007099      11.973700           0.000025
          411              C       4.453457      22.235768      18.650760       0.062661      35.381486 0.43180606E+03  0.10068122E+05                                 9.376742                            6.943071       0.273683       2.091742                    0.999378      26.698833      74.814675       0.627481       0.418645      -1.069792      -0.072767      -0.011297       0.066017       0.098898       0.029975      -0.035879      -0.020952       0.016316      -0.024290      -0.035373      -0.024765       0.060137             11.638621       8.128305       1.550750      -3.442051      14.050668       4.706413      12.736891           0.000019
          412              C       3.484536      21.805733      19.758999      -0.508615      28.858073 0.47579549E+03  0.11447313E+05                                 8.007159                            7.090001       0.167903       2.009953                    0.998337      32.501810      94.691093       0.642568       0.396190      -1.076947       0.036067       0.008037      -0.068254       0.077614       0.011807      -0.014798      -0.019606       0.027240       0.067044      -0.033095      -0.005393       0.038488              8.504443       8.459105       1.203336      -1.784984       8.451719       0.367464       8.602504           0.000036
          413              C       4.157305      20.024350      17.523233      -0.521207      29.688306 0.48268939E+03  0.11670484E+05                                 8.200929                            7.155244       0.062749       1.978306                    0.997650      32.758977      96.090938       0.636902       0.397752      -1.074462       0.017805       0.070736       0.010335       0.073671       0.007804       0.001794       0.009350      -0.035367      -0.059935      -0.021755      -0.009338       0.031092              9.083327       8.759968       1.831589      -0.639209      10.276413       0.786839       8.213601          -0.000001
          414              C       7.346807       1.244956      15.744263      -0.520741      26.860780 0.43787332E+03  0.10336695E+05                                 7.606883                            6.796563       0.076034       1.974669                    0.998462      32.723415      94.982499       0.655860       0.395605      -1.075442      -0.055883      -0.021154       0.051113       0.078632       0.010581      -0.026432      -0.002066       0.004891       0.000654      -0.026684      -0.003595       0.030279              7.928608       7.502956       0.232586      -1.419840       7.590496       1.010821       8.692373          -0.000003
          415              C       6.490759       3.001753      17.878519      -0.513477      27.928766 0.44789552E+03  0.10622979E+05                                 7.858251                            6.889703       0.178807       2.007087                    0.998866      32.573634      94.470329       0.649802       0.397425      -1.075249      -0.032648      -0.069720       0.000318       0.076986       0.018398       0.018065       0.011075      -0.040444      -0.045582      -0.032428      -0.007887       0.040315              8.551448       6.865055       1.515191       0.195115      11.030528       2.184792       7.758762          -0.000006
          416              C      21.316244      18.370369      12.853754       0.075511      27.725997 0.35305110E+03  0.79109128E+04                                 8.100321                            6.360613       0.229187       2.084749                    0.999776      26.520910      75.413219       0.636100       0.429726      -1.051649       0.014717       0.009571      -0.051379       0.054295      -0.020118      -0.017137      -0.011634      -0.010430      -0.006421      -0.033398       0.011426       0.021973              9.458884      13.518091       2.288741       1.497507       5.953209       1.891086       8.905350           0.000010
          417              C       0.131871      18.841977      13.432364      -0.181828      32.122842 0.43557510E+03  0.10245648E+05                                 8.781821                            6.958355       0.289816       2.075626                    0.999436      29.182938      83.929876       0.624667       0.416851      -1.063879      -0.009640       0.013423      -0.013228       0.021168      -0.012906       0.006659       0.003086      -0.024211       0.027012      -0.023836       0.010631       0.013205             10.376764      16.294443       2.956414       1.678195       6.227174       1.617065       8.608676          -0.000002
          418              C       1.307092      18.790570      12.732196       0.159214      34.034960 0.39705700E+03  0.91242056E+04                                 9.428692                            6.827523      -0.298101       1.934211                    0.998829      25.743677      73.134860       0.605423       0.440255      -1.049647       0.014474       0.024021       0.002439       0.028150      -0.011088       0.016281      -0.018480      -0.035636      -0.054097      -0.031714      -0.007306       0.039020             12.417457      19.626990       4.038653       4.723655       7.312353       2.761454      10.313028           0.000032
          419              C       1.287423      18.184855      11.496053      -0.181927      32.614401 0.43861366E+03  0.10336819E+05                                 8.916671                            7.018027       0.171137       2.033824                    0.998981      29.468209      84.878161       0.617195       0.421094      -1.061009      -0.009370       0.016675      -0.013659       0.023504      -0.011868      -0.016994      -0.008612       0.026774      -0.008370      -0.026404       0.000319       0.026085             10.476167      13.993973       2.902521       3.832072       6.598766       2.824436      10.835762           0.000009
          420              C       0.084934      17.699836      10.973274       0.064723      27.134911 0.34072427E+03  0.75595548E+04                                 7.913519                            6.197472       0.147371       2.047063                    0.999851      26.754345      75.453107       0.653064       0.422724      -1.057040      -0.025747       0.037100       0.018530       0.048813      -0.012304      -0.010192       0.000500      -0.043079       0.076833      -0.039077       0.011405       0.027672              9.128250      12.176216       2.451869       2.116046       6.059410       2.310714       9.149124           0.000015
          421              C       2.599656      19.311350      13.311059      -0.074213      43.008867 0.47020475E+03  0.11182692E+05                                10.563724                            7.161513      -0.029841       1.980225                    0.999147      28.223378      79.484109       0.629641       0.409029      -1.077636      -0.038689      -0.007360      -0.017911       0.043264       0.005675       0.009696       0.004332       0.019805       0.016279      -0.014318      -0.003395       0.017713             14.325711      21.168890       1.832314       7.625793      12.962373       0.499798       8.845870          -0.000000
          422              C       3.553154      18.421330      13.760496       0.052968      35.692228 0.42278913E+03  0.97897069E+04                                 9.362232                            6.815592       0.194609       2.063596                    0.999512      26.663783      74.054060       0.642016       0.412017      -1.075857      -0.030957      -0.093826      -0.005845       0.098974       0.001807       0.009357       0.003360      -0.087318      -0.099127      -0.039929      -0.020425       0.060354             11.877180      16.933901       0.407486       5.689008      11.470076      -0.058519       7.227563          -0.000006
          423              C       4.755867      18.896514      14.316265       0.133954      33.955430 0.41000983E+03  0.94665067E+04                                 9.228696                            6.828072       0.048918       2.026462                    0.999513      26.234309      73.904737       0.622125       0.426416      -1.061556       0.069219      -0.032169       0.043334       0.087773      -0.035945       0.000815      -0.009630      -0.038310      -0.066815      -0.031716      -0.021155       0.052871             11.618234      16.264191      -0.239630       4.851037      11.677144       0.640000       6.913366          -0.000009
          424              C       4.952110      20.284517      14.507866      -0.291623      49.554398 0.66351837E+03  0.17254719E+05                                11.649047                            8.547397      -0.297487       1.866761                    0.997240      32.712993      97.358929       0.570434       0.412901      -1.071630      -0.023394      -0.006288      -0.002476       0.024350      -0.011428      -0.020979      -0.010705      -0.007028       0.038485      -0.030847       0.005059       0.025788             14.982183      19.669752       1.121885       7.522905      14.274964       1.602104      11.001833          -0.000001
          425              C       3.971120      21.185043      13.994985       0.121131      34.549882 0.42156111E+03  0.97743341E+04                                 9.267872                            6.873411       0.053351       2.023668                    0.999415      26.372111      73.788902       0.628585       0.420257      -1.068336       0.042610       0.077374       0.020714       0.090727      -0.019022      -0.002431      -0.002306      -0.086484      -0.066473      -0.036722      -0.021636       0.058358             11.530586      15.604343       0.708865       6.006932      10.998641       0.118354       7.988774          -0.000001
          426              C       2.805287      20.697119      13.389222       0.068087      36.477306 0.42275140E+03  0.97895950E+04                                 9.570589                            6.842046       0.235721       2.080481                    0.999369      26.491370      73.602141       0.636954       0.415258      -1.073644      -0.078275       0.044896      -0.044011       0.100398      -0.036538       0.017342      -0.017374      -0.031773      -0.073193      -0.034617      -0.024377       0.058994             12.250464      16.437680      -0.062315       6.611130      11.971051      -0.600618       8.342662           0.000017
          427              C       1.761267      21.647040      12.800461      -0.510458      29.331315 0.46140529E+03  0.11020850E+05                                 8.158329                            6.990914       0.143737       2.004728                    0.998292      32.378982      94.121646       0.645590       0.397207      -1.075802       0.064393      -0.039050       0.033633       0.082478      -0.020894       0.006046      -0.008555       0.012991      -0.004040      -0.021806      -0.004369       0.026174              9.329781      10.871466      -2.624134       3.296901       8.996279      -1.989574       8.121599           0.000099
          428              C       4.233298       0.328561      14.036351      -0.518856      27.023359 0.43678686E+03  0.10278860E+05                                 7.631610                            6.796127       0.211475       2.018723                    0.999242      32.291910      92.820860       0.656366       0.396538      -1.077505      -0.027855      -0.074044      -0.003456       0.079186       0.009524      -0.008545       0.003551      -0.024005      -0.030226      -0.019422      -0.000949       0.020370              7.929919       8.155298       0.297802       1.739746       8.357319       0.041001       7.277138           0.000014
          429              C       5.772619      17.905243      14.790065      -0.527879      30.440564 0.49457763E+03  0.12064858E+05                                 8.355996                            7.237004      -0.143052       1.908448                    0.997227      33.451028      99.470916       0.632272       0.397113      -1.071866      -0.062943       0.049121      -0.025288       0.083751      -0.000655       0.001506       0.000615       0.015662       0.016139      -0.010577       0.003806       0.006771              9.468076      12.320362      -2.242858       0.939413       9.120173      -0.334383       6.963694          -0.000000
          430              C       3.325844      16.917548      13.678526      -0.511565      27.472830 0.45048158E+03  0.10704496E+05                                 7.741264                            6.900278       0.197719       2.008538                    0.999366      32.775309      95.284248       0.650324       0.396358      -1.075490       0.011420       0.083921       0.007871       0.085059       0.014833      -0.006226       0.012560      -0.036657      -0.016881      -0.026169      -0.003121       0.029290              8.108758       8.988479       0.802973       1.105703       8.882341      -0.252454       6.455455           0.000002
          431              C      13.860141      18.508946      14.675866       0.096889      26.289772 0.33162161E+03  0.73160455E+04                                 7.830023                            6.188005       0.156324       2.072604                    0.999742      25.796717      72.809318       0.641184       0.433002      -1.049550       0.007210       0.042365       0.002348       0.043038      -0.005087      -0.003906       0.002025      -0.050710       0.084196      -0.040093       0.011485       0.028607              9.231230      14.301297      -0.973339      -0.624834       8.369262       0.966203       5.023132          -0.000001
          432              C      12.505440      18.622042      14.674343      -0.192040      32.565363 0.43956242E+03  0.10358208E+05                                 8.861067                            6.996964       0.312396       2.084543                    0.999030      29.176454      83.860059       0.622317       0.417667      -1.063854       0.007593      -0.001186      -0.006871       0.010309       0.011694      -0.000477      -0.000299      -0.008730       0.038791      -0.018949       0.005979       0.012970             10.683137      17.093920      -2.353622      -1.744488       9.146945       1.640081       5.808548          -0.000000
          433              C      11.902408      19.825426      15.013134       0.156407      34.826344 0.40823592E+03  0.94286882E+04                                 9.485903                            6.871568      -0.231709       1.947317                    0.998785      25.874745      73.242140       0.611412       0.433742      -1.055548      -0.023607       0.002691       0.001519       0.023809      -0.001813       0.001433      -0.015119       0.013456       0.088267      -0.025700      -0.007960       0.033661             12.570058      22.723653      -1.800675      -2.783799       8.707642       1.271460       6.278879          -0.000000
          434              C      12.766948      20.866987      15.315382      -0.201514      31.995785 0.42542034E+03  0.99288789E+04                                 8.700211                            6.852818       0.275670       2.061883                    0.999538      29.340068      83.527569       0.633976       0.413953      -1.067783       0.002682      -0.001643       0.001766       0.003607      -0.014857      -0.004739       0.000973      -0.033255      -0.009008      -0.021695      -0.002358       0.024052             10.137591      16.906197       0.459119      -1.204005       8.257899       1.151388       5.248678          -0.000003
          435              C      14.114720      20.670297      15.272240       0.066895      26.861874 0.32916055E+03  0.72364631E+04                                 7.824216                            6.073766       0.180808       2.058787                    0.999846      26.496018      74.257228       0.662900       0.420281      -1.059124      -0.002771      -0.041137      -0.012936       0.043212       0.022856      -0.000292       0.000021      -0.049957       0.048595      -0.041958       0.016199       0.025759              9.079915      14.249691      -0.093279      -0.896834       8.307083       1.038646       4.682972          -0.000003
          436              C      10.425671      19.999764      15.074294      -0.095274      43.001630 0.49083078E+03  0.11820529E+05                                10.571316                            7.333492       0.029435       1.991100                    0.999482      28.871607      82.305327       0.618985       0.410886      -1.074474       0.039970      -0.007188      -0.003549       0.040765      -0.003576      -0.001099       0.001909       0.030042      -0.040259      -0.014055      -0.008145       0.022199             14.213688      23.609566      -2.127121      -4.139952       6.271164      -1.474661      12.760334          -0.000000
          437              C       9.757373      19.682379      16.252830       0.050117      35.462474 0.44392536E+03  0.10433020E+05                                 9.409153                            7.053379       0.193166       2.063627                    0.999645      27.058329      76.372440       0.620141       0.420258      -1.067694       0.064035      -0.034852       0.067942       0.099656      -0.012109       0.025081      -0.033458       0.014897       0.111371      -0.040509      -0.021620       0.062129             11.786244      17.454811      -1.959101      -3.289001       5.869983      -1.468707      12.033938          -0.000000
          438              C       8.365570      19.901643      16.335815       0.123485      33.364010 0.42728526E+03  0.99959496E+04                                 9.197618                            7.026458       0.012900       2.014775                    0.999671      26.718437      76.469108       0.604246       0.433298      -1.054326      -0.068648      -0.015175       0.052510       0.087751       0.004365      -0.016421      -0.014836      -0.001396       0.123781      -0.025583      -0.023198       0.048781             11.412084      16.503224      -2.041953      -2.745081       6.029522      -1.476199      11.703506          -0.000001
          439              C       7.662181      20.447233      15.247877      -0.272936      47.724704 0.62571988E+03  0.16075463E+05                                11.506253                            8.426990      -0.273333       1.880274                    0.997682      32.326304      96.418125       0.560178       0.425595      -1.060866       0.017865      -0.004875      -0.001385       0.018570       0.012909       0.005309       0.005443      -0.059959      -0.009324      -0.031688      -0.003582       0.035270             15.179831      23.242154      -3.690111      -4.221311       7.872600      -0.828868      14.424738          -0.000001
          440              C       8.347242      20.712094      14.052085       0.119977      34.413963 0.42788788E+03  0.99946415E+04                                 9.329180                            6.994264      -0.018943       2.002889                    0.999706      26.666744      75.792404       0.611623       0.428731      -1.059125      -0.069397       0.031575      -0.044612       0.088335      -0.009003       0.017467      -0.021648       0.002249       0.117592      -0.029427      -0.022150       0.051577             11.681541      17.223285      -2.366911      -3.473127       5.825606      -1.111646      11.995732          -0.000000
          441              C       9.737704      20.489253      13.949559       0.052488      36.074636 0.44382240E+03  0.10426318E+05                                 9.538903                            7.047345       0.169869       2.054783                    0.999603      27.105956      76.403104       0.621314       0.419636      -1.068466       0.063640       0.008143      -0.077138       0.100332       0.001888      -0.026352      -0.026976       0.023496       0.134866      -0.043891      -0.018485       0.062376             12.069616      17.726390      -1.936408      -3.972842       5.637739      -1.363526      12.844718          -0.000000
          442              C      10.475961      20.777583      12.655809      -0.506528      28.600260 0.45815806E+03  0.10937787E+05                                 8.005007                            6.959931       0.122401       1.992942                    0.998269      32.662921      95.315515       0.647092       0.396484      -1.074933      -0.039902      -0.019072       0.067325       0.080552      -0.002686      -0.028155      -0.003865       0.010694       0.045508      -0.024696      -0.011286       0.035982              9.027234      10.120258       0.063369      -3.662477       6.345633      -0.467372      10.615810           0.000001
          443              C       7.639606      21.302833      12.867712      -0.516996      27.109655 0.43835530E+03  0.10349721E+05                                 7.685056                            6.827467       0.042784       1.964848                    0.998454      32.632758      94.691087       0.650548       0.398772      -1.073424       0.029026      -0.037842       0.052124       0.070650      -0.002318       0.031068      -0.015810       0.020460       0.040399      -0.029944      -0.013112       0.043056              7.994615       9.194771      -1.132828      -0.352321       6.416251      -0.530601       8.372824           0.000004
          444              C       7.648546      19.501335      17.594290      -0.517501      30.067217 0.50096638E+03  0.12253113E+05                                 8.315909                            7.315224      -0.138194       1.912318                    0.997076      33.275275      98.898184       0.625159       0.400570      -1.070146       0.034147       0.021513      -0.056564       0.069486       0.006548      -0.022609      -0.008674       0.016276       0.021572      -0.017255      -0.013976       0.031232              9.302772       9.679179      -0.310780      -2.050778       7.459619      -0.063574      10.769519          -0.000001
          445              C      10.511722      19.110190      17.447100      -0.506966      27.255260 0.45649265E+03  0.10894061E+05                                 7.711345                            6.950570       0.137701       1.995399                    0.998775      32.754458      95.735915       0.646713       0.396861      -1.074091      -0.043067       0.030578      -0.061513       0.081078      -0.011547       0.024843      -0.013484       0.019051       0.013210      -0.020403      -0.016732       0.037135              8.045309       8.456274      -1.171459      -0.224584       6.964927      -0.393958       8.714727          -0.000001
          446              C      17.673015      19.273577       9.283887       0.089990      26.580477 0.34440794E+03  0.76975813E+04                                 7.983006                            6.368791       0.082657       2.048514                    0.998886      26.386493      75.833007       0.620516       0.441644      -1.040680       0.032317      -0.021275      -0.027937       0.047723       0.034660      -0.005090       0.018984       0.020053      -0.017486      -0.042420       0.002129       0.040290              9.329725       8.054893      -2.467055       0.197561       9.051359      -3.757234      10.882923          -0.000003
          447              C      17.190231      20.147505       8.338826      -0.193470      33.098806 0.45794392E+03  0.10921222E+05                                 9.001964                            7.166521       0.216630       2.049983                    0.998397      29.702920      86.369239       0.610677       0.420568      -1.060189      -0.001166      -0.010282       0.004379       0.011236       0.000447       0.004106       0.005982       0.014374      -0.058036      -0.021270       0.003863       0.017407             10.742294       8.232518      -2.067916      -0.367834      10.405565      -5.432618      13.588798          -0.000005
          448              C      17.832825      20.239815       7.104459       0.165345      33.935729 0.39954142E+03  0.92000338E+04                                 9.406618                            6.856634      -0.294578       1.934507                    0.998792      25.760094      73.370926       0.602819       0.441257      -1.048548       0.001812       0.020052      -0.015361       0.025324       0.028512       0.020003       0.004366      -0.005321      -0.021276      -0.031937      -0.006657       0.038594             12.289148       8.587401      -3.373877       1.305119      13.316145      -7.595735      14.963897          -0.000005
          449              C      18.906795      19.418636       6.915396      -0.177897      30.538206 0.40075618E+03  0.92390522E+04                                 8.486605                            6.680297       0.289785       2.081238                    0.999346      28.709086      81.936280       0.636233       0.417583      -1.062638       0.014626       0.009753       0.009696       0.020076       0.016844      -0.005904       0.007098       0.017651       0.025762      -0.025741       0.010587       0.015154              9.833744       8.370675      -3.589727       0.779306      10.344924      -4.467436      10.785633           0.000037
          450              C      19.329231      18.587175       7.897509       0.076961      26.169398 0.32308717E+03  0.70696186E+04                                 7.698389                            6.023513       0.185141       2.067081                    0.999827      26.156428      73.122179       0.664689       0.421125      -1.058642      -0.018004       0.028223       0.034034       0.047739       0.006898      -0.012103       0.027445       0.028152      -0.062211      -0.043765       0.016283       0.027482              8.857307       7.588204      -2.672077       0.204298       8.727021      -3.759121      10.256696           0.000055
          451              C      17.352276      21.181467       6.047990      -0.093276      42.796906 0.49401473E+03  0.11914790E+05                                10.558383                            7.373846      -0.037873       1.972519                    0.999199      28.806384      82.142558       0.615290       0.412743      -1.073413       0.021408      -0.027504       0.029587       0.045718      -0.000485       0.003400      -0.013745       0.000186       0.033138      -0.013556      -0.005648       0.019204             13.969504       9.109466       0.548905       4.244498      17.544836      -7.333599      15.254211          -0.000016
          452              C      16.415318      20.740480       5.095315       0.056527      35.226426 0.43487930E+03  0.10156489E+05                                 9.337828                            6.946071       0.242936       2.077111                    0.999452      26.939761      75.520803       0.630362       0.416046      -1.071594      -0.023406      -0.094586       0.018269       0.099136       0.040503       0.010561      -0.000137      -0.051024      -0.080430      -0.040781      -0.020776       0.061557             11.524135       7.894971       1.540188       3.022423      14.334635      -5.198322      12.342799          -0.000003
          453              C      16.024174      21.611502       4.059147       0.106638      34.332772 0.43361373E+03  0.10147738E+05                                 9.265001                            7.010876       0.026848       2.014124                    0.999596      26.764602      75.792186       0.615697       0.425082      -1.062893      -0.046861      -0.000798      -0.075053       0.088485       0.032437       0.033205       0.021718       0.010025      -0.028321      -0.034778      -0.025170       0.059947             11.322653       8.097289       1.440274       2.993722      13.269557      -4.997997      12.601113          -0.000034
          454              C      16.610667       0.531733       3.938350      -0.270741      46.625397 0.63582031E+03  0.16396324E+05                                11.324076                            8.495325      -0.329894       1.863589                    0.996968      32.384460      96.692785       0.558004       0.425654      -1.061098       0.008126      -0.013455       0.014224       0.021199      -0.011168      -0.020012       0.016666       0.022934      -0.018184      -0.025137      -0.009525       0.034662             14.294316      10.508793       1.207579       3.850961      16.301251      -6.171581      16.072905           0.000003
          455              C      17.559695       0.950369       4.889502       0.125995      33.090700 0.41543711E+03  0.96270998E+04                                 9.074427                            6.884682       0.116926       2.049529                    0.999476      26.324668      74.388923       0.617763       0.427852      -1.060257       0.024004       0.077401      -0.034178       0.087950       0.033389       0.006340       0.013881      -0.009013      -0.087005      -0.033012      -0.017867       0.050879             11.141988       8.378955       1.703345       3.288561      13.073316      -4.007098      11.973692          -0.000006
          456              C      17.897643       0.115332       5.961960       0.062661      35.381488 0.43180612E+03  0.10068124E+05                                 9.376744                            6.943072       0.273682       2.091742                    0.999378      26.698833      74.814681       0.627481       0.418645      -1.069792       0.072767       0.011297       0.066017       0.098898       0.029975       0.035878       0.020952       0.016316      -0.024290      -0.035373      -0.024765       0.060137             11.638623       8.128307       1.550749       3.442052      14.050671      -4.706415      12.736893          -0.000008
          457              C      18.866564       0.545367       7.070199      -0.508615      28.858052 0.47579503E+03  0.11447299E+05                                 8.007154                            7.089997       0.167906       2.009954                    0.998337      32.501798      94.691040       0.642569       0.396190      -1.076947      -0.036066      -0.008036      -0.068254       0.077614       0.011808       0.014798       0.019606       0.027241       0.067044      -0.033096      -0.005393       0.038488              8.504436       8.459102       1.203330       1.784982       8.451711      -0.367463       8.602497          -0.000016
          458              C      18.193795       2.326750       4.834433      -0.521207      29.688185 0.48268700E+03  0.11670419E+05                                 8.200936                            7.155251       0.062750       1.978306                    0.997650      32.758889      96.090842       0.636898       0.397755      -1.074459      -0.017805      -0.070736       0.010335       0.073671       0.007804      -0.001794      -0.009350      -0.035367      -0.059935      -0.021755      -0.009337       0.031092              9.083335       8.759972       1.831592       0.639210      10.276426      -0.786841       8.213608           0.000005
          459              C      15.004293      21.106144       3.055463      -0.520741      26.860905 0.43787572E+03  0.10336756E+05                                 7.606861                            6.796542       0.076035       1.974670                    0.998462      32.723564      94.982660       0.655868       0.395600      -1.075446       0.055883       0.021153       0.051113       0.078632       0.010581       0.026432       0.002066       0.004891       0.000654      -0.026684      -0.003595       0.030279              7.928585       7.502934       0.232582       1.419831       7.590476      -1.010819       8.692345           0.000006
          460              C      15.860341      19.349347       5.189719      -0.513477      27.928767 0.44789554E+03  0.10622981E+05                                 7.858253                            6.889704       0.178809       2.007087                    0.998866      32.573638      94.470379       0.649802       0.397425      -1.075249       0.032648       0.069720       0.000318       0.076986       0.018398      -0.018065      -0.011075      -0.040444      -0.045583      -0.032428      -0.007887       0.040315              8.551451       6.865056       1.515192      -0.195116      11.030530      -2.184790       7.758766           0.000005
          461              C       1.034856       3.980731       0.164954       0.075511      27.725994 0.35305106E+03  0.79109118E+04                                 8.100321                            6.360613       0.229187       2.084750                    0.999776      26.520908      75.413210       0.636100       0.429726      -1.051649      -0.014717      -0.009571      -0.051379       0.054295      -0.020118       0.017137       0.011634      -0.010430      -0.006420      -0.033398       0.011426       0.021973              9.458883      13.518089       2.288741      -1.497506       5.953209      -1.891086       8.905350           0.000006
          462              C      22.219229       3.509123       0.743564      -0.181828      32.122826 0.43557486E+03  0.10245640E+05                                 8.781817                            6.958352       0.289818       2.075627                    0.999436      29.182928      83.929834       0.624667       0.416851      -1.063879       0.009640      -0.013423      -0.013228       0.021168      -0.012906      -0.006659      -0.003086      -0.024211       0.027012      -0.023836       0.010630       0.013206             10.376760      16.294434       2.956412      -1.678194       6.227172      -1.617065       8.608673           0.000026
          463              C      21.044008       3.560530       0.043396       0.159214      34.034967 0.39705710E+03  0.91242083E+04                                 9.428693                            6.827524      -0.298101       1.934211                    0.998829      25.743680      73.134870       0.605423       0.440255      -1.049647      -0.014474      -0.024021       0.002439       0.028150      -0.011088      -0.016281       0.018479      -0.035636      -0.054097      -0.031714      -0.007306       0.039020             12.417459      19.626993       4.038654      -4.723656       7.312354      -2.761454      10.313030          -0.000034
          464              C      21.063677       4.166245      24.184853      -0.181927      32.614409 0.43861381E+03  0.10336823E+05                                 8.916672                            7.018028       0.171137       2.033824                    0.998981      29.468213      84.878164       0.617195       0.421094      -1.061010       0.009370      -0.016675      -0.013659       0.023504      -0.011868       0.016994       0.008612       0.026774      -0.008370      -0.026404       0.000318       0.026085             10.476168      13.993973       2.902522      -3.832074       6.598767      -2.824437      10.835763          -0.000016
          465              C      22.266166       4.651264      23.662074       0.064723      27.134908 0.34072423E+03  0.75595534E+04                                 7.913517                            6.197471       0.147371       2.047064                    0.999851      26.754345      75.453101       0.653064       0.422724      -1.057040       0.025747      -0.037100       0.018530       0.048813      -0.012304       0.010192      -0.000500      -0.043078       0.076833      -0.039077       0.011405       0.027672              9.128248      12.176212       2.451868      -2.116045       6.059409      -2.310714       9.149124          -0.000012
          466              C      19.751444       3.039750       0.622259      -0.074213      43.008864 0.47020472E+03  0.11182692E+05                                10.563723                            7.161513      -0.029841       1.980225                    0.999147      28.223378      79.484104       0.629641       0.409029      -1.077636       0.038689       0.007360      -0.017910       0.043264       0.005675      -0.009696      -0.004332       0.019805       0.016279      -0.014318      -0.003395       0.017713             14.325709      21.168888       1.832313      -7.625792      12.962372      -0.499798       8.845869           0.000010
          467              C      18.797946       3.929770       1.071696       0.052968      35.692237 0.42278925E+03  0.97897102E+04                                 9.362233                            6.815593       0.194609       2.063596                    0.999512      26.663788      74.054076       0.642016       0.412017      -1.075857       0.030957       0.093826      -0.005845       0.098974       0.001807      -0.009357      -0.003361      -0.087318      -0.099127      -0.039929      -0.020425       0.060354             11.877182      16.933904       0.407487      -5.689010      11.470077       0.058519       7.227564          -0.000001
          468              C      17.595233       3.454586       1.627465       0.133954      33.955443 0.41001002E+03  0.94665119E+04                                 9.228697                            6.828072       0.048918       2.026461                    0.999513      26.234315      73.904749       0.622125       0.426416      -1.061557      -0.069219       0.032169       0.043334       0.087773      -0.035945      -0.000815       0.009630      -0.038310      -0.066815      -0.031716      -0.021155       0.052871             11.618235      16.264193      -0.239630      -4.851038      11.677145      -0.640000       6.913367           0.000009
          469              C      17.398990       2.066583       1.819066      -0.291623      49.554395 0.66351829E+03  0.17254716E+05                                11.649046                            8.547396      -0.297487       1.866761                    0.997240      32.712991      97.358916       0.570434       0.412901      -1.071630       0.023394       0.006288      -0.002476       0.024350      -0.011428       0.020979       0.010705      -0.007028       0.038485      -0.030847       0.005059       0.025788             14.982181      19.669749       1.121885      -7.522904      14.274963      -1.602104      11.001832          -0.000005
          470              C      18.379980       1.166057       1.306185       0.121131      34.549879 0.42156108E+03  0.97743330E+04                                 9.267871                            6.873410       0.053351       2.023668                    0.999415      26.372110      73.788895       0.628585       0.420257      -1.068336      -0.042610      -0.077374       0.020714       0.090727      -0.019022       0.002431       0.002306      -0.086484      -0.066473      -0.036722      -0.021636       0.058358             11.530585      15.604341       0.708865      -6.006931      10.998640      -0.118354       7.988773           0.000013
          471              C      19.545813       1.653981       0.700422       0.068087      36.477303 0.42275138E+03  0.97895943E+04                                 9.570588                            6.842046       0.235722       2.080481                    0.999369      26.491369      73.602136       0.636954       0.415258      -1.073644       0.078276      -0.044896      -0.044010       0.100398      -0.036538      -0.017342       0.017374      -0.031773      -0.073192      -0.034617      -0.024377       0.058994             12.250463      16.437678      -0.062314      -6.611129      11.971050       0.600618       8.342661           0.000023
          472              C      20.589833       0.704060       0.111661      -0.510457      29.331299 0.46140498E+03  0.11020840E+05                                 8.158325                            6.990910       0.143739       2.004729                    0.998292      32.378972      94.121596       0.645591       0.397207      -1.075802      -0.064393       0.039050       0.033633       0.082478      -0.020894      -0.006046       0.008555       0.012991      -0.004039      -0.021806      -0.004369       0.026174              9.329775      10.871458      -2.624132      -3.296897       8.996273       1.989572       8.121595          -0.000009
          473              C      18.117802      22.022539       1.347551      -0.518856      27.023361 0.43678693E+03  0.10278862E+05                                 7.631610                            6.796128       0.211476       2.018723                    0.999242      32.291908      92.820849       0.656366       0.396538      -1.077505       0.027855       0.074044      -0.003456       0.079186       0.009524       0.008545      -0.003551      -0.024006      -0.030226      -0.019422      -0.000949       0.020370              7.929919       8.155297       0.297803      -1.739746       8.357320      -0.041002       7.277139           0.000014
          474              C      16.578481       4.445857       2.101265      -0.527879      30.440485 0.49457606E+03  0.12064814E+05                                 8.356000                            7.237007      -0.143052       1.908448                    0.997227      33.450979      99.470872       0.632270       0.397115      -1.071865       0.062943      -0.049121      -0.025288       0.083751      -0.000655      -0.001506      -0.000615       0.015662       0.016139      -0.010577       0.003806       0.006771              9.468081      12.320366      -2.242863      -0.939414       9.120179       0.334383       6.963696           0.000001
          475              C      19.025256       5.433552       0.989726      -0.511565      27.472842 0.45048186E+03  0.10704504E+05                                 7.741266                            6.900280       0.197719       2.008538                    0.999366      32.775318      95.284273       0.650323       0.396358      -1.075490      -0.011419      -0.083921       0.007871       0.085059       0.014833       0.006226      -0.012560      -0.036657      -0.016881      -0.026169      -0.003120       0.029290              8.108760       8.988480       0.802975      -1.105704       8.882345       0.252455       6.455457          -0.000001
          476              C       8.490959       3.842154       1.987066       0.096889      26.289769 0.33162158E+03  0.73160445E+04                                 7.830022                            6.188004       0.156325       2.072604                    0.999742      25.796715      72.809307       0.641184       0.433002      -1.049550      -0.007210      -0.042365       0.002348       0.043038      -0.005087       0.003906      -0.002025      -0.050710       0.084196      -0.040093       0.011485       0.028607              9.231229      14.301294      -0.973339       0.624834       8.369262      -0.966203       5.023131           0.000002
          477              C       9.845660       3.729058       1.985543      -0.192040      32.565362 0.43956241E+03  0.10358208E+05                                 8.861067                            6.996964       0.312396       2.084544                    0.999030      29.176453      83.860054       0.622318       0.417667      -1.063854      -0.007593       0.001186      -0.006871       0.010309       0.011694       0.000477       0.000299      -0.008730       0.038791      -0.018949       0.005979       0.012970             10.683137      17.093917      -2.353622       1.744487       9.146945      -1.640081       5.808548           0.000002
          478              C      10.448692       2.525674       2.324334       0.156407      34.826345 0.40823595E+03  0.94286890E+04                                 9.485902                            6.871568      -0.231709       1.947317                    0.998785      25.874746      73.242141       0.611413       0.433742      -1.055548       0.023607      -0.002691       0.001519       0.023809      -0.001813      -0.001433       0.015119       0.013456       0.088267      -0.025700      -0.007960       0.033661             12.570057      22.723650      -1.800674       2.783798       8.707643      -1.271460       6.278878           0.000001
          479              C       9.584152       1.484113       2.626582      -0.201514      31.995786 0.42542033E+03  0.99288791E+04                                 8.700212                            6.852818       0.275671       2.061884                    0.999538      29.340070      83.527588       0.633976       0.413953      -1.067783      -0.002682       0.001643       0.001766       0.003607      -0.014857       0.004739      -0.000973      -0.033255      -0.009007      -0.021694      -0.002358       0.024052             10.137592      16.906197       0.459118       1.204006       8.257902      -1.151389       5.248678           0.000006
          480              C       8.236380       1.680803       2.583440       0.066895      26.861878 0.32916060E+03  0.72364646E+04                                 7.824218                            6.073766       0.180809       2.058787                    0.999846      26.496020      74.257239       0.662900       0.420281      -1.059124       0.002771       0.041137      -0.012936       0.043212       0.022856       0.000292      -0.000021      -0.049957       0.048595      -0.041958       0.016199       0.025759              9.079917      14.249695      -0.093281       0.896835       8.307084      -1.038646       4.682972           0.000005
          481              C      11.925429       2.351336       2.385494      -0.095274      43.001637 0.49083086E+03  0.11820532E+05                                10.571317                            7.333493       0.029435       1.991100                    0.999482      28.871610      82.305337       0.618985       0.410886      -1.074474      -0.039970       0.007188      -0.003549       0.040765      -0.003576       0.001099      -0.001909       0.030042      -0.040259      -0.014055      -0.008145       0.022199             14.213689      23.609567      -2.127120       4.139953       6.271164       1.474661      12.760336           0.000001
          482              C      12.593727       2.668721       3.564030       0.050116      35.462474 0.44392532E+03  0.10433019E+05                                 9.409152                            7.053378       0.193166       2.063628                    0.999645      27.058331      76.372442       0.620141       0.420258      -1.067694      -0.064035       0.034852       0.067942       0.099656      -0.012109      -0.025081       0.033458       0.014897       0.111371      -0.040509      -0.021620       0.062129             11.786243      17.454809      -1.959100       3.288999       5.869982       1.468706      12.033938           0.000001
          483              C      13.985530       2.449457       3.647015       0.123484      33.364014 0.42728531E+03  0.99959510E+04                                 9.197619                            7.026458       0.012900       2.014775                    0.999671      26.718439      76.469113       0.604246       0.433298      -1.054326       0.068648       0.015175       0.052510       0.087751       0.004365       0.016421       0.014836      -0.001396       0.123781      -0.025583      -0.023198       0.048781             11.412085      16.503226      -2.041953       2.745081       6.029522       1.476199      11.703506           0.000001
          484              C      14.688919       1.903867       2.559077      -0.272936      47.724702 0.62571984E+03  0.16075462E+05                                11.506253                            8.426990      -0.273333       1.880274                    0.997682      32.326303      96.418121       0.560178       0.425595      -1.060866      -0.017865       0.004875      -0.001385       0.018570       0.012909      -0.005309      -0.005443      -0.059959      -0.009324      -0.031688      -0.003582       0.035270             15.179831      23.242154      -3.690110       4.221311       7.872600       0.828868      14.424738           0.000001
          485              C      14.003858       1.639006       1.363285       0.119977      34.413963 0.42788788E+03  0.99946416E+04                                 9.329180                            6.994265      -0.018943       2.002889                    0.999706      26.666744      75.792405       0.611623       0.428731      -1.059125       0.069397      -0.031576      -0.044612       0.088335      -0.009003      -0.017467       0.021648       0.002249       0.117592      -0.029427      -0.022150       0.051577             11.681541      17.223286      -2.366911       3.473128       5.825606       1.111646      11.995732           0.000001
          486              C      12.613396       1.861847       1.260759       0.052488      36.074636 0.44382240E+03  0.10426318E+05                                 9.538903                            7.047345       0.169869       2.054784                    0.999603      27.105956      76.403104       0.621314       0.419636      -1.068466      -0.063640      -0.008143      -0.077138       0.100332       0.001888       0.026352       0.026976       0.023496       0.134866      -0.043891      -0.018485       0.062376             12.069616      17.726390      -1.936408       3.972842       5.637738       1.363526      12.844718           0.000001
          487              C      11.875139       1.573517      -0.032991      -0.506528      28.600260 0.45815805E+03  0.10937787E+05                                 8.005007                            6.959930       0.122401       1.992942                    0.998269      32.662920      95.315512       0.647092       0.396484      -1.074933       0.039902       0.019072       0.067325       0.080552      -0.002686       0.028155       0.003865       0.010694       0.045508      -0.024696      -0.011286       0.035982              9.027233      10.120257       0.063369       3.662476       6.345633       0.467372      10.615810           0.000004
          488              C      14.711494       1.048267       0.178912      -0.516996      27.109658 0.43835539E+03  0.10349723E+05                                 7.685056                            6.827467       0.042784       1.964849                    0.998454      32.632757      94.691072       0.650548       0.398772      -1.073424      -0.029026       0.037842       0.052124       0.070650      -0.002319      -0.031068       0.015810       0.020460       0.040399      -0.029944      -0.013112       0.043056              7.994615       9.194772      -1.132828       0.352320       6.416249       0.530601       8.372824          -0.000002
          489              C      14.702554       2.849765       4.905490      -0.517501      30.067222 0.50096650E+03  0.12253117E+05                                 8.315910                            7.315224      -0.138194       1.912319                    0.997076      33.275278      98.898192       0.625159       0.400570      -1.070146      -0.034147      -0.021513      -0.056564       0.069486       0.006548       0.022609       0.008674       0.016276       0.021572      -0.017255      -0.013976       0.031232              9.302772       9.679179      -0.310780       2.050778       7.459620       0.063574      10.769518           0.000002
          490              C      11.839378       3.240909       4.758300      -0.506966      27.255267 0.45649272E+03  0.10894062E+05                                 7.711345                            6.950570       0.137702       1.995399                    0.998775      32.754457      95.735906       0.646713       0.396861      -1.074091       0.043067      -0.030578      -0.061513       0.081077      -0.011547      -0.024843       0.013484       0.019051       0.013210      -0.020403      -0.016732       0.037135              8.045310       8.456273      -1.171461       0.224583       6.964925       0.393957       8.714731           0.000001
          491              C       3.077523       4.678085       3.404913       0.089990      26.580476 0.34440790E+03  0.76975803E+04                                 7.983006                            6.368790       0.082658       2.048515                    0.998886      26.386491      75.832996       0.620516       0.441644      -1.040681       0.021275      -0.032317       0.027937       0.047723       0.034660       0.018984      -0.005090      -0.020053      -0.017486      -0.042420       0.002129       0.040290              9.329724       9.051358      -2.467055      -3.757233       8.054892       0.197561      10.882922          -0.000004
          492              C       2.203595       5.160869       4.349974      -0.193471      33.098806 0.45794390E+03  0.10921222E+05                                 9.001964                            7.166521       0.216631       2.049983                    0.998397      29.702920      86.369236       0.610677       0.420568      -1.060189       0.010282       0.001166      -0.004379       0.011236       0.000447       0.005982       0.004106      -0.014374      -0.058036      -0.021270       0.003863       0.017407             10.742293      10.405564      -2.067915      -5.432616       8.232518      -0.367834      13.588798          -0.000005
          493              C       2.111285       4.518275       5.584341       0.165345      33.935727 0.39954138E+03  0.92000326E+04                                 9.406618                            6.856634      -0.294578       1.934507                    0.998792      25.760093      73.370925       0.602819       0.441257      -1.048548      -0.020052      -0.001812       0.015361       0.025324       0.028512       0.004366       0.020003       0.005321      -0.021276      -0.031937      -0.006657       0.038594             12.289147      13.316144      -3.373878      -7.595733       8.587402       1.305118      14.963895          -0.000005
          494              C       2.932464       3.444305       5.773404      -0.177897      30.538212 0.40075624E+03  0.92390543E+04                                 8.486607                            6.680297       0.289785       2.081238                    0.999346      28.709091      81.936310       0.636233       0.417583      -1.062638      -0.009753      -0.014626      -0.009696       0.020076       0.016844       0.007098      -0.005904      -0.017651       0.025762      -0.025741       0.010587       0.015154              9.833746      10.344926      -3.589728      -4.467436       8.370677       0.779305      10.785636           0.000037
          495              C       3.763925       3.021869       4.791291       0.076962      26.169383 0.32308691E+03  0.70696114E+04                                 7.698386                            6.023510       0.185141       2.067082                    0.999827      26.156419      73.122150       0.664689       0.421125      -1.058642      -0.028223       0.018004      -0.034034       0.047739       0.006898       0.027445      -0.012103      -0.028152      -0.062211      -0.043765       0.016283       0.027482              8.857304       8.727017      -2.672078      -3.759119       7.588202       0.204298      10.256691           0.000054
          496              C       1.169633       4.998824       6.640810      -0.093276      42.796906 0.49401473E+03  0.11914790E+05                                10.558383                            7.373846      -0.037873       1.972519                    0.999199      28.806384      82.142559       0.615290       0.412743      -1.073413       0.027504      -0.021408      -0.029587       0.045718      -0.000485      -0.013745       0.003400      -0.000186       0.033138      -0.013556      -0.005648       0.019204             13.969504      17.544836       0.548905      -7.333599       9.109467       4.244499      15.254210          -0.000016
          497              C       1.610620       5.935782       7.593485       0.056526      35.226425 0.43487930E+03  0.10156489E+05                                 9.337829                            6.946072       0.242936       2.077111                    0.999452      26.939760      75.520800       0.630362       0.416046      -1.071594       0.094586       0.023406      -0.018269       0.099136       0.040503      -0.000137       0.010561       0.051024      -0.080430      -0.040780      -0.020776       0.061557             11.524135      14.334633       1.540188      -5.198321       7.894971       3.022425      12.342800          -0.000002
          498              C       0.739598       6.326926       8.629653       0.106638      34.332735 0.43361321E+03  0.10147723E+05                                 9.264995                            7.010872       0.026847       2.014124                    0.999596      26.764584      75.792129       0.615697       0.425082      -1.062893       0.000798       0.046861       0.075053       0.088485       0.032437       0.021718       0.033205      -0.010025      -0.028321      -0.034778      -0.025170       0.059947             11.322645      13.269546       1.440275      -4.997990       8.097286       2.993721      12.601102          -0.000034
          499              C      21.819367       5.740433       8.750450      -0.270741      46.625408 0.63582048E+03  0.16396330E+05                                11.324078                            8.495326      -0.329894       1.863589                    0.996968      32.384466      96.692809       0.558004       0.425654      -1.061098       0.013456      -0.008126      -0.014224       0.021199      -0.011168       0.016666      -0.020012      -0.022934      -0.018184      -0.025137      -0.009525       0.034662             14.294319      16.301254       1.207581      -6.171581      10.508795       3.850963      16.072907           0.000004
          500              C      21.400731       4.791405       7.799298       0.125995      33.090727 0.41543746E+03  0.96271100E+04                                 9.074432                            6.884685       0.116926       2.049529                    0.999476      26.324683      74.388977       0.617763       0.427852      -1.060257      -0.077401      -0.024004       0.034178       0.087950       0.033389       0.013881       0.006340       0.009013      -0.087005      -0.033012      -0.017867       0.050879             11.141994      13.073323       1.703346      -4.007100       8.378960       3.288563      11.973699          -0.000006
          501              C      22.235768       4.453457       6.726840       0.062661      35.381497 0.43180622E+03  0.10068127E+05                                 9.376745                            6.943073       0.273682       2.091742                    0.999378      26.698837      74.814698       0.627481       0.418645      -1.069792      -0.011297      -0.072767      -0.066017       0.098898       0.029975       0.020952       0.035878      -0.016316      -0.024291      -0.035373      -0.024765       0.060137             11.638625      14.050673       1.550749      -4.706416       8.128308       3.442053      12.736894          -0.000008
          502              C      21.805733       3.484536       5.618601      -0.508614      28.858040 0.47579478E+03  0.11447291E+05                                 8.007151                            7.089995       0.167907       2.009954                    0.998337      32.501788      94.690997       0.642569       0.396190      -1.076947       0.008036       0.036066       0.068254       0.077614       0.011808       0.019605       0.014799      -0.027241       0.067044      -0.033096      -0.005393       0.038489              8.504434       8.451708       1.203330      -0.367463       8.459099       1.784981       8.602494          -0.000017
          503              C      20.024350       4.157305       7.854367      -0.521207      29.688308 0.48268944E+03  0.11670485E+05                                 8.200930                            7.155245       0.062749       1.978306                    0.997650      32.758979      96.090943       0.636902       0.397752      -1.074462       0.070736       0.017805      -0.010335       0.073671       0.007804      -0.009350      -0.001794       0.035367      -0.059935      -0.021755      -0.009337       0.031092              9.083328      10.276416       1.831589      -0.786840       8.759968       0.639208       8.213600           0.000005
          504              C       1.244956       7.346807       9.633337      -0.520741      26.860781 0.43787335E+03  0.10336696E+05                                 7.606884                            6.796564       0.076035       1.974670                    0.998462      32.723416      94.982522       0.655860       0.395605      -1.075441      -0.021154      -0.055883      -0.051113       0.078632       0.010581       0.002066       0.026432      -0.004891       0.000654      -0.026684      -0.003595       0.030279              7.928610       7.590500       0.232586      -1.010823       7.502958       1.419841       8.692373          -0.000001
          505              C       3.001753       6.490759       7.499081      -0.513477      27.928758 0.44789535E+03  0.10622976E+05                                 7.858251                            6.889703       0.178809       2.007087                    0.998866      32.573633      94.470358       0.649802       0.397425      -1.075249      -0.069720      -0.032648      -0.000318       0.076986       0.018398      -0.011075      -0.018065       0.040444      -0.045583      -0.032428      -0.007887       0.040315              8.551448      11.030526       1.515190      -2.184789       6.865054      -0.195115       7.758764           0.000001
          506              C      18.370369      21.316244      12.523846       0.075511      27.725992 0.35305100E+03  0.79109102E+04                                 8.100321                            6.360613       0.229187       2.084750                    0.999776      26.520906      75.413206       0.636100       0.429726      -1.051649       0.009571       0.014717       0.051379       0.054295      -0.020118       0.011634       0.017137       0.010430      -0.006421      -0.033398       0.011426       0.021973              9.458883       5.953209       2.288741      -1.891086      13.518090      -1.497508       8.905350           0.000011
          507              C      18.841977       0.131871      11.945236      -0.181828      32.122837 0.43557502E+03  0.10245645E+05                                 8.781820                            6.958354       0.289816       2.075626                    0.999436      29.182935      83.929868       0.624667       0.416852      -1.063879       0.013423      -0.009640       0.013228       0.021168      -0.012906      -0.003086      -0.006659       0.024211       0.027012      -0.023836       0.010630       0.013206             10.376764       6.227174       2.956414      -1.617066      16.294442      -1.678196       8.608676           0.000001
          508              C      18.790570       1.307092      12.645404       0.159214      34.034962 0.39705703E+03  0.91242062E+04                                 9.428692                            6.827523      -0.298101       1.934211                    0.998829      25.743677      73.134857       0.605423       0.440255      -1.049647       0.024021       0.014474      -0.002439       0.028150      -0.011088       0.018480      -0.016281       0.035636      -0.054097      -0.031714      -0.007306       0.039020             12.417457       7.312353       4.038654      -2.761453      19.626992      -4.723655      10.313027           0.000033
          509              C      18.184855       1.287423      13.881547      -0.181927      32.614395 0.43861361E+03  0.10336817E+05                                 8.916667                            7.018026       0.171139       2.033825                    0.998981      29.468202      84.878105       0.617195       0.421094      -1.061010       0.016675      -0.009370       0.013659       0.023504      -0.011868       0.008612       0.016994      -0.026774      -0.008370      -0.026404       0.000319       0.026085             10.476162       6.598764       2.902520      -2.824435      13.993963      -3.832072      10.835758           0.000002
          510              C      17.699836       0.084934      14.404326       0.064723      27.134890 0.34072398E+03  0.75595462E+04                                 7.913513                            6.197469       0.147372       2.047064                    0.999851      26.754332      75.453039       0.653064       0.422724      -1.057040       0.037100      -0.025747      -0.018530       0.048813      -0.012304      -0.000500       0.010192       0.043079       0.076833      -0.039077       0.011405       0.027672              9.128242       6.059406       2.451866      -2.310712      12.176203      -2.116043       9.149118           0.000009
          511              C      19.311350       2.599656      12.066541      -0.074213      43.008863 0.47020471E+03  0.11182691E+05                                10.563723                            7.161513      -0.029841       1.980225                    0.999147      28.223377      79.484104       0.629641       0.409029      -1.077636      -0.007360      -0.038689       0.017911       0.043264       0.005675      -0.004332      -0.009696      -0.019805       0.016279      -0.014318      -0.003395       0.017713             14.325710      12.962372       1.832313      -0.499798      21.168889      -7.625792       8.845869           0.000001
          512              C      18.421330       3.553154      11.617104       0.052968      35.692229 0.42278915E+03  0.97897075E+04                                 9.362232                            6.815593       0.194609       2.063596                    0.999512      26.663784      74.054063       0.642016       0.412017      -1.075857      -0.093826      -0.030957       0.005845       0.098974       0.001807      -0.003360      -0.009357       0.087318      -0.099127      -0.039929      -0.020425       0.060354             11.877180      11.470075       0.407487       0.058519      16.933903      -5.689008       7.227563          -0.000005
          513              C      18.896514       4.755867      11.061335       0.133954      33.955433 0.41000985E+03  0.94665074E+04                                 9.228697                            6.828073       0.048918       2.026461                    0.999513      26.234310      73.904742       0.622125       0.426416      -1.061556      -0.032169       0.069219      -0.043334       0.087773      -0.035945       0.009630      -0.000815       0.038310      -0.066815      -0.031716      -0.021155       0.052871             11.618235      11.677145      -0.239630      -0.639999      16.264193      -4.851037       6.913366          -0.000008
          514              C      20.284517       4.952110      10.869734      -0.291623      49.554400 0.66351840E+03  0.17254720E+05                                11.649047                            8.547397      -0.297488       1.866761                    0.997240      32.712994      97.358931       0.570434       0.412901      -1.071630      -0.006288      -0.023394       0.002476       0.024350      -0.011428       0.010705       0.020979       0.007028       0.038485      -0.030847       0.005059       0.025788             14.982183      14.274964       1.121885      -1.602104      19.669753      -7.522905      11.001833           0.000000
          515              C      21.185043       3.971120      11.382615       0.121131      34.549881 0.42156110E+03  0.97743340E+04                                 9.267872                            6.873411       0.053351       2.023668                    0.999415      26.372111      73.788903       0.628585       0.420257      -1.068336       0.077374       0.042610      -0.020714       0.090727      -0.019022       0.002306       0.002431       0.086484      -0.066473      -0.036722      -0.021636       0.058358             11.530586      10.998641       0.708864      -0.118354      15.604343      -6.006932       7.988774          -0.000000
          516              C      20.697119       2.805287      11.988378       0.068087      36.477304 0.42275140E+03  0.97895949E+04                                 9.570589                            6.842046       0.235721       2.080481                    0.999369      26.491370      73.602143       0.636954       0.415258      -1.073644       0.044896      -0.078275       0.044011       0.100398      -0.036538       0.017374      -0.017342       0.031773      -0.073193      -0.034617      -0.024377       0.058994             12.250464      11.971051      -0.062315       0.600618      16.437680      -6.611129       8.342661           0.000018
          517              C      21.647040       1.761267      12.577139      -0.510458      29.331313 0.46140526E+03  0.11020848E+05                                 8.158328                            6.990913       0.143737       2.004728                    0.998292      32.378981      94.121635       0.645590       0.397207      -1.075802      -0.039050       0.064393      -0.033633       0.082478      -0.020894       0.008555      -0.006046      -0.012991      -0.004040      -0.021806      -0.004369       0.026174              9.329780       8.996278      -2.624134       1.989574      10.871465      -3.296899       8.121597           0.000098
          518              C       0.328561       4.233298      11.341249      -0.518856      27.023367 0.43678705E+03  0.10278865E+05                                 7.631611                            6.796129       0.211474       2.018723                    0.999242      32.291913      92.820862       0.656366       0.396538      -1.077505      -0.074044      -0.027855       0.003456       0.079186       0.009524      -0.003551       0.008545       0.024005      -0.030226      -0.019422      -0.000949       0.020370              7.929920       8.357322       0.297802      -0.041002       8.155298      -1.739748       7.277140           0.000015
          519              C      17.905243       5.772619      10.587535      -0.527879      30.440568 0.49457771E+03  0.12064860E+05                                 8.355998                            7.237005      -0.143052       1.908448                    0.997227      33.451031      99.470929       0.632272       0.397113      -1.071866       0.049121      -0.062943       0.025288       0.083751      -0.000655      -0.000615      -0.001506      -0.015662       0.016139      -0.010577       0.003806       0.006771              9.468078       9.120174      -2.242859       0.334383      12.320365      -0.939413       6.963695           0.000001
          520              C      16.917548       3.325844      11.699074      -0.511565      27.472837 0.45048175E+03  0.10704501E+05                                 7.741266                            6.900279       0.197718       2.008538                    0.999366      32.775310      95.284236       0.650323       0.396358      -1.075490       0.083921       0.011419      -0.007871       0.085059       0.014833      -0.012560       0.006226       0.036657      -0.016881      -0.026169      -0.003120       0.029290              8.108760       8.882344       0.802975       0.252455       8.988479      -1.105705       6.455456           0.000003
          521              C      18.508946      13.860141      10.701734       0.096889      26.289772 0.33162163E+03  0.73160458E+04                                 7.830022                            6.188004       0.156325       2.072604                    0.999742      25.796717      72.809313       0.641184       0.433002      -1.049550       0.042365       0.007210      -0.002348       0.043038      -0.005087      -0.002025       0.003906       0.050710       0.084196      -0.040093       0.011485       0.028607              9.231229       8.369262      -0.973339      -0.966203      14.301295       0.624834       5.023131          -0.000000
          522              C      18.622042      12.505440      10.703257      -0.192040      32.565362 0.43956241E+03  0.10358208E+05                                 8.861066                            6.996964       0.312397       2.084544                    0.999030      29.176453      83.860053       0.622318       0.417667      -1.063854      -0.001186       0.007593       0.006871       0.010309       0.011694       0.000299       0.000477       0.008730       0.038791      -0.018949       0.005979       0.012970             10.683136       9.146945      -2.353621      -1.640081      17.093917       1.744487       5.808548          -0.000000
          523              C      19.825426      11.902408      10.364466       0.156407      34.826346 0.40823595E+03  0.94286890E+04                                 9.485903                            6.871568      -0.231709       1.947317                    0.998785      25.874746      73.242142       0.611413       0.433742      -1.055548       0.002691      -0.023607      -0.001519       0.023809      -0.001813       0.015119      -0.001433      -0.013456       0.088267      -0.025700      -0.007960       0.033661             12.570057       8.707644      -1.800673      -1.271460      22.723650       2.783798       6.278878           0.000000
          524              C      20.866987      12.766948      10.062218      -0.201514      31.995783 0.42542025E+03  0.99288772E+04                                 8.700212                            6.852818       0.275670       2.061884                    0.999538      29.340069      83.527590       0.633976       0.413953      -1.067783      -0.001643       0.002682      -0.001766       0.003607      -0.014857      -0.000973       0.004739       0.033255      -0.009007      -0.021694      -0.002358       0.024052             10.137593       8.257903       0.459117      -1.151389      16.906197       1.204006       5.248678           0.000003
          525              C      20.670297      14.114720      10.105360       0.066894      26.861883 0.32916065E+03  0.72364660E+04                                 7.824219                            6.073767       0.180808       2.058787                    0.999846      26.496023      74.257251       0.662900       0.420281      -1.059124      -0.041137      -0.002771       0.012936       0.043212       0.022856      -0.000021       0.000292       0.049957       0.048595      -0.041958       0.016199       0.025759              9.079918       8.307085      -0.093280      -1.038647      14.249697       0.896835       4.682973           0.000004
          526              C      19.999764      10.425671      10.303306      -0.095274      43.001634 0.49083083E+03  0.11820531E+05                                10.571316                            7.333492       0.029435       1.991100                    0.999482      28.871609      82.305333       0.618985       0.410886      -1.074474      -0.007188       0.039970       0.003549       0.040765      -0.003576      -0.001909       0.001099      -0.030042      -0.040259      -0.014055      -0.008145       0.022199             14.213688       6.271164      -2.127120       1.474661      23.609567       4.139953      12.760334           0.000001
          527              C      19.682379       9.757373       9.124770       0.050117      35.462475 0.44392538E+03  0.10433020E+05                                 9.409153                            7.053379       0.193166       2.063627                    0.999645      27.058330      76.372442       0.620141       0.420258      -1.067694      -0.034852       0.064035      -0.067942       0.099656      -0.012109       0.033458      -0.025081      -0.014897       0.111371      -0.040509      -0.021620       0.062129             11.786244       5.869983      -1.959101       1.468707      17.454812       3.289002      12.033937           0.000001
          528              C      19.901643       8.365570       9.041785       0.123485      33.364011 0.42728528E+03  0.99959503E+04                                 9.197619                            7.026458       0.012900       2.014775                    0.999671      26.718438      76.469112       0.604246       0.433298      -1.054326      -0.015175      -0.068648      -0.052510       0.087751       0.004365       0.014836       0.016421       0.001396       0.123781      -0.025583      -0.023198       0.048781             11.412085       6.029522      -2.041953       1.476199      16.503226       2.745082      11.703506           0.000001
          529              C      20.447233       7.662181      10.129723      -0.272936      47.724702 0.62571985E+03  0.16075462E+05                                11.506253                            8.426990      -0.273333       1.880274                    0.997682      32.326303      96.418121       0.560178       0.425595      -1.060866      -0.004875       0.017865       0.001385       0.018570       0.012909      -0.005443      -0.005309       0.059959      -0.009324      -0.031688      -0.003582       0.035270             15.179831       7.872600      -3.690111       0.828867      23.242155       4.221311      14.424736           0.000001
          530              C      20.712094       8.347242      11.325515       0.119977      34.413962 0.42788787E+03  0.99946412E+04                                 9.329179                            6.994264      -0.018943       2.002889                    0.999706      26.666743      75.792400       0.611623       0.428731      -1.059125       0.031575      -0.069397       0.044612       0.088335      -0.009003       0.021648      -0.017467      -0.002249       0.117592      -0.029427      -0.022150       0.051577             11.681541       5.825605      -2.366910       1.111644      17.223287       3.473129      11.995730           0.000000
          531              C      20.489253       9.737704      11.428041       0.052488      36.074636 0.44382240E+03  0.10426318E+05                                 9.538903                            7.047345       0.169869       2.054784                    0.999603      27.105956      76.403104       0.621314       0.419636      -1.068466       0.008143       0.063640       0.077138       0.100332       0.001888       0.026976       0.026352      -0.023496       0.134866      -0.043891      -0.018485       0.062376             12.069616       5.637738      -1.936408       1.363526      17.726391       3.972844      12.844719           0.000001
          532              C      20.777583      10.475961      12.721791      -0.506528      28.600261 0.45815806E+03  0.10937787E+05                                 8.005007                            6.959930       0.122400       1.992942                    0.998269      32.662921      95.315511       0.647092       0.396484      -1.074933      -0.019072      -0.039902      -0.067325       0.080552      -0.002686       0.003865       0.028155      -0.010694       0.045507      -0.024696      -0.011286       0.035982              9.027233       6.345633       0.063369       0.467372      10.120257       3.662477      10.615810           0.000001
          533              C      21.302833       7.639606      12.509888      -0.516996      27.109655 0.43835530E+03  0.10349719E+05                                 7.685054                            6.827466       0.042783       1.964848                    0.998454      32.632751      94.691020       0.650549       0.398771      -1.073425      -0.037842       0.029026      -0.052124       0.070650      -0.002318       0.015810      -0.031068      -0.020460       0.040399      -0.029944      -0.013112       0.043056              7.994612       6.416246      -1.132829       0.530600       9.194769       0.352319       8.372823          -0.000005
          534              C      19.501335       7.648546       7.783310      -0.517501      30.067222 0.50096649E+03  0.12253117E+05                                 8.315910                            7.315225      -0.138194       1.912319                    0.997076      33.275278      98.898195       0.625159       0.400570      -1.070146       0.021513       0.034147       0.056564       0.069486       0.006548       0.008674       0.022609      -0.016276       0.021572      -0.017255      -0.013976       0.031232              9.302773       7.459620      -0.310780       0.063574       9.679180       2.050778      10.769519           0.000002
          535              C      19.110190      10.511722       7.930500      -0.506966      27.255262 0.45649269E+03  0.10894062E+05                                 7.711344                            6.950570       0.137702       1.995399                    0.998775      32.754458      95.735909       0.646713       0.396861      -1.074091       0.030578      -0.043067       0.061513       0.081078      -0.011547       0.013484      -0.024843      -0.019051       0.013210      -0.020403      -0.016732       0.037135              8.045309       6.964927      -1.171459       0.393959       8.456273       0.224584       8.714726           0.000004
          536              C      19.273577      17.673015      16.093713       0.089990      26.580480 0.34440798E+03  0.76975826E+04                                 7.983007                            6.368791       0.082657       2.048514                    0.998886      26.386495      75.833014       0.620516       0.441644      -1.040681      -0.021275       0.032317       0.027937       0.047723       0.034660      -0.018984       0.005090      -0.020053      -0.017486      -0.042420       0.002129       0.040290              9.329726       9.051361      -2.467056       3.757234       8.054893      -0.197562      10.882924          -0.000003
          537              C      20.147505      17.190231      17.038774      -0.193470      33.098810 0.45794397E+03  0.10921224E+05                                 9.001965                            7.166522       0.216630       2.049983                    0.998397      29.702922      86.369247       0.610677       0.420568      -1.060189      -0.010282      -0.001166      -0.004378       0.011236       0.000447      -0.005982      -0.004106      -0.014374      -0.058036      -0.021270       0.003863       0.017407             10.742295      10.405567      -2.067916       5.432619       8.232518       0.367834      13.588801          -0.000007
          538              C      20.239815      17.832825      18.273141       0.165345      33.935733 0.39954145E+03  0.92000345E+04                                 9.406618                            6.856634      -0.294579       1.934507                    0.998792      25.760095      73.370927       0.602819       0.441257      -1.048548       0.020052       0.001812       0.015361       0.025324       0.028512      -0.004366      -0.020003       0.005321      -0.021276      -0.031937      -0.006657       0.038594             12.289148      13.316146      -3.373877       7.595735       8.587401      -1.305119      14.963898          -0.000002
[truncated: 195,411 more chars]
