# Supplementary material for: A collection of forcefield precursors for metal–organic frameworks
Source: RSC Adv. 2019 Nov 13;9(63):36492–507. doi: 10.1039/c9ra07327b (PMC9075174; doi:10.1039/c9ra07327b)
Supplement: RA-009-C9RA07327B-s3684 [file RA-009-C9RA07327B-s3684.xyz]

  238
jmolscript: load "" {1 1 1} spacegroup "x,y,z" unitcell [{     10.609000     0.000000     0.000000 }, {      0.000000    12.321000     0.000000 }, {      0.000000    -0.783428    25.804110 }]
Zn     8.115461     6.713136    14.405402     0.800356
Zn     8.115461    10.593222    24.300763     0.800356
Zn     2.493539     4.824436    11.398708     0.800356
Zn     2.493539     0.944350     1.503347     0.800356
Zn     5.304500     5.768786    12.902055     1.041383
Zn     5.304500     0.000000     0.000000     1.041383
H      6.421628    12.069343     4.311867     0.118634
H      3.967766    11.699079     5.387898     0.110326
H      3.795900    10.466145     7.444486     0.109982
H      4.719944     9.429008     9.261095     0.118177
H      8.360953    10.530071     8.017337     0.113211
H      7.411447    11.515482     6.159441     0.113642
H      5.822219     8.309719    10.902236     0.133283
H      8.225158     9.229728     9.981030     0.107211
H      7.589679     1.944084    13.113649     0.123136
H     10.126291     2.860666    13.603927     0.124271
H      1.313394     1.352555    13.645213     0.116699
H      8.370501    -0.059752    12.478868     0.109799
H      6.046069     9.279921    14.618028     0.104922
H      6.106540    11.446757    15.443760     0.120917
H      8.095728    -0.015426    16.254009     0.118229
H      2.770010     8.327771    16.192079     0.122370
H      2.495237     6.246541    15.265711     0.126465
H      0.405264     5.574648    14.548357     0.103433
H     10.558077    -0.373562    16.808797     0.121151
H      1.713354    10.575954    16.813958     0.113633
H      6.421628     6.020443     8.590188     0.118634
H      3.967766     6.390707     7.514157     0.110326
H      3.795900     7.623641     5.457569     0.109982
H      4.719944     8.660778     3.640960     0.118177
H      8.360953     7.559715     4.884718     0.113212
H      7.411447     6.574304     6.742614     0.113641
H      5.822219     9.780067     1.999819     0.133283
H      8.225158     8.860058     2.921025     0.107211
H      7.589679     3.041274    25.592516     0.123136
H     10.126291     2.124692    25.102238     0.124271
H      1.313394     3.632803    25.060952     0.116699
H      8.370501     5.828538     0.423187     0.109799
H      6.046069     8.026437    24.088137     0.104922
H      6.106540     5.859601    23.262405     0.120917
H      8.095728     5.000784    22.452156     0.118229
H      2.770010     8.978587    22.514086     0.122370
H      2.495237    11.059817    23.440454     0.126465
H      0.405264    -0.589290    24.157808     0.103433
H     10.558077     5.358920    21.897368     0.121151
H      1.713354     6.730404    21.892207     0.113633
H      4.187372    -0.531771    21.492243     0.118634
H      6.641234    -0.161507    20.416212     0.110326
H      6.813100     1.071427    18.359624     0.109982
H      5.889056     2.108564    16.543015     0.118177
H      2.248047     1.007501    17.786773     0.113211
H      3.197553     0.022090    19.644669     0.113642
H      4.786781     3.227853    14.901874     0.133283
H      2.383842     2.307844    15.823080     0.107211
H      3.019321     9.593488    12.690461     0.123136
H      0.482710     8.676906    12.200183     0.124271
H      9.295606    10.185017    12.158897     0.116699
H      2.238499    11.597324    13.325242     0.109799
H      4.562931     2.257651    11.186082     0.104922
H      4.502460     0.090815    10.360350     0.120918
H      2.513272    11.552998     9.550101     0.118228
H      7.838990     3.209801     9.612031     0.122370
H      8.113763     5.291031    10.538399     0.126465
H     10.203736     5.962924    11.255753     0.103433
H      0.050923    11.911134     8.995313     0.121151
H      8.895647     0.961618     8.990152     0.113633
H      4.187372     5.517129    17.213922     0.118634
H      6.641234     5.146865    18.289953     0.110326
H      6.813100     3.913931    20.346541     0.109982
H      5.889056     2.876794    22.163150     0.118177
H      2.248047     3.977857    20.919392     0.113212
H      3.197553     4.963268    19.061496     0.113642
H      4.786781     1.757505    23.804291     0.133283
H      2.383842     2.677514    22.883085     0.107211
H      3.019321     8.496298     0.211594     0.123136
H      0.482710     9.412880     0.701872     0.124271
H      9.295606     7.904769     0.743158     0.116699
H      2.238499     5.709034    25.380923     0.109799
H      4.562931     3.511135     1.715973     0.104922
H      4.502460     5.677971     2.541705     0.120918
H      2.513272     6.536788     3.351954     0.118228
H      7.838990     2.558985     3.290024     0.122370
H      8.113763     0.477755     2.363656     0.126465
H     10.203736    12.126862     1.646302     0.103433
H      0.050923     6.178652     3.906742     0.121151
H      8.895647     4.807168     3.911903     0.113633
C      4.805877     0.200325     3.060367     0.645300
C      5.492279    12.055947     4.306706    -0.244322
C      4.894993    11.635167     5.382737    -0.100469
C      5.505010    11.073706     6.587789     0.126126
C      4.719944    10.461857     7.545122    -0.148161
C      5.271612     9.848321     8.639216    -0.137465
C      6.643356     9.847452     8.830166     0.119102
C      7.439031    10.495558     7.896058    -0.155954
C      6.866145    11.093626     6.783901    -0.142445
C      7.553608     7.727320    11.944723     0.633387
C      6.746263     8.407447    10.889334    -0.246361
C      7.300053     9.145966     9.939743    -0.107141
C      7.773214     3.978616    13.508452     0.648965
C      8.230462     2.591378    13.302019    -0.270060
C      9.507786     2.207390    13.369109    -0.097636
C     10.038236     0.865918    13.116229     0.119016
C      0.778701     0.650564    13.351047    -0.142608
C      9.273327    -0.190832    12.656916    -0.154127
C      6.838561     9.610323    14.976705     0.102157
C      6.872510    10.920181    15.459242    -0.134962
C      8.056475    11.425085    15.954681    -0.090469
C      9.184211    10.627425    16.011450     0.061116
C      9.056903     9.315887    15.503109     0.120650
C     10.223893     8.454962    15.492788     0.114611
C      0.860390     8.947254    15.957262     0.059153
C      1.935082     8.067499    15.877269    -0.090065
C      1.770642     6.824588    15.340543    -0.109827
C      0.504988     6.427538    14.904454     0.129640
C     10.464718    11.079897    16.488826    -0.134199
C      0.907070    10.263564    16.470763    -0.128151
C      4.805877     5.568461     9.841688     0.645300
C      5.492279     6.033839     8.595349    -0.244322
C      4.894993     6.454619     7.519318    -0.100468
C      5.505010     7.016080     6.314266     0.126126
C      4.719944     7.627929     5.356933    -0.148162
C      5.271612     8.241465     4.262839    -0.137465
C      6.643356     8.242334     4.071889     0.119102
C      7.439031     7.594228     5.005997    -0.155954
C      6.866145     6.996160     6.118154    -0.142445
C      7.553608    10.362466     0.957332     0.633387
C      6.746263     9.682339     2.012721    -0.246361
C      7.300053     8.943820     2.962312    -0.107141
C      7.773214     1.006742    25.197713     0.648965
C      8.230462     2.393980    25.404146    -0.270060
C      9.507786     2.777968    25.337056    -0.097636
C     10.038236     4.119440    25.589936     0.119016
C      0.778701     4.334794    25.355118    -0.142608
C      9.273327     5.959618     0.245139    -0.154127
C      6.838561     7.696035    23.729460     0.102157
C      6.872510     6.386177    23.246923    -0.134962
C      8.056475     5.881273    22.751484    -0.090469
C      9.184211     6.678933    22.694715     0.061116
C      9.056903     7.990471    23.203056     0.120650
C     10.223893     8.851396    23.213377     0.114611
C      0.860390     8.359104    22.748903     0.059152
C      1.935082     9.238859    22.828896    -0.090065
C      1.770642    10.481770    23.365622    -0.109827
C      0.504988    10.878820    23.801711     0.129640
C     10.464718     6.226461    22.217339    -0.134200
C      0.907070     7.042794    22.235402    -0.128150
C      5.803123    11.337247    22.743743     0.645300
C      5.116721    -0.518375    21.497404    -0.244322
C      5.714007    -0.097595    20.421373    -0.100469
C      5.103990     0.463866    19.216321     0.126126
C      5.889056     1.075715    18.258988    -0.148162
C      5.337388     1.689251    17.164894    -0.137465
C      3.965644     1.690120    16.973944     0.119102
C      3.169969     1.042014    17.908052    -0.155954
C      3.742855     0.443946    19.020209    -0.142445
C      3.055392     3.810252    13.859387     0.633387
C      3.862737     3.130125    14.914776    -0.246361
C      3.308947     2.391606    15.864367    -0.107140
C      2.835786     7.558956    12.295658     0.648965
C      2.378538     8.946194    12.502091    -0.270060
C      1.101214     9.330182    12.435001    -0.097636
C      0.570764    10.671654    12.687881     0.119016
C      9.830299    10.887008    12.453063    -0.142605
C      1.335673    11.728404    13.147194    -0.154124
C      3.770439     1.927249    10.827405     0.102157
C      3.736490     0.617391    10.344868    -0.134961
C      2.552525     0.112487     9.849429    -0.090469
C      1.424789     0.910147     9.792660     0.061116
C      1.552097     2.221685    10.301001     0.120651
C      0.385107     3.082610    10.311322     0.114611
C      9.748610     2.590318     9.846848     0.059153
C      8.673918     3.470073     9.926841    -0.090065
C      8.838358     4.712984    10.463567    -0.109827
C     10.104012     5.110034    10.899656     0.129640
C      0.144282     0.457675     9.315284    -0.134199
C      9.701930     1.274008     9.333347    -0.128150
C      5.803123     5.969111    15.962422     0.645300
C      5.116721     5.503733    17.208761    -0.244322
C      5.714007     5.082953    18.284792    -0.100468
C      5.103990     4.521492    19.489844     0.126126
C      5.889056     3.909643    20.447177    -0.148162
C      5.337388     3.296107    21.541271    -0.137465
C      3.965644     3.295238    21.732221     0.119102
C      3.169969     3.943344    20.798113    -0.155954
C      3.742855     4.541412    19.685956    -0.142445
C      3.055392     1.175106    24.846778     0.633387
C      3.862737     1.855233    23.791389    -0.246361
C      3.308947     2.593752    22.841798    -0.107140
C      2.835786    10.530830     0.606397     0.648965
C      2.378538     9.143592     0.399964    -0.270060
C      1.101214     8.759604     0.467054    -0.097636
C      0.570764     7.418132     0.214174     0.119016
C      9.830299     7.202778     0.448992    -0.142605
C      1.335673     5.577954    25.558971    -0.154124
C      3.770439     3.841537     2.074650     0.102157
C      3.736490     5.151395     2.557187    -0.134962
C      2.552525     5.656299     3.052626    -0.090469
C      1.424789     4.858639     3.109395     0.061116
C      1.552097     3.547101     2.601054     0.120650
C      0.385107     2.686176     2.590733     0.114611
C      9.748610     3.178468     3.055207     0.059153
C      8.673918     2.298713     2.975214    -0.090065
C      8.838358     1.055802     2.438488    -0.109827
C     10.104012     0.658752     2.002399     0.129640
C      0.144282     5.311111     3.586771    -0.134199
C      9.701930     4.494778     3.568708    -0.128150
N      7.916436     8.816830    15.017992    -0.237946
N     10.046723     7.212524    14.981092    -0.233414
N      7.916436     8.489528    23.688173    -0.237946
N     10.046723    10.093834    23.725073    -0.233414
N      2.692564     2.720742    10.786118    -0.237946
N      0.562277     4.325048    10.823018    -0.233414
N      2.692564     3.048044     2.115937    -0.237946
N      0.562277     1.443738     2.079037    -0.233414
O      6.562727     4.202046    13.291697    -0.582435
O      8.624056     4.843694    13.868935    -0.556542
O      6.887363     7.108045    12.862575    -0.596517
O      8.772582     7.841216    11.967430    -0.543564
O      5.524106     0.394263     2.070006    -0.576871
O      3.546589     0.349114     3.110685    -0.568053
O      6.562727     0.783312    25.414468    -0.582435
O      8.624056     0.141664    24.837230    -0.556542
O      6.887363    10.981741     0.039480    -0.596517
O      8.772582    10.248570     0.934625    -0.543564
O      5.524106     5.374523    10.832049    -0.576871
O      3.546589     5.419672     9.791370    -0.568053
O      4.046273     7.335526    12.512413    -0.582435
O      1.984944     6.693878    11.935175    -0.556542
O      3.721637     4.429527    12.941535    -0.596517
O      1.836418     3.696356    13.836680    -0.543564
O      5.084894    11.143309    23.734104    -0.576871
O      7.062411    11.188458    22.693425    -0.568053
O      4.046273    10.754260     0.389642    -0.582435
O      1.984944    11.395908     0.966880    -0.556542
O      3.721637     0.555831    25.764630    -0.596517
O      1.836418     1.289002    24.869485    -0.543564
O      5.084894     6.163049    14.972061    -0.576871
O      7.062411     6.117900    16.012740    -0.568053

The following XYZ coordinates are in angstroms. Other properties are in atomic units.
The sperically averaged electron density of each atom fit to a function of the form exp(a - br)
eigen_1, eigen_2 and eigen_3 are the three eigenvalues of traceless quadrupole moment tensor
  atom number  atomic symbol              X              Y              Z     net charge C6 coefficient C8 coefficient C10 coefficient fluctuating dipole atomic polarizability isotropic forcefield polarizability              a              b squared Pearson coefficient          <r^3>          <r^4>         wp_QDO          m_QDO          q_QDO       dipole_x       dipole_y       dipole_z         dipole            Qxy            Qxz            Qyz     Q(x^2-y^2)  Q(3z^2 - R^2)        eigen_1        eigen_2        eigen_3 static polarizability      alpha(xx)      alpha(xy)      alpha(xz)      alpha(yy)      alpha(yz)      alpha(zz) atomic spin moment
            1             Zn       8.115461       6.713136      14.405402       0.800356     100.432958 0.20954317E+04  0.68670178E+05                                17.812655                           15.068577       0.299048       1.935843                    0.997193      48.468259     134.766059       0.459949       0.406352      -1.138142      -0.034176      -0.065703      -0.013813       0.075337      -0.029579      -0.005293      -0.037858       0.037275       0.152870      -0.071086       0.006543       0.064544             20.869974      20.201510       4.679748       1.077156      24.404440       2.445387      18.003972          -0.000007
            2             Zn       8.115461      10.593222      24.300763       0.800356     100.432958 0.20954317E+04  0.68670179E+05                                17.812655                           15.068577       0.299048       1.935843                    0.997193      48.468259     134.766062       0.459948       0.406352      -1.138142      -0.034176       0.065703       0.013813       0.075337       0.029579       0.005293      -0.037858       0.037275       0.152870      -0.071086       0.006543       0.064544             20.869975      20.201510      -4.679748      -1.077156      24.404442       2.445388      18.003973          -0.000007
            3             Zn       2.493539       4.824436      11.398708       0.800356     100.432955 0.20954317E+04  0.68670176E+05                                17.812655                           15.068577       0.299048       1.935843                    0.997193      48.468258     134.766057       0.459948       0.406352      -1.138142       0.034176       0.065703       0.013813       0.075337      -0.029579      -0.005293      -0.037858       0.037275       0.152870      -0.071086       0.006543       0.064544             20.869974      20.201510       4.679748       1.077156      24.404439       2.445387      18.003972          -0.000007
            4             Zn       2.493539       0.944350       1.503347       0.800356     100.432958 0.20954318E+04  0.68670180E+05                                17.812655                           15.068577       0.299048       1.935843                    0.997193      48.468259     134.766063       0.459948       0.406352      -1.138142       0.034176      -0.065703      -0.013813       0.075337       0.029579       0.005293      -0.037858       0.037275       0.152870      -0.071086       0.006543       0.064544             20.869975      20.201511      -4.679749      -1.077156      24.404441       2.445387      18.003972          -0.000007
            5             Zn       5.304500       5.768786      12.902055       1.041383      81.700502 0.13284661E+04  0.39312719E+05                                17.227307                           13.343526       0.099556       1.916459                    0.998361      43.978192     120.805841       0.411814       0.502599      -1.066468       0.000000       0.000000      -0.000000       0.000000       0.001134      -0.038979       0.009050      -0.054235      -0.022719      -0.055726       0.020662       0.035064             21.868223      26.530692       0.722036       0.720322      19.026296      -2.535729      20.047682          -0.000008
            6             Zn       5.304500       0.000000       0.000000       1.041383      81.700498 0.13284660E+04  0.39312716E+05                                17.227307                           13.343526       0.099556       1.916459                    0.998361      43.978190     120.805835       0.411814       0.502599      -1.066468      -0.000000      -0.000000       0.000000       0.000000      -0.001134       0.038979       0.009050      -0.054235      -0.022719      -0.055726       0.020662       0.035064             21.868223      26.530692      -0.722036      -0.720322      19.026296      -2.535729      20.047682          -0.000008
            7              H       6.421628      12.069343       4.311867       0.118634       1.002622 0.76898356E+01  0.75314641E+02                                 1.695169                            1.650251      -1.213707       2.306008                    0.995164       3.663225      10.497992       0.470901       1.328050      -0.697126       0.028763       0.000004       0.004999       0.029194       0.001789       0.002095      -0.006589       0.015528      -0.000193      -0.011865       0.003543       0.008322              1.711858       2.016816       0.062778      -0.027039       1.419631      -0.138180       1.699127           0.000001
            8              H       3.967766      11.699079       5.387898       0.110326       1.168261 0.91963755E+01  0.92335646E+02                                 1.748775                            1.706583      -1.105451       2.351953                    0.996788       3.465532       9.423303       0.513670       1.187598      -0.731278      -0.034521       0.007239      -0.003379       0.035433      -0.000689      -0.005833      -0.000760       0.015876      -0.005766      -0.007314      -0.004136       0.011450              1.743149       2.064698      -0.123610       0.026690       1.439326      -0.129002       1.725423           0.000006
            9              H       3.795900      10.466145       7.444486       0.109982       1.097288 0.81783361E+01  0.79485958E+02                                 1.662445                            1.601216      -0.829361       2.482098                    0.999376       3.256526       8.621564       0.536061       1.175618      -0.735483      -0.034437      -0.001554      -0.003969       0.034700       0.001927       0.001166      -0.011750       0.022295      -0.002134      -0.018705       0.007032       0.011673              1.661347       2.070362      -0.091880       0.001139       1.384451      -0.011581       1.529227           0.000006
           10              H       4.719944       9.429008       9.261095       0.118177       0.984660 0.70237872E+01  0.66529590E+02                                 1.618022                            1.537496      -0.757682       2.522212                    0.999789       3.291968       8.956613       0.512359       1.262084      -0.713716      -0.021821      -0.019004       0.023659       0.037377       0.004284      -0.001906      -0.011625       0.020282       0.005780      -0.018193       0.005289       0.012904              1.657330       1.574211       0.113019      -0.291213       1.549039      -0.322022       1.848739          -0.000002
           11              H       8.360953      10.530071       8.017337       0.113211       1.078435 0.77918010E+01  0.74915552E+02                                 1.649305                            1.566175      -0.777625       2.509021                    0.999624       3.241330       8.571486       0.539632       1.180521      -0.733762       0.035004       0.001638       0.003270       0.035194       0.004132       0.001215      -0.010742       0.020828       0.001585      -0.017811       0.006746       0.011066              1.666871       2.113115       0.143191       0.207733       1.389298      -0.017737       1.498198           0.000008
           12              H       7.411447      11.515482       6.159441       0.113642       1.077264 0.78283419E+01  0.75728762E+02                                 1.681524                            1.595629      -0.822681       2.488892                    0.999399       3.296146       8.885611       0.519146       1.219622      -0.724216       0.020900       0.014460      -0.024364       0.035207       0.003367      -0.001019      -0.010714       0.020635      -0.001131      -0.017214       0.005219       0.011995              1.714379       1.604313       0.214227      -0.214629       1.533041      -0.351563       2.005782           0.000007
           13              H       5.822219       8.309719      10.902236       0.133283       0.951773 0.71431221E+01  0.69492634E+02                                 1.711833                            1.650687      -1.369173       2.244827                    0.993193       3.762846      11.167291       0.440132       1.430451      -0.676319      -0.031485      -0.002977      -0.002012       0.031689      -0.000863       0.005010      -0.005341       0.013303      -0.006201      -0.009788      -0.000579       0.010368              1.746762       2.135969       0.124646      -0.049305       1.509670      -0.141918       1.594647          -0.000002
           14              H       8.225158       9.229728       9.981030       0.107211       1.167572 0.90305441E+01  0.90783154E+02                                 1.784236                            1.717179      -1.157759       2.322266                    0.996290       3.567421       9.891678       0.497584       1.224471      -0.721520       0.034821       0.000624       0.004227       0.035082       0.004813      -0.003702      -0.002162       0.014059      -0.010828      -0.007094      -0.004389       0.011483              1.810814       2.181263       0.128702       0.194317       1.557906      -0.126594       1.693273          -0.000001
           15              H       7.589679       1.944084      13.113649       0.123136       1.031610 0.78985204E+01  0.77215582E+02                                 1.680242                            1.637790      -1.112469       2.354232                    0.997253       3.461806       9.638826       0.491977       1.273509      -0.710518      -0.018792      -0.022845      -0.005322       0.030056       0.003371       0.000912       0.003871       0.000522      -0.031049      -0.011276       0.002142       0.009134              1.692441       1.831816       0.170627       0.021408       1.883958       0.072440       1.361550          -0.000006
           16              H      10.126291       2.860666      13.603927       0.124271       1.030232 0.77306446E+01  0.76474798E+02                                 1.785570                            1.700706      -1.360937       2.244848                    0.993453       3.795550      11.245732       0.441296       1.403053      -0.681681       0.022798       0.029201       0.010505       0.038507       0.002725       0.003419       0.002444      -0.000856      -0.009707      -0.005220      -0.000952       0.006173              1.843245       2.021484       0.261273       0.110531       2.087350       0.152673       1.420899          -0.000004
           17              H       1.313394       1.352555      13.645213       0.116699       0.959046 0.67583272E+01  0.64701519E+02                                 1.703354                            1.591578      -1.224347       2.297539                    0.995070       3.755979      10.977931       0.455180       1.405555      -0.680802       0.021280       0.026114       0.008803       0.034818      -0.002296       0.003258       0.003422       0.009539      -0.030176      -0.011757       0.001131       0.010626              1.770519       1.746287       0.437872       0.208805       2.123951       0.246906       1.441319          -0.000004
           18              H       8.370501      -0.059752      12.478868       0.109799       1.053488 0.79779219E+01  0.78099375E+02                                 1.698470                            1.645154      -0.842995       2.476025                    0.999120       3.442470       9.556495       0.491806       1.272198      -0.711499      -0.032731       0.004503      -0.008707       0.034167      -0.001574       0.008687       0.005465       0.004313      -0.042338      -0.018379       0.006279       0.012101              1.707461       2.117523      -0.171631       0.116892       1.614205       0.000035       1.390655          -0.000007
           19              H       6.046069       9.279921      14.618028       0.104922       1.052314 0.73489755E+01  0.70539598E+02                                 1.704253                            1.580959      -0.850265       2.480530                    0.999182       3.381443       9.320608       0.500328       1.275397      -0.710456      -0.040845      -0.017351      -0.019956       0.048658      -0.002772       0.007682       0.005331       0.009827      -0.038908      -0.017056       0.003311       0.013745              1.760411       2.210873       0.344093       0.331845       1.578317       0.182507       1.492044          -0.000003
           20              H       6.106540      11.446757      15.443760       0.120917       1.050027 0.73348375E+01  0.69856040E+02                                 1.651794                            1.542156      -0.893334       2.458030                    0.999016       3.270581       8.767413       0.528926       1.215899      -0.724283      -0.030768       0.020579      -0.000282       0.037017      -0.001565       0.007636       0.004030       0.009293      -0.047791      -0.018681       0.004128       0.014553              1.703517       2.062751      -0.496735      -0.049142       1.720711       0.089769       1.327089          -0.000003
           21              H       8.095728      -0.015426      16.254009       0.118229       1.064941 0.77091089E+01  0.74615849E+02                                 1.697859                            1.606094      -0.803821       2.506759                    0.999433       3.319783       9.080757       0.504325       1.254784      -0.715946       0.002499       0.036259       0.009447       0.037553       0.000006       0.006743       0.008770      -0.008804      -0.034392      -0.016821       0.003108       0.013713              1.731192       1.504664      -0.127519      -0.087645       2.201700       0.329796       1.487213           0.000001
           22              H       2.770010       8.327771      16.192079       0.122370       1.038074 0.74905641E+01  0.71618825E+02                                 1.642605                            1.564244      -0.745558       2.536005                    0.999780       3.172800       8.484737       0.522959       1.224970      -0.723907       0.035414       0.007867       0.010151       0.037671      -0.000219       0.006120       0.006057       0.007246      -0.027334      -0.013448       0.002988       0.010459              1.663651       2.108430       0.098210       0.285216       1.458794       0.084614       1.423730           0.000003
           23              H       2.495237       6.246541      15.265711       0.126465       0.980969 0.66652807E+01  0.63535933E+02                                 1.726436                            1.578682      -1.213559       2.311604                    0.995062       3.664230      10.657056       0.458251       1.402175      -0.681791       0.029699      -0.021187      -0.007990       0.037346      -0.003891       0.003226       0.005469      -0.006488      -0.020815      -0.010644       0.001185       0.009459              1.835087       2.183989      -0.626155      -0.000308       1.930349       0.063676       1.390921          -0.000001
           24              H       0.405264       5.574648      14.548357       0.103433       1.150053 0.80923162E+01  0.80286708E+02                                 1.855504                            1.692203      -1.249401       2.283586                    0.995105       3.745045      10.807641       0.465234       1.326977      -0.697156      -0.004877      -0.042152      -0.020116       0.046960       0.001016       0.002711       0.003624      -0.010441      -0.013944      -0.007035      -0.001760       0.008795              1.950282       1.643738       0.029020       0.050132       2.621022       0.482171       1.586087          -0.000003
           25              H      10.558077      -0.373562      16.808797       0.121151       1.068616 0.76630646E+01  0.73434141E+02                                 1.647661                            1.560162      -0.787388       2.511471                    0.999656       3.197223       8.464394       0.536589       1.191155      -0.731495       0.006098       0.034992       0.010658       0.037084      -0.001807       0.005408       0.008921      -0.004919      -0.040572      -0.018059       0.005755       0.012304              1.674949       1.480500       0.110776       0.074040       2.091413       0.321867       1.452932           0.000007
           26              H       1.713354      10.575954      16.813958       0.113633       1.063230 0.75944903E+01  0.73068490E+02                                 1.672936                            1.574001      -0.920397       2.441869                    0.998492       3.360756       9.098847       0.520393       1.223328      -0.722114       0.029266       0.012401       0.012905       0.034305      -0.003851       0.005164       0.006706       0.001143      -0.028874      -0.014320       0.005591       0.008730              1.709328       2.051938       0.295224       0.357105       1.578912       0.200924       1.497135           0.000004
           27              H       6.421628       6.020443       8.590188       0.118634       1.002622 0.76898362E+01  0.75314647E+02                                 1.695169                            1.650251      -1.213707       2.306008                    0.995164       3.663225      10.497991       0.470901       1.328050      -0.697127       0.028763      -0.000004      -0.004999       0.029194      -0.001789      -0.002095      -0.006589       0.015528      -0.000193      -0.011865       0.003543       0.008322              1.711858       2.016816      -0.062778       0.027039       1.419631      -0.138180       1.699127           0.000001
           28              H       3.967766       6.390707       7.514157       0.110326       1.168262 0.91963861E+01  0.92335786E+02                                 1.748776                            1.706585      -1.105452       2.351953                    0.996788       3.465533       9.423310       0.513669       1.187599      -0.731278      -0.034521      -0.007239       0.003379       0.035433       0.000689       0.005833      -0.000760       0.015876      -0.005766      -0.007314      -0.004136       0.011450              1.743151       2.064700       0.123611      -0.026690       1.439327      -0.129002       1.725424           0.000006
           29              H       3.795900       7.623641       5.457569       0.109982       1.097287 0.81783272E+01  0.79485845E+02                                 1.662443                            1.601215      -0.829360       2.482099                    0.999376       3.256525       8.621558       0.536062       1.175617      -0.735483      -0.034437       0.001554       0.003969       0.034700      -0.001927      -0.001166      -0.011750       0.022295      -0.002134      -0.018705       0.007032       0.011673              1.661345       2.070360       0.091880      -0.001139       1.384450      -0.011581       1.529225           0.000006
           30              H       4.719944       8.660778       3.640960       0.118177       0.984660 0.70237869E+01  0.66529589E+02                                 1.618022                            1.537497      -0.757682       2.522212                    0.999789       3.291968       8.956614       0.512359       1.262084      -0.713716      -0.021821       0.019004      -0.023659       0.037377      -0.004284       0.001906      -0.011625       0.020282       0.005780      -0.018193       0.005289       0.012904              1.657330       1.574211      -0.113019       0.291213       1.549039      -0.322022       1.848739          -0.000002
           31              H       8.360953       7.559715       4.884718       0.113212       1.078434 0.77917902E+01  0.74915420E+02                                 1.649304                            1.566173      -0.777625       2.509022                    0.999624       3.241328       8.571478       0.539633       1.180521      -0.733762       0.035004      -0.001637      -0.003270       0.035194      -0.004132      -0.001215      -0.010742       0.020828       0.001585      -0.017811       0.006746       0.011065              1.666869       2.113113      -0.143191      -0.207733       1.389297      -0.017737       1.498197           0.000008
           32              H       7.411447       6.574304       6.742614       0.113641       1.077263 0.78283391E+01  0.75728734E+02                                 1.681525                            1.595629      -0.822680       2.488892                    0.999399       3.296145       8.885610       0.519146       1.219623      -0.724216       0.020900      -0.014460       0.024364       0.035207      -0.003367       0.001019      -0.010714       0.020635      -0.001131      -0.017214       0.005219       0.011995              1.714379       1.604313      -0.214228       0.214630       1.533042      -0.351563       2.005783           0.000007
           33              H       5.822219       9.780067       1.999819       0.133283       0.951773 0.71431221E+01  0.69492634E+02                                 1.711833                            1.650687      -1.369173       2.244827                    0.993193       3.762846      11.167291       0.440132       1.430451      -0.676319      -0.031485       0.002977       0.002012       0.031689       0.000863      -0.005010      -0.005341       0.013303      -0.006201      -0.009788      -0.000579       0.010368              1.746762       2.135969      -0.124646       0.049305       1.509670      -0.141918       1.594647          -0.000002
           34              H       8.225158       8.860058       2.921025       0.107211       1.167572 0.90305441E+01  0.90783154E+02                                 1.784236                            1.717179      -1.157759       2.322266                    0.996290       3.567421       9.891678       0.497584       1.224471      -0.721520       0.034821      -0.000624      -0.004227       0.035082      -0.004813       0.003702      -0.002162       0.014059      -0.010828      -0.007094      -0.004389       0.011483              1.810814       2.181263      -0.128702      -0.194317       1.557906      -0.126594       1.693273          -0.000001
           35              H       7.589679       3.041274      25.592516       0.123136       1.031610 0.78985204E+01  0.77215582E+02                                 1.680242                            1.637790      -1.112469       2.354232                    0.997253       3.461806       9.638826       0.491977       1.273509      -0.710518      -0.018792       0.022845       0.005322       0.030056      -0.003371      -0.000912       0.003871       0.000522      -0.031049      -0.011276       0.002142       0.009134              1.692441       1.831816      -0.170627      -0.021408       1.883958       0.072440       1.361550          -0.000006
           36              H      10.126291       2.124692      25.102238       0.124271       1.030232 0.77306446E+01  0.76474798E+02                                 1.785570                            1.700706      -1.360937       2.244848                    0.993453       3.795550      11.245732       0.441296       1.403053      -0.681681       0.022798      -0.029201      -0.010505       0.038507      -0.002725      -0.003419       0.002444      -0.000856      -0.009707      -0.005220      -0.000952       0.006173              1.843245       2.021484      -0.261273      -0.110531       2.087350       0.152673       1.420899          -0.000004
           37              H       1.313394       3.632803      25.060952       0.116699       0.959046 0.67583272E+01  0.64701520E+02                                 1.703354                            1.591578      -1.224347       2.297539                    0.995070       3.755979      10.977931       0.455180       1.405555      -0.680802       0.021280      -0.026114      -0.008803       0.034818       0.002296      -0.003258       0.003422       0.009539      -0.030176      -0.011757       0.001131       0.010626              1.770519       1.746287      -0.437872      -0.208805       2.123951       0.246906       1.441319          -0.000004
           38              H       8.370501       5.828538       0.423187       0.109799       1.053488 0.79779219E+01  0.78099375E+02                                 1.698470                            1.645154      -0.842995       2.476025                    0.999120       3.442470       9.556495       0.491806       1.272198      -0.711499      -0.032731      -0.004503       0.008707       0.034167       0.001574      -0.008687       0.005465       0.004313      -0.042338      -0.018379       0.006279       0.012101              1.707461       2.117523       0.171631      -0.116892       1.614205       0.000035       1.390655          -0.000007
           39              H       6.046069       8.026437      24.088137       0.104922       1.052313 0.73489747E+01  0.70539586E+02                                 1.704253                            1.580958      -0.850265       2.480530                    0.999182       3.381443       9.320607       0.500328       1.275397      -0.710456      -0.040845       0.017351       0.019956       0.048658       0.002772      -0.007682       0.005331       0.009827      -0.038908      -0.017056       0.003311       0.013745              1.760411       2.210872      -0.344093      -0.331845       1.578317       0.182507       1.492044          -0.000002
           40              H       6.106540       5.859601      23.262405       0.120917       1.050026 0.73348333E+01  0.69855996E+02                                 1.651794                            1.542156      -0.893334       2.458030                    0.999016       3.270580       8.767412       0.528926       1.215900      -0.724282      -0.030768      -0.020579       0.000282       0.037017       0.001565      -0.007636       0.004030       0.009293      -0.047791      -0.018681       0.004128       0.014553              1.703517       2.062751       0.496735       0.049142       1.720711       0.089769       1.327089          -0.000003
           41              H       8.095728       5.000784      22.452156       0.118229       1.064942 0.77091098E+01  0.74615867E+02                                 1.697860                            1.606095      -0.803821       2.506759                    0.999433       3.319783       9.080760       0.504324       1.254785      -0.715946       0.002499      -0.036259      -0.009447       0.037553      -0.000006      -0.006743       0.008770      -0.008804      -0.034392      -0.016821       0.003108       0.013713              1.731193       1.504665       0.127519       0.087645       2.201701       0.329796       1.487213           0.000001
           42              H       2.770010       8.978587      22.514086       0.122370       1.038074 0.74905616E+01  0.71618797E+02                                 1.642605                            1.564244      -0.745558       2.536005                    0.999780       3.172799       8.484735       0.522959       1.224971      -0.723907       0.035414      -0.007867      -0.010151       0.037671       0.000219      -0.006120       0.006057       0.007246      -0.027334      -0.013448       0.002988       0.010459              1.663651       2.108430      -0.098210      -0.285216       1.458794       0.084614       1.423730           0.000003
           43              H       2.495237      11.059817      23.440454       0.126465       0.980969 0.66652799E+01  0.63535925E+02                                 1.726436                            1.578682      -1.213559       2.311604                    0.995062       3.664230      10.657057       0.458250       1.402175      -0.681791       0.029699       0.021187       0.007990       0.037346       0.003891      -0.003226       0.005469      -0.006488      -0.020815      -0.010644       0.001185       0.009459              1.835087       2.183989       0.626155       0.000308       1.930349       0.063676       1.390921          -0.000001
           44              H       0.405264      -0.589290      24.157808       0.103433       1.150053 0.80923162E+01  0.80286708E+02                                 1.855504                            1.692203      -1.249401       2.283586                    0.995105       3.745045      10.807641       0.465234       1.326977      -0.697156      -0.004877       0.042152       0.020116       0.046960      -0.001016      -0.002711       0.003624      -0.010441      -0.013944      -0.007035      -0.001760       0.008795              1.950282       1.643738      -0.029020      -0.050132       2.621022       0.482171       1.586087          -0.000003
           45              H      10.558077       5.358920      21.897368       0.121151       1.068616 0.76630654E+01  0.73434157E+02                                 1.647662                            1.560163      -0.787388       2.511471                    0.999656       3.197223       8.464397       0.536589       1.191156      -0.731495       0.006098      -0.034992      -0.010658       0.037084       0.001807      -0.005408       0.008921      -0.004919      -0.040572      -0.018059       0.005755       0.012304              1.674949       1.480501      -0.110776      -0.074040       2.091414       0.321867       1.452933           0.000007
           46              H       1.713354       6.730404      21.892207       0.113633       1.063230 0.75944905E+01  0.73068490E+02                                 1.672935                            1.574001      -0.920396       2.441869                    0.998492       3.360756       9.098846       0.520394       1.223327      -0.722114       0.029266      -0.012401      -0.012905       0.034305       0.003851      -0.005164       0.006706       0.001143      -0.028874      -0.014320       0.005591       0.008730              1.709328       2.051938      -0.295224      -0.357105       1.578912       0.200924       1.497135           0.000004
           47              H       4.187372      -0.531771      21.492243       0.118634       1.002623 0.76898405E+01  0.75314699E+02                                 1.695170                            1.650252      -1.213708       2.306008                    0.995164       3.663226      10.497994       0.470901       1.328050      -0.697127      -0.028763      -0.000004      -0.004999       0.029194       0.001789       0.002095      -0.006589       0.015528      -0.000193      -0.011865       0.003543       0.008322              1.711858       2.016816       0.062778      -0.027039       1.419631      -0.138180       1.699127           0.000001
           48              H       6.641234      -0.161507      20.416212       0.110326       1.168262 0.91963825E+01  0.92335735E+02                                 1.748775                            1.706584      -1.105452       2.351953                    0.996788       3.465533       9.423307       0.513670       1.187598      -0.731278       0.034521      -0.007239       0.003379       0.035433      -0.000689      -0.005833      -0.000760       0.015875      -0.005766      -0.007314      -0.004136       0.011450              1.743150       2.064699      -0.123610       0.026690       1.439326      -0.129002       1.725423           0.000006
           49              H       6.813100       1.071427      18.359624       0.109982       1.097288 0.81783336E+01  0.79485929E+02                                 1.662445                            1.601216      -0.829360       2.482099                    0.999376       3.256526       8.621564       0.536061       1.175618      -0.735483       0.034437       0.001554       0.003969       0.034700       0.001927       0.001166      -0.011750       0.022295      -0.002134      -0.018705       0.007032       0.011673              1.661346       2.070362      -0.091880       0.001139       1.384451      -0.011581       1.529226           0.000006
           50              H       5.889056       2.108564      16.543015       0.118177       0.984660 0.70237878E+01  0.66529601E+02                                 1.618022                            1.537497      -0.757682       2.522212                    0.999789       3.291968       8.956615       0.512359       1.262084      -0.713716       0.021821       0.019004      -0.023659       0.037377       0.004284      -0.001906      -0.011625       0.020282       0.005780      -0.018193       0.005289       0.012904              1.657330       1.574211       0.113019      -0.291213       1.549039      -0.322022       1.848740          -0.000002
           51              H       2.248047       1.007501      17.786773       0.113211       1.078435 0.77917961E+01  0.74915497E+02                                 1.649305                            1.566175      -0.777625       2.509022                    0.999624       3.241329       8.571484       0.539632       1.180522      -0.733762      -0.035004      -0.001637      -0.003270       0.035194       0.004132       0.001215      -0.010742       0.020828       0.001585      -0.017811       0.006746       0.011066              1.666870       2.113115       0.143191       0.207733       1.389298      -0.017737       1.498198           0.000008
           52              H       3.197553       0.022090      19.644669       0.113642       1.077263 0.78283366E+01  0.75728700E+02                                 1.681524                            1.595629      -0.822680       2.488892                    0.999399       3.296145       8.885608       0.519146       1.219622      -0.724216      -0.020900      -0.014460       0.024364       0.035207       0.003367      -0.001019      -0.010714       0.020635      -0.001131      -0.017214       0.005219       0.011995              1.714378       1.604312       0.214227      -0.214629       1.533041      -0.351563       2.005782           0.000007
           53              H       4.786781       3.227853      14.901874       0.133283       0.951773 0.71431221E+01  0.69492634E+02                                 1.711833                            1.650687      -1.369173       2.244827                    0.993193       3.762846      11.167291       0.440132       1.430451      -0.676319       0.031485       0.002977       0.002012       0.031689      -0.000863       0.005010      -0.005341       0.013303      -0.006201      -0.009788      -0.000579       0.010368              1.746762       2.135969       0.124646      -0.049305       1.509670      -0.141918       1.594647          -0.000002
           54              H       2.383842       2.307844      15.823080       0.107211       1.167572 0.90305496E+01  0.90783226E+02                                 1.784237                            1.717180      -1.157759       2.322265                    0.996290       3.567422       9.891683       0.497584       1.224472      -0.721520      -0.034821      -0.000624      -0.004227       0.035082       0.004813      -0.003702      -0.002162       0.014059      -0.010828      -0.007094      -0.004389       0.011483              1.810815       2.181264       0.128702       0.194317       1.557907      -0.126594       1.693274          -0.000001
           55              H       3.019321       9.593488      12.690461       0.123136       1.031610 0.78985203E+01  0.77215582E+02                                 1.680242                            1.637790      -1.112470       2.354232                    0.997253       3.461806       9.638826       0.491977       1.273509      -0.710518       0.018792       0.022845       0.005322       0.030056       0.003371       0.000912       0.003871       0.000522      -0.031049      -0.011276       0.002142       0.009134              1.692441       1.831816       0.170627       0.021408       1.883958       0.072440       1.361550          -0.000006
           56              H       0.482710       8.676906      12.200183       0.124271       1.030232 0.77306386E+01  0.76474729E+02                                 1.785570                            1.700706      -1.360937       2.244848                    0.993453       3.795550      11.245734       0.441295       1.403053      -0.681681      -0.022798      -0.029201      -0.010505       0.038507       0.002725       0.003419       0.002444      -0.000856      -0.009707      -0.005220      -0.000952       0.006173              1.843244       2.021483       0.261272       0.110530       2.087351       0.152674       1.420899          -0.000004
           57              H       9.295606      10.185017      12.158897       0.116699       0.959047 0.67583345E+01  0.64701609E+02                                 1.703355                            1.591579      -1.224348       2.297538                    0.995070       3.755981      10.977940       0.455179       1.405556      -0.680802      -0.021280      -0.026114      -0.008803       0.034818      -0.002296       0.003258       0.003422       0.009539      -0.030176      -0.011758       0.001131       0.010626              1.770520       1.746288       0.437873       0.208806       2.123953       0.246907       1.441320          -0.000004
           58              H       2.238499      11.597324      13.325242       0.109799       1.053489 0.79779267E+01  0.78099436E+02                                 1.698471                            1.645155      -0.842995       2.476025                    0.999120       3.442470       9.556497       0.491806       1.272198      -0.711499       0.032731      -0.004503       0.008707       0.034167      -0.001574       0.008687       0.005465       0.004313      -0.042338      -0.018379       0.006279       0.012101              1.707462       2.117525      -0.171632       0.116892       1.614206       0.000035       1.390656          -0.000007
           59              H       4.562931       2.257651      11.186082       0.104922       1.052313 0.73489715E+01  0.70539550E+02                                 1.704253                            1.580958      -0.850265       2.480530                    0.999182       3.381442       9.320605       0.500328       1.275398      -0.710456       0.040845       0.017351       0.019956       0.048658      -0.002772       0.007682       0.005331       0.009827      -0.038908      -0.017056       0.003311       0.013745              1.760411       2.210872       0.344093       0.331845       1.578317       0.182507       1.492044          -0.000003
           60              H       4.502460       0.090815      10.360350       0.120918       1.050026 0.73348287E+01  0.69855937E+02                                 1.651793                            1.542155      -0.893334       2.458030                    0.999016       3.270579       8.767407       0.528926       1.215899      -0.724283       0.030768      -0.020579       0.000282       0.037017      -0.001565       0.007636       0.004030       0.009293      -0.047791      -0.018681       0.004128       0.014553              1.703516       2.062750      -0.496735      -0.049142       1.720709       0.089769       1.327088          -0.000003
           61              H       2.513272      11.552998       9.550101       0.118228       1.064942 0.77091149E+01  0.74615925E+02                                 1.697861                            1.606095      -0.803822       2.506759                    0.999433       3.319784       9.080762       0.504324       1.254785      -0.715946      -0.002499      -0.036259      -0.009447       0.037553       0.000006       0.006743       0.008770      -0.008804      -0.034392      -0.016821       0.003108       0.013713              1.731193       1.504665      -0.127520      -0.087645       2.201702       0.329796       1.487214           0.000001
           62              H       7.838990       3.209801       9.612031       0.122370       1.038074 0.74905641E+01  0.71618824E+02                                 1.642605                            1.564244      -0.745558       2.536005                    0.999780       3.172800       8.484737       0.522959       1.224970      -0.723907      -0.035414      -0.007867      -0.010151       0.037671      -0.000219       0.006120       0.006057       0.007246      -0.027334      -0.013448       0.002988       0.010459              1.663651       2.108430       0.098210       0.285216       1.458794       0.084614       1.423730           0.000003
           63              H       8.113763       5.291031      10.538399       0.126465       0.980969 0.66652838E+01  0.63535969E+02                                 1.726436                            1.578682      -1.213559       2.311603                    0.995062       3.664231      10.657059       0.458251       1.402174      -0.681791      -0.029699       0.021187       0.007990       0.037346      -0.003891       0.003226       0.005469      -0.006488      -0.020815      -0.010644       0.001185       0.009459              1.835087       2.183989      -0.626155      -0.000308       1.930350       0.063676       1.390921          -0.000001
           64              H      10.203736       5.962924      11.255753       0.103433       1.150053 0.80923156E+01  0.80286702E+02                                 1.855504                            1.692203      -1.249401       2.283586                    0.995105       3.745045      10.807642       0.465234       1.326977      -0.697156       0.004877       0.042152       0.020116       0.046960       0.001016       0.002711       0.003624      -0.010441      -0.013944      -0.007035      -0.001760       0.008795              1.950283       1.643738       0.029020       0.050132       2.621023       0.482172       1.586087          -0.000003
           65              H       0.050923      11.911134       8.995313       0.121151       1.068615 0.76630571E+01  0.73434053E+02                                 1.647661                            1.560162      -0.787388       2.511471                    0.999656       3.197221       8.464389       0.536589       1.191156      -0.731495      -0.006098      -0.034992      -0.010658       0.037084      -0.001807       0.005408       0.008921      -0.004919      -0.040572      -0.018059       0.005755       0.012304              1.674948       1.480500       0.110776       0.074040       2.091413       0.321866       1.452932           0.000007
           66              H       8.895647       0.961618       8.990152       0.113633       1.063229 0.75944850E+01  0.73068426E+02                                 1.672935                            1.574001      -0.920397       2.441869                    0.998492       3.360756       9.098846       0.520394       1.223327      -0.722114      -0.029266      -0.012401      -0.012905       0.034305      -0.003851       0.005164       0.006706       0.001143      -0.028874      -0.014320       0.005591       0.008730              1.709328       2.051937       0.295224       0.357105       1.578912       0.200924       1.497134           0.000004
           67              H       4.187372       5.517129      17.213922       0.118634       1.002623 0.76898399E+01  0.75314693E+02                                 1.695170                            1.650252      -1.213708       2.306008                    0.995164       3.663226      10.497995       0.470901       1.328050      -0.697126      -0.028763       0.000004       0.004999       0.029194      -0.001789      -0.002095      -0.006589       0.015528      -0.000193      -0.011865       0.003543       0.008322              1.711858       2.016816      -0.062778       0.027039       1.419631      -0.138180       1.699127           0.000001
           68              H       6.641234       5.146865      18.289953       0.110326       1.168262 0.91963864E+01  0.92335793E+02                                 1.748777                            1.706585      -1.105452       2.351953                    0.996788       3.465533       9.423311       0.513669       1.187599      -0.731278       0.034521       0.007239      -0.003379       0.035433       0.000689       0.005833      -0.000760       0.015875      -0.005766      -0.007314      -0.004136       0.011450              1.743151       2.064701       0.123611      -0.026690       1.439327      -0.129002       1.725424           0.000006
           69              H       6.813100       3.913931      20.346541       0.109982       1.097288 0.81783336E+01  0.79485929E+02                                 1.662445                            1.601216      -0.829360       2.482099                    0.999376       3.256526       8.621564       0.536061       1.175618      -0.735483       0.034437      -0.001554      -0.003969       0.034700      -0.001927      -0.001166      -0.011750       0.022295      -0.002134      -0.018705       0.007032       0.011673              1.661346       2.070362       0.091880      -0.001139       1.384451      -0.011581       1.529226           0.000006
           70              H       5.889056       2.876794      22.163150       0.118177       0.984660 0.70237909E+01  0.66529635E+02                                 1.618022                            1.537497      -0.757682       2.522212                    0.999789       3.291969       8.956617       0.512359       1.262084      -0.713716       0.021821      -0.019004       0.023659       0.037377      -0.004284       0.001906      -0.011625       0.020282       0.005780      -0.018193       0.005289       0.012904              1.657330       1.574212      -0.113019       0.291213       1.549039      -0.322022       1.848740          -0.000002
           71              H       2.248047       3.977857      20.919392       0.113212       1.078434 0.77917921E+01  0.74915445E+02                                 1.649304                            1.566174      -0.777624       2.509022                    0.999624       3.241329       8.571482       0.539633       1.180521      -0.733762      -0.035004       0.001638       0.003270       0.035194      -0.004132      -0.001215      -0.010742       0.020828       0.001585      -0.017811       0.006746       0.011065              1.666869       2.113113      -0.143191      -0.207733       1.389297      -0.017737       1.498197           0.000008
           72              H       3.197553       4.963268      19.061496       0.113642       1.077264 0.78283419E+01  0.75728765E+02                                 1.681524                            1.595629      -0.822680       2.488892                    0.999399       3.296146       8.885612       0.519146       1.219623      -0.724216      -0.020900       0.014460      -0.024364       0.035207      -0.003367       0.001019      -0.010714       0.020635      -0.001131      -0.017214       0.005219       0.011995              1.714379       1.604313      -0.214228       0.214629       1.533041      -0.351563       2.005782           0.000007
           73              H       4.786781       1.757505      23.804291       0.133283       0.951773 0.71431213E+01  0.69492626E+02                                 1.711833                            1.650687      -1.369173       2.244827                    0.993193       3.762846      11.167292       0.440131       1.430451      -0.676319       0.031485      -0.002977      -0.002012       0.031689       0.000863      -0.005010      -0.005341       0.013303      -0.006201      -0.009788      -0.000579       0.010368              1.746762       2.135969      -0.124646       0.049305       1.509670      -0.141918       1.594647          -0.000002
           74              H       2.383842       2.677514      22.883085       0.107211       1.167572 0.90305496E+01  0.90783226E+02                                 1.784237                            1.717180      -1.157759       2.322265                    0.996290       3.567422       9.891683       0.497584       1.224472      -0.721520      -0.034821       0.000624       0.004227       0.035082      -0.004813       0.003702      -0.002162       0.014059      -0.010828      -0.007094      -0.004389       0.011483              1.810815       2.181264      -0.128702      -0.194317       1.557907      -0.126594       1.693274          -0.000001
           75              H       3.019321       8.496298       0.211594       0.123136       1.031610 0.78985207E+01  0.77215584E+02                                 1.680242                            1.637790      -1.112470       2.354232                    0.997253       3.461806       9.638825       0.491977       1.273508      -0.710518       0.018792      -0.022845      -0.005322       0.030056      -0.003371      -0.000912       0.003871       0.000522      -0.031049      -0.011276       0.002142       0.009134              1.692441       1.831816      -0.170627      -0.021408       1.883957       0.072440       1.361550          -0.000006
           76              H       0.482710       9.412880       0.701872       0.124271       1.030233 0.77306446E+01  0.76474797E+02                                 1.785570                            1.700706      -1.360937       2.244848                    0.993453       3.795551      11.245735       0.441296       1.403052      -0.681681      -0.022798       0.029201       0.010505       0.038507      -0.002725      -0.003419       0.002444      -0.000856      -0.009707      -0.005220      -0.000952       0.006173              1.843245       2.021484      -0.261272      -0.110530       2.087351       0.152674       1.420899          -0.000004
           77              H       9.295606       7.904769       0.743158       0.116699       0.959047 0.67583345E+01  0.64701609E+02                                 1.703355                            1.591579      -1.224348       2.297539                    0.995070       3.755981      10.977940       0.455179       1.405556      -0.680802      -0.021280       0.026114       0.008803       0.034818       0.002296      -0.003258       0.003422       0.009539      -0.030176      -0.011758       0.001131       0.010626              1.770520       1.746288      -0.437873      -0.208806       2.123953       0.246907       1.441320          -0.000004
           78              H       2.238499       5.709034      25.380923       0.109799       1.053488 0.79779254E+01  0.78099420E+02                                 1.698471                            1.645155      -0.842995       2.476025                    0.999120       3.442470       9.556497       0.491806       1.272198      -0.711499       0.032731       0.004503      -0.008707       0.034167       0.001574      -0.008687       0.005465       0.004313      -0.042338      -0.018379       0.006279       0.012101              1.707462       2.117525       0.171632      -0.116892       1.614206       0.000035       1.390656          -0.000007
           79              H       4.562931       3.511135       1.715973       0.104922       1.052313 0.73489718E+01  0.70539553E+02                                 1.704253                            1.580958      -0.850265       2.480530                    0.999182       3.381442       9.320604       0.500328       1.275397      -0.710456       0.040845      -0.017351      -0.019956       0.048658       0.002772      -0.007682       0.005331       0.009827      -0.038908      -0.017056       0.003311       0.013745              1.760411       2.210872      -0.344093      -0.331845       1.578317       0.182507       1.492043          -0.000003
           80              H       4.502460       5.677971       2.541705       0.120918       1.050025 0.73348286E+01  0.69855938E+02                                 1.651793                            1.542155      -0.893333       2.458030                    0.999016       3.270579       8.767408       0.528926       1.215899      -0.724283       0.030768       0.020579      -0.000282       0.037017       0.001565      -0.007636       0.004030       0.009292      -0.047791      -0.018681       0.004128       0.014553              1.703516       2.062750       0.496735       0.049142       1.720710       0.089769       1.327088          -0.000003
           81              H       2.513272       6.536788       3.351954       0.118228       1.064942 0.77091151E+01  0.74615924E+02                                 1.697860                            1.606095      -0.803821       2.506759                    0.999433       3.319784       9.080760       0.504324       1.254784      -0.715946      -0.002499       0.036259       0.009447       0.037553      -0.000006      -0.006744       0.008770      -0.008804      -0.034392      -0.016821       0.003108       0.013713              1.731193       1.504665       0.127519       0.087645       2.201701       0.329796       1.487213           0.000000
           82              H       7.838990       2.558985       3.290024       0.122370       1.038074 0.74905604E+01  0.71618783E+02                                 1.642605                            1.564244      -0.745558       2.536006                    0.999780       3.172799       8.484735       0.522959       1.224971      -0.723907      -0.035414       0.007867       0.010151       0.037671       0.000219      -0.006120       0.006057       0.007246      -0.027334      -0.013448       0.002988       0.010459              1.663651       2.108430      -0.098210      -0.285216       1.458794       0.084614       1.423730           0.000003
           83              H       8.113763       0.477755       2.363656       0.126465       0.980969 0.66652822E+01  0.63535953E+02                                 1.726436                            1.578682      -1.213559       2.311603                    0.995062       3.664231      10.657061       0.458250       1.402175      -0.681791      -0.029699      -0.021187      -0.007990       0.037346       0.003891      -0.003226       0.005469      -0.006488      -0.020815      -0.010644       0.001185       0.009459              1.835087       2.183990       0.626155       0.000308       1.930350       0.063676       1.390922          -0.000001
           84              H      10.203736      12.126862       1.646302       0.103433       1.150053 0.80923149E+01  0.80286695E+02                                 1.855504                            1.692203      -1.249401       2.283586                    0.995105       3.745045      10.807643       0.465234       1.326978      -0.697156       0.004877      -0.042152      -0.020116       0.046960      -0.001016      -0.002711       0.003624      -0.010441      -0.013944      -0.007035      -0.001760       0.008795              1.950283       1.643738      -0.029020      -0.050132       2.621023       0.482172       1.586087          -0.000003
           85              H       0.050923       6.178652       3.906742       0.121151       1.068615 0.76630568E+01  0.73434048E+02                                 1.647661                            1.560162      -0.787388       2.511471                    0.999656       3.197221       8.464388       0.536589       1.191156      -0.731495      -0.006098       0.034992       0.010658       0.037084       0.001807      -0.005408       0.008921      -0.004919      -0.040572      -0.018059       0.005755       0.012304              1.674948       1.480500      -0.110776      -0.074040       2.091412       0.321866       1.452932           0.000007
           86              H       8.895647       4.807168       3.911903       0.113633       1.063229 0.75944848E+01  0.73068426E+02                                 1.672935                            1.574001      -0.920397       2.441869                    0.998492       3.360756       9.098847       0.520394       1.223328      -0.722114      -0.029266       0.012401       0.012905       0.034305       0.003851      -0.005164       0.006706       0.001143      -0.028874      -0.014320       0.005591       0.008730              1.709328       2.051937      -0.295224      -0.357105       1.578912       0.200924       1.497134           0.000004
           87              C       4.805877       0.200325       3.060367       0.645300      23.132913 0.24024912E+03  0.49369351E+04                                 7.603503                            5.550916      -0.032994       2.054739                    0.999600      21.912594      61.585289       0.619743       0.480949      -1.012613      -0.022061       0.009813      -0.037754       0.044814       0.021481       0.004034       0.026474      -0.111118      -0.117830      -0.045186      -0.039785       0.084971              9.378658       9.276901      -1.468355       1.404910       5.491645      -2.978220      13.367427          -0.000001
           88              C       5.492279      12.055947       4.306706      -0.244322      42.868377 0.48181704E+03  0.11645615E+05                                10.778848                            7.359158       0.033533       1.974189                    0.999027      30.954642      90.821546       0.601202       0.421508      -1.058857       0.005868      -0.011406       0.002830       0.013136       0.004565      -0.003158       0.024935      -0.015000      -0.112894      -0.046551       0.011207       0.035344             14.428508       9.067204      -0.772312       1.923850       8.619678      -7.337952      25.598641           0.000006
           89              C       4.894993      11.635167       5.382737      -0.100469      38.497258 0.41196787E+03  0.95970119E+04                                10.098444                            6.842973      -0.020839       1.967460                    0.999637      29.304817      85.046296       0.616845       0.426243      -1.053482       0.015976      -0.011238       0.008581       0.021334      -0.003629       0.003028       0.021947       0.002015      -0.081969      -0.037365       0.014461       0.022904             13.460418       8.024068      -1.136449       1.837579       8.350669      -7.201983      24.006517           0.000011
           90              C       5.505010      11.073706       6.587789       0.126126      33.783368 0.38698337E+03  0.88219726E+04                                 9.296759                            6.657099      -0.187046       1.962283                    0.999379      25.884924      72.870129       0.625639       0.429446      -1.057842      -0.002821      -0.006954      -0.015489       0.017211      -0.013904       0.008723      -0.023514       0.014460       0.033866      -0.029224      -0.003544       0.032768             11.891095       9.042453      -0.635576       2.260044       7.595961      -5.904415      19.034870           0.000004
           91              C       4.719944      10.461857       7.545122      -0.148161      32.624370 0.43442133E+03  0.10228504E+05                                 8.919362                            6.980741       0.149227       2.017525                    0.999688      29.611370      85.661566       0.618418       0.420652      -1.059728       0.015645      -0.023437       0.012891       0.030988      -0.003106       0.008898       0.001597       0.042095      -0.054355      -0.020260      -0.011612       0.031872             10.329877       8.662709      -0.594826       0.111839       7.426879      -4.511077      14.900044           0.000007
           92              C       5.271612       9.848321       8.639216      -0.137465      31.790326 0.44167196E+03  0.10453859E+05                                 8.833898                            7.105030       0.098394       2.010477                    0.999307      29.448822      85.722892       0.603762       0.428611      -1.053612      -0.003666      -0.006442      -0.025654       0.026703       0.007595      -0.019056      -0.012310      -0.005089       0.033569      -0.019842      -0.009507       0.029349              9.985780       9.638673      -1.192257       1.821804       7.533545      -4.151837      12.785121          -0.000000
           93              C       6.643356       9.847452       8.830166       0.119102      33.715247 0.39446801E+03  0.90194676E+04                                 9.210372                            6.685971      -0.125096       1.978180                    0.999313      25.948666      72.728406       0.630360       0.424960      -1.062539       0.000945      -0.019302      -0.000217       0.019326      -0.002193       0.014965      -0.024992       0.017384       0.038560      -0.030855      -0.002978       0.033834             11.452707       9.659424      -1.088195       2.712153       8.901559      -6.454786      15.797139          -0.000001
           94              C       7.439031      10.495558       7.896058      -0.155954      33.378364 0.43847185E+03  0.10322086E+05                                 8.977352                            6.956803       0.216444       2.032502                    0.999799      29.657218      85.090888       0.628596       0.413913      -1.066672      -0.010509      -0.000929      -0.027391       0.029353       0.003293       0.014028      -0.003005       0.054404      -0.048505      -0.023214      -0.015751       0.038966             10.392531       9.222978       0.477688       1.696825       7.654635      -4.598327      14.299981           0.000012
           95              C       6.866145      11.093626       6.783901      -0.142445      31.836480 0.43478295E+03  0.10246808E+05                                 8.814273                            7.015016       0.069615       1.994852                    0.999533      29.612368      85.915001       0.612314       0.424440      -1.056565       0.007322      -0.024671       0.009373       0.027389       0.012666      -0.016665      -0.016923      -0.005084       0.040016      -0.019980      -0.013782       0.033761             10.049477       9.529016      -0.383247       2.803960       6.751455      -3.890744      13.867961           0.000015
           96              C       7.553608       7.727320      11.944723       0.633387      22.513275 0.24300960E+03  0.50284639E+04                                 7.528007                            5.632307      -0.161004       2.012331                    0.999362      22.355795      63.897283       0.604663       0.489531      -1.004031       0.001370      -0.031601       0.042669       0.053114      -0.004737      -0.015383       0.050878      -0.089203      -0.024843      -0.050835      -0.028899       0.079733              9.023774       9.437408       0.352549       0.894172       7.388265      -3.835952      10.245649          -0.000006
           97              C       6.746263       8.407447      10.889334      -0.246361      41.814555 0.50960853E+03  0.12502279E+05                                10.602218                            7.601135      -0.096373       1.932930                    0.998358      31.337976      92.901594       0.587222       0.425159      -1.055643      -0.011752      -0.003690      -0.006556       0.013954       0.003758      -0.013032       0.037221      -0.000430      -0.003247      -0.040905       0.002694       0.038211             13.356811       9.820261      -0.192951       1.675661      12.088827      -8.595135      18.161344          -0.000006
           98              C       7.300053       9.145966       9.939743      -0.107141      38.442967 0.42564183E+03  0.99731847E+04                                 9.978601                            6.891634       0.089944       1.996882                    0.999644      29.408592      84.935640       0.624720       0.418438      -1.060869      -0.017842      -0.003607      -0.016061       0.024275       0.004477      -0.003749       0.030955       0.014129      -0.038961      -0.038978       0.014076       0.024902             12.831467       8.607837      -0.640876       2.575436      11.375506      -8.578108      18.511057          -0.000002
           99              C       7.773214       3.978616      13.508452       0.648965      23.605802 0.23819884E+03  0.48863355E+04                                 7.676128                            5.511161      -0.126608       2.020326                    0.999415      21.968982      61.773250       0.624431       0.478165      -1.013667      -0.015990       0.042740       0.008329       0.046387       0.009110      -0.023992      -0.022421       0.008959       0.196802      -0.043628      -0.032789       0.076417              9.584038      11.491970      -3.066324       0.286306      12.521167       1.233484       4.738977          -0.000005
          100              C       8.230462       2.591378      13.302019      -0.270060      42.896289 0.50153250E+03  0.12208819E+05                                10.646031                            7.418403       0.049751       1.970711                    0.999779      31.329097      91.378206       0.611475       0.411484      -1.068342       0.000110      -0.010911      -0.009678       0.014585       0.029132       0.002540       0.005123       0.028148       0.052674      -0.041286       0.014960       0.026326             14.028962      16.590156      -8.797686      -1.052306      19.585605       1.424313       5.911124          -0.000008
          101              C       9.507786       2.207390      13.369109      -0.097636      39.759434 0.45379013E+03  0.10861562E+05                                10.426640                            7.270096      -0.234906       1.901155                    0.998464      30.032815      89.193279       0.585885       0.436774      -1.044024      -0.001127      -0.014424      -0.009885       0.017522       0.015449       0.010876      -0.009126      -0.003605       0.093943      -0.034282      -0.000108       0.034390             13.748545      15.442873      -8.157886      -0.837708      19.982129       1.645064       5.820633          -0.000007
          102              C      10.038236       0.865918      13.116229       0.119016      33.114046 0.40160926E+03  0.92664780E+04                                 9.232793                            6.826566      -0.157580       1.972122                    0.999426      26.287231      75.130763       0.610047       0.435143      -1.051430      -0.002481       0.010328      -0.001013       0.010670      -0.010298       0.002702       0.008867      -0.019710      -0.077195      -0.027984      -0.000092       0.028076             11.622650      11.191700      -4.003361       0.164372      18.361444       1.812982       5.314807          -0.000007
          103              C       0.778701       0.650564      13.351047      -0.142608      33.057525 0.46179172E+03  0.11091960E+05                                 9.167444                            7.309139      -0.074613       1.952078                    0.998581      30.169136      89.504223       0.587796       0.433828      -1.046690       0.007292      -0.021078      -0.010286       0.024562       0.013914      -0.002304       0.003245      -0.021535       0.009555      -0.019722       0.003439       0.016283             10.605671      11.136375      -2.094682       0.732011      15.243480       1.300903       5.437159          -0.000008
          104              C       9.273327      -0.190832      12.656916      -0.154127      32.018506 0.45567514E+03  0.10896917E+05                                 8.911525                            7.219556      -0.012587       1.965323                    0.999216      30.280170      89.322184       0.597119       0.428940      -1.050787       0.011559      -0.019726      -0.003056       0.023067      -0.012242       0.008685      -0.005287       0.031374      -0.047052      -0.018544      -0.011365       0.029909             10.230751       9.036836      -1.475586       0.411458      16.295482       1.609270       5.359936          -0.000009
          105              C       6.838561       9.610323      14.976705       0.102157      25.205349 0.32348718E+03  0.70677457E+04                                 7.497008                            6.039831       0.368595       2.144307                    0.999809      25.422453      70.597929       0.662916       0.422886      -1.059456       0.044859      -0.023413       0.003172       0.050701       0.011585      -0.005359      -0.018861       0.028559       0.078677      -0.035837       0.001330       0.034507              8.152704       9.776490      -0.622209       1.056237       9.629414       1.972440       5.052210          -0.000001
          106              C       6.872510      10.920181      15.459242      -0.134962      29.844851 0.41765198E+03  0.96930817E+04                                 8.260622                            6.770952       0.230040       2.049808                    0.999795      28.711673      81.244349       0.641125       0.411639      -1.070349       0.018414      -0.001301       0.004488       0.018997      -0.006071       0.007091      -0.002671       0.014409      -0.061913      -0.022013       0.000898       0.021115              8.875563      10.660580      -1.109972       0.625735      10.482215       2.301781       5.483893           0.000001
          107              C       8.056475      11.425085      15.954681      -0.090469      30.033231 0.41534190E+03  0.96717290E+04                                 8.452938                            6.863188       0.086698       2.012901                    0.999452      28.678238      82.550469       0.618487       0.425282      -1.056652      -0.007040      -0.005504      -0.014176       0.016758       0.015206      -0.004117      -0.004950      -0.035646       0.042909      -0.030685       0.009209       0.021476              9.179106      12.219766      -2.128329       0.480222       9.879643       1.699117       5.437909           0.000003
          108              C       9.184211      10.627425      16.011450       0.061116      32.237022 0.40618146E+03  0.93565825E+04                                 8.839324                            6.774523      -0.120430       1.977944                    0.999367      26.445256      74.424736       0.627538       0.423710      -1.063198       0.016925       0.021308       0.004886       0.027647       0.005464       0.003780      -0.002845       0.020684      -0.033645      -0.013359      -0.004260       0.017619              9.966277      13.808164      -1.624136       1.462803      10.473384       1.860811       5.617282           0.000002
          109              C       9.056903       9.315887      15.503109       0.120650      32.570552 0.39424031E+03  0.90694112E+04                                 9.076235                            6.803605      -0.181368       1.960230                    0.999361      26.532244      76.128103       0.604700       0.440300      -1.046606      -0.046643      -0.015858      -0.021139       0.053609       0.004089      -0.011295      -0.024390       0.031674       0.073831      -0.037693      -0.000612       0.038306             10.529054      13.637891      -1.707490       1.323114      12.234473       2.298607       5.714799          -0.000000
          110              C      10.223893       8.454962      15.492788       0.114611      33.383447 0.40539495E+03  0.93813898E+04                                 9.229059                            6.896555      -0.173677       1.960714                    0.999408      26.630717      76.373283       0.601589       0.439964      -1.047912      -0.003214      -0.052010      -0.025240       0.057900      -0.006519      -0.021632      -0.010362      -0.041338       0.073733      -0.041992       0.007745       0.034247             10.778646      13.452699      -2.243724       1.184285      13.046764       2.460550       5.836474           0.000000
          111              C       0.860390       8.947254      15.957262       0.059153      33.316815 0.40413301E+03  0.92890799E+04                                 9.000278                            6.734289      -0.095690       1.984125                    0.999358      26.376722      73.928161       0.633238       0.420814      -1.066003       0.023468       0.022935       0.001533       0.032850       0.001062      -0.000366       0.008255      -0.012482      -0.030437      -0.012994      -0.001180       0.014173             10.344596      11.342147      -2.759607       0.694321      13.781659       2.862965       5.909984           0.000001
          112              C       1.935082       8.067499      15.877269      -0.090065      30.025133 0.39508847E+03  0.90728299E+04                                 8.394103                            6.641846       0.202470       2.052777                    0.999675      28.189842      80.205215       0.637005       0.418711      -1.062294       0.003807      -0.001551      -0.020427       0.020837       0.010817      -0.005529      -0.005025       0.020854       0.048645      -0.023292       0.003169       0.020123              9.327342      10.830928      -2.936640       0.751635      11.502105       2.025915       5.648992           0.000006
          113              C       1.770642       6.824588      15.340543      -0.109827      31.829604 0.43571473E+03  0.10301009E+05                                 8.948575                            7.130960      -0.161087       1.942330                    0.997757      29.027692      85.070096       0.591975       0.437648      -1.045779       0.002710       0.020891      -0.022743       0.031000       0.005989      -0.007384      -0.003257       0.006669       0.022962      -0.010745      -0.002962       0.013707             10.060801      12.514344      -2.277268       1.102433      11.569410       2.129709       6.098650          -0.000001
          114              C       0.504988       6.427538      14.904454       0.129640      26.665865 0.32346694E+03  0.71140529E+04                                 7.985528                            6.166463      -0.028242       2.024775                    0.998794      25.617628      72.932370       0.631750       0.440833      -1.041598      -0.024680       0.043577      -0.007263       0.050604       0.005507      -0.024631      -0.029744      -0.023905       0.128869      -0.041133      -0.021619       0.062752              9.106741      11.682857      -1.751387       0.859613      10.418105       2.029114       5.219260          -0.000001
          115              C      10.464718      11.079897      16.488826      -0.134199      31.399548 0.42754227E+03  0.10024435E+05                                 8.648508                            6.941880       0.050003       1.989038                    0.999402      29.442568      84.939280       0.618043       0.422675      -1.058670      -0.017707      -0.001853      -0.022434       0.028640       0.005560       0.001725       0.009166      -0.022778      -0.019921      -0.010147      -0.009190       0.019337              9.327379      12.488510      -0.838869       1.654642       9.686854       1.669875       5.806773           0.000011
          116              C       0.907070      10.263564      16.470763      -0.128151      31.960859 0.42109027E+03  0.98449446E+04                                 8.763550                            6.893532       0.070985       1.996761                    0.999588      29.355227      84.826251       0.619054       0.423194      -1.057351      -0.002819      -0.017789      -0.019516       0.026557       0.009982       0.005174      -0.002203       0.019481       0.003065      -0.015479       0.000868       0.014611              9.584463      10.300517      -1.455822       1.199485      12.319146       2.633739       6.133726           0.000010
          117              C       4.805877       5.568461       9.841688       0.645300      23.132912 0.24024912E+03  0.49369351E+04                                 7.603503                            5.550916      -0.032994       2.054739                    0.999600      21.912594      61.585291       0.619743       0.480949      -1.012613      -0.022061      -0.009813       0.037754       0.044814      -0.021481      -0.004034       0.026474      -0.111118      -0.117830      -0.045186      -0.039785       0.084971              9.378658       9.276901       1.468355      -1.404910       5.491645      -2.978220      13.367427          -0.000001
          118              C       5.492279       6.033839       8.595349      -0.244322      42.868374 0.48181702E+03  0.11645614E+05                                10.778848                            7.359158       0.033534       1.974189                    0.999027      30.954641      90.821542       0.601202       0.421508      -1.058857       0.005868       0.011406      -0.002830       0.013136      -0.004565       0.003158       0.024935      -0.015000      -0.112894      -0.046551       0.011207       0.035344             14.428507       9.067203       0.772312      -1.923849       8.619678      -7.337952      25.598639           0.000006
          119              C       4.894993       6.454619       7.519318      -0.100468      38.497244 0.41196772E+03  0.95970075E+04                                10.098440                            6.842971      -0.020838       1.967460                    0.999637      29.304813      85.046280       0.616845       0.426243      -1.053482       0.015976       0.011239      -0.008581       0.021334       0.003629      -0.003028       0.021947       0.002015      -0.081969      -0.037365       0.014461       0.022904             13.460413       8.024067       1.136449      -1.837579       8.350666      -7.201980      24.006505           0.000011
          120              C       5.505010       7.016080       6.314266       0.126126      33.783366 0.38698335E+03  0.88219720E+04                                 9.296758                            6.657098      -0.187045       1.962283                    0.999379      25.884923      72.870124       0.625639       0.429446      -1.057842      -0.002821       0.006954       0.015489       0.017211       0.013904      -0.008723      -0.023514       0.014460       0.033866      -0.029224      -0.003544       0.032768             11.891094       9.042452       0.635576      -2.260045       7.595960      -5.904415      19.034869           0.000004
          121              C       4.719944       7.627929       5.356933      -0.148162      32.624374 0.43442141E+03  0.10228507E+05                                 8.919363                            6.980743       0.149228       2.017525                    0.999688      29.611371      85.661571       0.618418       0.420652      -1.059728       0.015645       0.023437      -0.012891       0.030988       0.003106      -0.008897       0.001597       0.042095      -0.054356      -0.020260      -0.011612       0.031872             10.329879       8.662708       0.594826      -0.111839       7.426881      -4.511078      14.900047           0.000007
          122              C       5.271612       8.241465       4.262839      -0.137465      31.790319 0.44167185E+03  0.10453856E+05                                 8.833897                            7.105029       0.098394       2.010477                    0.999307      29.448818      85.722880       0.603762       0.428611      -1.053612      -0.003666       0.006442       0.025654       0.026703      -0.007595       0.019056      -0.012310      -0.005089       0.033569      -0.019842      -0.009507       0.029349              9.985778       9.638672       1.192257      -1.821804       7.533545      -4.151836      12.785119          -0.000000
          123              C       6.643356       8.242334       4.071889       0.119102      33.715245 0.39446798E+03  0.90194667E+04                                 9.210371                            6.685971      -0.125096       1.978180                    0.999313      25.948665      72.728402       0.630360       0.424960      -1.062539       0.000945       0.019302       0.000217       0.019326       0.002193      -0.014965      -0.024992       0.017384       0.038560      -0.030855      -0.002978       0.033834             11.452707       9.659423       1.088196      -2.712153       8.901559      -6.454786      15.797138          -0.000001
          124              C       7.439031       7.594228       5.005997      -0.155954      33.378375 0.43847205E+03  0.10322091E+05                                 8.977355                            6.956805       0.216444       2.032502                    0.999799      29.657223      85.090908       0.628596       0.413913      -1.066672      -0.010509       0.000929       0.027391       0.029353      -0.003293      -0.014028      -0.003005       0.054404      -0.048506      -0.023214      -0.015751       0.038965             10.392534       9.222978      -0.477688      -1.696825       7.654638      -4.598329      14.299986           0.000012
          125              C       6.866145       6.996160       6.118154      -0.142445      31.836476 0.43478289E+03  0.10246806E+05                                 8.814272                            7.015015       0.069615       1.994852                    0.999533      29.612366      85.914995       0.612314       0.424440      -1.056565       0.007322       0.024671      -0.009373       0.027389      -0.012667       0.016665      -0.016923      -0.005084       0.040016      -0.019980      -0.013782       0.033761             10.049476       9.529015       0.383247      -2.803959       6.751455      -3.890744      13.867960           0.000015
          126              C       7.553608      10.362466       0.957332       0.633387      22.513276 0.24300962E+03  0.50284644E+04                                 7.528008                            5.632307      -0.161004       2.012331                    0.999362      22.355796      63.897286       0.604663       0.489531      -1.004031       0.001370       0.031601      -0.042669       0.053114       0.004737       0.015383       0.050878      -0.089203      -0.024843      -0.050835      -0.028899       0.079733              9.023774       9.437408      -0.352549      -0.894173       7.388265      -3.835952      10.245650          -0.000005
          127              C       6.746263       9.682339       2.012721      -0.246361      41.814553 0.50960849E+03  0.12502278E+05                                10.602217                            7.601135      -0.096373       1.932930                    0.998358      31.337975      92.901589       0.587222       0.425159      -1.055643      -0.011752       0.003690       0.006556       0.013954      -0.003758       0.013032       0.037221      -0.000430      -0.003247      -0.040905       0.002694       0.038211             13.356810       9.820261       0.192951      -1.675661      12.088826      -8.595134      18.161342          -0.000006
          128              C       7.300053       8.943820       2.962312      -0.107141      38.442968 0.42564183E+03  0.99731848E+04                                 9.978601                            6.891634       0.089944       1.996882                    0.999644      29.408592      84.935640       0.624720       0.418438      -1.060869      -0.017842       0.003607       0.016061       0.024275      -0.004477       0.003749       0.030955       0.014129      -0.038961      -0.038978       0.014076       0.024902             12.831467       8.607837       0.640876      -2.575436      11.375506      -8.578108      18.511057          -0.000002
          129              C       7.773214       1.006742      25.197713       0.648965      23.605805 0.23819888E+03  0.48863364E+04                                 7.676128                            5.511161      -0.126608       2.020326                    0.999415      21.968984      61.773256       0.624431       0.478165      -1.013667      -0.015990      -0.042740      -0.008329       0.046387      -0.009110       0.023992      -0.022421       0.008959       0.196802      -0.043628      -0.032789       0.076417              9.584038      11.491970       3.066324      -0.286306      12.521167       1.233484       4.738977          -0.000005
          130              C       8.230462       2.393980      25.404146      -0.270060      42.896289 0.50153249E+03  0.12208819E+05                                10.646031                            7.418403       0.049751       1.970711                    0.999779      31.329097      91.378205       0.611475       0.411484      -1.068342       0.000110       0.010911       0.009678       0.014585      -0.029132      -0.002540       0.005123       0.028148       0.052674      -0.041286       0.014960       0.026326             14.028962      16.590156       8.797686       1.052306      19.585605       1.424313       5.911124          -0.000008
          131              C       9.507786       2.777968      25.337056      -0.097636      39.759434 0.45379013E+03  0.10861562E+05                                10.426640                            7.270096      -0.234907       1.901155                    0.998464      30.032815      89.193279       0.585885       0.436774      -1.044024      -0.001127       0.014424       0.009885       0.017522      -0.015449      -0.010876      -0.009126      -0.003605       0.093943      -0.034282      -0.000108       0.034390             13.748545      15.442873       8.157886       0.837708      19.982129       1.645064       5.820633          -0.000007
          132              C      10.038236       4.119440      25.589936       0.119016      33.114048 0.40160928E+03  0.92664787E+04                                 9.232794                            6.826566      -0.157580       1.972122                    0.999426      26.287232      75.130767       0.610046       0.435143      -1.051430      -0.002481      -0.010328       0.001013       0.010670       0.010298      -0.002702       0.008867      -0.019710      -0.077195      -0.027984      -0.000092       0.028076             11.622651      11.191700       4.003362      -0.164372      18.361445       1.812983       5.314808          -0.000007
          133              C       0.778701       4.334794      25.355118      -0.142608      33.057524 0.46179171E+03  0.11091960E+05                                 9.167444                            7.309139      -0.074613       1.952078                    0.998581      30.169136      89.504222       0.587796       0.433828      -1.046690       0.007292       0.021078       0.010286       0.024562      -0.013914       0.002304       0.003245      -0.021535       0.009555      -0.019722       0.003439       0.016283             10.605671      11.136375       2.094681      -0.732011      15.243480       1.300903       5.437159          -0.000008
          134              C       9.273327       5.959618       0.245139      -0.154127      32.018508 0.45567517E+03  0.10896918E+05                                 8.911525                            7.219556      -0.012587       1.965323                    0.999216      30.280171      89.322186       0.597119       0.428940      -1.050787       0.011559       0.019726       0.003056       0.023067       0.012242      -0.008685      -0.005287       0.031374      -0.047052      -0.018544      -0.011365       0.029909             10.230751       9.036836       1.475586      -0.411458      16.295482       1.609270       5.359936          -0.000009
          135              C       6.838561       7.696035      23.729460       0.102157      25.205346 0.32348714E+03  0.70677446E+04                                 7.497008                            6.039831       0.368596       2.144307                    0.999809      25.422451      70.597922       0.662916       0.422886      -1.059456       0.044859       0.023413      -0.003172       0.050701      -0.011585       0.005359      -0.018861       0.028559       0.078677      -0.035837       0.001330       0.034507              8.152704       9.776489       0.622209      -1.056237       9.629413       1.972440       5.052210          -0.000001
          136              C       6.872510       6.386177      23.246923      -0.134962      29.844849 0.41765198E+03  0.96930814E+04                                 8.260622                            6.770952       0.230041       2.049808                    0.999795      28.711672      81.244346       0.641125       0.411639      -1.070349       0.018414       0.001301      -0.004488       0.018997       0.006071      -0.007091      -0.002671       0.014409      -0.061913      -0.022013       0.000898       0.021115              8.875562      10.660580       1.109972      -0.625736      10.482214       2.301781       5.483893           0.000001
          137              C       8.056475       5.881273      22.751484      -0.090469      30.033233 0.41534194E+03  0.96717303E+04                                 8.452938                            6.863188       0.086697       2.012901                    0.999452      28.678240      82.550477       0.618487       0.425282      -1.056652      -0.007040       0.005504       0.014176       0.016758      -0.015206       0.004117      -0.004950      -0.035646       0.042909      -0.030685       0.009209       0.021476              9.179106      12.219767       2.128329      -0.480222       9.879644       1.699117       5.437909           0.000002
          138              C       9.184211       6.678933      22.694715       0.061116      32.237026 0.40618151E+03  0.93565838E+04                                 8.839325                            6.774524      -0.120430       1.977944                    0.999367      26.445258      74.424744       0.627538       0.423710      -1.063198       0.016925      -0.021308      -0.004886       0.027647      -0.005464      -0.003780      -0.002845       0.020684      -0.033645      -0.013359      -0.004259       0.017619              9.966277      13.808165       1.624136      -1.462803      10.473385       1.860812       5.617282           0.000003
          139              C       9.056903       7.990471      23.203056       0.120650      32.570552 0.39424031E+03  0.90694112E+04                                 9.076235                            6.803604      -0.181368       1.960230                    0.999361      26.532244      76.128103       0.604700       0.440300      -1.046606      -0.046643       0.015858       0.021139       0.053609      -0.004089       0.011295      -0.024390       0.031674       0.073831      -0.037693      -0.000612       0.038306             10.529054      13.637891       1.707490      -1.323114      12.234473       2.298607       5.714800          -0.000001
          140              C      10.223893       8.851396      23.213377       0.114611      33.383448 0.40539498E+03  0.93813905E+04                                 9.229059                            6.896555      -0.173676       1.960714                    0.999408      26.630718      76.373284       0.601589       0.439964      -1.047912      -0.003214       0.052010       0.025240       0.057900       0.006519       0.021632      -0.010362      -0.041338       0.073733      -0.041992       0.007745       0.034247             10.778646      13.452699       2.243724      -1.184285      13.046764       2.460550       5.836474           0.000001
          141              C       0.860390       8.359104      22.748903       0.059152      33.316814 0.40413299E+03  0.92890792E+04                                 9.000279                            6.734289      -0.095690       1.984125                    0.999358      26.376721      73.928159       0.633238       0.420814      -1.066003       0.023468      -0.022935      -0.001533       0.032850      -0.001062       0.000366       0.008255      -0.012482      -0.030437      -0.012994      -0.001180       0.014173             10.344597      11.342147       2.759607      -0.694321      13.781659       2.862965       5.909984           0.000001
          142              C       1.935082       9.238859      22.828896      -0.090065      30.025132 0.39508846E+03  0.90728295E+04                                 8.394103                            6.641846       0.202470       2.052777                    0.999675      28.189841      80.205212       0.637005       0.418711      -1.062294       0.003807       0.001551       0.020427       0.020837      -0.010817       0.005529      -0.005025       0.020854       0.048645      -0.023292       0.003169       0.020123              9.327341      10.830928       2.936640      -0.751635      11.502104       2.025915       5.648992           0.000006
          143              C       1.770642      10.481770      23.365622      -0.109827      31.829602 0.43571471E+03  0.10301008E+05                                 8.948575                            7.130960      -0.161087       1.942330                    0.997757      29.027691      85.070091       0.591975       0.437648      -1.045779       0.002710      -0.020891       0.022743       0.031000      -0.005989       0.007384      -0.003257       0.006669       0.022962      -0.010746      -0.002961       0.013707             10.060801      12.514343       2.277268      -1.102433      11.569409       2.129709       6.098650          -0.000000
          144              C       0.504988      10.878820      23.801711       0.129640      26.665864 0.32346693E+03  0.71140526E+04                                 7.985529                            6.166463      -0.028242       2.024775                    0.998794      25.617627      72.932369       0.631750       0.440833      -1.041598      -0.024680      -0.043577       0.007263       0.050605      -0.005507       0.024631      -0.029744      -0.023905       0.128869      -0.041133      -0.021619       0.062752              9.106741      11.682857       1.751387      -0.859613      10.418106       2.029114       5.219260          -0.000001
          145              C      10.464718       6.226461      22.217339      -0.134200      31.399557 0.42754243E+03  0.10024440E+05                                 8.648511                            6.941882       0.050003       1.989038                    0.999402      29.442574      84.939307       0.618043       0.422675      -1.058670      -0.017707       0.001853       0.022434       0.028640      -0.005560      -0.001725       0.009166      -0.022778      -0.019921      -0.010147      -0.009190       0.019337              9.327382      12.488513       0.838869      -1.654643       9.686857       1.669876       5.806775           0.000011
          146              C       0.907070       7.042794      22.235402      -0.128150      31.960854 0.42109020E+03  0.98449425E+04                                 8.763548                            6.893530       0.070986       1.996761                    0.999588      29.355225      84.826239       0.619054       0.423194      -1.057351      -0.002819       0.017789       0.019515       0.026557      -0.009982      -0.005174      -0.002203       0.019481       0.003066      -0.015479       0.000868       0.014611              9.584461      10.300515       1.455823      -1.199485      12.319144       2.633738       6.133725           0.000010
          147              C       5.803123      11.337247      22.743743       0.645300      23.132912 0.24024912E+03  0.49369351E+04                                 7.603503                            5.550916      -0.032994       2.054739                    0.999600      21.912594      61.585290       0.619743       0.480949      -1.012613       0.022061      -0.009813       0.037754       0.044814       0.021481       0.004034       0.026474      -0.111118      -0.117830      -0.045186      -0.039785       0.084971              9.378658       9.276901      -1.468355       1.404910       5.491645      -2.978220      13.367427          -0.000001
          148              C       5.116721      -0.518375      21.497404      -0.244322      42.868374 0.48181702E+03  0.11645614E+05                                10.778848                            7.359158       0.033534       1.974189                    0.999027      30.954642      90.821545       0.601202       0.421508      -1.058857      -0.005868       0.011406      -0.002830       0.013136       0.004565      -0.003158       0.024935      -0.015000      -0.112894      -0.046551       0.011207       0.035344             14.428507       9.067204      -0.772312       1.923849       8.619678      -7.337952      25.598639           0.000006
          149              C       5.714007      -0.097595      20.421373      -0.100469      38.497251 0.41196779E+03  0.95970094E+04                                10.098442                            6.842972      -0.020838       1.967460                    0.999637      29.304815      85.046286       0.616845       0.426243      -1.053482      -0.015976       0.011239      -0.008581       0.021334      -0.003629       0.003029       0.021947       0.002015      -0.081969      -0.037365       0.014461       0.022904             13.460415       8.024068      -1.136449       1.837579       8.350668      -7.201981      24.006511           0.000011
          150              C       5.103990       0.463866      19.216321       0.126126      33.783364 0.38698332E+03  0.88219711E+04                                 9.296758                            6.657098      -0.187045       1.962283                    0.999379      25.884922      72.870120       0.625639       0.429446      -1.057842       0.002821       0.006954       0.015489       0.017211      -0.013904       0.008723      -0.023514       0.014460       0.033866      -0.029224      -0.003544       0.032768             11.891093       9.042452      -0.635576       2.260044       7.595960      -5.904414      19.034868           0.000004
          151              C       5.889056       1.075715      18.258988      -0.148162      32.624374 0.43442141E+03  0.10228506E+05                                 8.919363                            6.980742       0.149227       2.017525                    0.999688      29.611372      85.661576       0.618418       0.420652      -1.059728      -0.015645       0.023437      -0.012891       0.030988      -0.003106       0.008897       0.001597       0.042095      -0.054356      -0.020260      -0.011612       0.031872             10.329879       8.662709      -0.594826       0.111839       7.426880      -4.511078      14.900047           0.000007
          152              C       5.337388       1.689251      17.164894      -0.137465      31.790317 0.44167182E+03  0.10453854E+05                                 8.833897                            7.105028       0.098395       2.010477                    0.999307      29.448817      85.722873       0.603763       0.428611      -1.053612       0.003666       0.006442       0.025654       0.026703       0.007595      -0.019056      -0.012310      -0.005089       0.033569      -0.019842      -0.009507       0.029349              9.985778       9.638671      -1.192257       1.821803       7.533544      -4.151836      12.785118          -0.000000
          153              C       3.965644       1.690120      16.973944       0.119102      33.715247 0.39446803E+03  0.90194679E+04                                 9.210371                            6.685971      -0.125096       1.978180                    0.999313      25.948666      72.728404       0.630360       0.424960      -1.062539      -0.000945       0.019302       0.000217       0.019326      -0.002193       0.014965      -0.024992       0.017384       0.038559      -0.030855      -0.002978       0.033834             11.452707       9.659424      -1.088195       2.712153       8.901559      -6.454786      15.797137          -0.000001
          154              C       3.169969       1.042014      17.908052      -0.155954      33.378364 0.43847188E+03  0.10322086E+05                                 8.977353                            6.956803       0.216444       2.032502                    0.999799      29.657218      85.090890       0.628596       0.413913      -1.066672       0.010509       0.000929       0.027391       0.029353       0.003293       0.014028      -0.003005       0.054404      -0.048505      -0.023214      -0.015751       0.038965             10.392531       9.222978       0.477688       1.696825       7.654635      -4.598326      14.299981           0.000012
          155              C       3.742855       0.443946      19.020209      -0.142445      31.836479 0.43478295E+03  0.10246807E+05                                 8.814273                            7.015016       0.069615       1.994852                    0.999533      29.612367      85.914996       0.612314       0.424440      -1.056565      -0.007322       0.024671      -0.009373       0.027389       0.012667      -0.016665      -0.016923      -0.005084       0.040016      -0.019980      -0.013781       0.033761             10.049477       9.529016      -0.383247       2.803960       6.751455      -3.890743      13.867960           0.000015
          156              C       3.055392       3.810252      13.859387       0.633387      22.513275 0.24300960E+03  0.50284640E+04                                 7.528007                            5.632307      -0.161004       2.012331                    0.999362      22.355795      63.897283       0.604663       0.489531      -1.004031      -0.001370       0.031601      -0.042669       0.053114      -0.004737      -0.015383       0.050878      -0.089203      -0.024843      -0.050835      -0.028899       0.079733              9.023774       9.437408       0.352549       0.894172       7.388265      -3.835952      10.245649          -0.000005
          157              C       3.862737       3.130125      14.914776      -0.246361      41.814552 0.50960850E+03  0.12502278E+05                                10.602217                            7.601135      -0.096373       1.932931                    0.998358      31.337975      92.901587       0.587222       0.425159      -1.055643       0.011752       0.003690       0.006556       0.013954       0.003758      -0.013032       0.037221      -0.000430      -0.003247      -0.040905       0.002694       0.038211             13.356809       9.820261      -0.192951       1.675660      12.088825      -8.595133      18.161341          -0.000006
          158              C       3.308947       2.391606      15.864367      -0.107140      38.442954 0.42564168E+03  0.99731804E+04                                 9.978598                            6.891632       0.089944       1.996883                    0.999644      29.408587      84.935621       0.624720       0.418438      -1.060869       0.017842       0.003607       0.016061       0.024275       0.004477      -0.003749       0.030955       0.014129      -0.038961      -0.038978       0.014076       0.024902             12.831463       8.607836      -0.640875       2.575435      11.375502      -8.578104      18.511050          -0.000002
          159              C       2.835786       7.558956      12.295658       0.648965      23.605802 0.23819885E+03  0.48863356E+04                                 7.676127                            5.511160      -0.126608       2.020326                    0.999415      21.968982      61.773248       0.624431       0.478165      -1.013667       0.015990      -0.042740      -0.008329       0.046387       0.009110      -0.023992      -0.022421       0.008959       0.196802      -0.043628      -0.032789       0.076417              9.584037      11.491969      -3.066324       0.286306      12.521166       1.233484       4.738976          -0.000005
          160              C       2.378538       8.946194      12.502091      -0.270060      42.896290 0.50153256E+03  0.12208821E+05                                10.646030                            7.418403       0.049751       1.970711                    0.999779      31.329099      91.378210       0.611475       0.411484      -1.068342      -0.000110       0.010911       0.009678       0.014585       0.029132       0.002540       0.005123       0.028148       0.052675      -0.041286       0.014960       0.026326             14.028961      16.590156      -8.797685      -1.052306      19.585602       1.424313       5.911124          -0.000009
          161              C       1.101214       9.330182      12.435001      -0.097636      39.759412 0.45378987E+03  0.10861555E+05                                10.426636                            7.270093      -0.234907       1.901155                    0.998464      30.032816      89.193282       0.585885       0.436774      -1.044024       0.001127       0.014424       0.009885       0.017522       0.015449       0.010876      -0.009126      -0.003605       0.093943      -0.034282      -0.000108       0.034390             13.748539      15.442863      -8.157881      -0.837708      19.982123       1.645064       5.820631          -0.000007
          162              C       0.570764      10.671654      12.687881       0.119016      33.114076 0.40160968E+03  0.92664901E+04                                 9.232798                            6.826570      -0.157580       1.972121                    0.999426      26.287242      75.130798       0.610046       0.435143      -1.051430       0.002481      -0.010328       0.001013       0.010670      -0.010298       0.002702       0.008867      -0.019710      -0.077196      -0.027984      -0.000092       0.028076             11.622657      11.191706      -4.003365       0.164371      18.361457       1.812984       5.314810          -0.000007
          163              C       9.830299      10.887008      12.453063      -0.142605      33.057458 0.46179053E+03  0.11091924E+05                                 9.167429                            7.309127      -0.074610       1.952080                    0.998581      30.169096      89.504054       0.587796       0.433828      -1.046691      -0.007292       0.021079       0.010287       0.024562       0.013914      -0.002304       0.003245      -0.021535       0.009555      -0.019722       0.003439       0.016283             10.605654      11.136356      -2.094675       0.732011      15.243454       1.300902       5.437151          -0.000008
          164              C       1.335673      11.728404      13.147194      -0.154124      32.018448 0.45567409E+03  0.10896885E+05                                 8.911511                            7.219545      -0.012584       1.965325                    0.999216      30.280134      89.322031       0.597120       0.428940      -1.050787      -0.011559       0.019726       0.003056       0.023067      -0.012242       0.008685      -0.005287       0.031374      -0.047052      -0.018544      -0.011365       0.029909             10.230735       9.036825      -1.475584       0.411458      16.295451       1.609267       5.359928          -0.000009
          165              C       3.770439       1.927249      10.827405       0.102157      25.205346 0.32348715E+03  0.70677449E+04                                 7.497008                            6.039831       0.368596       2.144307                    0.999809      25.422451      70.597923       0.662916       0.422886      -1.059456      -0.044859       0.023413      -0.003172       0.050701       0.011585      -0.005359      -0.018861       0.028559       0.078677      -0.035837       0.001330       0.034507              8.152704       9.776489      -0.622209       1.056237       9.629413       1.972440       5.052210          -0.000001
          166              C       3.736490       0.617391      10.344868      -0.134961      29.844854 0.41765208E+03  0.96930843E+04                                 8.260623                            6.770953       0.230040       2.049808                    0.999795      28.711675      81.244355       0.641125       0.411639      -1.070349      -0.018414       0.001301      -0.004488       0.018997      -0.006071       0.007091      -0.002671       0.014409      -0.061913      -0.022013       0.000898       0.021115              8.875563      10.660580      -1.109971       0.625736      10.482215       2.301781       5.483893           0.000000
          167              C       2.552525       0.112487       9.849429      -0.090469      30.033234 0.41534194E+03  0.96717301E+04                                 8.452938                            6.863188       0.086697       2.012901                    0.999452      28.678241      82.550481       0.618487       0.425282      -1.056652       0.007040       0.005504       0.014176       0.016758       0.015206      -0.004117      -0.004950      -0.035646       0.042909      -0.030685       0.009209       0.021476              9.179106      12.219766      -2.128329       0.480222       9.879644       1.699117       5.437909           0.000003
          168              C       1.424789       0.910147       9.792660       0.061116      32.237023 0.40618148E+03  0.93565829E+04                                 8.839324                            6.774523      -0.120430       1.977944                    0.999367      26.445257      74.424737       0.627538       0.423710      -1.063198      -0.016925      -0.021308      -0.004886       0.027647       0.005464       0.003780      -0.002845       0.020684      -0.033645      -0.013359      -0.004260       0.017619              9.966276      13.808163      -1.624136       1.462802      10.473384       1.860811       5.617282           0.000002
          169              C       1.552097       2.221685      10.301001       0.120651      32.570549 0.39424027E+03  0.90694100E+04                                 9.076234                            6.803604      -0.181367       1.960230                    0.999361      26.532242      76.128096       0.604700       0.440300      -1.046606       0.046643       0.015858       0.021139       0.053609       0.004089      -0.011295      -0.024390       0.031674       0.073831      -0.037693      -0.000612       0.038306             10.529053      13.637889      -1.707490       1.323114      12.234472       2.298607       5.714799          -0.000001
          170              C       0.385107       3.082610      10.311322       0.114611      33.383445 0.40539492E+03  0.93813889E+04                                 9.229058                            6.896555      -0.173676       1.960714                    0.999408      26.630716      76.373277       0.601589       0.439964      -1.047912       0.003214       0.052009       0.025240       0.057900      -0.006519      -0.021632      -0.010362      -0.041338       0.073733      -0.041992       0.007745       0.034247             10.778645      13.452698      -2.243724       1.184285      13.046763       2.460550       5.836474           0.000000
          171              C       9.748610       2.590318       9.846848       0.059153      33.316815 0.40413300E+03  0.92890795E+04                                 9.000278                            6.734289      -0.095690       1.984125                    0.999358      26.376721      73.928157       0.633238       0.420814      -1.066003      -0.023468      -0.022935      -0.001533       0.032850       0.001062      -0.000366       0.008255      -0.012482      -0.030437      -0.012994      -0.001180       0.014173             10.344597      11.342146      -2.759607       0.694321      13.781660       2.862965       5.909984           0.000001
          172              C       8.673918       3.470073       9.926841      -0.090065      30.025138 0.39508855E+03  0.90728321E+04                                 8.394104                            6.641847       0.202470       2.052777                    0.999675      28.189845      80.205225       0.637005       0.418711      -1.062294      -0.003807       0.001551       0.020427       0.020837       0.010817      -0.005529      -0.005025       0.020854       0.048645      -0.023292       0.003169       0.020123              9.327342      10.830929      -2.936640       0.751635      11.502106       2.025916       5.648992           0.000006
          173              C       8.838358       4.712984      10.463567      -0.109827      31.829600 0.43571466E+03  0.10301007E+05                                 8.948575                            7.130960      -0.161088       1.942330                    0.997757      29.027690      85.070089       0.591975       0.437648      -1.045779      -0.002710      -0.020891       0.022743       0.031000       0.005989      -0.007384      -0.003257       0.006669       0.022962      -0.010745      -0.002961       0.013707             10.060801      12.514343      -2.277268       1.102433      11.569409       2.129709       6.098649          -0.000001
          174              C      10.104012       5.110034      10.899656       0.129640      26.665863 0.32346692E+03  0.71140522E+04                                 7.985528                            6.166463      -0.028242       2.024775                    0.998794      25.617627      72.932365       0.631750       0.440832      -1.041598       0.024680      -0.043577       0.007263       0.050605       0.005507      -0.024631      -0.029744      -0.023905       0.128869      -0.041133      -0.021619       0.062752              9.106740      11.682856      -1.751386       0.859613      10.418105       2.029114       5.219260          -0.000001
          175              C       0.144282       0.457675       9.315284      -0.134199      31.399555 0.42754241E+03  0.10024439E+05                                 8.648510                            6.941882       0.050003       1.989038                    0.999402      29.442572      84.939294       0.618043       0.422675      -1.058670       0.017707       0.001853       0.022434       0.028640       0.005560       0.001725       0.009166      -0.022778      -0.019921      -0.010147      -0.009190       0.019337              9.327380      12.488513      -0.838870       1.654642       9.686855       1.669875       5.806774           0.000011
          176              C       9.701930       1.274008       9.333347      -0.128150      31.960837 0.42108992E+03  0.98449346E+04                                 8.763546                            6.893528       0.070985       1.996761                    0.999588      29.355226      84.826245       0.619054       0.423194      -1.057351       0.002819       0.017789       0.019516       0.026557       0.009982       0.005174      -0.002203       0.019481       0.003065      -0.015479       0.000868       0.014611              9.584458      10.300510      -1.455821       1.199485      12.319141       2.633738       6.133724           0.000010
          177              C       5.803123       5.969111      15.962422       0.645300      23.132914 0.24024914E+03  0.49369357E+04                                 7.603503                            5.550916      -0.032994       2.054739                    0.999600      21.912595      61.585292       0.619743       0.480949      -1.012613       0.022061       0.009813      -0.037754       0.044814      -0.021481      -0.004034       0.026474      -0.111118      -0.117830      -0.045186      -0.039785       0.084971              9.378657       9.276901       1.468355      -1.404910       5.491645      -2.978220      13.367426          -0.000001
          178              C       5.116721       5.503733      17.208761      -0.244322      42.868370 0.48181697E+03  0.11645613E+05                                10.778847                            7.359157       0.033534       1.974189                    0.999027      30.954640      90.821536       0.601202       0.421508      -1.058857      -0.005868      -0.011406       0.002830       0.013136      -0.004565       0.003158       0.024935      -0.015000      -0.112894      -0.046551       0.011207       0.035344             14.428505       9.067203       0.772312      -1.923849       8.619677      -7.337951      25.598636           0.000006
          179              C       5.714007       5.082953      18.284792      -0.100468      38.497235 0.41196762E+03  0.95970045E+04                                10.098438                            6.842970      -0.020838       1.967460                    0.999637      29.304809      85.046263       0.616845       0.426243      -1.053482      -0.015976      -0.011239       0.008581       0.021334       0.003629      -0.003028       0.021947       0.002015      -0.081969      -0.037365       0.014461       0.022904             13.460410       8.024066       1.136449      -1.837578       8.350664      -7.201978      24.006499           0.000011
          180              C       5.103990       4.521492      19.489844       0.126126      33.783361 0.38698330E+03  0.88219706E+04                                 9.296758                            6.657098      -0.187045       1.962283                    0.999379      25.884921      72.870120       0.625639       0.429446      -1.057842       0.002821      -0.006954      -0.015489       0.017211       0.013904      -0.008723      -0.023514       0.014461       0.033866      -0.029224      -0.003544       0.032768             11.891093       9.042452       0.635576      -2.260045       7.595960      -5.904414      19.034867           0.000004
          181              C       5.889056       3.909643      20.447177      -0.148162      32.624373 0.43442141E+03  0.10228507E+05                                 8.919363                            6.980743       0.149228       2.017525                    0.999688      29.611372      85.661577       0.618418       0.420652      -1.059728      -0.015645      -0.023437       0.012891       0.030988       0.003106      -0.008898       0.001597       0.042095      -0.054356      -0.020260      -0.011612       0.031872             10.329878       8.662709       0.594826      -0.111839       7.426880      -4.511078      14.900046           0.000007
          182              C       5.337388       3.296107      21.541271      -0.137465      31.790314 0.44167175E+03  0.10453853E+05                                 8.833896                            7.105028       0.098395       2.010477                    0.999307      29.448815      85.722868       0.603762       0.428611      -1.053612       0.003666      -0.006442      -0.025654       0.026703      -0.007595       0.019056      -0.012310      -0.005089       0.033569      -0.019842      -0.009507       0.029349              9.985777       9.638671       1.192256      -1.821803       7.533544      -4.151836      12.785117          -0.000000
          183              C       3.965644       3.295238      21.732221       0.119102      33.715241 0.39446794E+03  0.90194654E+04                                 9.210370                            6.685970      -0.125096       1.978180                    0.999313      25.948663      72.728395       0.630360       0.424960      -1.062539      -0.000945      -0.019302      -0.000217       0.019326       0.002193      -0.014965      -0.024992       0.017384       0.038559      -0.030855      -0.002978       0.033834             11.452706       9.659423       1.088195      -2.712153       8.901558      -6.454785      15.797136          -0.000001
          184              C       3.169969       3.943344      20.798113      -0.155954      33.378377 0.43847209E+03  0.10322093E+05                                 8.977356                            6.956806       0.216444       2.032502                    0.999799      29.657224      85.090921       0.628595       0.413913      -1.066671       0.010509      -0.000929      -0.027391       0.029353      -0.003293      -0.014028      -0.003005       0.054403      -0.048506      -0.023214      -0.015751       0.038965             10.392536       9.222980      -0.477688      -1.696825       7.654639      -4.598329      14.299989           0.000012
          185              C       3.742855       4.541412      19.685956      -0.142445      31.836483 0.43478299E+03  0.10246809E+05                                 8.814274                            7.015016       0.069614       1.994851                    0.999533      29.612370      85.915012       0.612314       0.424440      -1.056565      -0.007322      -0.024671       0.009373       0.027389      -0.012666       0.016665      -0.016923      -0.005084       0.040016      -0.019980      -0.013782       0.033761             10.049478       9.529017       0.383247      -2.803960       6.751456      -3.890744      13.867962           0.000015
          186              C       3.055392       1.175106      24.846778       0.633387      22.513275 0.24300961E+03  0.50284641E+04                                 7.528008                            5.632307      -0.161004       2.012331                    0.999362      22.355795      63.897283       0.604663       0.489531      -1.004031      -0.001370      -0.031601       0.042669       0.053114       0.004737       0.015383       0.050878      -0.089203      -0.024843      -0.050835      -0.028899       0.079733              9.023774       9.437408      -0.352549      -0.894172       7.388265      -3.835952      10.245649          -0.000005
          187              C       3.862737       1.855233      23.791389      -0.246361      41.814553 0.50960851E+03  0.12502278E+05                                10.602217                            7.601135      -0.096373       1.932931                    0.998358      31.337975      92.901588       0.587222       0.425159      -1.055643       0.011752      -0.003690      -0.006556       0.013954      -0.003758       0.013032       0.037221      -0.000430      -0.003247      -0.040905       0.002694       0.038211             13.356809       9.820261       0.192951      -1.675660      12.088825      -8.595133      18.161341          -0.000006
          188              C       3.308947       2.593752      22.841798      -0.107140      38.442954 0.42564168E+03  0.99731803E+04                                 9.978598                            6.891632       0.089944       1.996883                    0.999644      29.408587      84.935619       0.624720       0.418438      -1.060870       0.017842      -0.003607      -0.016061       0.024275      -0.004477       0.003749       0.030955       0.014129      -0.038961      -0.038978       0.014076       0.024902             12.831462       8.607835       0.640875      -2.575435      11.375502      -8.578104      18.511050          -0.000002
          189              C       2.835786      10.530830       0.606397       0.648965      23.605801 0.23819884E+03  0.48863354E+04                                 7.676128                            5.511161      -0.126608       2.020326                    0.999415      21.968982      61.773252       0.624431       0.478165      -1.013667       0.015990       0.042740       0.008329       0.046387      -0.009110       0.023992      -0.022421       0.008959       0.196802      -0.043628      -0.032789       0.076417              9.584038      11.491970       3.066324      -0.286306      12.521167       1.233484       4.738977          -0.000005
          190              C       2.378538       9.143592       0.399964      -0.270060      42.896295 0.50153262E+03  0.12208823E+05                                10.646032                            7.418404       0.049750       1.970711                    0.999779      31.329101      91.378221       0.611475       0.411484      -1.068342      -0.000110      -0.010911      -0.009678       0.014585      -0.029132      -0.002540       0.005123       0.028148       0.052674      -0.041286       0.014960       0.026326             14.028963      16.590158       8.797687       1.052306      19.585606       1.424313       5.911125          -0.000009
          191              C       1.101214       8.759604       0.467054      -0.097636      39.759411 0.45378984E+03  0.10861554E+05                                10.426636                            7.270093      -0.234907       1.901155                    0.998464      30.032816      89.193283       0.585885       0.436774      -1.044024       0.001127      -0.014424      -0.009885       0.017522      -0.015449      -0.010876      -0.009126      -0.003605       0.093943      -0.034282      -0.000108       0.034390             13.748540      15.442863       8.157881       0.837708      19.982124       1.645064       5.820631          -0.000007
          192              C       0.570764       7.418132       0.214174       0.119016      33.114074 0.40160965E+03  0.92664891E+04                                 9.232798                            6.826570      -0.157579       1.972121                    0.999426      26.287241      75.130797       0.610046       0.435143      -1.051430       0.002481       0.010328      -0.001013       0.010670       0.010298      -0.002702       0.008867      -0.019710      -0.077196      -0.027984      -0.000092       0.028076             11.622658      11.191706       4.003366      -0.164371      18.361457       1.812984       5.314810          -0.000007
          193              C       9.830299       7.202778       0.448992      -0.142605      33.057458 0.46179053E+03  0.11091924E+05                                 9.167429                            7.309127      -0.074610       1.952080                    0.998581      30.169096      89.504055       0.587796       0.433828      -1.046691      -0.007292      -0.021079      -0.010287       0.024562      -0.013914       0.002304       0.003245      -0.021535       0.009555      -0.019722       0.003439       0.016283             10.605654      11.136356       2.094675      -0.732011      15.243454       1.300902       5.437151          -0.000008
          194              C       1.335673       5.577954      25.558971      -0.154124      32.018451 0.45567415E+03  0.10896887E+05                                 8.911512                            7.219545      -0.012585       1.965325                    0.999216      30.280136      89.322040       0.597120       0.428940      -1.050787      -0.011559      -0.019726      -0.003056       0.023067       0.012242      -0.008685      -0.005287       0.031374      -0.047052      -0.018544      -0.011365       0.029909             10.230736       9.036825       1.475585      -0.411458      16.295453       1.609267       5.359929          -0.000009
          195              C       3.770439       3.841537       2.074650       0.102157      25.205346 0.32348714E+03  0.70677446E+04                                 7.497007                            6.039831       0.368596       2.144307                    0.999809      25.422451      70.597920       0.662916       0.422886      -1.059456      -0.044859      -0.023413       0.003172       0.050701      -0.011585       0.005359      -0.018861       0.028559       0.078677      -0.035837       0.001330       0.034507              8.152704       9.776488       0.622209      -1.056237       9.629413       1.972440       5.052210          -0.000001
          196              C       3.736490       5.151395       2.557187      -0.134962      29.844854 0.41765208E+03  0.96930844E+04                                 8.260623                            6.770953       0.230041       2.049808                    0.999795      28.711675      81.244356       0.641125       0.411639      -1.070349      -0.018414      -0.001301       0.004488       0.018997       0.006071      -0.007091      -0.002671       0.014409      -0.061913      -0.022013       0.000898       0.021115              8.875563      10.660580       1.109972      -0.625736      10.482215       2.301781       5.483893           0.000000
          197              C       2.552525       5.656299       3.052626      -0.090469      30.033229 0.41534186E+03  0.96717280E+04                                 8.452937                            6.863188       0.086697       2.012901                    0.999452      28.678238      82.550470       0.618487       0.425282      -1.056652       0.007040      -0.005504      -0.014176       0.016758      -0.015206       0.004117      -0.004950      -0.035646       0.042909      -0.030685       0.009209       0.021476              9.179106      12.219765       2.128329      -0.480222       9.879643       1.699117       5.437908           0.000002
          198              C       1.424789       4.858639       3.109395       0.061116      32.237020 0.40618143E+03  0.93565817E+04                                 8.839324                            6.774523      -0.120430       1.977944                    0.999367      26.445255      74.424732       0.627538       0.423710      -1.063198      -0.016925       0.021308       0.004886       0.027647      -0.005464      -0.003780      -0.002845       0.020684      -0.033645      -0.013359      -0.004260       0.017619              9.966276      13.808162       1.624136      -1.462802      10.473384       1.860811       5.617282           0.000002
          199              C       1.552097       3.547101       2.601054       0.120650      32.570548 0.39424026E+03  0.90694098E+04                                 9.076234                            6.803604      -0.181368       1.960230                    0.999361      26.532242      76.128093       0.604700       0.440300      -1.046606       0.046643      -0.015858      -0.021139       0.053609      -0.004089       0.011295      -0.024390       0.031674       0.073831      -0.037693      -0.000612       0.038306             10.529053      13.637889       1.707490      -1.323114      12.234471       2.298607       5.714799          -0.000001
          200              C       0.385107       2.686176       2.590733       0.114611      33.383445 0.40539492E+03  0.93813890E+04                                 9.229058                            6.896555      -0.173676       1.960714                    0.999408      26.630716      76.373276       0.601589       0.439964      -1.047912       0.003214      -0.052009      -0.025240       0.057900       0.006519       0.021632      -0.010362      -0.041338       0.073732      -0.041991       0.007745       0.034247             10.778645      13.452698       2.243724      -1.184285      13.046763       2.460550       5.836474           0.000000
          201              C       9.748610       3.178468       3.055207       0.059153      33.316813 0.40413297E+03  0.92890788E+04                                 9.000278                            6.734289      -0.095690       1.984125                    0.999358      26.376720      73.928155       0.633238       0.420814      -1.066003      -0.023468       0.022935       0.001533       0.032850      -0.001062       0.000366       0.008255      -0.012482      -0.030437      -0.012994      -0.001180       0.014173             10.344596      11.342146       2.759607      -0.694321      13.781660       2.862965       5.909984           0.000001
          202              C       8.673918       2.298713       2.975214      -0.090065      30.025140 0.39508859E+03  0.90728333E+04                                 8.394105                            6.641847       0.202470       2.052777                    0.999675      28.189846      80.205230       0.637005       0.418711      -1.062294      -0.003807      -0.001551      -0.020427       0.020837      -0.010817       0.005529      -0.005025       0.020854       0.048645      -0.023292       0.003169       0.020123              9.327343      10.830929       2.936640      -0.751635      11.502106       2.025916       5.648993           0.000006
          203              C       8.838358       1.055802       2.438488      -0.109827      31.829603 0.43571472E+03  0.10301008E+05                                 8.948575                            7.130960      -0.161088       1.942330                    0.997757      29.027692      85.070097       0.591975       0.437648      -1.045779      -0.002710       0.020891      -0.022743       0.031000      -0.005989       0.007384      -0.003256       0.006669       0.022962      -0.010745      -0.002961       0.013707             10.060801      12.514344       2.277268      -1.102433      11.569410       2.129709       6.098650          -0.000001
          204              C      10.104012       0.658752       2.002399       0.129640      26.665865 0.32346695E+03  0.71140531E+04                                 7.985529                            6.166463      -0.028242       2.024775                    0.998794      25.617628      72.932371       0.631750       0.440833      -1.041598       0.024680       0.043577      -0.007263       0.050605      -0.005507       0.024631      -0.029744      -0.023905       0.128869      -0.041133      -0.021619       0.062752              9.106741      11.682857       1.751386      -0.859613      10.418106       2.029114       5.219260          -0.000001
          205              C       0.144282       5.311111       3.586771      -0.134199      31.399552 0.42754237E+03  0.10024438E+05                                 8.648509                            6.941881       0.050003       1.989038                    0.999402      29.442570      84.939287       0.618043       0.422675      -1.058670       0.017707      -0.001853      -0.022434       0.028640      -0.005560      -0.001725       0.009166      -0.022778      -0.019921      -0.010147      -0.009190       0.019337              9.327380      12.488512       0.838870      -1.654642       9.686854       1.669874       5.806773           0.000011
          206              C       9.701930       4.494778       3.568708      -0.128150      31.960836 0.42108990E+03  0.98449339E+04                                 8.763545                            6.893528       0.070985       1.996761                    0.999588      29.355225      84.826242       0.619054       0.423194      -1.057351       0.002819      -0.017789      -0.019516       0.026557      -0.009982      -0.005174      -0.002203       0.019481       0.003066      -0.015479       0.000868       0.014611              9.584458      10.300510       1.455821      -1.199485      12.319141       2.633738       6.133724           0.000010
          207              N       7.916436       8.816830      15.017992      -0.237946      37.736320 0.52630146E+03  0.12769511E+05                                 9.425339                            7.486506      -0.098152       1.995427                    0.998118      28.025241      77.614587       0.632137       0.399351      -1.093021      -0.003527       0.133656       0.050284       0.142846      -0.005115       0.007187      -0.045990       0.138280       0.079387      -0.099237       0.039019       0.060219             10.594885      14.563146      -0.865497       1.715267      11.113761       1.709141       6.107748           0.000000
          208              N      10.046723       7.212524      14.981092      -0.233414      39.430603 0.50098377E+03  0.11997886E+05                                 9.673811                            7.246618       0.028204       2.043066                    0.998291      27.582106      75.716931       0.650649       0.393078      -1.098129       0.117659       0.034798       0.033275       0.127129      -0.030508      -0.045720      -0.001581      -0.105953       0.047971      -0.088316       0.031043       0.057274             11.431453      13.753329      -2.660674       0.522698      14.420186       2.768834       6.120844          -0.000001
          209              N       7.916436       8.489528      23.688173      -0.237946      37.736319 0.52630143E+03  0.12769510E+05                                 9.425339                            7.486506      -0.098152       1.995427                    0.998118      28.025240      77.614585       0.632137       0.399351      -1.093021      -0.003527      -0.133656      -0.050284       0.142846       0.005115      -0.007187      -0.045990       0.138280       0.079387      -0.099237       0.039019       0.060219             10.594885      14.563146       0.865497      -1.715267      11.113761       1.709141       6.107748           0.000000
          210              N      10.046723      10.093834      23.725073      -0.233414      39.430599 0.50098372E+03  0.11997885E+05                                 9.673810                            7.246617       0.028204       2.043066                    0.998291      27.582105      75.716924       0.650649       0.393078      -1.098129       0.117659      -0.034798      -0.033275       0.127129       0.030508       0.045720      -0.001581      -0.105953       0.047971      -0.088316       0.031043       0.057274             11.431451      13.753327       2.660674      -0.522698      14.420184       2.768833       6.120843          -0.000001
          211              N       2.692564       2.720742      10.786118      -0.237946      37.736318 0.52630143E+03  0.12769510E+05                                 9.425338                            7.486506      -0.098151       1.995428                    0.998118      28.025240      77.614584       0.632137       0.399351      -1.093021       0.003527      -0.133656      -0.050284       0.142846      -0.005115       0.007187      -0.045990       0.138280       0.079387      -0.099237       0.039019       0.060219             10.594884      14.563145      -0.865497       1.715267      11.113760       1.709141       6.107748           0.000000
          212              N       0.562277       4.325048      10.823018      -0.233414      39.430605 0.50098380E+03  0.11997887E+05                                 9.673811                            7.246618       0.028204       2.043066                    0.998291      27.582107      75.716934       0.650649       0.393078      -1.098129      -0.117659      -0.034798      -0.033275       0.127129      -0.030508      -0.045720      -0.001581      -0.105953       0.047971      -0.088316       0.031043       0.057274             11.431453      13.753329      -2.660674       0.522698      14.420186       2.768834       6.120844          -0.000001
          213              N       2.692564       3.048044       2.115937      -0.237946      37.736318 0.52630144E+03  0.12769510E+05                                 9.425339                            7.486506      -0.098152       1.995427                    0.998118      28.025240      77.614585       0.632137       0.399351      -1.093021       0.003527       0.133656       0.050284       0.142846       0.005115      -0.007187      -0.045990       0.138280       0.079387      -0.099237       0.039019       0.060219             10.594885      14.563145       0.865497      -1.715267      11.113761       1.709141       6.107748           0.000000
          214              N       0.562277       1.443738       2.079037      -0.233414      39.430601 0.50098376E+03  0.11997886E+05                                 9.673810                            7.246617       0.028204       2.043066                    0.998291      27.582106      75.716927       0.650649       0.393078      -1.098129      -0.117659       0.034798       0.033275       0.127129       0.030508       0.045720      -0.001581      -0.105953       0.047971      -0.088316       0.031043       0.057274             11.431452      13.753327       2.660674      -0.522698      14.420184       2.768833       6.120843          -0.000001
          215              O       6.562727       4.202046      13.291697      -0.582435      44.585509 0.60521574E+03  0.14978271E+05                                10.044572                            7.628499       0.233617       2.123661                    0.996007      28.048855      74.678645       0.686365       0.360578      -1.138347       0.023071       0.003483       0.006855       0.024319      -0.018463      -0.012946      -0.034460       0.108233       0.142433      -0.090405       0.031589       0.058816             12.474863      20.564027      -5.290419       0.949059       9.988220      -0.731354       6.872343          -0.000003
          216              O       8.624056       4.843694      13.868935      -0.556542      36.816529 0.55354659E+03  0.13419622E+05                                 8.847097                            7.324104       0.159881       2.114417                    0.994657      27.473361      72.790410       0.695239       0.363401      -1.134238      -0.019877       0.000493      -0.002770       0.020076       0.046537       0.002910       0.019379      -0.041365       0.021394      -0.055597       0.001392       0.054205             10.124544       8.986962       2.188660       0.728006      14.911144       3.041101       6.475525          -0.000003
          217              O       6.887363       7.108045      12.862575      -0.596517      48.174084 0.71682803E+03  0.18606026E+05                                10.701049                            8.380437      -0.360512       1.920014                    0.994716      29.490259      81.818622       0.642270       0.367409      -1.127005       0.016259       0.023813      -0.018434       0.034224      -0.001525      -0.026987      -0.006840      -0.032176       0.090175      -0.041670       0.000548       0.041122             12.938160      12.619472       4.195049      -2.152070      11.810769      -4.779155      14.384239          -0.000001
          218              O       8.772582       7.841216      11.967430      -0.543564      33.421010 0.51769012E+03  0.12291834E+05                                 8.172114                            7.026281       0.640989       2.277203                    0.993511      26.812237      69.374503       0.721351       0.357612      -1.143446      -0.003579      -0.000711      -0.002416       0.004376       0.001897      -0.003130       0.073441       0.007597      -0.192282      -0.104767       0.035940       0.068827              9.010117      13.149748       1.104853       1.135620       7.421226      -0.132069       6.459376          -0.000007
          219              O       5.524106       0.394263       2.070006      -0.576871      39.838291 0.58575789E+03  0.14377144E+05                                 9.289112                            7.514553       0.291367       2.148875                    0.994746      27.769928      73.603343       0.690291       0.361509      -1.137741      -0.015127       0.008505       0.011369       0.020747       0.019581      -0.049139       0.009755      -0.073435      -0.005917      -0.074956       0.031957       0.042999             10.859540       9.539702       0.515635      -3.102476       6.632701      -1.795810      16.406216           0.000000
          220              O       3.546589       0.349114       3.110685      -0.568053      33.599879 0.51586507E+03  0.12273859E+05                                 8.223906                            6.977670       0.295033       2.141134                    0.997690      27.623238      72.239872       0.727353       0.353929      -1.143032       0.017381      -0.007696      -0.024497       0.031007      -0.014057       0.033376       0.013400       0.043004      -0.160775      -0.067496       0.007467       0.060029              9.243334      12.848442      -2.833486       3.338558       6.408591      -1.590217       8.472970           0.000006
          221              O       6.562727       0.783312      25.414468      -0.582435      44.585512 0.60521579E+03  0.14978273E+05                                10.044572                            7.628500       0.233617       2.123661                    0.996007      28.048856      74.678649       0.686365       0.360578      -1.138347       0.023071      -0.003483      -0.006855       0.024319       0.018463       0.012946      -0.034460       0.108233       0.142433      -0.090405       0.031589       0.058816             12.474864      20.564028       5.290420      -0.949059       9.988220      -0.731354       6.872343          -0.000002
          222              O       8.624056       0.141664      24.837230      -0.556542      36.816529 0.55354660E+03  0.13419623E+05                                 8.847097                            7.324104       0.159881       2.114417                    0.994657      27.473361      72.790411       0.695239       0.363401      -1.134238      -0.019877      -0.000493       0.002770       0.020076      -0.046537      -0.002910       0.019379      -0.041365       0.021394      -0.055597       0.001392       0.054205             10.124544       8.986962      -2.188660      -0.728006      14.911145       3.041101       6.475526          -0.000003
          223              O       6.887363      10.981741       0.039480      -0.596517      48.174086 0.71682807E+03  0.18606027E+05                                10.701049                            8.380437      -0.360512       1.920014                    0.994716      29.490260      81.818624       0.642270       0.367409      -1.127005       0.016259      -0.023813       0.018434       0.034224       0.001525       0.026987      -0.006840      -0.032176       0.090175      -0.041670       0.000548       0.041122             12.938160      12.619472      -4.195049       2.152070      11.810769      -4.779155      14.384239          -0.000001
          224              O       8.772582      10.248570       0.934625      -0.543564      33.421012 0.51769014E+03  0.12291834E+05                                 8.172114                            7.026281       0.640989       2.277203                    0.993511      26.812238      69.374505       0.721351       0.357612      -1.143446      -0.003579       0.000711       0.002416       0.004376      -0.001897       0.003130       0.073441       0.007597      -0.192282      -0.104767       0.035940       0.068827              9.010117      13.149749      -1.104853      -1.135620       7.421226      -0.132069       6.459376          -0.000007
          225              O       5.524106       5.374523      10.832049      -0.576871      39.838288 0.58575785E+03  0.14377143E+05                                 9.289111                            7.514553       0.291367       2.148875                    0.994746      27.769927      73.603340       0.690291       0.361509      -1.137741      -0.015127      -0.008505      -0.011369       0.020747      -0.019581       0.049139       0.009755      -0.073435      -0.005917      -0.074956       0.031957       0.042999             10.859539       9.539701      -0.515635       3.102476       6.632701      -1.795810      16.406215           0.000000
          226              O       3.546589       5.419672       9.791370      -0.568053      33.599882 0.51586512E+03  0.12273861E+05                                 8.223906                            6.977670       0.295033       2.141134                    0.997690      27.623239      72.239876       0.727353       0.353929      -1.143032       0.017381       0.007696       0.024497       0.031007       0.014057      -0.033376       0.013400       0.043004      -0.160775      -0.067496       0.007467       0.060029              9.243335      12.848442       2.833486      -3.338559       6.408591      -1.590217       8.472971           0.000006
          227              O       4.046273       7.335526      12.512413      -0.582435      44.585507 0.60521573E+03  0.14978271E+05                                10.044571                            7.628499       0.233618       2.123661                    0.996007      28.048855      74.678643       0.686365       0.360578      -1.138347      -0.023071      -0.003483      -0.006855       0.024319      -0.018463      -0.012946      -0.034460       0.108233       0.142433      -0.090405       0.031589       0.058816             12.474862      20.564025      -5.290419       0.949059       9.988219      -0.731354       6.872342          -0.000003
          228              O       1.984944       6.693878      11.935175      -0.556542      36.816522 0.55354648E+03  0.13419619E+05                                 8.847096                            7.324103       0.159882       2.114417                    0.994657      27.473359      72.790401       0.695239       0.363401      -1.134238       0.019877      -0.000493       0.002770       0.020076       0.046537       0.002910       0.019379      -0.041365       0.021394      -0.055597       0.001392       0.054205             10.124542       8.986961       2.188659       0.728006      14.911142       3.041100       6.475525          -0.000003
          229              O       3.721637       4.429527      12.941535      -0.596517      48.174083 0.71682802E+03  0.18606025E+05                                10.701048                            8.380437      -0.360512       1.920014                    0.994716      29.490259      81.818621       0.642270       0.367409      -1.127005      -0.016259      -0.023813       0.018434       0.034224      -0.001525      -0.026987      -0.006840      -0.032176       0.090175      -0.041670       0.000548       0.041122             12.938160      12.619472       4.195049      -2.152070      11.810769      -4.779155      14.384239          -0.000001
          230              O       1.836418       3.696356      13.836680      -0.543564      33.421009 0.51769006E+03  0.12291832E+05                                 8.172113                            7.026280       0.640989       2.277203                    0.993511      26.812236      69.374499       0.721351       0.357612      -1.143446       0.003579       0.000711       0.002416       0.004376       0.001897      -0.003130       0.073441       0.007597      -0.192282      -0.104767       0.035940       0.068827              9.010117      13.149749       1.104854       1.135620       7.421225      -0.132069       6.459376          -0.000007
          231              O       5.084894      11.143309      23.734104      -0.576871      39.838287 0.58575784E+03  0.14377142E+05                                 9.289111                            7.514553       0.291367       2.148875                    0.994746      27.769927      73.603339       0.690291       0.361509      -1.137741       0.015127      -0.008505      -0.011369       0.020747       0.019581      -0.049139       0.009755      -0.073435      -0.005917      -0.074956       0.031957       0.042999             10.859539       9.539701       0.515635      -3.102476       6.632701      -1.795810      16.406214           0.000000
          232              O       7.062411      11.188458      22.693425      -0.568053      33.599882 0.51586511E+03  0.12273860E+05                                 8.223906                            6.977670       0.295033       2.141134                    0.997690      27.623239      72.239875       0.727353       0.353929      -1.143032      -0.017381       0.007696       0.024497       0.031007      -0.014057       0.033376       0.013400       0.043004      -0.160775      -0.067496       0.007467       0.060029              9.243335      12.848442      -2.833486       3.338559       6.408591      -1.590217       8.472971           0.000006
          233              O       4.046273      10.754260       0.389642      -0.582435      44.585509 0.60521574E+03  0.14978271E+05                                10.044572                            7.628499       0.233618       2.123661                    0.996007      28.048855      74.678644       0.686365       0.360578      -1.138347      -0.023071       0.003483       0.006855       0.024319       0.018463       0.012946      -0.034460       0.108233       0.142433      -0.090405       0.031589       0.058816             12.474863      20.564027       5.290419      -0.949059       9.988219      -0.731354       6.872342          -0.000003
          234              O       1.984944      11.395908       0.966880      -0.556542      36.816527 0.55354657E+03  0.13419622E+05                                 8.847096                            7.324103       0.159881       2.114417                    0.994657      27.473361      72.790408       0.695239       0.363401      -1.134238       0.019877       0.000493      -0.002770       0.020076      -0.046537      -0.002910       0.019379      -0.041365       0.021394      -0.055597       0.001392       0.054205             10.124543       8.986962      -2.188660      -0.728006      14.911144       3.041100       6.475525          -0.000003
          235              O       3.721637       0.555831      25.764630      -0.596517      48.174081 0.71682798E+03  0.18606024E+05                                10.701048                            8.380437      -0.360512       1.920014                    0.994716      29.490258      81.818618       0.642270       0.367409      -1.127005      -0.016259       0.023813      -0.018434       0.034224       0.001525       0.026987      -0.006840      -0.032176       0.090175      -0.041670       0.000548       0.041122             12.938159      12.619472      -4.195049       2.152070      11.810768      -4.779155      14.384238          -0.000001
          236              O       1.836418       1.289002      24.869485      -0.543564      33.421007 0.51769003E+03  0.12291831E+05                                 8.172113                            7.026280       0.640989       2.277203                    0.993511      26.812236      69.374496       0.721352       0.357612      -1.143447       0.003579      -0.000711      -0.002416       0.004376      -0.001897       0.003130       0.073441       0.007597      -0.192282      -0.104767       0.035940       0.068827              9.010116      13.149748      -1.104854      -1.135620       7.421225      -0.132069       6.459375          -0.000006
          237              O       5.084894       6.163049      14.972061      -0.576871      39.838289 0.58575787E+03  0.14377143E+05                                 9.289111                            7.514553       0.291367       2.148875                    0.994746      27.769928      73.603341       0.690291       0.361509      -1.137741       0.015127       0.008505       0.011369       0.020747      -0.019581       0.049139       0.009755      -0.073435      -0.005917      -0.074956       0.031957       0.042999             10.859539       9.539701      -0.515635       3.102476       6.632701      -1.795810      16.406214           0.000000
          238              O       7.062411       6.117900      16.012740      -0.568053      33.599880 0.51586508E+03  0.12273859E+05                                 8.223906                            6.977670       0.295033       2.141134                    0.997690      27.623238      72.239872       0.727353       0.353929      -1.143032      -0.017381      -0.007696      -0.024497       0.031007       0.014057      -0.033376       0.013400       0.043004      -0.160775      -0.067496       0.007467       0.060029              9.243334      12.848442       2.833486      -3.338558       6.408591      -1.590217       8.472970           0.000006

******************************************************
Auxiliary information for the entire system
The total spin magnetic moment of the unit cell is   0.000062
The total net atomic charge of the unit cell is   0.000007
Accuracy of reproducing the electrostatic potential in the unit cell:
  The inner radius (bohr) =    5.0000
  The outer radius (bohr) =   12.0000
  Valid grid points have density less than (e/(bohr^3)) =    0.0001
  The number of valid grid points were=        73022
  The rms potential error without charges in kcal/mol is=      4.66200
  The rms potential error with partial charges in kcal/mol is=      1.64811
  The RRMSE value at monopole order=      0.35352
  The rms potential error with partial charges and cloud penetration in kcal/mol is=      1.66661
  The RRMSE value at monopole order with cloud penetration is=      0.35749
  The rms potential error with partial charges and atomic dipoles in kcal/mol is=      0.40166
  The RRMSE value at dipole order=      0.08616
  The rms potential error with partial charges, atomic dipoles and cloud penetration in kcal/mol is=      0.38431
  The RRMSE value at dipole order with cloud penetration=      0.08244

******************************************************
The electron densities and ab initio electrostatic potential were computed in VASP using the PBE functional and
projector augmented wave method. See the main text of the journal article for a description of computational details.
The atomic charges, dipoles, and quadrupoles were computed with the DDEC6 method as described in
(a) T. A. Manz and N. Gabaldon Limas, RSC Adv. 6 (2016) 47771-47801 DOI: 10.1039/c6ra04656h
(b) N. Gabaldon Limas and T. A. Manz, RSC Adv. 8 (2018) 2678-2707 DOI: 10.1039/c7ra11829e.
For each atom in the material, the electron cloud parameters were fit to the spherically averaged atom-in-material
electron density using radial positions for which this density was between 10^-4 and 10^-2 electrons per cubic bohr.
The polarizabilities, dispersion coefficients, and quantum Drude oscillator (QDO) parameters were fit using the MCLF method.
The magnetic structure of the system was optimized in VASP from the default ferromagnetic initial guess using spin polarization.
The atomic spin moments (ASMs) were computed on this optimized magnetic structure using the DDEC6 partition as inputs
to the method of T. A. Manz and D. S. Sholl, J. Chem. Theory Comput. 7 (2011) 4146-4164 DOI: 10.1021/ct200539n.
The RMSE and RRMSE were computed using a uniform grid with Ewald summation.
