# Supplementary material for: A collection of forcefield precursors for metal–organic frameworks
Source: RSC Adv. 2019 Nov 13;9(63):36492–507. doi: 10.1039/c9ra07327b (PMC9075174; doi:10.1039/c9ra07327b)
Supplement: RA-009-C9RA07327B-s3685 [file RA-009-C9RA07327B-s3685.xyz]

   37
jmolscript: load "" {1 1 1} spacegroup "x,y,z" unitcell [{      5.565500     0.000000     0.000000 }, {     -1.761744     9.203092     0.000000 }, {     -1.378310    -1.165549    11.614875 }]
Mn     0.000000     0.000000     0.000000     0.548982
H     -0.825229     1.922024    10.606704     0.118252
H     -0.336107     4.174186    10.568375     0.121832
H     -1.092474     7.479437     9.188528     0.085252
H     -0.842682     7.573274     6.923627     0.120855
H      2.895004     0.161614     9.000367     0.085675
H      3.072815     0.360250     6.736627     0.121709
H      3.250675     6.115519     1.008171     0.118252
H      2.761553     3.863357     1.046500     0.121832
H      3.517920     0.558106     2.426347     0.085252
H      3.268128     0.464269     4.691248     0.120857
H     -0.469558     7.875929     2.614508     0.085675
H     -0.647369     7.677293     4.878247     0.121710
C     -1.404636     2.524468    11.013805    -0.178662
C      2.866283     1.507780     0.235317     0.432945
C     -1.111485     3.882438    10.990343    -0.196283
C     -0.762070    -0.628828     6.541498     0.094968
C      4.382979     3.221081     0.027527     0.230032
C     -1.761222     7.890317     8.689088     0.084241
C     -1.593673     7.954460     7.316210    -0.196848
C      3.635874    -0.215167     8.582231     0.088029
C      3.734471    -0.090284     7.209353    -0.203994
C      3.830082     5.513075     0.601070    -0.178662
C     -0.440837     6.529763    11.379558     0.432946
C      3.536931     4.155105     0.624532    -0.196281
C     -0.616240    -0.536721     5.073377     0.094953
C     -0.579223     5.982011    -0.027527     0.230034
C      4.186668     0.147226     2.925787     0.084241
C      4.019119     0.083083     4.298665    -0.196846
C     -1.210428     8.252710     3.032644     0.088029
C     -1.309025     8.127827     4.405522    -0.203992
N     -1.046605    -0.830194     9.336850    -0.166205
N      1.760959     1.170310     0.441598    -0.514140
N      4.103210     1.820021     0.021836    -0.402148
N      3.472051     8.867737     2.278025    -0.166205
N      0.664487     6.867233    11.173277    -0.514140
N     -0.299454     7.383071    -0.021836    -0.402149

The following XYZ coordinates are in angstroms. Other properties are in atomic units.
The sperically averaged electron density of each atom fit to a function of the form exp(a - br)
eigen_1, eigen_2 and eigen_3 are the three eigenvalues of traceless quadrupole moment tensor
  atom number  atomic symbol              X              Y              Z     net charge C6 coefficient C8 coefficient C10 coefficient fluctuating dipole atomic polarizability isotropic forcefield polarizability              a              b squared Pearson coefficient          <r^3>          <r^4>         wp_QDO          m_QDO          q_QDO       dipole_x       dipole_y       dipole_z         dipole            Qxy            Qxz            Qyz     Q(x^2-y^2)  Q(3z^2 - R^2)        eigen_1        eigen_2        eigen_3 static polarizability      alpha(xx)      alpha(xy)      alpha(xz)      alpha(yy)      alpha(yz)      alpha(zz) atomic spin moment
            1             Mn       0.000000       0.000000       0.000000       0.548982     190.989998 0.38056027E+04  0.14569261E+06                                27.427119                           20.743798       0.724581       1.903319                    0.998521      68.580442     210.381157       0.377318       0.424018      -1.119036      -0.000000       0.000000      -0.000000       0.000000      -0.019819       0.082224       0.060277       0.063203      -0.208283      -0.136608       0.030830       0.105778             35.607178      43.937575       3.089087       0.267911      31.392667      -2.344668      31.491292           1.347154
            2              H      -0.825229       1.922024      10.606704       0.118252       1.159609 0.84822591E+01  0.84942453E+02                                 1.854459                            1.725315      -1.226076       2.299592                    0.994787       3.686098      10.601711       0.464768       1.316002      -0.700324       0.026466      -0.021214      -0.015311       0.037214       0.002515      -0.017918       0.002857       0.005061      -0.022683      -0.020495       0.001894       0.018601              1.931823       1.949042      -0.408138      -0.230545       2.211561       0.343854       1.634868          -0.000540
            3              H      -0.336107       4.174186      10.568375       0.121832       1.177737 0.89220241E+01  0.89392703E+02                                 1.799483                            1.714905      -1.083796       2.367668                    0.997113       3.457241       9.560079       0.494561       1.236084      -0.720051       0.031416       0.006231      -0.017345       0.036423      -0.002505      -0.015741       0.002077      -0.003260      -0.016503      -0.018276       0.003374       0.014901              1.833250       2.145414       0.306559      -0.276096       1.820877      -0.117671       1.533459          -0.000092
            4              H      -1.092474       7.479437       9.188528       0.085252       1.207349 0.85018461E+01  0.85095058E+02                                 1.888340                            1.710021      -1.240959       2.273835                    0.994797       3.830747      10.975840       0.474454       1.289796      -0.704620       0.032314      -0.020153       0.020417       0.043211      -0.012462      -0.001958       0.003505       0.007082       0.003529      -0.013725       0.000251       0.013474              2.002863       2.121606      -0.387357       0.568606       1.699411      -0.433029       2.187573          -0.000744
            5              H      -0.842682       7.573274       6.923627       0.120855       1.147637 0.84849379E+01  0.83655495E+02                                 1.741485                            1.652185      -1.032470       2.392078                    0.997546       3.371482       9.141733       0.514945       1.206423      -0.727009       0.025556      -0.016931      -0.014739       0.034015      -0.015678      -0.001888      -0.001080       0.006791       0.013913      -0.018538       0.004745       0.013792              1.759535       2.004355      -0.244442      -0.294206       1.425381       0.094237       1.848868          -0.000406
            6              H       2.895004       0.161614       9.000367       0.085675       1.285506 0.93253627E+01  0.95006936E+02                                 1.939332                            1.772751      -1.140316       2.325814                    0.995946       3.729314      10.592296       0.475724       1.263750      -0.712049      -0.036234       0.021367       0.018506       0.045955      -0.017540      -0.002314      -0.004628       0.011813      -0.014266      -0.018090      -0.002823       0.020912              2.037033       2.358726      -0.356148      -0.526259       1.672796       0.306445       2.079578          -0.000821
            7              H       3.072815       0.360250       6.736627       0.121709       1.139882 0.84085596E+01  0.82658967E+02                                 1.732089                            1.643895      -0.954899       2.429623                    0.998313       3.332735       9.003346       0.516987       1.205196      -0.727689      -0.023635       0.019510      -0.017462       0.035273      -0.015231       0.000179      -0.002865       0.009294       0.011630      -0.018084       0.003765       0.014318              1.749436       1.868622      -0.253005       0.276279       1.459432      -0.188537       1.920253          -0.000232
            8              H       3.250675       6.115519       1.008171       0.118252       1.159610 0.84822661E+01  0.84942538E+02                                 1.854460                            1.725316      -1.226078       2.299591                    0.994787       3.686099      10.601714       0.464768       1.316002      -0.700324      -0.026466       0.021214       0.015311       0.037214       0.002515      -0.017918       0.002857       0.005061      -0.022683      -0.020495       0.001894       0.018601              1.931824       1.949042      -0.408139      -0.230545       2.211562       0.343854       1.634868          -0.000540
            9              H       2.761553       3.863357       1.046500       0.121832       1.177737 0.89220281E+01  0.89392746E+02                                 1.799483                            1.714905      -1.083796       2.367668                    0.997113       3.457241       9.560077       0.494561       1.236083      -0.720051      -0.031416      -0.006231       0.017345       0.036423      -0.002505      -0.015741       0.002077      -0.003260      -0.016503      -0.018276       0.003374       0.014901              1.833250       2.145414       0.306559      -0.276097       1.820877      -0.117672       1.533459          -0.000092
           10              H       3.517920       0.558106       2.426347       0.085252       1.207350 0.85018474E+01  0.85095073E+02                                 1.888340                            1.710021      -1.240960       2.273835                    0.994797       3.830747      10.975840       0.474454       1.289796      -0.704620      -0.032314       0.020153      -0.020417       0.043211      -0.012462      -0.001958       0.003505       0.007082       0.003529      -0.013725       0.000251       0.013474              2.002863       2.121606      -0.387357       0.568606       1.699411      -0.433029       2.187573          -0.000744
           11              H       3.268128       0.464269       4.691248       0.120857       1.147634 0.84849175E+01  0.83655238E+02                                 1.741482                            1.652182      -1.032467       2.392079                    0.997547       3.371478       9.141717       0.514945       1.206422      -0.727009      -0.025556       0.016931       0.014739       0.034015      -0.015678      -0.001888      -0.001080       0.006791       0.013913      -0.018538       0.004745       0.013792              1.759532       2.004351      -0.244441      -0.294205       1.425379       0.094237       1.848865          -0.000406
           12              H      -0.469558       7.875929       2.614508       0.085675       1.285507 0.93253706E+01  0.95007039E+02                                 1.939333                            1.772752      -1.140318       2.325814                    0.995946       3.729315      10.592301       0.475724       1.263750      -0.712049       0.036234      -0.021367      -0.018506       0.045955      -0.017540      -0.002314      -0.004628       0.011813      -0.014266      -0.018090      -0.002823       0.020912              2.037035       2.358727      -0.356148      -0.526260       1.672797       0.306445       2.079579          -0.000822
           13              H      -0.647369       7.677293       4.878247       0.121710       1.139880 0.84085409E+01  0.82658734E+02                                 1.732086                            1.643893      -0.954897       2.429624                    0.998313       3.332732       9.003334       0.516988       1.205196      -0.727689       0.023635      -0.019510       0.017462       0.035273      -0.015231       0.000179      -0.002865       0.009294       0.011630      -0.018084       0.003765       0.014318              1.749433       1.868620      -0.253005       0.276278       1.459430      -0.188537       1.920249          -0.000232
           14              C      -1.404636       2.524468      11.013805      -0.178662      38.845158 0.47679786E+03  0.11527803E+05                                10.088952                            7.365322      -0.152505       1.913166                    0.998808      30.964756      91.736405       0.593763       0.426659      -1.052566       0.026404       0.033881       0.011058       0.044355      -0.016921      -0.013519       0.011017      -0.010518      -0.042642      -0.021975      -0.009198       0.031173             12.282422      11.409526       2.753135      -2.379809      19.104771       0.497434       6.332968          -0.000060
           15              C       2.866283       1.507780       0.235317       0.432945      34.185658 0.29630552E+03  0.63964871E+04                                 9.485588                            6.137329       0.231019       2.108000                    0.999777      24.196662      68.990381       0.595188       0.476706      -1.018049       0.044364       0.009945      -0.007940       0.046153      -0.048346       0.029227       0.008490      -0.185874       0.083637      -0.124757       0.033908       0.090849             12.355835      20.485683       7.239552      -1.232844      10.703647      -0.870221       5.878176           0.000327
           16              C      -1.111485       3.882438      10.990343      -0.196283      36.281779 0.45592100E+03  0.10871808E+05                                 9.534473                            7.114137       0.047842       1.975062                    0.999540      30.602209      89.270234       0.617032       0.416281      -1.061847       0.003935      -0.044877       0.004542       0.045278       0.014319      -0.018930      -0.011713       0.022636      -0.026868      -0.020923      -0.013214       0.034136             11.437942       9.454645       1.334010      -1.772155      19.087996       1.067053       5.771184          -0.001263
           17              C      -0.762070      -0.628828       6.541498       0.094968      36.316184 0.38165113E+03  0.86342250E+04                                 9.568754                            6.511163      -0.046785       1.998620                    0.999361      25.865661      71.557488       0.649931       0.416564      -1.070379      -0.003560       0.000455       0.010783       0.011365      -0.007451      -0.000063      -0.001913       0.000237       0.013712      -0.009876       0.003627       0.006249             12.381132       9.123641      -2.007083      -1.285307       5.667631      -1.074122      22.352123          -0.033082
           18              C       4.382979       3.221081       0.027527       0.230032      34.773311 0.37330235E+03  0.84562955E+04                                 9.465988                            6.566741      -0.026087       2.006273                    0.999486      25.692285      72.727327       0.624189       0.433182      -1.052753      -0.007536      -0.072028       0.006261       0.072691       0.009550      -0.001527      -0.002850      -0.059430      -0.141954      -0.047437      -0.007524       0.054962             12.175717      11.251396       3.664065      -2.408866      19.294074       0.268083       5.981681          -0.004339
           19              C      -1.761222       7.890317       8.689088       0.084241      27.876716 0.33137670E+03  0.73117788E+04                                 8.125528                            6.148996       0.135461       2.060088                    0.999687      26.139539      73.864658       0.648765       0.427876      -1.052321      -0.046374       0.020982       0.002566       0.050964       0.009176       0.020889       0.000591      -0.026897      -0.113253      -0.046311       0.010424       0.035887              9.458402       9.036446      -2.244217      -0.091328       5.479650      -1.188902      13.859109          -0.014997
           20              C      -1.593673       7.954460       7.316210      -0.196848      34.040885 0.42832747E+03  0.10037789E+05                                 9.115163                            6.893200       0.167127       2.022049                    0.999723      29.716997      85.440420       0.628271       0.416004      -1.063912      -0.010477      -0.001956       0.003100       0.011100      -0.011623      -0.019927       0.014779       0.001328      -0.036595      -0.026371      -0.005284       0.031654             10.622699       8.973790      -1.980384       0.481208       5.600572      -1.631006      17.293734          -0.011790
           21              C       3.635874      -0.215167       8.582231       0.088029      27.650377 0.33041920E+03  0.72898814E+04                                 8.068521                            6.138321       0.084061       2.041523                    0.999541      26.224034      74.249183       0.649211       0.427627      -1.051824       0.043663      -0.024824       0.010043       0.051221       0.005187      -0.012098       0.011604      -0.016704      -0.123229      -0.045771       0.014406       0.031364              9.341618       8.841614      -2.198813      -0.838134       5.456484      -0.288346      13.726758          -0.010588
           22              C       3.734471      -0.090284       7.209353      -0.203994      34.362074 0.43413306E+03  0.10200458E+05                                 9.148477                            6.923771       0.201040       2.030582                    0.999797      29.824609      85.650934       0.629529       0.414089      -1.065942       0.011936       0.000497       0.002575       0.012220      -0.015879       0.021590      -0.016323      -0.007695      -0.020021      -0.025577      -0.010498       0.036075             10.652337       9.384548      -1.977504      -2.135853       5.477015      -0.052191      17.095450          -0.012586
           23              C       3.830082       5.513075       0.601070      -0.178662      38.845160 0.47679795E+03  0.11527805E+05                                10.088950                            7.365322      -0.152504       1.913166                    0.998808      30.964759      91.736401       0.593764       0.426658      -1.052567      -0.026404      -0.033881      -0.011058       0.044355      -0.016921      -0.013519       0.011017      -0.010518      -0.042642      -0.021975      -0.009198       0.031173             12.282419      11.409525       2.753133      -2.379809      19.104765       0.497434       6.332968          -0.000059
           24              C      -0.440837       6.529763      11.379558       0.432946      34.185652 0.29630547E+03  0.63964859E+04                                 9.485588                            6.137329       0.231019       2.108000                    0.999777      24.196660      68.990377       0.595188       0.476706      -1.018049      -0.044364      -0.009944       0.007940       0.046153      -0.048346       0.029227       0.008490      -0.185874       0.083637      -0.124757       0.033908       0.090849             12.355834      20.485681       7.239551      -1.232843      10.703646      -0.870221       5.878176           0.000328
           25              C       3.536931       4.155105       0.624532      -0.196281      36.281720 0.45592016E+03  0.10871782E+05                                 9.534461                            7.114129       0.047845       1.975063                    0.999540      30.602180      89.270109       0.617033       0.416280      -1.061847      -0.003935       0.044877      -0.004541       0.045278       0.014319      -0.018930      -0.011713       0.022636      -0.026868      -0.020923      -0.013214       0.034136             11.437926       9.454634       1.334007      -1.772153      19.087965       1.067051       5.771178          -0.001264
           26              C      -0.616240      -0.536721       5.073377       0.094953      36.316384 0.38165348E+03  0.86342918E+04                                 9.568789                            6.511184      -0.046788       1.998618                    0.999361      25.865751      71.557806       0.649930       0.416564      -1.070379       0.003561      -0.000454      -0.010784       0.011365      -0.007451      -0.000063      -0.001913       0.000237       0.013711      -0.009875       0.003626       0.006249             12.381181       9.123670      -2.007088      -1.285315       5.667649      -1.074126      22.352223          -0.033083
           27              C      -0.579223       5.982011      -0.027527       0.230034      34.773291 0.37330211E+03  0.84562889E+04                                 9.465983                            6.566738      -0.026086       2.006273                    0.999486      25.692277      72.727298       0.624190       0.433182      -1.052753       0.007536       0.072028      -0.006261       0.072691       0.009550      -0.001527      -0.002850      -0.059430      -0.141954      -0.047438      -0.007524       0.054962             12.175711      11.251391       3.664061      -2.408865      19.294064       0.268084       5.981679          -0.004339
           28              C       4.186668       0.147226       2.925787       0.084241      27.876721 0.33137677E+03  0.73117807E+04                                 8.125529                            6.148997       0.135461       2.060088                    0.999687      26.139541      73.864666       0.648765       0.427876      -1.052321       0.046374      -0.020982      -0.002567       0.050964       0.009176       0.020889       0.000592      -0.026897      -0.113252      -0.046311       0.010424       0.035887              9.458404       9.036447      -2.244218      -0.091326       5.479651      -1.188903      13.859112          -0.014997
           29              C       4.019119       0.083083       4.298665      -0.196846      34.040825 0.42832656E+03  0.10037763E+05                                 9.115154                            6.893193       0.167127       2.022050                    0.999723      29.716963      85.440301       0.628271       0.416004      -1.063912       0.010478       0.001957      -0.003099       0.011100      -0.011623      -0.019927       0.014779       0.001328      -0.036595      -0.026371      -0.005283       0.031654             10.622687       8.973780      -1.980382       0.481208       5.600566      -1.631004      17.293714          -0.011791
           30              C      -1.210428       8.252710       3.032644       0.088029      27.650390 0.33041941E+03  0.72898871E+04                                 8.068523                            6.138322       0.084061       2.041523                    0.999541      26.224043      74.249213       0.649211       0.427627      -1.051824      -0.043663       0.024824      -0.010043       0.051221       0.005187      -0.012098       0.011605      -0.016704      -0.123229      -0.045771       0.014407       0.031364              9.341621       8.841616      -2.198814      -0.838136       5.456485      -0.288346      13.726763          -0.010588
           31              C      -1.309025       8.127827       4.405522      -0.203992      34.362002 0.43413200E+03  0.10200427E+05                                 9.148465                            6.923762       0.201040       2.030583                    0.999797      29.824579      85.650826       0.629529       0.414089      -1.065942      -0.011936      -0.000496      -0.002575       0.012221      -0.015879       0.021590      -0.016323      -0.007695      -0.020021      -0.025577      -0.010498       0.036075             10.652321       9.384537      -1.977502      -2.135851       5.477008      -0.052190      17.095419          -0.012586
           32              N      -1.046605      -0.830194       9.336850      -0.166205      34.265959 0.47527280E+03  0.11228887E+05                                 8.834501                            7.089164      -0.073362       2.016811                    0.998386      26.821317      73.039214       0.653784       0.396532      -1.096152       0.011571       0.004414      -0.132786       0.133362      -0.017774       0.007124       0.002648       0.021934      -0.228690      -0.076765       0.017584       0.059181             10.035857      10.999695      -2.969428      -0.370831       6.679293      -0.870658      12.428582          -0.044915
           33              N       1.760959       1.170310       0.441598      -0.514140      58.012451 0.69117161E+03  0.17834947E+05                                12.129868                            8.443931       0.440978       2.110267                    0.997811      32.123132      89.805528       0.613600       0.386843      -1.108984      -0.060743      -0.013714      -0.003214       0.062354      -0.061151       0.012835      -0.002544      -0.135679      -0.041593      -0.086103      -0.012597       0.098700             15.588332      26.134647       7.446420      -0.382695      12.530307      -0.674076       8.100041           0.000066
           34              N       4.103210       1.820021       0.021836      -0.402148      58.686434 0.63730002E+03  0.16195235E+05                                12.446011                            8.166051      -0.128751       1.965283                    0.995772      30.293985      85.428262       0.614259       0.392384      -1.099545      -0.007950       0.073386       0.016198       0.075572       0.044331      -0.018506      -0.009331       0.006607      -0.223154      -0.077350      -0.006803       0.084153             16.765209      18.647774       7.090610      -1.645176      23.945528      -1.064737       7.702325          -0.004802
           35              N       3.472051       8.867737       2.278025      -0.166205      34.265955 0.47527275E+03  0.11228886E+05                                 8.834501                            7.089164      -0.073362       2.016811                    0.998386      26.821316      73.039213       0.653783       0.396532      -1.096152      -0.011572      -0.004414       0.132786       0.133362      -0.017774       0.007124       0.002648       0.021934      -0.228691      -0.076765       0.017584       0.059181             10.035856      10.999695      -2.969428      -0.370831       6.679293      -0.870658      12.428581          -0.044917
           36              N       0.664487       6.867233      11.173277      -0.514140      58.012443 0.69117150E+03  0.17834943E+05                                12.129867                            8.443930       0.440978       2.110267                    0.997811      32.123130      89.805517       0.613600       0.386843      -1.108984       0.060743       0.013714       0.003214       0.062354      -0.061151       0.012835      -0.002544      -0.135679      -0.041593      -0.086103      -0.012597       0.098700             15.588330      26.134644       7.446419      -0.382695      12.530305      -0.674075       8.100040           0.000067
           37              N      -0.299454       7.383071      -0.021836      -0.402149      58.686462 0.63730039E+03  0.16195247E+05                                12.446016                            8.166054      -0.128752       1.965283                    0.995772      30.293994      85.428301       0.614258       0.392384      -1.099545       0.007950      -0.073386      -0.016198       0.075572       0.044331      -0.018506      -0.009331       0.006607      -0.223154      -0.077350      -0.006803       0.084153             16.765215      18.647780       7.090611      -1.645176      23.945538      -1.064737       7.702328          -0.004803

******************************************************
Auxiliary information for the entire system
The total spin magnetic moment of the unit cell is   1.065420
The total net atomic charge of the unit cell is   -0.000002
Accuracy of reproducing the electrostatic potential in the unit cell:
  The inner radius (bohr) =    5.0000
  The outer radius (bohr) =   12.0000
  Valid grid points have density less than (e/(bohr^3)) =    0.0001
  The number of valid grid points were=        29092
  The rms potential error without charges in kcal/mol is=      3.48630
  The rms potential error with partial charges in kcal/mol is=      0.49066
  The RRMSE value at monopole order=      0.14074
  The rms potential error with partial charges and cloud penetration in kcal/mol is=      0.49688
  The RRMSE value at monopole order with cloud penetration is=      0.14252
  The rms potential error with partial charges and atomic dipoles in kcal/mol is=      0.34710
  The RRMSE value at dipole order=      0.09956
  The rms potential error with partial charges, atomic dipoles and cloud penetration in kcal/mol is=      0.34080
  The RRMSE value at dipole order with cloud penetration=      0.09776

******************************************************
The electron densities and ab initio electrostatic potential were computed in VASP using the PBE functional and
projector augmented wave method. See the main text of the journal article for a description of computational details.
The atomic charges, dipoles, and quadrupoles were computed with the DDEC6 method as described in
(a) T. A. Manz and N. Gabaldon Limas, RSC Adv. 6 (2016) 47771-47801 DOI: 10.1039/c6ra04656h
(b) N. Gabaldon Limas and T. A. Manz, RSC Adv. 8 (2018) 2678-2707 DOI: 10.1039/c7ra11829e.
For each atom in the material, the electron cloud parameters were fit to the spherically averaged atom-in-material
electron density using radial positions for which this density was between 10^-4 and 10^-2 electrons per cubic bohr.
The polarizabilities, dispersion coefficients, and quantum Drude oscillator (QDO) parameters were fit using the MCLF method.
The magnetic structure of the system was optimized in VASP from the default ferromagnetic initial guess using spin polarization.
The atomic spin moments (ASMs) were computed on this optimized magnetic structure using the DDEC6 partition as inputs
to the method of T. A. Manz and D. S. Sholl, J. Chem. Theory Comput. 7 (2011) 4146-4164 DOI: 10.1021/ct200539n.
The RMSE and RRMSE were computed using a uniform grid with Ewald summation.
