# Supplementary material for: A collection of forcefield precursors for metal–organic frameworks
Source: RSC Adv. 2019 Nov 13;9(63):36492–507. doi: 10.1039/c9ra07327b (PMC9075174; doi:10.1039/c9ra07327b)
Supplement: RA-009-C9RA07327B-s3686 [file RA-009-C9RA07327B-s3686.xyz]

   41
jmolscript: load "" {1 1 1} spacegroup "x,y,z" unitcell [{      5.615300     0.000000     0.000000 }, {     -1.948531     9.127942     0.000000 }, {     -0.840169    -3.946006    12.715086 }]
Mn     0.000000     0.000000     0.000000     0.785458
H      2.651482     1.915024     6.535554     0.112575
H      1.787330    -0.074536    11.819944     0.120281
H      0.620491     3.006878     0.631940     0.112995
H      0.769610     5.231256    10.170797     0.089820
H      0.399919     4.298924     8.116039     0.121571
H     -1.639891     2.525639     8.403400     0.125296
H     -1.348088     3.566071    10.409841     0.084658
H      0.175118     3.266912     6.179532     0.112573
H      1.039270     5.256472     0.895142     0.120281
H      2.206109     2.175058    12.083146     0.112995
H      2.056990    -0.049320     2.544289     0.089820
H      2.426681     0.883012     4.599047     0.121572
H     -1.148809     2.656297     4.311686     0.125296
H      4.174688     1.615865     2.305245     0.084658
C      2.062167    -2.498335    12.235727     0.437635
C      3.538804    -0.763453    12.557419     0.232026
C      2.599626     0.199114    12.182324    -0.199206
C     -0.024538     3.627480     0.376367    -0.188047
C      1.423233     4.675675     9.810960     0.093099
C      1.184504     4.107701     8.576326    -0.202344
C      2.128965     3.244367     8.025762     0.155591
C      1.942899     2.534881     6.752982    -0.142100
C      3.300464     3.067452     8.742893    -0.206544
C      3.465500     3.694164     9.955912     0.097950
C      0.764433     7.680271     0.479359     0.437633
C     -0.712204     5.945389     0.157667     0.232025
C      0.226974     4.982822     0.532762    -0.199206
C      2.851138     1.554456    12.338719    -0.188048
C      1.403367     0.506261     2.904126     0.093099
C      1.642096     1.074235     4.138760    -0.202343
C      0.697635     1.937569     4.689324     0.155588
C      0.883701     2.647055     5.962104    -0.142065
C     -0.473864     2.114484     3.972193    -0.206545
C     -0.638900     1.487772     2.759174     0.097951
N      0.951753    -2.865739    12.066617    -0.570666
N      3.305217    -2.162509    12.412467    -0.452940
N      2.539401     4.475175    10.521734    -0.214396
N      1.874847     8.047675     0.648469    -0.570664
N     -0.478617     7.344445     0.302619    -0.452939
N      0.287199     0.706761     2.193352    -0.214396

The following XYZ coordinates are in angstroms. Other properties are in atomic units.
The sperically averaged electron density of each atom fit to a function of the form exp(a - br)
eigen_1, eigen_2 and eigen_3 are the three eigenvalues of traceless quadrupole moment tensor
  atom number  atomic symbol              X              Y              Z     net charge C6 coefficient C8 coefficient C10 coefficient fluctuating dipole atomic polarizability isotropic forcefield polarizability              a              b squared Pearson coefficient          <r^3>          <r^4>         wp_QDO          m_QDO          q_QDO       dipole_x       dipole_y       dipole_z         dipole            Qxy            Qxz            Qyz     Q(x^2-y^2)  Q(3z^2 - R^2)        eigen_1        eigen_2        eigen_3 static polarizability      alpha(xx)      alpha(xy)      alpha(xz)      alpha(yy)      alpha(yz)      alpha(zz) atomic spin moment
            1             Mn       0.000000       0.000000       0.000000       0.785458     173.166223 0.34260273E+04  0.12767040E+06                                26.012211                           19.862920       0.561496       1.895840                    0.998952      61.721533     186.373737       0.380610       0.431844      -1.114718       0.000000      -0.000000      -0.000000       0.000000       0.058141      -0.036574      -0.054725       0.003376      -0.388707      -0.146202       0.007714       0.138488             33.602457      40.457077       1.537611      -1.671647      33.559847       5.913413      26.790447           4.608614
            2              H       2.651482       1.915024       6.535554       0.112575       1.261970 0.99122919E+01  0.10169495E+03                                 1.868316                            1.792243      -1.027827       2.387083                    0.996930       3.550279       9.849414       0.491281       1.215209      -0.725026       0.024322      -0.026278      -0.005485       0.036224      -0.010043       0.006269       0.005462       0.001797      -0.005006      -0.014558       0.003546       0.011012              1.880005       2.004545      -0.318443      -0.076596       1.718310       0.284354       1.917162          -0.000039
            3              H       1.787330      -0.074536      11.819944       0.120281       1.167396 0.88180395E+01  0.88427881E+02                                 1.807454                            1.717685      -1.222553       2.300935                    0.995450       3.560942       9.974245       0.486791       1.254719      -0.714640      -0.031978      -0.006816      -0.014264       0.035672      -0.003063       0.011135       0.000418      -0.002158      -0.019370      -0.014325       0.003689       0.010636              1.850290       2.285834       0.277067       0.226898       1.779597       0.066258       1.485440           0.000077
            4              H       0.620491       3.006878       0.631940       0.112995       1.097458 0.79660048E+01  0.79262540E+02                                 1.842361                            1.711814      -1.329507       2.244316                    0.993264       3.896836      11.515913       0.446246       1.379443      -0.685733       0.027357      -0.020543       0.009121       0.035406       0.001478       0.015816       0.001162       0.005699      -0.027243      -0.018679       0.001469       0.017210              1.930459       2.075366      -0.458702       0.145186       2.173761      -0.240403       1.542251           0.000325
            5              H       0.769610       5.231256      10.170797       0.089820       1.251472 0.89353286E+01  0.90207014E+02                                 1.911970                            1.738521      -1.226525       2.287972                    0.994575       3.745130      10.643050       0.478295       1.268471      -0.710274      -0.032558       0.027757       0.013752       0.044940      -0.010860       0.006625       0.000175       0.005788      -0.002361      -0.012489      -0.001084       0.013573              2.014741       2.137311      -0.522084      -0.406928       2.001448       0.480961       1.905465           0.000240
            6              H       0.399919       4.298924       8.116039       0.121571       1.155307 0.85297555E+01  0.84193133E+02                                 1.744302                            1.652550      -1.047326       2.383662                    0.997289       3.395418       9.206494       0.516847       1.200615      -0.728017      -0.026363       0.009973      -0.017229       0.033035      -0.013017       0.005558       0.004664       0.001541       0.007750      -0.016988       0.005141       0.011847              1.767092       2.092922      -0.102176       0.354677       1.403246       0.039697       1.805108           0.000100
            7              H      -1.639891       2.525639       8.403400       0.125296       1.136428 0.84303574E+01  0.83076900E+02                                 1.742358                            1.657645      -0.890924       2.461247                    0.998914       3.334676       9.073052       0.508515       1.222273      -0.723825       0.023821      -0.023144      -0.008913       0.034388      -0.010562       0.005168       0.007705       0.008474       0.001107      -0.016629       0.005433       0.011196              1.758462       2.013797      -0.315571      -0.216480       1.575214       0.219884       1.686375           0.000168
            8              H      -1.348088       3.566071      10.409841       0.084658       1.184796 0.85432190E+01  0.86032846E+02                                 1.900220                            1.743440      -1.257467       2.269885                    0.993958       3.898696      11.385166       0.455869       1.334208      -0.695272       0.039606      -0.009753       0.020239       0.045535      -0.011573       0.007576       0.005976       0.012766      -0.024310      -0.017812       0.000014       0.017798              2.000408       2.493377      -0.072943       0.541988       1.499250      -0.061702       2.008597           0.000152
            9              H       0.175118       3.266912       6.179532       0.112573       1.261998 0.99125509E+01  0.10169824E+03                                 1.868341                            1.792265      -1.027846       2.387072                    0.996930       3.550311       9.849526       0.491279       1.215207      -0.725027      -0.024321       0.026278       0.005485       0.036223      -0.010043       0.006269       0.005463       0.001797      -0.005006      -0.014559       0.003546       0.011012              1.880030       2.004575      -0.318454      -0.076600       1.718332       0.284361       1.917184          -0.000039
           10              H       1.039270       5.256472       0.895142       0.120281       1.167400 0.88180804E+01  0.88428400E+02                                 1.807458                            1.717689      -1.222557       2.300933                    0.995450       3.560950       9.974276       0.486790       1.254719      -0.714640       0.031978       0.006815       0.014264       0.035672      -0.003063       0.011135       0.000418      -0.002158      -0.019370      -0.014325       0.003689       0.010636              1.850295       2.285841       0.277068       0.226899       1.779602       0.066258       1.485443           0.000078
           11              H       2.206109       2.175058      12.083146       0.112995       1.097458 0.79660027E+01  0.79262516E+02                                 1.842361                            1.711814      -1.329509       2.244315                    0.993264       3.896836      11.515914       0.446246       1.379444      -0.685733      -0.027357       0.020543      -0.009121       0.035406       0.001478       0.015816       0.001162       0.005700      -0.027243      -0.018679       0.001469       0.017211              1.930459       2.075367      -0.458701       0.145186       2.173761      -0.240403       1.542251           0.000324
           12              H       2.056990      -0.049320       2.544289       0.089820       1.251471 0.89353192E+01  0.90206900E+02                                 1.911970                            1.738520      -1.226523       2.287973                    0.994575       3.745128      10.643045       0.478295       1.268471      -0.710274       0.032558      -0.027757      -0.013752       0.044940      -0.010860       0.006625       0.000175       0.005788      -0.002361      -0.012489      -0.001084       0.013573              2.014741       2.137310      -0.522084      -0.406928       2.001447       0.480961       1.905464           0.000240
           13              H       2.426681       0.883012       4.599047       0.121572       1.155299 0.85296820E+01  0.84192215E+02                                 1.744293                            1.652542      -1.047317       2.383667                    0.997289       3.395405       9.206444       0.516849       1.200614      -0.728017       0.026363      -0.009974       0.017229       0.033036      -0.013017       0.005558       0.004664       0.001541       0.007749      -0.016988       0.005141       0.011847              1.767083       2.092911      -0.102175       0.354674       1.403240       0.039697       1.805099           0.000101
           14              H      -1.148809       2.656297       4.311686       0.125296       1.136426 0.84303476E+01  0.83076792E+02                                 1.742358                            1.657645      -0.890922       2.461248                    0.998914       3.334675       9.073053       0.508514       1.222274      -0.723824      -0.023821       0.023144       0.008913       0.034388      -0.010562       0.005168       0.007705       0.008474       0.001106      -0.016629       0.005433       0.011196              1.758462       2.013796      -0.315570      -0.216480       1.575214       0.219884       1.686375           0.000168
           15              H       4.174688       1.615865       2.305245       0.084658       1.184796 0.85432257E+01  0.86032930E+02                                 1.900221                            1.743440      -1.257467       2.269885                    0.993958       3.898697      11.385170       0.455869       1.334208      -0.695272      -0.039606       0.009753      -0.020239       0.045535      -0.011573       0.007576       0.005976       0.012766      -0.024310      -0.017812       0.000014       0.017798              2.000409       2.493379      -0.072943       0.541988       1.499250      -0.061702       2.008597           0.000153
           16              C       2.062167      -2.498335      12.235727       0.437635      34.462794 0.30402829E+03  0.66043538E+04                                 9.519630                            6.207623       0.221425       2.098184                    0.999833      24.446562      69.879540       0.593228       0.475300      -1.018987       0.043705       0.010494       0.002034       0.044994      -0.052077      -0.024098      -0.002480      -0.181128       0.074466      -0.120812       0.028528       0.092284             12.330854      20.072217       7.295480       1.262432      11.184145       1.019599       5.736200           0.025080
           17              C       3.538804      -0.763453      12.557419       0.232026      34.686492 0.37248773E+03  0.84339176E+04                                 9.429599                            6.548797      -0.057896       1.994304                    0.999637      25.741442      72.868786       0.626537       0.431760      -1.053533      -0.004968      -0.074030      -0.016316       0.075969       0.008859       0.002267       0.013773      -0.061240      -0.132852      -0.046229      -0.009731       0.055960             12.093687      11.785950       2.767677       2.285001      18.851880       0.092398       5.643232           0.002184
           18              C       2.599626       0.199114      12.182324      -0.199206      36.535544 0.46053740E+03  0.11014910E+05                                 9.587612                            7.156954       0.023862       1.967540                    0.999452      30.712142      89.867370       0.613998       0.417083      -1.060823      -0.003273       0.041598       0.007037       0.042316       0.016694       0.009426       0.013842       0.026952      -0.022279      -0.023675      -0.007181       0.030856             11.473693      10.386783       0.402213       1.627156      18.607633      -0.767091       5.426662           0.002695
           19              C      -0.024538       3.627480       0.376367      -0.188047      39.425410 0.49528690E+03  0.12099255E+05                                10.210790                            7.523286      -0.231339       1.884974                    0.998753      31.396385      93.749901       0.585079       0.428538      -1.050542       0.022694       0.038911      -0.008082       0.045765      -0.020173       0.006961      -0.000212      -0.010496      -0.044522      -0.019790      -0.008932       0.028722             12.364367      12.498190       2.144847       2.153509      18.536178      -0.294246       6.058733           0.002474
           20              C       1.423233       4.675675       9.810960       0.093099      26.974155 0.32774939E+03  0.72106889E+04                                 7.925629                            6.105184       0.135642       2.060002                    0.999620      26.074832      73.535090       0.652806       0.426468      -1.053361       0.043528      -0.017516       0.010573       0.048097       0.002133      -0.020692      -0.028195      -0.025685      -0.090897      -0.048499       0.006446       0.042053              9.036574       9.297538      -1.789226       1.106578       6.711249       3.082618      11.100934           0.003105
           21              C       1.184504       4.107701       8.576326      -0.202344      32.921161 0.43776936E+03  0.10308579E+05                                 8.914179                            6.980562       0.168846       2.025977                    0.999432      29.738897      85.531696       0.623140       0.417414      -1.063689       0.002425       0.000110       0.000667       0.002518      -0.002185       0.016279      -0.013589       0.006990      -0.006648      -0.020800      -0.001677       0.022477             10.047489       9.249033      -1.570016       0.818920       7.309945       4.106203      13.583488          -0.001335
           22              C       2.128965       3.244367       8.025762       0.155591      35.016002 0.37998703E+03  0.85894494E+04                                 9.396152                            6.526087      -0.106174       1.982866                    0.999102      25.494464      70.561901       0.644676       0.420309      -1.067706      -0.008730      -0.008382      -0.004043       0.012759      -0.005823       0.008031       0.007624      -0.008312       0.035641      -0.017070       0.000716       0.016354             11.922843      10.119305      -0.612189       3.512402       7.605569       5.262899      18.043655           0.000380
           23              C       1.942899       2.534881       6.752982      -0.142100      41.299040 0.43944949E+03  0.10347813E+05                                10.375208                            6.951232       0.144204       2.013551                    0.999708      29.588321      84.822686       0.630842       0.412331      -1.068008       0.000884       0.003976       0.016760       0.017248      -0.015817      -0.009766       0.004069      -0.021145      -0.017746      -0.019738      -0.004551       0.024289             13.596386      10.797829       0.686195       6.381482       7.716134       5.579913      22.275195          -0.003089
           24              C       3.300464       3.067452       8.742893      -0.206544      33.744045 0.43628273E+03  0.10259169E+05                                 9.030247                            6.930634       0.243933       2.048553                    0.999714      29.682132      85.154760       0.630889       0.412866      -1.067195      -0.005958      -0.012073       0.016354       0.021183      -0.014853      -0.014546       0.001152      -0.022728      -0.046792      -0.026632      -0.001284       0.027916             10.405465      10.741772      -0.816084       3.235364       6.315494       2.983157      14.159130          -0.000935
           25              C       3.465500       3.694164       9.955912       0.097950      27.520042 0.34482768E+03  0.77055146E+04                                 8.122391                            6.331259      -0.093997       1.983862                    0.999183      26.566633      76.220854       0.628778       0.435923      -1.044593      -0.044735       0.015402       0.005728       0.047657       0.011373      -0.001331      -0.032585      -0.011674      -0.091653      -0.046559       0.005925       0.040634              9.270781       9.815539      -1.472547       1.591539       6.382589       2.575482      11.614215           0.002876
           26              C       0.764433       7.680271       0.479359       0.437633      34.462856 0.30402887E+03  0.66043697E+04                                 9.519642                            6.207629       0.221424       2.098183                    0.999833      24.446590      69.879649       0.593228       0.475300      -1.018986      -0.043706      -0.010494      -0.002034       0.044994      -0.052077      -0.024099      -0.002480      -0.181128       0.074466      -0.120812       0.028528       0.092284             12.330871      20.072246       7.295492       1.262433      11.184161       1.019600       5.736207           0.025080
           27              C      -0.712204       5.945389       0.157667       0.232025      34.686508 0.37248789E+03  0.84339226E+04                                 9.429603                            6.548799      -0.057896       1.994304                    0.999637      25.741451      72.868827       0.626536       0.431760      -1.053533       0.004968       0.074030       0.016316       0.075969       0.008859       0.002267       0.013773      -0.061240      -0.132851      -0.046229      -0.009731       0.055960             12.093693      11.785958       2.767677       2.285003      18.851886       0.092398       5.643234           0.002183
           28              C       0.226974       4.982822       0.532762      -0.199206      36.535582 0.46053791E+03  0.11014926E+05                                 9.587619                            7.156958       0.023860       1.967539                    0.999452      30.712168      89.867478       0.613998       0.417083      -1.060822       0.003273      -0.041598      -0.007037       0.042316       0.016694       0.009426       0.013841       0.026952      -0.022281      -0.023675      -0.007182       0.030856             11.473702      10.386792       0.402215       1.627158      18.607648      -0.767091       5.426665           0.002696
           29              C       2.851138       1.554456      12.338719      -0.188048      39.425437 0.49528735E+03  0.12099269E+05                                10.210795                            7.523290      -0.231340       1.884973                    0.998753      31.396400      93.749958       0.585079       0.428538      -1.050542      -0.022694      -0.038911       0.008083       0.045765      -0.020173       0.006961      -0.000212      -0.010496      -0.044522      -0.019790      -0.008932       0.028722             12.364372      12.498199       2.144847       2.153511      18.536182      -0.294246       6.058735           0.002475
           30              C       1.403367       0.506261       2.904126       0.093099      26.974145 0.32774930E+03  0.72106861E+04                                 7.925627                            6.105183       0.135642       2.060002                    0.999620      26.074826      73.535066       0.652806       0.426468      -1.053361      -0.043528       0.017516      -0.010573       0.048097       0.002133      -0.020692      -0.028194      -0.025685      -0.090897      -0.048499       0.006447       0.042053              9.036571       9.297536      -1.789227       1.106575       6.711249       3.082618      11.100930           0.003106
           31              C       1.642096       1.074235       4.138760      -0.202343      32.921138 0.43776903E+03  0.10308568E+05                                 8.914175                            6.980560       0.168848       2.025978                    0.999432      29.738878      85.531614       0.623141       0.417414      -1.063689      -0.002426      -0.000111      -0.000667       0.002518      -0.002185       0.016279      -0.013589       0.006990      -0.006648      -0.020800      -0.001677       0.022477             10.047485       9.249029      -1.570015       0.818920       7.309942       4.106200      13.583483          -0.001334
           32              C       0.697635       1.937569       4.689324       0.155588      35.016186 0.37998947E+03  0.85895179E+04                                 9.396184                            6.526108      -0.106177       1.982863                    0.999102      25.494542      70.562159       0.644675       0.420309      -1.067706       0.008730       0.008381       0.004042       0.012759      -0.005823       0.008032       0.007624      -0.008311       0.035642      -0.017070       0.000716       0.016354             11.922890      10.119334      -0.612187       3.512418       7.605598       5.262928      18.043739           0.000380
           33              C       0.883701       2.647055       5.962104      -0.142065      41.297725 0.43943418E+03  0.10347354E+05                                10.374950                            6.951078       0.144247       2.013570                    0.999708      29.587849      84.820705       0.630854       0.412327      -1.068011      -0.000882      -0.003977      -0.016759       0.017247      -0.015818      -0.009765       0.004070      -0.021143      -0.017743      -0.019736      -0.004553       0.024289             13.596017      10.797579       0.686141       6.381269       7.715959       5.579742      22.274513          -0.003086
           34              C      -0.473864       2.114484       3.972193      -0.206545      33.744079 0.43628366E+03  0.10259197E+05                                 9.030254                            6.930643       0.243929       2.048551                    0.999714      29.682169      85.154924       0.630888       0.412866      -1.067195       0.005958       0.012073      -0.016354       0.021183      -0.014853      -0.014546       0.001151      -0.022727      -0.046793      -0.026633      -0.001283       0.027916             10.405468      10.741775      -0.816087       3.235356       6.315499       2.983158      14.159130          -0.000936
           35              C      -0.638900       1.487772       2.759174       0.097951      27.520015 0.34482728E+03  0.77055035E+04                                 8.122385                            6.331254      -0.093994       1.983863                    0.999183      26.566619      76.220798       0.628778       0.435922      -1.044593       0.044735      -0.015402      -0.005727       0.047657       0.011373      -0.001331      -0.032585      -0.011674      -0.091653      -0.046559       0.005925       0.040634              9.270773       9.815531      -1.472546       1.591537       6.382585       2.575479      11.614203           0.002875
           36              N       0.951753      -2.865739      12.066617      -0.570666      58.894628 0.72166327E+03  0.18829173E+05                                12.264663                            8.639455       0.260557       2.049756                    0.996072      32.880386      92.519006       0.605257       0.387855      -1.107944      -0.042789      -0.009683      -0.002254       0.043929      -0.061217      -0.020584       0.003102      -0.134387      -0.052150      -0.086943      -0.013566       0.100508             15.652308      25.794342       7.498526       0.196796      13.204969       0.824236       7.957612           0.036806
           37              N       3.305217      -2.162509      12.412467      -0.452940      59.242894 0.64941230E+03  0.16590441E+05                                12.515548                            8.241563      -0.159318       1.948603                    0.994922      30.937008      87.636894       0.611278       0.392220      -1.099027      -0.024405       0.090978       0.000123       0.094195       0.055796       0.028073       0.007105       0.006770      -0.205438      -0.075979      -0.018142       0.094120             16.809985      18.336342       6.722000       1.735503      24.492245       1.906011       7.601368           0.042041
           38              N       2.539401       4.475175      10.521734      -0.214396      35.791146 0.50723885E+03  0.12182068E+05                                 9.103687                            7.335486      -0.166166       1.981288                    0.996969      27.535627      75.628061       0.641093       0.397811      -1.095150      -0.023264      -0.067931      -0.140837       0.158085      -0.024334      -0.011708      -0.050367       0.047432      -0.199958      -0.094731       0.026630       0.068101             10.299844      12.129487      -2.671268       1.294710       7.792218       2.297003      10.977828           0.030068
           39              N       1.874847       8.047675       0.648469      -0.570664      58.894646 0.72166339E+03  0.18829177E+05                                12.264665                            8.639455       0.260558       2.049756                    0.996072      32.880391      92.519025       0.605257       0.387855      -1.107944       0.042789       0.009683       0.002254       0.043929      -0.061218      -0.020585       0.003102      -0.134386      -0.052151      -0.086942      -0.013566       0.100509             15.652311      25.794350       7.498530       0.196796      13.204971       0.824236       7.957613           0.036806
           40              N      -0.478617       7.344445       0.302619      -0.452939      59.242910 0.64941242E+03  0.16590445E+05                                12.515551                            8.241565      -0.159320       1.948603                    0.994922      30.937012      87.636924       0.611278       0.392220      -1.099027       0.024406      -0.090978      -0.000123       0.094195       0.055796       0.028073       0.007105       0.006769      -0.205438      -0.075979      -0.018142       0.094120             16.809990      18.336350       6.722002       1.735504      24.492251       1.906011       7.601370           0.042042
           41              N       0.287199       0.706761       2.193352      -0.214396      35.791146 0.50723890E+03  0.12182069E+05                                 9.103688                            7.335487      -0.166166       1.981288                    0.996969      27.535627      75.628064       0.641093       0.397811      -1.095150       0.023264       0.067931       0.140837       0.158085      -0.024334      -0.011708      -0.050367       0.047431      -0.199959      -0.094731       0.026630       0.068101             10.299845      12.129487      -2.671268       1.294709       7.792220       2.297005      10.977830           0.030068

******************************************************
Auxiliary information for the entire system
The total spin magnetic moment of the unit cell is   4.895367
The total net atomic charge of the unit cell is   -0.000003
Accuracy of reproducing the electrostatic potential in the unit cell:
  The inner radius (bohr) =    5.0000
  The outer radius (bohr) =   12.0000
  Valid grid points have density less than (e/(bohr^3)) =    0.0001
  The number of valid grid points were=        35936
  The rms potential error without charges in kcal/mol is=      4.93570
  The rms potential error with partial charges in kcal/mol is=      0.36468
  The RRMSE value at monopole order=      0.07389
  The rms potential error with partial charges and cloud penetration in kcal/mol is=      0.37459
  The RRMSE value at monopole order with cloud penetration is=      0.07589
  The rms potential error with partial charges and atomic dipoles in kcal/mol is=      0.28753
  The RRMSE value at dipole order=      0.05826
  The rms potential error with partial charges, atomic dipoles and cloud penetration in kcal/mol is=      0.27776
  The RRMSE value at dipole order with cloud penetration=      0.05627

******************************************************
The electron densities and ab initio electrostatic potential were computed in VASP using the PBE functional and
projector augmented wave method. See the main text of the journal article for a description of computational details.
The atomic charges, dipoles, and quadrupoles were computed with the DDEC6 method as described in
(a) T. A. Manz and N. Gabaldon Limas, RSC Adv. 6 (2016) 47771-47801 DOI: 10.1039/c6ra04656h
(b) N. Gabaldon Limas and T. A. Manz, RSC Adv. 8 (2018) 2678-2707 DOI: 10.1039/c7ra11829e.
For each atom in the material, the electron cloud parameters were fit to the spherically averaged atom-in-material
electron density using radial positions for which this density was between 10^-4 and 10^-2 electrons per cubic bohr.
The polarizabilities, dispersion coefficients, and quantum Drude oscillator (QDO) parameters were fit using the MCLF method.
The magnetic structure of the system was optimized in VASP from the default ferromagnetic initial guess using spin polarization.
The atomic spin moments (ASMs) were computed on this optimized magnetic structure using the DDEC6 partition as inputs
to the method of T. A. Manz and D. S. Sholl, J. Chem. Theory Comput. 7 (2011) 4146-4164 DOI: 10.1021/ct200539n.
The RMSE and RRMSE were computed using a uniform grid with Ewald summation.
