# Supplementary material for: A collection of forcefield precursors for metal–organic frameworks
Source: RSC Adv. 2019 Nov 13;9(63):36492–507. doi: 10.1039/c9ra07327b (PMC9075174; doi:10.1039/c9ra07327b)
Supplement: RA-009-C9RA07327B-s3687 [file RA-009-C9RA07327B-s3687.xyz]

  132
jmolscript: load "" {1 1 1} spacegroup "x,y,z" unitcell [{     11.694100     0.000000     0.000000 }, {     -3.898180    21.018367     0.000000 }, {      3.898034    10.509238    18.202440 }]
Nd     7.704218     5.775974     7.110419     2.089310
Nd    11.602205    13.779040     9.645109     2.089476
Nd     3.806118    11.972592     1.446912     2.092575
Nd     3.989736    25.751631    11.092021     2.089309
Nd     0.091749    17.748565     8.557331     2.089476
Nd     7.887836    19.555013    16.755528     2.092575
C      4.385156    23.651048     8.333623     0.691166
C      4.691551    22.172405     8.076605    -0.067664
C      3.636749    21.268825     8.034375    -0.001859
C      3.872980    19.906519     8.009074    -0.043345
C      2.684866    18.957540     8.138311     0.598637
C      5.195585    19.459143     7.990689    -0.068028
C      6.307688    20.324259     7.989961     0.260366
C      6.000124    21.695708     8.017265    -0.067441
C      1.439403    25.780107     9.598147     0.484863
C     12.181287    16.410020    11.755682     0.689331
C     12.487675    16.926761    13.164733    -0.071939
C     11.432868    17.341981    13.968370     0.009282
C     11.669089    18.001226    15.160812    -0.048302
C     10.480967    18.587641    15.918034     0.598864
C     12.991691    18.208994    15.557443    -0.057257
C      2.409700    17.775803    14.808595     0.256082
C      2.102145    17.113721    13.607234    -0.053933
C      9.235533    16.440594     9.279604     0.486234
C      8.283227    22.994142    16.315575     0.687959
C      8.589601    23.956044    15.163543    -0.079947
C      7.534786    24.444404    14.402135     0.033303
C      7.770998    25.147465    13.234994    -0.056148
C      6.582871    25.510029    12.348535     0.594148
C      9.093597    25.387073    12.856747    -0.032097
C     10.205712    24.955148    13.606324     0.243383
C      9.898167    24.245782    14.780381    -0.030364
C      5.337503    20.834509    17.527129     0.485418
C      7.308798     7.876557     9.868817     0.691166
C      7.002403     9.355200    10.125835    -0.067664
C      8.057205    10.258780    10.168065    -0.001859
C      7.820974    11.621086    10.193366    -0.043346
C      9.009088    12.570065    10.064129     0.598637
C      6.498369    12.068462    10.211751    -0.068029
C      5.386266    11.203346    10.212479     0.260366
C      5.693830     9.831897    10.185175    -0.067441
C     10.254551     5.747498     8.604293     0.484863
C     -0.487333    15.117585     6.446758     0.689331
C     -0.793721    14.600844     5.037707    -0.071939
C      0.261086    14.185624     4.234070     0.009282
C      0.024865    13.526379     3.041628    -0.048302
C      1.212987    12.939964     2.284406     0.598864
C     -1.297737    13.318611     2.644997    -0.057257
C      9.284254    13.751802     3.393845     0.256082
C      9.591809    14.413884     4.595206    -0.053933
C      2.458421    15.087011     8.922836     0.486234
C      3.410727     8.533463     1.886865     0.687959
C      3.104353     7.571561     3.038897    -0.079947
C      4.159168     7.083201     3.800305     0.033303
C      3.922956     6.380140     4.967446    -0.056148
C      5.111083     6.017576     5.853905     0.594148
C      2.600357     6.140532     5.345693    -0.032097
C      1.488242     6.572457     4.596116     0.243383
C      1.795787     7.281823     3.422059    -0.030364
C      6.356451    10.693096     0.675311     0.485418
I      1.671433    22.013505     7.926981    -0.044026
I      5.557649    17.397557     7.989779     0.007325
I      7.566305    23.086073     7.989961    -0.010786
I      9.467558    16.876633    13.377155    -0.035705
I     13.353741    19.239004    17.343285     0.001415
I      3.668336    16.394889    12.416794    -0.026864
I      5.569481    24.165072    15.100744    -0.018732
I      9.455632    26.418649    11.071816    -0.001738
I     11.464367    23.574248    15.998125    -0.034065
I     10.022521     9.514100    10.275459    -0.044026
I      6.136305    14.130048    10.212661     0.007325
I      4.127649     8.441532    10.212479    -0.010786
I      2.226396    14.650972     4.825285    -0.035705
I     -1.659787    12.288601     0.859155     0.001415
I      8.025618    15.132716     5.785646    -0.026864
I      6.124473     7.362533     3.101696    -0.018733
I      2.238322     5.108956     7.130624    -0.001738
I      0.229587     7.953357     2.204315    -0.034064
N      7.584687    19.873731     7.973397    -0.576752
N      3.686696    17.986723    15.207046    -0.620024
N     -0.211395    25.194756    13.224437    -0.664495
N      4.109267    11.653874    10.229043    -0.576752
N      8.007258    13.540882     2.995394    -0.620024
N     11.905349     6.332849     4.978003    -0.664495
O      4.348895    24.424100     7.364889    -0.651378
O      4.205070    23.893498     9.543903    -0.641946
O      2.242835    18.765541     9.273961    -0.634720
O      2.159800    18.474220     7.116608    -0.641509
O      2.467310    26.040207     8.961243    -0.662667
O      1.433562    25.524737    10.801328    -0.584072
O     12.145044    15.184544    11.570563    -0.651930
O      0.307089    17.336928    10.940577    -0.641114
O     10.038921    19.667143    15.516488    -0.636473
O      9.955910    17.944481    16.847450    -0.642670
O     10.263450    15.758969     9.372800    -0.658707
O      9.229677    17.610265     8.899173    -0.575207
O      8.246977    23.446566    17.469428    -0.653318
O      8.103144    21.824784    15.920400    -0.643985
O      6.140837    24.622526    11.614431    -0.635897
O      6.057798    26.636509    12.440822    -0.641800
O      6.365414    21.256034    18.070836    -0.655272
O      5.331659    19.920207    16.704379    -0.572864
O      7.345059     7.103505    10.837551    -0.651377
O      7.488884     7.634107     8.658537    -0.641946
O      9.451119    12.762064     8.928479    -0.634720
O      9.534154    13.053385    11.085832    -0.641509
O      9.226644     5.487398     9.241197    -0.662667
O     10.260392     6.002868     7.401112    -0.584072
O     -0.451090    16.343061     6.631877    -0.651930
O     -0.307235    14.190677     7.261863    -0.641114
O      1.655033    11.860462     2.685952    -0.636473
O      1.738044    13.583124     1.354990    -0.642670
O      1.430504    15.768636     8.829640    -0.658707
O      2.464277    13.917340     9.303267    -0.575207
O      3.446977     8.081039     0.733012    -0.653318
O      3.590810     9.702821     2.282040    -0.643985
O      5.553117     6.905079     6.588009    -0.635897
O      5.636156     4.891096     5.761618    -0.641800
O      5.328540    10.271571     0.131604    -0.655272
O      6.362295    11.607398     1.498061    -0.572864
H      3.267686    10.941456    10.101444     0.259703
H      3.904184    12.735690    10.370294     0.284489
H      7.789770    18.791915     7.832146     0.284489
H      8.426268    20.586149     8.100996     0.259703
H      4.458161    17.207677    15.033213     0.277894
H      3.961971    18.938542    15.707432     0.301814
H      0.396702    24.380083    12.778477     0.309570
H      0.227205    26.205740    13.357315     0.304433
H      7.731983    12.589063     2.495008     0.301814
H      7.235793    14.319928     3.169227     0.277894
H     11.466749     5.321865     4.845125     0.304433
H     11.297252     7.147522     5.423963     0.309570

The following XYZ coordinates are in angstroms. Other properties are in atomic units.
The sperically averaged electron density of each atom fit to a function of the form exp(a - br)
eigen_1, eigen_2 and eigen_3 are the three eigenvalues of traceless quadrupole moment tensor
  atom number  atomic symbol              X              Y              Z     net charge C6 coefficient C8 coefficient C10 coefficient fluctuating dipole atomic polarizability isotropic forcefield polarizability              a              b squared Pearson coefficient          <r^3>          <r^4>         wp_QDO          m_QDO          q_QDO       dipole_x       dipole_y       dipole_z         dipole            Qxy            Qxz            Qyz     Q(x^2-y^2)  Q(3z^2 - R^2)        eigen_1        eigen_2        eigen_3 static polarizability      alpha(xx)      alpha(xy)      alpha(xz)      alpha(yy)      alpha(yz)      alpha(zz) atomic spin moment
            1             Nd       7.704218       5.775974       7.110419       2.089310     139.216784 0.34184364E+04  0.12028260E+06                                17.704738                           15.624997       2.582529       2.468210                    0.999902      85.316385     207.917577       0.649961       0.267820      -1.329594      -0.026862      -0.005644       0.035211       0.044646       0.042525      -0.119098      -0.018119      -0.153106       0.182327      -0.172769       0.035741       0.137028             20.852362      25.565382      -3.525634       5.066698      18.583681      -2.627513      18.408023           0.077743
            2             Nd      11.602205      13.779040       9.645109       2.089476     138.380421 0.33905572E+04  0.11904345E+06                                17.621995                           15.548141       2.580476       2.467498                    0.999894      85.236448     207.417128       0.652461       0.267373      -1.330308      -0.024763       0.029293      -0.012642       0.040387      -0.130449       0.021713       0.000738      -0.182219       0.095388      -0.176856       0.032846       0.144011             20.771004      25.449944       6.024798       0.535298      20.552367       1.422743      16.310700           0.074534
            3             Nd       3.806118      11.972592       1.446912       2.092575     137.872632 0.33736812E+04  0.11829638E+06                                17.575441                           15.504088       2.575525       2.467262                    0.999875      85.115133     206.947464       0.653761       0.267190      -1.330614      -0.025434      -0.023959      -0.018238       0.039415       0.086075       0.100562       0.018188      -0.146558       0.195000      -0.176263       0.032547       0.143715             20.716373      25.482648      -2.464503      -5.453123      15.983757       1.092427      20.682714           0.072429
            4             Nd       3.989736      25.751631      11.092021       2.089309     139.216830 0.34184378E+04  0.12028266E+06                                17.704743                           15.625001       2.582529       2.468210                    0.999902      85.316391     207.917608       0.649961       0.267820      -1.329594       0.026862       0.005644      -0.035211       0.044646       0.042525      -0.119098      -0.018119      -0.153106       0.182327      -0.172769       0.035741       0.137028             20.852368      25.565390      -3.525635       5.066700      18.583686      -2.627514      18.408027           0.077741
            5             Nd       0.091749      17.748565       8.557331       2.089476     138.380478 0.33905589E+04  0.11904353E+06                                17.622001                           15.548146       2.580476       2.467498                    0.999894      85.236457     207.417167       0.652461       0.267373      -1.330308       0.024763      -0.029293       0.012642       0.040387      -0.130449       0.021713       0.000738      -0.182219       0.095388      -0.176856       0.032846       0.144011             20.771010      25.449953       6.024800       0.535298      20.552373       1.422743      16.310704           0.074529
            6             Nd       7.887836      19.555013      16.755528       2.092575     137.872576 0.33736795E+04  0.11829631E+06                                17.575435                           15.504083       2.575525       2.467263                    0.999875      85.115126     206.947428       0.653761       0.267190      -1.330614       0.025434       0.023959       0.018238       0.039415       0.086075       0.100562       0.018188      -0.146558       0.195000      -0.176263       0.032547       0.143715             20.716366      25.482639      -2.464502      -5.453121      15.983753       1.092427      20.682707           0.072427
            7              C       4.385156      23.651048       8.333623       0.691166      22.806853 0.24044885E+03  0.50135761E+04                                 7.902980                            5.788363      -0.649713       1.851899                    0.998051      23.011628      68.277074       0.562162       0.522541      -0.977685      -0.010632       0.049024       0.012179       0.051621       0.032810       0.024097      -0.001445       0.160186      -0.099366      -0.071051      -0.035964       0.107015             10.014998       5.272517      -1.986256      -0.200254      16.548446      -0.074301       8.224033           0.001077
            8              C       4.691551      22.172405       8.076605      -0.067664      46.446232 0.48168033E+03  0.11596640E+05                                11.304573                            7.323966      -0.185973       1.933004                    0.998481      28.852790      83.429985       0.609211       0.417604      -1.065427       0.011478      -0.027025      -0.002240       0.029446      -0.001267       0.005956      -0.025205      -0.030452       0.281755      -0.062415      -0.036600       0.099016             15.811074      14.023119      -1.768378      -0.378995      27.466824       1.894562       5.943279           0.000191
            9              C       3.636749      21.268825       8.034375      -0.001859      43.451590 0.52848790E+03  0.13043327E+05                                10.968705                            7.853818      -0.072996       1.962925                    0.997749      29.406478      86.554570       0.567015       0.437681      -1.051270      -0.024225       0.009073       0.000352       0.025870      -0.026014       0.001722      -0.002105       0.056928      -0.020703      -0.035174      -0.006952       0.042126             14.211139      13.031664       3.314820       0.314543      24.029515       0.433621       5.572238           0.000137
           10              C       3.872980      19.906519       8.009074      -0.043345      46.659291 0.47139890E+03  0.11315600E+05                                11.428166                            7.317326      -0.223831       1.928698                    0.998195      28.623045      83.303874       0.599059       0.425939      -1.057595       0.018335       0.004747      -0.003298       0.019225       0.016275       0.011700       0.008391      -0.007636       0.293288      -0.065698      -0.033617       0.099315             15.820304      20.196764       5.946163      -0.724353      21.484413      -0.250287       5.779734           0.000821
           11              C       2.684866      18.957540       8.138311       0.598637      25.552558 0.26691468E+03  0.57161017E+04                                 8.459977                            6.045385      -0.563577       1.851004                    0.998805      24.722760      74.488953       0.557021       0.513460      -0.981380       0.013695      -0.032716       0.005691       0.035920      -0.073250       0.012166      -0.008658      -0.110445      -0.012951      -0.090157      -0.005477       0.095634             10.743901      12.409589       6.682371      -0.474920      11.433104       0.129148       8.389009          -0.000120
           12              C       5.195585      19.459143       7.990689      -0.068028      44.174534 0.55998423E+03  0.13978372E+05                                10.964593                            8.003438      -0.027280       1.971186                    0.998120      29.898535      87.604349       0.572027       0.428952      -1.059886      -0.015658      -0.044747      -0.000097       0.047407      -0.028311      -0.001088       0.000211      -0.068370      -0.064343      -0.033736      -0.021378       0.055115             13.486546      20.596078       1.106230      -0.400596      14.377502       0.317060       5.486056           0.000496
           13              C       6.307688      20.324259       7.989961       0.260366      36.218433 0.35853124E+03  0.80834346E+04                                 9.829142                            6.490580      -0.192004       1.950877                    0.999247      26.003667      74.735108       0.616547       0.440627      -1.042661       0.079798      -0.030636       0.002987       0.085529      -0.015512       0.004705       0.003722       0.025909       0.088649      -0.035429       0.005149       0.030281             12.936290      18.837074      -3.544368      -0.246609      15.105670       0.310110       4.866125           0.000521
           14              C       6.000124      21.695708       8.017265      -0.067441      45.794650 0.56231892E+03  0.14057376E+05                                11.255553                            8.034105      -0.082436       1.952636                    0.997932      30.004225      88.104093       0.569195       0.430451      -1.058502       0.015744       0.043334       0.010315       0.047245       0.037508       0.003624       0.002780       0.042962      -0.034546      -0.037479      -0.011839       0.049318             14.450399      16.253666      -4.853096      -0.609377      21.378694       0.583898       5.718837           0.000412
           15              C       1.439403      25.780107       9.598147       0.484863      27.994407 0.36804097E+03  0.84721471E+04                                 8.651680                            7.009678      -0.220254       1.910622                    0.999294      27.632925      84.069387       0.531468       0.500647      -0.995617       0.147648       0.004748       0.064987       0.161387      -0.013940      -0.114043       0.027540      -0.330809      -0.043878      -0.221089       0.041137       0.179952              9.655195      10.454383       1.258793      -3.490478       6.697194      -2.195297      11.814009           0.633927
           16              C      12.181287      16.410020      11.755682       0.689331      22.882423 0.24125654E+03  0.50357164E+04                                 7.923945                            5.799836      -0.652762       1.849789                    0.998034      23.078761      68.560347       0.561229       0.522858      -0.977327      -0.008248      -0.013059      -0.047542       0.049988       0.005089      -0.039990      -0.011455       0.134926      -0.171015      -0.070024      -0.036172       0.106196             10.055221       5.288826       0.818095       1.816661      10.381990       3.659156      14.494849           0.001012
           17              C      12.487675      16.926761      13.164733      -0.071939      46.756230 0.48425601E+03  0.11677370E+05                                11.374201                            7.355724      -0.207408       1.926628                    0.998392      28.912254      83.743157       0.606218       0.418993      -1.064254       0.013092       0.013772       0.023572       0.030277       0.008942      -0.003915      -0.043744      -0.143826      -0.068094      -0.061175      -0.038404       0.099580             15.950303      14.106017       0.550211       1.697666       9.741706       8.461669      24.003186           0.000191
           18              C      11.432868      17.341981      13.968370       0.009282      42.986677 0.52118586E+03  0.12814861E+05                                10.889688                            7.795211      -0.057198       1.970136                    0.997898      29.179301      85.646405       0.569758       0.437214      -1.051845      -0.023861      -0.003993      -0.008392       0.025607       0.013462       0.021103      -0.010654       0.035382      -0.066605      -0.037052      -0.001301       0.038353             14.128309      12.921171      -1.385433      -3.040506       9.726935       7.726883      19.736819           0.000136
           19              C      11.669089      18.001226      15.160812      -0.048302      47.041475 0.47484863E+03  0.11424197E+05                                11.513151                            7.359157      -0.257994       1.917720                    0.998281      28.721601      83.804774       0.595255       0.427693      -1.056048       0.018232      -0.007630       0.000189       0.019765       0.000692      -0.018059      -0.068859      -0.106654       0.001691      -0.065546      -0.035710       0.101256             15.968386      20.358712      -3.654154      -4.857418       9.983502       7.001943      17.562944           0.000847
           20              C      10.480967      18.587641      15.918034       0.598864      25.570741 0.26721251E+03  0.57249350E+04                                 8.463361                            6.047772      -0.565335       1.849475                    0.998850      24.769010      74.680941       0.556964       0.513293      -0.981313       0.014618       0.021909       0.025813       0.036878       0.044735       0.056993       0.029428      -0.072556       0.101063      -0.089093      -0.003718       0.092811             10.746278      12.410357      -3.744152      -5.562798       9.020074       1.261332      10.808403          -0.000112
           21              C      12.991691      18.208994      15.557443      -0.057257      43.671057 0.55309173E+03  0.13758313E+05                                10.871714                            7.945410      -0.000093       1.981131                    0.998319      29.697324      86.753616       0.575270       0.428023      -1.060872      -0.020049       0.032198       0.034230       0.051092       0.020242       0.021558       0.018443      -0.018887       0.088167      -0.038354      -0.009948       0.048302             13.368344      20.400653      -0.945421      -0.742556       7.347918       3.644101      12.356461           0.000575
           22              C       2.409700      17.775803      14.808595       0.256082      36.203030 0.35666747E+03  0.80273060E+04                                 9.820209                            6.467801      -0.178391       1.956925                    0.999310      25.924238      74.331370       0.618755       0.439826      -1.043608       0.090004       0.017718       0.028450       0.096042       0.003920       0.019254      -0.024512      -0.040748      -0.103129      -0.050093       0.004888       0.045205             12.943105      18.948419       1.486013       3.246606       7.158565       4.232389      12.722330           0.000588
           23              C       2.102145      17.113721      13.607234      -0.053933      44.948065 0.55188452E+03  0.13723165E+05                                11.099693                            7.944795      -0.044636       1.967099                    0.998154      29.698009      86.788567       0.574317       0.428892      -1.060150       0.013858      -0.025971      -0.040022       0.049681      -0.018275      -0.031627      -0.015741       0.037783      -0.021485      -0.045350       0.001820       0.043530             14.234319      16.017485       1.883781       4.415979       8.965595       6.362616      17.719879           0.000440
           24              C       9.235533      16.440594       9.279604       0.486234      28.288703 0.36889728E+03  0.84926656E+04                                 8.715033                            7.014636      -0.202318       1.915967                    0.999407      27.570528      83.750469       0.531902       0.500191      -0.996327       0.152507       0.055669      -0.031898       0.165454      -0.086767       0.063891       0.068221      -0.175574       0.440719      -0.217058       0.039089       0.177969              9.794155      10.560597      -3.815287       0.701337      12.668381      -1.211214       6.153488           0.639250
           25              C       8.283227      22.994142      16.315575       0.687959      22.940772 0.24230304E+03  0.50618102E+04                                 7.919067                            5.800112      -0.639798       1.851488                    0.998052      23.146828      68.737080       0.563137       0.520649      -0.978599      -0.007560      -0.034818       0.036310       0.050871      -0.034957       0.014692       0.013482       0.133967      -0.156188      -0.067828      -0.034560       0.102389             10.032710       5.282489       1.156080      -1.601562      10.247285      -3.597364      14.568355           0.000987
           26              C       8.589601      23.956044      15.163543      -0.079947      47.208280 0.48895632E+03  0.11823890E+05                                11.476011                            7.413753      -0.250386       1.913448                    0.998373      29.013075      84.261953       0.600867       0.421539      -1.062224       0.014936       0.015076      -0.020860       0.029757      -0.004378      -0.001477       0.073545      -0.103896       0.055058      -0.061402      -0.043823       0.105225             16.099401      14.185195       1.180772      -1.269074      13.203170     -10.533253      20.909837           0.000174
           27              C       7.534786      24.444404      14.402135       0.033303      41.837931 0.50494346E+03  0.12306479E+05                                10.678479                            7.655917      -0.028282       1.984524                    0.998056      28.667239      83.526086       0.577341       0.435294      -1.053955      -0.024435      -0.006232       0.005894       0.025897       0.011613      -0.019663       0.022402       0.018378      -0.059421      -0.042626       0.015045       0.027581             13.847510      12.586743      -1.915325       2.715030      10.322135      -8.040373      18.633651           0.000136
           28              C       7.770998      25.147465      13.234994      -0.056148      47.535650 0.48005735E+03  0.11587673E+05                                11.627479                            7.426108      -0.298816       1.905408                    0.998021      28.840916      84.449282       0.589037       0.430785      -1.053545       0.018301       0.001512       0.002721       0.018564      -0.015788       0.004714       0.060387      -0.129672      -0.047734      -0.064762      -0.039494       0.104256             16.137963      20.470450      -2.414743       5.664596       9.689308      -6.900471      18.254130           0.000765
           29              C       6.582871      25.510029      12.348535       0.594148      25.644859 0.26852395E+03  0.57595986E+04                                 8.468850                            6.056110      -0.564444       1.848135                    0.998865      24.848100      74.941762       0.557521       0.512196      -0.981920       0.015638       0.011505      -0.034597       0.039672       0.023987      -0.065828      -0.021844      -0.055754       0.142779      -0.086105      -0.004918       0.091023             10.742960      12.385503      -2.933080       6.025876       9.257059      -1.404350      10.586318          -0.000086
           30              C       9.093597      25.387073      12.856747      -0.032097      42.184483 0.53640841E+03  0.13227670E+05                                10.592652                            7.806698       0.104806       2.017633                    0.998722      29.189491      84.609842       0.582972       0.426060      -1.063204      -0.029040       0.026765      -0.038527       0.055173       0.018137      -0.024145      -0.005826      -0.041092       0.059940      -0.044289       0.008136       0.036153             12.955342      19.679448      -0.157800       1.087839       7.700910      -3.860751      11.485667           0.000815
           31              C      10.205712      24.955148      13.606324       0.243383      35.767077 0.35290002E+03  0.79081891E+04                                 9.684232                            6.405646      -0.133670       1.974656                    0.999345      25.726390      73.202605       0.626867       0.436019      -1.047634       0.105787       0.018430      -0.036120       0.113293       0.009803      -0.024675       0.045819      -0.048848      -0.101592      -0.067280       0.004212       0.063068             12.691625      18.460661       2.075916      -2.961937       7.628364      -4.476351      11.985852           0.000690
           32              C       9.898167      24.245782      14.780381      -0.030364      43.582847 0.53487928E+03  0.13178127E+05                                10.828508                            7.789973       0.027499       1.992702                    0.998563      29.191152      84.525868       0.584334       0.425449      -1.063782       0.007692      -0.036671       0.040842       0.055426      -0.020479       0.024312       0.022561       0.011605      -0.054942      -0.048260       0.016516       0.031744             13.810171      15.496941       2.787138      -3.629421       9.736531      -6.749446      16.197043           0.000464
           33              C       5.337503      20.834509      17.527129       0.485418      28.649908 0.37139612E+03  0.85670974E+04                                 8.803373                            7.044092      -0.227772       1.906486                    0.999406      27.678237      84.239761       0.529988       0.501007      -0.995635       0.151592      -0.060964      -0.027380       0.165670       0.101056       0.040464      -0.090311      -0.220374       0.312068      -0.217724       0.040234       0.177490              9.934742      10.696983       2.620783       3.058415       8.924211       3.534998      10.183030           0.641953
           34              C       7.308798       7.876557       9.868817       0.691166      22.806852 0.24044885E+03  0.50135758E+04                                 7.902979                            5.788363      -0.649712       1.851900                    0.998051      23.011627      68.277069       0.562162       0.522541      -0.977685       0.010632      -0.049024      -0.012179       0.051621       0.032810       0.024097      -0.001445       0.160186      -0.099366      -0.071051      -0.035964       0.107015             10.014998       5.272516      -1.986256      -0.200254      16.548446      -0.074301       8.224032           0.001077
           35              C       7.002403       9.355200      10.125835      -0.067664      46.446239 0.48168042E+03  0.11596643E+05                                11.304575                            7.323966      -0.185973       1.933004                    0.998481      28.852793      83.429997       0.609211       0.417604      -1.065427      -0.011478       0.027025       0.002240       0.029446      -0.001267       0.005956      -0.025205      -0.030452       0.281755      -0.062415      -0.036600       0.099016             15.811076      14.023120      -1.768378      -0.378995      27.466828       1.894562       5.943280           0.000191
           36              C       8.057205      10.258780      10.168065      -0.001859      43.451584 0.52848781E+03  0.13043324E+05                                10.968705                            7.853818      -0.072996       1.962925                    0.997749      29.406475      86.554564       0.567015       0.437681      -1.051270       0.024225      -0.009073      -0.000352       0.025870      -0.026014       0.001722      -0.002105       0.056928      -0.020703      -0.035174      -0.006952       0.042126             14.211139      13.031665       3.314820       0.314543      24.029516       0.433621       5.572238           0.000137
           37              C       7.820974      11.621086      10.193366      -0.043346      46.659292 0.47139889E+03  0.11315600E+05                                11.428166                            7.317326      -0.223831       1.928698                    0.998195      28.623045      83.303876       0.599059       0.425939      -1.057595      -0.018335      -0.004747       0.003298       0.019225       0.016275       0.011700       0.008391      -0.007636       0.293288      -0.065698      -0.033617       0.099315             15.820305      20.196765       5.946164      -0.724353      21.484415      -0.250287       5.779734           0.000821
           38              C       9.009088      12.570065      10.064129       0.598637      25.552557 0.26691467E+03  0.57161013E+04                                 8.459977                            6.045385      -0.563577       1.851004                    0.998805      24.722761      74.488959       0.557021       0.513460      -0.981380      -0.013695       0.032716      -0.005691       0.035920      -0.073250       0.012166      -0.008658      -0.110445      -0.012950      -0.090157      -0.005477       0.095634             10.743901      12.409589       6.682371      -0.474920      11.433104       0.129148       8.389009          -0.000120
           39              C       6.498369      12.068462      10.211751      -0.068029      44.174535 0.55998423E+03  0.13978372E+05                                10.964594                            8.003438      -0.027280       1.971186                    0.998120      29.898535      87.604351       0.572027       0.428952      -1.059886       0.015658       0.044747       0.000097       0.047407      -0.028311      -0.001088       0.000211      -0.068370      -0.064343      -0.033736      -0.021378       0.055115             13.486546      20.596079       1.106230      -0.400596      14.377503       0.317060       5.486057           0.000496
           40              C       5.386266      11.203346      10.212479       0.260366      36.218432 0.35853122E+03  0.80834341E+04                                 9.829142                            6.490580      -0.192004       1.950877                    0.999247      26.003666      74.735106       0.616547       0.440627      -1.042661      -0.079798       0.030636      -0.002987       0.085529      -0.015512       0.004705       0.003722       0.025909       0.088649      -0.035429       0.005149       0.030281             12.936290      18.837074      -3.544368      -0.246609      15.105670       0.310110       4.866125           0.000520
           41              C       5.693830       9.831897      10.185175      -0.067441      45.794650 0.56231893E+03  0.14057376E+05                                11.255553                            8.034105      -0.082436       1.952636                    0.997932      30.004225      88.104094       0.569195       0.430451      -1.058502      -0.015744      -0.043334      -0.010315       0.047246       0.037508       0.003624       0.002780       0.042962      -0.034546      -0.037479      -0.011839       0.049318             14.450399      16.253666      -4.853095      -0.609377      21.378694       0.583898       5.718837           0.000412
           42              C      10.254551       5.747498       8.604293       0.484863      27.994409 0.36804100E+03  0.84721479E+04                                 8.651680                            7.009678      -0.220254       1.910622                    0.999294      27.632926      84.069390       0.531468       0.500647      -0.995617      -0.147648      -0.004748      -0.064987       0.161387      -0.013940      -0.114043       0.027540      -0.330809      -0.043878      -0.221089       0.041137       0.179952              9.655195      10.454383       1.258793      -3.490478       6.697194      -2.195297      11.814009           0.633927
           43              C      -0.487333      15.117585       6.446758       0.689331      22.882423 0.24125654E+03  0.50357163E+04                                 7.923944                            5.799836      -0.652762       1.849789                    0.998034      23.078760      68.560341       0.561229       0.522858      -0.977327       0.008248       0.013059       0.047542       0.049988       0.005089      -0.039990      -0.011455       0.134926      -0.171015      -0.070024      -0.036172       0.106196             10.055221       5.288826       0.818095       1.816661      10.381989       3.659155      14.494847           0.001012
           44              C      -0.793721      14.600844       5.037707      -0.071939      46.756227 0.48425599E+03  0.11677369E+05                                11.374199                            7.355724      -0.207408       1.926628                    0.998392      28.912253      83.743149       0.606218       0.418993      -1.064254      -0.013092      -0.013772      -0.023572       0.030277       0.008942      -0.003915      -0.043744      -0.143826      -0.068094      -0.061175      -0.038404       0.099579             15.950302      14.106016       0.550212       1.697667       9.741705       8.461668      24.003183           0.000191
           45              C       0.261086      14.185624       4.234070       0.009282      42.986660 0.52118566E+03  0.12814854E+05                                10.889683                            7.795208      -0.057197       1.970136                    0.997898      29.179294      85.646364       0.569758       0.437214      -1.051845       0.023861       0.003993       0.008392       0.025607       0.013463       0.021103      -0.010654       0.035382      -0.066605      -0.037052      -0.001301       0.038353             14.128301      12.921166      -1.385432      -3.040504       9.726930       7.726878      19.736808           0.000136
           46              C       0.024865      13.526379       3.041628      -0.048302      47.041466 0.47484856E+03  0.11424195E+05                                11.513149                            7.359156      -0.257993       1.917720                    0.998281      28.721598      83.804756       0.595256       0.427693      -1.056048      -0.018232       0.007630      -0.000189       0.019765       0.000692      -0.018059      -0.068859      -0.106654       0.001691      -0.065546      -0.035710       0.101256             15.968382      20.358708      -3.654153      -4.857416       9.983499       7.001941      17.562939           0.000847
           47              C       1.212987      12.939964       2.284406       0.598864      25.570745 0.26721256E+03  0.57249363E+04                                 8.463361                            6.047772      -0.565335       1.849475                    0.998850      24.769009      74.680930       0.556964       0.513293      -0.981313      -0.014618      -0.021909      -0.025813       0.036878       0.044735       0.056993       0.029428      -0.072556       0.101063      -0.089093      -0.003718       0.092811             10.746278      12.410357      -3.744152      -5.562798       9.020074       1.261331      10.808403          -0.000112
           48              C      -1.297737      13.318611       2.644997      -0.057257      43.671062 0.55309179E+03  0.13758315E+05                                10.871715                            7.945410      -0.000093       1.981131                    0.998319      29.697326      86.753624       0.575270       0.428023      -1.060872       0.020049      -0.032199      -0.034230       0.051092       0.020242       0.021558       0.018443      -0.018887       0.088167      -0.038354      -0.009948       0.048302             13.368345      20.400655      -0.945422      -0.742557       7.347918       3.644102      12.356462           0.000575
           49              C       9.284254      13.751802       3.393845       0.256082      36.203032 0.35666748E+03  0.80273063E+04                                 9.820210                            6.467801      -0.178391       1.956925                    0.999310      25.924239      74.331380       0.618755       0.439826      -1.043608      -0.090004      -0.017718      -0.028450       0.096041       0.003920       0.019254      -0.024512      -0.040748      -0.103129      -0.050093       0.004888       0.045205             12.943107      18.948422       1.486013       3.246607       7.158566       4.232390      12.722332           0.000588
           50              C       9.591809      14.413884       4.595206      -0.053933      44.948074 0.55188462E+03  0.13723168E+05                                11.099696                            7.944796      -0.044636       1.967098                    0.998154      29.698012      86.788585       0.574317       0.428893      -1.060150      -0.013858       0.025971       0.040022       0.049681      -0.018275      -0.031627      -0.015741       0.037783      -0.021485      -0.045350       0.001820       0.043530             14.234323      16.017488       1.883782       4.415982       8.965597       6.362619      17.719884           0.000440
           51              C       2.458421      15.087011       8.922836       0.486234      28.288699 0.36889721E+03  0.84926633E+04                                 8.715031                            7.014635      -0.202317       1.915967                    0.999407      27.570525      83.750453       0.531902       0.500191      -0.996327      -0.152507      -0.055669       0.031898       0.165454      -0.086767       0.063891       0.068221      -0.175573       0.440719      -0.217057       0.039089       0.177969              9.794154      10.560595      -3.815286       0.701336      12.668379      -1.211214       6.153487           0.639250
           52              C       3.410727       8.533463       1.886865       0.687959      22.940771 0.24230303E+03  0.50618100E+04                                 7.919066                            5.800112      -0.639798       1.851488                    0.998052      23.146826      68.737070       0.563137       0.520649      -0.978599       0.007560       0.034818      -0.036310       0.050871      -0.034957       0.014692       0.013482       0.133967      -0.156188      -0.067828      -0.034560       0.102389             10.032709       5.282488       1.156080      -1.601562      10.247285      -3.597364      14.568354           0.000987
           53              C       3.104353       7.571561       3.038897      -0.079947      47.208273 0.48895627E+03  0.11823888E+05                                11.476009                            7.413752      -0.250385       1.913448                    0.998373      29.013073      84.261937       0.600867       0.421539      -1.062224      -0.014936      -0.015076       0.020860       0.029757      -0.004378      -0.001477       0.073545      -0.103896       0.055058      -0.061402      -0.043823       0.105225             16.099397      14.185193       1.180772      -1.269074      13.203167     -10.533250      20.909831           0.000174
           54              C       4.159168       7.083201       3.800305       0.033303      41.837920 0.50494334E+03  0.12306475E+05                                10.678477                            7.655917      -0.028281       1.984524                    0.998056      28.667235      83.526070       0.577341       0.435294      -1.053955       0.024435       0.006232      -0.005895       0.025897       0.011613      -0.019663       0.022402       0.018378      -0.059421      -0.042626       0.015045       0.027581             13.847507      12.586741      -1.915324       2.715030      10.322133      -8.040371      18.633647           0.000136
           55              C       3.922956       6.380140       4.967446      -0.056148      47.535639 0.48005725E+03  0.11587670E+05                                11.627476                            7.426107      -0.298815       1.905408                    0.998021      28.840912      84.449262       0.589037       0.430785      -1.053545      -0.018301      -0.001512      -0.002721       0.018564      -0.015788       0.004714       0.060387      -0.129672      -0.047734      -0.064762      -0.039494       0.104256             16.137959      20.470446      -2.414742       5.664594       9.689305      -6.900469      18.254125           0.000765
           56              C       5.111083       6.017576       5.853905       0.594148      25.644858 0.26852394E+03  0.57595984E+04                                 8.468850                            6.056110      -0.564444       1.848135                    0.998865      24.848100      74.941763       0.557521       0.512196      -0.981920      -0.015638      -0.011505       0.034597       0.039672       0.023987      -0.065828      -0.021844      -0.055754       0.142779      -0.086105      -0.004918       0.091023             10.742960      12.385503      -2.933080       6.025876       9.257059      -1.404350      10.586318          -0.000086
           57              C       2.600357       6.140532       5.345693      -0.032097      42.184481 0.53640839E+03  0.13227670E+05                                10.592652                            7.806698       0.104806       2.017633                    0.998722      29.189490      84.609839       0.582972       0.426060      -1.063204       0.029040      -0.026765       0.038527       0.055173       0.018137      -0.024145      -0.005826      -0.041092       0.059940      -0.044289       0.008136       0.036153             12.955342      19.679449      -0.157799       1.087839       7.700909      -3.860750      11.485667           0.000815
           58              C       1.488242       6.572457       4.596116       0.243383      35.767078 0.35290002E+03  0.79081892E+04                                 9.684232                            6.405646      -0.133670       1.974656                    0.999345      25.726390      73.202606       0.626867       0.436019      -1.047634      -0.105787      -0.018430       0.036120       0.113293       0.009803      -0.024675       0.045819      -0.048848      -0.101592      -0.067280       0.004212       0.063068             12.691627      18.460663       2.075917      -2.961938       7.628364      -4.476351      11.985852           0.000690
           59              C       1.795787       7.281823       3.422059      -0.030364      43.582844 0.53487924E+03  0.13178126E+05                                10.828507                            7.789972       0.027500       1.992702                    0.998563      29.191151      84.525860       0.584334       0.425449      -1.063782      -0.007692       0.036671      -0.040842       0.055426      -0.020479       0.024312       0.022561       0.011605      -0.054942      -0.048260       0.016516       0.031743             13.810170      15.496939       2.787138      -3.629421       9.736530      -6.749446      16.197041           0.000464
           60              C       6.356451      10.693096       0.675311       0.485418      28.649905 0.37139607E+03  0.85670961E+04                                 8.803373                            7.044092      -0.227771       1.906486                    0.999406      27.678235      84.239756       0.529988       0.501007      -0.995635      -0.151592       0.060964       0.027380       0.165670       0.101056       0.040464      -0.090311      -0.220374       0.312068      -0.217724       0.040234       0.177490              9.934742      10.696983       2.620783       3.058415       8.924211       3.534998      10.183031           0.641953
           61              I       1.671433      22.013505       7.926981      -0.044026     374.709945 0.14375674E+05  0.74291384E+06                                32.192527                           30.172681       1.292421       1.825794                    0.999973     152.379014     488.801797       0.499074       0.237482      -1.335941       0.084877       0.165457      -0.067980       0.197993      -0.590219       0.123919      -0.036273       0.727085      -1.281949      -0.494373      -0.424259       0.918632             34.491881      43.440305      -6.989384       2.267760      41.283498      -1.103822      18.751840           0.005614
           62              I       5.557649      17.397557       7.989779       0.007325     418.530232 0.15050244E+05  0.78395796E+06                                34.648214                           30.832713       1.382938       1.857891                    0.999941     149.231533     475.070357       0.496416       0.236871      -1.341551      -0.042351       0.020594       0.003165       0.047198      -0.217282       0.015508       0.034239      -0.959357      -1.319577      -0.444266      -0.303027       0.747294             40.037469      37.171240      -8.674942      -2.374054      60.529439       3.460824      22.411727           0.034226
           63              I       7.566305      23.086073       7.989961      -0.010786     391.786722 0.14317711E+05  0.73812217E+06                                33.175094                           30.047461       1.307278       1.833918                    0.999963     150.451659     479.801598       0.502433       0.236468      -1.339272      -0.103737       0.086642       0.055301       0.146036       0.573472      -0.028275       0.027582       0.000428      -1.331311      -0.458378      -0.336979       0.795357             37.312547      41.524986      14.729438      -2.492253      50.034377      -1.981948      20.378278           0.006485
           64              I       9.467558      16.876633      13.377155      -0.035705     370.878152 0.14196353E+05  0.73126926E+06                                31.962659                           29.974674       1.322168       1.834971                    0.999973     151.729475     485.757752       0.501005       0.237336      -1.336291       0.074857      -0.130924      -0.112395       0.188088       0.394163       0.453575       0.126626       0.902771      -0.761342      -0.498113      -0.416596       0.914709             34.248755      43.098294       5.424868       4.897807      25.122996      10.255288      34.524974           0.005542
           65              I      13.353741      19.239004      17.343285       0.001415     419.032940 0.15214853E+05  0.79472748E+06                                34.682723                           31.019701       1.377109       1.854197                    0.999973     149.801032     477.615760       0.494444       0.237159      -1.341081      -0.010831      -0.050475       0.005218       0.051887       0.112706       0.196378       0.475731      -0.107445       1.333280      -0.428154      -0.325481       0.753635             39.905607      37.066258       2.519836       9.095574      28.870452      14.685085      53.780112           0.036912
           66              I       3.668336      16.394889      12.416794      -0.026864     395.848311 0.14610948E+05  0.75717252E+06                                33.412989                           30.378617       1.308075       1.830071                    0.999995     151.603094     484.955235       0.499000       0.236858      -1.338533      -0.084228       0.056627      -0.097455       0.140707      -0.317931      -0.499450       0.235725       0.510414       0.204551      -0.441869      -0.352021       0.793890             37.486791      41.960893      -9.632735     -11.648027      29.657617      13.684497      40.841864           0.007433
           67              I       5.569481      24.165072      15.100744      -0.018732     364.388271 0.13912275E+05  0.71292985E+06                                31.578377                           29.670479       1.341877       1.843263                    0.999959     150.622956     480.759782       0.503704       0.237292      -1.336530       0.055892      -0.023780       0.169647       0.180193       0.185713      -0.568067      -0.078780       0.967456      -0.587820      -0.498933      -0.413468       0.912401             33.769646      42.256581       1.496565      -7.014626      23.015812      -9.129729      36.036545           0.005430
           68              I       9.455632      26.418649      11.071816      -0.001738     416.071849 0.15249479E+05  0.79690788E+06                                34.501366                           31.043970       1.406764       1.858889                    0.999992     150.145537     478.666908       0.494564       0.236990      -1.341455       0.026454      -0.021658       0.011035       0.035926       0.086401      -0.204062      -0.511149      -0.155357       1.227345      -0.444337      -0.319928       0.764265             39.623795      36.910919       7.026975      -7.355776      34.693132     -17.863483      47.267332           0.038250
           69              I      11.464367      23.574248      15.998125      -0.034065     395.596745 0.14861265E+05  0.77373809E+06                                33.429800                           30.692867       1.253052       1.813176                    0.999997     152.643287     490.073939       0.494900       0.237712      -1.336785      -0.053239      -0.052147       0.023271       0.078072      -0.279991       0.559957      -0.247584       0.436198       0.039749      -0.457175      -0.358087       0.815262             37.153513      42.538537      -5.295254      14.181547      25.871165     -11.089052      43.050836           0.008460
           70              I      10.022521       9.514100      10.275459      -0.044026     374.709781 0.14375666E+05  0.74291330E+06                                32.192515                           30.172671       1.292422       1.825794                    0.999973     152.378998     488.801693       0.499074       0.237482      -1.335941      -0.084876      -0.165457       0.067980       0.197993      -0.590218       0.123919      -0.036273       0.727085      -1.281947      -0.494373      -0.424258       0.918631             34.491869      43.440289      -6.989383       2.267759      41.283483      -1.103822      18.751834           0.005614
           71              I       6.136305      14.130048      10.212661       0.007325     418.530166 0.15050241E+05  0.78395777E+06                                34.648209                           30.832709       1.382938       1.857891                    0.999941     149.231528     475.070323       0.496416       0.236871      -1.341551       0.042351      -0.020594      -0.003165       0.047199      -0.217282       0.015508       0.034239      -0.959357      -1.319575      -0.444266      -0.303027       0.747293             40.037463      37.171234      -8.674940      -2.374053      60.529431       3.460823      22.411724           0.034226
           72              I       4.127649       8.441532      10.212479      -0.010786     391.786609 0.14317706E+05  0.73812182E+06                                33.175086                           30.047454       1.307278       1.833918                    0.999963     150.451653     479.801539       0.502433       0.236468      -1.339272       0.103738      -0.086642      -0.055301       0.146036       0.573472      -0.028275       0.027582       0.000427      -1.331310      -0.458378      -0.336979       0.795357             37.312537      41.524976      14.729436      -2.492252      50.034363      -1.981947      20.378273           0.006485
           73              I       2.226396      14.650972       4.825285      -0.035705     370.877852 0.14196338E+05  0.73126828E+06                                31.962638                           29.974654       1.322169       1.834971                    0.999973     151.729448     485.757563       0.501005       0.237336      -1.336291      -0.074858       0.130925       0.112394       0.188089       0.394163       0.453575       0.126625       0.902767      -0.761340      -0.498114      -0.416594       0.914708             34.248731      43.098267       5.424863       4.897802      25.122979      10.255279      34.524948           0.005542
           74              I      -1.659787      12.288601       0.859155       0.001415     419.033002 0.15214856E+05  0.79472768E+06                                34.682727                           31.019705       1.377108       1.854197                    0.999973     149.801040     477.615806       0.494444       0.237159      -1.341081       0.010831       0.050475      -0.005217       0.051887       0.112706       0.196378       0.475731      -0.107445       1.333280      -0.428154      -0.325481       0.753635             39.905611      37.066261       2.519835       9.095572      28.870455      14.685087      53.780117           0.036912
           75              I       8.025618      15.132716       5.785646      -0.026864     395.848545 0.14610959E+05  0.75717325E+06                                33.413005                           30.378631       1.308074       1.830070                    0.999995     151.603112     484.955367       0.499000       0.236858      -1.338533       0.084229      -0.056627       0.097455       0.140707      -0.317932      -0.499451       0.235725       0.510415       0.204552      -0.441869      -0.352022       0.793891             37.486811      41.960910      -9.632740     -11.648033      29.657634      13.684508      40.841888           0.007433
           76              I       6.124473       7.362533       3.101696      -0.018733     364.388617 0.13912292E+05  0.71293098E+06                                31.578400                           29.670501       1.341875       1.843263                    0.999959     150.622998     480.760023       0.503703       0.237292      -1.336530      -0.055892       0.023780      -0.169647       0.180193       0.185712      -0.568067      -0.078781       0.967456      -0.587820      -0.498933      -0.413468       0.912401             33.769672      42.256610       1.496566      -7.014631      23.015830      -9.129739      36.036576           0.005431
           77              I       2.238322       5.108956       7.130624      -0.001738     416.071807 0.15249477E+05  0.79690776E+06                                34.501363                           31.043968       1.406764       1.858889                    0.999992     150.145529     478.666872       0.494564       0.236990      -1.341455      -0.026454       0.021658      -0.011034       0.035926       0.086401      -0.204062      -0.511149      -0.155357       1.227344      -0.444337      -0.319928       0.764265             39.623791      36.910917       7.026974      -7.355774      34.693128     -17.863481      47.267328           0.038250
           78              I       0.229587       7.953357       2.204315      -0.034064     395.596814 0.14861268E+05  0.77373832E+06                                33.429805                           30.692872       1.253052       1.813176                    0.999997     152.643290     490.073974       0.494900       0.237712      -1.336785       0.053239       0.052147      -0.023272       0.078072      -0.279991       0.559957      -0.247584       0.436198       0.039750      -0.457175      -0.358087       0.815262             37.153519      42.538544      -5.295255      14.181547      25.871169     -11.089055      43.050843           0.008460
           79              N       7.584687      19.873731       7.973397      -0.576752      50.648897 0.62399890E+03  0.15885645E+05                                11.264974                            7.810502      -0.072306       1.950116                    0.997968      33.148025      95.744169       0.656266       0.366611      -1.110508      -0.065229       0.024538       0.018179       0.072024      -0.033114       0.016624       0.019573       0.091194      -0.313770      -0.110333       0.001229       0.109105             14.413184      21.180799      -5.831190       0.162713      16.244336       0.476806       5.814417           0.000378
           80              N       3.686696      17.986723      15.207046      -0.620024      51.519440 0.65128685E+03  0.16735581E+05                                11.316372                            7.922752      -0.030913       1.954123                    0.998162      33.734299      97.452126       0.659518       0.361419      -1.116015      -0.084135      -0.021755      -0.023800       0.090102      -0.018279       0.075381       0.046507       0.036165      -0.398404      -0.167885       0.059562       0.108323             14.398721      21.616696       2.871897       5.826699      10.496927       4.332106      11.082540           0.001126
           81              N      -0.211395      25.194756      13.224437      -0.664495      50.807848 0.68549958E+03  0.17794210E+05                                11.058224                            8.051695       0.057865       1.972156                    0.998452      34.248646      98.580175       0.665328       0.354649      -1.124291      -0.115619      -0.013563       0.002553       0.116440       0.041328      -0.121498       0.091165      -0.063423      -0.387837      -0.225286       0.096644       0.128642             13.847397      21.415031       3.456295      -6.391338       9.913823      -1.840585      10.213337           0.001711
           82              N       4.109267      11.653874      10.229043      -0.576752      50.648890 0.62399883E+03  0.15885642E+05                                11.264972                            7.810501      -0.072306       1.950116                    0.997968      33.148024      95.744158       0.656266       0.366611      -1.110509       0.065229      -0.024538      -0.018179       0.072024      -0.033114       0.016623       0.019573       0.091194      -0.313770      -0.110333       0.001229       0.109105             14.413181      21.180795      -5.831188       0.162713      16.244332       0.476806       5.814416           0.000378
           83              N       8.007258      13.540882       2.995394      -0.620024      51.519453 0.65128701E+03  0.16735586E+05                                11.316375                            7.922753      -0.030913       1.954122                    0.998162      33.734302      97.452150       0.659518       0.361419      -1.116015       0.084135       0.021756       0.023800       0.090102      -0.018279       0.075382       0.046507       0.036165      -0.398404      -0.167886       0.059562       0.108323             14.398726      21.616703       2.871899       5.826701      10.496931       4.332108      11.082545           0.001126
           84              N      11.905349       6.332849       4.978003      -0.664495      50.807851 0.68549961E+03  0.17794212E+05                                11.058224                            8.051695       0.057865       1.972156                    0.998452      34.248649      98.580189       0.665328       0.354649      -1.124291       0.115619       0.013563      -0.002553       0.116440       0.041328      -0.121498       0.091165      -0.063423      -0.387837      -0.225286       0.096644       0.128642             13.847397      21.415030       3.456297      -6.391336       9.913826      -1.840585      10.213335           0.001712
           85              O       4.348895      24.424100       7.364889      -0.651378      40.280553 0.62742137E+03  0.15788328E+05                                 9.577077                            7.923234      -0.029673       2.011867                    0.994632      29.997491      82.565958       0.648713       0.375212      -1.118516       0.006886      -0.072090       0.004293       0.072545       0.026028       0.025433      -0.019498       0.093197       0.005980      -0.064487       0.004678       0.059810             11.592284       7.214338      -2.189669       0.847414      17.823739      -5.229532       9.738777           0.000098
           86              O       4.205070      23.893498       9.543903      -0.641946      39.140432 0.65435957E+03  0.16631194E+05                                 9.377523                            8.114070      -0.100278       1.993054                    0.994278      29.921789      82.623544       0.638715       0.377305      -1.117564       0.026108      -0.052925      -0.039351       0.070931       0.009865       0.020733      -0.003366       0.130876      -0.000844      -0.066419      -0.005676       0.072095             10.270706       6.779495      -0.741349      -0.423109      11.726584       4.257200      12.306041           0.000852
           87              O       2.242835      18.765541       9.273961      -0.634720      40.884311 0.66209083E+03  0.16909856E+05                                 9.723131                            8.192145      -0.077477       1.990318                    0.994549      30.398573      84.678130       0.630921       0.380110      -1.113341       0.097984       0.001042       0.046525       0.108474      -0.017919      -0.041655      -0.013566      -0.054248       0.136320      -0.071617       0.009773       0.061844             10.976354      10.818475       3.980567      -3.905759       9.961523      -2.815631      12.149063           0.001594
           88              O       2.159800      18.474220       7.116608      -0.641509      39.180065 0.63005257E+03  0.15884838E+05                                 9.382918                            7.930162       0.141227       2.053141                    0.995338      30.481368      84.214976       0.649055       0.374299      -1.118232       0.091678      -0.008076      -0.062181       0.111071      -0.012393       0.061918       0.023998      -0.068008       0.112317      -0.088918       0.015460       0.073458             10.763670      10.490411       4.528205       3.002016      11.169963       3.498018      10.630637           0.002248
           89              O       2.467310      26.040207       8.961243      -0.662667      51.143173 0.85325605E+03  0.23270882E+05                                11.309404                            9.396162      -0.569278       1.811697                    0.996063      32.411472      93.981665       0.578788       0.388019      -1.105151      -0.059733      -0.013632       0.005788       0.061542      -0.018833      -0.011673       0.026604      -0.142935      -0.068221      -0.064364      -0.027710       0.092074             12.989356      15.267201       1.404746      -4.742710      10.442891      -2.398190      13.257977           0.109652
           90              O       1.433562      25.524737      10.801328      -0.584072      43.556759 0.67260064E+03  0.17246248E+05                                10.155020                            8.270498      -0.102551       1.982327                    0.995319      30.195504      84.281931       0.626371       0.381362      -1.112413      -0.071931      -0.000759       0.001230       0.071945       0.005247      -0.042238       0.013934      -0.133862       0.001292      -0.088201       0.018583       0.069618             11.814979      11.815094       1.674452      -5.347764       7.826301      -3.218260      15.803543           0.119634
           91              O      12.145044      15.184544      11.570563      -0.651930      40.515246 0.63180842E+03  0.15931411E+05                                 9.625390                            7.959387      -0.040617       2.007018                    0.994691      30.083155      82.971314       0.645999       0.376015      -1.117569       0.006513       0.039231       0.062779       0.074315       0.008404      -0.034321      -0.012487       0.032340      -0.152305      -0.063319       0.007329       0.055991             11.663702       7.259150       1.836887       1.484309      16.348551       6.164414      11.383407           0.000112
           92              O       0.307089      17.336928      10.940577      -0.641114      39.011677 0.65092339E+03  0.16520417E+05                                 9.354245                            8.088468      -0.087142       1.997890                    0.994266      29.871718      82.399418       0.640296       0.376907      -1.117973       0.026782      -0.006831       0.066506       0.072020       0.013478      -0.018265      -0.026756       0.080977      -0.156174      -0.066746      -0.006146       0.072892             10.260151       6.767517       0.001346       0.834586       8.448764      -2.376010      15.564171           0.000909
           93              O      10.038921      19.667143      15.516488      -0.636473      41.187526 0.66845618E+03  0.17117777E+05                                 9.780742                            8.240061      -0.148285       1.966556                    0.994488      30.501569      85.150297       0.627932       0.380907      -1.112467       0.097624       0.041137      -0.023514       0.108515      -0.028457       0.036833      -0.010757      -0.096454       0.013809      -0.072721       0.010716       0.062006             11.033384      10.886553      -5.396528      -1.516720      14.084123       0.474550       8.129475           0.001519
           94              O       9.955910      17.944481      16.847450      -0.642670      39.217883 0.63089384E+03  0.15911119E+05                                 9.386690                            7.933366       0.139606       2.052070                    0.995349      30.510614      84.305128       0.649190       0.374102      -1.118396       0.092822      -0.049658       0.039148       0.112314       0.058419      -0.019379      -0.022318      -0.063815       0.123158      -0.087319       0.014505       0.072814             10.767272      10.496410       0.340723      -5.435794       7.715874      -1.508137      14.089533           0.002200
           95              O      10.263450      15.758969       9.372800      -0.658707      51.141194 0.84811124E+03  0.23092825E+05                                11.318823                            9.368992      -0.566369       1.813873                    0.996088      32.303014      93.553718       0.579586       0.388118      -1.105213      -0.057526       0.009967       0.009573       0.059162      -0.000127       0.020386       0.034599      -0.041012       0.232252      -0.062910      -0.028210       0.091121             13.064127      15.363126      -4.906236       1.192455      14.707604      -0.065524       9.121652           0.111044
           96              O       9.229677      17.610265       8.899173      -0.575207      42.436577 0.63815156E+03  0.16150232E+05                                10.019115                            8.052435      -0.106748       1.991564                    0.994297      29.690508      82.348062       0.635169       0.381032      -1.112587      -0.063461       0.013084       0.009518       0.065491      -0.041637       0.016601       0.012639      -0.089880       0.180744      -0.094003       0.030164       0.063839             11.808262      11.936723      -5.735735       1.452796      16.429754      -2.078447       7.058308           0.117833
           97              O       8.246977      23.446566      17.469428      -0.653318      40.686274 0.63531667E+03  0.16043834E+05                                 9.656202                            7.985858      -0.056987       2.001348                    0.994679      30.140890      83.222652       0.644324       0.376430      -1.117138       0.010864       0.035689      -0.063567       0.073705      -0.032182       0.010214       0.032197       0.066881      -0.055848      -0.062806       0.006982       0.055824             11.692641       7.280611       0.371456      -2.336613       7.278717      -0.936838      20.518595           0.000016
           98              O       8.103144      21.824784      15.920400      -0.643985      39.274924 0.65721874E+03  0.16724804E+05                                 9.403009                            8.135074      -0.097965       1.992451                    0.994374      29.994319      82.919842       0.637398       0.377611      -1.117155       0.029069       0.060241      -0.027116       0.072175      -0.022436      -0.002692       0.030770       0.085295      -0.132839      -0.066256      -0.005008       0.071264             10.296128       6.810244       0.730428      -0.417216      15.859975      -1.902511       8.218165           0.000969
           99              O       6.140837      24.622526      11.614431      -0.635897      40.948967 0.66409367E+03  0.16975644E+05                                 9.733933                            8.206133      -0.085073       1.987171                    0.994678      30.447854      84.881769       0.630130       0.380259      -1.113112       0.096277      -0.038070      -0.025326       0.106584       0.047017       0.005876       0.024197      -0.072466       0.078421      -0.072740       0.010148       0.062592             10.974887      10.812533       1.373728       5.402112       9.151623       2.339210      12.960504           0.001500
          100              O       6.057798      26.636509      12.440822      -0.641800      39.424918 0.63569335E+03  0.16066844E+05                                 9.430549                            7.974271       0.121178       2.045571                    0.995353      30.567000      84.625810       0.646037       0.375116      -1.117341       0.091170       0.058547       0.019333       0.110062      -0.047992      -0.040822      -0.002722      -0.108917      -0.003092      -0.089557       0.014312       0.075246             10.811019      10.536836      -4.885904       2.447726      13.836097      -2.021191       8.060125           0.002224
          101              O       6.365414      21.256034      18.070836      -0.655272      51.366883 0.84701997E+03  0.23061039E+05                                11.372876                            9.371054      -0.579410       1.810265                    0.995944      32.283998      93.565329       0.578637       0.388789      -1.104480      -0.057995       0.002909      -0.011050       0.059110       0.018961      -0.011182      -0.057957      -0.084938       0.101355      -0.063424      -0.027333       0.090757             13.181407      15.517333       3.580310       3.773088      10.622310       2.535413      13.404577           0.111233
          102              O       5.331659      19.920207      16.704379      -0.572864      43.510947 0.63690645E+03  0.16113014E+05                                10.241694                            8.049460      -0.153786       1.980664                    0.993790      29.579528      82.061663       0.634623       0.381495      -1.112100      -0.059924      -0.003857      -0.003707       0.060162       0.035929       0.031188      -0.027156      -0.106165       0.115643      -0.094284       0.030829       0.063455             12.277041      12.504698       4.487467       4.771938      11.419457       5.473160      12.906969           0.114271
          103              O       7.345059       7.103505      10.837551      -0.651377      40.280548 0.62742127E+03  0.15788325E+05                                 9.577076                            7.923234      -0.029673       2.011867                    0.994632      29.997489      82.565951       0.648713       0.375212      -1.118516      -0.006886       0.072090      -0.004293       0.072545       0.026028       0.025433      -0.019498       0.093197       0.005979      -0.064487       0.004677       0.059810             11.592283       7.214337      -2.189669       0.847414      17.823737      -5.229532       9.738776           0.000098
          104              O       7.488884       7.634107       8.658537      -0.641946      39.140432 0.65435956E+03  0.16631194E+05                                 9.377523                            8.114070      -0.100278       1.993054                    0.994278      29.921788      82.623542       0.638715       0.377305      -1.117564      -0.026108       0.052925       0.039351       0.070931       0.009865       0.020733      -0.003366       0.130876      -0.000844      -0.066419      -0.005676       0.072095             10.270707       6.779495      -0.741349      -0.423109      11.726585       4.257200      12.306041           0.000852
          105              O       9.451119      12.762064       8.928479      -0.634720      40.884323 0.66209107E+03  0.16909864E+05                                 9.723133                            8.192147      -0.077478       1.990318                    0.994549      30.398577      84.678147       0.630921       0.380110      -1.113341      -0.097984      -0.001042      -0.046525       0.108474      -0.017919      -0.041655      -0.013566      -0.054248       0.136320      -0.071617       0.009773       0.061844             10.976356      10.818477       3.980569      -3.905760       9.961526      -2.815632      12.149066           0.001594
          106              O       9.534154      13.053385      11.085832      -0.641509      39.180080 0.63005287E+03  0.15884847E+05                                 9.382921                            7.930165       0.141227       2.053141                    0.995338      30.481371      84.214994       0.649055       0.374299      -1.118232      -0.091678       0.008076       0.062181       0.111071      -0.012393       0.061918       0.023998      -0.068008       0.112316      -0.088918       0.015461       0.073458             10.763674      10.490415       4.528207       3.002017      11.169968       3.498019      10.630640           0.002248
          107              O       9.226644       5.487398       9.241197      -0.662667      51.143175 0.85325609E+03  0.23270884E+05                                11.309404                            9.396162      -0.569279       1.811697                    0.996063      32.411473      93.981666       0.578788       0.388019      -1.105151       0.059733       0.013632      -0.005788       0.061542      -0.018833      -0.011673       0.026604      -0.142935      -0.068221      -0.064364      -0.027710       0.092074             12.989356      15.267201       1.404746      -4.742710      10.442891      -2.398190      13.257977           0.109652
          108              O      10.260392       6.002868       7.401112      -0.584072      43.556754 0.67260053E+03  0.17246244E+05                                10.155019                            8.270497      -0.102551       1.982327                    0.995319      30.195502      84.281923       0.626371       0.381362      -1.112413       0.071931       0.000759      -0.001230       0.071945       0.005247      -0.042238       0.013934      -0.133862       0.001291      -0.088201       0.018583       0.069618             11.814978      11.815093       1.674452      -5.347764       7.826301      -3.218260      15.803542           0.119634
          109              O      -0.451090      16.343061       6.631877      -0.651930      40.515243 0.63180836E+03  0.15931409E+05                                 9.625389                            7.959387      -0.040617       2.007018                    0.994691      30.083154      82.971309       0.645999       0.376015      -1.117569      -0.006513      -0.039231      -0.062779       0.074315       0.008404      -0.034321      -0.012487       0.032340      -0.152305      -0.063320       0.007329       0.055991             11.663701       7.259150       1.836887       1.484309      16.348549       6.164413      11.383405           0.000112
          110              O      -0.307235      14.190677       7.261863      -0.641114      39.011677 0.65092339E+03  0.16520417E+05                                 9.354245                            8.088469      -0.087142       1.997890                    0.994266      29.871718      82.399420       0.640296       0.376907      -1.117973      -0.026782       0.006831      -0.066506       0.072020       0.013478      -0.018265      -0.026756       0.080977      -0.156174      -0.066746      -0.006147       0.072892             10.260151       6.767518       0.001346       0.834586       8.448764      -2.376011      15.564171           0.000909
          111              O       1.655033      11.860462       2.685952      -0.636473      41.187506 0.66845579E+03  0.17117764E+05                                 9.780739                            8.240059      -0.148285       1.966556                    0.994488      30.501562      85.150269       0.627932       0.380907      -1.112467      -0.097624      -0.041137       0.023514       0.108515      -0.028457       0.036833      -0.010758      -0.096454       0.013810      -0.072721       0.010716       0.062006             11.033380      10.886549      -5.396525      -1.516719      14.084117       0.474549       8.129472           0.001519
          112              O       1.738044      13.583124       1.354990      -0.642670      39.217864 0.63089347E+03  0.15911107E+05                                 9.386686                            7.933363       0.139606       2.052070                    0.995349      30.510611      84.305108       0.649190       0.374102      -1.118396      -0.092822       0.049658      -0.039148       0.112314       0.058419      -0.019379      -0.022318      -0.063815       0.123158      -0.087320       0.014505       0.072814             10.767267      10.496406       0.340724      -5.435791       7.715871      -1.508137      14.089526           0.002200
          113              O       1.430504      15.768636       8.829640      -0.658707      51.141195 0.84811124E+03  0.23092826E+05                                11.318823                            9.368992      -0.566369       1.813873                    0.996088      32.303014      93.553716       0.579586       0.388118      -1.105213       0.057526      -0.009967      -0.009573       0.059162      -0.000127       0.020386       0.034599      -0.041012       0.232253      -0.062910      -0.028211       0.091121             13.064127      15.363126      -4.906236       1.192455      14.707603      -0.065524       9.121652           0.111044
          114              O       2.464277      13.917340       9.303267      -0.575207      42.436581 0.63815165E+03  0.16150235E+05                                10.019115                            8.052436      -0.106748       1.991564                    0.994297      29.690510      82.348069       0.635169       0.381032      -1.112587       0.063461      -0.013084      -0.009518       0.065491      -0.041637       0.016601       0.012639      -0.089879       0.180744      -0.094003       0.030164       0.063839             11.808262      11.936724      -5.735735       1.452796      16.429755      -2.078447       7.058309           0.117833
          115              O       3.446977       8.081039       0.733012      -0.653318      40.686273 0.63531666E+03  0.16043834E+05                                 9.656202                            7.985857      -0.056987       2.001348                    0.994679      30.140891      83.222653       0.644324       0.376430      -1.117138      -0.010864      -0.035689       0.063567       0.073705      -0.032182       0.010214       0.032197       0.066881      -0.055848      -0.062806       0.006982       0.055824             11.692640       7.280611       0.371456      -2.336613       7.278717      -0.936838      20.518593           0.000016
          116              O       3.590810       9.702821       2.282040      -0.643985      39.274907 0.65721840E+03  0.16724793E+05                                 9.403006                            8.135071      -0.097964       1.992451                    0.994374      29.994314      82.919817       0.637398       0.377611      -1.117155      -0.029069      -0.060241       0.027116       0.072175      -0.022436      -0.002692       0.030770       0.085295      -0.132839      -0.066256      -0.005008       0.071264             10.296124       6.810242       0.730428      -0.417216      15.859969      -1.902509       8.218162           0.000969
          117              O       5.553117       6.905079       6.588009      -0.635897      40.948963 0.66409359E+03  0.16975642E+05                                 9.733933                            8.206132      -0.085073       1.987171                    0.994678      30.447852      84.881761       0.630130       0.380259      -1.113112      -0.096277       0.038070       0.025326       0.106584       0.047017       0.005876       0.024197      -0.072466       0.078421      -0.072740       0.010147       0.062592             10.974886      10.812532       1.373728       5.402111       9.151622       2.339211      12.960503           0.001500
          118              O       5.636156       4.891096       5.761618      -0.641800      39.424933 0.63569365E+03  0.16066854E+05                                 9.430551                            7.974273       0.121177       2.045571                    0.995353      30.567005      84.625831       0.646037       0.375116      -1.117341      -0.091171      -0.058547      -0.019333       0.110062      -0.047992      -0.040822      -0.002721      -0.108917      -0.003092      -0.089557       0.014311       0.075246             10.811022      10.536839      -4.885905       2.447727      13.836101      -2.021192       8.060127           0.002224
          119              O       5.328540      10.271571       0.131604      -0.655272      51.366881 0.84701993E+03  0.23061038E+05                                11.372876                            9.371054      -0.579410       1.810265                    0.995944      32.283997      93.565326       0.578637       0.388790      -1.104480       0.057995      -0.002909       0.011050       0.059110       0.018961      -0.011182      -0.057957      -0.084938       0.101355      -0.063424      -0.027333       0.090757             13.181407      15.517332       3.580310       3.773089      10.622310       2.535413      13.404577           0.111233
          120              O       6.362295      11.607398       1.498061      -0.572864      43.510951 0.63690651E+03  0.16113016E+05                                10.241696                            8.049460      -0.153786       1.980664                    0.993790      29.579527      82.061664       0.634623       0.381495      -1.112100       0.059924       0.003857       0.003707       0.060162       0.035929       0.031188      -0.027156      -0.106165       0.115643      -0.094284       0.030829       0.063455             12.277044      12.504701       4.487469       4.771940      11.419459       5.473162      12.906972           0.114271
          121              H       3.267686      10.941456      10.101444       0.259703       2.153065 0.18966428E+02  0.23304587E+03                                 2.815472                            2.578819      -1.911164       1.956219                    0.997301       4.574330      14.735774       0.379108       1.314884      -0.698099      -0.034313      -0.007419      -0.009156       0.036280      -0.015108       0.001281       0.003072       0.048947      -0.068439      -0.024372      -0.015798       0.040170              2.947612       3.722321       0.638636       0.154023       3.059018       0.071605       2.061498           0.000550
          122              H       3.904184      12.735690      10.370294       0.284489       1.679211 0.12790500E+02  0.14356371E+03                                 2.444121                            2.149682      -2.032307       1.916523                    0.997248       4.330135      13.685201       0.402770       1.354853      -0.687369      -0.015705       0.030053       0.003908       0.034134      -0.010489      -0.003910       0.007045       0.022474      -0.042659      -0.017899      -0.005631       0.023530              2.719567       2.548472      -0.912445       0.041565       3.770654       0.073722       1.839577          -0.000454
          123              H       7.789770      18.791915       7.832146       0.284489       1.679213 0.12790513E+02  0.14356389E+03                                 2.444121                            2.149683      -2.032307       1.916523                    0.997248       4.330137      13.685206       0.402770       1.354853      -0.687369       0.015705      -0.030053      -0.003908       0.034134      -0.010489      -0.003910       0.007045       0.022474      -0.042659      -0.017899      -0.005631       0.023530              2.719568       2.548472      -0.912446       0.041565       3.770655       0.073722       1.839577          -0.000454
          124              H       8.426268      20.586149       8.100996       0.259703       2.153064 0.18966419E+02  0.23304574E+03                                 2.815472                            2.578819      -1.911164       1.956220                    0.997301       4.574329      14.735773       0.379108       1.314885      -0.698099       0.034313       0.007419       0.009156       0.036280      -0.015108       0.001281       0.003072       0.048947      -0.068439      -0.024372      -0.015798       0.040170              2.947612       3.722321       0.638636       0.154023       3.059018       0.071605       2.061498           0.000550
          125              H       4.458161      17.207677      15.033213       0.277894       2.315965 0.20995291E+02  0.26269638E+03                                 2.958039                            2.728658      -1.817326       2.031646                    0.996931       4.127013      13.101010       0.368100       1.329865      -0.701204       0.028345      -0.032404       0.008355       0.043855      -0.002635       0.021609       0.001433       0.021537      -0.095047      -0.038928       0.005035       0.033893              3.066050       3.774743      -0.821973       0.000402       2.940085       0.305628       2.483322           0.000430
          126              H       3.961971      18.938542      15.707432       0.301814       1.451843 0.10508969E+02  0.11288245E+03                                 2.279204                            1.990985      -1.865707       2.005884                    0.996350       4.054619      12.748951       0.403118       1.414514      -0.676504       0.007359       0.034853       0.007196       0.036341      -0.006331       0.012190      -0.002144       0.003678      -0.062475      -0.024832       0.004706       0.020126              2.540827       2.485598       0.791783       0.644057       2.753681       0.858398       2.383204          -0.000688
          127              H       0.396702      24.380083      12.778477       0.309570       1.548621 0.12874597E+02  0.14385053E+03                                 2.357090                            2.209699      -1.682329       2.151013                    0.995129       3.518732      10.873181       0.385447       1.422211      -0.683302       0.012917      -0.038330      -0.029246       0.049913       0.006792      -0.017271       0.018115      -0.012860      -0.078616      -0.039896       0.014017       0.025879              2.450710       2.736759      -0.469732      -0.607674       2.311745       0.187477       2.303626          -0.000209
          128              H       0.227205      26.205740      13.357315       0.304433       1.825230 0.15724921E+02  0.18302170E+03                                 2.583243                            2.413991      -1.504089       2.228909                    0.996548       3.447965      10.553811       0.378685       1.389678      -0.693590       0.010134       0.046726       0.007964       0.048471       0.009105      -0.021103       0.021332      -0.004320      -0.074834      -0.043982       0.020039       0.023943              2.692329       2.754674       0.836401      -0.154814       3.165076      -0.107314       2.157237           0.000003
          129              H       7.731983      12.589063       2.495008       0.301814       1.451843 0.10508970E+02  0.11288247E+03                                 2.279206                            1.990986      -1.865708       2.005883                    0.996350       4.054620      12.748960       0.403118       1.414515      -0.676504      -0.007359      -0.034853      -0.007196       0.036341      -0.006331       0.012190      -0.002144       0.003678      -0.062475      -0.024832       0.004706       0.020126              2.540829       2.485599       0.791784       0.644058       2.753683       0.858398       2.383205          -0.000688
          130              H       7.235793      14.319928       3.169227       0.277894       2.315966 0.20995305E+02  0.26269660E+03                                 2.958040                            2.728659      -1.817327       2.031646                    0.996931       4.127015      13.101018       0.368100       1.329865      -0.701204      -0.028345       0.032404      -0.008355       0.043855      -0.002635       0.021609       0.001433       0.021537      -0.095047      -0.038928       0.005035       0.033893              3.066051       3.774744      -0.821974       0.000402       2.940086       0.305628       2.483323           0.000430
          131              H      11.466749       5.321865       4.845125       0.304433       1.825234 0.15724960E+02  0.18302228E+03                                 2.583249                            2.413996      -1.504089       2.228909                    0.996548       3.447966      10.553822       0.378684       1.389679      -0.693590      -0.010134      -0.046726      -0.007964       0.048471       0.009105      -0.021103       0.021332      -0.004320      -0.074834      -0.043982       0.020039       0.023943              2.692335       2.754680       0.836404      -0.154815       3.165083      -0.107314       2.157241           0.000003
          132              H      11.297252       7.147522       5.423963       0.309570       1.548620 0.12874590E+02  0.14385044E+03                                 2.357090                            2.209699      -1.682329       2.151013                    0.995129       3.518731      10.873179       0.385447       1.422211      -0.683302      -0.012917       0.038330       0.029246       0.049913       0.006792      -0.017271       0.018115      -0.012860      -0.078616      -0.039896       0.014017       0.025879              2.450710       2.736758      -0.469732      -0.607674       2.311745       0.187477       2.303626          -0.000209

******************************************************
Auxiliary information for the entire system
The total spin magnetic moment of the unit cell is   6.000193
The total net atomic charge of the unit cell is   -0.000002
Accuracy of reproducing the electrostatic potential in the unit cell:
  The inner radius (bohr) =    5.0000
  The outer radius (bohr) =   12.0000
  Valid grid points have density less than (e/(bohr^3)) =    0.0001
  The number of valid grid points were=       441897
  The rms potential error without charges in kcal/mol is=      5.11300
  The rms potential error with partial charges in kcal/mol is=      1.37571
  The RRMSE value at monopole order=      0.26906
  The rms potential error with partial charges and cloud penetration in kcal/mol is=      1.36291
  The RRMSE value at monopole order with cloud penetration is=      0.26656
  The rms potential error with partial charges and atomic dipoles in kcal/mol is=      0.86506
  The RRMSE value at dipole order=      0.16919
  The rms potential error with partial charges, atomic dipoles and cloud penetration in kcal/mol is=      0.84281
  The RRMSE value at dipole order with cloud penetration=      0.16484

******************************************************
The electron densities and ab initio electrostatic potential were computed in VASP using the PBE functional and
projector augmented wave method. See the main text of the journal article for a description of computational details.
The atomic charges, dipoles, and quadrupoles were computed with the DDEC6 method as described in
(a) T. A. Manz and N. Gabaldon Limas, RSC Adv. 6 (2016) 47771-47801 DOI: 10.1039/c6ra04656h
(b) N. Gabaldon Limas and T. A. Manz, RSC Adv. 8 (2018) 2678-2707 DOI: 10.1039/c7ra11829e.
For each atom in the material, the electron cloud parameters were fit to the spherically averaged atom-in-material
electron density using radial positions for which this density was between 10^-4 and 10^-2 electrons per cubic bohr.
The polarizabilities, dispersion coefficients, and quantum Drude oscillator (QDO) parameters were fit using the MCLF method.
The magnetic structure of the system was optimized in VASP from the default ferromagnetic initial guess using spin polarization.
The atomic spin moments (ASMs) were computed on this optimized magnetic structure using the DDEC6 partition as inputs
to the method of T. A. Manz and D. S. Sholl, J. Chem. Theory Comput. 7 (2011) 4146-4164 DOI: 10.1021/ct200539n.
The RMSE and RRMSE were computed using a uniform grid with Ewald summation.
