# Supplementary material for: A collection of forcefield precursors for metal–organic frameworks
Source: RSC Adv. 2019 Nov 13;9(63):36492–507. doi: 10.1039/c9ra07327b (PMC9075174; doi:10.1039/c9ra07327b)
Supplement: RA-009-C9RA07327B-s3688 [file RA-009-C9RA07327B-s3688.xyz]

  132
jmolscript: load "" {1 1 1} spacegroup "x,y,z" unitcell [{     11.686800     0.000000     0.000000 }, {     -3.895667    21.033478     0.000000 }, {      3.895593    10.516764    18.215528 }]
Nd     3.804407    11.981618     1.457060     2.095095
Nd     7.700035     5.787792     7.110614     2.091456
Nd    11.595613    13.780833     9.647854     2.092888
Nd     7.882319    19.568624    16.758468     2.095095
Nd     3.986691    25.762450    11.104914     2.091456
Nd     0.091113    17.769409     8.567674     2.092888
C      5.099330     6.014531     5.863578     0.593517
C      3.922467     6.330032     4.956445    -0.054231
C      4.152693     7.061995     3.805224     0.030429
C      3.089191     7.551023     3.020135    -0.078081
C      3.391874     8.525923     1.881664     0.683256
C      1.790789     7.257606     3.411768    -0.030252
C      1.497455     6.509868     4.593956     0.238907
C      2.594848     6.087096     5.333507    -0.028269
C      5.327582    20.863131    17.534267     0.488679
C      8.994915    12.587499    10.075009     0.597015
C      7.818057    11.644147    10.255342    -0.042478
C      8.048292    10.281178    10.197053    -0.003257
C      6.984796     9.356757    10.166086    -0.067181
C      7.287488     7.883361     9.891032     0.687246
C      5.686391     9.842630    10.224376    -0.062249
C      5.393048    11.240305    10.280844     0.254021
C      6.490436    12.092161    10.277201    -0.064557
C      1.431954    25.787057     9.595940     0.486413
C      1.203702    12.948212     2.276941     0.597489
C      0.026841    13.576062     3.003741    -0.046759
C      0.257070    14.207068     4.213252     0.007731
C     -0.806429    14.642463     5.029307    -0.071546
C     -0.503740    15.140958     6.442832     0.686266
C      9.581968    14.450006     4.579384    -0.047387
C      9.288630    13.800070     3.340728     0.249703
C     -1.300780    13.370986     2.604821    -0.053717
C      9.223184    16.450296     9.300849     0.488409
C      6.587396    25.535711    12.351950     0.593516
C      7.764259    25.220210    13.259083    -0.054231
C      7.534033    24.488247    14.410304     0.030429
C      8.597535    23.999219    15.195393    -0.078081
C      8.294852    23.024319    16.333864     0.683256
C      9.895937    24.292636    14.803760    -0.030252
C     10.189271    25.040374    13.621572     0.238907
C      9.091878    25.463146    12.882021    -0.028269
C      6.359144    10.687111     0.681261     0.488679
C      2.691811    18.962743     8.140519     0.597015
C      3.868669    19.906095     7.960186    -0.042478
C      3.638434    21.269064     8.018475    -0.003257
C      4.701930    22.193485     8.049442    -0.067181
C      4.399238    23.666881     8.324496     0.687246
C      6.000335    21.707612     7.991152    -0.062249
C      6.293678    20.309937     7.934684     0.254021
C      5.196290    19.458081     7.938327    -0.064558
C     10.254772     5.763185     8.619588     0.486413
C     10.483024    18.602030    15.938587     0.597489
C     11.659885    17.974180    15.211787    -0.046759
C     11.429656    17.343174    14.002276     0.007731
C     12.493155    16.907779    13.186221    -0.071546
C     12.190466    16.409284    11.772696     0.686266
C      2.104758    17.100236    13.636144    -0.047387
C      2.398096    17.750172    14.874800     0.249703
C     12.987506    18.179256    15.610707    -0.053717
C      2.463542    15.099946     8.914679     0.488409
I      6.108243     7.360775     3.093179    -0.016677
I      0.220547     7.899336     2.181127    -0.031738
I      2.240627     5.063609     7.136844     0.000576
I     10.003847     9.515139    10.294323    -0.041225
I      4.116157     8.455998    10.283941    -0.008016
I      6.136202    14.165641    10.261900     0.009079
I      2.212622    14.674328     4.828026    -0.032337
I      8.011729    15.194908     5.750460    -0.024560
I     -1.655006    12.320992     0.816784     0.003904
I      5.578483    24.189467    15.122349    -0.016676
I     11.466179    23.650906    16.034401    -0.031737
I      9.446099    26.486633    11.078684     0.000576
I      1.682879    22.035103     7.921205    -0.041225
I      7.570569    23.094244     7.931587    -0.008017
I      5.550524    17.384601     7.953628     0.009079
I      9.474104    16.875914    13.387502    -0.032338
I      3.674997    16.355334    12.465068    -0.024560
I     13.341732    19.229250    17.398744     0.003904
N     11.875334     6.279552     4.971018    -0.667168
N      4.084125    11.682008    10.291773    -0.584759
N      7.979708    13.588683     2.952737    -0.629323
N     -0.188608    25.270690    13.244510    -0.667168
N      7.602601    19.868234     7.923755    -0.584760
N      3.707018    17.961559    15.262791    -0.629323
O      5.538752     6.891628     6.583820    -0.621236
O      5.647444     4.866734     5.757564    -0.657348
O      3.555487     9.697383     2.275666    -0.640832
O      3.435115     8.070652     0.718238    -0.652952
O      5.331089    19.922933    16.718212    -0.586285
O      6.353682    21.268867    18.057053    -0.646329
O      9.434336    12.772697     8.955300    -0.619594
O      9.543026    13.069587    11.122037    -0.656634
O      7.451102     7.638845     8.679517    -0.638938
O      7.330733     7.103441    10.867020    -0.651560
O      1.435463    25.550432    10.818202    -0.598274
O      2.458054    26.036934     8.983170    -0.653359
O      1.643130    11.885917     2.676408    -0.622161
O      1.751810    13.613920     1.335927    -0.658259
O     11.346679    14.214014     7.260345    -0.638946
O     -0.460502    16.376149     6.630270    -0.653355
O      9.226685    17.627118     8.894642    -0.589577
O     10.249287    15.794683     9.390833    -0.650083
O      6.147974    24.658614    11.631708    -0.621236
O      6.039282    26.683508    12.457964    -0.657348
O      8.131239    21.852859    15.939862    -0.640832
O      8.251611    23.479590    17.497290    -0.652952
O      6.355637    11.627309     1.497316    -0.586285
O      5.333044    10.281375     0.158475    -0.646329
O      2.252390    18.777545     9.260228    -0.619594
O      2.143700    18.480655     7.093491    -0.656634
O      4.235624    23.911397     9.536011    -0.638938
O      4.355993    24.446801     7.348508    -0.651560
O     10.251263     5.999810     7.397326    -0.598274
O      9.228672     5.513308     9.232358    -0.653359
O     10.043596    19.664325    15.539120    -0.622161
O      9.934916    17.936322    16.879601    -0.658259
O      0.340047    17.336228    10.955183    -0.638946
O     12.147228    15.174093    11.585258    -0.653355
O      2.460041    13.923124     9.320886    -0.589577
O      1.437439    15.755559     8.824695    -0.650083
H     11.427577     5.272994     4.835312     0.304529
H     11.271358     7.101120     5.409648     0.309298
H      3.253156    10.958771    10.155703     0.259142
H      3.863358    12.760079    10.436587     0.286846
H      7.693384    12.634919     2.462193     0.301975
H      7.214376    14.372495     3.131431     0.277617
H      0.415368    24.449122    12.805880     0.309298
H      0.259149    26.277248    13.380216     0.304528
H      7.823368    18.790163     7.778941     0.286846
H      8.433570    20.591471     8.059825     0.259143
H      4.472350    17.177747    15.084097     0.277617
H      3.993342    18.915323    15.753335     0.301975

The following XYZ coordinates are in angstroms. Other properties are in atomic units.
The sperically averaged electron density of each atom fit to a function of the form exp(a - br)
eigen_1, eigen_2 and eigen_3 are the three eigenvalues of traceless quadrupole moment tensor
  atom number  atomic symbol              X              Y              Z     net charge C6 coefficient C8 coefficient C10 coefficient fluctuating dipole atomic polarizability isotropic forcefield polarizability              a              b squared Pearson coefficient          <r^3>          <r^4>         wp_QDO          m_QDO          q_QDO       dipole_x       dipole_y       dipole_z         dipole            Qxy            Qxz            Qyz     Q(x^2-y^2)  Q(3z^2 - R^2)        eigen_1        eigen_2        eigen_3 static polarizability      alpha(xx)      alpha(xy)      alpha(xz)      alpha(yy)      alpha(yz)      alpha(zz) atomic spin moment
            1             Nd       3.804407      11.981618       1.457060       2.095095     137.443399 0.33659254E+04  0.11794403E+06                                17.539326                           15.487278       2.581870       2.468672                    0.999895      85.062404     206.677200       0.654120       0.267225      -1.330711      -0.019107      -0.017659      -0.015753       0.030415       0.093598       0.099097       0.022148      -0.148602       0.206835      -0.180947       0.030468       0.150479             20.640855      25.577609      -2.569458      -5.403611      16.003240       1.054994      20.341717           0.072727
            2             Nd       7.700035       5.787792       7.110614       2.091456     138.986783 0.34170032E+04  0.12020864E+06                                17.687485                           15.624882       2.577611       2.466063                    0.999882      85.291925     207.775949       0.649825       0.267929      -1.329580      -0.019561      -0.006551       0.028791       0.035418       0.037420      -0.123838      -0.021557      -0.157231       0.192779      -0.177352       0.034937       0.142415             20.797990      25.672159      -3.438377       5.151347      18.388757      -2.458042      18.333053           0.078177
            3             Nd      11.595613      13.780833       9.647854       2.092888     137.856594 0.33801151E+04  0.11856952E+06                                17.575696                           15.523402       2.578324       2.466687                    0.999879      85.156310     207.038136       0.653117       0.267346      -1.330519      -0.017532       0.024563      -0.008963       0.031481      -0.132053       0.029022       0.001616      -0.190985       0.088262      -0.181036       0.031609       0.149427             20.681022      25.514206       6.034797       0.415131      20.263170       1.281012      16.265688           0.075063
            4             Nd       7.882319      19.568624      16.758468       2.095095     137.443351 0.33659239E+04  0.11794397E+06                                17.539322                           15.487274       2.581870       2.468672                    0.999895      85.062397     206.677168       0.654120       0.267225      -1.330711       0.019107       0.017659       0.015753       0.030415       0.093598       0.099097       0.022148      -0.148602       0.206834      -0.180947       0.030468       0.150479             20.640849      25.577601      -2.569458      -5.403609      16.003236       1.054994      20.341711           0.072709
            5             Nd       3.986691      25.762450      11.104914       2.091456     138.986855 0.34170054E+04  0.12020874E+06                                17.687493                           15.624888       2.577612       2.466063                    0.999882      85.291932     207.775991       0.649825       0.267929      -1.329580       0.019561       0.006551      -0.028791       0.035418       0.037420      -0.123838      -0.021557      -0.157230       0.192779      -0.177352       0.034937       0.142415             20.797999      25.672173      -3.438379       5.151350      18.388764      -2.458043      18.333060           0.078178
            6             Nd       0.091113      17.769409       8.567674       2.092888     137.856581 0.33801147E+04  0.11856950E+06                                17.575695                           15.523402       2.578324       2.466687                    0.999879      85.156305     207.038120       0.653117       0.267346      -1.330519       0.017532      -0.024563       0.008963       0.031481      -0.132053       0.029021       0.001616      -0.190985       0.088261      -0.181036       0.031609       0.149427             20.681020      25.514206       6.034797       0.415131      20.263169       1.281012      16.265687           0.075066
            7              C       5.099330       6.014531       5.863578       0.593517      25.878374 0.27127855E+03  0.58316100E+04                                 8.513919                            6.082511      -0.558434       1.849625                    0.998941      24.880146      75.040253       0.557124       0.511425      -0.982616      -0.014486      -0.011539       0.033959       0.038681       0.021955      -0.066074      -0.022697      -0.056169       0.136241      -0.085426      -0.004459       0.089886             10.803127      12.522939      -2.751118       6.162410       9.105819      -1.269899      10.780625          -0.000106
            8              C       3.922467       6.330032       4.956445      -0.054231      47.568905 0.48005029E+03  0.11589216E+05                                11.639069                            7.430947      -0.315166       1.900383                    0.997971      28.841280      84.498416       0.588174       0.431353      -1.053039      -0.019257      -0.010678      -0.005491       0.022693      -0.020979       0.000096       0.058296      -0.125102      -0.059335      -0.061268      -0.041679       0.102948             16.138455      20.567723      -2.264453       5.768213       9.650311      -6.804390      18.197333           0.000787
            9              C       4.152693       7.061995       3.805224       0.030429      42.385594 0.51544592E+03  0.12620569E+05                                10.766028                            7.730027      -0.025641       1.983640                    0.998046      28.786874      83.922955       0.575440       0.434721      -1.054862       0.020676       0.005947      -0.008895       0.023280       0.010675      -0.017889       0.022501       0.023163      -0.057830      -0.041605       0.013398       0.028207             13.962199      12.625121      -1.879172       2.749638      10.469801      -8.162430      18.791677           0.000125
           10              C       3.089191       7.551023       3.020135      -0.078081      47.195375 0.49258991E+03  0.11931124E+05                                11.470654                            7.438430      -0.254402       1.911805                    0.998324      29.048682      84.371517       0.600346       0.421219      -1.062666      -0.009430      -0.017669       0.016095       0.025694      -0.007644       0.000512       0.073480      -0.098597       0.060637      -0.061324      -0.042648       0.103972             16.041168      14.046110       1.241696      -1.245635      13.300622     -10.542997      20.776773           0.000176
           11              C       3.391874       8.525923       1.881664       0.683256      23.184085 0.24564139E+03  0.51473606E+04                                 7.965212                            5.834915      -0.637660       1.850962                    0.998109      23.225376      68.998825       0.562373       0.519755      -0.979357       0.005699       0.033616      -0.036180       0.049715      -0.033288       0.014798       0.013613       0.134651      -0.155053      -0.067552      -0.034239       0.101791             10.066961       5.305506       1.153649      -1.609592      10.431215      -3.609984      14.464163           0.000926
           12              C       1.790789       7.257606       3.411768      -0.030252      43.739013 0.54385174E+03  0.13452209E+05                                10.860639                            7.856670       0.022836       1.989308                    0.998538      29.318663      85.004674       0.581789       0.425626      -1.063894      -0.012079       0.033417      -0.035991       0.050576      -0.020682       0.023475       0.024106       0.009998      -0.043427      -0.047802       0.018584       0.029218             13.812456      15.394999       2.770563      -3.421964       9.867308      -6.810991      16.175059           0.000424
           13              C       1.497455       6.509868       4.593956       0.238907      36.307957 0.36334787E+03  0.81949632E+04                                 9.773465                            6.495151      -0.134612       1.972390                    0.999330      25.865403      73.631236       0.623727       0.435399      -1.048897      -0.109365      -0.016795       0.031694       0.115096       0.012550      -0.029228       0.043032      -0.040816      -0.101546      -0.069428       0.011820       0.057608             12.781596      18.651692       1.936804      -2.626371       7.716855      -4.496356      11.976240           0.000701
           14              C       2.594848       6.087096       5.333507      -0.028269      41.858840 0.52771458E+03  0.12960685E+05                                10.527394                            7.737559       0.112780       2.021567                    0.998730      29.069251      84.100466       0.586188       0.425442      -1.063553       0.032571      -0.027875       0.039565       0.058338       0.018659      -0.027352      -0.005436      -0.043806       0.055214      -0.047061       0.009439       0.037622             12.876116      19.629951      -0.131675       1.196063       7.659186      -3.803460      11.339211           0.000876
           15              C       5.327582      20.863131      17.534267       0.488679      28.329981 0.36975071E+03  0.85217848E+04                                 8.754361                            7.036133      -0.236917       1.904757                    0.999367      27.630490      84.126014       0.529291       0.502100      -0.994847       0.151312      -0.063445      -0.025145       0.165990       0.100819       0.036046      -0.088232      -0.221814       0.322248      -0.217425       0.039809       0.177616              9.844418      10.659928       2.559325       2.920755       8.982824       3.455683       9.890503           0.640949
           16              C       8.994915      12.587499      10.075009       0.597015      25.837398 0.27025939E+03  0.58043822E+04                                 8.518976                            6.080429      -0.563131       1.849921                    0.998892      24.790227      74.740921       0.555920       0.513002      -0.981835      -0.012893       0.032062      -0.005886       0.035055      -0.072075       0.013785      -0.006586      -0.107851      -0.010260      -0.089339      -0.003899       0.093238             10.823549      12.574145       6.724927      -0.704758      11.444689      -0.089559       8.451814          -0.000142
           17              C       7.818057      11.644147      10.255342      -0.042478      46.671977 0.47116598E+03  0.11309851E+05                                11.433721                            7.318052      -0.238684       1.924349                    0.998171      28.621126      83.327532       0.598652       0.426234      -1.057296      -0.019246      -0.002886       0.012608       0.023188       0.015216       0.018483       0.010468      -0.002773       0.286173      -0.063273      -0.035495       0.098768             15.812816      20.286661       5.957078      -0.904389      21.335830      -0.290617       5.815957           0.000846
           18              C       8.048292      10.281178      10.197053      -0.003257      43.967609 0.53882802E+03  0.13355085E+05                                11.047034                            7.923073      -0.069626       1.962493                    0.997746      29.506774      86.863832       0.565641       0.436886      -1.052379       0.020110      -0.011546       0.001858       0.023263      -0.023168       0.002171      -0.002884       0.059656      -0.024637      -0.033823      -0.008230       0.042053             14.311763      13.054773       3.318483       0.262618      24.268209       0.490004       5.612307           0.000138
           19              C       6.984796       9.356757      10.166086      -0.067181      46.497500 0.48572256E+03  0.11716547E+05                                11.314635                            7.355207      -0.195856       1.929694                    0.998452      28.897177      83.595458       0.607942       0.417670      -1.065555      -0.006463       0.024887       0.006162       0.026440       0.001862       0.008608      -0.027313      -0.027757       0.278428      -0.061245      -0.037665       0.098910             15.782378      13.903362      -1.789479      -0.444669      27.462229       2.001198       5.981544           0.000189
           20              C       7.287488       7.883361       9.891032       0.687246      23.071148 0.24402119E+03  0.51047984E+04                                 7.951709                            5.824359      -0.642792       1.852441                    0.998080      23.099628      68.560473       0.561636       0.521315      -0.978654       0.009162      -0.048285      -0.011088       0.050382       0.032271       0.021929      -0.002480       0.159594      -0.101736      -0.070411      -0.035789       0.106200             10.054340       5.297298      -1.994796      -0.194414      16.539031       0.058731       8.326690           0.001019
           21              C       5.686391       9.842630      10.224376      -0.062249      45.743302 0.56832627E+03  0.14240733E+05                                11.254290                            8.077064      -0.084120       1.951615                    0.997790      30.031164      88.192714       0.567846       0.430468      -1.058834      -0.019122      -0.037652      -0.008169       0.043013       0.037452       0.004724      -0.000120       0.039627      -0.022676      -0.038798      -0.007645       0.046444             14.411771      16.098080      -4.663978      -0.704178      21.393745       0.686714       5.743488           0.000408
           22              C       5.393048      11.240305      10.280844       0.254021      36.863124 0.37026449E+03  0.84098627E+04                                 9.941538                            6.593787      -0.205209       1.944508                    0.999271      26.195609      75.401620       0.612407       0.440341      -1.043523      -0.082822       0.026959      -0.002750       0.087143      -0.020617       0.004862       0.003530       0.026425       0.073831      -0.037270       0.011693       0.025577             13.058636      19.083740      -3.208470      -0.301581      15.162759       0.370709       4.929410           0.000545
           23              C       6.490436      12.092161      10.277201      -0.064557      43.918350 0.55236348E+03  0.13746255E+05                                10.924399                            7.952852      -0.026581       1.972406                    0.997961      29.819634      87.349576       0.573185       0.429390      -1.059210       0.019907       0.046397       0.000559       0.050491      -0.031448      -0.000610       0.000743      -0.064466      -0.056605      -0.035604      -0.018875       0.054479             13.437565      20.594707       1.193321      -0.483991      14.239094       0.333879       5.478894           0.000540
           24              C       1.431954      25.787057       9.595940       0.486413      27.702044 0.36698291E+03  0.84440790E+04                                 8.607819                            7.008107      -0.230556       1.908148                    0.999272      27.609030      84.055136       0.530411       0.501865      -0.994733       0.147146       0.007896       0.066281       0.161578      -0.017990      -0.111113       0.024662      -0.333800      -0.037344      -0.220170       0.040132       0.180039              9.569183      10.429796       1.175901      -3.366112       6.570194      -2.010898      11.707558           0.632989
           25              C       1.203702      12.948212       2.276941       0.597489      25.844459 0.27043982E+03  0.58099542E+04                                 8.518391                            6.080391      -0.558216       1.850388                    0.998903      24.832202      74.909044       0.556135       0.512653      -0.981879      -0.012816      -0.022188      -0.025836       0.036388       0.046249       0.055175       0.027001      -0.071137       0.107163      -0.089403      -0.001555       0.090958             10.820412      12.568670      -3.961071      -5.480876       9.254318       1.346600      10.638249          -0.000134
           26              C       0.026841      13.576062       3.003741      -0.046759      47.041551 0.47443643E+03  0.11412670E+05                                11.515511                            7.357770      -0.267716       1.914994                    0.998268      28.712162      83.792118       0.595047       0.427903      -1.055838      -0.019163       0.013796      -0.007957       0.024917       0.006814      -0.021081      -0.069233      -0.098492       0.001758      -0.063355      -0.036872       0.100227             15.956691      20.445668      -3.812241      -4.770948      10.005567       6.938782      17.418839           0.000874
           27              C       0.257070      14.207068       4.213252       0.007731      43.505881 0.53146017E+03  0.13123413E+05                                10.968878                            7.864566      -0.053979       1.969568                    0.997889      29.281141      85.957729       0.568355       0.436425      -1.052961       0.020143       0.007094       0.008513       0.022989       0.012105       0.018976      -0.010114       0.035732      -0.072236      -0.036116      -0.001556       0.037671             14.231487      12.943749      -1.430361      -3.016005       9.770223       7.787492      19.980490           0.000139
           28              C      -0.806429      14.642463       5.029307      -0.071546      46.797832 0.48837420E+03  0.11798598E+05                                11.378912                            7.385159      -0.211632       1.924882                    0.998352      28.955393      83.875592       0.605383       0.418792      -1.064656      -0.006380      -0.008996      -0.023136       0.025630       0.008582      -0.007973      -0.042650      -0.144063      -0.073767      -0.061465      -0.038295       0.099760             15.912603      13.976292       0.502738       1.746317       9.673682       8.385813      24.087836           0.000189
           29              C      -0.503740      15.140958       6.442832       0.686266      23.097229 0.24426267E+03  0.51119335E+04                                 7.959374                            5.827636      -0.646097       1.850631                    0.998035      23.137924      68.724138       0.561331       0.521386      -0.978464       0.007077       0.014230       0.047287       0.049886       0.003976      -0.038912      -0.011209       0.133365      -0.174659      -0.070537      -0.034822       0.105359             10.075509       5.304993       0.824068       1.815193      10.324207       3.533926      14.597328           0.000959
           30              C       9.581968      14.450006       4.579384      -0.047387      44.798553 0.55661910E+03  0.13864087E+05                                11.077353                            7.975652      -0.040432       1.967851                    0.998102      29.692299      86.713772       0.573809       0.428554      -1.060848      -0.017530       0.023129       0.034922       0.045407      -0.016695      -0.031003      -0.014811       0.030652      -0.027738      -0.043253       0.002782       0.040472             14.166573      15.823521       1.706429       4.288606       8.887567       6.297381      17.788631           0.000424
           31              C       9.288630      13.800070       3.340728       0.249703      36.807324 0.36772493E+03  0.83331195E+04                                 9.921714                            6.562573      -0.184465       1.953267                    0.999313      26.090608      74.875503       0.615411       0.439194      -1.044793      -0.092876      -0.016185      -0.025970       0.097788       0.005418       0.024250      -0.020066      -0.036227      -0.108219      -0.052941       0.011570       0.041371             13.053424      19.171327       1.275602       2.975186       7.157793       4.197222      12.831153           0.000600
           32              C      -1.300780      13.370986       2.604821      -0.053717      43.427801 0.54542762E+03  0.13525340E+05                                10.834043                            7.894304       0.005761       1.984006                    0.998204      29.612328      86.473021       0.576465       0.428471      -1.060208       0.023865      -0.032188      -0.036474       0.054185       0.022402       0.024284       0.016914      -0.022514       0.085057      -0.041727      -0.007445       0.049173             13.326131      20.418836      -1.055366      -0.771246       7.293091       3.577354      12.266466           0.000634
           33              C       9.223184      16.450296       9.300849       0.488409      27.950967 0.36729043E+03  0.84491263E+04                                 8.662573                            7.007941      -0.213853       1.913372                    0.999352      27.532573      83.689348       0.531008       0.501421      -0.995400       0.150842       0.055496      -0.034498       0.164388      -0.082494       0.066124       0.069323      -0.182687       0.436275      -0.216862       0.038313       0.178549              9.695900      10.520895      -3.656072       0.711211      12.377324      -1.315391       6.189482           0.638158
           34              C       6.587396      25.535711      12.351950       0.593516      25.878371 0.27127850E+03  0.58316088E+04                                 8.513919                            6.082511      -0.558434       1.849625                    0.998941      24.880146      75.040257       0.557123       0.511425      -0.982616       0.014486       0.011539      -0.033959       0.038681       0.021955      -0.066074      -0.022697      -0.056169       0.136242      -0.085426      -0.004459       0.089886             10.803128      12.522940      -2.751118       6.162411       9.105819      -1.269899      10.780625          -0.000106
           35              C       7.764259      25.220210      13.259083      -0.054231      47.568910 0.48005031E+03  0.11589217E+05                                11.639070                            7.430948      -0.315166       1.900383                    0.997971      28.841281      84.498427       0.588174       0.431353      -1.053039       0.019257       0.010678       0.005491       0.022693      -0.020979       0.000096       0.058296      -0.125102      -0.059335      -0.061268      -0.041679       0.102948             16.138459      20.567728      -2.264454       5.768216       9.650312      -6.804391      18.197335           0.000787
           36              C       7.534033      24.488247      14.410304       0.030429      42.385600 0.51544600E+03  0.12620571E+05                                10.766030                            7.730028      -0.025641       1.983640                    0.998046      28.786876      83.922965       0.575440       0.434721      -1.054862      -0.020676      -0.005947       0.008895       0.023280       0.010675      -0.017889       0.022501       0.023163      -0.057830      -0.041605       0.013398       0.028207             13.962201      12.625124      -1.879172       2.749638      10.469802      -8.162431      18.791679           0.000125
           37              C       8.597535      23.999219      15.195393      -0.078081      47.195376 0.49258989E+03  0.11931124E+05                                11.470655                            7.438430      -0.254402       1.911805                    0.998324      29.048682      84.371522       0.600346       0.421219      -1.062666       0.009430       0.017669      -0.016095       0.025694      -0.007644       0.000512       0.073481      -0.098597       0.060637      -0.061324      -0.042648       0.103972             16.041170      14.046112       1.241696      -1.245636      13.300623     -10.542998      20.776775           0.000176
           38              C       8.294852      23.024319      16.333864       0.683256      23.184087 0.24564141E+03  0.51473613E+04                                 7.965212                            5.834915      -0.637660       1.850962                    0.998109      23.225377      68.998826       0.562373       0.519755      -0.979357      -0.005699      -0.033616       0.036180       0.049715      -0.033288       0.014798       0.013613       0.134650      -0.155053      -0.067552      -0.034239       0.101791             10.066962       5.305506       1.153649      -1.609592      10.431215      -3.609985      14.464164           0.000926
           39              C       9.895937      24.292636      14.803760      -0.030252      43.739034 0.54385199E+03  0.13452217E+05                                10.860644                            7.856673       0.022835       1.989308                    0.998538      29.318670      85.004714       0.581788       0.425626      -1.063894       0.012079      -0.033417       0.035991       0.050576      -0.020682       0.023475       0.024106       0.009998      -0.043427      -0.047802       0.018584       0.029218             13.812463      15.395007       2.770565      -3.421965       9.867314      -6.810995      16.175068           0.000424
           40              C      10.189271      25.040374      13.621572       0.238907      36.307964 0.36334790E+03  0.81949644E+04                                 9.773468                            6.495151      -0.134613       1.972390                    0.999330      25.865405      73.631250       0.623727       0.435399      -1.048897       0.109365       0.016795      -0.031694       0.115096       0.012550      -0.029228       0.043032      -0.040816      -0.101546      -0.069428       0.011820       0.057608             12.781600      18.651699       1.936806      -2.626372       7.716858      -4.496357      11.976242           0.000701
           41              C       9.091878      25.463146      12.882021      -0.028269      41.858845 0.52771462E+03  0.12960687E+05                                10.527396                            7.737560       0.112780       2.021567                    0.998730      29.069252      84.100481       0.586188       0.425442      -1.063553      -0.032571       0.027875      -0.039565       0.058338       0.018659      -0.027352      -0.005436      -0.043806       0.055214      -0.047061       0.009439       0.037622             12.876119      19.629957      -0.131675       1.196064       7.659187      -3.803461      11.339214           0.000876
           42              C       6.359144      10.687111       0.681261       0.488679      28.329979 0.36975068E+03  0.85217839E+04                                 8.754361                            7.036133      -0.236917       1.904757                    0.999367      27.630489      84.126013       0.529291       0.502100      -0.994847      -0.151312       0.063445       0.025145       0.165990       0.100819       0.036046      -0.088232      -0.221814       0.322248      -0.217425       0.039809       0.177616              9.844418      10.659928       2.559325       2.920755       8.982824       3.455683       9.890503           0.640948
           43              C       2.691811      18.962743       8.140519       0.597015      25.837399 0.27025939E+03  0.58043822E+04                                 8.518976                            6.080429      -0.563131       1.849921                    0.998892      24.790227      74.740923       0.555920       0.513002      -0.981835       0.012893      -0.032062       0.005886       0.035055      -0.072075       0.013785      -0.006586      -0.107851      -0.010260      -0.089339      -0.003899       0.093238             10.823550      12.574146       6.724927      -0.704758      11.444689      -0.089559       8.451815          -0.000142
           44              C       3.868669      19.906095       7.960186      -0.042478      46.671977 0.47116598E+03  0.11309851E+05                                11.433721                            7.318052      -0.238684       1.924349                    0.998171      28.621126      83.327531       0.598652       0.426234      -1.057296       0.019246       0.002886      -0.012608       0.023188       0.015216       0.018483       0.010468      -0.002773       0.286173      -0.063273      -0.035495       0.098768             15.812816      20.286661       5.957077      -0.904390      21.335829      -0.290617       5.815957           0.000846
           45              C       3.638434      21.269064       8.018475      -0.003257      43.967603 0.53882795E+03  0.13355083E+05                                11.047033                            7.923072      -0.069626       1.962493                    0.997746      29.506772      86.863820       0.565642       0.436886      -1.052379      -0.020110       0.011546      -0.001858       0.023263      -0.023168       0.002171      -0.002884       0.059656      -0.024637      -0.033823      -0.008229       0.042053             14.311760      13.054771       3.318482       0.262618      24.268204       0.490004       5.612306           0.000138
           46              C       4.701930      22.193485       8.049442      -0.067181      46.497498 0.48572256E+03  0.11716547E+05                                11.314634                            7.355207      -0.195855       1.929694                    0.998452      28.897177      83.595454       0.607942       0.417669      -1.065555       0.006463      -0.024887      -0.006162       0.026440       0.001862       0.008608      -0.027313      -0.027757       0.278428      -0.061245      -0.037665       0.098910             15.782377      13.903361      -1.789480      -0.444669      27.462226       2.001198       5.981544           0.000189
           47              C       4.399238      23.666881       8.324496       0.687246      23.071147 0.24402118E+03  0.51047981E+04                                 7.951708                            5.824359      -0.642792       1.852441                    0.998080      23.099627      68.560469       0.561636       0.521315      -0.978654      -0.009162       0.048285       0.011088       0.050382       0.032271       0.021929      -0.002480       0.159595      -0.101736      -0.070411      -0.035789       0.106200             10.054339       5.297298      -1.994796      -0.194414      16.539030       0.058731       8.326690           0.001019
           48              C       6.000335      21.707612       7.991152      -0.062249      45.743311 0.56832637E+03  0.14240736E+05                                11.254292                            8.077065      -0.084121       1.951615                    0.997790      30.031167      88.192732       0.567846       0.430468      -1.058834       0.019122       0.037652       0.008169       0.043013       0.037452       0.004724      -0.000120       0.039627      -0.022676      -0.038798      -0.007645       0.046444             14.411774      16.098083      -4.663979      -0.704178      21.393751       0.686714       5.743489           0.000408
           49              C       6.293678      20.309937       7.934684       0.254021      36.863124 0.37026447E+03  0.84098624E+04                                 9.941539                            6.593788      -0.205209       1.944508                    0.999271      26.195609      75.401625       0.612407       0.440341      -1.043523       0.082822      -0.026959       0.002750       0.087143      -0.020617       0.004862       0.003530       0.026425       0.073831      -0.037270       0.011693       0.025577             13.058637      19.083742      -3.208471      -0.301581      15.162760       0.370709       4.929410           0.000546
           50              C       5.196290      19.458081       7.938327      -0.064558      43.918355 0.55236354E+03  0.13746257E+05                                10.924401                            7.952853      -0.026581       1.972406                    0.997961      29.819636      87.349584       0.573185       0.429390      -1.059210      -0.019907      -0.046397      -0.000559       0.050491      -0.031448      -0.000610       0.000743      -0.064466      -0.056605      -0.035604      -0.018875       0.054479             13.437567      20.594710       1.193322      -0.483991      14.239095       0.333880       5.478895           0.000540
           51              C      10.254772       5.763185       8.619588       0.486413      27.702044 0.36698291E+03  0.84440789E+04                                 8.607818                            7.008107      -0.230556       1.908148                    0.999272      27.609030      84.055133       0.530411       0.501865      -0.994733      -0.147146      -0.007896      -0.066281       0.161578      -0.017990      -0.111113       0.024662      -0.333800      -0.037344      -0.220170       0.040132       0.180038              9.569182      10.429795       1.175901      -3.366111       6.570194      -2.010898      11.707557           0.632989
           52              C      10.483024      18.602030      15.938587       0.597489      25.844455 0.27043977E+03  0.58099530E+04                                 8.518391                            6.080391      -0.558216       1.850388                    0.998903      24.832202      74.909049       0.556135       0.512653      -0.981879       0.012816       0.022188       0.025836       0.036388       0.046249       0.055175       0.027001      -0.071137       0.107163      -0.089403      -0.001555       0.090958             10.820412      12.568669      -3.961071      -5.480876       9.254318       1.346600      10.638249          -0.000134
           53              C      11.659885      17.974180      15.211787      -0.046759      47.041549 0.47443641E+03  0.11412669E+05                                11.515511                            7.357770      -0.267715       1.914994                    0.998268      28.712161      83.792115       0.595047       0.427903      -1.055838       0.019163      -0.013796       0.007957       0.024917       0.006813      -0.021081      -0.069233      -0.098492       0.001758      -0.063355      -0.036872       0.100227             15.956691      20.445667      -3.812241      -4.770948      10.005567       6.938782      17.418839           0.000874
           54              C      11.429656      17.343174      14.002276       0.007731      43.505884 0.53146020E+03  0.13123414E+05                                10.968879                            7.864567      -0.053980       1.969568                    0.997889      29.281142      85.957742       0.568355       0.436426      -1.052961      -0.020143      -0.007094      -0.008513       0.022989       0.012105       0.018976      -0.010114       0.035732      -0.072236      -0.036116      -0.001556       0.037671             14.231490      12.943751      -1.430361      -3.016006       9.770225       7.787494      19.980495           0.000140
           55              C      12.493155      16.907779      13.186221      -0.071546      46.797833 0.48837420E+03  0.11798598E+05                                11.378912                            7.385159      -0.211632       1.924882                    0.998352      28.955393      83.875593       0.605383       0.418792      -1.064656       0.006380       0.008996       0.023136       0.025630       0.008582      -0.007973      -0.042650      -0.144063      -0.073767      -0.061465      -0.038295       0.099760             15.912603      13.976292       0.502738       1.746317       9.673682       8.385814      24.087836           0.000188
           56              C      12.190466      16.409284      11.772696       0.686266      23.097231 0.24426270E+03  0.51119343E+04                                 7.959374                            5.827636      -0.646097       1.850631                    0.998035      23.137925      68.724139       0.561331       0.521386      -0.978464      -0.007077      -0.014230      -0.047287       0.049886       0.003976      -0.038912      -0.011209       0.133365      -0.174659      -0.070537      -0.034822       0.105359             10.075509       5.304993       0.824068       1.815192      10.324207       3.533926      14.597328           0.000959
           57              C       2.104758      17.100236      13.636144      -0.047387      44.798551 0.55661907E+03  0.13864086E+05                                11.077353                            7.975651      -0.040431       1.967851                    0.998102      29.692298      86.713766       0.573809       0.428554      -1.060848       0.017530      -0.023129      -0.034922       0.045407      -0.016695      -0.031003      -0.014811       0.030652      -0.027738      -0.043253       0.002782       0.040472             14.166571      15.823521       1.706428       4.288606       8.887566       6.297380      17.788628           0.000424
           58              C       2.398096      17.750172      14.874800       0.249703      36.807321 0.36772491E+03  0.83331189E+04                                 9.921713                            6.562573      -0.184465       1.953267                    0.999313      26.090607      74.875496       0.615411       0.439194      -1.044793       0.092876       0.016185       0.025970       0.097788       0.005418       0.024250      -0.020066      -0.036227      -0.108219      -0.052941       0.011570       0.041371             13.053423      19.171325       1.275601       2.975185       7.157792       4.197221      12.831151           0.000601
           59              C      12.987506      18.179256      15.610707      -0.053717      43.427800 0.54542759E+03  0.13525340E+05                                10.834042                            7.894304       0.005761       1.984006                    0.998204      29.612327      86.473016       0.576465       0.428471      -1.060208      -0.023865       0.032188       0.036474       0.054185       0.022402       0.024284       0.016914      -0.022514       0.085057      -0.041727      -0.007445       0.049173             13.326130      20.418835      -1.055366      -0.771245       7.293091       3.577353      12.266465           0.000634
           60              C       2.463542      15.099946       8.914679       0.488409      27.950965 0.36729039E+03  0.84491251E+04                                 8.662572                            7.007940      -0.213853       1.913372                    0.999352      27.532571      83.689336       0.531008       0.501421      -0.995401      -0.150842      -0.055496       0.034498       0.164388      -0.082494       0.066124       0.069323      -0.182687       0.436275      -0.216862       0.038313       0.178549              9.695899      10.520893      -3.656072       0.711211      12.377322      -1.315390       6.189482           0.638158
           61              I       6.108243       7.360775       3.093179      -0.016677     364.744934 0.13935207E+05  0.71443180E+06                                31.609622                           29.702728       1.328375       1.840024                    0.999948     150.637064     480.986718       0.503209       0.237416      -1.336293      -0.056910       0.013173      -0.181324       0.190501       0.194856      -0.578149      -0.082690       0.942804      -0.557458      -0.504327      -0.408457       0.912784             33.796081      42.150454       1.676011      -7.135605      23.131322      -9.242774      36.106466           0.005566
           62              I       0.220547       7.899336       2.181127      -0.031738     396.097016 0.14810804E+05  0.77044015E+06                                33.451681                           30.628263       1.269945       1.817152                    0.999992     152.572631     489.602184       0.495734       0.237518      -1.337083       0.054201       0.038792      -0.030907       0.073469      -0.265102       0.560472      -0.237111       0.441841       0.082970      -0.450910      -0.355509       0.806419             37.251873      42.937773      -5.121876      14.542001      25.572309     -10.919932      43.245537           0.007653
           63              I       2.240627       5.063609       7.136844       0.000576     415.982691 0.15310525E+05  0.80073985E+06                                34.497158                           31.112846       1.409618       1.859955                    0.999992     150.046362     478.234813       0.493951       0.237094      -1.341573      -0.033863       0.017223      -0.010318       0.039368       0.084710      -0.199309      -0.507432      -0.149993       1.256039      -0.442762      -0.321253       0.764016             39.484897      37.002108       6.961770      -7.132622      34.610087     -17.505389      46.842495           0.039795
           64              I      10.003847       9.515139      10.294323      -0.041225     374.760737 0.14385178E+05  0.74355718E+06                                32.206006                           30.190300       1.281518       1.823285                    0.999965     152.342024     488.796217       0.498719       0.237602      -1.335719      -0.085558      -0.169316       0.082663       0.206933      -0.602749       0.120423      -0.034461       0.697651      -1.270785      -0.498804      -0.420408       0.919212             34.496022      43.301524      -7.182378       2.164946      41.440679      -1.026575      18.745863           0.005749
           65              I       4.116157       8.455998      10.283941      -0.008016     392.010251 0.14257877E+05  0.73424106E+06                                33.182858                           29.972821       1.326144       1.838593                    0.999978     150.328169     479.089681       0.503374       0.236283      -1.339585       0.101584      -0.084437      -0.041547       0.138474       0.565162      -0.042636       0.013091      -0.005619      -1.316513      -0.453619      -0.331322       0.784942             37.392315      41.859977      14.915915      -2.807912      49.973585      -2.278518      20.343382           0.005796
           66              I       6.136202      14.165641      10.261900       0.009079     418.818123 0.15138190E+05  0.78953452E+06                                34.667295                           30.932829       1.384379       1.858557                    0.999934     149.187811     474.928338       0.495464       0.237026      -1.341592       0.031854      -0.019759      -0.000492       0.037488      -0.211910       0.015441       0.025833      -0.970175      -1.323805      -0.444737      -0.305662       0.750400             39.914633      37.270261      -8.487082      -2.433111      59.907590       3.421857      22.566049           0.035679
           67              I       2.212622      14.674328       4.828026      -0.032337     370.774880 0.14197906E+05  0.73139554E+06                                31.967180                           29.983908       1.310126       1.832364                    0.999966     151.658857     485.604034       0.500720       0.237456      -1.336074      -0.074996       0.145658       0.108905       0.196726       0.397526       0.466490       0.129499       0.881985      -0.725124      -0.503264      -0.412254       0.915519             34.245264      42.944778       5.431646       5.113333      25.084264      10.285874      34.706751           0.005699
           68              I       8.011729      15.194908       5.750460      -0.024560     396.241424 0.14556583E+05  0.75362571E+06                                33.430914                           30.311454       1.327054       1.834700                    0.999995     151.499559     484.333286       0.499832       0.236693      -1.338815       0.082461      -0.045032       0.088031       0.128752      -0.326639      -0.484246       0.238472       0.488561       0.173170      -0.436838      -0.344704       0.781542             37.583508      42.300199     -10.009885     -11.644505      29.906538      13.844775      40.543785           0.006640
           69              I      -1.655006      12.320992       0.816784       0.003904     419.451127 0.15304599E+05  0.80044238E+06                                34.710482                           31.122649       1.371846       1.853279                    0.999965     149.730806     477.407926       0.493441       0.237335      -1.341081       0.000330       0.051768      -0.007072       0.052250       0.109755       0.190499       0.481454      -0.116478       1.319682      -0.428726      -0.324897       0.753623             39.796335      37.186353       2.350688       8.936422      28.867967      14.371641      53.334685           0.038706
           70              I       5.578483      24.189467      15.122349      -0.016676     364.744652 0.13935193E+05  0.71443087E+06                                31.609603                           29.702710       1.328378       1.840025                    0.999948     150.637026     480.986510       0.503209       0.237416      -1.336293       0.056909      -0.013173       0.181323       0.190500       0.194856      -0.578149      -0.082690       0.942804      -0.557458      -0.504327      -0.408457       0.912784             33.796061      42.150433       1.676011      -7.135602      23.131308      -9.242766      36.106441           0.005566
           71              I      11.466179      23.650906      16.034401      -0.031737     396.097170 0.14810811E+05  0.77044061E+06                                33.451692                           30.628272       1.269945       1.817152                    0.999992     152.572648     489.602282       0.495734       0.237518      -1.337083      -0.054200      -0.038792       0.030907       0.073469      -0.265102       0.560472      -0.237112       0.441842       0.082969      -0.450910      -0.355510       0.806419             37.251885      42.937786      -5.121879      14.542008      25.572317     -10.919938      43.245553           0.007653
           72              I       9.446099      26.486633      11.078684       0.000576     415.982772 0.15310529E+05  0.80074012E+06                                34.497163                           31.112851       1.409618       1.859955                    0.999992     150.046372     478.234869       0.493951       0.237094      -1.341573       0.033863      -0.017223       0.010318       0.039367       0.084710      -0.199309      -0.507432      -0.149993       1.256039      -0.442763      -0.321253       0.764016             39.484902      37.002113       6.961770      -7.132622      34.610090     -17.505391      46.842503           0.039795
           73              I       1.682879      22.035103       7.921205      -0.041225     374.760814 0.14385182E+05  0.74355742E+06                                32.206010                           30.190303       1.281517       1.823284                    0.999965     152.342043     488.796292       0.498719       0.237602      -1.335719       0.085558       0.169316      -0.082663       0.206933      -0.602750       0.120423      -0.034460       0.697651      -1.270785      -0.498805      -0.420408       0.919212             34.496026      43.301531      -7.182378       2.164947      41.440682      -1.026575      18.745865           0.005749
           74              I       7.570569      23.094244       7.931587      -0.008017     392.010496 0.14257888E+05  0.73424180E+06                                33.182874                           29.972836       1.326142       1.838593                    0.999978     150.328194     479.089834       0.503374       0.236283      -1.339585      -0.101584       0.084437       0.041547       0.138474       0.565162      -0.042636       0.013092      -0.005619      -1.316515      -0.453620      -0.331322       0.784942             37.392334      41.859998      14.915922      -2.807913      49.973612      -2.278518      20.343392           0.005796
           75              I       5.550524      17.384601       7.953628       0.009079     418.818150 0.15138191E+05  0.78953459E+06                                34.667297                           30.932830       1.384379       1.858557                    0.999934     149.187815     474.928356       0.495464       0.237026      -1.341592      -0.031854       0.019759       0.000492       0.037488      -0.211910       0.015441       0.025833      -0.970175      -1.323807      -0.444738      -0.305662       0.750400             39.914635      37.270262      -8.487082      -2.433111      59.907593       3.421858      22.566050           0.035679
           76              I       9.474104      16.875914      13.387502      -0.032338     370.775103 0.14197917E+05  0.73139627E+06                                31.967196                           29.983922       1.310126       1.832364                    0.999966     151.658882     485.604185       0.500719       0.237456      -1.336074       0.074996      -0.145657      -0.108905       0.196725       0.397525       0.466491       0.129499       0.881986      -0.725127      -0.503263      -0.412256       0.915519             34.245281      42.944797       5.431649       5.113336      25.084276      10.285881      34.706770           0.005699
           77              I       3.674997      16.355334      12.465068      -0.024560     396.241294 0.14556577E+05  0.75362531E+06                                33.430906                           30.311447       1.327055       1.834701                    0.999995     151.499543     484.333198       0.499833       0.236693      -1.338815      -0.082461       0.045032      -0.088031       0.128752      -0.326639      -0.484246       0.238472       0.488562       0.173169      -0.436838      -0.344704       0.781542             37.583498      42.300191     -10.009882     -11.644502      29.906530      13.844770      40.543772           0.006640
           78              I      13.341732      19.229250      17.398744       0.003904     419.451111 0.15304598E+05  0.80044234E+06                                34.710481                           31.122648       1.371846       1.853279                    0.999965     149.730806     477.407922       0.493441       0.237335      -1.341081      -0.000331      -0.051768       0.007073       0.052250       0.109755       0.190499       0.481454      -0.116478       1.319682      -0.428726      -0.324897       0.753623             39.796333      37.186352       2.350689       8.936421      28.867967      14.371641      53.334681           0.038706
           79              N      11.875334       6.279552       4.971018      -0.667168      51.010022 0.70063363E+03  0.18269565E+05                                11.079530                            8.131538       0.071660       1.975660                    0.998344      34.336329      98.755009       0.663717       0.353904      -1.125933       0.116283       0.012803      -0.000361       0.116986       0.042596      -0.123379       0.091075      -0.050679      -0.410246      -0.230645       0.105283       0.125362             13.816245      21.398920       3.374445      -6.226014       9.921320      -1.748081      10.128495           0.001878
           80              N       4.084125      11.682008      10.291773      -0.584759      51.313303 0.64424613E+03  0.16521430E+05                                11.355586                            7.926717      -0.060736       1.949934                    0.997991      33.428921      96.696327       0.653047       0.365735      -1.111921       0.066977      -0.024011      -0.020284       0.073985      -0.033592       0.019235       0.021707       0.099786      -0.360096      -0.126144       0.005361       0.120782             14.488330      21.276645      -5.773616       0.165590      16.301976       0.487403       5.886367           0.000310
           81              N       7.979708      13.588683       2.952737      -0.629323      52.399955 0.67471633E+03  0.17482153E+05                                11.447715                            8.063222      -0.033684       1.949478                    0.998081      34.059022      98.627173       0.654192       0.361349      -1.116665       0.086655       0.021982       0.023012       0.092313      -0.019259       0.077425       0.054121       0.050362      -0.430865      -0.180846       0.060927       0.119919             14.528464      21.815590       2.874075       5.760398      10.672822       4.340369      11.096982           0.001121
           82              N      -0.188608      25.270690      13.244510      -0.667168      51.010020 0.70063355E+03  0.18269562E+05                                11.079529                            8.131537       0.071659       1.975660                    0.998344      34.336331      98.755020       0.663718       0.353904      -1.125933      -0.116283      -0.012803       0.000361       0.116986       0.042596      -0.123379       0.091074      -0.050679      -0.410247      -0.230645       0.105283       0.125362             13.816245      21.398919       3.374448      -6.226013       9.921323      -1.748081      10.128493           0.001878
           83              N       7.602601      19.868234       7.923755      -0.584760      51.313318 0.64424632E+03  0.16521436E+05                                11.355589                            7.926719      -0.060736       1.949933                    0.997991      33.428926      96.696352       0.653046       0.365735      -1.111921      -0.066977       0.024010       0.020284       0.073985      -0.033592       0.019235       0.021707       0.099786      -0.360096      -0.126144       0.005361       0.120782             14.488334      21.276652      -5.773618       0.165590      16.301982       0.487403       5.886369           0.000310
           84              N       3.707018      17.961559      15.262791      -0.629323      52.399954 0.67471632E+03  0.17482153E+05                                11.447714                            8.063222      -0.033684       1.949478                    0.998081      34.059024      98.627174       0.654192       0.361349      -1.116665      -0.086655      -0.021982      -0.023012       0.092313      -0.019259       0.077424       0.054121       0.050362      -0.430865      -0.180846       0.060927       0.119919             14.528463      21.815588       2.874073       5.760396      10.672820       4.340368      11.096980           0.001121
           85              O       5.538752       6.891628       6.583820      -0.621236      40.099179 0.64220704E+03  0.16293687E+05                                 9.621742                            8.090908      -0.119949       1.981272                    0.994491      30.151159      83.983921       0.631555       0.382253      -1.110670      -0.093840       0.037774       0.024062       0.103980       0.043555       0.000501       0.017612      -0.064509       0.080673      -0.068245       0.016887       0.051358             10.847355      10.700142       1.411439       5.333531       9.038080       2.360817      12.803844           0.001531
           86              O       5.647444       4.866734       5.757564      -0.657348      40.673709 0.66804267E+03  0.17076834E+05                                 9.612779                            8.155331       0.153738       2.048968                    0.995483      31.005318      86.023016       0.641790       0.373345      -1.119873      -0.092130      -0.068026      -0.025284       0.117281      -0.057784      -0.040515       0.001648      -0.121425      -0.024357      -0.095671       0.004778       0.090893             11.023710      10.845069      -5.000000       2.512917      13.994648      -2.045035       8.231411           0.002629
           87              O       3.555487       9.697383       2.275666      -0.640832      39.328728 0.65532637E+03  0.16665323E+05                                 9.413212                            8.125330      -0.097108       1.993135                    0.994324      29.970386      82.836809       0.637521       0.377794      -1.116973      -0.030758      -0.061616       0.025628       0.073480      -0.022226      -0.002486       0.030806       0.085440      -0.136300      -0.066883      -0.004864       0.071747             10.310356       6.784035       0.679336      -0.416667      16.011730      -1.833582       8.135302           0.000938
           88              O       3.435115       8.070652       0.718238      -0.652952      40.891243 0.64215285E+03  0.16253072E+05                                 9.683522                            8.023414      -0.045505       2.004218                    0.994591      30.186673      83.328369       0.643721       0.375934      -1.117977      -0.011865      -0.039041       0.063900       0.075817      -0.031597       0.010429       0.035765       0.065095      -0.043876      -0.065249       0.012302       0.052947             11.697492       7.337272       0.368943      -2.365481       7.297305      -0.916372      20.457900           0.000076
           89              O       5.331089      19.922933      16.718212      -0.586285      44.382278 0.65538573E+03  0.16691350E+05                                10.373622                            8.151659      -0.136972       1.981935                    0.993828      29.841669      82.932815       0.632536       0.380212      -1.113580      -0.060017      -0.005035       0.000876       0.060234       0.033181       0.029729      -0.018280      -0.109897       0.111385      -0.091545       0.036451       0.055094             12.425215      12.645825       4.623896       4.756330      11.789443       5.569553      12.840377           0.115654
           90              O       6.353682      21.268867      18.057053      -0.646329      50.300997 0.82528079E+03  0.22339859E+05                                11.237107                            9.265848      -0.592173       1.808597                    0.995911      32.108258      93.008954       0.579999       0.390121      -1.102732      -0.055121       0.002323      -0.012257       0.056515       0.018179      -0.016530      -0.061143      -0.089241       0.106572      -0.066274      -0.029994       0.096268             12.996251      15.432198       3.592982       3.685249      10.577646       2.474846      12.978910           0.108842
           91              O       9.434336      12.772697       8.955300      -0.619594      39.919727 0.63800786E+03  0.16157377E+05                                 9.587884                            8.058970      -0.103347       1.987456                    0.994377      30.068687      83.622266       0.633573       0.381737      -1.111268      -0.096374      -0.001463      -0.044969       0.106359      -0.020955      -0.037488      -0.012732      -0.055430       0.111316      -0.068185       0.016192       0.051993             10.820450      10.677420       3.888331      -3.894918       9.768499      -2.799765      12.015431           0.001613
           92              O       9.543026      13.069587      11.122037      -0.656634      40.441322 0.66255765E+03  0.16898345E+05                                 9.569653                            8.114989       0.170064       2.055406                    0.995359      30.920015      85.632977       0.644321       0.372721      -1.120567      -0.092689       0.007510       0.072880       0.118149      -0.006675       0.070308       0.029460      -0.064160       0.141017      -0.095022       0.005441       0.089582             10.981504      10.806407       4.645150       3.070285      11.363171       3.505010      10.774933           0.002664
           93              O       7.451102       7.638845       8.679517      -0.638938      39.122738 0.65099138E+03  0.16523453E+05                                 9.372161                            8.091598      -0.088294       1.997121                    0.994371      29.880884      82.442298       0.639817       0.377159      -1.117726      -0.027477       0.052142       0.040555       0.071544       0.010067       0.021274      -0.003335       0.132375      -0.001690      -0.067051      -0.006150       0.073201             10.267506       6.741122      -0.714804      -0.378568      11.623621       4.316875      12.437775           0.000808
           94              O       7.330733       7.103441      10.867020      -0.651560      40.529167 0.63501463E+03  0.16021345E+05                                 9.612970                            7.967161      -0.021592       2.013414                    0.994591      30.056727      82.733080       0.647644       0.374848      -1.119220      -0.007839       0.073465      -0.001497       0.073897       0.026463       0.025030      -0.022790       0.090770       0.015929      -0.066922       0.009625       0.057297             11.609456       7.276827      -2.218634       0.865678      17.790834      -5.208693       9.760706           0.000151
           95              O       1.435463      25.550432      10.818202      -0.598274      44.251573 0.69167943E+03  0.17848611E+05                                10.246072                            8.367804      -0.073713       1.986927                    0.995569      30.471033      85.145794       0.625255       0.379620      -1.114391      -0.071688       0.004799      -0.000625       0.071851       0.005360      -0.038617       0.010186      -0.128190       0.030721      -0.085429       0.024357       0.061072             11.886992      11.872072       1.592646      -5.359496       7.776328      -3.070756      16.012577           0.121362
           96              O       2.458054      26.036934       8.983170      -0.653359      50.090309 0.83230037E+03  0.22576818E+05                                11.176102                            9.297776      -0.580174       1.810018                    0.995976      32.256257      93.523966       0.579714       0.389502      -1.103210      -0.057898      -0.014456       0.007689       0.060169      -0.022862      -0.009279       0.027568      -0.149779      -0.072586      -0.066900      -0.030265       0.097165             12.800850      15.179785       1.323071      -4.695825      10.172053      -2.202701      13.050711           0.107049
           97              O       1.643130      11.885917       2.676408      -0.622161      40.290551 0.64557287E+03  0.16402249E+05                                 9.658606                            8.116800      -0.127330       1.978413                    0.994353      30.195565      84.196359       0.629930       0.382698      -1.110229      -0.095494      -0.039990       0.023891       0.106250      -0.022361       0.036938      -0.005432      -0.086835       0.020202      -0.068505       0.017125       0.051380             10.893859      10.763051      -5.350645      -1.444709      13.942355       0.442131       7.976173           0.001535
           98              O       1.751810      13.613920       1.335927      -0.658259      40.509724 0.66399417E+03  0.16944225E+05                                 9.579100                            8.122486       0.080851       2.031580                    0.995622      30.957424      85.761128       0.644175       0.372602      -1.120652      -0.094018       0.059636      -0.043800       0.119642       0.062751      -0.028300      -0.032425      -0.067761       0.129674      -0.093402       0.004321       0.089082             10.992393      10.819012       0.342069      -5.574629       7.870719      -1.492249      14.287447           0.002636
           99              O      11.346679      14.214014       7.260345      -0.638946      39.087993 0.64960664E+03  0.16479163E+05                                 9.367121                            8.081657      -0.082102       1.999434                    0.994298      29.864096      82.367135       0.640383       0.377035      -1.117843      -0.028168       0.008508      -0.066598       0.072809       0.013216      -0.018308      -0.027140       0.082541      -0.158780      -0.067827      -0.006090       0.073917             10.277445       6.742460       0.026760       0.790486       8.487135      -2.509927      15.602740           0.000870
          100              O      -0.460502      16.376149       6.630270      -0.653355      40.872870 0.64158093E+03  0.16234843E+05                                 9.680879                            8.019128      -0.038324       2.006368                    0.994606      30.179911      83.297770       0.643984       0.375867      -1.118036      -0.007595      -0.036612      -0.065665       0.075564       0.008008      -0.034539      -0.012745       0.024561      -0.159659      -0.065888       0.012000       0.053888             11.705676       7.337713       1.869138       1.503146      16.371888       6.143666      11.407426           0.000169
          101              O       9.226685      17.627118       8.894642      -0.589577      43.163552 0.65714627E+03  0.16744533E+05                                10.121225                            8.155757      -0.085818       1.993627                    0.994494      29.981208      83.294529       0.633282       0.379575      -1.114239      -0.063028       0.009000       0.006327       0.063981      -0.038688       0.015469       0.006518      -0.100563       0.162784      -0.092484       0.036242       0.056242             11.895934      12.006157      -5.712581       1.549430      16.457167      -2.282494       7.224479           0.119586
          102              O      10.249287      15.794683       9.390833      -0.650083      50.223826 0.83022082E+03  0.22506756E+05                                11.211413                            9.291854      -0.587964       1.808471                    0.995986      32.201956      93.344009       0.579355       0.389980      -1.102851      -0.055840       0.012079       0.009268       0.057878       0.004267       0.023293       0.036554      -0.042411       0.244638      -0.065724      -0.031123       0.096848             12.906065      15.313297      -4.836553       1.245570      14.347932      -0.194253       9.056965           0.108669
          103              O       6.147974      24.658614      11.631708      -0.621236      40.099191 0.64220728E+03  0.16293695E+05                                 9.621744                            8.090910      -0.119949       1.981272                    0.994491      30.151164      83.983940       0.631555       0.382253      -1.110670       0.093840      -0.037773      -0.024062       0.103980       0.043555       0.000501       0.017612      -0.064509       0.080673      -0.068245       0.016887       0.051358             10.847358      10.700145       1.411440       5.333533       9.038081       2.360817      12.803846           0.001531
          104              O       6.039282      26.683508      12.457964      -0.657348      40.673713 0.66804276E+03  0.17076837E+05                                 9.612780                            8.155332       0.153738       2.048969                    0.995483      31.005316      86.023016       0.641790       0.373345      -1.119873       0.092130       0.068026       0.025284       0.117281      -0.057784      -0.040515       0.001648      -0.121425      -0.024357      -0.095671       0.004778       0.090893             11.023712      10.845072      -5.000001       2.512918      13.994650      -2.045035       8.231413           0.002629
          105              O       8.131239      21.852859      15.939862      -0.640832      39.328729 0.65532638E+03  0.16665324E+05                                 9.413212                            8.125330      -0.097108       1.993135                    0.994324      29.970387      82.836811       0.637521       0.377794      -1.116973       0.030758       0.061616      -0.025628       0.073480      -0.022226      -0.002486       0.030806       0.085440      -0.136300      -0.066883      -0.004864       0.071747             10.310356       6.784035       0.679336      -0.416667      16.011730      -1.833582       8.135302           0.000938
          106              O       8.251611      23.479590      17.497290      -0.652952      40.891247 0.64215290E+03  0.16253074E+05                                 9.683523                            8.023414      -0.045506       2.004218                    0.994591      30.186674      83.328373       0.643721       0.375934      -1.117977       0.011865       0.039041      -0.063900       0.075817      -0.031598       0.010429       0.035765       0.065095      -0.043876      -0.065249       0.012302       0.052947             11.697493       7.337272       0.368943      -2.365482       7.297306      -0.916372      20.457902           0.000076
          107              O       6.355637      11.627309       1.497316      -0.586285      44.382286 0.65538586E+03  0.16691354E+05                                10.373624                            8.151660      -0.136972       1.981935                    0.993828      29.841670      82.932823       0.632536       0.380212      -1.113580       0.060017       0.005035      -0.000876       0.060234       0.033181       0.029729      -0.018280      -0.109897       0.111384      -0.091544       0.036451       0.055093             12.425218      12.645829       4.623898       4.756331      11.789445       5.569554      12.840380           0.115654
          108              O       5.333044      10.281375       0.158475      -0.646329      50.300997 0.82528080E+03  0.22339860E+05                                11.237107                            9.265848      -0.592173       1.808597                    0.995911      32.108258      93.008957       0.579999       0.390122      -1.102732       0.055121      -0.002323       0.012257       0.056515       0.018179      -0.016530      -0.061143      -0.089241       0.106572      -0.066274      -0.029994       0.096268             12.996252      15.432198       3.592982       3.685249      10.577647       2.474846      12.978911           0.108842
          109              O       2.252390      18.777545       9.260228      -0.619594      39.919735 0.63800802E+03  0.16157382E+05                                 9.587886                            8.058971      -0.103347       1.987456                    0.994377      30.068689      83.622277       0.633573       0.381737      -1.111268       0.096374       0.001463       0.044969       0.106359      -0.020955      -0.037488      -0.012732      -0.055430       0.111316      -0.068185       0.016192       0.051993             10.820452      10.677422       3.888333      -3.894919       9.768500      -2.799766      12.015432           0.001613
          110              O       2.143700      18.480655       7.093491      -0.656634      40.441304 0.66255729E+03  0.16898334E+05                                 9.569649                            8.114986       0.170064       2.055406                    0.995359      30.920012      85.632957       0.644321       0.372721      -1.120567       0.092689      -0.007510      -0.072880       0.118149      -0.006675       0.070308       0.029460      -0.064160       0.141017      -0.095023       0.005441       0.089582             10.981499      10.806403       4.645147       3.070284      11.363166       3.505009      10.774929           0.002664
          111              O       4.235624      23.911397       9.536011      -0.638938      39.122732 0.65099125E+03  0.16523448E+05                                 9.372160                            8.091597      -0.088294       1.997121                    0.994371      29.880881      82.442287       0.639817       0.377159      -1.117726       0.027477      -0.052142      -0.040555       0.071544       0.010067       0.021274      -0.003335       0.132375      -0.001690      -0.067051      -0.006150       0.073201             10.267505       6.741121      -0.714804      -0.378568      11.623619       4.316874      12.437774           0.000808
          112              O       4.355993      24.446801       7.348508      -0.651560      40.529168 0.63501466E+03  0.16021346E+05                                 9.612970                            7.967160      -0.021592       2.013414                    0.994591      30.056729      82.733084       0.647644       0.374848      -1.119220       0.007839      -0.073465       0.001497       0.073897       0.026463       0.025030      -0.022790       0.090770       0.015929      -0.066922       0.009625       0.057297             11.609455       7.276827      -2.218634       0.865678      17.790832      -5.208693       9.760706           0.000151
          113              O      10.251263       5.999810       7.397326      -0.598274      44.251574 0.69167945E+03  0.17848611E+05                                10.246072                            8.367804      -0.073713       1.986927                    0.995569      30.471033      85.145796       0.625255       0.379620      -1.114391       0.071688      -0.004799       0.000625       0.071851       0.005360      -0.038617       0.010186      -0.128190       0.030721      -0.085429       0.024357       0.061072             11.886992      11.872072       1.592646      -5.359495       7.776329      -3.070756      16.012577           0.121362
          114              O       9.228672       5.513308       9.232358      -0.653359      50.090307 0.83230032E+03  0.22576817E+05                                11.176102                            9.297775      -0.580175       1.810018                    0.995976      32.256256      93.523962       0.579714       0.389502      -1.103210       0.057898       0.014456      -0.007689       0.060169      -0.022862      -0.009279       0.027568      -0.149779      -0.072586      -0.066900      -0.030265       0.097165             12.800849      15.179784       1.323071      -4.695825      10.172053      -2.202701      13.050710           0.107049
          115              O      10.043596      19.664325      15.539120      -0.622161      40.290556 0.64557297E+03  0.16402252E+05                                 9.658607                            8.116801      -0.127330       1.978413                    0.994353      30.195565      84.196363       0.629930       0.382698      -1.110229       0.095494       0.039990      -0.023891       0.106250      -0.022361       0.036938      -0.005432      -0.086835       0.020202      -0.068505       0.017125       0.051379             10.893861      10.763052      -5.350646      -1.444709      13.942357       0.442131       7.976174           0.001535
          116              O       9.934916      17.936322      16.879601      -0.658259      40.509748 0.66399467E+03  0.16944241E+05                                 9.579104                            8.122489       0.080850       2.031580                    0.995622      30.957431      85.761160       0.644175       0.372602      -1.120652       0.094018      -0.059636       0.043800       0.119642       0.062751      -0.028300      -0.032425      -0.067761       0.129674      -0.093402       0.004320       0.089082             10.992398      10.819017       0.342069      -5.574632       7.870723      -1.492249      14.287454           0.002637
          117              O       0.340047      17.336228      10.955183      -0.638946      39.087990 0.64960657E+03  0.16479160E+05                                 9.367120                            8.081656      -0.082102       1.999434                    0.994298      29.864094      82.367128       0.640383       0.377035      -1.117843       0.028168      -0.008508       0.066599       0.072809       0.013216      -0.018308      -0.027140       0.082541      -0.158780      -0.067827      -0.006090       0.073917             10.277445       6.742459       0.026760       0.790486       8.487135      -2.509927      15.602739           0.000870
          118              O      12.147228      15.174093      11.585258      -0.653355      40.872872 0.64158096E+03  0.16234844E+05                                 9.680880                            8.019129      -0.038324       2.006368                    0.994606      30.179910      83.297770       0.643984       0.375867      -1.118036       0.007595       0.036611       0.065665       0.075564       0.008008      -0.034539      -0.012745       0.024561      -0.159659      -0.065888       0.012000       0.053888             11.705677       7.337713       1.869138       1.503147      16.371890       6.143667      11.407427           0.000170
          119              O       2.460041      13.923124       9.320886      -0.589577      43.163541 0.65714608E+03  0.16744526E+05                                10.121223                            8.155756      -0.085818       1.993628                    0.994494      29.981205      83.294515       0.633282       0.379575      -1.114239       0.063028      -0.009000      -0.006327       0.063981      -0.038688       0.015469       0.006518      -0.100564       0.162784      -0.092484       0.036242       0.056242             11.895931      12.006154      -5.712579       1.549429      16.457163      -2.282493       7.224477           0.119586
          120              O       1.437439      15.755559       8.824695      -0.650083      50.223823 0.83022078E+03  0.22506755E+05                                11.211413                            9.291854      -0.587963       1.808471                    0.995986      32.201955      93.344008       0.579354       0.389980      -1.102851       0.055840      -0.012079      -0.009268       0.057878       0.004267       0.023293       0.036554      -0.042411       0.244638      -0.065724      -0.031123       0.096848             12.906065      15.313297      -4.836553       1.245570      14.347932      -0.194253       9.056965           0.108669
          121              H      11.427577       5.272994       4.835312       0.304529       1.808848 0.15581250E+02  0.18088654E+03                                 2.562938                            2.399052      -1.497894       2.230157                    0.996794       3.443753      10.518461       0.380885       1.385186      -0.694333      -0.011351      -0.046485      -0.007747       0.048473       0.008927      -0.020446       0.021348      -0.004349      -0.077031      -0.043938       0.019774       0.024163              2.667149       2.729300       0.817040      -0.143914       3.127383      -0.091604       2.144765           0.000014
          122              H      11.271358       7.101120       5.409648       0.309298       1.569109 0.13131530E+02  0.14742729E+03                                 2.375019                            2.229459      -1.620233       2.169319                    0.994754       3.544961      10.975543       0.384352       1.419433      -0.683732      -0.013252       0.038201       0.028901       0.049702       0.007095      -0.016717       0.018161      -0.012980      -0.080202      -0.039984       0.013766       0.026218              2.465700       2.739495      -0.469936      -0.599232       2.339006       0.182740       2.318600          -0.000210
          123              H       3.253156      10.958771      10.155703       0.259142       2.168605 0.19205914E+02  0.23677800E+03                                 2.828736                            2.594756      -1.924099       1.949005                    0.997107       4.608972      14.882051       0.377929       1.314587      -0.697997      -0.034993      -0.007953      -0.009338       0.037081      -0.015177       0.001241       0.003342       0.047968      -0.071293      -0.025216      -0.015050       0.040266              2.958148       3.687393       0.642843       0.157997       3.112325       0.076454       2.074727           0.000520
          124              H       3.863358      12.760079      10.436587       0.286846       1.676621 0.12825038E+02  0.14415945E+03                                 2.448825                            2.158019      -2.060183       1.907070                    0.996986       4.338031      13.754626       0.400164       1.361705      -0.685974      -0.015665       0.030863       0.003909       0.034831      -0.009644      -0.003612       0.007841       0.022388      -0.046921      -0.019490      -0.004089       0.023580              2.719457       2.552968      -0.915469       0.044751       3.749768       0.070978       1.855633          -0.000458
          125              H       7.693384      12.634919       2.462193       0.301975       1.457151 0.10554255E+02  0.11358071E+03                                 2.289321                            1.998042      -1.874490       2.000920                    0.996173       4.089898      12.905215       0.401251       1.418447      -0.675499      -0.007470      -0.034304      -0.007390       0.035877      -0.007629       0.011979      -0.001732       0.005356      -0.063970      -0.025072       0.003513       0.021559              2.551636       2.501404       0.809401       0.645015       2.779950       0.856724       2.373555          -0.000735
          126              H       7.214376      14.372495       3.131431       0.277617       2.323136 0.21138696E+02  0.26494613E+03                                 2.962089                            2.736387      -1.820473       2.028889                    0.996968       4.145402      13.171515       0.367890       1.328337      -0.701393      -0.029189       0.032382      -0.007778       0.044284      -0.003126       0.021486       0.002296       0.021587      -0.098976      -0.040082       0.005736       0.034346              3.066778       3.735295      -0.816406      -0.011184       2.969402       0.319451       2.495635           0.000405
          127              H       0.415368      24.449122      12.805880       0.309298       1.569110 0.13131539E+02  0.14742741E+03                                 2.375020                            2.229459      -1.620233       2.169318                    0.994754       3.544963      10.975548       0.384352       1.419432      -0.683732       0.013252      -0.038201      -0.028901       0.049702       0.007095      -0.016718       0.018161      -0.012980      -0.080202      -0.039984       0.013766       0.026218              2.465701       2.739495      -0.469936      -0.599232       2.339006       0.182741       2.318600          -0.000210
          128              H       0.259149      26.277248      13.380216       0.304528       1.808852 0.15581298E+02  0.18088725E+03                                 2.562944                            2.399057      -1.497894       2.230157                    0.996794       3.443755      10.518475       0.380884       1.385188      -0.694333       0.011351       0.046485       0.007747       0.048473       0.008927      -0.020446       0.021348      -0.004349      -0.077031      -0.043938       0.019775       0.024163              2.667156       2.729307       0.817043      -0.143915       3.127391      -0.091604       2.144770           0.000014
          129              H       7.823368      18.790163       7.778941       0.286846       1.676621 0.12825042E+02  0.14415951E+03                                 2.448825                            2.158019      -2.060183       1.907070                    0.996986       4.338032      13.754629       0.400164       1.361705      -0.685974       0.015665      -0.030863      -0.003909       0.034831      -0.009644      -0.003612       0.007841       0.022388      -0.046920      -0.019490      -0.004089       0.023580              2.719457       2.552969      -0.915469       0.044751       3.749768       0.070978       1.855633          -0.000458
          130              H       8.433570      20.591471       8.059825       0.259143       2.168606 0.19205925E+02  0.23677819E+03                                 2.828737                            2.594757      -1.924100       1.949004                    0.997107       4.608974      14.882060       0.377929       1.314587      -0.697997       0.034993       0.007953       0.009338       0.037081      -0.015177       0.001241       0.003342       0.047968      -0.071294      -0.025216      -0.015050       0.040266              2.958149       3.687393       0.642843       0.157997       3.112326       0.076454       2.074727           0.000520
          131              H       4.472350      17.177747      15.084097       0.277617       2.323139 0.21138722E+02  0.26494652E+03                                 2.962090                            2.736388      -1.820473       2.028889                    0.996968       4.145405      13.171524       0.367891       1.328336      -0.701393       0.029189      -0.032382       0.007778       0.044284      -0.003126       0.021486       0.002297       0.021587      -0.098976      -0.040082       0.005736       0.034346              3.066779       3.735297      -0.816407      -0.011184       2.969403       0.319451       2.495636           0.000406
          132              H       3.993342      18.915323      15.753335       0.301975       1.457151 0.10554252E+02  0.11358066E+03                                 2.289321                            1.998042      -1.874490       2.000920                    0.996173       4.089897      12.905209       0.401251       1.418446      -0.675499       0.007470       0.034304       0.007390       0.035877      -0.007629       0.011979      -0.001732       0.005356      -0.063970      -0.025072       0.003513       0.021559              2.551635       2.501403       0.809401       0.645015       2.779949       0.856724       2.373554          -0.000735

******************************************************
Auxiliary information for the entire system
The total spin magnetic moment of the unit cell is   6.000208
The total net atomic charge of the unit cell is   -0.000009
Accuracy of reproducing the electrostatic potential in the unit cell:
  The inner radius (bohr) =    5.0000
  The outer radius (bohr) =   12.0000
  Valid grid points have density less than (e/(bohr^3)) =    0.0001
  The number of valid grid points were=       441758
  The rms potential error without charges in kcal/mol is=      5.21980
  The rms potential error with partial charges in kcal/mol is=      1.42761
  The RRMSE value at monopole order=      0.27350
  The rms potential error with partial charges and cloud penetration in kcal/mol is=      1.42269
  The RRMSE value at monopole order with cloud penetration is=      0.27256
  The rms potential error with partial charges and atomic dipoles in kcal/mol is=      0.88376
  The RRMSE value at dipole order=      0.16931
  The rms potential error with partial charges, atomic dipoles and cloud penetration in kcal/mol is=      0.86163
  The RRMSE value at dipole order with cloud penetration=      0.16507

******************************************************
The electron densities and ab initio electrostatic potential were computed in VASP using the PBE functional and
projector augmented wave method. See the main text of the journal article for a description of computational details.
The atomic charges, dipoles, and quadrupoles were computed with the DDEC6 method as described in
(a) T. A. Manz and N. Gabaldon Limas, RSC Adv. 6 (2016) 47771-47801 DOI: 10.1039/c6ra04656h
(b) N. Gabaldon Limas and T. A. Manz, RSC Adv. 8 (2018) 2678-2707 DOI: 10.1039/c7ra11829e.
For each atom in the material, the electron cloud parameters were fit to the spherically averaged atom-in-material
electron density using radial positions for which this density was between 10^-4 and 10^-2 electrons per cubic bohr.
The polarizabilities, dispersion coefficients, and quantum Drude oscillator (QDO) parameters were fit using the MCLF method.
The magnetic structure of the system was optimized in VASP from the default ferromagnetic initial guess using spin polarization.
The atomic spin moments (ASMs) were computed on this optimized magnetic structure using the DDEC6 partition as inputs
to the method of T. A. Manz and D. S. Sholl, J. Chem. Theory Comput. 7 (2011) 4146-4164 DOI: 10.1021/ct200539n.
The RMSE and RRMSE were computed using a uniform grid with Ewald summation.
