# Supplementary material for: A collection of forcefield precursors for metal–organic frameworks
Source: RSC Adv. 2019 Nov 13;9(63):36492–507. doi: 10.1039/c9ra07327b (PMC9075174; doi:10.1039/c9ra07327b)
Supplement: RA-009-C9RA07327B-s3689 [file RA-009-C9RA07327B-s3689.xyz]

   54
jmolscript: load "" {1 1 1} spacegroup "x,y,z" unitcell [{      6.820200     0.000000     0.000000 }, {     -2.273389    14.959847     0.000000 }, {      2.273389     7.479919    12.955610 }]
Co     5.600293     6.392715     4.184532     0.956117
Co     1.053493     7.907474     5.327088     0.955522
Co     3.326895     8.139577     3.443990     0.955790
Co     1.219907    16.047051     8.771078     0.956118
Co     5.766707    14.532292     7.628522     0.955527
Co     3.493305    14.300189     9.511620     0.955792
H      5.819289    11.139848     7.146055     0.135384
H      3.545885    15.578582    12.690797     0.135061
H      1.272496    18.161103     6.074367     0.135725
H      1.000911    11.299918     5.809555     0.135383
H      3.274315     6.861184     0.264813     0.135060
H      5.547704     4.278663     6.881243     0.135725
C      5.183238     9.083243     5.670282     0.648260
C      4.238640    10.157884     6.032391    -0.153041
C      2.870713    10.192890     5.606670     0.298356
C      4.734400    11.159146     6.849890    -0.180325
C      0.636441     7.848907     2.254147     0.646129
C     -0.308155     7.625183     1.142426    -0.150354
C      5.144117     7.238995     1.324970     0.297741
C      2.460996    15.312446    12.822167    -0.180826
C      2.909836     5.507616     5.031182     0.647449
C      1.965237     4.656699     5.780793    -0.151079
C      7.417509     5.007881     6.023970     0.298007
C      0.187607    18.407940     6.239163    -0.181573
C      1.636962    13.356523     7.285328     0.648260
C      2.581560    12.281882     6.923219    -0.153041
C      3.949487    12.246876     7.348940     0.298356
C      2.085800    11.280620     6.105720    -0.180325
C      6.183759    14.590859    10.701463     0.646128
C      7.128355    14.814583    11.813184    -0.150354
C      1.676083    15.200771    11.630640     0.297742
C      4.359204     7.127320     0.133443    -0.180826
C      3.910364    16.932150     7.924428     0.647449
C      4.854963    17.783067     7.174817    -0.151080
C     -0.597309    17.431885     6.931640     0.298010
C      6.632593     4.031826     6.716447    -0.181572
O      4.750224     8.245791     4.849155    -0.587323
O      6.370634     9.109273     6.125542    -0.546244
O      2.291884     9.320207     4.780491    -0.570807
O      0.203425     7.556517     3.389965    -0.586928
O      1.823839     8.230159     2.003974    -0.545500
O      4.565285     6.959844     2.493825    -0.571419
O      2.476823     6.637458     4.716490    -0.586203
O      4.097233     5.100334     4.826094    -0.546490
O      6.838680     6.159715     5.681294    -0.571431
O      2.069976    14.193975     8.106455    -0.587322
O      0.449566    13.330493     6.830068    -0.546245
O      4.528316    13.119559     8.175119    -0.570809
O      6.616775    14.883249     9.565645    -0.586929
O      4.996361    14.209607    10.951636    -0.545500
O      2.254915    15.479922    10.461785    -0.571418
O      4.343377    15.802308     8.239120    -0.586203
O      2.722967    17.339432     8.129516    -0.546490
O     -0.018480    16.280051     7.274316    -0.571434

The following XYZ coordinates are in angstroms. Other properties are in atomic units.
The sperically averaged electron density of each atom fit to a function of the form exp(a - br)
eigen_1, eigen_2 and eigen_3 are the three eigenvalues of traceless quadrupole moment tensor
  atom number  atomic symbol              X              Y              Z     net charge C6 coefficient C8 coefficient C10 coefficient fluctuating dipole atomic polarizability isotropic forcefield polarizability              a              b squared Pearson coefficient          <r^3>          <r^4>         wp_QDO          m_QDO          q_QDO       dipole_x       dipole_y       dipole_z         dipole            Qxy            Qxz            Qyz     Q(x^2-y^2)  Q(3z^2 - R^2)        eigen_1        eigen_2        eigen_3 static polarizability      alpha(xx)      alpha(xy)      alpha(xz)      alpha(yy)      alpha(yz)      alpha(zz) atomic spin moment
            1             Co       5.600293       6.392715       4.184532       0.956117     105.054253 0.19509670E+04  0.61966882E+05                                16.821476                           13.360137       0.672472       2.090804                    0.996802      44.973964     117.828790       0.562074       0.343086      -1.203373       0.008355      -0.030898       0.000096       0.032008      -0.000811       0.017374      -0.005415      -0.045042      -0.078687      -0.037359       0.001122       0.036237             21.516238      25.446733       0.028905       1.461681      17.584140      -7.373368      21.517841           2.771582
            2             Co       1.053493       7.907474       5.327088       0.955522     105.225585 0.19547864E+04  0.62122186E+05                                16.843034                           13.376256       0.664836       2.088437                    0.996836      45.002626     117.958641       0.561510       0.343243      -1.203166       0.008204       0.015816       0.026629       0.032039       0.015719      -0.007412       0.029048      -0.003734       0.047265      -0.036980       0.000889       0.036091             21.545326      25.481962       1.252182      -0.757391      26.957212       1.985381      12.196803           2.770240
            3             Co       3.326895       8.139577       3.443990       0.955790     105.211922 0.19545032E+04  0.62110319E+05                                16.840675                           13.374524       0.667605       2.089097                    0.996805      45.002742     117.952403       0.561600       0.343203      -1.203212       0.008282       0.015377      -0.027150       0.032283      -0.014408      -0.009660      -0.023915       0.006139       0.075854      -0.037321       0.000853       0.036467             21.542041      25.479293      -1.280141      -0.705793      14.164022       5.397311      24.982808           2.771589
            4             Co       1.219907      16.047051       8.771078       0.956118     105.054088 0.19509641E+04  0.61966764E+05                                16.821461                           13.360129       0.672463       2.090802                    0.996802      44.973926     117.828665       0.562074       0.343086      -1.203373      -0.008355       0.030899      -0.000097       0.032009      -0.000796       0.017372      -0.005428      -0.045040      -0.078674      -0.037356       0.001122       0.036234             21.516212      25.446677       0.028896       1.461684      17.584128      -7.373368      21.517831           2.771592
            5             Co       5.766707      14.532292       7.628522       0.955527     105.224744 0.19547688E+04  0.62121453E+05                                16.842905                           13.376164       0.664848       2.088442                    0.996836      45.002557     117.958090       0.561514       0.343241      -1.203168      -0.008204      -0.015814      -0.026628       0.032038       0.015697      -0.007419       0.029026      -0.003742       0.047240      -0.036950       0.000885       0.036065             21.545148      25.481721       1.252169      -0.757392      26.957003       1.985364      12.196719           2.770247
            6             Co       3.493305      14.300189       9.511620       0.955792     105.211364 0.19544904E+04  0.62109857E+05                                16.840696                           13.374546       0.667573       2.089089                    0.996805      45.002389     117.951704       0.561595       0.343207      -1.203208      -0.008283      -0.015378       0.027150       0.032284      -0.014409      -0.009647      -0.023902       0.006128       0.075806      -0.037303       0.000858       0.036445             21.542065      25.479303      -1.280145      -0.705800      14.164047       5.397322      24.982845           2.771579
            7              H       5.819289      11.139848       7.146055       0.135384       1.904298 0.15969719E+02  0.18401699E+03                                 2.417492                            2.235573      -1.622343       2.085365                    0.992298       4.172661      12.144618       0.452933       1.173578      -0.733642       0.049074       0.000900       0.016531       0.051792      -0.000241       0.012640       0.007240       0.024157       0.001397      -0.016889      -0.003571       0.020460              2.538302       3.453948       0.040501       0.230454       2.247624       0.292143       1.913334          -0.000021
            8              H       3.545885      15.578582      12.690797       0.135061       1.909835 0.16026316E+02  0.18483682E+03                                 2.422360                            2.239659      -1.626058       2.083660                    0.992228       4.178457      12.167925       0.452470       1.173712      -0.733604       0.049264       0.013962      -0.009011       0.051991       0.011071      -0.006116      -0.009172       0.020703      -0.008472      -0.016861      -0.003570       0.020431              2.543733       3.462383       0.179874      -0.150621       1.746661      -0.001316       2.422154          -0.000020
            9              H       1.272496      18.161103       6.074367       0.135725       1.904635 0.15973971E+02  0.18408658E+03                                 2.418232                            2.236217      -1.621812       2.085789                    0.992145       4.172750      12.147355       0.452742       1.173941      -0.733552       0.049014      -0.014620      -0.007458       0.051689      -0.010834      -0.006509       0.002016       0.008056      -0.046020      -0.016837      -0.003577       0.020414              2.539119       3.455146      -0.219873      -0.080197       2.250640      -0.290992       1.911570          -0.000021
           10              H       1.000911      11.299918       5.809555       0.135383       1.904311 0.15969862E+02  0.18401914E+03                                 2.417509                            2.235588      -1.622344       2.085364                    0.992298       4.172675      12.144694       0.452930       1.173582      -0.733641      -0.049074      -0.000900      -0.016531       0.051792      -0.000241       0.012640       0.007240       0.024157       0.001396      -0.016889      -0.003571       0.020460              2.538321       3.453976       0.040501       0.230456       2.247640       0.292147       1.913345          -0.000022
           11              H       3.274315       6.861184       0.264813       0.135060       1.909839 0.16026359E+02  0.18483743E+03                                 2.422363                            2.239662      -1.626059       2.083659                    0.992228       4.178462      12.167940       0.452470       1.173711      -0.733604      -0.049264      -0.013962       0.009011       0.051991       0.011071      -0.006116      -0.009173       0.020703      -0.008472      -0.016861      -0.003570       0.020431              2.543736       3.462388       0.179874      -0.150622       1.746662      -0.001316       2.422157          -0.000019
           12              H       5.547704       4.278663       6.881243       0.135725       1.904633 0.15973943E+02  0.18408615E+03                                 2.418228                            2.236213      -1.621813       2.085788                    0.992145       4.172748      12.147338       0.452743       1.173939      -0.733552      -0.049014       0.014620       0.007458       0.051689      -0.010834      -0.006508       0.002016       0.008056      -0.046020      -0.016837      -0.003577       0.020414              2.539114       3.455140      -0.219872      -0.080197       2.250635      -0.290991       1.911567          -0.000020
           13              C       5.183238       9.083243       5.670282       0.648260      24.919794 0.23512447E+03  0.48048652E+04                                 7.951665                            5.495545      -0.029830       2.062189                    0.999561      21.643134      60.626782       0.622254       0.481676      -1.012396       0.033630      -0.053837      -0.008381       0.064028       0.049027      -0.030996      -0.069245      -0.051611       0.129990      -0.078275      -0.035950       0.114225             10.288818      11.762027      -2.476264       0.485922      11.688418       4.546850       7.416009          -0.001725
           14              C       4.238640      10.157884       6.032391      -0.153041      49.968343 0.50546826E+03  0.12259403E+05                                11.626292                            7.423067      -0.042453       1.963673                    0.999088      29.495510      84.305375       0.617770       0.408794      -1.076144       0.005020       0.034280       0.021901       0.040988       0.011407      -0.006951       0.005138      -0.050159       0.053399      -0.037578       0.015273       0.022304             16.456008      16.999723      -3.542469       0.315318      21.108670       9.031615      11.259631           0.011665
           15              C       2.870713      10.192890       5.606670       0.298356      38.123548 0.36437905E+03  0.82223649E+04                                10.075036                            6.548100      -0.123248       1.971772                    0.999465      25.720796      73.189178       0.615112       0.441274      -1.045601      -0.034154      -0.055204      -0.071288       0.096415       0.015334       0.020594       0.008849      -0.022060       0.041959      -0.031217      -0.000977       0.032193             13.949336      13.475360       0.101012       1.722408      18.025862       8.119926      10.346787           0.011517
           16              C       4.734400      11.159146       6.849890      -0.180325      51.216051 0.53855584E+03  0.13325908E+05                                11.824652                            7.671563      -0.116038       1.917036                    0.999561      31.390337      91.863149       0.604048       0.409797      -1.071021      -0.008231      -0.036712      -0.020700       0.042942       0.021094       0.007375      -0.020101       0.015790       0.101149      -0.044884       0.004909       0.039975             16.572742      13.842419      -2.015373       0.216305      23.649491      10.651084      12.226315           0.016684
           17              C       0.636441       7.848907       2.254147       0.646129      24.977368 0.23574405E+03  0.48207592E+04                                 7.963432                            5.502796      -0.027397       2.062317                    0.999556      21.673669      60.735238       0.621833       0.481679      -1.012382       0.033879       0.019396       0.051692       0.064777      -0.052052      -0.027556       0.017380      -0.141393      -0.137962      -0.079207      -0.035560       0.114767             10.305015      11.780568       1.661472       1.905031       4.551966      -0.424320      14.582511          -0.001726
           18              C      -0.308155       7.625183       1.142426      -0.150354      49.803767 0.50371335E+03  0.12204789E+05                                11.597870                            7.407564      -0.044986       1.963456                    0.999165      29.440608      84.074669       0.618815       0.408506      -1.076459       0.004983       0.001643      -0.040516       0.040854      -0.010830      -0.005969      -0.003895      -0.045831       0.064048      -0.036789       0.013924       0.022865             16.411098      16.958955       2.039771       2.895778       5.887207      -0.251052      26.387132           0.011666
           19              C       5.144117       7.238995       1.324970       0.297741      38.164543 0.36478621E+03  0.82342062E+04                                10.083681                            6.552914      -0.125716       1.970959                    0.999409      25.735941      73.254387       0.614697       0.441430      -1.045464      -0.035654      -0.033862       0.084212       0.097517       0.010311      -0.023615      -0.009635      -0.022139       0.044351      -0.031410      -0.001711       0.033121             13.962088      13.489911       1.442818      -0.949235       5.238296      -0.735183      23.158056           0.011518
           20              C       2.460996      15.312446      12.822167      -0.180826      51.215249 0.53851733E+03  0.13324602E+05                                11.823884                            7.670720      -0.111270       1.918507                    0.999582      31.390978      91.861228       0.604154       0.409736      -1.071069      -0.007968       0.000679       0.041037       0.041809      -0.003752      -0.021780      -0.015915      -0.045148      -0.083964      -0.045052       0.004734       0.040318             16.571714      13.844419       1.195453       1.634416       5.857453      -0.379797      30.013270           0.016686
           21              C       2.909836       5.507616       5.031182       0.647449      24.956912 0.23551105E+03  0.48149532E+04                                 7.960686                            5.500981      -0.032666       2.061031                    0.999554      21.661274      60.700088       0.621763       0.481837      -1.012267       0.033927       0.033698      -0.042134       0.063733       0.002009       0.057911       0.051249      -0.019683       0.220899      -0.077955      -0.035787       0.113742             10.301450      11.775865       0.819023      -2.390622      12.438338      -4.129790       6.690148          -0.001724
           22              C       1.965237       4.656699       5.780793      -0.151079      49.889994 0.50456821E+03  0.12232342E+05                                11.616560                            7.417745      -0.048167       1.962335                    0.999164      29.465149      84.205550       0.617819       0.408936      -1.076031       0.004134      -0.036583       0.019311       0.041574      -0.000879       0.012501      -0.001935      -0.055567       0.034978      -0.036838       0.014309       0.022529             16.440671      16.985712       1.494686      -3.221779      21.521884      -8.770443      10.814415           0.011664
           23              C       7.417509       5.007881       6.023970       0.298007      38.133747 0.36448272E+03  0.82252665E+04                                10.076274                            6.548684      -0.122947       1.972051                    0.999393      25.725767      73.205159       0.615135       0.441227      -1.045632      -0.035675       0.090169      -0.012336       0.097752      -0.025398       0.002806      -0.000321      -0.039372      -0.004896      -0.031508      -0.001510       0.033017             13.951104      13.477532      -1.542549      -0.773960      19.300979      -7.385778       9.074801           0.011524
           24              C       0.187607      18.407940       6.239163      -0.181573      51.237616 0.53881134E+03  0.13333510E+05                                11.826609                            7.672416      -0.112954       1.918020                    0.999548      31.399087      91.886380       0.604143       0.409693      -1.071112      -0.008279       0.035915      -0.021295       0.042567      -0.016965       0.014464       0.035676      -0.011423       0.023669      -0.045019       0.004368       0.040651             16.576216      13.843972       0.820024      -1.853420      24.313094     -10.274658      11.571583           0.016681
           25              C       1.636962      13.356523       7.285328       0.648260      24.919756 0.23512415E+03  0.48048561E+04                                 7.951654                            5.495540      -0.029824       2.062191                    0.999561      21.643108      60.626660       0.622255       0.481676      -1.012397      -0.033630       0.053836       0.008381       0.064028       0.049027      -0.030996      -0.069246      -0.051610       0.129991      -0.078275      -0.035951       0.114226             10.288802      11.761997      -2.476255       0.485923      11.688406       4.546847       7.416002          -0.001727
           26              C       2.581560      12.281882       6.923219      -0.153041      49.968224 0.50546718E+03  0.12259368E+05                                11.626268                            7.423056      -0.042450       1.963674                    0.999088      29.495477      84.305205       0.617771       0.408793      -1.076144      -0.005020      -0.034281      -0.021900       0.040987       0.011407      -0.006951       0.005138      -0.050159       0.053402      -0.037578       0.015273       0.022305             16.455971      16.999676      -3.542451       0.315323      21.108627       9.031596      11.259610           0.011663
           27              C       3.949487      12.246876       7.348940       0.298356      38.123525 0.36437897E+03  0.82223605E+04                                10.075022                            6.548092      -0.123248       1.971772                    0.999465      25.720788      73.189075       0.615114       0.441273      -1.045602       0.034153       0.055204       0.071289       0.096416       0.015333       0.020594       0.008850      -0.022059       0.041960      -0.031216      -0.000978       0.032193             13.949314      13.475331       0.101018       1.722408      18.025835       8.119916      10.346777           0.011518
           28              C       2.085800      11.280620       6.105720      -0.180325      51.216096 0.53855610E+03  0.13325919E+05                                11.824666                            7.671569      -0.116039       1.917036                    0.999561      31.390345      91.863247       0.604048       0.409797      -1.071020       0.008231       0.036711       0.020701       0.042942       0.021094       0.007374      -0.020101       0.015789       0.101148      -0.044884       0.004909       0.039975             16.572764      13.842445      -2.015379       0.216306      23.649520      10.651096      12.226327           0.016683
           29              C       6.183759      14.590859      10.701463       0.646128      24.977348 0.23574388E+03  0.48207543E+04                                 7.963427                            5.502793      -0.027394       2.062318                    0.999556      21.673650      60.735152       0.621834       0.481679      -1.012382      -0.033878      -0.019396      -0.051692       0.064776      -0.052052      -0.027555       0.017380      -0.141393      -0.137964      -0.079207      -0.035561       0.114768             10.305007      11.780554       1.661470       1.905027       4.551963      -0.424321      14.582502          -0.001728
           30              C       7.128355      14.814583      11.813184      -0.150354      49.803709 0.50371291E+03  0.12204774E+05                                11.597859                            7.407559      -0.044987       1.963456                    0.999165      29.440593      84.074586       0.618815       0.408506      -1.076460      -0.004982      -0.001643       0.040516       0.040854      -0.010831      -0.005969      -0.003895      -0.045832       0.064049      -0.036790       0.013925       0.022865             16.411079      16.958926       2.039768       2.895771       5.887202      -0.251052      26.387108           0.011664
           31              C       1.676083      15.200771      11.630640       0.297742      38.164496 0.36478579E+03  0.82341936E+04                                10.083672                            6.552909      -0.125714       1.970960                    0.999409      25.735918      73.254289       0.614697       0.441430      -1.045464       0.035655       0.033861      -0.084212       0.097517       0.010311      -0.023614      -0.009635      -0.022138       0.044351      -0.031410      -0.001711       0.033121             13.962074      13.489892       1.442816      -0.949233       5.238292      -0.735183      23.158039           0.011518
           32              C       4.359204       7.127320       0.133443      -0.180826      51.215209 0.53851687E+03  0.13324587E+05                                11.823876                            7.670715      -0.111269       1.918508                    0.999582      31.390969      91.861176       0.604154       0.409736      -1.071070       0.007968      -0.000679      -0.041037       0.041809      -0.003752      -0.021780      -0.015916      -0.045149      -0.083964      -0.045053       0.004734       0.040319             16.571700      13.844412       1.195453       1.634411       5.857449      -0.379797      30.013238           0.016685
           33              C       3.910364      16.932150       7.924428       0.647449      24.956887 0.23551088E+03  0.48149478E+04                                 7.960675                            5.500976      -0.032659       2.061033                    0.999554      21.661254      60.699972       0.621764       0.481837      -1.012268      -0.033927      -0.033698       0.042133       0.063732       0.002009       0.057910       0.051250      -0.019683       0.220900      -0.077954      -0.035787       0.113742             10.301433      11.775844       0.819020      -2.390617      12.438318      -4.129782       6.690138          -0.001726
           34              C       4.854963      17.783067       7.174817      -0.151080      49.889911 0.50456760E+03  0.12232321E+05                                11.616540                            7.417735      -0.048165       1.962336                    0.999164      29.465131      84.205418       0.617820       0.408935      -1.076031      -0.004134       0.036583      -0.019312       0.041573      -0.000879       0.012501      -0.001934      -0.055568       0.034978      -0.036839       0.014310       0.022529             16.440636      16.985676       1.494683      -3.221772      21.521837      -8.770422      10.814395           0.011662
           35              C      -0.597309      17.431885       6.931640       0.298010      38.133663 0.36448185E+03  0.82252412E+04                                10.076258                            6.548675      -0.122947       1.972051                    0.999393      25.725732      73.205016       0.615136       0.441227      -1.045632       0.035676      -0.090170       0.012336       0.097752      -0.025398       0.002806      -0.000321      -0.039371      -0.004897      -0.031507      -0.001510       0.033017             13.951081      13.477505      -1.542544      -0.773959      19.300949      -7.385767       9.074789           0.011523
           36              C       6.632593       4.031826       6.716447      -0.181572      51.237537 0.53881065E+03  0.13333486E+05                                11.826591                            7.672408      -0.112952       1.918021                    0.999548      31.399069      91.886267       0.604143       0.409693      -1.071113       0.008280      -0.035916       0.021295       0.042567      -0.016965       0.014464       0.035677      -0.011424       0.023670      -0.045019       0.004367       0.040651             16.576186      13.843954       0.820025      -1.853418      24.313041     -10.274634      11.571562           0.016682
           37              O       4.750224       8.245791       4.849155      -0.587323      48.137597 0.65208744E+03  0.16505236E+05                                10.581506                            7.938021       0.011114       2.021184                    0.999262      29.255649      79.765225       0.667791       0.362368      -1.132586       0.008823       0.023320       0.043760       0.050365       0.038586      -0.025189      -0.023877      -0.016527       0.109885      -0.058037      -0.006219       0.064257             13.520719      11.868533       0.881489       2.464932      15.644659       7.691467      13.048964           0.057423
           38              O       6.370634       9.109273       6.125542      -0.546244      35.165471 0.47901413E+03  0.11180411E+05                                 8.497439                            6.714769       0.420328       2.186372                    0.998102      27.197628      70.294740       0.743450       0.352976      -1.144563      -0.028318       0.011480      -0.003820       0.030794       0.021047       0.002633      -0.040568       0.067823      -0.029473      -0.064331       0.017529       0.046801             10.174866      16.148178      -2.384855       0.950046       8.409516       1.570174       5.966903           0.035856
           39              O       2.291884       9.320207       4.780491      -0.570807      50.910644 0.61875785E+03  0.15440047E+05                                10.990430                            7.664717      -0.072055       1.990722                    0.999066      29.232489      78.844138       0.689407       0.356043      -1.138872       0.036179       0.089252       0.050342       0.108670       0.022018       0.032025       0.018222      -0.049270      -0.015295      -0.047363      -0.004361       0.051723             15.239005      11.827154       5.043376       2.537672      21.062272       9.417084      12.827589           0.089671
           40              O       0.203425       7.556517       3.389965      -0.586928      48.095602 0.65143878E+03  0.16484676E+05                                10.575284                            7.934132       0.012222       2.021959                    0.999273      29.242369      79.718392       0.667948       0.362374      -1.132585       0.008771       0.026442      -0.042604       0.050904      -0.040841      -0.020601      -0.008494      -0.071568      -0.057423      -0.057620      -0.006258       0.063878             13.511095      11.860547       1.692675      -1.996950       7.032990      -2.720419      21.639747           0.057365
           41              O       1.823839       8.230159       2.003974      -0.545500      35.133308 0.47850582E+03  0.11165579E+05                                 8.492147                            6.711219       0.416383       2.185380                    0.998010      27.185430      70.253799       0.743644       0.352977      -1.144562      -0.029575      -0.009189      -0.008330       0.032070      -0.008205      -0.019599       0.012232       0.019212      -0.179211      -0.064776       0.017461       0.047315             10.167634      16.135712       2.013199       1.586656       5.214801       0.271916       9.152389           0.035822
           42              O       4.565285       6.959844       2.493825      -0.571419      50.950191 0.61928885E+03  0.15457099E+05                                10.997010                            7.668859      -0.072538       1.990502                    0.999091      29.242272      78.888360       0.689084       0.356123      -1.138773       0.035884      -0.000948      -0.102189       0.108310       0.016992      -0.035170       0.004852      -0.008727       0.104555      -0.047468      -0.004361       0.051829             15.248828      11.833786      -0.324304      -5.638698       6.734366      -1.142928      27.178331           0.089443
           43              O       2.476823       6.637458       4.716490      -0.586203      48.056566 0.65082231E+03  0.16464718E+05                                10.568929                            7.929612       0.013413       2.022455                    0.999276      29.228576      79.662961       0.668254       0.362304      -1.132671       0.009102      -0.050131      -0.001179       0.050964       0.001917       0.046175       0.031633      -0.031235       0.066799      -0.058384      -0.005387       0.063771             13.502944      11.851686      -2.573091      -0.467268      20.332288      -4.962596       8.324857           0.057304
           44              O       4.097233       5.100334       4.826094      -0.546490      35.145455 0.47872538E+03  0.11171759E+05                                 8.493216                            6.711966       0.419996       2.186364                    0.998103      27.194505      70.275984       0.743749       0.352894      -1.144653      -0.028673      -0.002618       0.011718       0.031086      -0.012723       0.017304       0.028581       0.089358       0.033110      -0.064694       0.017290       0.047404             10.169073      16.138791       0.368897      -2.538112       7.932879      -1.841114       6.435549           0.035846
           45              O       6.838680       6.159715       5.681294      -0.571431      50.974586 0.61957218E+03  0.15466135E+05                                11.001249                            7.671202      -0.074843       1.989745                    0.999150      29.246342      78.907607       0.688890       0.356177      -1.138714       0.035590      -0.087742       0.051713       0.107886      -0.038471       0.002895      -0.023070      -0.041000       0.010016      -0.047201      -0.004297       0.051498             15.255696      11.838737      -4.724526       3.102176      23.068670      -8.285324      10.859681           0.089550
           46              O       2.069976      14.193975       8.106455      -0.587322      48.137347 0.65208366E+03  0.16505113E+05                                10.581465                            7.937994       0.011118       2.021186                    0.999262      29.255568      79.764891       0.667792       0.362368      -1.132587      -0.008823      -0.023322      -0.043759       0.050365       0.038585      -0.025188      -0.023879      -0.016528       0.109885      -0.058037      -0.006220       0.064257             13.520662      11.868470       0.881490       2.464923      15.644601       7.691436      13.048915           0.057421
           47              O       0.449566      13.330493       6.830068      -0.546245      35.165484 0.47901458E+03  0.11180423E+05                                 8.497438                            6.714770       0.420319       2.186368                    0.998102      27.197655      70.294802       0.743450       0.352976      -1.144563       0.028319      -0.011480       0.003822       0.030796       0.021046       0.002632      -0.040568       0.067823      -0.029471      -0.064330       0.017529       0.046801             10.174862      16.148160      -2.384857       0.950043       8.409521       1.570177       5.966904           0.035854
           48              O       4.528316      13.119559       8.175119      -0.570809      50.910519 0.61875637E+03  0.15439997E+05                                10.990406                            7.664703      -0.072054       1.990722                    0.999066      29.232475      78.844020       0.689408       0.356043      -1.138872      -0.036180      -0.089252      -0.050342       0.108670       0.022018       0.032024       0.018222      -0.049266      -0.015302      -0.047360      -0.004363       0.051723             15.238967      11.827122       5.043362       2.537666      21.062218       9.417059      12.827562           0.089668
           49              O       6.616775      14.883249       9.565645      -0.586929      48.095582 0.65143856E+03  0.16484668E+05                                10.575278                            7.934128       0.012225       2.021959                    0.999273      29.242369      79.718358       0.667949       0.362373      -1.132585      -0.008770      -0.026442       0.042606       0.050905      -0.040840      -0.020601      -0.008493      -0.071569      -0.057427      -0.057620      -0.006259       0.063878             13.511085      11.860530       1.692673      -1.996947       7.032988      -2.720419      21.639737           0.057364
           50              O       4.996361      14.209607      10.951636      -0.545500      35.133089 0.47850253E+03  0.11165481E+05                                 8.492106                            6.711191       0.416377       2.185379                    0.998010      27.185366      70.253530       0.743647       0.352977      -1.144563       0.029575       0.009190       0.008329       0.032070      -0.008206      -0.019599       0.012232       0.019211      -0.179213      -0.064776       0.017461       0.047315             10.167580      16.135619       2.013187       1.586640       5.214780       0.271914       9.152341           0.035821
           51              O       2.254915      15.479922      10.461785      -0.571418      50.949969 0.61928582E+03  0.15457005E+05                                10.996983                            7.668843      -0.072549       1.990500                    0.999091      29.242193      78.888100       0.689084       0.356123      -1.138772      -0.035884       0.000946       0.102189       0.108310       0.016993      -0.035169       0.004851      -0.008723       0.104555      -0.047467      -0.004362       0.051829             15.248787      11.833749      -0.324304      -5.638678       6.734353      -1.142927      27.178260           0.089440
           52              O       4.343377      15.802308       8.239120      -0.586203      48.056419 0.65082020E+03  0.16464650E+05                                10.568906                            7.929599       0.013407       2.022454                    0.999276      29.228530      79.662771       0.668255       0.362304      -1.132671      -0.009101       0.050131       0.001178       0.050964       0.001916       0.046173       0.031633      -0.031235       0.066804      -0.058383      -0.005387       0.063770             13.502909      11.851651      -2.573082      -0.467267      20.332237      -4.962582       8.324839           0.057302
           53              O       2.722967      17.339432       8.129516      -0.546490      35.145318 0.47872336E+03  0.11171699E+05                                 8.493189                            6.711948       0.419983       2.186360                    0.998103      27.194475      70.275835       0.743751       0.352894      -1.144653       0.028673       0.002617      -0.011719       0.031086      -0.012722       0.017304       0.028580       0.089359       0.033108      -0.064694       0.017289       0.047405             10.169035      16.138725       0.368890      -2.538098       7.932851      -1.841105       6.435529           0.035846
           54              O      -0.018480      16.280051       7.274316      -0.571434      50.974685 0.61957367E+03  0.15466180E+05                                11.001258                            7.671208      -0.074840       1.989745                    0.999150      29.246390      78.907734       0.688890       0.356177      -1.138715      -0.035591       0.087742      -0.051712       0.107887      -0.038469       0.002897      -0.023070      -0.040997       0.010009      -0.047197      -0.004300       0.051497             15.255712      11.838739      -4.724528       3.102177      23.068702      -8.285338      10.859695           0.089546

******************************************************
Auxiliary information for the entire system
The total spin magnetic moment of the unit cell is   17.952091
The total net atomic charge of the unit cell is   0.000000
Accuracy of reproducing the electrostatic potential in the unit cell:
  The inner radius (bohr) =    5.0000
  The outer radius (bohr) =   12.0000
  Valid grid points have density less than (e/(bohr^3)) =    0.0001
  The number of valid grid points were=       183100
  The rms potential error without charges in kcal/mol is=      2.11177
  The rms potential error with partial charges in kcal/mol is=      0.37465
  The RRMSE value at monopole order=      0.17741
  The rms potential error with partial charges and cloud penetration in kcal/mol is=      0.37297
  The RRMSE value at monopole order with cloud penetration is=      0.17661
  The rms potential error with partial charges and atomic dipoles in kcal/mol is=      0.30605
  The RRMSE value at dipole order=      0.14492
  The rms potential error with partial charges, atomic dipoles and cloud penetration in kcal/mol is=      0.29174
  The RRMSE value at dipole order with cloud penetration=      0.13815

******************************************************
The electron densities and ab initio electrostatic potential were computed in VASP using the PBE functional and
projector augmented wave method. See the main text of the journal article for a description of computational details.
The atomic charges, dipoles, and quadrupoles were computed with the DDEC6 method as described in
(a) T. A. Manz and N. Gabaldon Limas, RSC Adv. 6 (2016) 47771-47801 DOI: 10.1039/c6ra04656h
(b) N. Gabaldon Limas and T. A. Manz, RSC Adv. 8 (2018) 2678-2707 DOI: 10.1039/c7ra11829e.
For each atom in the material, the electron cloud parameters were fit to the spherically averaged atom-in-material
electron density using radial positions for which this density was between 10^-4 and 10^-2 electrons per cubic bohr.
The polarizabilities, dispersion coefficients, and quantum Drude oscillator (QDO) parameters were fit using the MCLF method.
The magnetic structure of the system was optimized in VASP from the default ferromagnetic initial guess using spin polarization.
The atomic spin moments (ASMs) were computed on this optimized magnetic structure using the DDEC6 partition as inputs
to the method of T. A. Manz and D. S. Sholl, J. Chem. Theory Comput. 7 (2011) 4146-4164 DOI: 10.1021/ct200539n.
The RMSE and RRMSE were computed using a uniform grid with Ewald summation.
