# Supplementary material for: A collection of forcefield precursors for metal–organic frameworks
Source: RSC Adv. 2019 Nov 13;9(63):36492–507. doi: 10.1039/c9ra07327b (PMC9075174; doi:10.1039/c9ra07327b)
Supplement: RA-009-C9RA07327B-s3690 [file RA-009-C9RA07327B-s3690.xyz]

  304
jmolscript: load "" {1 1 1} spacegroup "x,y,z" unitcell [{     13.643000     0.000000     0.000000 }, {      6.821502    18.544994     0.000000 }, {      6.821494     2.450232    20.965849 }]
Mn    10.209191     9.557764     9.929216     0.855373
Mn    10.209193     0.939849     0.553708     0.851973
Mn    17.076805    11.437462    11.036633     0.855290
Mn    17.076803    20.055377    20.412141     0.851939
Mn    13.642998    10.497613    10.482924     1.093749
Mn     0.000000     0.000000     0.000000     1.089058
H      9.105337    13.567873     8.333925     0.112573
H      8.818835    15.742298     7.675597     0.113791
H     12.356464    16.712791     9.204008     0.114463
H     12.708453    14.491264     9.744927     0.117180
H      7.810616    11.366562     8.698731     0.094909
H     18.216132     9.235123     8.122170     0.122176
H     18.254332     6.671681     8.958707     0.119199
H     14.700331     0.810774     4.287516     0.110144
H     15.254236     0.808279     6.503606     0.108431
H     11.129959    16.508793     5.855762     0.114695
H     10.667462    16.568811     3.608223     0.113565
H     12.007203     7.868085     5.834796     0.122419
H     13.453362     6.559736     4.620873     0.117118
H     15.831336     6.203598     7.809779     0.108169
H     14.404278     7.552395     9.004832     0.114950
H     19.269372    11.172758     8.071852     0.115483
H     10.998984     6.606551    11.130769     0.107502
H      7.929309     4.085042    10.675810     0.121277
H      9.975759     4.475361    11.476706     0.126480
H      5.807823     4.999575     9.503819     0.125193
H     15.926839    15.474734     2.149000     0.112822
H     15.640336    13.300309     2.807327     0.113141
H      5.534966    12.329816     1.278917     0.114114
H      5.886956    14.551343     0.737998     0.117523
H     14.632119    17.676045     1.784194     0.094429
H      4.573133     1.262490     2.360755     0.121862
H      4.611334     3.825932     1.524217     0.119166
H     14.700332     9.686839     6.195408     0.110388
H     15.254238     9.689334     3.979318     0.108480
H     17.951459    12.533814     4.627163     0.114855
H     17.488961    12.473796     6.874702     0.113828
H     12.007203     2.629528     4.648129     0.122022
H     13.453361     3.937877     5.862051     0.116557
H     15.831337     4.294015     2.673146     0.107809
H     14.404279     2.945218     1.478092     0.115049
H     12.447874    17.869849     2.411073     0.115293
H     17.820481     6.341294    20.318004     0.108096
H     14.750806     8.862803    20.772963     0.122223
H     16.797257     8.472484    19.972068     0.125979
H      5.807825     5.498038     0.979105     0.124205
H     18.180659     7.427353    12.631924     0.112534
H     18.467161     5.252928    13.290252     0.113770
H     14.929532     4.282435    11.761841     0.114443
H     14.577543     6.503962    11.220922     0.117156
H     19.475380     9.628664    12.267118     0.094871
H      9.069864    11.760103    12.843679     0.122153
H      9.031664    14.323545    12.007142     0.119171
H     12.585665    20.184452    16.678333     0.110146
H     12.031760    20.186947    14.462243     0.108434
H     16.156037     4.486433    15.110087     0.114680
H     16.618534     4.426415    17.357626     0.113564
H     15.278793    13.127141    15.131053     0.122377
H     13.832634    14.435490    16.344976     0.117114
H     11.454660    14.791628    13.156070     0.108163
H     12.881718    13.442831    11.961017     0.114938
H      8.016624     9.822468    12.893997     0.115447
H     16.287012    14.388675     9.835080     0.107443
H     19.356687    16.910184    10.290039     0.121205
H     17.310237    16.519865     9.489143     0.126363
H     21.478173    15.995651    11.462030     0.125158
H     11.359157     5.520492    18.816849     0.112822
H     11.645660     7.694917    18.158522     0.113151
H     21.751030     8.665410    19.686932     0.114120
H     21.399040     6.443883    20.227851     0.117522
H     12.653877     3.319181    19.181655     0.094415
H     22.712863    19.732736    18.605094     0.121861
H     22.674662    17.169294    19.441632     0.119165
H     12.585664    11.308387    14.770441     0.110405
H     12.031758    11.305892    16.986531     0.108499
H      9.334537     8.461412    16.338686     0.114865
H      9.797035     8.521430    14.091147     0.113848
H     15.278793    18.365698    16.317720     0.122021
H     13.832635    17.057349    15.103798     0.116549
H     11.454659    16.701211    18.292703     0.107805
H     12.881717    18.050008    19.487757     0.115041
H     14.838122     3.125377    18.554776     0.115285
H      9.465515    14.653932     0.647845     0.108076
H     12.535190    12.132423     0.192886     0.122211
H     10.488739    12.522742     0.993781     0.125940
H     21.478171    15.497188    19.986744     0.124205
C     11.180437    12.364871     9.524156     0.608628
C     10.947142    13.798543     9.123918    -0.023426
C      9.776573    14.191677     8.495362    -0.100648
C      9.606036    15.497536     8.107494    -0.149910
C     10.554224    16.447015     8.338957     0.103596
C     11.711150    16.075807     8.996446    -0.155404
C     11.906245    14.745754     9.348672    -0.092703
C      7.386319    10.543448     8.780498     0.107427
C     19.089284     9.294131     8.436658    -0.068806
C      5.510406     6.803393     9.149497    -0.108104
C      7.417697     8.325072     9.380121     0.113985
C      8.097118     7.248996     9.931523     0.107058
C      8.552797    18.792524     4.595085    -0.084864
C      8.870679    18.773189     5.922852    -0.151486
C      9.821596    17.921862     6.420162     0.098015
C     10.481917    17.096887     5.537081    -0.138560
C     10.200872    17.125032     4.191073    -0.113252
C      9.230855    17.975890     3.704037    -0.018576
C      8.930709    18.017572     2.243765     0.604359
C     10.256807    17.904653     7.897835    -0.310430
C     22.842474    18.441190     8.851781     0.701371
C     11.456027    18.822880     8.011051     0.706011
C     12.044039     8.594184     8.375857     0.589451
C     13.050892     7.821747     7.556721    -0.016826
C     12.773940     7.527700     6.237130    -0.094783
C     13.634813     6.731543     5.516534    -0.144318
C     14.763089     6.184435     6.100223     0.096740
C     15.055049     6.522184     7.409750    -0.158730
C     14.199633     7.331861     8.123847    -0.091019
C     16.544865     6.152717     4.407021     0.704605
C     19.718227    10.419495     8.386340    -0.118305
C      6.073862     8.161089     8.960804     0.050246
C     10.117646     6.462799    10.868696     0.103562
C      8.284027     4.945458    10.627589    -0.093754
C      9.503711     5.154930    11.055292    -0.138237
C      6.170727     5.855936     9.547848    -0.118403
C      7.464083     6.024753    10.071994     0.060390
C     18.001940    16.677736     0.958768     0.605829
C     17.768644    15.244064     1.359006    -0.022458
C     16.598075    14.850930     1.987562    -0.100871
C     16.427537    13.545071     2.375431    -0.149798
C     17.375726    12.595592     2.143968     0.102908
C     18.532652    12.966800     1.486479    -0.154751
C     18.727747    14.296853     1.134252    -0.093075
C     14.207822    18.499159     1.702427     0.109018
C      5.446285     1.203482     2.046267    -0.068421
C      5.510408     3.694220     1.333428    -0.108025
C      7.417699     2.172541     1.102804     0.115432
C      8.097121     3.248617     0.551402     0.107388
C     15.374296    10.250083     5.887839    -0.083093
C     15.692178    10.269418     4.560072    -0.152088
C     16.643096    11.120745     4.062762     0.098530
C     17.303417    11.945720     4.945844    -0.137769
C     17.022371    11.917575     6.291851    -0.111571
C     16.052353    11.066717     6.778888    -0.022551
C     15.752207    11.025035     8.239159     0.604735
C     17.078308    11.137954     2.585089    -0.312278
C     16.020976    10.601417     1.631143     0.701043
C      4.634527    10.219727     2.471874     0.709028
C     12.044040     1.903429     2.107068     0.586027
C     13.050893     2.675866     2.926204    -0.015795
C     12.773940     2.969913     4.245794    -0.094925
C     13.634813     3.766070     4.966390    -0.143628
C     14.763089     4.313178     4.382701     0.096201
C     15.055050     3.975429     3.073174    -0.158551
C     14.199634     3.165752     2.359077    -0.090946
C     16.544865     4.344896     6.075903     0.707649
C     12.896729    18.623112     2.096585    -0.118634
C      6.073863     2.336524     1.522121     0.049596
C     16.939143     6.485046    20.580077     0.100350
C     15.105524     8.002387    20.821185    -0.097781
C     16.325209     7.792915    20.393481    -0.134821
C      6.170729     4.641677     0.935077    -0.117558
C      7.464086     4.472860     0.410931     0.061216
C     16.105559     8.630355    11.441693     0.608594
C     16.338854     7.196683    11.841931    -0.023440
C     17.509423     6.803549    12.470487    -0.100678
C     17.679960     5.497690    12.858355    -0.149931
C     16.731772     4.548211    12.626892     0.103589
C     15.574846     4.919419    11.969403    -0.155431
C     15.379751     6.249472    11.617177    -0.092739
C     19.899677    10.451778    12.185351     0.107360
C      8.196712    11.701095    12.529191    -0.068843
C     21.775590    14.191833    11.816352    -0.108147
C     19.868299    12.670154    11.585728     0.113960
C     19.188878    13.746230    11.034326     0.107026
C     18.733199     2.202702    16.370764    -0.084860
C     18.415317     2.222037    15.042997    -0.151487
C     17.464400     3.073364    14.545687     0.098017
C     16.804079     3.898339    15.428768    -0.138548
C     17.085124     3.870194    16.774776    -0.113258
C     18.055141     3.019336    17.261812    -0.018582
C     18.355287     2.977654    18.722084     0.604368
C     17.029189     3.090573    13.068014    -0.310428
C      4.443522     2.554036    12.114068     0.701374
C     15.829969     2.172346    12.954798     0.706009
C     15.241957    12.401042    12.589992     0.589436
C     14.235104    13.173479    13.409128    -0.016830
C     14.512056    13.467526    14.728719    -0.094780
C     13.651183    14.263683    15.449315    -0.144331
C     12.522907    14.810791    14.865626     0.096735
C     12.230947    14.473042    13.556099    -0.158741
C     13.086363    13.663365    12.842002    -0.091042
C     10.741131    14.842509    16.558828     0.704606
C      7.567769    10.575731    12.579509    -0.118345
C     21.212134    12.834137    12.005045     0.050227
C     17.168350    14.532427    10.097153     0.103530
C     19.001969    16.049768    10.338260    -0.093809
C     17.782285    15.840296     9.910557    -0.138268
C     21.115269    15.139290    11.418001    -0.118428
C     19.821913    14.970473    10.893855     0.060370
C      9.284056     4.317490    20.007081     0.605815
C      9.517352     5.751162    19.606843    -0.022454
C     10.687921     6.144296    18.978287    -0.100868
C     10.858459     7.450155    18.590418    -0.149809
C      9.910270     8.399634    18.821881     0.102906
C      8.753344     8.028426    19.479370    -0.154753
C      8.558249     6.698373    19.831597    -0.093080
C     13.078174     2.496067    19.263422     0.109001
C     21.839711    19.791744    18.919582    -0.068426
C     21.775588    17.301006    19.632421    -0.108030
C     19.868297    18.822685    19.863045     0.115431
C     19.188875    17.746609    20.414447     0.107383
C     11.911700    10.745143    15.078010    -0.083062
C     11.593818    10.725808    16.405777    -0.152073
C     10.642900     9.874481    16.903087     0.098535
C      9.982579     9.049506    16.020005    -0.137756
C     10.263625     9.077651    14.673998    -0.111555
C     11.233643     9.928509    14.186961    -0.022541
C     11.533789     9.970191    12.726690     0.604747
C     10.207688     9.857272    18.380760    -0.312278
C     11.265020    10.393809    19.334706     0.701041
C     22.651469    10.775499    18.493975     0.709027
C     15.241956    19.091797    18.858781     0.586021
C     14.235103    18.319360    18.039645    -0.015799
C     14.512056    18.025313    16.720055    -0.094926
C     13.651183    17.229156    15.999459    -0.143622
C     12.522907    16.682048    16.583148     0.096203
C     12.230946    17.019797    17.892675    -0.158558
C     13.086362    17.829474    18.606772    -0.090957
C     10.741131    16.650330    14.889946     0.707651
C     14.389267     2.372114    18.869264    -0.118647
C     21.212133    18.658702    19.443728     0.049596
C     10.346853    14.510180     0.385772     0.100342
C     12.180472    12.992839     0.144664    -0.097786
C     10.960787    13.202311     0.572368    -0.134828
C     21.115267    16.353549    20.030772    -0.117552
C     19.821910    16.522366    20.554918     0.061213
C     15.668984     5.248806     5.241462    -0.319496
C     11.617012    15.746419    15.724387    -0.319494
N      8.060283     9.510947     9.279485    -0.257963
N      9.410939     7.461231    10.319391    -0.257363
N      8.060284     0.986666     1.203440    -0.258888
N      9.410942     3.036382     0.163534    -0.256077
N     19.225713    11.484279    11.686364    -0.257956
N     17.875057    13.533995    10.646458    -0.257381
N     19.225712    20.008560    19.762409    -0.258889
N     17.875054    17.958844    20.802315    -0.256083
O     12.319627    12.066396     9.882043    -0.565319
O     10.191319    11.589135     9.465452    -0.564848
O     12.350597     8.929395     9.550993    -0.587227
O     10.937592     8.831092     7.900561    -0.536216
O      7.786062    18.373173     1.890700    -0.557402
O      9.877533    17.685367     1.483124    -0.572406
O     19.141131    16.976211     0.600881    -0.563582
O     17.012823    17.453472     1.017473    -0.564009
O     12.350599     1.568218     0.931932    -0.584542
O     10.937593     1.666521     2.582364    -0.534405
O     14.607559    10.669434     8.592224    -0.557600
O     16.699031    11.357240     8.999800    -0.572288
O     14.966369     8.928830    11.083806    -0.565351
O     17.094677     9.406091    11.500397    -0.564832
O     14.935399    12.065831    11.414856    -0.587240
O     16.348404    12.164134    13.065288    -0.536227
O     19.499934     2.622053    19.075149    -0.557393
O     17.408463     3.309859    19.482725    -0.572416
O      8.144865     4.019015    20.364968    -0.563593
O     10.273173     3.541754    19.948376    -0.564001
O     14.935397    19.427008    20.033917    -0.584551
O     16.348403    19.328705    18.383485    -0.534410
O     12.678437    10.325792    12.373625    -0.557567
O     10.586965     9.637986    11.966049    -0.572303
F     12.514724    18.307574     7.343498    -0.225862
F     11.888509    19.028460     9.244891    -0.210763
F      4.435337     1.470643     7.475793    -0.208745
F     15.838156     1.225533     8.775885    -0.213730
F     23.127613    18.186205    10.114974    -0.205504
F     21.633704    17.904684     8.620109    -0.216002
F     17.131514     7.108508     5.139988    -0.211663
F     15.850437     6.800072     3.460833    -0.201283
F      3.888254     5.523945     3.769869    -0.212290
F      5.693224    10.735033     3.139426    -0.227875
F      5.067011    10.014147     1.238033    -0.211073
F      4.435339     9.026970     3.007132    -0.209307
F     15.838159     9.272080     1.707039    -0.213440
F     16.306115    10.856402     0.367951    -0.205029
F     14.812206    11.137923     1.862816    -0.216019
F      3.488514     3.389105     5.342937    -0.213205
F     15.850436     3.697541     7.022092    -0.202072
F      3.888254     4.973668     6.713055    -0.212545
F     14.771272     2.687652    13.622351    -0.225874
F     15.397487     1.966766    11.720958    -0.210780
F     22.850659    19.524583    13.490056    -0.208744
F     11.447840    19.769693    12.189964    -0.213724
F      4.158383     2.809021    10.850875    -0.205523
F      5.652292     3.090542    12.345740    -0.216013
F     10.154482    13.886718    15.825861    -0.211669
F     11.435559    14.195154    17.505016    -0.201296
F     23.397742    15.471281    17.195980    -0.212290
F     21.592772    10.260193    17.826423    -0.227858
F     22.218985    10.981079    19.727816    -0.211062
F     22.850657    11.968256    17.958717    -0.209280
F     11.447837    11.723146    19.258810    -0.213421
F     10.979881    10.138824    20.597898    -0.205026
F     12.473790     9.857303    19.103033    -0.216005
F     23.797482    17.606121    15.622912    -0.213214
F     11.435560    17.297685    13.943757    -0.202085
F     23.397742    16.021558    14.252794    -0.212549

The following XYZ coordinates are in angstroms. Other properties are in atomic units.
The sperically averaged electron density of each atom fit to a function of the form exp(a - br)
eigen_1, eigen_2 and eigen_3 are the three eigenvalues of traceless quadrupole moment tensor
  atom number  atomic symbol              X              Y              Z     net charge C6 coefficient C8 coefficient C10 coefficient fluctuating dipole atomic polarizability isotropic forcefield polarizability              a              b squared Pearson coefficient          <r^3>          <r^4>         wp_QDO          m_QDO          q_QDO       dipole_x       dipole_y       dipole_z         dipole            Qxy            Qxz            Qyz     Q(x^2-y^2)  Q(3z^2 - R^2)        eigen_1        eigen_2        eigen_3 static polarizability      alpha(xx)      alpha(xy)      alpha(xz)      alpha(yy)      alpha(yz)      alpha(zz) atomic spin moment
            1             Mn      10.209191       9.557764       9.929216       0.855373     149.755889 0.34396456E+04  0.12773242E+06                                23.592188                           19.682849       0.357652       1.867486                    0.999285      58.193336     172.870007       0.390504       0.422370      -1.125942       0.050503       0.055095       0.012162       0.075723      -0.052664      -0.048676       0.002999      -0.025963       0.192730      -0.095198       0.007366       0.087833             29.077441      37.980994       3.416292      -3.256177      26.743492       2.959362      22.507838           4.636959
            2             Mn      10.209193       0.939849       0.553708       0.851973     150.029137 0.34475215E+04  0.12811520E+06                                23.632459                           19.714769       0.358200       1.866727                    0.999302      58.318095     173.377201       0.389856       0.422773      -1.125523       0.050881      -0.056245      -0.011974       0.076784       0.052379       0.048503       0.002676      -0.024143       0.193826      -0.094809       0.006930       0.087879             29.130359      38.061929      -3.422978       3.261590      26.781885       2.967093      22.547265           4.638923
            3             Mn      17.076805      11.437462      11.036633       0.855290     149.759886 0.34397668E+04  0.12773805E+06                                23.592565                           19.683171       0.357650       1.867480                    0.999285      58.194076     172.872940       0.390501       0.422369      -1.125942      -0.050505      -0.055085      -0.012149       0.075714      -0.052669      -0.048657       0.002988      -0.025971       0.192789      -0.095208       0.007380       0.087828             29.077882      37.981324       3.416456      -3.256226      26.744101       2.959413      22.508219           4.636590
            4             Mn      17.076803      20.055377      20.412141       0.851939     150.030539 0.34475713E+04  0.12811753E+06                                23.632613                           19.714922       0.358179       1.866719                    0.999302      58.318336     173.378339       0.389855       0.422774      -1.125523      -0.050879       0.056242       0.011972       0.076780       0.052381       0.048496       0.002673      -0.024147       0.193835      -0.094810       0.006935       0.087875             29.130509      38.062226      -3.422994       3.261554      26.782015       2.967078      22.547286           4.638846
            5             Mn      13.642998      10.497613      10.482924       1.093749     135.876734 0.25133393E+04  0.86764758E+05                                22.618905                           17.327762       0.066822       1.828746                    0.999927      52.285930     152.449688       0.396049       0.447987      -1.103450       0.000009       0.000001       0.000001       0.000009       0.025027       0.017487      -0.011391      -0.150565       0.085986      -0.096582       0.029599       0.066983             29.878304      38.834068      -4.856639      -4.806968      23.427591       2.788514      27.373253           4.687569
            6             Mn       0.000000       0.000000       0.000000       1.089058     136.196321 0.25206051E+04  0.87085558E+05                                22.654520                           17.353177       0.075116       1.829821                    0.999928      52.430775     152.974516       0.395713       0.448007      -1.103347       0.000005      -0.000002      -0.000001       0.000006      -0.027209      -0.017773      -0.011322      -0.148512       0.089299      -0.096970       0.030865       0.066105             29.928295      38.908676       4.857064       4.825089      23.454748       2.794935      27.421461          -4.639182
            7              H       9.105337      13.567873       8.333925       0.112573       1.083742 0.76908261E+01  0.73911488E+02                                 1.667542                            1.563047      -0.897798       2.449311                    0.999009       3.314616       8.844168       0.535014       1.191248      -0.730049      -0.028415      -0.023607      -0.009095       0.038045       0.006130       0.011439       0.000968       0.012140      -0.031307      -0.015521      -0.002594       0.018115              1.719859       1.796236       0.475683       0.063240       2.018079      -0.022213       1.345262          -0.000087
            8              H       8.818835      15.742298       7.675597       0.113791       1.179576 0.90742200E+01  0.91024192E+02                                 1.782275                            1.715699      -1.034292       2.385601                    0.998048       3.430075       9.396221       0.501943       1.216478      -0.725149      -0.033754       0.004388      -0.018951       0.038958       0.006219       0.015620      -0.001983       0.010469      -0.032506      -0.020143       0.000184       0.019959              1.802845       1.944663      -0.184916       0.306719       1.765299      -0.262656       1.698573           0.000006
            9              H      12.356464      16.712791       9.204008       0.114463       1.177673 0.88549283E+01  0.88186226E+02                                 1.765613                            1.682220      -1.107819       2.347914                    0.997529       3.438835       9.352786       0.513191       1.198427      -0.728662       0.030500       0.021195       0.014046       0.039709       0.003963       0.013560       0.000582       0.013588      -0.026809      -0.015866      -0.002892       0.018758              1.786428       1.772269       0.330855       0.157956       2.110388       0.004441       1.476626          -0.000016
           10              H      12.708453      14.491264       9.744927       0.117180       1.039357 0.72379933E+01  0.68831986E+02                                 1.650360                            1.536854      -0.951123       2.429053                    0.998640       3.324500       8.959238       0.526327       1.223710      -0.721790       0.034687      -0.009502       0.014448       0.038758       0.003015       0.009079      -0.001207       0.013441      -0.029860      -0.013657      -0.001689       0.015346              1.718587       1.983714      -0.297740       0.378060       1.586811      -0.225364       1.585237          -0.000146
           11              H       7.810616      11.366562       8.698731       0.094909       1.134889 0.78156871E+01  0.75857794E+02                                 1.756164                            1.600907      -0.948059       2.420560                    0.998566       3.465835       9.473133       0.513188       1.229692      -0.720042       0.017721       0.039058      -0.008041       0.043638      -0.002667       0.002157      -0.009332      -0.018332      -0.030773      -0.013557      -0.004354       0.017911              1.849623       1.875413       0.587664       0.004912       2.312805      -0.053872       1.360652          -0.000029
           12              H      18.216132       9.235123       8.122170       0.122176       0.972519 0.67368668E+01  0.63714396E+02                                 1.659502                            1.546158      -0.862928       2.480979                    0.999056       3.390835       9.490433       0.486682       1.330702      -0.698092      -0.034272      -0.000444      -0.012687       0.036548       0.006848       0.005820      -0.002341       0.008522      -0.025387      -0.012009      -0.001063       0.013072              1.739772       2.301227       0.013943       0.405323       1.437138      -0.015913       1.480951           0.000013
           13              H      18.254332       6.671681       8.958707       0.119199       0.929374 0.63316177E+01  0.58809273E+02                                 1.593436                            1.485451      -0.763299       2.524124                    0.999657       3.317447       9.124827       0.504594       1.306872      -0.703052      -0.033823      -0.009710      -0.000645       0.035195       0.002017       0.003889      -0.004884       0.002740      -0.051643      -0.018768       0.007659       0.011109              1.661822       2.223043       0.136060       0.286805       1.376869       0.025213       1.385553           0.000064
           14              H      14.700331       0.810774       4.287516       0.110144       1.103276 0.79513464E+01  0.78408286E+02                                 1.789050                            1.664328      -1.322507       2.246664                    0.993929       3.743741      10.711071       0.475463       1.306377      -0.701084      -0.027157       0.020064      -0.009338       0.035033      -0.006996      -0.001103       0.000804       0.004542       0.004875      -0.008168       0.001272       0.006896              1.858252       1.901222      -0.525529       0.367312       1.904236      -0.267074       1.769298           0.000058
           15              H      15.254236       0.808279       6.503606       0.108431       1.254005 0.97768846E+01  0.10112234E+03                                 1.929088                            1.834651      -1.294187       2.261754                    0.993665       3.797452      10.984527       0.458693       1.291034      -0.705939      -0.020641       0.025541       0.016903       0.036934      -0.014865      -0.000882       0.004176       0.009026      -0.003329      -0.015547      -0.001125       0.016672              1.963605       1.633785      -0.305900      -0.163501       1.992202       0.300644       2.264826           0.000007
           16              H      11.129959      16.508793       5.855762       0.114695       1.158472 0.86748558E+01  0.85807919E+02                                 1.740892                            1.660657      -1.009278       2.397822                    0.998220       3.364503       9.070343       0.519412       1.192145      -0.730830       0.028849      -0.026765       0.006782       0.039933      -0.018167      -0.000175       0.004510      -0.001284      -0.005964      -0.017769      -0.001933       0.019701              1.778231       1.705379      -0.375697       0.244987       1.752550      -0.306761       1.876765          -0.000014
           17              H      10.667462      16.568811       3.608223       0.113565       1.123501 0.80994106E+01  0.78708333E+02                                 1.696913                            1.596454      -0.966810       2.416428                    0.998613       3.327894       8.876079       0.534131       1.180024      -0.733114       0.020205      -0.023168      -0.020985       0.037221      -0.015921       0.000490       0.004394       0.003506      -0.001787      -0.016542      -0.000163       0.016705              1.736466       1.568228      -0.227168      -0.303319       1.613221       0.288949       2.027950          -0.000056
           18              H      12.007203       7.868085       5.834796       0.122419       1.104653 0.80029290E+01  0.76834749E+02                                 1.623688                            1.547058      -0.935290       2.438350                    0.998837       3.158065       8.126742       0.568856       1.121490      -0.749295      -0.031621       0.013383      -0.018537       0.039021      -0.006709       0.011738       0.001095       0.008177       0.024025      -0.014454      -0.002370       0.016825              1.632514       1.946966      -0.299177       0.188626       1.447820      -0.032292       1.502757           0.000231
           19              H      13.453362       6.559736       4.620873       0.117118       1.155420 0.86097171E+01  0.84981464E+02                                 1.739149                            1.655806      -1.036048       2.388053                    0.998145       3.329370       8.958514       0.519648       1.194157      -0.730710      -0.012838      -0.002277      -0.037864       0.040046      -0.008951       0.011394       0.001380       0.012808       0.036457      -0.018620      -0.000868       0.019487              1.786026       1.469762      -0.031207       0.065641       1.626084       0.339351       2.262232          -0.000003
           20              H      15.831336       6.203598       7.809779       0.108169       1.061368 0.78548654E+01  0.77285495E+02                                 1.753153                            1.663919      -1.216025       2.296801                    0.995532       3.705936      10.620163       0.470966       1.321773      -0.698449       0.028270      -0.008118       0.020915       0.036091      -0.005345       0.009305       0.003627       0.007216       0.020355      -0.013150      -0.000219       0.013369              1.797076       2.068789      -0.329194       0.295553       1.603609       0.008682       1.718829          -0.000024
           21              H      14.404278       7.552395       9.004832       0.114950       0.996828 0.69326339E+01  0.66560605E+02                                 1.720577                            1.589947      -1.302861       2.258868                    0.994063       3.762213      10.886648       0.466540       1.367409      -0.687906       0.009889       0.011230       0.032711       0.035971      -0.004418       0.004516       0.001571       0.013073       0.012161      -0.010501       0.001413       0.009088              1.813870       1.498053      -0.040908       0.171910       1.507399       0.303348       2.436159          -0.000323
           22              H      19.269372      11.172758       8.071852       0.115483       1.076796 0.76447011E+01  0.73893996E+02                                 1.705112                            1.592390      -0.990525       2.407552                    0.998121       3.420770       9.374189       0.509434       1.243855      -0.716964      -0.018945       0.027846      -0.009702       0.035049       0.002764       0.005966      -0.006543      -0.017137      -0.039863      -0.017392       0.000632       0.016760              1.760177       1.797387      -0.396331       0.280862       1.960482      -0.297235       1.522662           0.000047
           23              H      10.998984       6.606551      11.130769       0.107502       1.116135 0.76931058E+01  0.73864139E+02                                 1.706438                            1.568655      -0.795129       2.506896                    0.999631       3.213660       8.542511       0.531851       1.199456      -0.729534       0.047726       0.008265       0.014681       0.050612       0.000761       0.011703      -0.005722       0.010550      -0.038364      -0.019042       0.002535       0.016507              1.789988       2.486741       0.151309       0.256795       1.449024       0.030702       1.434200           0.000393
           24              H       7.929309       4.085042      10.675810       0.121277       1.177021 0.83668002E+01  0.81740042E+02                                 1.747586                            1.622655      -0.830126       2.495475                    0.999307       3.203620       8.489206       0.531259       1.180115      -0.735159      -0.009271      -0.037439       0.001296       0.038592      -0.000350       0.010060      -0.003984      -0.012698      -0.031542      -0.017264       0.004522       0.012742              1.802930       1.717786       0.412317      -0.022431       2.319030      -0.106333       1.371976           0.000048
           25              H       9.975759       4.475361      11.476706       0.126480       1.046652 0.71512518E+01  0.66375526E+02                                 1.536416                            1.438144      -0.745475       2.532386                    0.999823       2.974040       7.386614       0.608452       1.084560      -0.759897       0.014487      -0.029557       0.018871       0.037942       0.003341       0.010964      -0.009680      -0.004508      -0.040660      -0.022062       0.009332       0.012730              1.570904       1.596287      -0.330398       0.224273       1.724053      -0.289620       1.392371           0.000188
           26              H       5.807823       4.999575       9.503819       0.125193       1.097146 0.76747976E+01  0.74446286E+02                                 1.760314                            1.622924      -0.800153       2.512478                    0.999423       3.315829       9.178286       0.490647       1.286947      -0.709086      -0.016243      -0.028948      -0.010599       0.034845       0.001933       0.007459       0.003067      -0.000615      -0.043475      -0.017059       0.005678       0.011381              1.840778       1.673438       0.444110       0.055482       2.429425      -0.014629       1.419470           0.000076
           27              H      15.926839      15.474734       2.149000       0.112822       1.079129 0.76501570E+01  0.73413711E+02                                 1.661940                            1.558243      -0.888104       2.453534                    0.999027       3.307736       8.815645       0.536251       1.190231      -0.730300      -0.028489       0.023645       0.008774       0.038048      -0.006033      -0.011466       0.000863       0.011855      -0.031587      -0.015643      -0.002344       0.017988              1.713889       1.789786      -0.472801      -0.062846       2.010354      -0.022157       1.341527          -0.000094
           28              H      15.640336      13.300309       2.807327       0.113141       1.175761 0.90348302E+01  0.90507900E+02                                 1.776381                            1.710321      -1.024436       2.389547                    0.998089       3.425989       9.371087       0.503585       1.214133      -0.725680      -0.034113      -0.004226       0.019060       0.039304      -0.006138      -0.015544      -0.002004       0.010441      -0.032918      -0.020154       0.000268       0.019886              1.796779       1.937883       0.183839      -0.304978       1.759386      -0.261126       1.693068          -0.000006
           29              H       5.534966      12.329816       1.278917       0.114114       1.180214 0.88801230E+01  0.88521024E+02                                 1.770391                            1.686409      -1.120827       2.342750                    0.997465       3.441275       9.371135       0.511612       1.200986      -0.728100       0.030736      -0.021259      -0.014019       0.039914      -0.003954      -0.013345       0.000386       0.013374      -0.026396      -0.015655      -0.002795       0.018450              1.791347       1.777178      -0.332640      -0.158727       2.116821       0.004573       1.480043           0.000045
           30              H       5.886956      14.551343       0.737998       0.117523       1.038649 0.72322431E+01  0.68761801E+02                                 1.649371                            1.536064      -0.903505       2.450736                    0.998975       3.323162       8.953841       0.526569       1.223424      -0.721852       0.034468       0.009577      -0.014547       0.038618      -0.003134      -0.009114      -0.001217       0.013541      -0.030046      -0.013741      -0.001722       0.015463              1.717463       1.982280       0.297402      -0.377607       1.585852      -0.225106       1.584256           0.000122
           31              H      14.632119      17.676045       1.784194       0.094429       1.137294 0.78359294E+01  0.76120362E+02                                 1.760462                            1.604372      -0.958698       2.415888                    0.998421       3.470067       9.495707       0.511853       1.231830      -0.719570       0.017989      -0.039179       0.007768       0.043806       0.002880      -0.002188      -0.009423      -0.018294      -0.030673      -0.013574      -0.004428       0.018001              1.854405       1.880231      -0.590174      -0.004900       2.319637      -0.054120       1.363348          -0.000015
           32              H       4.573133       1.262490       2.360755       0.121862       0.973949 0.67488806E+01  0.63862113E+02                                 1.661695                            1.547937      -0.859861       2.482250                    0.999057       3.394677       9.506475       0.486170       1.331393      -0.697940      -0.034423       0.000303       0.012819       0.036734      -0.006822      -0.005824      -0.002318       0.008618      -0.025271      -0.011967      -0.001102       0.013069              1.742256       2.305294      -0.013977      -0.406425       1.438684      -0.015912       1.482789           0.000053
           33              H       4.611334       3.825932       1.524217       0.119166       0.929540 0.63335298E+01  0.58843613E+02                                 1.595117                            1.486791      -0.761266       2.525472                    0.999688       3.319382       9.137592       0.503694       1.308837      -0.702643      -0.033879       0.009978       0.000652       0.035323      -0.001695      -0.003895      -0.005010       0.002329      -0.051569      -0.018774       0.008056       0.010718              1.663727       2.226180      -0.136489      -0.287375       1.378149       0.025307       1.386852           0.000089
           34              H      14.700332       9.686839       6.195408       0.110388       1.103224 0.79468017E+01  0.78309851E+02                                 1.784675                            1.660481      -1.317980       2.247945                    0.994025       3.738651      10.673950       0.477722       1.301089      -0.702175      -0.026920      -0.020345       0.009496       0.035054       0.007005       0.001243       0.000774       0.004451       0.004856      -0.008160       0.001219       0.006941              1.853575       1.896519       0.523644      -0.365907       1.899464      -0.266072       1.764744          -0.000042
           35              H      15.254238       9.689334       3.979318       0.108480       1.248200 0.97192065E+01  0.10035675E+03                                 1.921540                            1.828001      -1.272612       2.270686                    0.994024       3.788513      10.942172       0.460084       1.289298      -0.706321      -0.020730      -0.025691      -0.016795       0.037039       0.014784       0.001053       0.004310       0.009084      -0.003098      -0.015521      -0.001128       0.016649              1.955721       1.628126       0.303932       0.162341       1.984223       0.298527       2.254815           0.000023
           36              H      17.951459      12.533814       4.627163       0.114855       1.161202 0.87016413E+01  0.86155863E+02                                 1.745259                            1.664532      -1.023036       2.392131                    0.998073       3.367330       9.088068       0.518093       1.194028      -0.730401       0.028565       0.026898      -0.006853       0.039829       0.018043       0.000150       0.004575      -0.000900      -0.006359      -0.017616      -0.002023       0.019640              1.782805       1.709677       0.377416      -0.246214       1.757033      -0.308201       1.881705           0.000008
           37              H      17.488961      12.473796       6.874702       0.113828       1.126503 0.81284853E+01  0.79092266E+02                                 1.703039                            1.601784      -0.978628       2.411601                    0.998456       3.331612       8.902942       0.531805       1.183667      -0.732266       0.019751       0.022752       0.020659       0.036532       0.016025      -0.000357       0.004587       0.003658      -0.001786      -0.016677      -0.000205       0.016882              1.742903       1.573622       0.228610       0.305242       1.618853       0.290792       2.036236          -0.000067
           38              H      12.007203       2.629528       4.648129       0.122022       1.102742 0.79846524E+01  0.76599131E+02                                 1.620053                            1.543872      -0.924878       2.442526                    0.998923       3.156995       8.115144       0.570348       1.119433      -0.749799      -0.031802      -0.013672       0.018629       0.039310       0.006479      -0.011718       0.001247       0.008149       0.024355      -0.014356      -0.002430       0.016786              1.628787       1.941970       0.297943      -0.187817       1.444827      -0.032124       1.499563           0.000075
           39              H      13.453361       3.937877       5.862051       0.116557       1.156963 0.86230602E+01  0.85139218E+02                                 1.739963                            1.656493      -1.029639       2.390175                    0.998214       3.332176       8.965061       0.519863       1.193299      -0.730900      -0.013058       0.002370       0.037980       0.040232       0.009062      -0.011355       0.001342       0.012559       0.036330      -0.018626      -0.000790       0.019416              1.786909       1.470351       0.031200      -0.065726       1.626805       0.339655       2.263570          -0.000009
           40              H      15.831337       4.294015       2.673146       0.107809       1.059739 0.78384164E+01  0.77065662E+02                                 1.749839                            1.661015      -1.207648       2.300432                    0.995590       3.700764      10.593458       0.471980       1.319927      -0.698852       0.028872       0.008038      -0.020752       0.036453       0.005406      -0.009180       0.003380       0.007167       0.020722      -0.013033      -0.000276       0.013309              1.793579       2.064368       0.328075      -0.294556       1.600744       0.008687       1.715624           0.000017
           41              H      14.404279       2.945218       1.478092       0.115049       0.996326 0.69275091E+01  0.66487430E+02                                 1.718753                            1.588408      -1.305267       2.257871                    0.994074       3.758937      10.868972       0.467267       1.365772      -0.688233       0.009987      -0.011267      -0.032616       0.035923       0.004266      -0.004292       0.001445       0.012968       0.012218      -0.010304       0.001469       0.008835              1.811842       1.496600       0.040826      -0.171601       1.505902       0.302771       2.433024           0.000381
           42              H      12.447874      17.869849       2.411073       0.115293       1.077222 0.76485464E+01  0.73933060E+02                                 1.704685                            1.592127      -0.987831       2.408493                    0.998140       3.421655       9.373669       0.509845       1.242819      -0.717185      -0.019190      -0.027951       0.009815       0.035296      -0.002651      -0.006069      -0.006577      -0.017707      -0.039994      -0.017519       0.000477       0.017043              1.759663       1.796931       0.395959      -0.280656       1.959735      -0.296944       1.522321           0.000070
           43              H      17.820481       6.341294      20.318004       0.108096       1.113963 0.76788900E+01  0.73725010E+02                                 1.707704                            1.569964      -0.801665       2.505420                    0.999624       3.211162       8.547621       0.530002       1.203683      -0.728582       0.047414      -0.008053      -0.014597       0.050259      -0.000860      -0.011586      -0.005641       0.010558      -0.038265      -0.018925       0.002529       0.016396              1.791260       2.488095      -0.151246      -0.256794       1.450327       0.030637       1.435357           0.000541
           44              H      14.750806       8.862803      20.772963       0.122223       1.171218 0.83182860E+01  0.81139809E+02                                 1.740678                            1.617015      -0.825769       2.497409                    0.999355       3.198291       8.465700       0.532697       1.178760      -0.735445      -0.009037       0.037456      -0.001371       0.038555       0.000300      -0.009860      -0.003960      -0.012452      -0.030846      -0.016924       0.004432       0.012492              1.795450       1.711215      -0.409037       0.022180       2.307414      -0.105532       1.367720           0.000139
           45              H      16.797257       8.472484      19.972068       0.125979       1.049743 0.71752895E+01  0.66655013E+02                                 1.539656                            1.440699      -0.747217       2.531428                    0.999820       2.977167       7.397685       0.607819       1.084772      -0.759854       0.014483       0.029645      -0.018915       0.038031      -0.003531      -0.011033      -0.009612      -0.004464      -0.040907      -0.022168       0.009528       0.012640              1.574422       1.599694       0.332090      -0.225322       1.728441      -0.291070       1.395131           0.000313
           46              H       5.807825       5.498038       0.979105       0.124205       1.095350 0.76556762E+01  0.74150587E+02                                 1.751507                            1.615604      -0.793687       2.513505                    0.999524       3.311291       9.133177       0.494604       1.278549      -0.710860      -0.016327       0.029260       0.010567       0.035133      -0.001852      -0.007550       0.003021      -0.000566      -0.044124      -0.017290       0.005873       0.011417              1.831070       1.665152      -0.440173      -0.055057       2.414635      -0.014516       1.413423           0.000115
           47              H      18.180659       7.427353      12.631924       0.112534       1.083798 0.76913839E+01  0.73919046E+02                                 1.667695                            1.563180      -0.897853       2.449288                    0.999009       3.314753       8.845000       0.534946       1.191364      -0.730023       0.028413       0.023611       0.009101       0.038048       0.006131       0.011439       0.000967       0.012137      -0.031316      -0.015524      -0.002591       0.018115              1.720023       1.796407       0.475753       0.063248       2.018293      -0.022220       1.345369          -0.000087
           48              H      18.467161       5.252928      13.290252       0.113770       1.179649 0.90749410E+01  0.91033351E+02                                 1.782358                            1.715776      -1.034367       2.385558                    0.998047       3.430203       9.396711       0.501927       1.216490      -0.725146       0.033751      -0.004387       0.018954       0.038957       0.006218       0.015621      -0.001983       0.010466      -0.032510      -0.020144       0.000185       0.019958              1.802931       1.944754      -0.184930       0.306740       1.765389      -0.262679       1.698651           0.000007
           49              H      14.929532       4.282435      11.761841       0.114443       1.177748 0.88556383E+01  0.88195068E+02                                 1.765688                            1.682288      -1.107896       2.347870                    0.997528       3.438956       9.353210       0.513180       1.198428      -0.728661      -0.030499      -0.021196      -0.014045       0.039708       0.003963       0.013561       0.000582       0.013587      -0.026810      -0.015866      -0.002892       0.018758              1.786505       1.772340       0.330873       0.157965       2.110493       0.004439       1.476683          -0.000015
           50              H      14.577543       6.503962      11.220922       0.117156       1.039438 0.72387030E+01  0.68840491E+02                                 1.650449                            1.536932      -0.951215       2.428995                    0.998639       3.324678       8.959861       0.526312       1.223714      -0.721789      -0.034683       0.009503      -0.014446       0.038754       0.003016       0.009079      -0.001208       0.013437      -0.029857      -0.013657      -0.001688       0.015345              1.718684       1.983826      -0.297765       0.378091       1.586903      -0.225385       1.585322          -0.000146
           51              H      19.475380       9.628664      12.267118       0.094871       1.134907 0.78158779E+01  0.75860717E+02                                 1.756251                            1.600981      -0.948058       2.420558                    0.998566       3.465932       9.473713       0.513146       1.229775      -0.720024      -0.017724      -0.039056       0.008049       0.043638      -0.002666       0.002157      -0.009332      -0.018329      -0.030780      -0.013559      -0.004352       0.017910              1.849721       1.875517       0.587707       0.004914       2.312933      -0.053876       1.360712          -0.000028
           52              H       9.069864      11.760103      12.843679       0.122153       0.972520 0.67368696E+01  0.63714315E+02                                 1.659496                            1.546153      -0.862874       2.481000                    0.999056       3.390827       9.490347       0.486686       1.330693      -0.698095       0.034269       0.000447       0.012689       0.036545       0.006845       0.005820      -0.002340       0.008520      -0.025387      -0.012008      -0.001062       0.013070              1.739766       2.301218       0.013943       0.405320       1.437135      -0.015913       1.480946           0.000014
           53              H       9.031664      14.323545      12.007142       0.119171       0.929403 0.63318498E+01  0.58811921E+02                                 1.593466                            1.485476      -0.763290       2.524119                    0.999656       3.317509       9.125012       0.504591       1.306869      -0.703053       0.033820       0.009712       0.000649       0.035192       0.002017       0.003888      -0.004884       0.002739      -0.051642      -0.018768       0.007659       0.011109              1.661856       2.223095       0.136062       0.286815       1.376894       0.025213       1.385578           0.000063
           54              H      12.585665      20.184452      16.678333       0.110146       1.103283 0.79514085E+01  0.78409041E+02                                 1.789056                            1.664333      -1.322524       2.246657                    0.993928       3.743750      10.711102       0.475463       1.306374      -0.701084       0.027157      -0.020065       0.009338       0.035033      -0.006996      -0.001102       0.000805       0.004542       0.004876      -0.008168       0.001272       0.006896              1.858259       1.901228      -0.525532       0.367314       1.904244      -0.267075       1.769304           0.000058
           55              H      12.031760      20.186947      14.462243       0.108434       1.254008 0.97769008E+01  0.10112242E+03                                 1.929080                            1.834643      -1.294193       2.261752                    0.993665       3.797441      10.984445       0.458698       1.291021      -0.705942       0.020640      -0.025542      -0.016903       0.036934      -0.014865      -0.000882       0.004176       0.009026      -0.003327      -0.015547      -0.001125       0.016672              1.963597       1.633779      -0.305899      -0.163499       1.992195       0.300642       2.264816           0.000007
           56              H      16.156037       4.486433      15.110087       0.114680       1.158495 0.86750930E+01  0.85811155E+02                                 1.740948                            1.660707      -1.009285       2.397821                    0.998220       3.364539       9.070592       0.519390       1.192183      -0.730822      -0.028849       0.026766      -0.006784       0.039934      -0.018167      -0.000175       0.004509      -0.001284      -0.005963      -0.017768      -0.001932       0.019700              1.778290       1.705432      -0.375717       0.245001       1.752608      -0.306780       1.876831          -0.000012
           57              H      16.618534       4.426415      17.357626       0.113564       1.123520 0.80995884E+01  0.78710555E+02                                 1.696935                            1.596475      -0.966817       2.416421                    0.998612       3.327937       8.876244       0.534126       1.180028      -0.733113      -0.020206       0.023167       0.020983       0.037219      -0.015922       0.000490       0.004393       0.003506      -0.001786      -0.016543      -0.000163       0.016705              1.736489       1.568248      -0.227171      -0.303324       1.613240       0.288953       2.027980          -0.000054
           58              H      15.278793      13.127141      15.131053       0.122377       1.104790 0.80042240E+01  0.76851066E+02                                 1.623911                            1.547256      -0.935351       2.438325                    0.998836       3.158224       8.127624       0.568773       1.121596      -0.749270       0.031625      -0.013381       0.018536       0.039023      -0.006708       0.011737       0.001096       0.008177       0.024030      -0.014454      -0.002371       0.016825              1.632743       1.947268      -0.299248       0.188669       1.448005      -0.032298       1.502955           0.000228
           59              H      13.832634      14.435490      16.344976       0.117114       1.155412 0.86096334E+01  0.84980240E+02                                 1.739122                            1.655783      -1.036069       2.388041                    0.998145       3.329364       8.958411       0.519660       1.194135      -0.730715       0.012839       0.002278       0.037863       0.040046      -0.008951       0.011394       0.001380       0.012810       0.036456      -0.018620      -0.000867       0.019488              1.785996       1.469741      -0.031207       0.065636       1.626059       0.339342       2.262187          -0.000004
           60              H      11.454660      14.791628      13.156070       0.108163       1.061374 0.78549132E+01  0.77286024E+02                                 1.753156                            1.663921      -1.216045       2.296791                    0.995532       3.705939      10.620149       0.470968       1.321768      -0.698450      -0.028271       0.008118      -0.020913       0.036091      -0.005345       0.009304       0.003627       0.007218       0.020355      -0.013150      -0.000219       0.013369              1.797078       2.068794      -0.329195       0.295554       1.603611       0.008682       1.718831          -0.000025
           61              H      12.881718      13.442831      11.961017       0.114938       0.996850 0.69328080E+01  0.66562543E+02                                 1.720586                            1.589955      -1.302843       2.258869                    0.994063       3.762238      10.886661       0.466545       1.367387      -0.687911      -0.009886      -0.011228      -0.032710       0.035969      -0.004417       0.004516       0.001572       0.013075       0.012162      -0.010502       0.001413       0.009089              1.813880       1.498061      -0.040908       0.171911       1.507407       0.303352       2.436172          -0.000323
           62              H       8.016624       9.822468      12.893997       0.115447       1.076857 0.76452327E+01  0.73900430E+02                                 1.705179                            1.592448      -0.990534       2.407533                    0.998121       3.420903       9.374640       0.509423       1.243858      -0.716963       0.018942      -0.027841       0.009706       0.035044       0.002764       0.005967      -0.006542      -0.017131      -0.039865      -0.017393       0.000636       0.016757              1.760249       1.797466      -0.396357       0.280881       1.960563      -0.297253       1.522719           0.000047
           63              H      16.287012      14.388675       9.835080       0.107443       1.116129 0.76930749E+01  0.73863861E+02                                 1.706453                            1.568670      -0.795117       2.506898                    0.999631       3.213679       8.542598       0.531838       1.199485      -0.729529      -0.047725      -0.008264      -0.014680       0.050611       0.000761       0.011701      -0.005721       0.010550      -0.038360      -0.019040       0.002534       0.016506              1.790002       2.486757       0.151320       0.256793       1.449041       0.030703       1.434210           0.000394
           64              H      19.356687      16.910184      10.290039       0.121205       1.177174 0.83682410E+01  0.81758692E+02                                 1.747852                            1.622888      -0.830182       2.495447                    0.999306       3.203861       8.490440       0.531168       1.180251      -0.735129       0.009271       0.037438      -0.001294       0.038591      -0.000348       0.010060      -0.003984      -0.012696      -0.031537      -0.017262       0.004523       0.012740              1.803212       1.718060       0.412415      -0.022433       2.319420      -0.106357       1.372157           0.000050
           65              H      17.310237      16.519865       9.489143       0.126363       1.047043 0.71546460E+01  0.66416320E+02                                 1.536978                            1.438631      -0.745510       2.532359                    0.999823       2.974511       7.388814       0.608243       1.084781      -0.759842      -0.014486       0.029554      -0.018869       0.037939       0.003344       0.010964      -0.009678      -0.004505      -0.040673      -0.022064       0.009337       0.012727              1.571495       1.596899      -0.330598       0.224411       1.724732      -0.289793       1.392853           0.000191
           66              H      21.478173      15.995651      11.462030       0.125158       1.097150 0.76748320E+01  0.74446722E+02                                 1.760326                            1.622935      -0.800148       2.512477                    0.999423       3.315855       9.178372       0.490642       1.286959      -0.709084       0.016239       0.028949       0.010603       0.034844       0.001933       0.007459       0.003066      -0.000616      -0.043475      -0.017059       0.005679       0.011380              1.840789       1.673451       0.444111       0.055485       2.429437      -0.014629       1.419479           0.000077
           67              H      11.359157       5.520492      18.816849       0.112822       1.079116 0.76500243E+01  0.73412023E+02                                 1.661918                            1.558223      -0.888115       2.453531                    0.999027       3.307704       8.815497       0.536259       1.190221      -0.730302       0.028488      -0.023647      -0.008775       0.038049      -0.006033      -0.011465       0.000864       0.011855      -0.031586      -0.015643      -0.002345       0.017987              1.713865       1.789762      -0.472793      -0.062845       2.010323      -0.022156       1.341510          -0.000093
           68              H      11.645660       7.694917      18.158522       0.113151       1.175753 0.90347338E+01  0.90506506E+02                                 1.776352                            1.710295      -1.024440       2.389543                    0.998089       3.425978       9.370971       0.503598       1.214109      -0.725685       0.034113       0.004225      -0.019059       0.039304      -0.006139      -0.015545      -0.002003       0.010441      -0.032919      -0.020155       0.000268       0.019887              1.796749       1.937849       0.183833      -0.304970       1.759356      -0.261118       1.693041          -0.000005
           69              H      21.751030       8.665410      19.686932       0.114120       1.180206 0.88800371E+01  0.88519857E+02                                 1.770372                            1.686392      -1.120826       2.342750                    0.997465       3.441260       9.371044       0.511619       1.200974      -0.728103      -0.030735       0.021259       0.014019       0.039914      -0.003954      -0.013345       0.000386       0.013375      -0.026397      -0.015655      -0.002795       0.018450              1.791328       1.777159      -0.332633      -0.158724       2.116795       0.004573       1.480029           0.000046
           70              H      21.399040       6.443883      20.227851       0.117522       1.038665 0.72323804E+01  0.68763405E+02                                 1.649383                            1.536075      -0.903524       2.450723                    0.998975       3.323194       8.953935       0.526569       1.223418      -0.721853      -0.034467      -0.009577       0.014546       0.038617      -0.003134      -0.009114      -0.001217       0.013541      -0.030045      -0.013741      -0.001722       0.015462              1.717476       1.982296       0.297406      -0.377611       1.585865      -0.225109       1.584267           0.000123
           71              H      12.653877       3.319181      19.181655       0.094415       1.137310 0.78360660E+01  0.76121993E+02                                 1.760477                            1.604385      -0.958706       2.415881                    0.998421       3.470097       9.495797       0.511851       1.231829      -0.719570      -0.017990       0.039177      -0.007769       0.043805       0.002880      -0.002188      -0.009422      -0.018293      -0.030674      -0.013574      -0.004427       0.018001              1.854422       1.880249      -0.590181      -0.004901       2.319658      -0.054120       1.363359          -0.000015
           72              H      22.712863      19.732736      18.605094       0.121861       0.973942 0.67488253E+01  0.63861400E+02                                 1.661682                            1.547927      -0.859836       2.482261                    0.999058       3.394656       9.506373       0.486174       1.331385      -0.697942       0.034422      -0.000303      -0.012821       0.036733      -0.006821      -0.005823      -0.002317       0.008618      -0.025270      -0.011966      -0.001102       0.013068              1.742241       2.305272      -0.013978      -0.406420       1.438674      -0.015912       1.482778           0.000054
           73              H      22.674662      17.169294      19.441632       0.119165       0.929545 0.63335751E+01  0.58844136E+02                                 1.595122                            1.486796      -0.761271       2.525469                    0.999688       3.319394       9.137631       0.503694       1.308835      -0.702643       0.033878      -0.009978      -0.000653       0.035323      -0.001695      -0.003895      -0.005010       0.002329      -0.051568      -0.018774       0.008056       0.010718              1.663733       2.226189      -0.136490      -0.287377       1.378153       0.025307       1.386856           0.000089
           74              H      12.585664      11.308387      14.770441       0.110405       1.103194 0.79465355E+01  0.78306669E+02                                 1.784652                            1.660461      -1.317979       2.247951                    0.994026       3.738589      10.673778       0.477721       1.301100      -0.702173       0.026920       0.020346      -0.009496       0.035054       0.007002       0.001243       0.000774       0.004453       0.004855      -0.008158       0.001219       0.006939              1.853551       1.896496       0.523636      -0.365901       1.899439      -0.266067       1.764717          -0.000042
           75              H      12.031758      11.305892      16.986531       0.108499       1.248172 0.97189180E+01  0.10035288E+03                                 1.921497                            1.827962      -1.272600       2.270695                    0.994024       3.788445      10.941875       0.460094       1.289281      -0.706324       0.020730       0.025693       0.016795       0.037039       0.014784       0.001054       0.004310       0.009085      -0.003099      -0.015521      -0.001128       0.016649              1.955676       1.628093       0.303922       0.162336       1.984178       0.298517       2.254756           0.000023
           76              H       9.334537       8.461412      16.338686       0.114865       1.161179 0.87014136E+01  0.86152986E+02                                 1.745230                            1.664505      -1.023009       2.392146                    0.998073       3.367286       9.087896       0.518100       1.194020      -0.730403      -0.028566      -0.026896       0.006852       0.039830       0.018043       0.000151       0.004574      -0.000901      -0.006359      -0.017616      -0.002024       0.019640              1.782775       1.709650       0.377407      -0.246208       1.757004      -0.308193       1.881670           0.000010
           77              H       9.797035       8.521430      14.091147       0.113848       1.126516 0.81285643E+01  0.79092825E+02                                 1.703006                            1.601755      -0.978645       2.411586                    0.998456       3.331610       8.902777       0.531831       1.183612      -0.732278      -0.019755      -0.022745      -0.020657       0.036528       0.016026      -0.000358       0.004585       0.003658      -0.001788      -0.016677      -0.000206       0.016882              1.742869       1.573594       0.228602       0.305234       1.618822       0.290782       2.036190          -0.000067
           78              H      15.278793      18.365698      16.317720       0.122021       1.102688 0.79841254E+01  0.76592462E+02                                 1.619966                            1.543794      -0.924869       2.442532                    0.998923       3.156921       8.114747       0.570381       1.119393      -0.749809       0.031803       0.013669      -0.018629       0.039311       0.006479      -0.011719       0.001247       0.008151       0.024353      -0.014356      -0.002431       0.016787              1.628697       1.941854       0.297916      -0.187803       1.444753      -0.032122       1.499484           0.000071
           79              H      13.832635      17.057349      15.103798       0.116549       1.156971 0.86231344E+01  0.85140249E+02                                 1.739985                            1.656512      -1.029645       2.390175                    0.998214       3.332180       8.965127       0.519853       1.193316      -0.730897       0.013060      -0.002372      -0.037980       0.040233       0.009061      -0.011354       0.001343       0.012559       0.036329      -0.018625      -0.000790       0.019415              1.786932       1.470366       0.031199      -0.065731       1.626823       0.339663       2.263606          -0.000010
           80              H      11.454659      16.701211      18.292703       0.107805       1.059750 0.78385188E+01  0.77066923E+02                                 1.749851                            1.661025      -1.207663       2.300423                    0.995590       3.700791      10.593554       0.471979       1.319926      -0.698852      -0.028872      -0.008038       0.020751       0.036453       0.005406      -0.009179       0.003380       0.007167       0.020722      -0.013033      -0.000276       0.013309              1.793591       2.064381       0.328077      -0.294559       1.600754       0.008688       1.715636           0.000017
           81              H      12.881717      18.050008      19.487757       0.115041       0.996336 0.69275878E+01  0.66488340E+02                                 1.718761                            1.588414      -1.305261       2.257872                    0.994074       3.758956      10.869021       0.467268       1.365768      -0.688234      -0.009986       0.011266       0.032616       0.035922       0.004266      -0.004293       0.001446       0.012968       0.012220      -0.010305       0.001469       0.008836              1.811851       1.496606       0.040827      -0.171601       1.505909       0.302774       2.433036           0.000380
           82              H      14.838122       3.125377      18.554776       0.115285       1.077241 0.76487103E+01  0.73934996E+02                                 1.704700                            1.592140      -0.987841       2.408483                    0.998140       3.421694       9.373780       0.509846       1.242812      -0.717187       0.019190       0.027949      -0.009816       0.035295      -0.002651      -0.006069      -0.006577      -0.017705      -0.039995      -0.017519       0.000478       0.017042              1.759678       1.796949       0.395964      -0.280661       1.959753      -0.296948       1.522334           0.000072
           83              H       9.465515      14.653932       0.647845       0.108076       1.113968 0.76789282E+01  0.73725434E+02                                 1.707709                            1.569969      -0.801667       2.505418                    0.999624       3.211168       8.547627       0.530001       1.203684      -0.728582      -0.047414       0.008053       0.014596       0.050259      -0.000860      -0.011586      -0.005640       0.010558      -0.038265      -0.018924       0.002528       0.016395              1.791266       2.488104      -0.151248      -0.256795       1.450332       0.030637       1.435361           0.000539
           84              H      12.535190      12.132423       0.192886       0.122211       1.171226 0.83183586E+01  0.81140603E+02                                 1.740679                            1.617016      -0.825779       2.497402                    0.999355       3.198306       8.465713       0.532700       1.178752      -0.735447       0.009036      -0.037455       0.001370       0.038554       0.000301      -0.009859      -0.003958      -0.012451      -0.030842      -0.016921       0.004431       0.012490              1.795450       1.711218      -0.409039       0.022180       2.307413      -0.105531       1.367720           0.000140
           85              H      10.488739      12.522742       0.993781       0.125940       1.049860 0.71762775E+01  0.66666597E+02                                 1.539788                            1.440814      -0.747231       2.531414                    0.999819       2.977318       7.398234       0.607784       1.084795      -0.759849      -0.014483      -0.029643       0.018914       0.038029      -0.003532      -0.011032      -0.009610      -0.004461      -0.040905      -0.022167       0.009530       0.012638              1.574561       1.599837       0.332138      -0.225354       1.728602      -0.291112       1.395244           0.000312
           86              H      21.478171      15.497188      19.986744       0.124205       1.095360 0.76557558E+01  0.74151468E+02                                 1.751509                            1.615605      -0.793685       2.513504                    0.999524       3.311295       9.133162       0.494608       1.278538      -0.710862       0.016326      -0.029259      -0.010567       0.035132      -0.001851      -0.007550       0.003021      -0.000566      -0.044122      -0.017289       0.005873       0.011416              1.831072       1.665153      -0.440175      -0.055056       2.414640      -0.014517       1.413424           0.000115
           87              C      11.180437      12.364871       9.524156       0.608628      24.021903 0.23559335E+03  0.48008033E+04                                 7.648235                            5.421467       0.173932       2.121356                    0.999496      21.784382      60.275514       0.642471       0.467845      -1.023205       0.012098      -0.067987       0.009166       0.069661       0.001704      -0.030363       0.040671       0.012495       0.275328      -0.066790      -0.041368       0.108157              9.529206      10.292121      -0.569388       1.421805      13.183459      -2.215844       5.112038           0.016551
           88              C      10.947142      13.798543       9.123918      -0.023426      36.313396 0.42497039E+03  0.98436204E+04                                 9.480945                            6.807783       0.074449       2.030219                    0.999364      26.849338      74.353568       0.646585       0.408963      -1.078874      -0.003507       0.041152      -0.019994       0.045886      -0.003127      -0.007176       0.005451       0.019284       0.017514      -0.014124      -0.000677       0.014801             11.989427       9.608993      -1.804796       2.465238      19.287102      -4.328940       7.072187           0.002147
           89              C       9.776573      14.191677       8.495362      -0.100648      33.483209 0.41228946E+03  0.95757412E+04                                 9.070477                            6.795494       0.077748       1.997612                    0.999679      28.970161      83.077736       0.627863       0.420021      -1.060745       0.013746       0.024122      -0.006368       0.028485       0.017448       0.004730       0.015743       0.026419      -0.006416      -0.027195      -0.000469       0.027664             10.918836       8.980549      -0.784730       1.922726      16.760504      -4.262826       7.015455           0.001952
           90              C       9.606036      15.497536       8.107494      -0.149910      33.952850 0.42938353E+03  0.10122399E+05                                 9.258940                            6.996933      -0.075098       1.949591                    0.999264      29.925228      87.806106       0.607669       0.427564      -1.051045       0.009614      -0.032596       0.005271       0.034391      -0.004925       0.013906       0.004824       0.052293       0.022172      -0.031351       0.000563       0.030788             11.196857       7.873158       0.408758       1.293704      18.266940      -4.697074       7.450474          -0.000231
           91              C      10.554224      16.447015       8.338957       0.103596      36.048401 0.44272860E+03  0.10485375E+05                                 9.859366                            7.206915      -0.505409       1.844446                    0.998661      27.534013      80.180055       0.587851       0.439939      -1.046738      -0.008605       0.043895      -0.024870       0.051180      -0.018634       0.000934      -0.031072      -0.087694      -0.023346      -0.044777      -0.019776       0.064552             12.697162       9.144322      -1.377400       2.768876      19.584755      -5.812311       9.362408           0.001929
           92              C      11.711150      16.075807       8.996446      -0.155404      34.992103 0.43527828E+03  0.10263438E+05                                 9.355068                            6.988689       0.044888       1.982850                    0.999574      29.848840      86.678160       0.617340       0.420781      -1.058645       0.007028      -0.036385       0.016342       0.040501       0.020481       0.005596       0.020782       0.030030       0.014498      -0.034899       0.002882       0.032017             11.243086       8.972177      -2.009679       2.989002      16.856382      -4.412217       7.900699          -0.000315
           93              C      11.906245      14.745754       9.348672      -0.092703      32.850849 0.40299537E+03  0.92957636E+04                                 8.926034                            6.695670       0.137303       2.021259                    0.999615      28.533239      81.232089       0.636505       0.417176      -1.063796      -0.015347       0.020178      -0.018050       0.031120      -0.009200       0.005667       0.007326       0.036002       0.033575      -0.027665       0.010039       0.017626             10.649900       8.770799      -1.030571       2.256516      16.262003      -3.616527       6.916898           0.002079
           94              C       7.386319      10.543448       8.780498       0.107427      26.074277 0.31479612E+03  0.68458506E+04                                 7.739197                            5.989346       0.203481       2.091592                    0.999709      25.415854      70.910058       0.659094       0.427327      -1.054429       0.016568      -0.042471       0.005699       0.045944      -0.004878      -0.031072       0.014998      -0.027319       0.089742      -0.042092      -0.006214       0.048306              8.864085      11.893921       0.856912       2.141115       9.608868      -0.922498       5.089465           0.011460
           95              C      19.089284       9.294131       8.436658      -0.068806      29.299594 0.37899243E+03  0.86546934E+04                                 8.396812                            6.609412       0.033664       2.009175                    0.999380      27.979130      80.640499       0.620524       0.432241      -1.048825       0.008033       0.004953       0.004244       0.010348      -0.002171      -0.017635       0.018232       0.031161       0.094818      -0.036472      -0.007110       0.043582              9.443415      10.933225      -0.205661       2.520090      11.487324      -1.659185       5.909696           0.008809
           96              C       5.510406       6.803393       9.149497      -0.108104      30.798586 0.38668912E+03  0.88598913E+04                                 8.611817                            6.647474       0.149831       2.038816                    0.999388      28.332840      81.343436       0.623817       0.428531      -1.052875       0.011892       0.024735       0.002429       0.027553       0.018571      -0.008970       0.019228       0.014132       0.030530      -0.034755       0.013287       0.021468              9.667628      10.824719       0.460058       1.881279      12.511698      -1.738313       5.666465           0.000011
           97              C       7.417697       8.325072       9.380121       0.113985      32.857012 0.37867431E+03  0.86077795E+04                                 9.035992                            6.607371      -0.099112       1.983969                    0.999433      26.221264      74.328112       0.623244       0.432337      -1.053377       0.035893       0.048076      -0.018378       0.062749      -0.001258      -0.025532       0.003506      -0.031985       0.066498      -0.037925       0.004427       0.033498             10.670164      12.921805      -0.158649       2.702580      13.271660      -2.147863       5.817028           0.006006
           98              C       8.097118       7.248996       9.931523       0.107058      34.110476 0.37903223E+03  0.86081278E+04                                 9.212924                            6.584749      -0.045535       2.000343                    0.999380      26.189529      73.928672       0.628695       0.428977      -1.056638       0.065931       0.011583       0.006654       0.067270      -0.010355       0.000093       0.014118       0.045773       0.085098      -0.042023       0.010552       0.031470             10.988583      14.221925       0.178759       2.887703      12.859640      -2.093944       5.884183           0.003057
           99              C       8.552797      18.792524       4.595085      -0.084864      33.905310 0.41543309E+03  0.97135203E+04                                 9.304080                            6.920527      -0.094719       1.954147                    0.999194      29.069488      84.961138       0.605929       0.432323      -1.048083       0.013972      -0.013673       0.022140       0.029536       0.008703      -0.001992      -0.004718       0.010757      -0.082241      -0.028042       0.003786       0.024256             11.205249       7.631665      -2.768570       2.276236       7.843752      -0.046441      18.140330           0.001076
          100              C       8.870679      18.773189       5.922852      -0.151486      35.589866 0.43678141E+03  0.10372759E+05                                 9.621806                            7.092671      -0.167931       1.919104                    0.998629      30.410669      90.464412       0.597158       0.431903      -1.045171      -0.002955       0.003820      -0.039333       0.039628       0.004401      -0.021028       0.016160       0.011701      -0.087284      -0.042287       0.014025       0.028262             11.751096       7.723421      -3.116016       3.487124       8.651205      -1.983886      18.878661          -0.000170
          101              C       9.821596      17.921862       6.420162       0.098015      36.414098 0.43872224E+03  0.10368858E+05                                 9.926226                            7.174649      -0.464465       1.858040                    0.998725      27.510192      80.076557       0.589009       0.439990      -1.046511       0.016307      -0.002669       0.048256       0.051007       0.009320       0.021659      -0.014239      -0.005015       0.173842      -0.045118      -0.019354       0.064472             12.823533       7.940064      -3.132279       3.233252       9.062791      -2.458996      21.467743           0.000332
          102              C      10.481917      17.096887       5.537081      -0.138560      34.296327 0.42517414E+03  0.99704612E+04                                 9.247522                            6.915275       0.031458       1.983345                    0.999577      29.515181      85.585985       0.619262       0.421777      -1.057598      -0.008274       0.003745      -0.032699       0.033936      -0.012436       0.001176      -0.007342       0.004590      -0.098611      -0.034001       0.004410       0.029591             11.212875       6.621461      -2.104798       1.298742       7.201638      -0.961352      19.815527           0.000024
          103              C      10.200872      17.125032       4.191073      -0.113252      33.766302 0.41106106E+03  0.95377351E+04                                 9.101445                            6.770098       0.131083       2.014133                    0.999748      29.027255      83.133046       0.631324       0.418133      -1.062202      -0.004791       0.012218       0.026777       0.029821      -0.005464      -0.014668       0.010032       0.004769      -0.048084      -0.024283       0.002055       0.022228             11.007133       7.420351      -2.313606       1.823355       6.912435      -1.217414      18.688613          -0.000325
          104              C       9.230855      17.975890       3.704037      -0.018576      37.067991 0.42679708E+03  0.99057734E+04                                 9.641108                            6.833685       0.073686       2.031345                    0.999355      26.866633      74.703341       0.643161       0.410317      -1.076978       0.006742      -0.005670       0.047930       0.048733       0.012919      -0.004860      -0.000708       0.029128      -0.039337      -0.014426      -0.012177       0.026604             12.457515       8.194820      -2.482325       2.667203       7.279790      -0.025179      21.897936          -0.000231
          105              C       8.930709      18.017572       2.243765       0.604359      24.595576 0.24109669E+03  0.49484824E+04                                 7.811363                            5.509374       0.131265       2.106113                    0.999518      22.006741      61.397530       0.632093       0.472111      -1.019422      -0.012168      -0.003077      -0.069126       0.070256       0.034483      -0.006773       0.000203      -0.133842      -0.184994      -0.063932      -0.042194       0.106127              9.897283      10.336311      -1.500640       1.567599       4.757601       0.205472      14.597937           0.003123
          106              C      10.256807      17.904653       7.897835      -0.310430      39.346640 0.50491845E+03  0.12382804E+05                                11.257667                            8.403168      -0.468201       1.831441                    0.995021      31.884114      95.109292       0.476225       0.524440      -0.999728      -0.007140      -0.076564      -0.058603       0.096682      -0.020516       0.023668      -0.012271      -0.023837       0.016363      -0.033441      -0.004664       0.038105             14.518693       8.989779      -0.086876       0.598769      16.377581      -2.946430      18.188719           0.000032
          107              C      22.842474      18.441190       8.851781       0.701371      20.604992 0.28398648E+03  0.60768546E+04                                 7.135343                            6.133543      -0.372346       1.933801                    0.999597      22.346215      63.812676       0.576194       0.496771      -1.005779      -0.054040       0.020623       0.042187       0.071592       0.010044       0.025363      -0.003931      -0.030383       0.004819      -0.036209       0.015106       0.021103              7.859014       6.299240      -0.228622      -0.825428       8.147228       0.570944       9.130574           0.000079
          108              C      11.456027      18.822880       8.011051       0.706011      20.565946 0.28264912E+03  0.60405118E+04                                 7.121478                            6.124355      -0.374663       1.934308                    0.999588      22.265618      63.521563       0.575938       0.497627      -1.005444       0.057799       0.036653      -0.001405       0.068455      -0.023271       0.001471      -0.000110      -0.027294       0.050109      -0.035358       0.016422       0.018936              7.782470       6.622197       0.956173       0.453418       8.980806       0.033381       7.744406          -0.000006
          109              C      12.044039       8.594184       8.375857       0.589451      24.286865 0.25046373E+03  0.52020100E+04                                 7.872548                            5.661990      -0.117552       2.022230                    0.999194      22.493307      63.607905       0.614405       0.479982      -1.012866      -0.029904       0.040996       0.040525       0.064940       0.047920      -0.003981      -0.053543      -0.109219      -0.060636      -0.069695      -0.034611       0.104307             10.134477      12.550202      -3.790728      -3.202397       7.437603       3.924729      10.415626           0.021722
          110              C      13.050892       7.821747       7.556721      -0.016826      37.787658 0.43473186E+03  0.10155265E+05                                 9.844957                            6.947163      -0.038988       1.998777                    0.999159      27.057518      75.934398       0.629813       0.416318      -1.071094       0.033033      -0.015431      -0.027987       0.045962       0.010106       0.007114      -0.001514      -0.010770      -0.011556      -0.014193       0.000456       0.013736             13.011491      14.169450      -5.954468      -4.448673      10.309418       5.574999      14.555604          -0.001818
          111              C      12.773940       7.527700       6.237130      -0.094783      31.830545 0.39495143E+03  0.90630023E+04                                 8.731222                            6.632260       0.165272       2.033117                    0.999715      28.399533      80.600713       0.639097       0.417648      -1.063661       0.022400      -0.012832      -0.001169       0.025842       0.009221       0.014215      -0.016960      -0.002050      -0.024162      -0.028727       0.012014       0.016713             10.327828       9.769487      -3.896921      -2.324128       8.976743       4.476377      12.237254           0.003503
          112              C      13.634813       6.731543       5.516534      -0.144318      32.665043 0.42875970E+03  0.10071678E+05                                 8.936077                            6.943859       0.076253       1.998892                    0.999575      29.515235      85.548098       0.618300       0.421715      -1.058057      -0.020215       0.019843       0.018205       0.033672       0.015984       0.017702      -0.011050      -0.015353       0.056614      -0.035218       0.008296       0.026922             10.526801       9.881394      -4.482439      -2.043234      10.472150       4.508540      11.226860          -0.000656
          113              C      14.763089       6.184435       6.100223       0.096740      36.286899 0.45682809E+03  0.10900332E+05                                 9.904197                            7.322516      -0.487528       1.847544                    0.998629      27.777907      81.093001       0.583203       0.440148      -1.047007       0.022694      -0.034318      -0.030789       0.051388      -0.026827      -0.035467       0.035876      -0.013747      -0.032109      -0.044629      -0.021321       0.065950             12.731965      10.067045      -4.458693      -1.814042      12.869737       6.895675      15.259114           0.003262
          114              C      15.055049       6.522184       7.409750      -0.158730      36.211265 0.45112462E+03  0.10763188E+05                                 9.656077                            7.155118      -0.002602       1.967337                    0.999436      30.337093      89.444436       0.603244       0.425567      -1.052655      -0.019326       0.028792       0.018555       0.039329       0.011133       0.022922      -0.011730       0.014529      -0.034372      -0.033146       0.005887       0.027259             11.948763      10.184385      -4.240375      -1.543969      10.862684       5.788894      14.799219          -0.000496
          115              C      14.199633       7.331861       8.123847      -0.091019      34.292161 0.42982297E+03  0.10144887E+05                                 9.422586                            7.073349      -0.145598       1.935591                    0.999173      29.377185      86.515014       0.594507       0.436508      -1.044636       0.012941      -0.003440      -0.032555       0.035201       0.023870       0.004364      -0.003160      -0.012905       0.006038      -0.026742       0.003021       0.023722             11.478278      11.670380      -4.853433      -1.737114      10.090079       4.370780      12.674376           0.002859
          116              C      16.544865       6.152717       4.407021       0.704605      20.609555 0.28460371E+03  0.60889158E+04                                 7.119421                            6.132261      -0.359786       1.938930                    0.999658      22.260513      63.410358       0.577796       0.495487      -1.007166       0.034710       0.044335      -0.041237       0.069791      -0.011384       0.011355       0.018606       0.005314      -0.008330      -0.028568       0.011949       0.016619              7.797547       7.047743       0.910737      -1.080235       8.746788      -0.034305       7.598110           0.000168
          117              C      19.718227      10.419495       8.386340      -0.118305      29.574900 0.38419754E+03  0.87960554E+04                                 8.400728                            6.614612       0.032055       1.999842                    0.999583      28.426692      81.808195       0.626451       0.427057      -1.052888      -0.000009      -0.013778       0.007779       0.015822      -0.008800      -0.009772       0.003268      -0.006841       0.025259      -0.015522      -0.000473       0.015995              9.519301      12.874669       0.801420       2.706029       9.940368      -0.903418       5.742865           0.000034
          118              C       6.073862       8.161089       8.960804       0.050246      34.173263 0.41395828E+03  0.95383279E+04                                 9.122795                            6.787214       0.131498       2.059855                    0.999409      26.119079      72.451561       0.636990       0.417309      -1.072031      -0.028306      -0.013697      -0.010276       0.033083       0.006525      -0.004070      -0.003969      -0.025990      -0.054622      -0.019407      -0.004786       0.024192             10.663952      11.470393       0.201791       2.294313      14.571499      -2.405700       5.949964          -0.000748
          119              C      10.117646       6.462799      10.868696       0.103562      26.220355 0.33341706E+03  0.73183202E+04                                 7.660062                            6.109703       0.330719       2.125294                    0.999803      25.541892      70.410394       0.664659       0.419840      -1.064512      -0.028518       0.015579      -0.019835       0.038071      -0.001981      -0.001902       0.012748       0.039243       0.063855      -0.033297       0.008692       0.024605              8.422443      10.699121       0.639972       1.615142       9.495601      -1.276351       5.072606           0.008778
          120              C       8.284027       4.945458      10.627589      -0.093754      30.876085 0.39132025E+03  0.89494624E+04                                 8.488458                            6.586577       0.195154       2.045259                    0.999764      28.256977      79.784018       0.644203       0.415737      -1.066012       0.002350       0.010145      -0.005528       0.011790       0.003896      -0.006531      -0.005314      -0.044134       0.022796      -0.027277       0.006005       0.021273              9.372511      12.103501       0.061745       2.396452      10.408987      -1.598629       5.605043           0.004430
          121              C       9.503711       5.154930      11.055292      -0.138237      29.948910 0.39007264E+03  0.88762747E+04                                 8.195483                            6.493642       0.251146       2.055522                    0.999815      28.319503      78.668298       0.663985       0.405380      -1.077293      -0.004740       0.012796      -0.003982       0.014215       0.001416       0.012300      -0.020033      -0.037297      -0.058431      -0.032846      -0.003013       0.035859              8.940818      11.389831       0.974308       2.000201       9.948269      -1.449603       5.484354           0.000373
          122              C       6.170727       5.855936       9.547848      -0.118403      29.805228 0.35676732E+03  0.80326814E+04                                 8.407043                            6.360271       0.126001       2.032432                    0.999546      28.219531      81.012835       0.639784       0.425204      -1.052131       0.022959       0.000499      -0.000881       0.022981       0.015445      -0.016906       0.019102       0.021094       0.035555      -0.037312       0.010799       0.026512              9.514919      12.195382       0.304167       2.800905      10.633973      -1.119535       5.715402          -0.000316
          123              C       7.464083       6.024753      10.071994       0.060390      34.339364 0.40129361E+03  0.91744868E+04                                 9.119742                            6.669300       0.091638       2.045328                    0.999202      25.962006      71.722660       0.644551       0.415652      -1.073154      -0.022611      -0.025418       0.001222       0.034041      -0.012369       0.010706      -0.003795       0.027407      -0.022975      -0.014657      -0.011451       0.026108             10.614655      14.519270       0.357693       3.316761      11.242793      -1.792882       6.081902           0.000278
          124              C      18.001940      16.677736       0.958768       0.605829      24.083052 0.23627980E+03  0.48179985E+04                                 7.658486                            5.427696       0.169870       2.119615                    0.999515      21.817794      60.375937       0.642437       0.467558      -1.023425       0.011557       0.067979      -0.009368       0.069588      -0.000875       0.030137       0.040479       0.012525       0.275514      -0.066123      -0.041993       0.108116              9.543033      10.305881       0.570896      -1.424042      13.204958      -2.220097       5.118260           0.003232
          125              C      17.768644      15.244064       1.359006      -0.022458      36.265295 0.42429822E+03  0.98242568E+04                                 9.473337                            6.802835       0.076341       2.031134                    0.999365      26.827683      74.281589       0.646752       0.409016      -1.078829      -0.002461      -0.040413       0.020079       0.045193       0.003416       0.007011       0.004963       0.019089       0.017487      -0.013861      -0.000682       0.014543             11.979207       9.599416       1.803014      -2.462162      19.271598      -4.325144       7.066605          -0.000340
          126              C      16.598075      14.850930       1.987562      -0.100871      33.557436 0.41340189E+03  0.96089379E+04                                 9.088212                            6.808434       0.070561       1.994988                    0.999668      29.001867      83.225694       0.626686       0.420488      -1.060352       0.014006      -0.024455       0.006186       0.028853      -0.016747      -0.005504       0.015396       0.026170      -0.005138      -0.026373      -0.000939       0.027312             10.941538       8.995015       0.790110      -1.925868      16.799149      -4.275626       7.030450          -0.000191
          127              C      16.427537      13.545071       2.375431      -0.149798      33.981081 0.42979407E+03  0.10134788E+05                                 9.265954                            7.001936      -0.082143       1.947158                    0.999223      29.938072      87.863740       0.607218       0.427767      -1.050890       0.009260       0.031542      -0.004432       0.033170       0.004961      -0.013759       0.004996       0.052805       0.022449      -0.031692       0.000856       0.030836             11.206263       7.876042      -0.410983      -1.292103      18.286576      -4.702537       7.456170          -0.000093
          128              C      17.375726      12.595592       2.143968       0.102908      36.074470 0.44307623E+03  0.10496491E+05                                 9.866805                            7.211862      -0.504299       1.844651                    0.998609      27.550298      80.259068       0.587344       0.440198      -1.046503      -0.009132      -0.044758       0.025055       0.052101       0.018380      -0.000768      -0.031502      -0.088245      -0.027460      -0.044385      -0.020969       0.065354             12.707572       9.149510       1.378635      -2.770444      19.602624      -5.819493       9.370582           0.000578
          129              C      18.532652      12.966800       1.486479      -0.154751      34.932695 0.43446844E+03  0.10238553E+05                                 9.338391                            6.977291       0.050466       1.984796                    0.999586      29.827255      86.562763       0.618556       0.420191      -1.059122       0.005966       0.035475      -0.015834       0.039303      -0.021681      -0.005094       0.020996       0.030806       0.013847      -0.036038       0.003321       0.032717             11.220832       8.957035       1.999000      -2.982208      16.821191      -4.398781       7.884270          -0.000019
          130              C      18.727747      14.296853       1.134252      -0.093075      32.857781 0.40315447E+03  0.92998389E+04                                 8.925607                            6.695964       0.137043       2.020954                    0.999634      28.537587      81.231626       0.636672       0.417048      -1.063936      -0.015488      -0.021180       0.018185       0.031925       0.008469      -0.005278       0.007106       0.036304       0.032602      -0.027194       0.009920       0.017274             10.648927       8.768806       1.028420      -2.255180      16.262370      -3.615679       6.915605           0.001211
          131              C      14.207822      18.499159       1.702427       0.109018      26.033071 0.31415070E+03  0.68281648E+04                                 7.729718                            5.981551       0.207089       2.092955                    0.999715      25.391729      70.818902       0.659810       0.427091      -1.054597       0.015974       0.042723      -0.005505       0.045942       0.004185       0.031474       0.014783      -0.027490       0.088741      -0.042427      -0.005652       0.048079              8.853241      11.876354      -0.858246      -2.136926       9.600529      -0.921565       5.082839           0.011428
          132              C       5.446285       1.203482       2.046267      -0.068421      29.265670 0.37841471E+03  0.86378300E+04                                 8.388189                            6.602335       0.033717       2.009327                    0.999397      27.960527      80.558331       0.621171       0.431975      -1.049033       0.007691      -0.004975      -0.004684       0.010288       0.002100       0.017365       0.018280       0.031462       0.094250      -0.036560      -0.006727       0.043287              9.433865      10.925444       0.205216      -2.518829      11.472133      -1.656612       5.904018           0.008806
          133              C       5.510408       3.694220       1.333428      -0.108025      30.785719 0.38650864E+03  0.88545271E+04                                 8.607151                            6.644038       0.155278       2.040553                    0.999412      28.327556      81.316760       0.624257       0.428288      -1.053047       0.011071      -0.024503      -0.002629       0.027016      -0.017924       0.009341       0.018623       0.011065       0.029115      -0.033441       0.012495       0.020946              9.662236      10.824707      -0.461139      -1.881671      12.498135      -1.735686       5.663866           0.000020
          134              C       7.417699       2.172541       1.102804       0.115432      32.851174 0.37854052E+03  0.86051535E+04                                 9.040262                            6.609766      -0.104406       1.982168                    0.999460      26.216270      74.348915       0.622542       0.432804      -1.052949       0.035482      -0.048217       0.018318       0.062605       0.001645       0.024786       0.003276      -0.033041       0.065040      -0.037707       0.005184       0.032524             10.676036      12.930684       0.159093      -2.704733      13.277548      -2.149016       5.819876           0.006061
          135              C       8.097121       3.248617       0.551402       0.107388      34.107042 0.37895844E+03  0.86066091E+04                                 9.215922                            6.586482      -0.045878       2.000436                    0.999359      26.181917      73.924019       0.628230       0.429286      -1.056377       0.067070      -0.011702      -0.007331       0.068476       0.010161      -0.000278       0.014516       0.046978       0.084398      -0.042546       0.011186       0.031360             10.992591      14.227780      -0.175501      -2.889965      12.863631      -2.095836       5.886363           0.003140
          136              C      15.374296      10.250083       5.887839      -0.083093      33.859995 0.41472151E+03  0.96928092E+04                                 9.298066                            6.916797      -0.094377       1.954571                    0.999181      29.042506      84.866795       0.605799       0.432598      -1.047908       0.015297       0.014902      -0.022349       0.030912      -0.008997       0.002814      -0.003314       0.012690      -0.080481      -0.027232       0.002495       0.024737             11.197415       7.626909       2.766264      -2.274348       7.838893      -0.047013      18.126444           0.002457
          137              C      15.692178      10.269418       4.560072      -0.152088      35.640506 0.43750741E+03  0.10395116E+05                                 9.636308                            7.103163      -0.173850       1.917239                    0.998581      30.425582      90.553851       0.596091       0.432463      -1.044752      -0.002644      -0.003689       0.038419       0.038686      -0.004296       0.020408       0.016331       0.010820      -0.086382      -0.041798       0.014386       0.027412             11.770227       7.734845       3.120302      -3.497051       8.663761      -1.993218      18.912076          -0.000192
          138              C      16.643096      11.120745       4.062762       0.098530      36.411925 0.43860694E+03  0.10367141E+05                                 9.932780                            7.178688      -0.470697       1.856354                    0.998682      27.511218      80.126077       0.588134       0.440601      -1.045977       0.015836       0.002423      -0.049051       0.051601      -0.009558      -0.022329      -0.014695      -0.003473       0.174036      -0.045554      -0.019372       0.064926             12.833092       7.944564       3.134115      -3.236020       9.068697      -2.462682      21.486014           0.002463
          139              C      17.303417      11.945720       4.945844      -0.137769      34.229095 0.42421429E+03  0.99413986E+04                                 9.231005                            6.903668       0.034342       1.984700                    0.999571      29.482155      85.435815       0.620352       0.421314      -1.057989      -0.008089      -0.004451       0.031918       0.033227       0.012018      -0.001348      -0.006945       0.005764      -0.099756      -0.034260       0.004811       0.029449             11.191438       6.611695       2.102604      -1.297186       7.190136      -0.958867      19.772482          -0.000309
          140              C      17.022371      11.917575       6.291851      -0.111571      33.705303 0.41018057E+03  0.95121000E+04                                 9.089331                            6.761399       0.140714       2.017326                    0.999745      28.998621      83.025334       0.631940       0.417955      -1.062327      -0.005953      -0.013361      -0.026269       0.030067       0.006550       0.014961       0.009739       0.003985      -0.050845      -0.024889       0.001655       0.023233             10.991377       7.411247       2.311518      -1.817579       6.904175      -1.211744      18.658711           0.002375
          141              C      16.052353      11.066717       6.778888      -0.022551      37.143921 0.42788881E+03  0.99364819E+04                                 9.648625                            6.838769       0.073871       2.030999                    0.999372      26.907086      74.812063       0.643499       0.409880      -1.077371       0.005937       0.005738      -0.046549       0.047276      -0.013801       0.005272      -0.000263       0.030103      -0.039196      -0.015443      -0.012129       0.027572             12.467389       8.201221       2.484367      -2.670447       7.284716      -0.026414      21.916230           0.001791
          142              C      15.752207      11.025035       8.239159       0.604735      24.594100 0.24109541E+03  0.49483171E+04                                 7.810270                            5.508946       0.130015       2.105595                    0.999541      22.005677      61.388331       0.632205       0.472041      -1.019488      -0.012506       0.002763       0.067893       0.069091      -0.035104       0.006509       0.000793      -0.133475      -0.183454      -0.063433      -0.042554       0.105986              9.895307      10.335140       1.500519      -1.567952       4.756915       0.204666      14.593865           0.017487
          143              C      17.078308      11.137954       2.585089      -0.312278      39.420213 0.50604676E+03  0.12416461E+05                                11.266540                            8.409017      -0.465824       1.831826                    0.995022      31.918640      95.211640       0.476396       0.524000      -1.000014      -0.006796       0.077142       0.058200       0.096873       0.020253      -0.024016      -0.011722      -0.022143       0.017270      -0.033227      -0.004453       0.037679             14.530898       8.996405       0.087852      -0.598559      16.390792      -2.951463      18.205497           0.000070
          144              C      16.020976      10.601417       1.631143       0.701043      20.605408 0.28396678E+03  0.60756826E+04                                 7.132223                            6.130789      -0.373068       1.934002                    0.999572      22.341716      63.773776       0.576743       0.496360      -1.006094      -0.053389      -0.020414      -0.041823       0.070826      -0.010795      -0.025022      -0.003912      -0.031913       0.004025      -0.036603       0.015286       0.021316              7.855518       6.296437       0.228932       0.824878       8.143382       0.571459       9.126734           0.000048
          145              C       4.634527      10.219727       2.471874       0.709028      20.490211 0.28130643E+03  0.60047443E+04                                 7.105931                            6.111185      -0.376588       1.934754                    0.999584      22.210375      63.329417       0.576353       0.497854      -1.005316       0.058614      -0.036833       0.001591       0.069244       0.023694      -0.002418      -0.000270      -0.026503       0.048071      -0.035234       0.015514       0.019721              7.765028       6.608650      -0.950780      -0.450310       8.959221       0.033386       7.727213           0.000148
          146              C      12.044040       1.903429       2.107068       0.586027      24.329970 0.25095930E+03  0.52146029E+04                                 7.879321                            5.665776      -0.116157       2.022508                    0.999192      22.518204      63.681338       0.614528       0.479675      -1.013082      -0.029548      -0.040478      -0.039579       0.063860      -0.048160       0.004900      -0.053611      -0.109180      -0.063794      -0.069027      -0.035935       0.104963             10.144757      12.563096       3.795575       3.208107       7.444636       3.929865      10.426539           0.000628
          147              C      13.050893       2.675866       2.926204      -0.015795      37.764500 0.43433227E+03  0.10144512E+05                                 9.845101                            6.946790      -0.044365       1.997322                    0.999207      27.043689      75.912598       0.629390       0.416656      -1.070780       0.032950       0.014772       0.028022       0.045707      -0.010075      -0.007882      -0.002037      -0.010562      -0.010030      -0.015006       0.001574       0.013433             13.012950      14.172117       5.956363       4.452508      10.311001       5.576408      14.555730          -0.000886
          148              C      12.773940       2.969913       4.245794      -0.094925      31.867207 0.39552020E+03  0.90793820E+04                                 8.738481                            6.637810       0.169017       2.033861                    0.999690      28.417472      80.668219       0.638714       0.417746      -1.063591       0.022338       0.013393       0.001944       0.026118      -0.009169      -0.014388      -0.016833      -0.002064      -0.022469      -0.028565       0.011913       0.016652             10.337276       9.775986       3.900123       2.330015       8.985572       4.483472      12.250271          -0.000026
          149              C      13.634813       3.766070       4.966390      -0.143628      32.642306 0.42836737E+03  0.10060688E+05                                 8.933950                            6.942303       0.079805       2.000185                    0.999548      29.502844      85.519332       0.618120       0.421912      -1.057878      -0.018668      -0.019877      -0.017866       0.032601      -0.016558      -0.018373      -0.011381      -0.013976       0.055790      -0.035843       0.008654       0.027190             10.524210       9.877729       4.479926       2.042392      10.468733       4.507702      11.226169           0.000121
          150              C      14.763089       4.313178       4.382701       0.096201      36.302856 0.45705997E+03  0.10907686E+05                                 9.907980                            7.325019      -0.487271       1.847425                    0.998619      27.787903      81.139575       0.583003       0.440226      -1.046919       0.022248       0.034906       0.030422       0.051371       0.026878       0.035231       0.036495      -0.012856      -0.029661      -0.044236      -0.021956       0.066192             12.737486      10.071670       4.462214       1.816898      12.876831       6.899583      15.263957          -0.000278
          151              C      15.055050       3.975429       3.073174      -0.158551      36.238208 0.45153707E+03  0.10775958E+05                                 9.663259                            7.160568      -0.003035       1.967021                    0.999434      30.349008      89.504418       0.602713       0.425827      -1.052449      -0.018283      -0.028852      -0.019393       0.039279      -0.010875      -0.023352      -0.012088       0.012179      -0.032210      -0.033389       0.006839       0.026550             11.958181      10.190497       4.243663       1.547601      10.872381       5.795676      14.811665          -0.000028
          152              C      14.199634       3.165752       2.359077      -0.090946      34.289137 0.42977876E+03  0.10143836E+05                                 9.423392                            7.074303      -0.144805       1.935971                    0.999148      29.373930      86.512438       0.594286       0.436670      -1.044513       0.012136       0.003658       0.032575       0.034954      -0.024034      -0.005153      -0.002573      -0.012880       0.006381      -0.027042       0.003167       0.023875             11.479262      11.671699       4.854080       1.738156      10.091391       4.371167      12.674697           0.000706
          153              C      16.544865       4.344896       6.075903       0.707649      20.551775 0.28359937E+03  0.60627602E+04                                 7.110838                            6.125013      -0.356068       1.940489                    0.999662      22.222539      63.301413       0.577565       0.496067      -1.006757       0.034931      -0.046391       0.040280       0.070674       0.010470      -0.011488       0.018494       0.006760      -0.008093      -0.028191       0.011991       0.016200              7.787988       7.038887      -0.908187       1.077769       8.735428      -0.033487       7.589649          -0.000004
          154              C      12.896729      18.623112       2.096585      -0.118634      29.597553 0.38455829E+03  0.88066889E+04                                 8.406957                            6.619496       0.037967       2.001258                    0.999547      28.438100      81.861416       0.625946       0.427286      -1.052710      -0.000778       0.013707      -0.007715       0.015748       0.008195       0.010034       0.003148      -0.008218       0.025298      -0.015640      -0.000210       0.015851              9.526697      12.886875      -0.803674      -2.708434       9.946455      -0.903126       5.746762           0.000109
          155              C       6.073863       2.336524       1.522121       0.049596      34.191674 0.41420164E+03  0.95459505E+04                                 9.128448                            6.791184       0.129417       2.059211                    0.999385      26.124966      72.490740       0.636485       0.417552      -1.071806      -0.028725       0.014142       0.010509       0.033699      -0.006098       0.003852      -0.004253      -0.027695      -0.055259      -0.019591      -0.005320       0.024911             10.670888      11.480821      -0.201652      -2.296994      14.578259      -2.406938       5.953584          -0.000723
          156              C      16.939143       6.485046      20.580077       0.100350      26.327500 0.33517219E+03  0.73672409E+04                                 7.682959                            6.127196       0.326506       2.123031                    0.999811      25.608213      70.666079       0.663411       0.420036      -1.064282      -0.027575      -0.016563       0.019796       0.037770       0.002348       0.001714       0.013003       0.039552       0.065000      -0.033749       0.008723       0.025026              8.448099      10.730959      -0.641305      -1.620115       9.526582      -1.281601       5.086755           0.008765
          157              C      15.105524       8.002387      20.821185      -0.097781      31.023745 0.39369844E+03  0.90182406E+04                                 8.519434                            6.610337       0.190418       2.042901                    0.999767      28.335958      80.092403       0.642441       0.416212      -1.065620       0.001911      -0.010811       0.005643       0.012344      -0.004273       0.007157      -0.003898      -0.042365       0.023580      -0.026864       0.007228       0.019635              9.407075      12.153362      -0.054850      -2.408460      10.441779      -1.606296       5.626084           0.004571
          158              C      16.325209       7.792915      20.393481      -0.134821      29.836344 0.38813385E+03  0.88206894E+04                                 8.172319                            6.474710       0.257468       2.058380                    0.999806      28.256430      78.428399       0.665418       0.405033      -1.077581      -0.005701      -0.013171       0.004544       0.015054      -0.002552      -0.012504      -0.020318      -0.037024      -0.059212      -0.033571      -0.002327       0.035898              8.915704      11.355058      -0.966427      -1.995583       9.921453      -1.447809       5.470600           0.000570
          159              C       6.170729       4.641677       0.935077      -0.117558      29.812734 0.35683629E+03  0.80352412E+04                                 8.414973                            6.366999       0.122216       2.031614                    0.999582      28.212994      81.019509       0.638476       0.426022      -1.051545       0.023267       0.000424       0.000551       0.023278      -0.016069       0.016961       0.019242       0.018251       0.034808      -0.037348       0.011308       0.026040              9.523633      12.212808      -0.298870      -2.806306      10.635838      -1.121622       5.722252          -0.000243
          160              C       7.464086       4.472860       0.410931       0.061216      34.308886 0.40085435E+03  0.91620902E+04                                 9.114467                            6.665384       0.095405       2.046747                    0.999171      25.948840      71.681032       0.644768       0.415619      -1.073157      -0.021820       0.025787      -0.001231       0.033802       0.012754      -0.010571      -0.004099       0.026548      -0.024164      -0.014388      -0.011800       0.026188             10.608239      14.510303      -0.353395      -3.315307      11.235152      -1.792843       6.079261           0.000277
          161              C      16.105559       8.630355      11.441693       0.608594      24.021895 0.23559273E+03  0.48007924E+04                                 7.648273                            5.421485       0.173911       2.121349                    0.999496      21.784367      60.275694       0.642465       0.467849      -1.023202      -0.012106       0.067991      -0.009149       0.069664       0.001704      -0.030357       0.040671       0.012490       0.275340      -0.066789      -0.041370       0.108159              9.529273      10.292147      -0.569392       1.421817      13.183604      -2.215880       5.112069           0.016550
          162              C      16.338854       7.196683      11.841931      -0.023440      36.313457 0.42496941E+03  0.98436075E+04                                 9.481012                            6.807808       0.074447       2.030220                    0.999364      26.849311      74.353911       0.646578       0.408967      -1.078870       0.003498      -0.041146       0.020014       0.045889      -0.003126      -0.007173       0.005454       0.019276       0.017523      -0.014123      -0.000675       0.014798             11.989540       9.609113      -1.804804       2.465291      19.287263      -4.328979       7.072243           0.002146
          163              C      17.509423       6.803549      12.470487      -0.100678      33.483892 0.41229708E+03  0.95760002E+04                                 9.070721                            6.795627       0.077732       1.997608                    0.999679      28.970459      83.080023       0.627845       0.420030      -1.060735      -0.013762      -0.024112       0.006396       0.028490       0.017450       0.004731       0.015743       0.026407      -0.006429      -0.027192      -0.000474       0.027666             10.919171       8.980812      -0.784675       1.922785      16.761076      -4.262960       7.015625           0.001954
          164              C      17.679960       5.497690      12.858355      -0.149931      33.953343 0.42938891E+03  0.10122577E+05                                 9.259079                            6.996998      -0.075069       1.949595                    0.999265      29.925599      87.807954       0.607662       0.427567      -1.051041      -0.009626       0.032600      -0.005250       0.034394      -0.004929       0.013913       0.004828       0.052286       0.022162      -0.031348       0.000557       0.030791             11.197071       7.873271       0.408763       1.293741      18.267347      -4.697195       7.450595          -0.000230
          165              C      16.731772       4.548211      12.626892       0.103589      36.048293 0.44272573E+03  0.10485298E+05                                 9.859378                            7.206906      -0.505421       1.844444                    0.998661      27.533985      80.180149       0.587849       0.439941      -1.046737       0.008601      -0.043894       0.024876       0.051181      -0.018638       0.000934      -0.031065      -0.087704      -0.023348      -0.044782      -0.019772       0.064553             12.697212       9.144359      -1.377401       2.768899      19.584850      -5.812325       9.362427           0.001929
          166              C      15.574846       4.919419      11.969403      -0.155431      34.993131 0.43529064E+03  0.10263826E+05                                 9.355310                            6.988827       0.044792       1.982812                    0.999574      29.849442      86.680985       0.617327       0.420785      -1.058639      -0.007027       0.036384      -0.016333       0.040497       0.020482       0.005597       0.020788       0.030021       0.014498      -0.034900       0.002880       0.032021             11.243419       8.972393      -2.009741       2.989090      16.856958      -4.412380       7.900905          -0.000313
          167              C      15.379751       6.249472      11.617177      -0.092739      32.852288 0.40301374E+03  0.92963159E+04                                 8.926342                            6.695852       0.137202       2.021214                    0.999615      28.534081      81.235695       0.636491       0.417180      -1.063791       0.015343      -0.020173       0.018062       0.031122      -0.009203       0.005675       0.007326       0.035992       0.033578      -0.027663       0.010032       0.017631             10.650314       8.771105      -1.030646       2.256628      16.262691      -3.616714       6.917145           0.002081
          168              C      19.899677      10.451778      12.185351       0.107360      26.075564 0.31481349E+03  0.68463542E+04                                 7.739597                            5.989609       0.203475       2.091583                    0.999709      25.416557      70.913733       0.659060       0.427341      -1.054416      -0.016578       0.042482      -0.005661       0.045953      -0.004875      -0.031076       0.014996      -0.027318       0.089733      -0.042094      -0.006211       0.048305              8.864588      11.894645       0.856973       2.141255       9.609413      -0.922557       5.089706           0.011466
          169              C       8.196712      11.701095      12.529191      -0.068843      29.299871 0.37899581E+03  0.86547942E+04                                 8.396894                            6.609459       0.033735       2.009193                    0.999380      27.979273      80.641158       0.620519       0.432244      -1.048823      -0.008040      -0.004940      -0.004216       0.010335      -0.002171      -0.017639       0.018236       0.031168       0.094815      -0.036477      -0.007109       0.043586              9.443525      10.933331      -0.205646       2.520104      11.487508      -1.659210       5.909738           0.008815
          170              C      21.775590      14.191833      11.816352      -0.108147      30.799102 0.38669536E+03  0.88600729E+04                                 8.611922                            6.647525       0.149887       2.038827                    0.999388      28.333157      81.344616       0.623814       0.428531      -1.052874      -0.011901      -0.024731      -0.002400       0.027550       0.018573      -0.008968       0.019225       0.014138       0.030519      -0.034753       0.013291       0.021463              9.667768      10.824899       0.460019       1.881336      12.511869      -1.738356       5.666535           0.000014
          171              C      19.868299      12.670154      11.585728       0.113960      32.856828 0.37867017E+03  0.86076745E+04                                 9.036054                            6.607393      -0.099081       1.983983                    0.999433      26.221028      74.327750       0.623234       0.432345      -1.053371      -0.035901      -0.048064       0.018407       0.062753      -0.001256      -0.025536       0.003509      -0.031992       0.066516      -0.037933       0.004427       0.033506             10.670264      12.921820      -0.158708       2.702593      13.271898      -2.147941       5.817072           0.006009
          172              C      19.188878      13.746230      11.034326       0.107026      34.110468 0.37903079E+03  0.86080998E+04                                 9.213007                            6.584789      -0.045570       2.000334                    0.999380      26.189414      73.928728       0.628685       0.428983      -1.056633      -0.065936      -0.011575      -0.006630       0.067272      -0.010358       0.000095       0.014118       0.045777       0.085121      -0.042029       0.010552       0.031477             10.988700      14.221950       0.178668       2.887731      12.859900      -2.094039       5.884248           0.003062
          173              C      18.733199       2.202702      16.370764      -0.084860      33.905313 0.41543260E+03  0.97135082E+04                                 9.304089                            6.920529      -0.094756       1.954137                    0.999194      29.069484      84.961195       0.605928       0.432324      -1.048083      -0.013978       0.013669      -0.022140       0.029536       0.008704      -0.001991      -0.004716       0.010755      -0.082242      -0.028042       0.003786       0.024256             11.205267       7.631673      -2.768582       2.276236       7.843772      -0.046446      18.140354           0.001077
          174              C      18.415317       2.222037      15.042997      -0.151487      35.589939 0.43678192E+03  0.10372771E+05                                 9.621808                            7.092666      -0.167941       1.919101                    0.998629      30.410694      90.464379       0.597159       0.431902      -1.045172       0.002949      -0.003827       0.039334       0.039630       0.004400      -0.021029       0.016158       0.011695      -0.087277      -0.042285       0.014025       0.028259             11.751113       7.723419      -3.116025       3.487130       8.651226      -1.983905      18.878695          -0.000170
          175              C      17.464400       3.073364      14.545687       0.098017      36.414002 0.43872026E+03  0.10368799E+05                                 9.926216                            7.174635      -0.464453       1.858045                    0.998725      27.510093      80.076191       0.589009       0.439990      -1.046511      -0.016308       0.002669      -0.048257       0.051008       0.009319       0.021657      -0.014242      -0.005021       0.173835      -0.045118      -0.019352       0.064470             12.823543       7.940050      -3.132289       3.233243       9.062813      -2.459026      21.467765           0.000332
          176              C      16.804079       3.898339      15.428768      -0.138548      34.295814 0.42516525E+03  0.99702109E+04                                 9.247470                            6.915223       0.031457       1.983352                    0.999577      29.514862      85.585165       0.619261       0.421780      -1.057596       0.008275      -0.003743       0.032696       0.033934      -0.012432       0.001175      -0.007347       0.004583      -0.098606      -0.034000       0.004414       0.029586             11.212831       6.621437      -2.104805       1.298762       7.201616      -0.961399      19.815440           0.000027
          177              C      17.085124       3.870194      16.774776      -0.113258      33.766721 0.41106636E+03  0.95378965E+04                                 9.101548                            6.770158       0.131076       2.014129                    0.999748      29.027456      83.134007       0.631319       0.418135      -1.062200       0.004789      -0.012221      -0.026778       0.029821      -0.005466      -0.014670       0.010028       0.004768      -0.048084      -0.024283       0.002053       0.022229             11.007285       7.420428      -2.313635       1.823401       6.912507      -1.217468      18.688920          -0.000322
          178              C      18.055141       3.019336      17.261812      -0.018582      37.068265 0.42679985E+03  0.99058568E+04                                 9.641161                            6.833709       0.073691       2.031346                    0.999355      26.866743      74.703792       0.643159       0.410317      -1.076977      -0.006745       0.005666      -0.047930       0.048733       0.012918      -0.004859      -0.000709       0.029130      -0.039329      -0.014424      -0.012178       0.026602             12.457608       8.194867      -2.482347       2.667231       7.279833      -0.025192      21.898123          -0.000230
          179              C      18.355287       2.977654      18.722084       0.604368      24.595669 0.24109751E+03  0.49485051E+04                                 7.811386                            5.509384       0.131255       2.106108                    0.999518      22.006813      61.397835       0.632092       0.472112      -1.019422       0.012165       0.003072       0.069125       0.070255       0.034482      -0.006774       0.000202      -0.133835      -0.185003      -0.063935      -0.042190       0.106125              9.897324      10.336336      -1.500645       1.567621       4.757615       0.205467      14.598022           0.003125
          180              C      17.029189       3.090573      13.068014      -0.310428      39.346474 0.50491512E+03  0.12382701E+05                                11.257646                            8.403144      -0.468197       1.831445                    0.995021      31.883986      95.108799       0.476225       0.524441      -0.999728       0.007139       0.076566       0.058602       0.096682      -0.020517       0.023668      -0.012269      -0.023834       0.016367      -0.033442      -0.004663       0.038104             14.518701       8.989748      -0.086897       0.598768      16.377622      -2.946447      18.188733           0.000032
          181              C       4.443522       2.554036      12.114068       0.701374      20.605047 0.28398706E+03  0.60768770E+04                                 7.135378                            6.133565      -0.372414       1.933777                    0.999597      22.346352      63.813358       0.576190       0.496774      -1.005776       0.054040      -0.020621      -0.042186       0.071590       0.010045       0.025371      -0.003931      -0.030383       0.004815      -0.036217       0.015107       0.021110              7.859061       6.299255      -0.228641      -0.825419       8.147278       0.570950       9.130649           0.000079
          182              C      15.829969       2.172346      12.954798       0.706009      20.565801 0.28264680E+03  0.60404473E+04                                 7.121444                            6.124329      -0.374641       1.934318                    0.999588      22.265468      63.520970       0.575940       0.497627      -1.005445      -0.057801      -0.036651       0.001404       0.068456      -0.023268       0.001471      -0.000110      -0.027297       0.050103      -0.035354       0.016420       0.018935              7.782435       6.622150       0.956177       0.453415       8.980780       0.033376       7.744375          -0.000006
          183              C      15.241957      12.401042      12.589992       0.589436      24.285982 0.25045421E+03  0.52017625E+04                                 7.872363                            5.661887      -0.117480       2.022261                    0.999194      22.492861      63.606326       0.614410       0.479982      -1.012866       0.029905      -0.040982      -0.040533       0.064936       0.047922      -0.003982      -0.053542      -0.109230      -0.060642      -0.069698      -0.034614       0.104312             10.134198      12.549831      -3.790576      -3.202255       7.437401       3.924597      10.415360           0.021716
          184              C      14.235104      13.173479      13.409128      -0.016830      37.786939 0.43472373E+03  0.10155023E+05                                 9.844838                            6.947104      -0.038925       1.998802                    0.999159      27.057182      75.933135       0.629815       0.416318      -1.071094      -0.033022       0.015448       0.027979       0.045955       0.010112       0.007112      -0.001517      -0.010774      -0.011566      -0.014196       0.000453       0.013743             13.011293      14.169278      -5.954345      -4.448504      10.309221       5.574846      14.555379          -0.001817
          185              C      14.512056      13.467526      14.728719      -0.094780      31.829708 0.39493765E+03  0.90626215E+04                                 8.731087                            6.632142       0.165293       2.033132                    0.999715      28.399171      80.599821       0.639102       0.417648      -1.063659      -0.022387       0.012850       0.001161       0.025839       0.009224       0.014213      -0.016958      -0.002044      -0.024163      -0.028726       0.012017       0.016709             10.327652       9.769481      -3.896917      -2.323981       8.976557       4.476177      12.236917           0.003497
          186              C      13.651183      14.263683      15.449315      -0.144331      32.665214 0.42876227E+03  0.10071744E+05                                 8.936084                            6.943860       0.076296       1.998903                    0.999575      29.515295      85.548016       0.618303       0.421713      -1.058060       0.020223      -0.019829      -0.018208       0.033670       0.015985       0.017702      -0.011048      -0.015336       0.056622      -0.035216       0.008292       0.026924             10.526814       9.881506      -4.482525      -2.043267      10.472176       4.508511      11.226760          -0.000657
          187              C      12.522907      14.810791      14.865626       0.096735      36.286897 0.45682743E+03  0.10900311E+05                                 9.904193                            7.322508      -0.487520       1.847547                    0.998629      27.777892      81.092897       0.583204       0.440148      -1.047008      -0.022692       0.034323       0.030787       0.051389      -0.026826      -0.035469       0.035878      -0.013735      -0.032108      -0.044631      -0.021321       0.065951             12.731958      10.067074      -4.458713      -1.814049      12.869716       6.895653      15.259085           0.003260
          188              C      12.230947      14.473042      13.556099      -0.158741      36.211531 0.45112803E+03  0.10763291E+05                                 9.656124                            7.155148      -0.002618       1.967329                    0.999436      30.337244      89.445002       0.603243       0.425568      -1.052654       0.019328      -0.028788      -0.018554       0.039327       0.011135       0.022919      -0.011728       0.014546      -0.034383      -0.033145       0.005880       0.027264             11.948823      10.184456      -4.240405      -1.543978      10.862736       5.788921      14.799279          -0.000496
          189              C      13.086363      13.663365      12.842002      -0.091042      34.292523 0.42982777E+03  0.10145021E+05                                 9.422610                            7.073359      -0.145514       1.935610                    0.999173      29.377417      86.515548       0.594510       0.436504      -1.044639      -0.012930       0.003453       0.032549       0.035193       0.023873       0.004361      -0.003156      -0.012893       0.006047      -0.026743       0.003022       0.023721             11.478308      11.670436      -4.853448      -1.737108      10.090096       4.370787      12.674392           0.002857
          190              C      10.741131      14.842509      16.558828       0.704606      20.609545 0.28460358E+03  0.60889127E+04                                 7.119419                            6.132260      -0.359803       1.938924                    0.999658      22.260520      63.410393       0.577796       0.495487      -1.007166      -0.034710      -0.044333       0.041236       0.069790      -0.011385       0.011360       0.018607       0.005321      -0.008326      -0.028572       0.011954       0.016619              7.797541       7.047741       0.910729      -1.080228       8.746764      -0.034309       7.598119           0.000168
          191              C       7.567769      10.575731      12.579509      -0.118345      29.575396 0.38420321E+03  0.87962263E+04                                 8.400828                            6.614653       0.032140       1.999863                    0.999583      28.427099      81.809822       0.626450       0.427056      -1.052888      -0.000005       0.013784      -0.007747       0.015812      -0.008805      -0.009771       0.003265      -0.006836       0.025248      -0.015522      -0.000471       0.015993              9.519444      12.874902       0.801432       2.706083       9.940507      -0.903438       5.742923           0.000036
          192              C      21.212134      12.834137      12.005045       0.050227      34.172987 0.41395325E+03  0.95381896E+04                                 9.122789                            6.787198       0.131518       2.059865                    0.999409      26.118886      72.451103       0.636987       0.417312      -1.072028       0.028297       0.013706       0.010306       0.033088       0.006520      -0.004069      -0.003970      -0.025987      -0.054619      -0.019405      -0.004783       0.024189             10.663955      11.470338       0.201760       2.294302      14.571571      -2.405728       5.949957          -0.000747
          193              C      17.168350      14.532427      10.097153       0.103530      26.220137 0.33341203E+03  0.73182017E+04                                 7.660145                            6.109741       0.330700       2.125297                    0.999803      25.541517      70.409936       0.664641       0.419851      -1.064502       0.028509      -0.015576       0.019841       0.038066      -0.001988      -0.001907       0.012755       0.039245       0.063909      -0.033309       0.008683       0.024626              8.422549      10.699092       0.640053       1.615110       9.495919      -1.276421       5.072637           0.008776
          194              C      19.001969      16.049768      10.338260      -0.093809      30.877614 0.39133744E+03  0.89500263E+04                                 8.489006                            6.586888       0.195039       2.045226                    0.999764      28.257539      79.788473       0.644158       0.415758      -1.065990      -0.002343      -0.010137       0.005546       0.011790       0.003899      -0.006533      -0.005314      -0.044129       0.022832      -0.027282       0.006013       0.021269              9.373191      12.104482       0.061677       2.396738      10.409693      -1.598791       5.605397           0.004429
          195              C      17.782285      15.840296       9.910557      -0.138268      29.949652 0.39007474E+03  0.88764191E+04                                 8.195866                            6.493796       0.250976       2.055480                    0.999815      28.319756      78.671879       0.663950       0.405397      -1.077271       0.004726      -0.012793       0.003985       0.014209       0.001424       0.012300      -0.020026      -0.037286      -0.058426      -0.032843      -0.003005       0.035848              8.941316      11.390413       0.974106       2.000443       9.948903      -1.449847       5.484631           0.000379
          196              C      21.115269      15.139290      11.418001      -0.118428      29.805342 0.35676727E+03  0.80326890E+04                                 8.407118                            6.360303       0.126025       2.032440                    0.999546      28.219506      81.013102       0.639777       0.425208      -1.052127      -0.022972      -0.000491       0.000906       0.022995       0.015442      -0.016907       0.019099       0.021090       0.035566      -0.037308       0.010794       0.026514              9.515026      12.195571       0.304073       2.800993      10.634036      -1.119578       5.715471          -0.000314
          197              C      19.821913      14.970473      10.893855       0.060370      34.339335 0.40128919E+03  0.91743774E+04                                 9.119825                            6.669308       0.091615       2.045326                    0.999202      25.961832      71.722578       0.644543       0.415657      -1.073148       0.022605       0.025423      -0.001201       0.034041      -0.012366       0.010704      -0.003796       0.027401      -0.022955      -0.014656      -0.011445       0.026101             10.614796      14.519404       0.357492       3.316867      11.242990      -1.793000       6.081994           0.000284
          198              C       9.284056       4.317490      20.007081       0.605815      24.083039 0.23627969E+03  0.48179950E+04                                 7.658482                            5.427695       0.169868       2.119614                    0.999515      21.817777      60.375854       0.642437       0.467558      -1.023425      -0.011559      -0.067981       0.009363       0.069589      -0.000874       0.030137       0.040479       0.012519       0.275517      -0.066120      -0.041997       0.108117              9.543025      10.305887       0.570883      -1.424038      13.204934      -2.220088       5.118253           0.003230
          199              C       9.517352       5.751162      19.606843      -0.022454      36.265107 0.42429604E+03  0.98241930E+04                                 9.473305                            6.802820       0.076331       2.031132                    0.999365      26.827601      74.281295       0.646752       0.409016      -1.078829       0.002459       0.040412      -0.020082       0.045193       0.003417       0.007013       0.004965       0.019090       0.017491      -0.013863      -0.000682       0.014545             11.979155       9.599390       1.803006      -2.462151      19.271498      -4.325116       7.066577          -0.000340
          200              C      10.687921       6.144296      18.978287      -0.100868      33.557103 0.41339748E+03  0.96088017E+04                                 9.088123                            6.808380       0.070566       1.994991                    0.999668      29.001712      83.224879       0.626691       0.420485      -1.060354      -0.014007       0.024454      -0.006189       0.028853      -0.016747      -0.005503       0.015399       0.026165      -0.005136      -0.026375      -0.000937       0.027312             10.941414       8.994943       0.790086      -1.925847      16.798923      -4.275554       7.030376          -0.000190
          201              C      10.858459       7.450155      18.590418      -0.149809      33.981546 0.42980202E+03  0.10135016E+05                                 9.266012                            7.001987      -0.082144       1.947152                    0.999223      29.938369      87.864622       0.607218       0.427765      -1.050892      -0.009262      -0.031543       0.004433       0.033172       0.004961      -0.013762       0.004997       0.052806       0.022440      -0.031692       0.000853       0.030839             11.206323       7.876084      -0.411004      -1.292100      18.286674      -4.702557       7.456211          -0.000091
          202              C       9.910270       8.399634      18.821881       0.102906      36.074580 0.44307760E+03  0.10496535E+05                                 9.866830                            7.211877      -0.504316       1.844644                    0.998609      27.550387      80.259462       0.587343       0.440198      -1.046502       0.009132       0.044757      -0.025054       0.052099       0.018380      -0.000768      -0.031502      -0.088248      -0.027466      -0.044386      -0.020970       0.065356             12.707602       9.149531       1.378658      -2.770452      19.602671      -5.819514       9.370606           0.000579
          203              C       8.753344       8.028426      19.479370      -0.154753      34.932908 0.43447154E+03  0.10238645E+05                                 9.338435                            6.977323       0.050450       1.984788                    0.999586      29.827368      86.563221       0.618554       0.420192      -1.059121      -0.005965      -0.035476       0.015832       0.039303      -0.021681      -0.005092       0.020999       0.030808       0.013843      -0.036041       0.003323       0.032718             11.220887       8.957081       1.999040      -2.982228      16.821266      -4.398815       7.884314          -0.000016
          204              C       8.558249       6.698373      19.831597      -0.093080      32.858041 0.40315812E+03  0.92999469E+04                                 8.925656                            6.695997       0.137030       2.020947                    0.999634      28.537755      81.232283       0.636670       0.417048      -1.063936       0.015487       0.021179      -0.018189       0.031926       0.008471      -0.005276       0.007106       0.036303       0.032600      -0.027194       0.009922       0.017272             10.648989       8.768861       1.028447      -2.255200      16.262460      -3.615709       6.915646           0.001214
          205              C      13.078174       2.496067      19.263422       0.109001      26.033289 0.31415371E+03  0.68282485E+04                                 7.729764                            5.981583       0.207101       2.092955                    0.999715      25.391886      70.819490       0.659808       0.427092      -1.054597      -0.015977      -0.042725       0.005494       0.045945       0.004183       0.031475       0.014784      -0.027489       0.088743      -0.042428      -0.005653       0.048080              8.853296      11.876441      -0.858244      -2.136948       9.600578      -0.921570       5.082869           0.011426
          206              C      21.839711      19.791744      18.919582      -0.068426      29.265546 0.37841300E+03  0.86377782E+04                                 8.388158                            6.602318       0.033751       2.009338                    0.999397      27.960446      80.557942       0.621172       0.431974      -1.049033      -0.007694       0.004971       0.004673       0.010283       0.002100       0.017368       0.018282       0.031465       0.094261      -0.036564      -0.006728       0.043293              9.433825      10.925376       0.205200      -2.518806      11.472105      -1.656603       5.903994           0.008808
          207              C      21.775588      17.301006      19.632421      -0.108030      30.785690 0.38650834E+03  0.88545125E+04                                 8.607124                            6.644020       0.155294       2.040557                    0.999412      28.327541      81.316502       0.624261       0.428286      -1.053049      -0.011074       0.024502       0.002622       0.027016      -0.017924       0.009342       0.018621       0.011068       0.029121      -0.033442       0.012496       0.020945              9.662203      10.824665      -0.461125      -1.881664      12.498092      -1.735685       5.663851           0.000020
          208              C      19.868297      18.822685      19.863045       0.115431      32.850850 0.37853662E+03  0.86050349E+04                                 9.040183                            6.609719      -0.104387       1.982175                    0.999460      26.216084      74.348034       0.622547       0.432802      -1.052951      -0.035484       0.048213      -0.018325       0.062605       0.001644       0.024788       0.003277      -0.033043       0.065049      -0.037710       0.005183       0.032527             10.675933      12.930536       0.159103      -2.704701      13.277434      -2.148999       5.819828           0.006061
          209              C      19.188875      17.746609      20.414447       0.107383      34.106791 0.37895571E+03  0.86065240E+04                                 9.215857                            6.586446      -0.045884       2.000434                    0.999359      26.181784      73.923338       0.628234       0.429284      -1.056379      -0.067070       0.011700       0.007325       0.068476       0.010162      -0.000277       0.014516       0.046979       0.084405      -0.042548       0.011186       0.031362             10.992503      14.227648      -0.175477      -2.889938      12.863538      -2.095826       5.886325           0.003141
          210              C      11.911700      10.745143      15.078010      -0.083062      33.859071 0.41470862E+03  0.96924283E+04                                 9.297905                            6.916694      -0.094381       1.954580                    0.999181      29.041916      84.864597       0.605803       0.432599      -1.047908      -0.015304      -0.014896       0.022348       0.030911      -0.009006       0.002818      -0.003314       0.012700      -0.080486      -0.027234       0.002485       0.024749             11.197205       7.626795       2.766216      -2.274288       7.838764      -0.047004      18.126057           0.002458
          211              C      11.593818      10.725808      16.405777      -0.152073      35.640185 0.43750367E+03  0.10394995E+05                                 9.636232                            7.103122      -0.173826       1.917249                    0.998581      30.425349      90.552719       0.596095       0.432462      -1.044754       0.002640       0.003696      -0.038422       0.038690      -0.004296       0.020409       0.016327       0.010826      -0.086383      -0.041797       0.014382       0.027415             11.770127       7.734792       3.120276      -3.497027       8.663701      -1.993214      18.911887          -0.000191
          212              C      10.642900       9.874481      16.903087       0.098535      36.412022 0.43860848E+03  0.10367179E+05                                 9.932769                            7.178682      -0.470679       1.856358                    0.998682      27.511233      80.125938       0.588137       0.440599      -1.045979      -0.015841      -0.002420       0.049050       0.051601      -0.009556      -0.022324      -0.014699      -0.003471       0.174038      -0.045552      -0.019374       0.064926             12.833076       7.944549       3.134104      -3.236015       9.068681      -2.462701      21.486000           0.002464
          213              C       9.982579       9.049506      16.020005      -0.137756      34.228728 0.42420920E+03  0.99412399E+04                                 9.230914                            6.903611       0.034369       1.984712                    0.999571      29.481916      85.434687       0.620357       0.421312      -1.057991       0.008077       0.004463      -0.031921       0.033228       0.012014      -0.001341      -0.006952       0.005771      -0.099754      -0.034261       0.004816       0.029445             11.191319       6.611635       2.102574      -1.297159       7.190062      -0.958861      19.772260          -0.000306
          214              C      10.263625       9.077651      14.673998      -0.111555      33.705087 0.41017771E+03  0.95120062E+04                                 9.089257                            6.761355       0.140715       2.017326                    0.999745      28.998545      83.024687       0.631945       0.417952      -1.062330       0.005933       0.013382       0.026268       0.030071       0.006547       0.014963       0.009731       0.003999      -0.050857      -0.024890       0.001658       0.023232             10.991285       7.411195       2.311484      -1.817563       6.904112      -1.211753      18.658548           0.002377
          215              C      11.233643       9.928509      14.186961      -0.022541      37.143763 0.42788710E+03  0.99364299E+04                                 9.648596                            6.838755       0.073882       2.031005                    0.999372      26.907002      74.811722       0.643500       0.409880      -1.077371      -0.005947      -0.005725       0.046547       0.047273      -0.013803       0.005273      -0.000265       0.030118      -0.039204      -0.015446      -0.012135       0.027581             12.467344       8.201195       2.484344      -2.670419       7.284681      -0.026405      21.916155           0.001792
          216              C      11.533789       9.970191      12.726690       0.604747      24.594260 0.24109740E+03  0.49483679E+04                                 7.810291                            5.508960       0.130022       2.105596                    0.999541      22.005792      61.388695       0.632206       0.472039      -1.019489       0.012498      -0.002752      -0.067892       0.069088      -0.035108       0.006509       0.000793      -0.133458      -0.183459      -0.063434      -0.042548       0.105982              9.895333      10.335202       1.500514      -1.567958       4.756920       0.204671      14.593875           0.017488
          217              C      10.207688       9.857272      18.380760      -0.312278      39.420426 0.50605014E+03  0.12416565E+05                                11.266570                            8.409039      -0.465829       1.831823                    0.995022      31.918747      95.212054       0.476396       0.523999      -1.000014       0.006795      -0.077142      -0.058199       0.096873       0.020253      -0.024015      -0.011722      -0.022142       0.017278      -0.033226      -0.004453       0.037679             14.530935       8.996411       0.087875      -0.598563      16.390830      -2.951487      18.205563           0.000070
          218              C      11.265020      10.393809      19.334706       0.701041      20.605588 0.28397018E+03  0.60757697E+04                                 7.132249                            6.130815      -0.373067       1.934000                    0.999572      22.341781      63.773904       0.576743       0.496358      -1.006095       0.053389       0.020413       0.041824       0.070827      -0.010795      -0.025022      -0.003911      -0.031911       0.004019      -0.036602       0.015284       0.021317              7.855546       6.296447       0.228947       0.824887       8.143406       0.571474       9.126785           0.000048
          219              C      22.651469      10.775499      18.493975       0.709027      20.490291 0.28130863E+03  0.60047917E+04                                 7.105906                            6.111178      -0.376544       1.934768                    0.999584      22.210292      63.328793       0.576359       0.497849      -1.005321      -0.058614       0.036832      -0.001591       0.069245       0.023690      -0.002416      -0.000271      -0.026502       0.048072      -0.035230       0.015513       0.019717              7.764992       6.608627      -0.950786      -0.450301       8.959174       0.033392       7.727176           0.000148
          220              C      15.241956      19.091797      18.858781       0.586021      24.329848 0.25095808E+03  0.52145674E+04                                 7.879290                            5.665760      -0.116146       2.022513                    0.999192      22.518057      63.680713       0.614529       0.479674      -1.013083       0.029549       0.040474       0.039583       0.063859      -0.048162       0.004899      -0.053611      -0.109182      -0.063794      -0.069031      -0.035934       0.104965             10.144702      12.563039       3.795548       3.208069       7.444596       3.929831      10.426470           0.000626
          221              C      14.235103      18.319360      18.039645      -0.015799      37.764251 0.43433020E+03  0.10144445E+05                                 9.845038                            6.946761      -0.044346       1.997329                    0.999207      27.043616      75.912166       0.629393       0.416654      -1.070782      -0.032947      -0.014778      -0.028020       0.045705      -0.010075      -0.007881      -0.002035      -0.010560      -0.010031      -0.015005       0.001572       0.013433             13.012836      14.171994       5.956298       4.452452      10.310922       5.576345      14.555592          -0.000886
          222              C      14.512056      18.025313      16.720055      -0.094926      31.866923 0.39551749E+03  0.90792905E+04                                 8.738402                            6.637774       0.169043       2.033870                    0.999690      28.417281      80.667151       0.638718       0.417744      -1.063594      -0.022332      -0.013401      -0.001941       0.026117      -0.009173      -0.014391      -0.016830      -0.002056      -0.022477      -0.028567       0.011920       0.016647             10.337162       9.775832       3.900036       2.329987       8.985476       4.483437      12.250177          -0.000029
          223              C      13.651183      17.229156      15.999459      -0.143622      32.641798 0.42836052E+03  0.10060484E+05                                 8.933844                            6.942239       0.079817       2.000192                    0.999548      29.502580      85.518294       0.618124       0.421911      -1.057879       0.018673       0.019870       0.017867       0.032600      -0.016561      -0.018372      -0.011377      -0.013969       0.055780      -0.035842       0.008657       0.027185             10.524056       9.877548       4.479797       2.042307      10.468548       4.507621      11.226071           0.000118
          224              C      12.522907      16.682048      16.583148       0.096203      36.302686 0.45705814E+03  0.10907631E+05                                 9.907953                            7.325009      -0.487272       1.847427                    0.998619      27.787817      81.139274       0.583003       0.440226      -1.046919      -0.022248      -0.034908      -0.030422       0.051372       0.026875       0.035231       0.036494      -0.012854      -0.029662      -0.044237      -0.021953       0.066190             12.737434      10.071600       4.462154       1.816849      12.876769       6.899553      15.263934          -0.000277
          225              C      12.230946      17.019797      17.892675      -0.158558      36.238424 0.45154003E+03  0.10776049E+05                                 9.663301                            7.160595      -0.003052       1.967014                    0.999434      30.349145      89.504983       0.602712       0.425827      -1.052448       0.018284       0.028850       0.019393       0.039277      -0.010874      -0.023350      -0.012088       0.012183      -0.032214      -0.033387       0.006837       0.026550             11.958236      10.190520       4.243673       1.547605      10.872437       5.795719      14.811749          -0.000029
          226              C      13.086362      17.829474      18.606772      -0.090957      34.289346 0.42978203E+03  0.10143931E+05                                 9.423415                            7.074320      -0.144779       1.935976                    0.999148      29.374084      86.512915       0.594286       0.436669      -1.044514      -0.012132      -0.003662      -0.032573       0.034952      -0.024034      -0.005153      -0.002572      -0.012877       0.006391      -0.027043       0.003170       0.023873             11.479288      11.671707       4.854086       1.738167      10.091423       4.371190      12.674734           0.000706
          227              C      10.741131      16.650330      14.889946       0.707651      20.551670 0.28359759E+03  0.60627105E+04                                 7.110809                            6.124990      -0.356061       1.940492                    0.999662      22.222430      63.300966       0.577567       0.496066      -1.006757      -0.034930       0.046391      -0.040280       0.070674       0.010468      -0.011490       0.018494       0.006761      -0.008094      -0.028191       0.011991       0.016200              7.787955       7.038854      -0.908186       1.077755       8.735393      -0.033493       7.589617          -0.000004
          228              C      14.389267       2.372114      18.869264      -0.118647      29.597653 0.38455961E+03  0.88067283E+04                                 8.406978                            6.619510       0.037991       2.001262                    0.999547      28.438191      81.861772       0.625945       0.427287      -1.052709       0.000773      -0.013710       0.007703       0.015745       0.008196       0.010033       0.003148      -0.008216       0.025301      -0.015641      -0.000211       0.015852              9.526723      12.886916      -0.803673      -2.708447       9.946474      -0.903128       5.746778           0.000113
          229              C      21.212133      18.658702      19.443728       0.049596      34.191315 0.41419710E+03  0.95458120E+04                                 9.128364                            6.791134       0.129439       2.059219                    0.999385      26.124806      72.489981       0.636490       0.417550      -1.071808       0.028723      -0.014145      -0.010517       0.033700      -0.006097       0.003852      -0.004253      -0.027695      -0.055252      -0.019589      -0.005320       0.024909             10.670780      11.480686      -0.201654      -2.296960      14.578122      -2.406913       5.953532          -0.000721
          230              C      10.346853      14.510180       0.385772       0.100342      26.327277 0.33516838E+03  0.73671360E+04                                 7.682924                            6.127167       0.326497       2.123031                    0.999811      25.608040      70.665493       0.663411       0.420037      -1.064281       0.027571       0.016561      -0.019801       0.037769       0.002351       0.001717       0.013006       0.039553       0.065010      -0.033753       0.008721       0.025031              8.448060      10.730872      -0.641301      -1.620096       9.526580      -1.281609       5.086728           0.008763
          231              C      12.180472      12.992839       0.144664      -0.097786      31.023530 0.39369452E+03  0.90181249E+04                                 8.519388                            6.610298       0.190405       2.042899                    0.999767      28.335816      80.091785       0.642444       0.416211      -1.065621      -0.001908       0.010809      -0.005647       0.012344      -0.004272       0.007165      -0.003892      -0.042362       0.023600      -0.026868       0.007239       0.019628              9.407029      12.153345      -0.054826      -2.408470      10.441682      -1.606286       5.626059           0.004573
          232              C      10.960787      13.202311       0.572368      -0.134828      29.836335 0.38813158E+03  0.88206357E+04                                 8.172341                            6.474702       0.257410       2.058363                    0.999806      28.256454      78.428777       0.665416       0.405034      -1.077579       0.005696       0.013169      -0.004548       0.015052      -0.002553      -0.012502      -0.020313      -0.037018      -0.059211      -0.033567      -0.002325       0.035892              8.915740      11.355078      -0.966352      -1.995616       9.921517      -1.447859       5.470624           0.000569
          233              C      21.115267      16.353549      20.030772      -0.117552      29.812373 0.35683110E+03  0.80350858E+04                                 8.414868                            6.366925       0.122241       2.031622                    0.999582      28.212790      81.018423       0.638484       0.426018      -1.051548      -0.023270      -0.000425      -0.000555       0.023280      -0.016067       0.016964       0.019241       0.018251       0.034823      -0.037348       0.011303       0.026045              9.523508      12.212633      -0.298847      -2.806265      10.635708      -1.121612       5.722184          -0.000243
          234              C      19.821910      16.522366      20.554918       0.061213      34.308582 0.40085048E+03  0.91619716E+04                                 9.114395                            6.665340       0.095398       2.046746                    0.999171      25.948689      71.680296       0.644772       0.415617      -1.073159       0.021819      -0.025789       0.001229       0.033803       0.012754      -0.010568      -0.004099       0.026547      -0.024154      -0.014390      -0.011796       0.026186             10.608150      14.510178      -0.353367      -3.315280      11.235052      -1.792833       6.079221           0.000278
          235              C      15.668984       5.248806       5.241462      -0.319496      38.780504 0.50840955E+03  0.12492041E+05                                11.170598                            8.460043      -0.475001       1.826805                    0.994995      32.108572      95.922741       0.472198       0.527913      -0.997910      -0.093757       0.000323      -0.000367       0.093758       0.000080       0.000073       0.037955       0.020519       0.041278      -0.042669       0.003380       0.039289             14.125278      11.828719       0.000953       0.000152      17.315492       3.852859      13.231622           0.000064
          236              C      11.617012      15.746419      15.724387      -0.319494      38.780396 0.50840823E+03  0.12491998E+05                                11.170569                            8.460026      -0.474998       1.826807                    0.994995      32.108468      95.922329       0.472199       0.527913      -0.997910       0.093757      -0.000323       0.000366       0.093758       0.000082       0.000074       0.037955       0.020523       0.041281      -0.042670       0.003381       0.039289             14.125235      11.828669       0.000912       0.000121      17.315433       3.852834      13.231603           0.000064
          237              N       8.060283       9.510947       9.279485      -0.257963      39.536477 0.53025192E+03  0.12875186E+05                                 9.695314                            7.472949      -0.024215       2.017451                    0.997999      28.145181      77.695312       0.638707       0.394942      -1.097272      -0.138092      -0.018294      -0.063736       0.153187      -0.007391      -0.038634      -0.013462      -0.150247       0.056641      -0.098177       0.028834       0.069343             11.307427      13.245724       0.255926       1.856635      14.607357      -1.959182       6.069200           0.036036
          238              N       9.410939       7.461231      10.319391      -0.257363      41.144770 0.55328955E+03  0.13553117E+05                                 9.911216                            7.621335      -0.074897       1.996381                    0.998018      28.325793      78.065757       0.635153       0.393678      -1.100182      -0.072021      -0.134382       0.012276       0.152959      -0.054557       0.022932       0.016458       0.117146       0.101039      -0.101102       0.030839       0.070263             11.539322      16.596211      -0.614774       3.375724      11.129300      -1.693948       6.892455           0.033324
          239              N       8.060284       0.986666       1.203440      -0.258888      39.593130 0.53115006E+03  0.12902729E+05                                 9.704353                            7.479034      -0.028152       2.015956                    0.998021      28.169780      77.785976       0.638464       0.394916      -1.097266      -0.136684       0.018098       0.063759       0.151906       0.006963       0.038558      -0.012792      -0.150842       0.057414      -0.098403       0.029214       0.069189             11.318891      13.260854      -0.256290      -1.858848      14.621534      -1.961215       6.074285           0.036143
          240              N       9.410942       3.036382       0.163534      -0.256077      41.062384 0.55193719E+03  0.13511615E+05                                 9.898220                            7.611613      -0.077138       1.996048                    0.997977      28.292613      77.948150       0.635614       0.393636      -1.100219      -0.070706       0.134659      -0.012710       0.152623       0.054136      -0.022666       0.015328       0.114201       0.099570      -0.099192       0.029928       0.069263             11.523855      16.574009       0.619236      -3.372621      11.112702      -1.692702       6.884853           0.033458
          241              N      19.225713      11.484279      11.686364      -0.257956      39.535075 0.53022734E+03  0.12874441E+05                                 9.695118                            7.472784      -0.024090       2.017503                    0.997999      28.144496      77.693003       0.638713       0.394943      -1.097271       0.138076       0.018304       0.063767       0.153187      -0.007393      -0.038637      -0.013462      -0.150235       0.056661      -0.098176       0.028842       0.069335             11.307205      13.245316       0.255842       1.856578      14.607207      -1.959204       6.069092           0.036041
          242              N      17.875057      13.533995      10.646458      -0.257381      41.143895 0.55327504E+03  0.13552670E+05                                 9.911089                            7.621236      -0.074829       1.996408                    0.998018      28.325375      78.064288       0.635157       0.393678      -1.100182       0.072016       0.134384      -0.012259       0.152957      -0.054554       0.022930       0.016464       0.117142       0.101084      -0.101107       0.030853       0.070254             11.539161      16.595809      -0.614796       3.375646      11.129295      -1.693988       6.892379           0.033322
          243              N      19.225712      20.008560      19.762409      -0.258889      39.592658 0.53114264E+03  0.12902497E+05                                 9.704262                            7.478972      -0.028125       2.015967                    0.998021      28.169578      77.785123       0.638469       0.394915      -1.097267       0.136678      -0.018101      -0.063767       0.151903       0.006963       0.038558      -0.012792      -0.150837       0.057422      -0.098402       0.029216       0.069185             11.318774      13.260687      -0.256252      -1.858832      14.621397      -1.961205       6.074236           0.036138
          244              N      17.875054      17.958844      20.802315      -0.256083      41.061990 0.55193101E+03  0.13511417E+05                                 9.898141                            7.611560      -0.077124       1.996054                    0.997977      28.292445      77.947399       0.635618       0.393635      -1.100221       0.070703      -0.134658       0.012704       0.152621       0.054136      -0.022665       0.015329       0.114200       0.099574      -0.099192       0.029930       0.069262             11.523752      16.573826       0.619263      -3.372585      11.112631      -1.692700       6.884800           0.033451
          245              O      12.319627      12.066396       9.882043      -0.565319      41.639055 0.56269987E+03  0.13684769E+05                                 9.583479                            7.364421       0.207045       2.121749                    0.995738      27.623927      73.081677       0.696809       0.361436      -1.136839      -0.026630       0.010362      -0.014934       0.032242      -0.023007      -0.004478       0.034147       0.086659       0.170816      -0.084852       0.017436       0.067415             11.788298      16.985643      -5.539305       3.169708      10.902065      -1.643881       7.477187           0.045760
          246              O      10.191319      11.589135       9.465452      -0.564848      38.935302 0.55428635E+03  0.13435854E+05                                 9.160788                            7.305636       0.179894       2.115651                    0.994868      27.615008      73.051081       0.699781       0.361088      -1.136573       0.036059      -0.004454      -0.004163       0.036571       0.058392      -0.013958       0.016843      -0.001047       0.037735      -0.070398       0.018164       0.052233             10.797609      12.069360       5.075283      -0.098725      14.716827      -0.769891       5.606640           0.049072
          247              O      12.350597       8.929395       9.550993      -0.587227      41.626387 0.63334228E+03  0.15908942E+05                                 9.678845                            7.863788      -0.121313       2.009476                    0.993223      28.575060      77.527684       0.665958       0.366148      -1.130033      -0.004423      -0.019480      -0.030019       0.036058       0.022446       0.001789      -0.011070      -0.030497       0.140280      -0.050990       0.002002       0.048988             11.566990      11.292952      -0.300473      -0.797895       8.929288       4.741222      14.478731           0.072713
          248              O      10.937592       8.831092       7.900561      -0.536216      28.321918 0.42781728E+03  0.97234436E+04                                 7.285101                            6.316389       0.531566       2.223089                    0.998580      26.855815      68.869035       0.770608       0.349712      -1.145311       0.015636       0.014793       0.009896       0.023690       0.010149       0.001754      -0.040101       0.017246      -0.179196      -0.076492       0.029523       0.046970              8.154411      12.545883      -2.134055      -0.519607       5.515509       0.796139       6.401842           0.046265
          249              O       7.786062      18.373173       1.890700      -0.557402      39.750089 0.54768757E+03  0.13232842E+05                                 9.306473                            7.262358       0.203807       2.123162                    0.995186      27.527792      72.641767       0.701992       0.361122      -1.136836       0.021936      -0.009085       0.009016       0.025397       0.005940       0.029441      -0.003375      -0.017539      -0.239544      -0.087336       0.036500       0.050837             11.473703      16.025100      -2.055338       6.179882       6.658552      -0.581962      11.737455          -0.032472
          250              O       9.877533      17.685367       1.483124      -0.572406      41.906478 0.61767323E+03  0.15374752E+05                                 9.595069                            7.724128       0.091927       2.081792                    0.994362      28.049951      75.057757       0.679337       0.362219      -1.136307      -0.038523       0.008363       0.002610       0.039507       0.024266      -0.050011       0.011990      -0.021619      -0.051058      -0.067460       0.021292       0.046168             11.248034      11.257312      -1.362340      -4.440197       6.602918       2.302747      15.883873           0.045133
          251              O      19.141131      16.976211       0.600881      -0.563582      41.566466 0.56153400E+03  0.13649041E+05                                 9.571394                            7.356125       0.206595       2.121580                    0.995730      27.600280      72.994252       0.697311       0.361371      -1.136915      -0.027315      -0.010199       0.015408       0.032978       0.023416       0.004076       0.034271       0.087234       0.170105      -0.085253       0.018089       0.067164             11.771847      16.961528       5.530156      -3.164498      10.885764      -1.640909       7.468250          -0.033892
          252              O      17.012823      17.453472       1.017473      -0.564009      38.868927 0.55314123E+03  0.13400030E+05                                 9.146628                            7.295059       0.186562       2.117910                    0.995084      27.597499      72.962593       0.700783       0.360789      -1.136905       0.036281       0.004426       0.004382       0.036812      -0.057937       0.014109       0.017438      -0.000729       0.037734      -0.070235       0.018418       0.051817             10.780071      12.050659      -5.067364       0.098734      14.690507      -0.767816       5.599048           0.042113
          253              O      12.350599       1.568218       0.931932      -0.584542      41.565257 0.63218617E+03  0.15872359E+05                                 9.668408                            7.855662      -0.122072       2.009422                    0.993289      28.554044      77.447625       0.666435       0.366060      -1.130121      -0.004967       0.019648       0.031560       0.037507      -0.022353      -0.002179      -0.011046      -0.031299       0.143780      -0.051753       0.001685       0.050068             11.553798      11.277721       0.298973       0.796214       8.919430       4.735268      14.464242           0.004199
          254              O      10.937593       1.666521       2.582364      -0.534405      28.319170 0.42774176E+03  0.97219188E+04                                 7.287488                            6.318224       0.527905       2.222389                    0.998559      26.841815      68.848171       0.770009       0.349977      -1.145021       0.017013      -0.014517      -0.010988       0.024918      -0.009616      -0.001812      -0.039801       0.017611      -0.179228      -0.076301       0.029913       0.046388              8.157505      12.551391       2.135314       0.520820       5.517342       0.796526       6.403782           0.027728
          255              O      14.607559      10.669434       8.592224      -0.557600      39.708703 0.54703729E+03  0.13212638E+05                                 9.299117                            7.257307       0.199466       2.122294                    0.995207      27.514338      72.583743       0.702374       0.361048      -1.136943       0.021894       0.008721      -0.009046       0.025243      -0.005898      -0.029916      -0.003856      -0.018352      -0.239419      -0.087581       0.036522       0.051058             11.463780      16.011157       2.053739      -6.173973       6.653958      -0.582083      11.726226           0.044136
          256              O      16.699031      11.357240       8.999800      -0.572288      41.880976 0.61724555E+03  0.15360944E+05                                 9.590256                            7.720916       0.096482       2.083235                    0.994416      28.041754      75.020090       0.679572       0.362169      -1.136384      -0.038972      -0.008908      -0.003361       0.040118      -0.023953       0.050721       0.011735      -0.022097      -0.050367      -0.067925       0.021424       0.046501             11.241634      11.250174       1.360919       4.437148       6.599364       2.300599      15.875365           0.052345
          257              O      14.966369       8.928830      11.083806      -0.565351      41.640105 0.56271599E+03  0.13685273E+05                                 9.583682                            7.364558       0.207044       2.121745                    0.995738      27.624201      73.082946       0.696797       0.361439      -1.136835       0.026639      -0.010356       0.014944       0.032253      -0.023010      -0.004473       0.034146       0.086641       0.170834      -0.084848       0.017429       0.067419             11.788576      16.985996      -5.539478       3.169814      10.902383      -1.643964       7.477349           0.045762
          258              O      17.094677       9.406091      11.500397      -0.564832      38.934406 0.55426944E+03  0.13435350E+05                                 9.160710                            7.305567       0.179921       2.115673                    0.994868      27.614384      73.049320       0.699777       0.361092      -1.136569      -0.036059       0.004462       0.004196       0.036575       0.058395      -0.013949       0.016841      -0.001044       0.037744      -0.070398       0.018162       0.052236             10.797535      12.069262       5.075265      -0.098713      14.716748      -0.769885       5.606596           0.049066
          259              O      14.935399      12.065831      11.414856      -0.587240      41.625460 0.63332624E+03  0.15908423E+05                                 9.678672                            7.863666      -0.121260       2.009498                    0.993223      28.574750      77.526310       0.665967       0.366146      -1.130035       0.004434       0.019492       0.030020       0.036066       0.022448       0.001786      -0.011066      -0.030510       0.140273      -0.050994       0.002009       0.048985             11.566747      11.292669      -0.300418      -0.797806       8.929121       4.741107      14.478451           0.072718
          260              O      16.348404      12.164134      13.065288      -0.536227      28.323180 0.42784068E+03  0.97241465E+04                                 7.285525                            6.316741       0.531540       2.223102                    0.998579      26.855366      68.869367       0.770551       0.349732      -1.145290      -0.015618      -0.014782      -0.009893       0.023671       0.010150       0.001744      -0.040090       0.017244      -0.179243      -0.076497       0.029520       0.046977              8.154911      12.546659      -2.134214      -0.519720       5.515824       0.796237       6.402250           0.046270
          261              O      19.499934       2.622053      19.075149      -0.557393      39.750080 0.54768702E+03  0.13232826E+05                                 9.306477                            7.262357       0.203790       2.123158                    0.995186      27.527763      72.641708       0.701992       0.361122      -1.136836      -0.021932       0.009077      -0.009022       0.025393       0.005940       0.029440      -0.003375      -0.017532      -0.239549      -0.087337       0.036502       0.050835             11.473715      16.025116      -2.055341       6.179897       6.658556      -0.581964      11.737473          -0.032471
          262              O      17.408463       3.309859      19.482725      -0.572416      41.907314 0.61768748E+03  0.15375198E+05                                 9.595195                            7.724215       0.091925       2.081786                    0.994362      28.050268      75.058879       0.679333       0.362219      -1.136307       0.038519      -0.008372      -0.002616       0.039505       0.024266      -0.050010       0.011991      -0.021618      -0.051050      -0.067458       0.021292       0.046166             11.248204      11.257443      -1.362357      -4.440261       6.602991       2.302785      15.884178           0.045141
          263              O       8.144865       4.019015      20.364968      -0.563593      41.566800 0.56153906E+03  0.13649200E+05                                 9.571459                            7.356170       0.206587       2.121576                    0.995730      27.600369      72.994666       0.697307       0.361372      -1.136913       0.027320       0.010191      -0.015413       0.032981       0.023418       0.004076       0.034271       0.087227       0.170113      -0.085252       0.018086       0.067166             11.771934      16.961662       5.530204      -3.164523      10.885844      -1.640924       7.468295          -0.033893
          264              O      10.273173       3.541754      19.948376      -0.564001      38.868182 0.55312853E+03  0.13399644E+05                                 9.146516                            7.294978       0.186554       2.117913                    0.995084      27.597195      72.961545       0.700786       0.360789      -1.136905      -0.036282      -0.004432      -0.004390       0.036814      -0.057938       0.014108       0.017438      -0.000725       0.037736      -0.070236       0.018418       0.051818             10.779926      12.050543      -5.067302       0.098728      14.690252      -0.767790       5.598984           0.042101
          265              O      14.935397      19.427008      20.033917      -0.584551      41.564844 0.63217924E+03  0.15872136E+05                                 9.668334                            7.855613      -0.122047       2.009432                    0.993289      28.553905      77.447037       0.666438       0.366059      -1.130122       0.004969      -0.019655      -0.031561       0.037511      -0.022353      -0.002178      -0.011045      -0.031303       0.143774      -0.051754       0.001687       0.050066             11.553697      11.277626       0.298970       0.796212       8.919368       4.735216      14.464098           0.004194
          266              O      16.348403      19.328705      18.383485      -0.534410      28.318175 0.42772343E+03  0.97213901E+04                                 7.287286                            6.318063       0.527910       2.222395                    0.998559      26.841496      68.846766       0.770025       0.349974      -1.145024      -0.017008       0.014510       0.010985       0.024910      -0.009617      -0.001814      -0.039797       0.017611      -0.179225      -0.076298       0.029911       0.046387              8.157258      12.550997       2.135225       0.520757       5.517191       0.796478       6.403586           0.027724
          267              O      12.678437      10.325792      12.373625      -0.557567      39.707891 0.54702375E+03  0.13212226E+05                                 9.298989                            7.257215       0.199456       2.122297                    0.995207      27.514014      72.582596       0.702378       0.361048      -1.136943      -0.021880      -0.008715       0.009052       0.025232      -0.005903      -0.029912      -0.003858      -0.018334      -0.239437      -0.087584       0.036527       0.051057             11.463612      16.010979       2.053690      -6.173849       6.653868      -0.582049      11.725987           0.044135
          268              O      10.586965       9.637986      11.966049      -0.572303      41.882282 0.61726884E+03  0.15361674E+05                                 9.590456                            7.721062       0.096466       2.083221                    0.994417      28.042268      75.021932       0.679565       0.362169      -1.136383       0.038963       0.008934       0.003368       0.040116      -0.023956       0.050718       0.011739      -0.022088      -0.050354      -0.067922       0.021422       0.046500             11.241886      11.250451       1.360927       4.437246       6.599469       2.300648      15.875739           0.052339
          269              F      12.514724      18.307574       7.343498      -0.225862      12.772593 0.18009765E+03  0.32582086E+04                                 4.115031                            3.997293       0.790656       2.477540                    0.998963      19.122609      42.087588       1.017607       0.332702      -1.173520      -0.013139       0.000888       0.001693       0.013277      -0.044502      -0.057701       0.027189       0.061977      -0.036865      -0.051045      -0.046370       0.097415              4.114671       4.720201      -0.468335      -0.937410       3.643494       0.246385       3.980318          -0.000054
          270              F      11.888509      19.028460       9.244891      -0.210763      14.964773 0.20485784E+03  0.38304511E+04                                 4.695184                            4.320983       0.462485       2.367302                    0.997541      19.263440      43.213131       0.958440       0.341778      -1.164738      -0.002041      -0.002623      -0.006878       0.007639       0.002991       0.044334       0.013905      -0.000487       0.205611      -0.051222      -0.035406       0.086628              4.979800       3.679060       0.404066       1.003941       4.393985       1.216997       6.866355          -0.000051
          271              F       4.435337       1.470643       7.475793      -0.208745      15.410825 0.21358580E+03  0.40360493E+04                                 4.800596                            4.427232       0.522752       2.384528                    0.998319      19.354334      43.665559       0.941887       0.344131      -1.162590       0.000942      -0.006325      -0.000437       0.006409      -0.017428       0.008162      -0.046187      -0.105344      -0.059062      -0.045718      -0.040395       0.086113              5.112371       3.450837      -0.195379       0.276640       7.494109      -1.479414       4.392167          -0.000021
          272              F      15.838156       1.225533       8.775885      -0.213730      15.280785 0.21145280E+03  0.39817292E+04                                 4.767044                            4.398894       0.551561       2.404851                    0.996962      19.239007      43.187308       0.947857       0.343166      -1.164574       0.000982       0.000696       0.002315       0.002609      -0.020891       0.004054      -0.002437      -0.143855      -0.118465      -0.055975      -0.038735       0.094710              5.086834       3.315356      -0.445073      -0.029194       7.497957       0.227254       4.447189          -0.000017
          273              F      23.127613      18.186205      10.114974      -0.205504      16.147247 0.22817201E+03  0.43687510E+04                                 4.926613                            4.560527       0.737886       2.464338                    0.998861      19.191259      43.106748       0.935863       0.341821      -1.168474       0.002985       0.006854      -0.002475       0.007875      -0.007159       0.033203      -0.028648       0.001694       0.250850      -0.049258      -0.048850       0.098108              5.267501       3.428685       0.103111       0.203017       4.374870      -0.018992       7.998947          -0.000004
          274              F      21.633704      17.904684       8.620109      -0.216002      13.416667 0.18912091E+03  0.34542438E+04                                 4.245343                            4.091610       0.927788       2.533054                    0.999234      18.911617      41.457251       1.010212       0.331956      -1.177334       0.017988       0.004423      -0.005035       0.019196       0.049005       0.025227       0.011709       0.084754      -0.125419      -0.047615      -0.043877       0.091493              4.281209       5.150709       1.067528      -0.128714       4.067707      -0.143619       3.625210          -0.000023
          275              F      17.131514       7.108508       5.139988      -0.211663      14.462235 0.20428245E+03  0.38096008E+04                                 4.546946                            4.299124       0.870128       2.512949                    0.999084      19.095879      42.510058       0.968049       0.339282      -1.169143      -0.001883       0.004932      -0.008494       0.010001       0.049325       0.034108       0.055859      -0.056167      -0.009201      -0.055362      -0.044524       0.099886              4.773156       3.921207       1.272218       0.544840       6.002145       1.126660       4.396115           0.000030
          276              F      15.850437       6.800072       3.460833      -0.201283      14.146353 0.20134954E+03  0.37331551E+04                                 4.428970                            4.248603       0.841642       2.514966                    0.998400      18.789336      41.408483       0.982670       0.336181      -1.174403       0.007168       0.000794       0.009141       0.011643      -0.034399       0.050212      -0.051550       0.002486       0.068863      -0.049653      -0.045242       0.094895              4.537439       3.504355      -0.254586       0.377492       5.153817      -1.145554       4.954147           0.000023
          277              F       3.888254       5.523945       3.769869      -0.212290      14.449571 0.19835026E+03  0.36701047E+04                                 4.538444                            4.220383       0.829635       2.501795                    0.998747      18.999905      42.066705       0.983010       0.336746      -1.171886      -0.007922       0.007980       0.003300       0.011719      -0.042129      -0.047134       0.033095       0.046587      -0.042558      -0.048652      -0.038999       0.087651              4.776473       5.198584      -1.039445      -1.622133       4.399798       0.986123       4.731036           0.000050
          278              F       5.693224      10.735033       3.139426      -0.227875      12.833772 0.18121645E+03  0.32837000E+04                                 4.129227                            4.010542       0.806558       2.481267                    0.999088      19.163274      42.218027       1.015548       0.332843      -1.173335      -0.011565      -0.000349      -0.000446       0.011579       0.044332       0.057509       0.027148       0.063379      -0.038121      -0.050725      -0.046784       0.097510              4.128985       4.737774       0.470321       0.942051       3.655485       0.247446       3.993696           0.000033
          279              F       5.067011      10.014147       1.238033      -0.211073      14.961517 0.20480583E+03  0.38291540E+04                                 4.694322                            4.320259       0.460958       2.366792                    0.997604      19.261551      43.204059       0.958599       0.341750      -1.164786      -0.002233       0.002628       0.006852       0.007671      -0.002759      -0.044187       0.014057      -0.000214       0.204437      -0.050965      -0.035283       0.086248              4.978831       3.677850      -0.403660      -1.003088       4.393062       1.216886       6.865581           0.000075
          280              F       4.435339       9.026970       3.007132      -0.209307      15.424590 0.21382548E+03  0.40417439E+04                                 4.803976                            4.430096       0.518292       2.382844                    0.998299      19.360442      43.686788       0.941453       0.344190      -1.162530       0.001532       0.006134       0.000829       0.006376       0.017956      -0.008111      -0.045861      -0.104818      -0.060290      -0.045389      -0.040518       0.085908              5.116128       3.452932       0.196334      -0.277003       7.500870      -1.480448       4.394582           0.000032
          281              F      15.838159       9.272080       1.707039      -0.213440      15.274123 0.21133362E+03  0.39789189E+04                                 4.765748                            4.397780       0.552466       2.405268                    0.997073      19.234712      43.174407       0.947938       0.343186      -1.164559       0.000549      -0.000113      -0.002000       0.002077       0.020740      -0.004073      -0.001978      -0.144425      -0.119048      -0.056150      -0.038870       0.095020              5.085291       3.314690       0.445221       0.029345       7.495730       0.227353       4.445454           0.000033
          282              F      16.306115      10.856402       0.367951      -0.205029      16.152356 0.22826135E+03  0.43710202E+04                                 4.928574                            4.562288       0.731082       2.462084                    0.998845      19.190566      43.112159       0.935387       0.341951      -1.168328       0.002778      -0.007035       0.002684       0.008026       0.007455      -0.033334      -0.028659       0.001562       0.249652      -0.049298      -0.048562       0.097860              5.269586       3.429788      -0.102917      -0.202980       4.376193      -0.018348       8.002777           0.000031
          283              F      14.812206      11.137923       1.862816      -0.216019      13.413478 0.18906186E+03  0.34528609E+04                                 4.244455                            4.090802       0.928063       2.533402                    0.999220      18.911118      41.452962       1.010385       0.331928      -1.177370       0.017712      -0.004372       0.005249       0.018983      -0.048770      -0.024664       0.011410       0.083468      -0.125016      -0.047255      -0.043352       0.090608              4.280217       5.149737      -1.067067       0.128440       4.066546      -0.143183       3.624368           0.000041
          284              F       3.488514       3.389105       5.342937      -0.213205      14.484741 0.20469769E+03  0.38193593E+04                                 4.552218                            4.303924       0.868985       2.512252                    0.999069      19.108303      42.551721       0.967344       0.339350      -1.169061      -0.001308      -0.006174       0.007660       0.009925      -0.048772      -0.033760       0.055622      -0.055707      -0.008477      -0.054865      -0.044236       0.099101              4.778839       3.925629      -1.274167      -0.545755       6.009566       1.128542       4.401324           0.000001
          285              F      15.850436       3.697541       7.022092      -0.202072      14.163901 0.20167196E+03  0.37406587E+04                                 4.432777                            4.252065       0.838979       2.513899                    0.998430      18.800571      41.442771       0.982241       0.336191      -1.174386       0.006922      -0.001259      -0.008702       0.011190       0.034806      -0.050360      -0.051474       0.002603       0.068777      -0.049540      -0.045603       0.095143              4.541486       3.507007       0.254922      -0.377979       5.158641      -1.146826       4.958809          -0.000027
          286              F       3.888254       4.973668       6.713055      -0.212545      14.454229 0.19843346E+03  0.36720004E+04                                 4.539354                            4.221134       0.835695       2.503652                    0.998754      19.002779      42.074031       0.982977       0.336725      -1.171913      -0.008105      -0.007480      -0.003396       0.011540       0.041861       0.047319       0.033064       0.047916      -0.041853      -0.048859      -0.038929       0.087788              4.777555       5.199582       1.039988       1.622595       4.400968       0.986851       4.732115          -0.000031
          287              F      14.771272       2.687652      13.622351      -0.225874      12.772455 0.18009517E+03  0.32581517E+04                                 4.114990                            3.997257       0.790649       2.477536                    0.998963      19.122595      42.087440       1.017615       0.332700      -1.173522       0.013140      -0.000890      -0.001695       0.013279      -0.044499      -0.057703       0.027188       0.061974      -0.036867      -0.051046      -0.046367       0.097413              4.114629       4.720139      -0.468318      -0.937400       3.643463       0.246378       3.980286          -0.000054
          288              F      15.397487       1.966766      11.720958      -0.210780      14.964909 0.20486024E+03  0.38305082E+04                                 4.695224                            4.321019       0.462499       2.367308                    0.997541      19.263454      43.213263       0.958433       0.341779      -1.164736       0.002038       0.002622       0.006881       0.007640       0.002996       0.044332       0.013905      -0.000492       0.205605      -0.051222      -0.035404       0.086626              4.979844       3.679086       0.404081       1.003951       4.394041       1.217017       6.866405          -0.000050
          289              F      22.850659      19.524583      13.490056      -0.208744      15.410489 0.21357994E+03  0.40359092E+04                                 4.800520                            4.427165       0.522794       2.384549                    0.998319      19.354153      43.664937       0.941896       0.344130      -1.162591      -0.000948       0.006318       0.000437       0.006404      -0.017425       0.008162      -0.046188      -0.105345      -0.059069      -0.045717      -0.040397       0.086114              5.112289       3.450787      -0.195372       0.276634       7.493980      -1.479388       4.392101          -0.000023
          290              F      11.447840      19.769693      12.189964      -0.213724      15.280736 0.21145185E+03  0.39817067E+04                                 4.767032                            4.398881       0.551539       2.404843                    0.996962      19.238998      43.187260       0.947860       0.343166      -1.164575      -0.000987      -0.000699      -0.002308       0.002605      -0.020890       0.004057      -0.002439      -0.143856      -0.118467      -0.055977      -0.038735       0.094711              5.086823       3.315348      -0.445081      -0.029191       7.497948       0.227240       4.447172          -0.000018
          291              F       4.158383       2.809021      10.850875      -0.205523      16.147989 0.22818520E+03  0.43690707E+04                                 4.926786                            4.560676       0.737809       2.464300                    0.998861      19.191607      43.107991       0.935842       0.341824      -1.168471      -0.003000      -0.006855       0.002483       0.007884      -0.007160       0.033208      -0.028646       0.001692       0.250845      -0.049261      -0.048847       0.098108              5.267695       3.428784       0.103110       0.203024       4.375022      -0.018979       7.999280          -0.000004
          292              F       5.652292       3.090542      12.345740      -0.216013      13.416902 0.18912538E+03  0.34543472E+04                                 4.245381                            4.091648       0.927726       2.533016                    0.999234      18.911964      41.458192       1.010210       0.331954      -1.177335      -0.018002      -0.004426       0.005048       0.019213       0.049000       0.025232       0.011710       0.084750      -0.125418      -0.047617      -0.043873       0.091490              4.281243       5.150743       1.067521      -0.128701       4.067744      -0.143612       3.625242          -0.000024
          293              F      10.154482      13.886718      15.825861      -0.211669      14.462144 0.20428079E+03  0.38095617E+04                                 4.546924                            4.299105       0.870183       2.512969                    0.999085      19.095829      42.509882       0.968052       0.339281      -1.169143       0.001876      -0.004924       0.008484       0.009987       0.049325       0.034112       0.055861      -0.056160      -0.009195      -0.055362      -0.044526       0.099888              4.773131       3.921195       1.272209       0.544843       6.002099       1.126657       4.396100           0.000031
          294              F      11.435559      14.195154      17.505016      -0.201296      14.146692 0.20135578E+03  0.37333012E+04                                 4.429046                            4.248672       0.841618       2.514949                    0.998400      18.789564      41.409206       0.982660       0.336181      -1.174402      -0.007165      -0.000786      -0.009144       0.011643      -0.034398       0.050212      -0.051549       0.002489       0.068864      -0.049653      -0.045241       0.094894              4.537518       3.504408      -0.254590       0.377499       5.153906      -1.145581       4.954241           0.000023
          295              F      23.397742      15.471281      17.195980      -0.212290      14.449462 0.19834839E+03  0.36700608E+04                                 4.538415                            4.220358       0.829644       2.501799                    0.998747      18.999872      42.066554       0.983015       0.336745      -1.171886       0.007920      -0.007977      -0.003306       0.011717      -0.042130      -0.047131       0.033097       0.046591      -0.042562      -0.048654      -0.038997       0.087651              4.776441       5.198551      -1.039437      -1.622116       4.399768       0.986114       4.731004           0.000049
          296              F      21.592772      10.260193      17.826423      -0.227858      12.833443 0.18121045E+03  0.32835627E+04                                 4.129152                            4.010473       0.806655       2.481309                    0.999088      19.163031      42.217259       1.015558       0.332843      -1.173335       0.011560       0.000354       0.000440       0.011574       0.044329       0.057509       0.027147       0.063380      -0.038117      -0.050724      -0.046783       0.097507              4.128910       4.737684       0.470304       0.942030       3.655418       0.247436       3.993628           0.000036
          297              F      22.218985      10.981079      19.727816      -0.211062      14.961123 0.20479918E+03  0.38289961E+04                                 4.694219                            4.320172       0.460976       2.366800                    0.997604      19.261428      43.203501       0.958615       0.341747      -1.164789       0.002232      -0.002626      -0.006851       0.007668      -0.002762      -0.044187       0.014058      -0.000212       0.204435      -0.050964      -0.035285       0.086249              4.978716       3.677776      -0.403649      -1.003054       4.392968       1.216853       6.865403           0.000076
          298              F      22.850657      11.968256      17.958717      -0.209280      15.423880 0.21381320E+03  0.40414498E+04                                 4.803802                            4.429947       0.518347       2.382871                    0.998300      19.360144      43.685641       0.941477       0.344187      -1.162534      -0.001538      -0.006129      -0.000832       0.006374       0.017954      -0.008109      -0.045862      -0.104818      -0.060291      -0.045388      -0.040520       0.085908              5.115933       3.452822       0.196325      -0.276987       7.500551      -1.480372       4.394427           0.000032
          299              F      11.447837      11.723146      19.258810      -0.213421      15.273730 0.21132672E+03  0.39787542E+04                                 4.765650                            4.397694       0.552476       2.405276                    0.997073      19.234555      43.173788       0.947952       0.343184      -1.164562      -0.000549       0.000117       0.002003       0.002080       0.020742      -0.004074      -0.001977      -0.144426      -0.119054      -0.056150      -0.038872       0.095022              5.085182       3.314631       0.445214       0.029342       7.495552       0.227341       4.445362           0.000033
          300              F      10.979881      10.138824      20.597898      -0.205026      16.152309 0.22826046E+03  0.43709988E+04                                 4.928565                            4.562280       0.731071       2.462082                    0.998845      19.190524      43.112043       0.935387       0.341952      -1.168328      -0.002780       0.007038      -0.002682       0.008028       0.007455      -0.033335      -0.028658       0.001562       0.249656      -0.049299      -0.048562       0.097861              5.269577       3.429782      -0.102918      -0.202975       4.376189      -0.018337       8.002761           0.000032
          301              F      12.473790       9.857303      19.103033      -0.216005      13.413111 0.18905520E+03  0.34527058E+04                                 4.244348                            4.090705       0.928105       2.533415                    0.999221      18.911048      41.452492       1.010407       0.331924      -1.177375      -0.017714       0.004374      -0.005248       0.018986      -0.048767      -0.024665       0.011411       0.083470      -0.125020      -0.047257      -0.043350       0.090607              4.280108       5.149598      -1.067026       0.128429       4.066442      -0.143175       3.624282           0.000041
          302              F      23.797482      17.606121      15.622912      -0.213214      14.484710 0.20469715E+03  0.38193460E+04                                 4.552205                            4.303912       0.869017       2.512261                    0.999069      19.108331      42.551739       0.967348       0.339349      -1.169062       0.001306       0.006170      -0.007662       0.009924      -0.048771      -0.033760       0.055621      -0.055703      -0.008479      -0.054863      -0.044236       0.099099              4.778825       3.925618      -1.274163      -0.545754       6.009545       1.128539       4.401313           0.000001
          303              F      11.435560      17.297685      13.943757      -0.202085      14.164097 0.20167554E+03  0.37407424E+04                                 4.432821                            4.252105       0.838975       2.513892                    0.998430      18.800702      41.443182       0.982235       0.336191      -1.174385      -0.006923       0.001254       0.008704       0.011192       0.034804      -0.050360      -0.051474       0.002603       0.068773      -0.049541      -0.045601       0.095142              4.541532       3.507039       0.254922      -0.377982       5.158699      -1.146842       4.958859          -0.000028
          304              F      23.397742      16.021558      14.252794      -0.212549      14.453977 0.19842907E+03  0.36718986E+04                                 4.539307                            4.221093       0.835719       2.503670                    0.998754      19.002571      42.073442       0.982981       0.336725      -1.171913       0.008097       0.007476       0.003392       0.011531       0.041864       0.047322       0.033066       0.047917      -0.041861      -0.048862      -0.038931       0.087793              4.777505       5.199531       1.039975       1.622573       4.400921       0.986837       4.732063          -0.000032

******************************************************
Auxiliary information for the entire system
The total spin magnetic moment of the unit cell is   19.953603
The total net atomic charge of the unit cell is   0.000007
Accuracy of reproducing the electrostatic potential in the unit cell:
  The inner radius (bohr) =    5.0000
  The outer radius (bohr) =   12.0000
  Valid grid points have density less than (e/(bohr^3)) =    0.0001
  The number of valid grid points were=       325110
  The rms potential error without charges in kcal/mol is=      4.79417
  The rms potential error with partial charges in kcal/mol is=      0.65075
  The RRMSE value at monopole order=      0.13574
  The rms potential error with partial charges and cloud penetration in kcal/mol is=      0.65515
  The RRMSE value at monopole order with cloud penetration is=      0.13666
  The rms potential error with partial charges and atomic dipoles in kcal/mol is=      0.46705
  The RRMSE value at dipole order=      0.09742
  The rms potential error with partial charges, atomic dipoles and cloud penetration in kcal/mol is=      0.45146
  The RRMSE value at dipole order with cloud penetration=      0.09417

******************************************************
The electron densities and ab initio electrostatic potential were computed in VASP using the PBE functional and
projector augmented wave method. See the main text of the journal article for a description of computational details.
The atomic charges, dipoles, and quadrupoles were computed with the DDEC6 method as described in
(a) T. A. Manz and N. Gabaldon Limas, RSC Adv. 6 (2016) 47771-47801 DOI: 10.1039/c6ra04656h
(b) N. Gabaldon Limas and T. A. Manz, RSC Adv. 8 (2018) 2678-2707 DOI: 10.1039/c7ra11829e.
For each atom in the material, the electron cloud parameters were fit to the spherically averaged atom-in-material
electron density using radial positions for which this density was between 10^-4 and 10^-2 electrons per cubic bohr.
The polarizabilities, dispersion coefficients, and quantum Drude oscillator (QDO) parameters were fit using the MCLF method.
The magnetic structure of the system was optimized in VASP from the default ferromagnetic initial guess using spin polarization.
The atomic spin moments (ASMs) were computed on this optimized magnetic structure using the DDEC6 partition as inputs
to the method of T. A. Manz and D. S. Sholl, J. Chem. Theory Comput. 7 (2011) 4146-4164 DOI: 10.1021/ct200539n.
The RMSE and RRMSE were computed using a uniform grid with Ewald summation.
