# Supplementary material for: A collection of forcefield precursors for metal–organic frameworks
Source: RSC Adv. 2019 Nov 13;9(63):36492–507. doi: 10.1039/c9ra07327b (PMC9075174; doi:10.1039/c9ra07327b)
Supplement: RA-009-C9RA07327B-s3691 [file RA-009-C9RA07327B-s3691.xyz]

  188
jmolscript: load "" {1 1 1} spacegroup "x,y,z" unitcell [{      6.204700     0.000000     0.000000 }, {      0.000000    17.746000     0.000000 }, {     -3.001895     0.000000    20.201177 }]
Zn     0.472446     9.117895     5.668854     0.715372
Zn     1.128956     0.244895     4.431734     0.717066
Zn     2.730359     8.628105    14.532323     0.733099
Zn     2.073849    17.501105    15.769443     0.753767
H      3.195101    12.670644     5.363412     0.172125
H      1.896845    13.465665     5.753295     0.148357
H      3.643838    12.131166     3.082700     0.155430
H      3.256783    12.408003     0.860570     0.164626
H      1.260277    13.298852     0.145448     0.180357
H     -0.290028    14.035311     1.692859     0.142971
H      5.027842    14.067254     3.902867     0.187661
H     -0.389560    13.384033     5.072516     0.227492
H      3.991929     8.397407     4.519003     0.102680
H      2.893800     8.345944     2.543328     0.156052
H      5.946521    10.248315     0.860570     0.166238
H      0.809687    10.239442     2.864527     0.108893
H      1.014918     9.753202    19.679987     0.168302
H      4.505984    10.761174     6.951225     0.160211
H      2.814331    10.569518     8.460253     0.194480
H      3.947261     6.800267     9.136992     0.207564
H     -0.606877     7.080654     7.599683     0.142556
H      2.049207     7.620132    10.377345     0.183511
H      4.611002     3.797644     4.737176     0.122000
H     -0.295442     4.592665     4.347293     0.255142
H      4.162265     3.258166     7.017889     0.180051
H      4.549319     3.535003     9.240018     0.188261
H      0.341125     4.425852     9.955140     0.190191
H      1.891430     5.162311     8.407730     0.190716
H      2.778261     5.194254     6.197721     0.250843
H      1.990962     4.511033     5.028073     0.174667
H      3.814174    17.270407     5.581585     0.141117
H      4.912303    17.218944     7.557260     0.192132
H      1.859582     1.375315     9.240018     0.219055
H      0.791715     1.366442     7.236062     0.165050
H      3.789290     0.880202    10.621779     0.189342
H      3.300119     1.888174     3.149363     0.027820
H      4.991772     1.696518     1.640336     0.158785
H      3.858841    15.673267     0.963596     0.175537
H      2.208280    15.953654     2.500906     0.101936
H      2.755001    16.493132    19.924421     0.166256
H      0.007704     5.075356    14.837765     0.175076
H      1.305960     4.280335    14.447882     0.211013
H     -0.441033     5.614834    17.118477     0.171417
H     -0.053978     5.337997    19.340607     0.156556
H      1.942528     4.447148    20.055729     0.161665
H     -2.711867     3.710689    18.508318     0.167699
H     -1.825037     3.678746    16.298310     0.161068
H      3.592365     4.361967    15.128661     0.171687
H     -0.789124     9.348593    15.682174     0.104506
H      0.309005     9.400056    17.657849     0.152627
H     -2.743716     7.497685    19.340607     0.165060
H      2.393118     7.506558    17.336650     0.101424
H      2.187887     7.992798     0.521190     0.163570
H     -1.303179     6.984826    13.249952     0.142100
H      0.388474     7.176482    11.740924     0.183355
H     -0.744456    10.945733    11.064185     0.195380
H      3.809682    10.665346    12.601494     0.132578
H      1.153598    10.125868     9.823832     0.186004
H     -1.408197    13.948356    15.464001     0.177183
H      3.498247    13.153335    15.853884     0.192738
H     -0.959460    14.487834    13.183288     0.139497
H     -1.346514    14.210997    10.961159     0.151289
H      2.861680    13.320148    10.246037     0.147426
H      1.311375    12.583689    11.793447     0.136208
H      0.424544    12.551746    14.003456     0.159997
H      1.211843    13.234967    15.173104     0.169512
H     -0.611369     0.475593    14.619592     0.158724
H     -1.709498     0.527056    12.643917     0.178218
H      1.343223    16.370685    10.961159     0.206096
H      2.411090    16.379558    12.965115     0.156681
H     -0.586485    16.865798     9.579398     0.190326
H     -0.097314    15.857826    17.051814     0.129322
H     -1.788967    16.049482    18.560841     0.180098
H     -0.656036     2.072733    19.237581     0.176931
H      0.994525     1.792346    17.700271     0.113188
H      0.447804     1.252868     0.276756     0.168454
C      1.586488    11.451494     5.666430     0.557155
C      2.236732    12.725657     5.228065    -0.357582
C      1.934976    12.954580     3.751359     0.027171
C      2.850732    12.526901     2.803923    -0.216405
C      2.616750    12.675968     1.480746    -0.118528
C      1.437289    13.218995     1.054501    -0.145380
C      0.503479    13.651998     1.989816    -0.230317
C      0.724031    13.526001     3.357436     0.028031
C     -0.315618    14.021115     4.345273    -0.255255
C      0.017325    15.387557     4.918987     0.460410
C      4.407649     8.761200     3.771560    -0.022550
C      3.738160     8.734581     2.585751    -0.206865
C      4.292199     9.270510     1.454485     0.113049
C      5.537865     9.850805     1.593873    -0.222511
C     -0.029490     9.845481     2.803923    -0.013384
C      3.645404     9.233244     0.153529    -0.229249
C      4.389664     9.950182     7.391611     0.013867
C      3.370088     9.841932     8.298644    -0.292822
C      3.160663     8.642302     8.981443     0.103265
C      4.033498     7.616583     8.698627    -0.242887
C     -1.176525     7.795818     7.775433    -0.080314
C      2.074038     8.441772     9.943019    -0.180023
C      0.014914     2.578494     4.434158     0.399458
C     -0.635330     3.852657     4.872524    -0.178810
C     -0.333574     4.081580     6.349230    -0.066113
C      4.955371     3.653901     7.296665    -0.295108
C     -1.015347     3.802968     8.619842    -0.205127
C      0.164114     4.345995     9.046087    -0.137406
C      1.097924     4.778998     8.110773    -0.301336
C      0.877371     4.653001     6.743153    -0.109246
C      1.917020     5.148115     5.755315    -0.146579
C      1.584077     6.514557     5.181602     0.556097
C      3.398453    17.634200     6.329029    -0.090611
C      4.067942    17.607581     7.514838    -0.258916
C      3.513904     0.397510     8.646104     0.075903
C      2.268238     0.977805     8.506716    -0.251359
C      1.630892     0.972481     7.296665    -0.086212
C      4.160698     0.360244     9.947060    -0.210371
C      3.416439     1.077182     2.708978    -0.044294
C      4.436014     0.968932     1.801945    -0.273158
C      4.645440    17.515302     1.119145     0.091043
C      3.772604    16.489583     1.401962    -0.237578
C      2.777928    16.668818     2.325155     0.000192
C      5.732065    17.314772     0.157569    -0.209344
C      1.616317     6.294506    14.534747     0.466611
C      0.966073     5.020343    14.973112    -0.244255
C      1.267829     4.791420    16.449818     0.026778
C      0.352073     5.219099    17.397254    -0.225406
C      0.586055     5.070032    18.720431    -0.166854
C      1.765516     4.527005    19.146676    -0.126613
C      2.699326     4.094002    18.211361    -0.221664
C      2.478774     4.219999    16.843741    -0.033522
C      3.518423     3.724885    15.855904    -0.288383
C      3.185480     2.358443    15.282190     0.545885
C     -1.204844     8.984800    16.429617    -0.001319
C     -0.535355     9.011419    17.615426    -0.202463
C     -1.089394     8.475490    18.746692     0.107605
C     -2.335060     7.895195    18.607304    -0.216027
C      3.232295     7.900519    17.397254    -0.033121
C     -0.442599     8.512756    20.047648    -0.230864
C     -1.186859     7.795818    12.809566    -0.041788
C     -0.167283     7.904068    11.902533    -0.303388
C      0.042142     9.103698    11.219734     0.120132
C     -0.830693    10.129417    11.502550    -0.261378
C     -1.825370     9.950182    12.425744    -0.051277
C      1.128767     9.304228    10.258158    -0.180209
C      3.187891    15.167506    15.767019     0.495729
C      3.838135    13.893343    15.328653    -0.285918
C      3.536379    13.664420    13.851947    -0.002229
C     -1.752566    14.092099    12.904512    -0.207257
C      4.218152    13.943032    11.581335    -0.135441
C      3.038691    13.400005    11.155090    -0.164589
C      2.104881    12.967002    12.090404    -0.198013
C      2.325434    13.092999    13.458024     0.022766
C      1.285785    12.597885    14.445862    -0.309981
C      1.618728    11.231443    15.019575     0.613158
C     -0.195648     0.111800    13.872148    -0.011196
C     -0.865137     0.138419    12.686339    -0.227997
C     -0.311099    17.348490    11.555073     0.073614
C      0.934567    16.768195    11.694461    -0.208143
C      1.571913    16.773519    12.904512    -0.044996
C     -0.957893    17.385756    10.254117    -0.208313
C     -0.213634    16.668818    17.492199    -0.012359
C     -1.233209    16.777068    18.399232    -0.233186
C     -1.442635     0.230698    19.082032     0.068530
C     -0.569799     1.256417    18.799215    -0.221973
C      0.424877     1.077182    17.876022    -0.003153
C     -2.529260     0.431228    20.043608    -0.194385
N     -0.568717     9.286482     3.919028    -0.223033
N     -0.977107     8.945759     7.107784    -0.209884
N      2.170120     0.413482     6.181560    -0.251073
N      2.578509     0.072759     2.992804    -0.208017
N     -2.433178     8.459518    16.282149    -0.222227
N      4.179912     8.800241    13.093393    -0.177926
N      1.032685    17.332518    14.019617    -0.250839
N      0.624296    17.673241    17.208373    -0.230624
O      0.636383    11.469240     6.444175    -0.508933
O      1.964057    10.372537     5.194935    -0.577005
O     -0.076143    15.614705     6.117926    -0.444125
O      0.342548    16.254271     4.058618    -0.264748
O      0.965020     2.596240     3.656413    -0.371097
O     -0.362655     1.499537     4.905654    -0.146616
O      1.677545     6.741705     3.982662    -0.464165
O      1.258855     7.381271     6.041970    -0.262195
O      2.566422     6.276760    13.757002    -0.474984
O      1.238748     7.373463    15.006242    -0.319764
O      3.278948     2.131295    14.083251    -0.502830
O      2.860257     1.491729    16.142559    -0.401229
O      2.237785    15.149760    16.544764    -0.471851
O      3.565460    16.246463    15.295523    -0.407019
O      1.525260    11.004295    16.218515    -0.538397
O      1.943950    10.364729    14.159207    -0.436956

The following XYZ coordinates are in angstroms. Other properties are in atomic units.
The sperically averaged electron density of each atom fit to a function of the form exp(a - br)
eigen_1, eigen_2 and eigen_3 are the three eigenvalues of traceless quadrupole moment tensor
  atom number  atomic symbol              X              Y              Z     net charge C6 coefficient C8 coefficient C10 coefficient fluctuating dipole atomic polarizability isotropic forcefield polarizability              a              b squared Pearson coefficient          <r^3>          <r^4>         wp_QDO          m_QDO          q_QDO       dipole_x       dipole_y       dipole_z         dipole            Qxy            Qxz            Qyz     Q(x^2-y^2)  Q(3z^2 - R^2)        eigen_1        eigen_2        eigen_3 static polarizability      alpha(xx)      alpha(xy)      alpha(xz)      alpha(yy)      alpha(yz)      alpha(zz) atomic spin moment
            1             Zn       0.472446       9.117895       5.668854       0.715372      96.882498 0.22579654E+04  0.75630541E+05                                17.536773                           15.774709       0.249972       1.911001                    0.997695      50.049734     142.153215       0.442476       0.413273      -1.129766       0.136114      -0.002742       0.020091       0.137616      -0.037315      -0.016553      -0.021713      -0.054534      -0.159761      -0.067011      -0.006997       0.074008             19.170271      18.804798       1.318027      -0.746599      21.014311      -2.959824      17.691704           0.096458
            2             Zn       1.128956       0.244895       4.431734       0.717066     102.577978 0.24098538E+04  0.82501757E+05                                18.811814                           16.826428       0.180401       1.858707                    0.998267      53.733612     157.132455       0.406078       0.440580      -1.105649      -0.053844      -0.013062      -0.009239       0.056171       0.000994      -0.038874       0.009779      -0.133753      -0.333572      -0.124904       0.002021       0.122884             20.770292      20.617343      -1.600197      -0.454510      22.489482       3.100298      19.204051          -0.039552
            3             Zn       2.730359       8.628105      14.532323       0.733099      96.714844 0.22515109E+04  0.75247070E+05                                17.386900                           15.646849       0.261192       1.913762                    0.997745      49.890236     140.848886       0.449448       0.407766      -1.135268      -0.130516       0.025271      -0.033310       0.137049       0.005275       0.000121      -0.001929      -0.071068      -0.158638      -0.052913      -0.009482       0.062395             18.914851      18.332735       1.202135      -0.630455      20.097006      -3.415023      18.314811           0.055031
            4             Zn       2.073849      17.501105      15.769443       0.753767      99.168001 0.22977732E+04  0.77458275E+05                                17.991323                           16.078169       0.164060       1.875135                    0.997988      51.150974     146.718328       0.430673       0.421888      -1.121670       0.112411       0.004340       0.041309       0.119839       0.008266      -0.002818       0.017431      -0.070098      -0.178316      -0.062111      -0.005889       0.068000             19.745057      19.379418      -1.451330      -0.766184      20.373181       3.685922      19.482571           0.103553
            5              H       3.195101      12.670644       5.363412       0.172125       0.806585 0.57000750E+01  0.51847619E+02                                 1.498696                            1.449453      -0.786370       2.551189                    0.999604       3.077319       8.524097       0.487190       1.382163      -0.689573       0.016546       0.000252       0.000487       0.016555      -0.004011       0.003687       0.005151      -0.005724       0.008150      -0.009127       0.001829       0.007298              1.516878       1.958918       0.017017       0.089419       1.300290      -0.049940       1.291425           0.035542
            6              H       1.896845      13.465665       5.753295       0.148357       1.042126 0.80966672E+01  0.80694860E+02                                 1.803622                            1.748681      -1.477076       2.226556                    0.993054       3.473363      10.191750       0.433931       1.416270      -0.682887      -0.002829       0.020076       0.013877       0.024569       0.005139       0.001556       0.008600       0.008269       0.012380      -0.012087       0.001240       0.010847              1.816379       1.623688      -0.222591      -0.074026       2.146259       0.289524       1.679192           0.052208
            7              H       3.643838      12.131166       3.082700       0.155430       0.914211 0.66631096E+01  0.63988303E+02                                 1.691133                            1.614851      -1.414469       2.227731                    0.992329       3.762198      11.255112       0.434573       1.467639      -0.669020       0.028084      -0.028203       0.008492       0.040697      -0.025195       0.000838      -0.007149       0.030006       0.066906      -0.041009       0.015664       0.025345              1.718678       2.106074      -0.293730       0.184055       1.589069      -0.069214       1.460890          -0.006963
            8              H       3.256783      12.408003       0.860570       0.164626       0.950481 0.66790510E+01  0.62350892E+02                                 1.573833                            1.496632      -0.884130       2.487618                    0.999346       3.078589       8.262299       0.521713       1.257612      -0.715752       0.027836      -0.010678      -0.026839       0.040115      -0.015861      -0.002237      -0.005082       0.045073       0.065274      -0.038940       0.016617       0.022323              1.588229       1.691259      -0.193757      -0.341872       1.441735       0.179956       1.631694           0.000335
            9              H       1.260277      13.298852       0.145448       0.180357       0.825462 0.54777273E+01  0.47910908E+02                                 1.342833                            1.284541      -0.773420       2.542303                    0.999950       2.757763       6.808641       0.619934       1.129605      -0.746763      -0.006369       0.001886      -0.038238       0.038811      -0.023918      -0.000771      -0.000133       0.040367       0.049662      -0.039577       0.016494       0.023082              1.354244       1.150747      -0.020104       0.115388       1.168429      -0.079874       1.743556          -0.005645
           10              H      -0.290028      14.035311       1.692859       0.142971       1.022708 0.75550944E+01  0.74046063E+02                                 1.750299                            1.664420      -1.362661       2.241242                    0.995232       3.670808      10.700461       0.454492       1.375047      -0.687570      -0.028865       0.011421      -0.019676       0.036753      -0.016422       0.006243       0.003611       0.033400       0.097953      -0.040197       0.006376       0.033821              1.775362       2.143906      -0.346085       0.221060       1.641367      -0.148184       1.540812           0.019468
           11              H       5.027842      14.067254       3.902867       0.187661       0.977868 0.74817630E+01  0.74095945E+02                                 1.781899                            1.714815      -1.659807       2.115173                    0.993171       3.908314      11.943884       0.419618       1.473879      -0.667104      -0.014406       0.014614      -0.009576       0.022646      -0.013544      -0.013321      -0.014398       0.001011       0.011742      -0.027683       0.011572       0.016111              1.813452       2.324411       0.058099       0.311822       1.541466       0.003977       1.574478           0.002837
           12              H      -0.389560      13.384033       5.072516       0.227492       0.858016 0.63978988E+01  0.61122655E+02                                 1.678242                            1.626356      -1.683735       2.162474                    0.991457       3.439892      10.431580       0.413539       1.550334      -0.656654       0.001930      -0.021010       0.018627       0.028145      -0.000016      -0.001607       0.003493      -0.000541      -0.002544      -0.004035       0.000233       0.003803              1.701783       1.522657       0.027102      -0.014354       1.888601      -0.392383       1.694090          -0.032081
           13              H       3.991929       8.397407       4.519003       0.102680       1.061918 0.78587434E+01  0.79030503E+02                                 1.903968                            1.781475      -1.652074       2.112840                    0.987170       4.141481      12.880390       0.402186       1.514390      -0.660595      -0.034044      -0.003511       0.035338       0.049194       0.021532      -0.006501      -0.009858       0.068449       0.055382      -0.050530       0.014540       0.035990              1.960779       1.824367       0.210624      -0.346831       1.688071      -0.374710       2.369898           0.072201
           14              H       2.893800       8.345944       2.543328       0.156052       0.904576 0.65126084E+01  0.62631592E+02                                 1.737419                            1.642898      -1.363324       2.261187                    0.993552       3.754850      11.505858       0.409798       1.554166      -0.654823      -0.034159      -0.011955      -0.006194       0.036717       0.023057       0.002842      -0.000608       0.033820       0.055208      -0.037854       0.016621       0.021233              1.773292       2.144081       0.321741       0.044316       1.532780      -0.028836       1.643014           0.001337
           15              H       5.946521      10.248315       0.860570       0.166238       0.964476 0.71068703E+01  0.68150272E+02                                 1.658170                            1.598708      -1.110557       2.390444                    0.996929       3.289971       9.286332       0.473615       1.348625      -0.695434       0.014158       0.015860      -0.030225       0.036953       0.012254       0.006437      -0.012555       0.024292       0.038116      -0.028420       0.010741       0.017679              1.660929       1.633716       0.178536      -0.241167       1.503547      -0.165328       1.845526           0.008210
           16              H       0.809687      10.239442       2.864527       0.108893       0.960121 0.68292622E+01  0.66086137E+02                                 1.758769                            1.641334      -1.563923       2.149154                    0.991285       3.933719      11.870100       0.427876       1.479284      -0.666718       0.039634       0.019309      -0.003764       0.044248       0.017222      -0.004364      -0.013634       0.016362       0.050451      -0.029429       0.003269       0.026160              1.823480       2.332447       0.451858       0.149294       1.662250       0.067361       1.475743           0.035749
           17              H       1.014918       9.753202      19.679987       0.168302       0.940534 0.70626007E+01  0.67791490E+02                                 1.648730                            1.604424      -1.210091       2.344379                    0.996233       3.330370       9.483040       0.466864       1.366800      -0.691358       0.008163       0.018982      -0.027061       0.034048       0.021436       0.009746      -0.009764       0.007059       0.012345      -0.029424       0.009647       0.019776              1.656633       1.540247       0.148886      -0.057094       1.509606      -0.141138       1.920047          -0.014612
           18              H       4.505984      10.761174       6.951225       0.160211       1.074758 0.77445829E+01  0.75971315E+02                                 1.773880                            1.656434      -1.396481       2.235542                    0.994069       3.557013      10.195491       0.469973       1.328561      -0.697189       0.003022       0.043980      -0.016056       0.046917      -0.017036      -0.020195      -0.005739      -0.027863      -0.046384      -0.035678       0.005606       0.030072              1.820469       1.574181       0.128818      -0.120919       2.123384      -0.499454       1.763843          -0.043293
           19              H       2.814331      10.569518       8.460253       0.194480       0.883500 0.64371361E+01  0.60625758E+02                                 1.599162                            1.547565      -1.249385       2.329411                    0.996157       3.308058       9.459247       0.466128       1.395200      -0.684933      -0.020269       0.028438       0.008394       0.035916      -0.008679      -0.027676      -0.015724      -0.025891      -0.040073      -0.042671       0.016405       0.026266              1.607247       1.647206      -0.298633      -0.145681       1.678259       0.075321       1.496275          -0.020547
           20              H       3.947261       6.800267       9.136992       0.207564       0.868949 0.64242750E+01  0.60933385E+02                                 1.636759                            1.592092      -1.288599       2.333046                    0.994564       3.302416       9.713486       0.436447       1.479597      -0.669865      -0.003605      -0.027997       0.020188       0.034704      -0.003937      -0.025251      -0.009156      -0.001609      -0.013275      -0.029677       0.005261       0.024416              1.631563       1.458412       0.012179      -0.060990       1.933131      -0.185719       1.503146           0.007362
           21              H      -0.606877       7.080654       7.599683       0.142556       1.081961 0.79186712E+01  0.79848283E+02                                 1.910959                            1.768825      -1.800548       2.023803                    0.989841       4.342781      13.560010       0.409962       1.481661      -0.663683       0.026412      -0.036479       0.004307       0.045242      -0.004614      -0.029803      -0.022597      -0.033820      -0.058019      -0.049320       0.011924       0.037397              1.994351       2.086772      -0.635325      -0.279709       2.287009       0.227216       1.609272           0.013281
           22              H       2.049207       7.620132      10.377345       0.183511       0.779902 0.57159861E+01  0.52262324E+02                                 1.485598                            1.469689      -0.899628       2.508086                    0.999096       3.112021       8.770043       0.472735       1.417069      -0.682222      -0.003376      -0.031024       0.021715       0.038018      -0.012349      -0.013591      -0.009282      -0.009014      -0.034784      -0.026065       0.007120       0.018944              1.482730       1.414261       0.003571      -0.121696       1.565248      -0.145739       1.468682           0.014451
           23              H       4.611002       3.797644       4.737176       0.122000       5.733911 0.61743765E+02  0.10083961E+04                                 4.615095                            4.014224      -2.456614       1.491859                    0.998906      10.475639      37.591557       0.383201       0.978681      -0.759536       0.087759      -0.073579       0.114029       0.161611       0.068168      -0.145305       0.074109      -0.076180      -0.222123      -0.221367       0.102778       0.118590              4.917280       7.532463      -0.209098       0.555965       3.654414       0.338823       3.564963           0.106208
           24              H      -0.295442       4.592665       4.347293       0.255142       1.997819 0.18559797E+02  0.23308041E+03                                 2.876831                            2.689517      -2.701357       1.625955                    0.980710       5.791961      20.618214       0.333708       1.461526      -0.661618       0.043977       0.002673       0.020137       0.048442       0.033833      -0.054130       0.013483      -0.036463      -0.091873      -0.081436       0.022874       0.058563              2.938284       2.670286       0.572710      -0.193125       3.565584      -0.550507       2.578981          -0.000139
           25              H       4.162265       3.258166       7.017889       0.180051       1.036256 0.79780826E+01  0.80851013E+02                                 1.873791                            1.791362      -1.835697       2.013379                    0.989180       4.350882      13.759591       0.400700       1.508340      -0.658660      -0.030367      -0.029029      -0.002139       0.042065       0.029979      -0.012226       0.006713       0.039505       0.061477      -0.048167       0.016444       0.031723              1.907256       2.357061       0.326188       0.200208       1.733806       0.065165       1.630900           0.024998
           26              H       4.549319       3.535003       9.240018       0.188261       1.124722 0.83519295E+01  0.83371606E+02                                 1.825018                            1.721053      -1.340679       2.266600                    0.994862       3.492441      10.051358       0.461362       1.329942      -0.698000      -0.024491      -0.012198       0.025386       0.037323       0.020488       0.001837       0.001787       0.044461       0.086279      -0.044625       0.015434       0.029191              1.848733       1.976337       0.241352      -0.433863       1.648518      -0.225021       1.921345           0.020658
           27              H       0.341125       4.425852       9.955140       0.190191       0.995884 0.69852840E+01  0.65797712E+02                                 1.602709                            1.511391      -0.974928       2.434535                    0.999165       3.116674       8.341158       0.530247       1.226311      -0.721884       0.008551       0.003246       0.039763       0.040801       0.032182      -0.000388      -0.001373       0.046062       0.063849      -0.050231       0.021176       0.029055              1.626991       1.347268       0.028499       0.155095       1.363159       0.112528       2.170547           0.018265
           28              H       1.891430       5.162311       8.407730       0.190716       0.994035 0.73664315E+01  0.72169829E+02                                 1.751165                            1.669212      -1.359292       2.250718                    0.994347       3.696007      10.983134       0.440768       1.418395      -0.678211       0.027884       0.019656       0.017365       0.038281       0.025646       0.001599       0.001482       0.029457       0.097001      -0.045744       0.013171       0.032572              1.775399       2.138193       0.335462       0.216281       1.629630       0.149619       1.558374           0.013834
           29              H       2.778261       5.194254       6.197721       0.250843       1.474759 0.12403126E+02  0.14046781E+03                                 2.328853                            2.179561      -2.312749       1.770360                    0.993647       5.256395      17.619383       0.376550       1.436277      -0.666233      -0.010303       0.015068       0.032616       0.037377      -0.005097       0.019119       0.014430      -0.040504      -0.004991      -0.034343       0.005884       0.028458              2.409597       3.242540      -0.063322       0.510113       1.950245       0.019204       2.036006          -0.044405
           30              H       1.990962       4.511033       5.028073       0.174667       2.701180 0.26490285E+02  0.35823348E+03                                 3.208892                            2.964735      -2.531423       1.583243                    0.997532       7.303002      25.693850       0.364007       1.244275      -0.699135      -0.067838      -0.005190       0.038858       0.078351       0.024376       0.110470      -0.008793      -0.067078      -0.150971      -0.144258       0.055049       0.089208              3.336009       2.925976      -0.099350      -0.080008       3.868413       1.037585       3.213639           0.027651
           31              H       3.814174      17.270407       5.581585       0.141117       1.296396 0.10038486E+02  0.10663443E+03                                 2.083865                            1.937023      -1.796884       2.004448                    0.990351       4.543252      14.220560       0.411381       1.401628      -0.677841       0.028454      -0.022213      -0.040123       0.053972      -0.029998       0.001938       0.019713       0.056443       0.069687      -0.057246       0.022662       0.034584              2.151277       1.995662      -0.235679      -0.403326       1.816407       0.421227       2.641763           0.012002
           32              H       4.912303      17.218944       7.557260       0.192132       1.084570 0.81164213E+01  0.81364480E+02                                 1.822883                            1.722357      -1.808203       2.028996                    0.991585       4.000435      11.974940       0.445782       1.370607      -0.684922       0.033370      -0.020200       0.006809       0.039598      -0.026085       0.014066       0.007002       0.032745       0.064580      -0.044157       0.013104       0.031053              1.860249       2.261560      -0.335336       0.056775       1.590940       0.021746       1.728246          -0.003587
           33              H       1.859582       1.375315       9.240018       0.219055       1.010642 0.76404721E+01  0.75165590E+02                                 1.746573                            1.683647      -1.432612       2.242335                    0.993009       3.470585      10.167709       0.447501       1.391275      -0.684898      -0.018334       0.019991       0.032161       0.042073      -0.025678       0.011217       0.016925       0.050075       0.072839      -0.053158       0.021959       0.031199              1.748784       1.727749      -0.187773      -0.256552       1.565523       0.165639       1.953081           0.011591
           34              H       0.791715       1.366442       7.236062       0.165050       1.092884 0.81030477E+01  0.82198628E+02                                 1.916342                            1.782706      -1.838496       2.001286                    0.990741       4.399064      13.787742       0.410532       1.470762      -0.664750      -0.039057       0.026095       0.015103       0.049341      -0.029451      -0.002889       0.020113       0.024935       0.088633      -0.049760       0.009604       0.040155              1.993363       2.576346      -0.507694       0.179535       1.794226      -0.084419       1.609517          -0.004655
           35              H       3.789290       0.880202      10.621779       0.189342       0.897539 0.67277437E+01  0.64321683E+02                                 1.651907                            1.609214      -1.200266       2.361941                    0.995572       3.342032       9.754487       0.443842       1.443409      -0.676442      -0.010853       0.022036       0.029403       0.038313      -0.024667       0.007420       0.011620       0.011134       0.017607      -0.033056       0.010538       0.022518              1.662594       1.548050      -0.143026      -0.046733       1.500756       0.126500       1.938975           0.004184
           36              H       3.300119       1.888174       3.149363       0.027820       3.755652 0.35143729E+02  0.50493406E+03                                 3.811981                            3.305119      -2.323762       1.619774                    0.996963       8.179746      28.701473       0.365731       1.165621      -0.717851      -0.018966      -0.021668       0.010005       0.030485       0.001711      -0.029991       0.017848       0.214132       0.112386      -0.127840       0.025459       0.102381              4.056170       3.381434      -0.406937      -0.474950       4.839323       1.620215       3.947754           0.134114
           37              H       4.991772       1.696518       1.640336       0.158785       1.362076 0.11556366E+02  0.12847345E+03                                 2.239652                            2.147417      -2.037064       1.906295                    0.989361       4.903334      16.238238       0.368189       1.496383      -0.660010       0.026500       0.018549      -0.020147       0.038108       0.023017      -0.034081      -0.000867       0.041296       0.013337      -0.039079      -0.011890       0.050969              2.261772       2.352203       0.472843      -0.271002       2.313713      -0.118823       2.119399           0.035133
           38              H       3.858841      15.673267       0.963596       0.175537       1.060715 0.82427034E+01  0.82976303E+02                                 1.835530                            1.773387      -1.511467       2.194763                    0.992372       3.701960      11.116172       0.425259       1.430766      -0.677391       0.006114      -0.035395      -0.024051       0.043228       0.006120      -0.036638       0.017443      -0.013288      -0.015052      -0.046324       0.011428       0.034896              1.834922       1.624954      -0.009317      -0.073343       2.204690       0.229820       1.675122           0.020007
           39              H       2.208280      15.953654       2.500906       0.101936       1.312974 0.98898296E+01  0.10494171E+03                                 2.122092                            1.933321      -1.920550       1.934319                    0.992448       4.770199      15.052467       0.407283       1.417263      -0.674176      -0.023081      -0.041671       0.001347       0.047655       0.002704      -0.031603       0.020043      -0.031021      -0.037451      -0.046576       0.011529       0.035047              2.232180       2.340160       0.779427      -0.325528       2.604623      -0.260428       1.751757           0.031715
           40              H       2.755001      16.493132      19.924421       0.166256       0.828755 0.62237475E+01  0.58433906E+02                                 1.579646                            1.559279      -1.129838       2.397153                    0.995869       3.307062       9.607074       0.445314       1.464964      -0.673041       0.001974      -0.030435      -0.019480       0.036189       0.011795      -0.015778       0.010630      -0.010357      -0.042540      -0.029467       0.009491       0.019976              1.581892       1.516917      -0.005837      -0.143498       1.658556       0.161131       1.570202           0.013689
           41              H       0.007704       5.075356      14.837765       0.175076       0.856416 0.61986159E+01  0.58176518E+02                                 1.626988                            1.564051      -1.213305       2.362662                    0.996522       3.265330       9.504043       0.440976       1.479921      -0.670902      -0.023361       0.008781      -0.003232       0.025165      -0.009632       0.006205       0.009144       0.001856       0.008949      -0.017144       0.007159       0.009984              1.650914       2.164396       0.024000       0.109735       1.391971      -0.058414       1.396377           0.019724
           42              H       1.305960       4.280335      14.447882       0.211013       0.906633 0.68502885E+01  0.66155750E+02                                 1.719725                            1.670074      -1.431122       2.290010                    0.993518       3.255972       9.726018       0.415388       1.526841      -0.663313       0.011350      -0.023066      -0.016032       0.030297       0.002549       0.002375       0.004690       0.001357       0.004173      -0.004983      -0.001684       0.006666              1.728274       1.560013      -0.212585      -0.075083       2.009703       0.273826       1.615107          -0.007319
           43              H      -0.441033       5.614834      17.118477       0.171417       0.937617 0.69153975E+01  0.67249638E+02                                 1.735167                            1.656347      -1.589754       2.145960                    0.990741       3.892445      11.843346       0.423367       1.487704      -0.664585      -0.030656       0.026563      -0.005720       0.040965      -0.022936       0.001293      -0.005229       0.030245       0.075121      -0.040238       0.013816       0.026421              1.763502       2.162117      -0.294880       0.198892       1.616514      -0.075427       1.511876          -0.039587
           44              H      -0.053978       5.337997      19.340607       0.156556       1.250820 0.97237481E+01  0.10231531E+03                                 2.072791                            1.947111      -1.346245       2.254915                    0.994163       3.929957      12.181718       0.398126       1.462107      -0.671746      -0.024134       0.015987       0.021941       0.036324      -0.023783       0.002641       0.004492       0.044277       0.023508      -0.037007       0.008413       0.028594              2.097799       2.277856      -0.304103      -0.509058       1.868135       0.263604       2.147407           0.007158
           45              H       1.942528       4.447148      20.055729       0.161665       1.859928 0.15517021E+02  0.18432044E+03                                 2.690169                            2.442917      -1.981442       1.947081                    0.984336       4.929937      16.471956       0.357520       1.442249      -0.671081       0.011238      -0.005040       0.003999       0.012949      -0.030798       0.018569      -0.010665       0.016846      -0.193279      -0.067953       0.000393       0.067560              2.762710       2.143626      -0.072335       0.355104       2.168199      -0.268684       3.976304           0.015612
           46              H      -2.711867       3.710689      18.508318       0.167699       1.119530 0.86057965E+01  0.87948385E+02                                 1.905997                            1.811540      -1.648198       2.099190                    0.992608       4.085263      12.535299       0.419115       1.430000      -0.674567       0.024126      -0.015434       0.015718       0.032670      -0.017084       0.003285      -0.001210       0.026727       0.104801      -0.039158       0.003833       0.035325              1.932706       2.362907      -0.388813       0.233610       1.767116      -0.158988       1.668095          -0.012190
           47              H      -1.825037       3.678746      16.298310       0.161068       1.115595 0.88278518E+01  0.91342803E+02                                 1.954469                            1.867800      -1.886793       1.993031                    0.992295       4.299922      13.539832       0.399438       1.481962      -0.664559       0.005222      -0.010823       0.008198       0.014547      -0.008998      -0.012882      -0.004877      -0.013196       0.016654      -0.021013       0.008025       0.012989              1.995389       2.598737       0.063926       0.366897       1.663936       0.006201       1.723495           0.055553
           48              H       3.592365       4.361967      15.128661       0.171687       1.002559 0.77578066E+01  0.77545186E+02                                 1.833169                            1.766728      -1.729315       2.105736                    0.990513       3.787958      11.637866       0.406124       1.508800      -0.663070      -0.002266       0.017265      -0.020187       0.026660       0.002227      -0.000979      -0.003224      -0.000760      -0.006826      -0.004135      -0.000674       0.004809              1.860191       1.652685       0.029871      -0.019239       2.053912      -0.453031       1.873975           0.007183
           49              H      -0.789124       9.348593      15.682174       0.104506       0.995953 0.71672822E+01  0.69968460E+02                                 1.789953                            1.674990      -1.460089       2.209657                    0.991386       3.799168      11.390983       0.427422       1.467917      -0.670214       0.026918       0.017115      -0.032835       0.045778       0.011616      -0.005091      -0.010729       0.025581       0.017142      -0.022668       0.002464       0.020204              1.840790       1.705457       0.191655      -0.328994       1.581768      -0.352460       2.235144           0.043623
           50              H       0.309005       9.400056      17.657849       0.152627       0.968077 0.70229083E+01  0.68076832E+02                                 1.731718                            1.638538      -1.482621       2.199399                    0.992580       3.734544      11.086160       0.440754       1.433597      -0.675520       0.030479       0.013841       0.007574       0.034321       0.014455       0.003211      -0.001217       0.018954       0.039558      -0.024060       0.009420       0.014640              1.762923       2.139539       0.318987       0.046091       1.520898      -0.025012       1.628331          -0.012234
           51              H      -2.743716       7.497685      19.340607       0.165060       0.967116 0.72123611E+01  0.70038509E+02                                 1.719253                            1.656645      -1.187895       2.356082                    0.995633       3.433859      10.041820       0.442012       1.426962      -0.679603      -0.014575      -0.013095       0.030802       0.036506       0.012895       0.005204      -0.008758       0.028932       0.044407      -0.029080       0.011468       0.017612              1.722726       1.698352       0.188334      -0.252154       1.553442      -0.173952       1.916384           0.018645
           52              H       2.393118       7.506558      17.336650       0.101424       0.967157 0.69335121E+01  0.67468836E+02                                 1.778020                            1.663009      -1.612044       2.126367                    0.990132       4.013617      12.215293       0.420813       1.495779      -0.663697      -0.039249      -0.019191       0.006050       0.044107       0.018430      -0.003771      -0.014636       0.014814       0.046056      -0.029914       0.003617       0.026297              1.839237       2.349004       0.448786       0.150185       1.670579       0.063294       1.498129           0.030462
           53              H       2.187887       7.992798       0.521190       0.163570       0.866490 0.64272946E+01  0.60823695E+02                                 1.628351                            1.586009      -1.028589       2.438578                    0.997866       3.304264       9.632421       0.441009       1.467622      -0.672833      -0.008980      -0.017890       0.028484       0.034814       0.019607       0.005988      -0.007389       0.014267       0.018572      -0.026697       0.008881       0.017816              1.636849       1.523407       0.144600      -0.054536       1.491777      -0.136576       1.895364           0.015617
           54              H      -1.303179       6.984826      13.249952       0.142100       1.131259 0.82889250E+01  0.82955730E+02                                 1.854222                            1.727875      -1.343578       2.247784                    0.994009       3.742650      10.943769       0.453106       1.350697      -0.692206      -0.004745      -0.046373       0.014590       0.048845      -0.015090      -0.019514      -0.007986      -0.030664      -0.045943      -0.035682       0.006513       0.029170              1.904607       1.649465       0.137224      -0.133758       2.206318      -0.532300       1.858038          -0.018984
           55              H       0.388474       7.176482      11.740924       0.183355       0.921846 0.68099681E+01  0.65151726E+02                                 1.651454                            1.596437      -1.189139       2.347370                    0.995627       3.443887       9.977867       0.456179       1.403427      -0.682820       0.022524      -0.028126      -0.009273       0.037207      -0.010464      -0.027364      -0.014850      -0.020053      -0.041388      -0.041920       0.018940       0.022980              1.659681       1.702100      -0.310901      -0.154036       1.726887       0.079780       1.550055          -0.000249
           56              H      -0.744456      10.945733      11.064185       0.195380       0.915712 0.68295834E+01  0.65442026E+02                                 1.655987                            1.609773      -1.194789       2.358538                    0.995711       3.367116       9.790262       0.449239       1.422873      -0.679896       0.003990       0.029700      -0.022988       0.037769      -0.005001      -0.024588      -0.014682      -0.006493      -0.005046      -0.032084       0.006781       0.025303              1.651651       1.477220       0.010590      -0.063265       1.958194      -0.189669       1.519539          -0.004162
           57              H       3.809682      10.665346      12.601494       0.132578       1.129078 0.82912730E+01  0.84232615E+02                                 1.933821                            1.784678      -1.766193       2.029770                    0.991200       4.353119      13.465140       0.418521       1.440555      -0.671061      -0.027173       0.035513       0.001478       0.044741      -0.005065      -0.024011      -0.017889      -0.027122      -0.034320      -0.038571       0.009881       0.028690              2.016924       2.111570      -0.652445      -0.282479       2.319800       0.224147       1.619403          -0.016948
           58              H       1.153598      10.125868       9.823832       0.186004       0.808333 0.59899651E+01  0.55428829E+02                                 1.520519                            1.502974      -0.947426       2.481465                    0.998713       3.177732       9.017994       0.468042       1.414197      -0.682363       0.002493       0.030897      -0.020379       0.037096      -0.013431      -0.013915      -0.010174      -0.008944      -0.040879      -0.028006       0.007036       0.020970              1.517954       1.446979       0.003570      -0.127079       1.605356      -0.152518       1.501528           0.001886
           59              H      -1.408197      13.948356      15.464001       0.177183       0.841307 0.60366190E+01  0.56039602E+02                                 1.579365                            1.520871      -1.069175       2.425449                    0.997806       3.193212       9.113889       0.459179       1.436886      -0.678797       0.021154       0.004595       0.001409       0.021693       0.009801       0.005397      -0.008208      -0.002166       0.013536      -0.016469       0.005873       0.010596              1.600966       2.090223      -0.021945       0.102541       1.358529       0.055693       1.354147           0.005908
           60              H       3.498247      13.153335      15.853884       0.192738       0.944719 0.71666994E+01  0.69534679E+02                                 1.720217                            1.670191      -1.421436       2.281564                    0.993535       3.267999       9.575110       0.432493       1.459635      -0.675281      -0.008546      -0.023947       0.014262       0.029153      -0.004094       0.003780      -0.002358       0.001922       0.006365      -0.005315      -0.001784       0.007099              1.729723       1.557586       0.212634      -0.072585       2.025817      -0.273022       1.605765          -0.005357
           61              H      -0.959460      14.487834      13.183288       0.139497       0.872322 0.62954536E+01  0.59654405E+02                                 1.652462                            1.581761      -1.351276       2.264482                    0.992243       3.680348      10.966055       0.433715       1.490343      -0.665914       0.031901       0.024399       0.007994       0.040950       0.021729      -0.000231       0.007263       0.029498       0.059603      -0.036948       0.014643       0.022305              1.676322       2.047349       0.275928       0.176009       1.545669       0.064086       1.435947           0.012563
           62              H      -1.346514      14.210997      10.961159       0.151289       1.021270 0.73179064E+01  0.70017830E+02                                 1.660001                            1.573056      -0.948202       2.446227                    0.998789       3.229270       8.825409       0.504837       1.268040      -0.713001       0.024689       0.008782      -0.029293       0.039303       0.017907       0.000863       0.004286       0.044269       0.077670      -0.041625       0.015072       0.026553              1.677368       1.791888       0.211776      -0.376947       1.511542      -0.196475       1.728672           0.026246
           63              H       2.861680      13.320148      10.246037       0.147426       0.868646 0.58628068E+01  0.52379486E+02                                 1.420494                            1.354597      -0.791007       2.531405                    0.999899       2.853165       7.218867       0.584123       1.173670      -0.736516      -0.002916      -0.002144      -0.038253       0.038424       0.023707      -0.001682      -0.000141       0.037498       0.048983      -0.038395       0.015930       0.022466              1.434659       1.210578       0.022533       0.124572       1.228409       0.088668       1.864992           0.036220
           64              H       1.311375      12.583689      11.793447       0.136208       0.996676 0.73352895E+01  0.71637658E+02                                 1.754461                            1.667899      -1.339740       2.265594                    0.994225       3.641303      10.729418       0.440990       1.422176      -0.679188      -0.027751      -0.014094      -0.015445       0.034747       0.013166       0.003829      -0.000479       0.026145       0.078358      -0.031677       0.004966       0.026711              1.777748       2.148249       0.346779       0.221458       1.639241       0.149147       1.545754           0.015748
           65              H       0.424544      12.551746      14.003456       0.159997       1.021379 0.78838825E+01  0.79133228E+02                                 1.839829                            1.764774      -1.699171       2.090500                    0.992417       4.016054      12.369177       0.411925       1.481389      -0.666035      -0.009921      -0.008382      -0.010099       0.016453       0.006468      -0.008956       0.004349      -0.005925       0.020008      -0.014979       0.003640       0.011339              1.872895       2.412523      -0.054289       0.336664       1.579496      -0.001217       1.626666           0.039192
           66              H       1.211843      13.234967      15.173104       0.169512       1.021809 0.79435561E+01  0.79799508E+02                                 1.848460                            1.781155      -1.741183       2.097663                    0.990636       3.810003      11.699646       0.407100       1.497682      -0.664908       0.001908       0.018232       0.016996       0.024998      -0.002069      -0.000686       0.003327      -0.001882      -0.009148      -0.004628      -0.000447       0.005074              1.877158       1.663113      -0.032683      -0.020584       2.091837       0.460822       1.876525          -0.009534
           67              H      -0.611369       0.475593      14.619592       0.158724       1.050633 0.76976494E+01  0.76750471E+02                                 1.858914                            1.735609      -1.681025       2.102313                    0.989650       3.988028      12.214356       0.418607       1.467497      -0.668068      -0.030918       0.015716       0.037456       0.051047      -0.021440      -0.003037       0.014884       0.043562       0.040965      -0.040400       0.011223       0.029177              1.916953       1.773427      -0.199085      -0.345968       1.631799       0.368843       2.345633          -0.037366
           68              H      -1.709498       0.527056      12.643917       0.178218       1.032651 0.76735787E+01  0.76520231E+02                                 1.840955                            1.736167      -1.807406       2.047552                    0.991249       3.981313      12.230891       0.416976       1.473046      -0.666830      -0.030282       0.016092      -0.007588       0.035121      -0.023147       0.007080       0.002899       0.023857       0.066789      -0.037807       0.012879       0.024928              1.878160       2.284843      -0.341962       0.051439       1.602196       0.026532       1.747440          -0.020461
           69              H       1.343223      16.370685      10.961159       0.206096       0.962957 0.71843247E+01  0.69790785E+02                                 1.724311                            1.660582      -1.503172       2.231535                    0.992037       3.358787       9.866631       0.438055       1.439348      -0.677238       0.015456      -0.018207      -0.032482       0.040317      -0.018816       0.008212       0.015555       0.039677       0.059447      -0.042189       0.017022       0.025167              1.728580       1.702217      -0.185853      -0.253498       1.552536       0.168492       1.930986          -0.015110
           70              H       2.411090      16.379558      12.965115       0.156681       1.051098 0.77000704E+01  0.77086192E+02                                 1.872551                            1.742745      -1.840926       2.010701                    0.990453       4.260755      13.246848       0.413637       1.479123      -0.664108       0.039031      -0.022247      -0.006265       0.045361      -0.024475      -0.002611       0.018884       0.025664       0.081717      -0.044423       0.007946       0.036478              1.942663       2.496072      -0.487602       0.167745       1.756280      -0.074756       1.575637          -0.035640
           71              H      -0.586485      16.865798       9.579398       0.190326       0.872738 0.64706286E+01  0.61110638E+02                                 1.607808                            1.567804      -1.130698       2.397630                    0.996448       3.248808       9.347787       0.455268       1.424519      -0.680374       0.011593      -0.020136      -0.031837       0.039414      -0.023841       0.005286       0.009887       0.009587       0.019664      -0.030838       0.009416       0.021423              1.617470       1.507928      -0.138777      -0.047620       1.466596       0.124877       1.877888          -0.000884
           72              H      -0.097314      15.857826      17.051814       0.129322       1.320083 0.99839573E+01  0.10428474E+03                                 2.008952                            1.857774      -1.596015       2.102879                    0.994151       4.056308      11.969475       0.452349       1.296327      -0.701984       0.003123      -0.053400      -0.016900       0.056098       0.022432      -0.032904       0.010460      -0.038007      -0.063683      -0.054385       0.013920       0.040464              2.072386       1.780550      -0.161894      -0.157222       2.416989       0.613824       2.019618           0.011756
           73              H      -1.788967      16.049482      18.560841       0.180098       1.006591 0.76426717E+01  0.75335331E+02                                 1.752797                            1.691265      -1.493230       2.199153                    0.993909       3.631180      10.714824       0.442734       1.403491      -0.682109      -0.023397      -0.036314       0.008247       0.043979       0.011060      -0.035765       0.018698      -0.029744      -0.053457      -0.054049       0.022614       0.031434              1.762417       1.813592       0.338031      -0.169827       1.832947      -0.078557       1.640711          -0.005953
           74              H      -0.656036       2.072733      19.237581       0.176931       1.151302 0.92941269E+01  0.97189259E+02                                 1.983724                            1.917465      -1.779616       2.059775                    0.990568       4.083322      12.829257       0.394838       1.483466      -0.665919      -0.003705       0.029460       0.025100       0.038879       0.009437      -0.036116       0.014495       0.000804      -0.022508      -0.044425       0.009340       0.035085              1.978713       1.758047      -0.006379      -0.084710       2.373366       0.250920       1.804726           0.012526
           75              H       0.994525       1.792346      17.700271       0.113188       1.304840 0.99282941E+01  0.10572028E+03                                 2.128569                            1.950047      -1.980143       1.910236                    0.992295       4.834314      15.408869       0.400475       1.436306      -0.670226       0.027270       0.039660       0.001388       0.048151       0.006410      -0.032048       0.022685      -0.034388      -0.040035      -0.050022       0.013377       0.036645              2.229159       2.355710       0.764467      -0.335540       2.562324      -0.256578       1.769442           0.005162
           76              H       0.447804       1.252868       0.276756       0.168454       0.798414 0.59832673E+01  0.55929364E+02                                 1.572643                            1.554725      -1.151321       2.388643                    0.995439       3.355902       9.902247       0.432519       1.514955      -0.663791      -0.003583       0.028852       0.019124       0.034799       0.009744      -0.014527       0.008334      -0.001817      -0.035503      -0.024882       0.008321       0.016561              1.575315       1.519733      -0.006908      -0.149042       1.639485       0.155142       1.566729           0.018166
           77              C       1.586488      11.451494       5.666430       0.557155      20.035245 0.24584255E+03  0.50881927E+04                                 6.847216                            5.578020       0.020128       2.049054                    0.999879      22.721676      64.384064       0.623541       0.474607      -1.014548      -0.030978      -0.023422      -0.037487       0.053977       0.000088      -0.037464       0.000005      -0.001710      -0.004253      -0.038251       0.001564       0.036687              7.593890       6.168743       1.562414      -1.869327      10.707175      -1.387760       5.905751           0.790918
           78              C       2.236732      12.725657       5.228065      -0.357582      30.585657 0.47597567E+03  0.11541980E+05                                 8.710381                            7.383295      -0.261490       1.883561                    0.998790      31.166216      93.498337       0.588117       0.429484      -1.047278       0.019277       0.024677      -0.042632       0.052897      -0.010967       0.001254       0.058918       0.015737      -0.000561      -0.064115       0.008140       0.055975              9.532072       7.850984       1.447440       0.090716      11.570453      -2.362556       9.174779          -0.002641
           79              C       1.934976      12.954580       3.751359       0.027171      31.813633 0.46531085E+03  0.11173004E+05                                 8.946224                            7.400210      -0.140992       1.938933                    0.999737      28.388374      83.602403       0.577967       0.441343      -1.044512      -0.001066      -0.053854       0.008231       0.054490      -0.079416       0.026001      -0.035630       0.066456       0.454895      -0.162668      -0.000856       0.163524              9.523296      10.019814      -2.851320      -0.409481       7.496028      -1.506619      11.054046          -0.167952
           80              C       2.850732      12.526901       2.803923      -0.216405      32.290871 0.50532751E+03  0.12440005E+05                                 8.901685                            7.615913      -0.050855       1.926785                    0.999529      32.166772      97.270897       0.578038       0.430430      -1.046570      -0.064543      -0.018658      -0.042401       0.079446      -0.126546       0.015378      -0.041701       0.158542       0.177656      -0.182477       0.047306       0.135170              9.175872      10.213390      -2.086165      -0.708694       6.580221      -0.297486      10.734007          -0.314499
           81              C       2.616750      12.675968       1.480746      -0.118528      28.395839 0.42202121E+03  0.98952374E+04                                 8.120524                            6.935253       0.256002       2.042952                    0.999671      29.478964      85.960019       0.611213       0.427387      -1.052288      -0.048521       0.002555       0.045927       0.066859      -0.084240      -0.054285       0.007670       0.169531       0.237612      -0.159922       0.026941       0.132980              8.316836       9.171935      -2.294049       0.154976       6.411631      -0.349977       9.366942          -0.420275
           82              C       1.437289      13.218995       1.054501      -0.145380      29.023947 0.42820451E+03  0.10004385E+05                                 8.065404                            6.860655       0.497857       2.116313                    0.999144      29.160055      82.902122       0.635998       0.412203      -1.069533       0.000304      -0.015472       0.063631       0.065486      -0.095278       0.019957      -0.006254       0.147896       0.421213      -0.190840       0.045886       0.144955              8.304915       9.264279      -2.324528      -0.162903       6.415607      -0.113170       9.234859          -0.229895
           83              C       0.503479      13.651998       1.989816      -0.230317      33.033746 0.52468094E+03  0.13011498E+05                                 8.979477                            7.725766       0.012178       1.937057                    0.999730      32.615121      98.323936       0.578969       0.426598      -1.051079       0.062924      -0.022730      -0.007552       0.067329      -0.123993       0.048580       0.006248       0.204153       0.199780      -0.196601       0.048001       0.148599              9.196832       9.862277      -2.281882      -0.580842       6.958780       0.100842      10.769440          -0.346389
           84              C       0.724031      13.526001       3.357436       0.028031      32.587995 0.48058876E+03  0.11626214E+05                                 9.044070                            7.493676      -0.177727       1.921000                    0.999544      29.025587      85.624351       0.577822       0.438175      -1.047044      -0.025208       0.031449      -0.003351       0.040444      -0.127552      -0.080281       0.008542       0.161691       0.262151      -0.198347       0.024713       0.173634              9.609352      10.454214      -3.582507      -0.844483       8.034299       0.375845      10.339543          -0.431981
           85              C      -0.315618      14.021115       4.345273      -0.255255      33.240205 0.52151353E+03  0.12939402E+05                                 9.080039                            7.616413      -0.270059       1.861857                    0.998636      32.715580      99.302054       0.591822       0.417125      -1.054871       0.015975      -0.024321      -0.033970       0.044728      -0.032927      -0.017655      -0.075977      -0.023160       0.224680      -0.096224      -0.019452       0.115676              9.996807       9.463422       0.094853      -0.833398      12.695750       1.968171       7.831250          -0.372184
           86              C       0.017325      15.387557       4.918987       0.460410      25.148350 0.31298576E+03  0.67649794E+04                                 7.287534                            5.825046       0.774792       2.268688                    0.999748      25.225770      69.101699       0.697042       0.406542      -1.072658      -0.016909       0.115277       0.029889       0.120283       0.126872      -0.038698      -0.004643      -0.398599       0.421235      -0.309323       0.135641       0.173682              8.098520       4.685770       1.486805      -0.851188      11.285750       1.253929       8.324040          -0.386455
           87              C       4.407649       8.761200       3.771560      -0.022550      32.289414 0.43943633E+03  0.10624096E+05                                 9.581279                            7.559583      -0.552990       1.789756                    0.998248      31.102166      98.478906       0.519492       0.487676      -0.997455       0.042252       0.084468      -0.019780       0.096495       0.052475      -0.058925      -0.035672       0.233201       0.189381      -0.161858       0.014338       0.147519             10.594220      12.214645       2.296880       1.913352       6.398737      -1.246147      13.169278          -0.215046
           88              C       3.738160       8.734581       2.585751      -0.206865      35.165873 0.48507690E+03  0.11901000E+05                                 9.795281                            7.672079      -0.255348       1.886639                    0.997973      31.553767      97.404062       0.548639       0.455037      -1.025100       0.013189       0.038266      -0.022790       0.046450       0.092397       0.011600       0.017425       0.239620       0.170870      -0.180466       0.053668       0.126798             10.945100      10.570612       1.822516       1.873209       6.355358      -1.362986      15.909330          -0.222346
           89              C       4.292199       9.270510       1.454485       0.113049      34.374705 0.38364004E+03  0.87618218E+04                                 9.445320                            6.670224      -0.021595       1.996890                    0.998798      26.117252      74.560637       0.616662       0.434899      -1.050296       0.003335      -0.016162       0.028342       0.032797       0.082868       0.031419      -0.028765       0.104563       0.136401      -0.130045       0.048239       0.081806             11.571692      11.847191       2.659151       4.536633       6.227613       0.634234      16.640273          -0.235993
           90              C       5.537865       9.850805       1.593873      -0.222511      33.087911 0.45648803E+03  0.10902520E+05                                 9.011662                            7.173214       0.274919       2.047645                    0.999774      30.179668      88.472598       0.606707       0.422697      -1.056454      -0.015269      -0.014842       0.012579       0.024732       0.048806      -0.020862      -0.065559       0.050485       0.173877      -0.098988      -0.004570       0.103558             10.014566      12.152683       2.798101       3.031981       6.354141       0.305228      11.536873          -0.220933
           91              C      -0.029490       9.845481       2.803923      -0.013384      29.084989 0.40015495E+03  0.93260928E+04                                 8.566930                            6.933807       0.030606       1.990499                    0.999513      28.587198      85.104995       0.583295       0.450554      -1.030973      -0.056924      -0.052784       0.049471       0.092054       0.077914      -0.007951      -0.035282       0.119552       0.041958      -0.111624       0.013936       0.097688              9.383325      10.605375       2.608489       1.788026       6.446971      -0.910922      11.097627          -0.253539
           92              C       3.645404       9.233244       0.153529      -0.229249      42.972412 0.49271845E+03  0.11980887E+05                                10.734902                            7.425016       0.148503       1.991691                    0.999874      31.221646      92.005575       0.600328       0.419592      -1.059622      -0.033196      -0.025352      -0.013217       0.043811       0.098257       0.005878      -0.080938       0.055528       0.214175      -0.158735       0.035371       0.123364             13.549183      13.467957       3.551249       8.051656       7.820306       3.124609      19.359285          -0.172026
           93              C       4.389664       9.950182       7.391611       0.013867      28.806769 0.39051719E+03  0.90188989E+04                                 8.300868                            6.697235       0.152716       2.023399                    0.999804      28.885199      84.761150       0.615759       0.430707      -1.045802       0.022929      -0.090863       0.027955       0.097792      -0.036291      -0.079386      -0.077843      -0.176863      -0.213175      -0.165523       0.013933       0.151590              9.082162       9.652197      -0.965313      -3.748428       8.655046      -1.403641       8.939243          -0.723081
           94              C       3.370088       9.841932       8.298644      -0.292822      35.717995 0.54496335E+03  0.13615578E+05                                 9.450068                            7.823025       0.031343       1.943116                    0.999425      33.098590      99.492336       0.582135       0.421127      -1.056618       0.030873      -0.040858      -0.001692       0.051238      -0.105590      -0.144899      -0.044609      -0.117551      -0.284297      -0.233659       0.058713       0.174946             10.310025      10.896147      -0.192053      -4.746048       8.784728      -1.823628      11.249199          -0.526955
           95              C       3.160663       8.642302       8.981443       0.103265      35.603436 0.43221235E+03  0.10165554E+05                                 9.610666                            7.021322      -0.012011       1.983616                    0.999636      27.681886      80.088798       0.608836       0.427732      -1.055105       0.022695       0.020268      -0.020388       0.036627      -0.054126      -0.139937      -0.060551      -0.016482      -0.129833      -0.187946       0.059939       0.128007             11.837073      14.771848      -1.574937      -7.422987       8.509018      -0.085175      12.230355          -0.317450
           96              C       4.033498       7.616583       8.698627      -0.242887      34.591739 0.50206412E+03  0.12311456E+05                                 9.299142                            7.505968       0.089609       1.978781                    0.998586      32.014464      95.901688       0.593568       0.420809      -1.054913       0.023203       0.037951      -0.002368       0.044545      -0.025006      -0.096537      -0.117861      -0.148267      -0.155125      -0.185195       0.017671       0.167524             10.459556      12.407021      -2.324714      -5.021860       9.272809       0.609996       9.698838          -0.509518
           97              C      -1.176525       7.795818       7.775433      -0.080314      32.991418 0.46977233E+03  0.11446831E+05                                 9.302824                            7.489905      -0.249700       1.868141                    0.998623      32.112807      99.167366       0.561322       0.447813      -1.028012      -0.022710       0.114181       0.023431       0.118752      -0.110772      -0.115676      -0.098463      -0.100603      -0.331155      -0.241141       0.062232       0.178909             10.303512      10.968479      -1.749036      -4.435992      10.369248      -0.785263       9.572808          -0.445244
           98              C       2.074038       8.441772       9.943019      -0.180023      42.010153 0.49184144E+03  0.11982197E+05                                10.733017                            7.506863       0.089128       1.988742                    0.998830      31.070105      92.347647       0.585156       0.429658      -1.050903      -0.019075       0.026108       0.013078       0.034878      -0.039001      -0.077878      -0.103007      -0.108897      -0.137660      -0.162206       0.026265       0.135941             13.804919      19.292221      -2.788057      -9.658275       7.829270       1.534991      14.293268          -0.174355
           99              C       0.014914       2.578494       4.434158       0.399458      26.209527 0.33220602E+03  0.75359864E+04                                 8.312114                            6.521723      -0.331595       1.874148                    0.998428      30.124579      94.295224       0.562374       0.480119      -0.995131       0.066946      -0.106872       0.030393       0.129720      -0.006198      -0.256339       0.001937      -0.181812      -0.292252      -0.327644       0.138920       0.188725              9.449029       8.011201      -2.824167      -2.390665      13.365960       2.067739       6.969927          -1.030029
          100              C      -0.635330       3.852657       4.872524      -0.178810      33.302270 0.48972404E+03  0.12397139E+05                                 9.515929                            7.533633      -1.204521       1.515575                    0.998153      41.470448     142.921166       0.556733       0.434599      -1.007381       0.085314      -0.055055       0.132144       0.166648       0.253853      -0.266163      -0.003573      -0.013950      -0.351544      -0.370914      -0.020604       0.391518             10.663662      10.346012      -1.509909       0.166133      11.864044       2.367910       9.780928          -0.525638
          101              C      -0.333574       4.081580       6.349230      -0.066113      38.506431 0.56197977E+03  0.14391401E+05                                10.767729                            8.569395      -0.583148       1.741493                    0.999418      35.221173     113.300513       0.488104       0.490017      -1.000215       0.019284      -0.056738       0.057699       0.083188       0.198322       0.015658       0.076958       0.145038       0.840069      -0.355835       0.057071       0.298764             11.756559      12.393728       3.574295       0.017459       8.567102       2.094773      14.308847          -0.218742
          102              C       4.955371       3.653901       7.296665      -0.295108      36.717399 0.58843980E+03  0.15147703E+05                                 9.733883                            8.185274      -0.220288       1.833593                    0.999059      36.458757     115.195048       0.557270       0.426968      -1.041790       0.114941       0.001533       0.047453       0.124360       0.198529       0.012061       0.074961       0.269108       0.135934      -0.274129       0.045068       0.229061             10.181295      11.256957       2.221015      -0.949524       6.803691       0.260390      12.483238          -0.398641
          103              C      -1.015347       3.802968       8.619842      -0.205127      31.991474 0.48154365E+03  0.11724398E+05                                 8.810940                            7.380091       0.101879       1.968113                    0.999212      32.546319      98.202700       0.593106       0.424150      -1.049355       0.074059       0.014100      -0.071130       0.103649       0.128024      -0.081847      -0.029698       0.208494       0.294251      -0.214379       0.020098       0.194281              9.115571      10.002480       2.473039       0.038745       6.649534       0.334148      10.694700          -0.305045
          104              C       0.164114       4.345995       9.046087      -0.137406      30.724200 0.45086863E+03  0.10683005E+05                                 8.278502                            6.915356       0.611806       2.140245                    0.999474      30.655313      88.101478       0.649909       0.397750      -1.077866      -0.008359      -0.006203      -0.111289       0.111775       0.131301       0.036348       0.010751       0.181554       0.607387      -0.260975       0.049374       0.211601              8.611741       9.462961       2.319329      -0.162991       6.287260       0.202028      10.085001          -0.205467
          105              C       1.097924       4.778998       8.110773      -0.301336      36.191524 0.58011903E+03  0.14774255E+05                                 9.499071                            8.049807       0.038040       1.923820                    0.999202      34.967955     107.353259       0.574160       0.418876      -1.054309      -0.106940      -0.031452      -0.020088       0.113265       0.194174       0.058660       0.020038       0.272047       0.172261      -0.266062       0.035926       0.230136              9.837489      10.459688       2.366027      -0.744581       7.052240      -0.012978      12.000539          -0.449790
          106              C       0.877371       4.653001       6.743153      -0.109246      38.145286 0.55974370E+03  0.14281226E+05                                10.608145                            8.494074      -0.462040       1.781430                    0.999440      34.496985     109.792767       0.496656       0.483364      -1.006354      -0.019123       0.034479       0.026973       0.047771       0.200692      -0.122550      -0.036623       0.217594       0.410227      -0.299080       0.025399       0.273681             11.534643      13.005330       4.380237      -1.364162       8.970773      -0.427714      12.627826          -0.411515
          107              C       1.917020       5.148115       5.755315      -0.146579      32.060596 0.48007355E+03  0.11943218E+05                                 9.228456                            7.459536      -0.943397       1.631605                    0.998422      36.512667     119.783952       0.566429       0.434657      -1.019941      -0.083110       0.003480       0.081899       0.116734       0.067203       0.160211       0.056687      -0.118150       0.070860      -0.192480      -0.001326       0.193806             10.332762      10.181830      -0.153084      -0.829476      12.655759      -1.534416       8.160696          -0.639466
          108              C       1.584077       6.514557       5.181602       0.556097      24.414429 0.30048612E+03  0.66311423E+04                                 8.078436                            6.347862      -0.154106       1.972325                    0.998122      26.347712      80.690548       0.551925       0.502877      -0.986109      -0.016337       0.096565       0.007667       0.098237       0.004489       0.020776      -0.038046      -0.263063       0.170493      -0.162171       0.037526       0.124646              9.104125       5.218442      -1.821916      -0.891484      13.301597      -1.445283       8.792337          -1.448237
          109              C       3.398453      17.634200       6.329029      -0.090611      35.871033 0.49215125E+03  0.12123628E+05                                 9.586655                            7.483998      -0.249836       1.845777                    0.999472      34.015639     105.366581       0.582602       0.426776      -1.041211      -0.079053       0.054677       0.100367       0.138969      -0.157891      -0.036557       0.107724       0.259117       0.384171      -0.285046       0.064957       0.220089             10.692152      12.263861      -2.294345       1.952531       6.252427       1.109289      13.560169          -0.151202
          110              C       4.067942      17.607581       7.514838      -0.258916      39.682791 0.55588547E+03  0.14020677E+05                                10.128281                            7.868605      -0.173481       1.862674                    0.999510      34.955250     107.140457       0.581408       0.417678      -1.054024      -0.084623       0.008877      -0.025951       0.088957      -0.168078       0.042175       0.038575       0.292017       0.150292      -0.256737       0.055688       0.201048             11.432314      11.068082      -1.857042       2.199946       6.366782       1.076033      16.862078          -0.107305
          111              C       3.513904       0.397510       8.646104       0.075903      39.078424 0.43685030E+03  0.10277155E+05                                 9.999221                            6.919851       0.126284       2.002977                    0.998612      28.489867      81.786531       0.633394       0.411048      -1.068238      -0.016690      -0.021310      -0.034823       0.044105      -0.103313       0.093246       0.038928       0.149095       0.287647      -0.196796       0.032902       0.163894             12.512500      12.777139      -2.875008       5.247011       6.485990      -1.018957      18.274370          -0.281861
          112              C       2.268238       0.977805       8.506716      -0.251359      37.335027 0.52161796E+03  0.12856609E+05                                 9.494316                            7.447686       0.349354       2.039995                    0.999481      33.085613      97.936427       0.623176       0.398769      -1.073945       0.015928      -0.026871      -0.086060       0.091554      -0.161093      -0.013233       0.131989       0.180501       0.362311      -0.275215       0.061293       0.213922             10.693617      13.002399      -2.972587       3.476836       6.516992      -0.544728      12.561460          -0.083656
          113              C       1.630892       0.972481       7.296665      -0.086212      34.366860 0.48836806E+03  0.11972961E+05                                 9.337667                            7.475539      -0.093068       1.907047                    0.998933      32.858769     100.595647       0.582214       0.429110      -1.042770       0.114652      -0.060283       0.010771       0.129981      -0.197761      -0.013395       0.094005       0.237626       0.098043      -0.266417       0.034165       0.232252             10.335675      11.819099      -2.906317       2.166065       6.798760       0.734275      12.389165          -0.196586
          114              C       4.160698       0.360244       9.947060      -0.210371      46.792523 0.52462574E+03  0.12992424E+05                                11.406684                            7.693552      -0.008297       1.931312                    0.999877      32.429502      97.272550       0.584561       0.423093      -1.054657       0.034627      -0.022487       0.000961       0.041299      -0.108764       0.006093       0.096478       0.040966       0.238154      -0.175622       0.031343       0.144279             14.784494      14.488916      -3.817640       9.126491       8.192882      -3.723929      21.671686          -0.148628
          115              C       3.416439       1.077182       2.708978      -0.044294      34.235111 0.44626439E+03  0.10905519E+05                                 9.635319                            7.291037      -0.627641       1.726538                    0.997691      35.861208     116.749148       0.561092       0.446702      -1.012600      -0.026515      -0.140524      -0.067763       0.158246       0.037006      -0.154568       0.099543      -0.037342      -0.128919      -0.215665       0.062890       0.152775             10.911989      11.411121       0.744057      -4.786262      10.381180       2.422971      10.943666           0.087705
          116              C       4.436014       0.968932       1.801945      -0.273158      42.066938 0.63142145E+03  0.16577559E+05                                10.748273                            8.451387      -0.360616       1.784157                    0.998942      38.080327     122.337001       0.549967       0.424197      -1.041322      -0.075110      -0.055554      -0.001573       0.093436       0.147382      -0.210393       0.025533      -0.027509      -0.263970      -0.284729       0.033590       0.251139             12.195262      13.004114      -0.193822      -6.270046       9.874391       2.676921      13.707282          -0.059972
          117              C       4.645440      17.515302       1.119145       0.091043      39.717101 0.47590876E+03  0.11511095E+05                                10.336176                            7.346951      -0.194453       1.898409                    0.999706      29.873413      88.777197       0.595376       0.425326      -1.052461      -0.029099       0.015131       0.014840       0.035998       0.058003      -0.184540       0.070389      -0.011325      -0.147803      -0.234260       0.061739       0.172521             12.997905      16.185205       1.416933      -8.342339       9.258447       0.561079      13.550063          -0.122423
          118              C       3.772604      16.489583       1.401962      -0.237578      37.747532 0.55375618E+03  0.13919884E+05                                 9.716260                            7.769749       0.016555       1.927372                    0.999240      34.387246     104.394004       0.596022       0.408815      -1.062256      -0.030126       0.058653       0.032235       0.073395       0.048554      -0.167398       0.144641      -0.221708      -0.189267      -0.282979       0.060766       0.222214             10.968183      12.963078       2.385801      -5.201935       9.891960      -0.336680      10.049511          -0.042462
          119              C       2.777928      16.668818       2.325155       0.000192      32.185146 0.44146698E+03  0.10532793E+05                                 8.854729                            7.002841       0.085294       1.977854                    0.999236      31.385878      94.187199       0.616282       0.416564      -1.052585       0.059844       0.114032      -0.020674       0.130430       0.119024      -0.151743       0.083505      -0.174296      -0.347156      -0.276320       0.070788       0.205532              9.879712      10.392247       1.800403      -4.074292      10.269959       0.966050       8.976931          -0.122527
          120              C       5.732065      17.314772       0.157569      -0.209344      46.446901 0.53589998E+03  0.13432051E+05                                11.651698                            7.956104      -0.289157       1.848996                    0.999041      33.180222     102.339193       0.551695       0.442944      -1.035675      -0.001483       0.014159      -0.006782       0.015769       0.042455      -0.073233       0.108892      -0.122558      -0.174003      -0.168235       0.020289       0.147946             15.339414      21.671402       2.731212     -11.136169       8.282968      -1.368643      16.063871          -0.085006
          121              C       1.616317       6.294506      14.534747       0.466611      21.945561 0.27576043E+03  0.58552615E+04                                 7.122809                            5.805708       0.125394       2.062956                    0.999941      24.097523      68.457190       0.629335       0.458363      -1.026631       0.062970       0.055452       0.032861       0.090111       0.000296      -0.096727       0.000842      -0.099218      -0.119993      -0.131674       0.062045       0.069629              7.846587       6.442413       1.647377      -2.025436      10.804019      -1.546340       6.293329           0.269416
          122              C       0.966073       5.020343      14.973112      -0.244255      29.915965 0.46018251E+03  0.11050213E+05                                 8.477665                            7.161235      -0.122315       1.934448                    0.999166      30.557860      90.820416       0.610364       0.417904      -1.055896       0.003500      -0.013560       0.036273       0.038882      -0.055913      -0.015431       0.080242       0.068124      -0.021768      -0.107772       0.006014       0.101758              9.255369       7.805710       1.354626       0.114887      10.666881      -2.340299       9.293516          -0.256834
          123              C       1.267829       4.791420      16.449818       0.026778      33.676872 0.49233468E+03  0.11965394E+05                                 9.143380                            7.482099      -0.014490       1.962025                    0.999742      29.517352      86.870038       0.591047       0.426401      -1.055705       0.017091       0.064400       0.010084       0.067388      -0.122842       0.023847      -0.045474       0.071967       0.612567      -0.231242       0.014691       0.216551              9.806914      10.211365      -2.802685      -0.410322       7.388860      -1.604497      11.820517          -0.440663
          124              C       0.352073       5.219099      17.397254      -0.225406      34.696967 0.54466486E+03  0.13715251E+05                                 9.427114                            7.941395      -0.238515       1.850590                    0.999309      34.078099     105.554559       0.560191       0.434206      -1.040237       0.074772       0.018721       0.060992       0.098292      -0.152792       0.016228      -0.044309       0.213952       0.142061      -0.214114       0.041374       0.172740              9.808831      10.783970      -2.141486      -0.695913       6.711961      -0.417228      11.930563          -0.446727
          125              C       0.586055       5.070032      18.720431      -0.166854      31.474335 0.47042131E+03  0.11456281E+05                                 8.904457                            7.396756      -0.011121       1.940403                    0.999438      32.425535      99.811269       0.576664       0.436141      -1.035754       0.062758      -0.001431      -0.064273       0.089843      -0.123874      -0.039481       0.016020       0.184866       0.214641      -0.190377       0.046603       0.143774              9.238826      10.343032      -2.676775       0.361641       6.805450      -0.530567      10.567996          -0.207459
          126              C       1.765516       4.527005      19.146676      -0.126613      31.055133 0.44681398E+03  0.10744910E+05                                 8.743238                            7.100030       0.205737       2.015407                    0.999362      31.907440      97.679065       0.602012       0.423082      -1.043393      -0.010939       0.015084      -0.081573       0.083674      -0.101620       0.031201      -0.010150       0.103260       0.239267      -0.154117       0.045038       0.109079              9.175586       9.931885      -2.504739       0.036124       6.546661      -0.327246      11.048212          -0.413294
          127              C       2.699326       4.094002      18.211361      -0.221664      34.852650 0.55118815E+03  0.13924066E+05                                 9.471217                            7.986270      -0.210580       1.859502                    0.999400      34.164299     106.070326       0.558754       0.433930      -1.040165      -0.073429       0.007211      -0.015292       0.075350      -0.143032       0.036137       0.002481       0.200115       0.168141      -0.203967       0.047799       0.156168              9.816311      10.421589      -2.380417      -0.989932       7.006518       0.232177      12.020825          -0.391947
          128              C       2.478774       4.219999      16.843741      -0.033522      34.909615 0.51444458E+03  0.12731024E+05                                 9.681245                            7.900117      -0.311860       1.862352                    0.999599      30.895748      93.909452       0.544028       0.454946      -1.031379       0.006456      -0.057644       0.015459       0.060029      -0.159313      -0.078952       0.026091       0.186507       0.326688      -0.239884       0.037926       0.201958             10.364838      11.233436      -3.752407      -1.134774       8.265606       0.465748      11.595472          -0.198284
          129              C       3.518423       3.724885      15.855904      -0.288383      31.834753 0.49374160E+03  0.12159606E+05                                 9.015584                            7.530977      -0.541361       1.788339                    0.998009      32.540215     100.431573       0.577367       0.430759      -1.039908      -0.030017       0.007686       0.031269       0.044021      -0.021500      -0.004107      -0.051987       0.025575       0.185869      -0.073400      -0.010028       0.083428              9.871642       9.514750       0.064962      -0.890694      11.998110       1.919582       8.102066          -0.167560
          130              C       3.185480       2.358443      15.282190       0.545885      21.491198 0.25842635E+03  0.54132050E+04                                 7.204599                            5.764699       0.313314       2.145992                    0.999678      22.824921      64.963730       0.606374       0.482223      -1.011004      -0.019856      -0.049908      -0.003332       0.053816      -0.001275      -0.000855      -0.010034      -0.087213       0.042655      -0.050750       0.010391       0.040359              7.969153       4.623438       1.432967      -0.859288      10.781186       1.353159       8.502833           0.691973
          131              C      -1.204844       8.984800      16.429617      -0.001319      29.685231 0.39498697E+03  0.92101870E+04                                 8.778860                            6.958634      -0.223841       1.903780                    0.999678      28.823972      86.886837       0.571379       0.459723      -1.021961      -0.059844      -0.035935       0.010411       0.070576       0.035776      -0.048708      -0.046497       0.062336       0.055672      -0.067107      -0.026999       0.094106              9.675862      10.999833       2.036812       1.695059       5.810092      -1.157902      12.217661          -0.029628
          132              C      -0.535355       9.011419      17.615426      -0.202463      34.021424 0.46659439E+03  0.11288653E+05                                 9.453638                            7.445631      -0.285888       1.876013                    0.998593      30.814297      93.151948       0.568210       0.445548      -1.034920      -0.019554      -0.016700       0.036826       0.044916       0.058250       0.017801       0.005982       0.125162       0.062031      -0.095842       0.014852       0.080990             10.532541      10.208479       1.731712       1.821095       6.083549      -1.254080      15.305596          -0.135393
          133              C      -1.089394       8.475490      18.746692       0.107605      34.171585 0.38168143E+03  0.87031304E+04                                 9.402909                            6.649446      -0.089643       1.978553                    0.999208      26.032452      74.180698       0.618345       0.434411      -1.050930      -0.002672       0.019267      -0.034811       0.039877       0.082428       0.027573      -0.031591       0.095177       0.122739      -0.125809       0.048703       0.077106             11.527233      11.899456       2.655694       4.578025       6.180629       0.667794      16.501615          -0.233227
          134              C      -2.335060       7.895195      18.607304      -0.216027      33.953035 0.46900291E+03  0.11321511E+05                                 9.282874                            7.347037       0.053769       1.973696                    0.999668      30.752036      91.795185       0.587891       0.431599      -1.046871       0.015431       0.016994      -0.004137       0.023324       0.044662      -0.025618      -0.060052       0.053841       0.160530      -0.091777      -0.007141       0.098918             10.357149      12.585213       2.858943       3.226533       6.463111       0.316967      12.023123          -0.054744
          135              C       3.232295       7.900519      17.397254      -0.033121      30.675389 0.42640656E+03  0.10132470E+05                                 8.971188                            7.228285      -0.228415       1.895286                    0.999307      29.804927      90.625346       0.560966       0.459492      -1.022335       0.045732       0.057315      -0.048244       0.087772       0.088949      -0.010050      -0.045636       0.131506       0.034942      -0.126221       0.012397       0.113825              9.852946      11.016363       2.654825       1.931153       6.615239      -0.993525      11.927236          -0.183607
          136              C      -0.442599       8.512756      20.047648      -0.230864      43.110717 0.49434814E+03  0.12037447E+05                                10.787357                            7.457474       0.198747       2.010785                    0.999896      31.093639      91.867395       0.596242       0.421873      -1.057571       0.031604       0.024550       0.023525       0.046422       0.088165       0.001492      -0.076338       0.051410       0.220633      -0.146845       0.027081       0.119764             13.644620      13.602259       3.580424       8.165775       7.856966       3.177489      19.474634          -0.124675
          137              C      -1.186859       7.795818      12.809566      -0.041788      30.621663 0.41938539E+03  0.98976892E+04                                 8.758207                            7.021959       0.009460       1.962641                    0.999700      30.215869      90.760137       0.588642       0.440894      -1.035732      -0.025721       0.091046      -0.040140       0.102772      -0.026859      -0.073517      -0.075353      -0.181049      -0.222279      -0.157814       0.005168       0.152646              9.612166      10.221856      -0.953525      -4.067616       8.980825      -1.565907       9.633816          -0.601657
          138              C      -0.167283       7.904068      11.902533      -0.303388      36.150152 0.54878655E+03  0.13768929E+05                                 9.602535                            7.896761      -0.044307       1.918609                    0.999037      33.433828     101.524697       0.572906       0.426114      -1.050923      -0.033409       0.045306       0.001120       0.056303      -0.101140      -0.135980      -0.034387      -0.084043      -0.281093      -0.214625       0.046448       0.168177             10.521578      11.074707      -0.152089      -4.905187       8.865837      -1.929673      11.624190          -0.455226
          139              C       0.042142       9.103698      11.219734       0.120132      35.308914 0.42679222E+03  0.10021441E+05                                 9.605716                            7.006104      -0.143503       1.946233                    0.999664      27.589141      80.145170       0.604818       0.431289      -1.051349      -0.021468      -0.014736       0.023537       0.035101      -0.055049      -0.134419      -0.062177      -0.016872      -0.127326      -0.184248       0.061683       0.122565             11.817543      14.689147      -1.511451      -7.397879       8.507584      -0.190509      12.255898          -0.310533
          140              C      -0.830693      10.129417      11.502550      -0.261378      36.029836 0.52763698E+03  0.13132514E+05                                 9.647408                            7.774114      -0.106477       1.904124                    0.999238      33.016450     100.445754       0.572922       0.429534      -1.046936      -0.015049      -0.041547       0.005879       0.044578      -0.023662      -0.095577      -0.118629      -0.150031      -0.105752      -0.179924       0.012196       0.167728             10.829274      12.837279      -2.401715      -5.189971       9.621777       0.551011      10.028766          -0.475369
          141              C      -1.825370       9.950182      12.425744      -0.051277      31.838414 0.44560706E+03  0.10695898E+05                                 9.037119                            7.251310      -0.175468       1.898264                    0.999411      31.154904      94.916419       0.576672       0.442499      -1.032983       0.027943      -0.111879      -0.003786       0.115378      -0.094975      -0.101962      -0.063700      -0.094667      -0.244318      -0.193909       0.047071       0.146838              9.988973      10.573092      -1.682334      -4.249148      10.093750      -0.896301       9.300077          -0.450776
          142              C       1.128767       9.304228      10.258158      -0.180209      42.422201 0.49708744E+03  0.12147338E+05                                10.803433                            7.543736       0.058287       1.975235                    0.999054      31.321731      93.368829       0.583830       0.429310      -1.050668       0.021540      -0.026044      -0.010473       0.035383      -0.045069      -0.076236      -0.104198      -0.110498      -0.148429      -0.165488       0.027524       0.137964             13.895922      19.409723      -2.776018      -9.739036       7.883087       1.504367      14.394955          -0.165396
          143              C       3.187891      15.167506      15.767019       0.495729      22.687386 0.28698707E+03  0.61351746E+04                                 7.104686                            5.789234       0.195453       2.079284                    0.999925      24.807210      69.981666       0.654230       0.437936      -1.041709      -0.071131       0.056483      -0.045086       0.101403       0.002920      -0.132330      -0.008760      -0.107387      -0.147015      -0.171877       0.074789       0.097088              7.842691       6.447038      -1.673937      -1.997543      10.848460       1.532219       6.232574          -0.050357
          144              C       3.838135      13.893343      15.328653      -0.285918      30.394398 0.46930474E+03  0.11295864E+05                                 8.462562                            7.159912      -0.043149       1.952759                    0.999196      30.958456      91.355579       0.621226       0.409630      -1.063897       0.009693      -0.028247      -0.039158       0.049246       0.043222      -0.021221      -0.080518       0.049056      -0.036000      -0.098185       0.001332       0.096853              9.242563       7.760626      -1.400151       0.089422      10.902062       2.310611       9.065001          -0.250945
          145              C       3.536379      13.664420      13.851947      -0.002229      33.482367 0.49369274E+03  0.12024195E+05                                 9.190493                            7.573144      -0.103904       1.935885                    0.999756      29.410728      87.063170       0.577271       0.435639      -1.048531      -0.013800       0.052621      -0.000876       0.054408       0.112247       0.018972       0.040802       0.079138       0.509344      -0.205262       0.023829       0.181433              9.807640      10.260265       2.858448      -0.444361       7.568025       1.574773      11.594629          -0.195719
          146              C      -1.752566      14.092099      12.904512      -0.207257      32.533332 0.50929337E+03  0.12593481E+05                                 9.053043                            7.726911      -0.099181       1.907565                    0.999269      32.400584      98.997818       0.563447       0.439618      -1.038470      -0.050796       0.003551      -0.043140       0.066738       0.120697       0.020596       0.047632       0.185386       0.128759      -0.178858       0.032493       0.146365              9.354171      10.342695       2.046958      -0.801213       6.556302       0.281993      11.163516          -0.312242
          147              C       4.218152      13.943032      11.581335      -0.135441      28.717029 0.42611778E+03  0.10028408E+05                                 8.196309                            6.968753       0.262747       2.043838                    0.999644      29.820479      87.485966       0.608965       0.427378      -1.050934      -0.053177      -0.018362       0.042082       0.070255       0.092321      -0.042367      -0.007582       0.177987       0.310397      -0.180295       0.046051       0.134244              8.411046       9.272867       2.303643       0.077299       6.364890       0.323699       9.595382          -0.199307
          148              C       3.038691      13.400005      11.155090      -0.164589      29.309898 0.43270655E+03  0.10154664E+05                                 8.173904                            6.928071       0.472567       2.105414                    0.998999      29.383606      84.227414       0.627439       0.415970      -1.065145       0.024219       0.010465       0.054525       0.060572       0.091609       0.006238       0.002534       0.125641       0.424758      -0.181873       0.039845       0.142029              8.427133       9.372366       2.339112      -0.197825       6.408503       0.131854       9.500530          -0.134953
          149              C       2.104881      12.967002      12.090404      -0.198013      32.082933 0.50413717E+03  0.12394615E+05                                 8.887607                            7.623458      -0.011783       1.938784                    0.999372      31.851104      96.031724       0.576282       0.432301      -1.046175       0.053183      -0.002633       0.004277       0.053420       0.108727       0.038342      -0.003445       0.184327       0.102153      -0.161490       0.024997       0.136493              9.123054       9.749461       2.245938      -0.640990       6.785831      -0.088885      10.833868          -0.321473
          150              C       2.325434      13.092999      13.458024       0.022766      32.475350 0.47790278E+03  0.11552092E+05                                 9.064528                            7.495809      -0.182654       1.922446                    0.999565      28.945597      85.524855       0.574720       0.440888      -1.044792      -0.009453      -0.042668       0.002726       0.043787       0.130845      -0.067058      -0.015263       0.181975       0.305474      -0.211310       0.039203       0.172107              9.635583      10.481937       3.525476      -0.932520       7.876274      -0.384981      10.548537          -0.191711
          151              C       1.285785      12.597885      14.445862      -0.309981      31.827866 0.49592483E+03  0.12178291E+05                                 8.903553                            7.473995      -0.444528       1.824904                    0.997347      32.159062      97.832482       0.590493       0.422397      -1.049184       0.026582       0.017993      -0.036917       0.048920       0.020599      -0.003242       0.051115       0.025470       0.127577      -0.066439      -0.002213       0.068652              9.755220       9.287066      -0.076446      -0.829169      12.155884      -1.811930       7.822711          -0.211883
          152              C       1.618728      11.231443      15.019575       0.613158      20.879396 0.24955196E+03  0.51688752E+04                                 7.020771                            5.631924       0.295866       2.153478                    0.999772      22.217448      62.367520       0.620422       0.476633      -1.016500       0.024507      -0.058476      -0.000446       0.063406      -0.000961      -0.003122       0.001831      -0.055611       0.042604      -0.035117       0.013878       0.021239              7.771788       4.496559      -1.402010      -0.809886      10.688051      -1.222216       8.130753           1.215526
          153              C      -0.195648       0.111800      13.872148      -0.011196      32.467064 0.43582561E+03  0.10407607E+05                                 9.143617                            7.164999      -0.225471       1.880716                    0.999544      30.940386      94.150817       0.580654       0.441724      -1.033001       0.060427      -0.061916      -0.045013       0.097525      -0.100561      -0.046250       0.074600       0.188960       0.226342      -0.186023       0.021884       0.164138             10.189404      11.545658      -2.111949       1.881220       5.948643       1.149815      13.073910          -0.810091
          154              C      -0.865137       0.138419      12.686339      -0.227997      37.674576 0.52072606E+03  0.12951546E+05                                 9.978239                            7.743915      -0.293281       1.847560                    0.999155      33.279518     102.075809       0.570231       0.431860      -1.042804       0.041494      -0.023056      -0.013017       0.049222      -0.132340       0.033725       0.012704       0.244050       0.204728      -0.216373       0.062550       0.153822             11.292872      10.868965      -1.824250       2.083905       6.280580       1.186700      16.729071          -0.579133
          155              C      -0.311099      17.348490      11.555073       0.073614      37.888700 0.42081217E+03  0.98215468E+04                                 9.916126                            6.870644       0.038290       1.989906                    0.999088      27.752501      79.720437       0.623845       0.420666      -1.060582       0.001912       0.026022       0.030700       0.040291      -0.116882       0.059872       0.039739       0.152191       0.237794      -0.194054       0.064084       0.129970             12.409437      12.647222      -2.848423       5.139744       6.447675      -0.927250      18.133415          -0.357512
          156              C       0.934567      16.768195      11.694461      -0.208143      35.864125 0.49567756E+03  0.12088471E+05                                 9.405294                            7.374017       0.203820       2.004739                    0.999836      31.919275      94.649055       0.610511       0.411377      -1.063325      -0.015978       0.012016       0.038288       0.043193      -0.116975      -0.017326       0.108352       0.118957       0.312502      -0.206971       0.030879       0.176092             10.584190      12.788906      -2.921778       3.397272       6.489776      -0.448514      12.473887          -0.654727
          157              C       1.571913      16.773519      12.904512      -0.044996      32.821668 0.45837907E+03  0.11052935E+05                                 9.123501                            7.283289      -0.085273       1.921167                    0.999369      31.365403      95.001404       0.585318       0.433972      -1.040606      -0.088792       0.055413       0.034954       0.110346      -0.157423       0.002875       0.076441       0.215637       0.162588      -0.234533       0.060638       0.173895             10.101953      11.336496      -2.757959       2.059575       6.669608       0.886630      12.299756          -0.592751
          158              C      -0.957893      17.385756      10.254117      -0.208313      45.548495 0.51030451E+03  0.12534541E+05                                11.178453                            7.567429       0.049710       1.958525                    0.999834      31.862625      94.783540       0.592555       0.420822      -1.057431      -0.029387       0.028950      -0.009917       0.042427      -0.107881       0.003284       0.093045       0.044854       0.270164      -0.176925       0.030025       0.146900             14.464557      14.214089      -3.748627       8.900297       8.057302      -3.608874      21.122280          -0.242573
          159              C      -0.213634      16.668818      17.492199      -0.012359      32.219476 0.44147484E+03  0.10511429E+05                                 8.756685                            6.959613       0.106862       1.976097                    0.999726      31.674193      94.320594       0.625252       0.411430      -1.058023       0.005354       0.114135       0.057879       0.128083       0.072402      -0.164131       0.121898      -0.246439      -0.363268      -0.299249       0.071796       0.227453              9.684082      10.290599       0.840503      -4.152225       9.017215       1.734664       9.744431          -0.260474
          160              C      -1.233209      16.777068      18.399232      -0.233186      38.093622 0.57731249E+03  0.14640922E+05                                 9.739777                            7.918973       0.010801       1.917723                    0.999427      34.863168     105.763398       0.592912       0.407341      -1.064888       0.061221       0.040433      -0.028347       0.078654       0.144260      -0.203145       0.069712      -0.179119      -0.408270      -0.332395       0.088833       0.243563             10.802828      11.447893       0.063656      -5.174018       8.991847       2.136849      11.968745          -0.307705
          161              C      -1.442635       0.230698      19.082032       0.068530      40.185713 0.48596996E+03  0.11810553E+05                                10.412179                            7.425433      -0.192403       1.895719                    0.999694      30.107651      89.549365       0.592352       0.425466      -1.052867       0.027566      -0.009318      -0.022724       0.036920       0.061829      -0.182437       0.081682      -0.000339      -0.124798      -0.236253       0.061431       0.174821             13.113370      16.561392       1.616293      -8.513572       9.104659       0.306900      13.674060          -0.143286
          162              C      -0.569799       1.256417      18.799215      -0.221973      38.086967 0.55851332E+03  0.14106734E+05                                 9.818612                            7.816167      -0.071127       1.896594                    0.999371      34.885872     107.081109       0.591191       0.410190      -1.058565       0.031934      -0.065142      -0.019263       0.075062       0.059154      -0.161012       0.160853      -0.182494      -0.178556      -0.283295       0.063618       0.219677             11.150657      13.352834       2.394157      -5.487707       9.713474      -0.385921      10.385662          -0.264000
          163              C       0.424877       1.077182      17.876022      -0.003153      32.833457 0.45640642E+03  0.11007050E+05                                 9.040361                            7.172434      -0.075846       1.919143                    0.999302      32.138589      97.742957       0.600861       0.422681      -1.046198      -0.047387      -0.118736       0.026465       0.130553       0.130814      -0.145477       0.091845      -0.144850      -0.340069      -0.275401       0.069073       0.206328             10.097126      10.811778       1.693151      -4.428080       9.999177       0.972981       9.480424          -0.324052
          164              C      -2.529260       0.431228      20.043608      -0.194385      46.068892 0.53006531E+03  0.13254271E+05                                11.609569                            7.921452      -0.267988       1.858600                    0.998985      32.945956     101.615477       0.551783       0.443927      -1.034728      -0.004897      -0.006070       0.007219       0.010627       0.039770      -0.071802       0.107319      -0.105217      -0.161955      -0.162733       0.023518       0.139215             15.327767      21.750169       2.821324     -11.167075       8.197642      -1.466965      16.035490          -0.118287
          165              N      -0.568717       9.286482       3.919028      -0.223033      34.375666 0.51739848E+03  0.12545342E+05                                 8.911887                            7.418056       0.108627       2.059133                    0.999047      27.912663      78.195647       0.633377       0.398829      -1.089433      -0.079703       0.009983      -0.183699       0.200494       0.081666      -0.020126      -0.046407       0.166992       0.036663      -0.131923       0.008875       0.123048              9.668086      11.565061       2.376166       1.238195       6.538313      -1.697008      10.900884          -0.359980
          166              N      -0.977107       8.945759       7.107784      -0.209884      35.513461 0.54347630E+03  0.13385056E+05                                 9.189027                            7.682282      -0.098920       1.982403                    0.997749      28.900295      82.487743       0.610710       0.407222      -1.080180      -0.154307      -0.017356       0.148798       0.215065      -0.068672      -0.079790      -0.063956      -0.105650      -0.164804      -0.157796       0.039506       0.118290              9.958004       9.882934      -1.392831      -3.572944      10.427887      -1.551703       9.563190          -0.424618
          167              N       2.170120       0.413482       6.181560      -0.251073      40.857958 0.63440165E+03  0.16280827E+05                                10.018335                            8.240702      -0.226003       1.891642                    0.998984      31.853385      93.561216       0.594564       0.401417      -1.081380       0.110689      -0.022538       0.201163       0.230709      -0.101056       0.023859       0.069072       0.163340       0.275486      -0.194289       0.081793       0.112496             10.998071      13.217807      -2.696903       1.662879       7.055883       1.713134      12.720522          -0.354806
          168              N       2.578509       0.072759       2.992804      -0.208017      38.513544 0.58423054E+03  0.14700405E+05                                 9.767104                            7.966350      -0.119485       1.951566                    0.998188      30.413490      88.706877       0.597579       0.407348      -1.076485       0.152735      -0.007413      -0.148607       0.213230       0.052689      -0.114409       0.062357      -0.115155      -0.142049      -0.180615       0.073444       0.107171             10.765350      10.601670       1.759593      -3.718711      11.666088       1.890072      10.028291          -0.237061
          169              N      -2.433178       8.459518      16.282149      -0.222227      34.744099 0.52212568E+03  0.12673573E+05                                 8.941126                            7.428452      -0.067684       1.998623                    0.998850      28.011701      78.208309       0.636692       0.396326      -1.092458       0.082388       0.008158       0.184336       0.202075       0.088643      -0.024461      -0.057885       0.142377       0.025091      -0.131164       0.002149       0.129015              9.707101      11.366278       2.293360       1.220132       6.446332      -1.785254      11.308692          -0.382573
          170              N       4.179912       8.800241      13.093393      -0.177926      34.308664 0.51799505E+03  0.12572413E+05                                 8.910431                            7.437584      -0.076620       1.998490                    0.997985      28.102023      78.949830       0.630149       0.400470      -1.087538       0.150093       0.023258      -0.148421       0.212362      -0.067123      -0.076954      -0.046687      -0.112146      -0.172965      -0.147809       0.030791       0.117018              9.652199       9.504510      -1.318881      -3.431260      10.096440      -1.615464       9.355649          -0.418107
          171              N       1.032685      17.332518      14.019617      -0.250839      38.213974 0.58130200E+03  0.14549656E+05                                 9.591558                            7.882850      -0.130831       1.945789                    0.999163      30.007074      86.150161       0.610463       0.400863      -1.085173      -0.098732      -0.000685      -0.200911       0.223861      -0.108846      -0.007399       0.062866       0.172051       0.115575      -0.171796       0.038649       0.133147             10.523532      12.324927      -2.460015       1.513339       6.784067       1.855526      12.461601          -0.472241
          172              N       0.624296      17.673241      17.208373      -0.230624      39.063328 0.60309952E+03  0.15268253E+05                                 9.779708                            8.068613      -0.174709       1.925672                    0.998477      30.830076      89.658959       0.597676       0.404800      -1.080153      -0.155035       0.014391       0.155260       0.219883       0.063893      -0.113496       0.067324      -0.089626      -0.174544      -0.185499       0.077394       0.108105             10.725061      10.640944       1.362606      -4.033640      10.935175       1.932540      10.599063          -0.305969
          173              O       0.636383      11.469240       6.444175      -0.508933      27.719863 0.44522432E+03  0.10187498E+05                                 7.082919                            6.430135       0.928522       2.350243                    0.999206      26.688925      67.951107       0.768643       0.348251      -1.150221       0.049024      -0.026527      -0.040077       0.068653       0.020110      -0.051413      -0.014475       0.069186       0.066717      -0.051142      -0.027937       0.079080              7.337038       8.074017       1.037946      -2.790648       6.416295      -0.966148       7.520802           0.032425
          174              O       1.964057      10.372537       5.194935      -0.577005      34.963976 0.61840098E+03  0.15507257E+05                                 8.748311                            7.970461      -0.167923       1.991372                    0.994666      27.838208      76.524094       0.634035       0.385237      -1.111013      -0.066980      -0.006851       0.007902       0.067791       0.019455      -0.005981       0.031833      -0.179549      -0.234720      -0.085359      -0.050130       0.135489              9.211659       7.897816      -0.107907      -0.466296      13.197499       0.785916       6.539663           0.382522
          175              O      -0.076143      15.614705       6.117926      -0.444125      27.712802 0.43482621E+03  0.98849734E+04                                 7.025978                            6.333726       1.217385       2.436282                    0.999293      27.002623      68.390784       0.778775       0.345967      -1.152813       0.002857      -0.017746      -0.116273       0.117654       0.026242      -0.016056       0.011266      -0.110127       0.275914      -0.108627       0.014321       0.094307              7.236690       5.109643      -0.338620      -1.193283       6.468503       2.022466      10.131925          -0.206918
          176              O       0.342548      16.254271       4.058618      -0.264748      34.383469 0.54201575E+03  0.13129888E+05                                 8.634220                            7.429251      -0.025215       2.065629                    0.995377      26.134929      70.239301       0.662136       0.381865      -1.115257      -0.004131      -0.041659       0.076317       0.087045       0.086060      -0.045659      -0.028986      -0.093774       0.105367      -0.119740       0.007893       0.111847              9.474268       7.166371       3.310652      -1.415496      13.732236      -2.392753       7.524196          -0.446235
          177              O       0.965020       2.596240       3.656413      -0.371097      48.755883 0.89395476E+03  0.25013641E+05                                11.666857                           10.181658      -0.900960       1.707149                    0.993799      33.170488     101.972706       0.503375       0.434863      -1.059199      -0.070696      -0.050854       0.045975       0.098477      -0.126596      -0.130333       0.052360      -0.044921       0.185484      -0.182621      -0.027490       0.210111             12.583024      14.372901      -2.814379      -5.244256      11.029374       2.501789      12.346798          -0.557921
          178              O      -0.362655       1.499537       4.905654      -0.146616      32.212759 0.56224082E+03  0.13829342E+05                                 8.357037                            7.659095      -0.391846       1.921446                    0.997010      26.674729      73.694973       0.636448       0.391259      -1.101752       0.057012       0.082476      -0.029754       0.104585      -0.024219      -0.057731      -0.035414      -0.145533      -0.275169      -0.132807       0.006820       0.125987              8.749140       7.650860       0.090937      -0.410510      12.288915      -0.930955       6.307645          -0.734298
          179              O       1.677545       6.741705       3.982662      -0.464165      41.814044 0.75204002E+03  0.19986691E+05                                10.196978                            9.116640      -0.527454       1.862529                    0.985507      30.862243      90.000123       0.556091       0.414438      -1.080920      -0.036470       0.086554       0.083537       0.125698       0.117741       0.054905      -0.126262      -0.108780       0.467000      -0.242108       0.021106       0.221002             10.595504       7.315857       0.569801      -1.844673      10.012406      -3.533153      14.458248          -0.567754
          180              O       1.258855       7.381271       6.041970      -0.262195      31.126694 0.47401089E+03  0.11087135E+05                                 8.060347                            6.901757       0.170836       2.169266                    0.991062      24.445406      64.236806       0.694885       0.376845      -1.120660       0.005397       0.013911      -0.044539       0.046972      -0.069656      -0.056469       0.059372      -0.129907       0.074544      -0.114866      -0.022269       0.137134              8.863251       6.643117      -3.066259      -1.414973      12.792892       2.478313       7.153743          -0.618664
          181              O       2.566422       6.276760      13.757002      -0.474984      28.508939 0.45896284E+03  0.10616574E+05                                 7.370889                            6.659793       0.709171       2.285565                    0.998483      26.465145      68.475060       0.730675       0.362389      -1.135121      -0.051007       0.001050       0.033834       0.061217       0.001676      -0.071613      -0.003642       0.044369       0.041231      -0.057161      -0.029107       0.086268              7.671232       8.437983       1.119665      -2.989073       6.548060      -1.085616       8.027653          -0.040410
          182              O       1.238748       7.373463      15.006242      -0.319764      30.215994 0.51572283E+03  0.12333222E+05                                 7.882867                            7.254666      -0.260642       1.998958                    0.995080      25.529573      68.074931       0.669262       0.382692      -1.115141       0.053604      -0.024131      -0.009263       0.059511       0.004228      -0.038350       0.049309      -0.153683      -0.198568      -0.103500      -0.019497       0.122997              8.168489       7.083061      -0.180730      -0.415803      11.361039       0.683777       6.061366          -0.327006
          183              O       3.278948       2.131295      14.083251      -0.502830      27.970120 0.43830344E+03  0.99912477E+04                                 7.156909                            6.395873       1.220105       2.449766                    0.998852      26.566121      67.539595       0.767724       0.349990      -1.148638       0.000713      -0.010153       0.080974       0.081611      -0.038118      -0.002136       0.035960       0.000516       0.172452      -0.071655      -0.001297       0.072952              7.448075       5.170909      -0.347225      -1.256809       6.491159       2.182547      10.682155           0.222943
          184              O       2.860257       1.491729      16.142559      -0.401229      34.031152 0.54251266E+03  0.13128351E+05                                 8.518747                            7.394997       0.023944       2.089867                    0.993361      26.033973      69.644015       0.669589       0.378005      -1.119505      -0.009076      -0.001953      -0.057217       0.057965       0.062484      -0.055110      -0.057353      -0.084159      -0.070990      -0.082689      -0.044056       0.126745              9.215307       7.062741       3.163397      -1.435938      12.975969      -2.248560       7.607211          -0.035236
          185              O       2.237785      15.149760      16.544764      -0.471851      29.486857 0.47798641E+03  0.11155176E+05                                 7.432736                            6.713627       0.718060       2.267318                    0.998942      27.437950      71.010469       0.742190       0.353615      -1.143559       0.065575       0.007531      -0.060643       0.089635      -0.011167      -0.064429       0.001614       0.023274       0.010276      -0.058787      -0.013393       0.072180              7.737109       8.536514      -1.152620      -3.012567       6.649144       1.109516       8.025669          -0.134883
          186              O       3.565460      16.246463      15.295523      -0.407019      34.863517 0.61978283E+03  0.15532939E+05                                 8.617957                            7.907043      -0.285974       1.945987                    0.996221      28.050573      76.800255       0.646059       0.378286      -1.117350      -0.077294      -0.049882       0.025260       0.095397      -0.024678      -0.042385      -0.026506      -0.166827      -0.230200      -0.111650      -0.015816       0.127467              8.972587       7.851162       0.116732      -0.467427      12.448073      -0.729645       6.618525          -0.241532
          187              O       1.525260      11.004295      16.218515      -0.538397      27.560472 0.43241577E+03  0.98095746E+04                                 7.006845                            6.294076       1.141018       2.416116                    0.999202      26.823284      67.708516       0.785894       0.343553      -1.155651      -0.000305      -0.015395      -0.074368       0.075946       0.021565      -0.008150      -0.037675      -0.021152       0.222367      -0.062617      -0.025636       0.088253              7.241445       5.046876       0.329591      -1.158952       6.450863      -2.101508      10.226595           0.209837
          188              O       1.943950      10.364729      14.159207      -0.436956      33.800263 0.53488954E+03  0.12871521E+05                                 8.425895                            7.292675       0.073555       2.109590                    0.993402      25.958825      68.782441       0.682652       0.372856      -1.125676       0.007360      -0.000528       0.061307       0.061749      -0.068034      -0.045766       0.054726      -0.110892      -0.031457      -0.088664      -0.039207       0.127872              9.151644       6.916043      -3.114325      -1.368666      13.105083       2.282583       7.433805          -0.056586

******************************************************
Auxiliary information for the entire system
The total spin magnetic moment of the unit cell is   -28.075106
The total net atomic charge of the unit cell is   -0.000004
Accuracy of reproducing the electrostatic potential in the unit cell:
  The inner radius (bohr) =    5.0000
  The outer radius (bohr) =   12.0000
  Valid grid points have density less than (e/(bohr^3)) =    0.0001
  The number of valid grid points were=         4144
  The rms potential error without charges in kcal/mol is=      5.28396
  The rms potential error with partial charges in kcal/mol is=      1.62417
  The RRMSE value at monopole order=      0.30738
  The rms potential error with partial charges and cloud penetration in kcal/mol is=      1.60591
  The RRMSE value at monopole order with cloud penetration is=      0.30392
  The rms potential error with partial charges and atomic dipoles in kcal/mol is=      0.87881
  The RRMSE value at dipole order=      0.16632
  The rms potential error with partial charges, atomic dipoles and cloud penetration in kcal/mol is=      0.90851
  The RRMSE value at dipole order with cloud penetration=      0.17194

******************************************************
The electron densities and ab initio electrostatic potential were computed in VASP using the PBE functional and
projector augmented wave method. See the main text of the journal article for a description of computational details.
The atomic charges, dipoles, and quadrupoles were computed with the DDEC6 method as described in
(a) T. A. Manz and N. Gabaldon Limas, RSC Adv. 6 (2016) 47771-47801 DOI: 10.1039/c6ra04656h
(b) N. Gabaldon Limas and T. A. Manz, RSC Adv. 8 (2018) 2678-2707 DOI: 10.1039/c7ra11829e.
For each atom in the material, the electron cloud parameters were fit to the spherically averaged atom-in-material
electron density using radial positions for which this density was between 10^-4 and 10^-2 electrons per cubic bohr.
The polarizabilities, dispersion coefficients, and quantum Drude oscillator (QDO) parameters were fit using the MCLF method.
The magnetic structure of the system was optimized in VASP from the default ferromagnetic initial guess using spin polarization.
The atomic spin moments (ASMs) were computed on this optimized magnetic structure using the DDEC6 partition as inputs
to the method of T. A. Manz and D. S. Sholl, J. Chem. Theory Comput. 7 (2011) 4146-4164 DOI: 10.1021/ct200539n.
The RMSE and RRMSE were computed using a uniform grid with Ewald summation.
