# Supplementary material for: A collection of forcefield precursors for metal–organic frameworks
Source: RSC Adv. 2019 Nov 13;9(63):36492–507. doi: 10.1039/c9ra07327b (PMC9075174; doi:10.1039/c9ra07327b)
Supplement: RA-009-C9RA07327B-s3692 [file RA-009-C9RA07327B-s3692.xyz]

  117
jmolscript: load "" {1 1 1} spacegroup "x,y,z" unitcell [{      8.320700     0.000000     0.000000 }, {      0.445023    13.104446     0.000000 }, {      2.387101     4.133246    12.548175 }]
Zn     7.588137     9.838842     4.527883     0.726482
Zn     3.564687     7.398850     8.020292     0.726482
Zn     0.000000     0.000000     0.000000     0.969465
H      7.677361     7.665178     2.662723     0.103585
H      7.994131     5.381947     2.546025     0.133302
H      7.431247     5.180478     6.541364     0.138333
H      7.071568     7.461821     6.548893     0.093637
H      8.610509     3.351753     3.682889     0.095012
H      7.117483     3.100634     4.193600     0.120844
H      8.135421    14.183139     5.216276     0.097481
H      1.290907    14.370357     4.618983     0.094414
H      2.122578     3.229504     5.149771     0.071874
H      1.504506     4.364524     6.097158     0.094616
H      6.437530    12.115339     6.051985     0.098403
H      6.463595    13.039667     8.173881     0.130347
H      8.931892    10.059452     9.354664     0.129553
H      8.857467     9.222107     7.206417     0.092374
H      6.974581    12.905432    10.467688     0.094490
H      8.561245    12.708354    10.541722     0.125492
H      5.511603    11.124648    11.231871     0.069785
H      6.289023    10.017734    10.369812     0.093501
H      5.935795     8.247866     0.353859     0.109323
H      4.347695     8.412213     0.208300     0.081463
H      5.465979    12.293800     1.465627     0.144812
H      4.830591    10.906089     0.996325     0.140465
H      3.953098    12.292566     3.351618     0.101024
H      3.539361     9.964451     3.369185     0.130834
H      2.756968    10.082115     1.983866     0.140875
H      3.475463     9.572514     9.885452     0.103585
H      3.158693    11.855745    10.002150     0.133302
H      3.721577    12.057214     6.006811     0.138333
H      4.081256     9.775871     5.999282     0.093637
H      2.542315    13.885939     8.865286     0.095012
H      4.035341    14.137058     8.354575     0.120844
H      3.017403     3.054553     7.331899     0.097481
H      1.541217     2.867335     7.929192     0.094414
H      9.030246    14.008188     7.398404     0.071874
H      9.648318    12.873168     6.451017     0.094616
H      4.715294     5.122353     6.496190     0.098403
H      4.689229     4.198025     4.374294     0.130346
H      2.220932     7.178240     3.193511     0.129553
H      2.295357     8.015585     5.341758     0.092374
H      4.178243     4.332260     2.080487     0.094490
H      2.591579     4.529338     2.006453     0.125492
H      5.641221     6.113044     1.316304     0.069785
H      4.863801     7.219958     2.178363     0.093501
H      5.217029     8.989826    12.194316     0.109323
H      6.805129     8.825479    12.339875     0.081463
H      5.686845     4.943892    11.082548     0.144812
H      6.322233     6.331603    11.551850     0.140465
H      7.199726     4.945126     9.196557     0.101024
H      7.613463     7.273241     9.178990     0.130834
H      8.395856     7.155577    10.564309     0.140875
C      7.619756     7.152228     3.460661     0.105445
C      7.820501     5.791430     3.385372    -0.210083
C      7.768385     5.017402     4.537671     0.171677
C      7.482897     5.670294     5.728493    -0.182228
C      7.275699     7.032730     5.725607     0.086537
C      7.980699     3.526236     4.426243    -0.176973
C      9.037934    14.543926     5.406507    -0.109724
C      1.537592     3.388439     5.932652    -0.118146
C      6.945539    11.692793     6.734104     0.099473
C      6.957589    12.248539     7.997203    -0.200456
C      7.693273    11.648904     9.008586     0.169837
C      8.410369    10.497364     8.691744    -0.181362
C      8.357557    10.002725     7.412458     0.081868
C      7.701874    12.238121    10.394783    -0.169628
C      6.268205    10.485774    11.242914    -0.117453
C      5.089520     7.756614     0.200394    -0.118358
C      6.040844    10.711491     2.648167     0.648546
C      5.042924    11.459587     1.789119    -0.353143
C      3.734426    11.818332     2.499095    -0.062302
C      2.956296    10.555538     2.830743    -0.367222
C      1.658602    10.751868     3.580747     0.654532
C      2.948431    12.773979     1.594622     0.636280
C      3.533068    10.085464     9.087514     0.105445
C      3.332323    11.446262     9.162803    -0.210082
C      3.384439    12.220290     8.010504     0.171677
C      3.669927    11.567398     6.819682    -0.182228
C      3.877125    10.204962     6.822568     0.086538
C      3.172125    13.711456     8.121932    -0.176973
C      2.114890     2.693766     7.141668    -0.109724
C      9.615232    13.849253     6.615523    -0.118146
C      4.207285     5.544899     5.814071     0.099473
C      4.195235     4.989153     4.550972    -0.200455
C      3.459551     5.588788     3.539589     0.169837
C      2.742455     6.740328     3.856431    -0.181362
C      2.795267     7.234967     5.135717     0.081868
C      3.450950     4.999571     2.153392    -0.169628
C      4.884619     6.751918     1.305261    -0.117453
C      6.063304     9.481078    12.347781    -0.118358
C      5.111980     6.526201     9.900008     0.648546
C      6.109900     5.778105    10.759056    -0.353143
C      7.418398     5.419360    10.049080    -0.062302
C      8.196528     6.682154     9.717432    -0.367223
C      9.494222     6.485824     8.967428     0.654532
C      8.204393     4.463713    10.953553     0.636280
N      7.347926     7.784652     4.610827    -0.225802
N      8.502724     2.893939     5.640028    -0.150833
N      7.628069    10.574399     6.436335    -0.224876
N      7.527198    11.219890    11.438665    -0.149738
N      3.804898     9.453040     7.937348    -0.225802
N      2.650100    14.343753     6.908147    -0.150833
N      3.524755     6.663293     6.111840    -0.224876
N      3.625626     6.017802     1.109510    -0.149739
O      6.927483    10.026966     2.104078    -0.587980
O      5.972521    10.823257     3.916034    -0.571017
O      1.127159     9.661444     3.986932    -0.591689
O      1.156780    11.868896     3.774115    -0.576042
O      2.092261    12.260714     0.827301    -0.564730
O      2.791260     0.891151     1.642431    -0.581462
O      4.225341     7.210726    10.444097    -0.587980
O      5.180303     6.414435     8.632141    -0.571017
O     10.025665     7.576248     8.561243    -0.591689
O      9.996044     5.368796     8.774060    -0.576042
O      9.060563     4.976978    11.720874    -0.564730
O      8.361564    16.346541    10.905744    -0.581462

The following XYZ coordinates are in angstroms. Other properties are in atomic units.
The sperically averaged electron density of each atom fit to a function of the form exp(a - br)
eigen_1, eigen_2 and eigen_3 are the three eigenvalues of traceless quadrupole moment tensor
  atom number  atomic symbol              X              Y              Z     net charge C6 coefficient C8 coefficient C10 coefficient fluctuating dipole atomic polarizability isotropic forcefield polarizability              a              b squared Pearson coefficient          <r^3>          <r^4>         wp_QDO          m_QDO          q_QDO       dipole_x       dipole_y       dipole_z         dipole            Qxy            Qxz            Qyz     Q(x^2-y^2)  Q(3z^2 - R^2)        eigen_1        eigen_2        eigen_3 static polarizability      alpha(xx)      alpha(xy)      alpha(xz)      alpha(yy)      alpha(yz)      alpha(zz) atomic spin moment
            1             Zn       7.588137       9.838842       4.527883       0.726482      97.051747 0.22547363E+04  0.75232095E+05                                17.263679                           15.511703       0.269946       1.912739                    0.997976      50.198231     140.686158       0.458716       0.400179      -1.142881       0.020771       0.043188      -0.080473       0.093662      -0.040532      -0.004377      -0.028094       0.028615      -0.002213      -0.054945       0.007670       0.047275             18.909793      21.338699       0.101847       1.993499      17.566317       1.187300      17.824362           0.000014
            2             Zn       3.564687       7.398850       8.020292       0.726482      97.051749 0.22547364E+04  0.75232097E+05                                17.263679                           15.511703       0.269946       1.912739                    0.997976      50.198232     140.686159       0.458716       0.400179      -1.142882      -0.020771      -0.043188       0.080473       0.093662      -0.040532      -0.004377      -0.028094       0.028615      -0.002213      -0.054945       0.007670       0.047275             18.909793      21.338699       0.101847       1.993498      17.566317       1.187300      17.824362           0.000014
            3             Zn       0.000000       0.000000       0.000000       0.969465      95.617134 0.18719942E+04  0.59787026E+05                                17.880135                           14.816434      -0.062535       1.853019                    0.998867      45.442509     125.724315       0.436103       0.439758      -1.113188      -0.000000      -0.000000      -0.000000       0.000000      -0.012016      -0.129084       0.032409      -0.308041       0.262816      -0.247541       0.086647       0.160894             20.462037      28.295123      -4.361398      11.010148      12.516147      -4.720892      20.574842           0.000005
            4              H       7.677361       7.665178       2.662723       0.103585       1.180190 0.87797644E+01  0.88401423E+02                                 1.865294                            1.748640      -0.994186       2.407913                    0.997263       3.597671      10.268461       0.465780       1.306018      -0.703891       0.006028       0.023555      -0.047214       0.053107      -0.000694      -0.006649      -0.002506      -0.009757       0.062588      -0.016609      -0.005635       0.022244              1.908372       1.587170      -0.019900       0.104961       1.943245      -0.477953       2.194702           0.000004
            5              H       7.994131       5.381947       2.546025       0.133302       1.053337 0.78930955E+01  0.76703170E+02                                 1.675708                            1.620616      -0.859207       2.481607                    0.999308       3.260918       8.882548       0.505122       1.247797      -0.718304       0.007620      -0.014456      -0.031452       0.035444      -0.000233      -0.007324       0.000240      -0.020643       0.033995      -0.017828       0.004647       0.013181              1.680486       1.482315      -0.094137      -0.084633       1.549193       0.231316       2.009952           0.000004
            6              H       7.431247       5.180478       6.541364       0.138333       1.030645 0.78676970E+01  0.77943109E+02                                 1.767065                            1.706274      -1.302191       2.278242                    0.993602       3.682534      10.814110       0.445548       1.387655      -0.685583      -0.000159      -0.016166       0.032834       0.036598       0.000828      -0.000498      -0.001150      -0.000208       0.044061      -0.008185      -0.006576       0.014760              1.773848       1.509932      -0.080779      -0.034705       1.738206      -0.307563       2.073406           0.000004
            7              H       7.071568       7.461821       6.548893       0.093637       1.030771 0.74779544E+01  0.72960246E+02                                 1.746935                            1.644367      -1.120264       2.341036                    0.995019       3.746167      10.826565       0.462974       1.355958      -0.691320      -0.011321       0.015809       0.043400       0.047557      -0.006602      -0.003176       0.001459      -0.017288       0.029594      -0.016060       0.004861       0.011200              1.792295       1.473991      -0.081977      -0.182582       1.732944       0.428693       2.169948           0.000004
            8              H       8.610509       3.351753       3.682889       0.095012       1.257941 0.10672839E+02  0.11256496E+03                                 1.924080                            1.904982      -1.156898       2.309431                    0.996251       3.888983      11.270824       0.455459       1.275068      -0.709842       0.024406      -0.008759      -0.010948       0.028147      -0.003680      -0.000354      -0.003583       0.003243      -0.015315      -0.007115       0.000283       0.006831              1.919050       1.952709      -0.157585      -0.332397       1.799453       0.010813       2.004987           0.000004
            9              H       7.117483       3.100634       4.193600       0.120844       1.131144 0.87690439E+01  0.87562957E+02                                 1.768774                            1.709724      -0.754952       2.513213                    0.999205       3.440778       9.527602       0.490690       1.250061      -0.717357      -0.027307      -0.018743      -0.001656       0.033161       0.007309       0.001844      -0.002271       0.007344      -0.007328      -0.008378      -0.001035       0.009413              1.785598       2.221207       0.198592       0.225938       1.717396       0.011318       1.418189           0.000004
           10              H       8.135421      14.183139       5.216276       0.097481       1.183130 0.93500123E+01  0.95298857E+02                                 1.845436                            1.784406      -0.922199       2.430657                    0.996811       3.665461      10.405282       0.470570       1.277045      -0.710353      -0.029919      -0.013974      -0.005259       0.033438       0.002213       0.003283      -0.000253       0.013162      -0.025177      -0.008998      -0.002653       0.011651              1.863694       2.228343       0.384114       0.149776       1.879358      -0.025162       1.483383           0.000004
           11              H       1.290907      14.370357       4.618983       0.094414       1.140590 0.96028828E+01  0.99743799E+02                                 1.870292                            1.861169      -1.332973       2.228714                    0.991780       4.066658      12.128772       0.435934       1.352700      -0.691694       0.021612      -0.006483      -0.021872       0.031424      -0.000967      -0.005147      -0.001619      -0.008106       0.006483      -0.008030       0.002741       0.005289              1.861225       1.715084      -0.139994      -0.315563       1.863220       0.153346       2.005370           0.000004
           12              H       2.122578       3.229504       5.149771       0.071874       1.262350 0.11158011E+02  0.11953487E+03                                 1.946816                            1.962224      -1.303936       2.227753                    0.993080       4.188188      12.414619       0.441832       1.294022      -0.704047       0.012924      -0.012840      -0.021671       0.028311       0.000858      -0.000244       0.003678       0.015781       0.027436      -0.013120       0.003364       0.009756              1.926038       1.981983       0.070734      -0.381814       1.741691      -0.051366       2.054438           0.000004
           13              H       1.504506       4.364524       6.097158       0.094616       1.062195 0.82234954E+01  0.82758471E+02                                 1.826579                            1.754482      -1.416900       2.188560                    0.990181       4.146012      12.459421       0.433588       1.403695      -0.680437      -0.003197       0.031421       0.013363       0.034294       0.000623       0.003610       0.003365      -0.012189      -0.014470      -0.008202      -0.001273       0.009475              1.882625       1.548832      -0.042925       0.022797       2.622560       0.077360       1.476483           0.000002
           14              H       6.437530      12.115339       6.051985       0.098403       1.188490 0.89173482E+01  0.90183996E+02                                 1.870692                            1.759263      -1.036783       2.380229                    0.996805       3.683750      10.555558       0.465324       1.301539      -0.704124      -0.024975       0.027179      -0.034103       0.050254      -0.015747       0.007812      -0.002055      -0.014917      -0.001093      -0.018958      -0.000490       0.019448              1.911424       1.956738      -0.181124       0.431001       1.660952      -0.241639       2.116581           0.000003
           15              H       6.463595      13.039667       8.173881       0.130347       1.023763 0.76420303E+01  0.74064016E+02                                 1.673017                            1.615714      -0.893459       2.463498                    0.998924       3.356034       9.291611       0.493351       1.281006      -0.709764      -0.016108       0.030967       0.004130       0.035150      -0.012401       0.004729       0.000044      -0.012194       0.010642      -0.016417       0.003670       0.012748              1.683543       1.726046      -0.352284      -0.049292       1.876020       0.082996       1.448562           0.000003
           16              H       8.931892      10.059452       9.354664       0.129553       1.147451 0.91297730E+01  0.93835935E+02                                 1.886086                            1.828280      -1.499498       2.173689                    0.991914       3.915035      11.695018       0.434050       1.372957      -0.687685       0.018701      -0.018825       0.025289       0.036656      -0.007340       0.011104      -0.003987      -0.004366      -0.002027      -0.012906      -0.002106       0.015012              1.887941       1.905955      -0.267826       0.238559       1.778205      -0.208501       1.979662           0.000005
           17              H       8.857467       9.222107       7.206417       0.092374       1.044903 0.75297040E+01  0.74089881E+02                                 1.799930                            1.675981      -1.290887       2.252525                    0.993310       3.992721      11.846169       0.444973       1.398915      -0.681340       0.027889      -0.034942      -0.007174       0.045279      -0.009882      -0.000888       0.008670      -0.002289       0.009044      -0.013312      -0.000332       0.013644              1.868365       1.750269      -0.485064      -0.115476       2.277547       0.244708       1.577278           0.000003
           18              H       6.974581      12.905432      10.467688       0.094490       1.269891 0.10781046E+02  0.11378703E+03                                 1.928299                            1.909684      -1.041696       2.364677                    0.997190       3.824576      11.022693       0.457489       1.268509      -0.712046      -0.019205       0.013630       0.007339       0.024667      -0.001549      -0.002310      -0.001235       0.001765       0.009624      -0.004109      -0.000202       0.004312              1.923671       1.923333      -0.321055      -0.081797       1.974421       0.039518       1.873261           0.000004
           19              H       8.561245      12.708354      10.541722       0.125492       1.083739 0.83595009E+01  0.82914290E+02                                 1.752489                            1.696279      -0.751388       2.522235                    0.999015       3.463444       9.723060       0.478423       1.290759      -0.707918       0.027348       0.013298       0.009809       0.031953       0.003344       0.004399      -0.002278       0.009475      -0.002879      -0.007493      -0.000346       0.007839              1.768172       2.075360       0.394206      -0.041025       1.615221       0.032267       1.613935           0.000004
           20              H       5.511603      11.124648      11.231871       0.069785       1.366385 0.12277316E+02  0.13423162E+03                                 2.026711                            2.037624      -1.354729       2.204403                    0.992204       4.219459      12.490211       0.441752       1.268166      -0.710115      -0.016182       0.016514       0.006717       0.024076       0.003853      -0.000271      -0.003773       0.002355      -0.043780      -0.015266       0.003700       0.011567              2.003548       2.251126      -0.334294       0.169870       1.914029      -0.066134       1.845488           0.000003
           21              H       6.289023      10.017734      10.369812       0.093501       1.090299 0.84571992E+01  0.85068449E+02                                 1.813741                            1.745669      -1.193139       2.299967                    0.993726       3.934561      11.535039       0.450646       1.351228      -0.692119       0.003457      -0.023881      -0.026077       0.035528       0.003786      -0.001649       0.009356      -0.012756       0.006168      -0.010473      -0.002899       0.013372              1.866390       1.494073       0.035981      -0.044942       1.660306       0.369467       2.444792           0.000002
           22              H       5.935795       8.247866       0.353859       0.109323       1.187416 0.93900744E+01  0.96237320E+02                                 1.879324                            1.810750      -1.003473       2.391101                    0.996394       3.735974      10.790671       0.456407       1.309421      -0.702783       0.032268       0.013713       0.005542       0.035496       0.000858      -0.001524      -0.003380       0.023034       0.002262      -0.012749       0.001311       0.011438              1.898809       2.104339       0.443829       0.218173       1.786336       0.152811       1.805751           0.000002
           23              H       4.347695       8.412213       0.208300       0.081463       1.229029 0.10550323E+02  0.11121186E+03                                 1.907144                            1.904206      -1.140097       2.313374                    0.994513       3.980649      11.621768       0.450845       1.288823      -0.706287      -0.020027       0.012930      -0.000190       0.023839      -0.006063       0.001837       0.001960      -0.006239       0.023096      -0.011026       0.002872       0.008154              1.896707       1.847639      -0.343786      -0.066148       2.029894       0.139185       1.812586           0.000002
           24              H       5.465979      12.293800       1.465627       0.144812       1.154235 0.91571012E+01  0.93653522E+02                                 1.878804                            1.813211      -1.096544       2.362193                    0.995648       3.686982      10.784607       0.444805       1.346387      -0.694991       0.003580       0.026320      -0.007103       0.027496       0.005102       0.003591      -0.002966      -0.008445      -0.003369      -0.008757       0.001382       0.007376              1.908708       1.788399       0.314295      -0.182373       2.193099      -0.389617       1.744626           0.000001
           25              H       4.830591      10.906089       0.996325       0.140465       1.036515 0.82182597E+01  0.82145078E+02                                 1.772834                            1.736666      -1.177210       2.328571                    0.994032       3.688819      10.810684       0.445267       1.376209      -0.688368      -0.009937      -0.013313      -0.020439       0.026339      -0.002669       0.004122       0.005372       0.000000       0.011656      -0.008328       0.000660       0.007668              1.787988       1.535812       0.068146       0.072468       1.803293       0.333533       2.024858          -0.000000
           26              H       3.953098      12.292566       3.351618       0.101024       1.286165 0.10884869E+02  0.11584172E+03                                 1.985424                            1.950056      -1.257088       2.276710                    0.992232       3.944695      11.638998       0.439301       1.310093      -0.702161       0.011568       0.014538       0.036159       0.040653       0.008094      -0.003332       0.006472      -0.004008       0.017935      -0.013616       0.003603       0.010013              1.996150       1.795674       0.022741       0.129289       1.839212       0.266620       2.353565           0.000004
           27              H       3.539361       9.964451       3.369185       0.130834       0.992863 0.77421638E+01  0.76462405E+02                                 1.729762                            1.691529      -1.195626       2.305520                    0.994791       3.809369      11.203077       0.447500       1.385887      -0.685167       0.016300      -0.009408       0.012646       0.022675      -0.003368      -0.000067      -0.005199      -0.001826       0.001965      -0.005969      -0.000594       0.006563              1.745343       1.798264      -0.221329       0.186415       1.739232      -0.262994       1.698532           0.000002
           28              H       2.756968      10.082115       1.983866       0.140875       1.135188 0.93671388E+01  0.95947649E+02                                 1.830531                            1.814325      -1.030118       2.390480                    0.997077       3.623060      10.463012       0.453758       1.317814      -0.701631      -0.005850      -0.004665      -0.024293       0.025419       0.007796       0.001948       0.003187       0.002766       0.006556      -0.009145       0.000389       0.008756              1.830173       1.614888       0.056390       0.030174       1.772525       0.284354       2.103106           0.000004
           29              H       3.475463       9.572514       9.885452       0.103585       1.180190 0.87797684E+01  0.88401466E+02                                 1.865293                            1.748639      -0.994187       2.407913                    0.997263       3.597672      10.268461       0.465780       1.306017      -0.703891      -0.006028      -0.023555       0.047214       0.053107      -0.000694      -0.006649      -0.002506      -0.009757       0.062588      -0.016609      -0.005636       0.022244              1.908372       1.587169      -0.019900       0.104961       1.943245      -0.477953       2.194702           0.000004
           30              H       3.158693      11.855745      10.002150       0.133302       1.053338 0.78931048E+01  0.76703279E+02                                 1.675708                            1.620616      -0.859207       2.481606                    0.999308       3.260920       8.882553       0.505122       1.247796      -0.718304      -0.007620       0.014456       0.031452       0.035444      -0.000233      -0.007324       0.000240      -0.020643       0.033995      -0.017828       0.004647       0.013181              1.680487       1.482315      -0.094137      -0.084633       1.549194       0.231316       2.009952           0.000004
           31              H       3.721577      12.057214       6.006811       0.138333       1.030646 0.78677014E+01  0.77943167E+02                                 1.767066                            1.706275      -1.302192       2.278242                    0.993602       3.682535      10.814115       0.445548       1.387655      -0.685582       0.000159       0.016166      -0.032834       0.036598       0.000828      -0.000498      -0.001150      -0.000208       0.044061      -0.008185      -0.006576       0.014760              1.773849       1.509932      -0.080779      -0.034705       1.738207      -0.307563       2.073407           0.000004
           32              H       4.081256       9.775871       5.999282       0.093637       1.030771 0.74779560E+01  0.72960261E+02                                 1.746934                            1.644367      -1.120264       2.341036                    0.995019       3.746167      10.826563       0.462974       1.355957      -0.691320       0.011321      -0.015809      -0.043400       0.047557      -0.006602      -0.003176       0.001459      -0.017288       0.029594      -0.016060       0.004861       0.011200              1.792294       1.473991      -0.081977      -0.182582       1.732944       0.428693       2.169948           0.000004
           33              H       2.542315      13.885939       8.865286       0.095012       1.257941 0.10672834E+02  0.11256488E+03                                 1.924079                            1.904982      -1.156897       2.309431                    0.996251       3.888982      11.270818       0.455460       1.275067      -0.709842      -0.024406       0.008759       0.010948       0.028147      -0.003680      -0.000354      -0.003583       0.003243      -0.015315      -0.007115       0.000283       0.006831              1.919049       1.952708      -0.157585      -0.332397       1.799452       0.010813       2.004986           0.000004
           34              H       4.035341      14.137058       8.354575       0.120844       1.131145 0.87690542E+01  0.87563081E+02                                 1.768775                            1.709725      -0.754953       2.513213                    0.999205       3.440780       9.527607       0.490690       1.250060      -0.717357       0.027307       0.018743       0.001656       0.033161       0.007309       0.001844      -0.002271       0.007344      -0.007328      -0.008378      -0.001035       0.009413              1.785598       2.221208       0.198592       0.225939       1.717397       0.011318       1.418190           0.000004
           35              H       3.017403       3.054553       7.331899       0.097481       1.183130 0.93500085E+01  0.95298813E+02                                 1.845436                            1.784406      -0.922199       2.430657                    0.996811       3.665460      10.405281       0.470570       1.277046      -0.710353       0.029919       0.013974       0.005259       0.033438       0.002213       0.003283      -0.000253       0.013162      -0.025177      -0.008998      -0.002653       0.011651              1.863695       2.228343       0.384114       0.149776       1.879358      -0.025162       1.483383           0.000004
           36              H       1.541217       2.867335       7.929192       0.094414       1.140590 0.96028871E+01  0.99743855E+02                                 1.870292                            1.861170      -1.332973       2.228714                    0.991780       4.066659      12.128776       0.435934       1.352700      -0.691694      -0.021612       0.006483       0.021872       0.031424      -0.000967      -0.005147      -0.001619      -0.008106       0.006483      -0.008030       0.002741       0.005289              1.861225       1.715085      -0.139994      -0.315563       1.863221       0.153346       2.005371           0.000004
           37              H       9.030246      14.008188       7.398404       0.071874       1.262351 0.11158018E+02  0.11953496E+03                                 1.946816                            1.962224      -1.303936       2.227752                    0.993080       4.188189      12.414622       0.441832       1.294021      -0.704047      -0.012924       0.012840       0.021671       0.028311       0.000858      -0.000244       0.003678       0.015781       0.027436      -0.013120       0.003364       0.009756              1.926038       1.981984       0.070734      -0.381814       1.741692      -0.051366       2.054439           0.000004
           38              H       9.648318      12.873168       6.451017       0.094616       1.062195 0.82234992E+01  0.82758517E+02                                 1.826579                            1.754482      -1.416900       2.188560                    0.990181       4.146013      12.459424       0.433588       1.403695      -0.680438       0.003197      -0.031421      -0.013363       0.034294       0.000623       0.003610       0.003365      -0.012189      -0.014470      -0.008202      -0.001273       0.009475              1.882625       1.548832      -0.042925       0.022797       2.622560       0.077360       1.476483           0.000002
           39              H       4.715294       5.122353       6.496190       0.098403       1.188490 0.89173486E+01  0.90183999E+02                                 1.870692                            1.759263      -1.036782       2.380229                    0.996805       3.683750      10.555557       0.465324       1.301539      -0.704124       0.024975      -0.027179       0.034103       0.050254      -0.015747       0.007812      -0.002055      -0.014917      -0.001093      -0.018958      -0.000490       0.019448              1.911424       1.956738      -0.181124       0.431001       1.660951      -0.241639       2.116581           0.000003
           40              H       4.689229       4.198025       4.374294       0.130346       1.023763 0.76420388E+01  0.74064122E+02                                 1.673019                            1.615715      -0.893460       2.463498                    0.998924       3.356036       9.291619       0.493351       1.281007      -0.709764       0.016108      -0.030967      -0.004130       0.035150      -0.012401       0.004729       0.000044      -0.012194       0.010642      -0.016417       0.003670       0.012748              1.683544       1.726047      -0.352285      -0.049293       1.876021       0.082996       1.448563           0.000003
           41              H       2.220932       7.178240       3.193511       0.129553       1.147451 0.91297683E+01  0.93835876E+02                                 1.886086                            1.828280      -1.499498       2.173689                    0.991914       3.915034      11.695015       0.434050       1.372957      -0.687685      -0.018701       0.018825      -0.025289       0.036656      -0.007340       0.011104      -0.003987      -0.004366      -0.002027      -0.012906      -0.002106       0.015012              1.887940       1.905955      -0.267826       0.238559       1.778204      -0.208501       1.979662           0.000005
           42              H       2.295357       8.015585       5.341758       0.092374       1.044904 0.75297104E+01  0.74089953E+02                                 1.799930                            1.675981      -1.290887       2.252525                    0.993310       3.992722      11.846169       0.444973       1.398914      -0.681340      -0.027889       0.034942       0.007174       0.045279      -0.009882      -0.000888       0.008670      -0.002289       0.009044      -0.013312      -0.000332       0.013644              1.868365       1.750269      -0.485064      -0.115476       2.277547       0.244708       1.577278           0.000003
           43              H       4.178243       4.332260       2.080487       0.094490       1.269891 0.10781053E+02  0.11378711E+03                                 1.928299                            1.909685      -1.041697       2.364677                    0.997190       3.824577      11.022696       0.457489       1.268509      -0.712046       0.019205      -0.013630      -0.007339       0.024667      -0.001549      -0.002310      -0.001235       0.001765       0.009624      -0.004109      -0.000202       0.004312              1.923672       1.923333      -0.321055      -0.081797       1.974421       0.039518       1.873261           0.000004
           44              H       2.591579       4.529338       2.006453       0.125492       1.083739 0.83595006E+01  0.82914288E+02                                 1.752490                            1.696279      -0.751388       2.522235                    0.999015       3.463444       9.723061       0.478423       1.290760      -0.707918      -0.027348      -0.013298      -0.009809       0.031953       0.003344       0.004399      -0.002278       0.009475      -0.002879      -0.007493      -0.000346       0.007839              1.768172       2.075360       0.394206      -0.041025       1.615221       0.032267       1.613935           0.000004
           45              H       5.641221       6.113044       1.316304       0.069785       1.366385 0.12277316E+02  0.13423163E+03                                 2.026711                            2.037625      -1.354730       2.204403                    0.992204       4.219459      12.490215       0.441752       1.268167      -0.710115       0.016182      -0.016514      -0.006717       0.024076       0.003853      -0.000271      -0.003773       0.002355      -0.043780      -0.015266       0.003700       0.011567              2.003548       2.251127      -0.334294       0.169871       1.914030      -0.066134       1.845488           0.000003
           46              H       4.863801       7.219958       2.178363       0.093501       1.090299 0.84572005E+01  0.85068459E+02                                 1.813741                            1.745669      -1.193138       2.299967                    0.993726       3.934561      11.535036       0.450646       1.351227      -0.692119      -0.003457       0.023881       0.026077       0.035528       0.003786      -0.001649       0.009356      -0.012756       0.006168      -0.010473      -0.002899       0.013372              1.866390       1.494073       0.035981      -0.044942       1.660306       0.369467       2.444791           0.000002
           47              H       5.217029       8.989826      12.194316       0.109323       1.187416 0.93900802E+01  0.96237395E+02                                 1.879324                            1.810750      -1.003473       2.391101                    0.996394       3.735975      10.790675       0.456407       1.309421      -0.702783      -0.032268      -0.013713      -0.005542       0.035496       0.000858      -0.001524      -0.003380       0.023034       0.002262      -0.012749       0.001311       0.011438              1.898809       2.104339       0.443829       0.218173       1.786337       0.152811       1.805752           0.000002
           48              H       6.805129       8.825479      12.339875       0.081463       1.229029 0.10550327E+02  0.11121192E+03                                 1.907144                            1.904205      -1.140097       2.313374                    0.994513       3.980650      11.621769       0.450846       1.288822      -0.706287       0.020027      -0.012930       0.000190       0.023839      -0.006063       0.001837       0.001960      -0.006239       0.023096      -0.011026       0.002872       0.008154              1.896706       1.847639      -0.343786      -0.066148       2.029894       0.139185       1.812586           0.000002
           49              H       5.686845       4.943892      11.082548       0.144812       1.154235 0.91571063E+01  0.93653583E+02                                 1.878805                            1.813211      -1.096544       2.362192                    0.995648       3.686983      10.784609       0.444805       1.346387      -0.694991      -0.003580      -0.026320       0.007103       0.027496       0.005102       0.003591      -0.002966      -0.008445      -0.003369      -0.008757       0.001382       0.007376              1.908709       1.788400       0.314295      -0.182373       2.193100      -0.389618       1.744626           0.000001
           50              H       6.322233       6.331603      11.551850       0.140465       1.036514 0.82182537E+01  0.82145009E+02                                 1.772834                            1.736666      -1.177210       2.328571                    0.994032       3.688818      10.810683       0.445266       1.376209      -0.688368       0.009937       0.013313       0.020439       0.026339      -0.002669       0.004122       0.005372       0.000000       0.011656      -0.008328       0.000660       0.007668              1.787988       1.535812       0.068146       0.072468       1.803293       0.333533       2.024857          -0.000001
           51              H       7.199726       4.945126       9.196557       0.101024       1.286166 0.10884876E+02  0.11584181E+03                                 1.985424                            1.950056      -1.257089       2.276710                    0.992232       3.944696      11.639001       0.439301       1.310092      -0.702161      -0.011568      -0.014538      -0.036159       0.040653       0.008094      -0.003332       0.006472      -0.004008       0.017935      -0.013616       0.003603       0.010013              1.996151       1.795674       0.022741       0.129289       1.839213       0.266620       2.353565           0.000004
           52              H       7.613463       7.273241       9.178990       0.130834       0.992862 0.77421599E+01  0.76462357E+02                                 1.729761                            1.691528      -1.195626       2.305520                    0.994791       3.809368      11.203073       0.447500       1.385887      -0.685167      -0.016300       0.009408      -0.012646       0.022675      -0.003368      -0.000067      -0.005199      -0.001826       0.001965      -0.005969      -0.000594       0.006563              1.745342       1.798264      -0.221328       0.186415       1.739231      -0.262993       1.698532           0.000002
           53              H       8.395856       7.155577      10.564309       0.140875       1.135188 0.93671388E+01  0.95947649E+02                                 1.830531                            1.814325      -1.030118       2.390480                    0.997077       3.623060      10.463012       0.453758       1.317814      -0.701631       0.005850       0.004665       0.024293       0.025419       0.007796       0.001948       0.003187       0.002766       0.006556      -0.009145       0.000389       0.008756              1.830173       1.614888       0.056390       0.030174       1.772525       0.284354       2.103106           0.000004
           54              C       7.619756       7.152228       3.460661       0.105445      24.699235 0.34490423E+03  0.76985877E+04                                 7.529302                            6.332035      -0.009381       2.018133                    0.999028      26.224736      74.909249       0.629469       0.435933      -1.045817       0.000806       0.006036       0.048171       0.048555       0.014924       0.004913      -0.006899       0.078750       0.042823      -0.050161       0.014565       0.035596              8.044615       4.913916      -0.917928      -0.060536      10.771118      -0.178600       8.448810           0.000002
           55              C       7.820501       5.791430       3.385372      -0.210083      30.894357 0.46279141E+03  0.11040887E+05                                 8.488789                            7.154652       0.267861       2.058290                    0.999485      29.868090      86.225279       0.618963       0.414785      -1.066277       0.007152       0.010249      -0.007030       0.014339       0.006669      -0.011910       0.014770       0.011090       0.010406      -0.023381       0.005841       0.017540              9.117772       5.554758      -1.347061      -0.035960      12.487662      -1.539398       9.310896          -0.000001
           56              C       7.768385       5.017402       4.537671       0.171677      30.751951 0.40644633E+03  0.93991854E+04                                 8.823753                            6.918462      -0.207275       1.957297                    0.999418      25.911928      73.961019       0.599752       0.441618      -1.048335       0.014047      -0.029493       0.005975       0.033209      -0.004129       0.005724      -0.003249       0.007348      -0.055322      -0.019704       0.003709       0.015995             10.244077       5.796380      -2.828505      -0.309215      16.146180      -1.148939       8.789671           0.000001
           57              C       7.482897       5.670294       5.728493      -0.182228      30.574721 0.46839226E+03  0.11259287E+05                                 8.572469                            7.302963      -0.043091       1.969947                    0.997814      29.961564      88.122909       0.596740       0.426992      -1.053767       0.007826       0.007436       0.006333       0.012516       0.009172       0.006833      -0.005940       0.030521      -0.009613      -0.019779      -0.000753       0.020532              9.171647       5.861718      -2.002698      -0.870402      12.774508       0.598404       8.878715           0.000004
           58              C       7.275699       7.032730       5.725607       0.086537      25.912707 0.36156176E+03  0.81650780E+04                                 7.784244                            6.492511       0.157311       2.067073                    0.998901      26.625474      76.466716       0.620375       0.437194      -1.045195       0.006475       0.004171      -0.044699       0.045358       0.006680       0.001608       0.001732       0.069067       0.043374      -0.042446       0.014274       0.028172              8.377273       5.003556      -0.851873      -0.959199      11.125856      -0.054928       9.002409           0.000005
           59              C       7.980699       3.526236       4.426243      -0.176973      29.838040 0.42161389E+03  0.99072233E+04                                 8.489769                            6.828459      -0.330609       1.877991                    0.997803      30.027152      88.348785       0.628503       0.414726      -1.057668       0.024398       0.003874       0.063239       0.067893      -0.000211       0.020094      -0.004133      -0.013524      -0.092570      -0.039504       0.016543       0.022961              9.912687       8.314643      -3.114519       1.578275      14.401448      -2.271084       7.021971           0.000001
           60              C       9.037934      14.543926       5.406507      -0.109724      27.103004 0.41648435E+03  0.98173992E+04                                 8.156445                            6.946486      -0.534518       1.823452                    0.997408      29.927959      89.997407       0.598061       0.434473      -1.038985       0.027662       0.030661       0.058479       0.071590       0.018764       0.040761      -0.020205      -0.035196      -0.055769      -0.062985       0.027579       0.035406              9.177110       6.837916      -0.559740       1.260077      13.210819      -2.102625       7.482596           0.000003
           61              C       1.537592       3.388439       5.932652      -0.118146      25.415218 0.42567188E+03  0.10106117E+05                                 7.827490                            7.043078      -0.562575       1.809779                    0.997397      30.408321      92.284037       0.590358       0.437000      -1.035708      -0.042574      -0.064511       0.041043       0.087514       0.005312       0.043887       0.002109      -0.034063       0.033324      -0.052906       0.010895       0.042011              8.371358       7.583802      -0.057396       1.487098      10.107828      -1.774158       7.422444           0.000003
           62              C       6.945539      11.692793       6.734104       0.099473      25.067910 0.35248600E+03  0.79176683E+04                                 7.624985                            6.421067      -0.032080       2.008590                    0.998699      26.507784      76.175825       0.621651       0.438636      -1.043284       0.040663      -0.030546       0.006047       0.051216       0.013260      -0.002557      -0.025446      -0.002001      -0.075107      -0.037961       0.004142       0.033819              8.136994       6.820009      -1.904915       0.866555       7.599485       1.386312       9.991488           0.000004
           63              C       6.957589      12.248539       7.997203      -0.200456      30.485336 0.46359892E+03  0.11074063E+05                                 8.445087                            7.185515       0.242141       2.053525                    0.999123      29.790966      86.287841       0.613955       0.417643      -1.063575       0.002545       0.007785      -0.014934       0.017033       0.002276      -0.012428      -0.003994      -0.024890      -0.050781      -0.024578       0.002682       0.021897              9.003832       7.081629      -1.769448       1.376251       7.660371       0.604780      12.269497           0.000002
           64              C       7.693273      11.648904       9.008586       0.169837      30.697691 0.40290942E+03  0.92985830E+04                                 8.814529                            6.883906      -0.146289       1.979283                    0.999327      25.822119      73.669723       0.601732       0.441056      -1.048497      -0.001354       0.007457       0.030278       0.031212       0.021357      -0.011130       0.002232      -0.001777       0.021122      -0.027607       0.006638       0.020968             10.244402       6.627718      -2.160653      -0.123630       7.970377       1.783305      16.135112           0.000004
           65              C       8.410369      10.497364       8.691744      -0.181362      31.301355 0.47425875E+03  0.11464447E+05                                 8.764381                            7.380850      -0.179877       1.921270                    0.997622      30.459672      90.575842       0.588220       0.430753      -1.048835      -0.003593      -0.009197      -0.002939       0.010303       0.018232      -0.006029      -0.013518       0.011582      -0.019325      -0.020956      -0.006456       0.027412              9.459194       7.354608      -2.738317      -0.387154       8.974188       2.483139      12.048786           0.000004
           66              C       8.357557      10.002725       7.412458       0.081868      26.591799 0.36615266E+03  0.83137460E+04                                 7.977113                            6.561781       0.013404       2.017353                    0.998855      27.006614      78.351417       0.611729       0.440973      -1.040582      -0.025893       0.040318      -0.016593       0.050708       0.010859      -0.012735      -0.018944       0.018259      -0.094261      -0.040203       0.004274       0.035929              8.670957       6.668728      -2.486500       0.943270       8.559221       1.445765      10.784923           0.000007
           67              C       7.701874      12.238121      10.394783      -0.169628      29.713978 0.42261053E+03  0.99608370E+04                                 8.569951                            6.918690      -0.354239       1.877683                    0.997211      30.015012      89.156628       0.611803       0.424755      -1.048801      -0.010131      -0.055276       0.021049       0.060009       0.021453      -0.004067       0.006017      -0.006934       0.081154      -0.036035       0.008018       0.028016              9.985141       6.877267       0.895753      -2.066432       7.306268      -0.073210      15.771890           0.000001
           68              C       6.268205      10.485774      11.242914      -0.117453      25.453000 0.41828904E+03  0.98762676E+04                                 7.788237                            6.943289      -0.485872       1.832578                    0.997895      30.240299      91.182626       0.600212       0.432201      -1.039752       0.046477      -0.008599       0.064529       0.079988       0.043777      -0.003738       0.002671      -0.061149       0.020751      -0.057179       0.007230       0.049948              8.375400       6.692304       1.397799      -0.136317       7.387295      -1.117546      11.046600           0.000003
           69              C       5.089520       7.756614       0.200394      -0.118358      27.106281 0.41052985E+03  0.96359365E+04                                 8.123366                            6.864193      -0.444106       1.851872                    0.997717      29.823811      89.301859       0.606305       0.430393      -1.042123      -0.015083      -0.072798      -0.012502       0.075388       0.036267       0.012310      -0.012610      -0.010628       0.114580      -0.058926       0.017468       0.041458              9.186802       6.085147       1.085801      -0.020697       7.641434      -0.228598      13.833824           0.000002
           70              C       6.040844      10.711491       2.648167       0.648546      20.508555 0.24531785E+03  0.50667039E+04                                 7.014414                            5.626278      -0.001486       2.064640                    0.999785      21.913961      61.714709       0.612865       0.483888      -1.011226       0.011145      -0.004580       0.028260       0.030721       0.065149       0.003612       0.000779      -0.034486      -0.161056      -0.054158      -0.040131       0.094289              7.776445       8.808302      -3.008638       1.634964       5.821351      -0.635664       8.699681           0.000007
           71              C       5.042924      11.459587       1.789119      -0.353143      31.957087 0.49818569E+03  0.12165435E+05                                 8.775779                            7.365243      -0.348683       1.873162                    0.997292      31.602722      93.782783       0.614265       0.408333      -1.065261      -0.067986       0.016810       0.043757       0.082580       0.004088      -0.013278       0.014391       0.015088      -0.000104      -0.023126       0.004085       0.019041              9.750994      12.501509      -2.124788       0.394247       8.074361      -1.491033       8.677112          -0.000001
           72              C       3.734426      11.818332       2.499095      -0.062302      29.968038 0.45358823E+03  0.10840436E+05                                 8.629705                            7.200833      -0.528414       1.838908                    0.997373      28.779092      85.018672       0.597842       0.428682      -1.050376       0.035906      -0.092058      -0.014592       0.099884       0.030182      -0.025475       0.005344       0.028773      -0.043280      -0.040967      -0.005840       0.046806              9.679874      11.355877      -0.715123      -0.418431       9.175951      -2.158916       8.507795          -0.000001
           73              C       2.956296      10.555538       2.830743      -0.367222      32.379421 0.51405064E+03  0.12668855E+05                                 8.894484                            7.516459      -0.293261       1.875014                    0.997693      32.234805      96.527925       0.603007       0.412147      -1.061342       0.035082       0.073617      -0.017764       0.083461       0.029716       0.008574      -0.011428      -0.015896      -0.030826      -0.033759      -0.002480       0.036238              9.888506      12.313800       1.464433      -3.110266       8.719247      -1.542653       8.632470          -0.000001
           74              C       1.658602      10.751868       3.580747       0.654532      20.890517 0.24397410E+03  0.50407559E+04                                 7.115418                            5.625893      -0.094427       2.032079                    0.999693      22.058801      62.486126       0.609374       0.486486      -1.008126      -0.028499      -0.015836       0.006575       0.033259       0.020370       0.058734       0.006945       0.037193       0.170709      -0.060722      -0.032263       0.092985              7.977435       9.437429       0.707480      -3.150392       8.743394      -0.696029       5.751481           0.000007
           75              C       2.948431      12.773979       1.594622       0.636280      21.758960 0.26265117E+03  0.55363566E+04                                 7.373852                            5.893988      -0.454260       1.908800                    0.998701      22.762081      65.462700       0.585856       0.495987      -1.001684      -0.033369      -0.000264      -0.051055       0.060994       0.004249      -0.086011       0.030907       0.068217       0.075198      -0.081293      -0.030412       0.111705              8.172846       7.545300      -0.128427       2.692373       9.758515      -1.777458       7.214723           0.000005
           76              C       3.533068      10.085464       9.087514       0.105445      24.699237 0.34490425E+03  0.76985882E+04                                 7.529302                            6.332035      -0.009381       2.018133                    0.999028      26.224737      74.909250       0.629469       0.435933      -1.045817      -0.000806      -0.006036      -0.048171       0.048555       0.014924       0.004913      -0.006899       0.078750       0.042823      -0.050161       0.014565       0.035596              8.044615       4.913916      -0.917928      -0.060536      10.771118      -0.178599       8.448810           0.000003
           77              C       3.332323      11.446262       9.162803      -0.210082      30.894348 0.46279123E+03  0.11040882E+05                                 8.488787                            7.154651       0.267862       2.058290                    0.999485      29.868085      86.225257       0.618963       0.414785      -1.066277      -0.007152      -0.010249       0.007030       0.014339       0.006669      -0.011910       0.014770       0.011090       0.010406      -0.023381       0.005841       0.017541              9.117770       5.554757      -1.347060      -0.035960      12.487658      -1.539397       9.310895          -0.000001
           78              C       3.384439      12.220290       8.010504       0.171677      30.751955 0.40644641E+03  0.93991877E+04                                 8.823753                            6.918462      -0.207274       1.957297                    0.999418      25.911930      73.961022       0.599752       0.441618      -1.048336      -0.014047       0.029493      -0.005975       0.033209      -0.004129       0.005724      -0.003249       0.007348      -0.055322      -0.019704       0.003709       0.015995             10.244077       5.796380      -2.828505      -0.309215      16.146180      -1.148940       8.789671           0.000001
           79              C       3.669927      11.567398       6.819682      -0.182228      30.574720 0.46839223E+03  0.11259287E+05                                 8.572469                            7.302963      -0.043091       1.969947                    0.997814      29.961564      88.122910       0.596740       0.426992      -1.053767      -0.007826      -0.007436      -0.006333       0.012516       0.009172       0.006833      -0.005940       0.030521      -0.009613      -0.019779      -0.000753       0.020532              9.171647       5.861718      -2.002697      -0.870402      12.774507       0.598403       8.878715           0.000003
           80              C       3.877125      10.204962       6.822568       0.086538      25.912705 0.36156171E+03  0.81650767E+04                                 7.784243                            6.492510       0.157311       2.067073                    0.998901      26.625472      76.466708       0.620375       0.437194      -1.045195      -0.006475      -0.004171       0.044699       0.045358       0.006680       0.001608       0.001732       0.069067       0.043374      -0.042446       0.014274       0.028172              8.377273       5.003555      -0.851873      -0.959199      11.125855      -0.054929       9.002408           0.000005
           81              C       3.172125      13.711456       8.121932      -0.176973      29.838031 0.42161376E+03  0.99072192E+04                                 8.489768                            6.828458      -0.330609       1.877991                    0.997803      30.027147      88.348764       0.628503       0.414726      -1.057668      -0.024398      -0.003874      -0.063239       0.067893      -0.000211       0.020094      -0.004133      -0.013524      -0.092570      -0.039504       0.016543       0.022961              9.912685       8.314642      -3.114518       1.578274      14.401444      -2.271083       7.021970           0.000001
           82              C       2.114890       2.693766       7.141668      -0.109724      27.103004 0.41648436E+03  0.98173996E+04                                 8.156445                            6.946486      -0.534519       1.823452                    0.997408      29.927960      89.997413       0.598061       0.434473      -1.038985      -0.027662      -0.030661      -0.058479       0.071590       0.018764       0.040761      -0.020205      -0.035196      -0.055769      -0.062985       0.027579       0.035406              9.177110       6.837916      -0.559740       1.260077      13.210818      -2.102624       7.482596           0.000003
           83              C       9.615232      13.849253       6.615523      -0.118146      25.415218 0.42567188E+03  0.10106117E+05                                 7.827490                            7.043078      -0.562575       1.809779                    0.997397      30.408323      92.284047       0.590358       0.437000      -1.035708       0.042574       0.064511      -0.041043       0.087514       0.005312       0.043887       0.002109      -0.034063       0.033324      -0.052906       0.010895       0.042011              8.371358       7.583803      -0.057396       1.487098      10.107828      -1.774158       7.422444           0.000003
           84              C       4.207285       5.544899       5.814071       0.099473      25.067907 0.35248595E+03  0.79176667E+04                                 7.624984                            6.421066      -0.032079       2.008591                    0.998699      26.507781      76.175809       0.621651       0.438635      -1.043284      -0.040663       0.030546      -0.006047       0.051216       0.013260      -0.002557      -0.025446      -0.002001      -0.075107      -0.037961       0.004142       0.033819              8.136993       6.820008      -1.904915       0.866555       7.599484       1.386312       9.991486           0.000004
           85              C       4.195235       4.989153       4.550972      -0.200455      30.485325 0.46359869E+03  0.11074056E+05                                 8.445085                            7.185513       0.242142       2.053525                    0.999123      29.790959      86.287812       0.613956       0.417642      -1.063575      -0.002545      -0.007785       0.014934       0.017033       0.002276      -0.012428      -0.003994      -0.024890      -0.050782      -0.024578       0.002682       0.021897              9.003829       7.081626      -1.769448       1.376250       7.660369       0.604780      12.269492           0.000002
           86              C       3.459551       5.588788       3.539589       0.169837      30.697692 0.40290943E+03  0.92985832E+04                                 8.814529                            6.883906      -0.146289       1.979283                    0.999327      25.822119      73.669725       0.601732       0.441056      -1.048497       0.001354      -0.007457      -0.030278       0.031212       0.021357      -0.011130       0.002232      -0.001777       0.021122      -0.027607       0.006638       0.020968             10.244403       6.627718      -2.160653      -0.123630       7.970378       1.783305      16.135113           0.000004
           87              C       2.742455       6.740328       3.856431      -0.181362      31.301358 0.47425880E+03  0.11464448E+05                                 8.764382                            7.380850      -0.179877       1.921270                    0.997622      30.459673      90.575847       0.588220       0.430753      -1.048835       0.003593       0.009197       0.002939       0.010303       0.018232      -0.006029      -0.013518       0.011582      -0.019325      -0.020956      -0.006456       0.027412              9.459195       7.354609      -2.738317      -0.387154       8.974189       2.483139      12.048787           0.000004
           88              C       2.795267       7.234967       5.135717       0.081868      26.591796 0.36615260E+03  0.83137444E+04                                 7.977113                            6.561780       0.013405       2.017353                    0.998855      27.006613      78.351416       0.611729       0.440974      -1.040582       0.025893      -0.040318       0.016593       0.050708       0.010859      -0.012735      -0.018944       0.018259      -0.094261      -0.040203       0.004274       0.035929              8.670958       6.668728      -2.486500       0.943270       8.559221       1.445765      10.784924           0.000007
           89              C       3.450950       4.999571       2.153392      -0.169628      29.713978 0.42261052E+03  0.99608369E+04                                 8.569950                            6.918690      -0.354239       1.877683                    0.997211      30.015013      89.156631       0.611803       0.424755      -1.048801       0.010131       0.055276      -0.021049       0.060009       0.021453      -0.004067       0.006017      -0.006934       0.081154      -0.036035       0.008018       0.028016              9.985141       6.877267       0.895753      -2.066432       7.306267      -0.073210      15.771888           0.000001
           90              C       4.884619       6.751918       1.305261      -0.117453      25.452998 0.41828899E+03  0.98762662E+04                                 7.788236                            6.943289      -0.485872       1.832578                    0.997895      30.240298      91.182625       0.600212       0.432201      -1.039752      -0.046477       0.008599      -0.064529       0.079988       0.043777      -0.003739       0.002671      -0.061149       0.020751      -0.057179       0.007230       0.049948              8.375399       6.692304       1.397799      -0.136317       7.387295      -1.117546      11.046599           0.000003
           91              C       6.063304       9.481078      12.347781      -0.118358      27.106279 0.41052980E+03  0.96359350E+04                                 8.123366                            6.864193      -0.444106       1.851872                    0.997717      29.823811      89.301862       0.606305       0.430393      -1.042123       0.015083       0.072798       0.012502       0.075388       0.036267       0.012310      -0.012610      -0.010628       0.114580      -0.058926       0.017468       0.041458              9.186802       6.085147       1.085801      -0.020697       7.641434      -0.228598      13.833825           0.000001
           92              C       5.111980       6.526201       9.900008       0.648546      20.508554 0.24531782E+03  0.50667033E+04                                 7.014414                            5.626278      -0.001486       2.064640                    0.999785      21.913960      61.714709       0.612865       0.483888      -1.011226      -0.011145       0.004580      -0.028260       0.030721       0.065149       0.003612       0.000779      -0.034486      -0.161056      -0.054158      -0.040131       0.094289              7.776445       8.808303      -3.008638       1.634964       5.821351      -0.635664       8.699681           0.000007
           93              C       6.109900       5.778105      10.759056      -0.353143      31.957088 0.49818570E+03  0.12165435E+05                                 8.775779                            7.365243      -0.348683       1.873162                    0.997292      31.602722      93.782782       0.614265       0.408333      -1.065261       0.067986      -0.016810      -0.043757       0.082580       0.004088      -0.013278       0.014391       0.015088      -0.000104      -0.023126       0.004085       0.019041              9.750994      12.501509      -2.124788       0.394247       8.074361      -1.491033       8.677112          -0.000001
           94              C       7.418398       5.419360      10.049080      -0.062302      29.968034 0.45358815E+03  0.10840434E+05                                 8.629705                            7.200833      -0.528415       1.838908                    0.997373      28.779091      85.018672       0.597841       0.428682      -1.050376      -0.035906       0.092058       0.014592       0.099884       0.030182      -0.025475       0.005344       0.028773      -0.043280      -0.040967      -0.005840       0.046806              9.679874      11.355876      -0.715123      -0.418431       9.175951      -2.158916       8.507795          -0.000001
           95              C       8.196528       6.682154       9.717432      -0.367223      32.379430 0.51405082E+03  0.12668860E+05                                 8.894486                            7.516461      -0.293261       1.875014                    0.997693      32.234811      96.527949       0.603007       0.412147      -1.061342      -0.035082      -0.073617       0.017764       0.083461       0.029716       0.008574      -0.011427      -0.015896      -0.030826      -0.033759      -0.002480       0.036238              9.888508      12.313803       1.464434      -3.110268       8.719249      -1.542653       8.632472          -0.000001
           96              C       9.494222       6.485824       8.967428       0.654532      20.890517 0.24397410E+03  0.50407559E+04                                 7.115418                            5.625893      -0.094427       2.032079                    0.999693      22.058801      62.486126       0.609374       0.486486      -1.008126       0.028499       0.015836      -0.006575       0.033259       0.020370       0.058734       0.006945       0.037193       0.170709      -0.060722      -0.032263       0.092985              7.977435       9.437430       0.707480      -3.150392       8.743394      -0.696029       5.751481           0.000008
           97              C       8.204393       4.463713      10.953553       0.636280      21.758961 0.26265118E+03  0.55363570E+04                                 7.373853                            5.893988      -0.454260       1.908800                    0.998701      22.762082      65.462705       0.585856       0.495987      -1.001684       0.033370       0.000264       0.051055       0.060994       0.004249      -0.086011       0.030907       0.068217       0.075198      -0.081293      -0.030412       0.111705              8.172847       7.545300      -0.128427       2.692373       9.758516      -1.777458       7.214724           0.000005
           98              N       7.347926       7.784652       4.610827      -0.225802      32.665220 0.51171792E+03  0.12317454E+05                                 8.510551                            7.330813       0.093396       2.063581                    0.998512      27.606752      75.924740       0.646117       0.393827      -1.097841       0.037324      -0.142205      -0.008019       0.147240       0.030981      -0.011119      -0.009686       0.079586       0.179028      -0.080492       0.016320       0.064172              9.073483       5.411182       0.108488      -0.822687      11.489666      -0.451262      10.319600           0.000005
           99              N       8.502724       2.893939       5.640028      -0.150833      33.089927 0.48059342E+03  0.11377920E+05                                 8.658113                            7.027070      -0.009753       2.019968                    0.999046      26.959102      73.314541       0.671458       0.385303      -1.104860       0.169658      -0.046789      -0.200614       0.266869       0.032103       0.221929      -0.070725      -0.150417      -0.313328      -0.302424       0.128247       0.174178             10.173489       8.488047      -1.887985       2.810680      14.939033      -2.933668       7.093386          -0.000009
          100              N       7.628069      10.574399       6.436335      -0.224876      33.704854 0.51861822E+03  0.12531591E+05                                 8.702316                            7.381080       0.016523       2.038453                    0.998110      27.695268      76.437452       0.643464       0.393934      -1.097226       0.011647       0.065792       0.125555       0.142227      -0.027708       0.008951      -0.037831       0.004323      -0.131664      -0.061662       0.001221       0.060440              9.366061       7.709540      -2.764343       1.199160       9.273950       1.221967      11.114692           0.000004
          101              N       7.527198      11.219890      11.438665      -0.149738      33.702547 0.48578468E+03  0.11537752E+05                                 8.786906                            7.076991      -0.037126       2.009669                    0.999140      27.076586      73.877551       0.667028       0.386620      -1.103343      -0.205015       0.168413       0.007757       0.265432       0.221904      -0.008549      -0.019677      -0.090253       0.466290      -0.304235       0.131197       0.173038             10.397078       6.876545       2.321806      -1.598629       7.370365      -0.741849      16.944324          -0.000009
          102              N       3.804898       9.453040       7.937348      -0.225802      32.665222 0.51171796E+03  0.12317455E+05                                 8.510551                            7.330814       0.093396       2.063581                    0.998512      27.606753      75.924744       0.646116       0.393827      -1.097841      -0.037324       0.142205       0.008019       0.147240       0.030981      -0.011119      -0.009686       0.079586       0.179028      -0.080492       0.016320       0.064172              9.073483       5.411182       0.108488      -0.822687      11.489667      -0.451262      10.319600           0.000005
          103              N       2.650100      14.343753       6.908147      -0.150833      33.089929 0.48059346E+03  0.11377921E+05                                 8.658113                            7.027071      -0.009753       2.019968                    0.999046      26.959103      73.314545       0.671458       0.385303      -1.104860      -0.169658       0.046789       0.200614       0.266869       0.032103       0.221929      -0.070725      -0.150417      -0.313328      -0.302424       0.128247       0.174178             10.173489       8.488048      -1.887985       2.810680      14.939034      -2.933668       7.093386          -0.000009
          104              N       3.524755       6.663293       6.111840      -0.224876      33.704856 0.51861827E+03  0.12531593E+05                                 8.702317                            7.381081       0.016523       2.038453                    0.998110      27.695269      76.437455       0.643464       0.393934      -1.097226      -0.011647      -0.065792      -0.125555       0.142227      -0.027708       0.008951      -0.037831       0.004323      -0.131664      -0.061662       0.001221       0.060440              9.366061       7.709541      -2.764343       1.199160       9.273950       1.221967      11.114693           0.000004
          105              N       3.625626       6.017802       1.109510      -0.149739      33.702555 0.48578482E+03  0.11537756E+05                                 8.786908                            7.076993      -0.037126       2.009669                    0.999140      27.076590      73.877567       0.667028       0.386620      -1.103343       0.205015      -0.168413      -0.007757       0.265432       0.221904      -0.008549      -0.019677      -0.090253       0.466290      -0.304235       0.131197       0.173038             10.397080       6.876547       2.321807      -1.598630       7.370366      -0.741849      16.944328          -0.000009
          106              O       6.927483      10.026966       2.104078      -0.587980      30.482134 0.50983340E+03  0.12080472E+05                                 7.627297                            6.941316       0.791457       2.298187                    0.997314      27.799573      72.272318       0.729397       0.354394      -1.144005       0.004438      -0.000943       0.015061       0.015730       0.000245      -0.022555       0.033386      -0.006430      -0.293144      -0.108004       0.047201       0.060802              7.919272       9.273940      -2.441307      -0.594209       7.377684       1.015655       7.106191          -0.000001
          107              O       5.972521      10.823257       3.916034      -0.571017      34.974283 0.56074307E+03  0.13599102E+05                                 8.415901                            7.278663       0.460075       2.203644                    0.996025      27.549602      72.326932       0.712835       0.354300      -1.144723       0.016901      -0.002079      -0.023915       0.029358       0.012259       0.030767      -0.011657       0.017301       0.153218      -0.047555      -0.015818       0.063373              9.121305       8.830084      -1.233742       2.348706       5.438377      -0.144933      13.095453          -0.000001
          108              O       1.127159       9.661444       3.986932      -0.591689      40.226869 0.61783875E+03  0.15374487E+05                                 9.316008                            7.687274       0.194586       2.111831                    0.994736      28.182885      75.316035       0.686246       0.358675      -1.139505      -0.009998       0.025596      -0.010762       0.029512       0.040379      -0.005520      -0.033660       0.014573      -0.030286      -0.050712      -0.006183       0.056895             10.473787      12.208266       3.814683      -2.661871      12.492735      -2.561360       6.720361          -0.000000
          109              O       1.156780      11.868896       3.774115      -0.576042      31.313809 0.53525064E+03  0.12807918E+05                                 7.737268                            7.110005       0.836566       2.318524                    0.996527      27.549600      71.426880       0.722721       0.354172      -1.146866       0.009721       0.002593       0.000148       0.010062      -0.038145       0.051927       0.046605      -0.067960       0.069908      -0.099632       0.028829       0.070803              8.000588       6.846726      -1.574999      -1.133248      11.031889       1.252989       6.123150           0.000002
          110              O       2.092261      12.260714       0.827301      -0.564730      35.301644 0.53645787E+03  0.12902158E+05                                 8.524382                            7.123995       0.505355       2.200447                    0.998209      28.051656      73.996710       0.717855       0.354767      -1.141221       0.056991      -0.005397       0.038499       0.068987      -0.000925       0.019704       0.014063       0.101987      -0.011474      -0.053492      -0.005690       0.059182              9.371431      11.742280       0.154197       4.981201       6.401511      -0.500523       9.970502          -0.000004
          111              O       2.791260       0.891151       1.642431      -0.581462      32.727814 0.52572467E+03  0.12539811E+05                                 7.946443                            6.999813       0.746090       2.254884                    0.999627      28.412714      73.857953       0.734730       0.349499      -1.149195       0.021928      -0.004590       0.000768       0.022416       0.042040      -0.108589       0.026032      -0.097367      -0.028541      -0.148507       0.062681       0.085826              8.382431       5.712531       1.471329      -0.176265      13.298138      -0.689805       6.136624          -0.000004
          112              O       4.225341       7.210726      10.444097      -0.587980      30.482136 0.50983345E+03  0.12080473E+05                                 7.627297                            6.941316       0.791457       2.298187                    0.997314      27.799575      72.272323       0.729397       0.354394      -1.144005      -0.004438       0.000943      -0.015061       0.015730       0.000245      -0.022555       0.033386      -0.006430      -0.293144      -0.108004       0.047201       0.060802              7.919272       9.273940      -2.441307      -0.594209       7.377684       1.015655       7.106191          -0.000001
          113              O       5.180303       6.414435       8.632141      -0.571017      34.974281 0.56074303E+03  0.13599101E+05                                 8.415901                            7.278663       0.460075       2.203644                    0.996025      27.549601      72.326929       0.712835       0.354300      -1.144723      -0.016901       0.002079       0.023915       0.029358       0.012259       0.030767      -0.011657       0.017301       0.153218      -0.047555      -0.015818       0.063373              9.121304       8.830084      -1.233742       2.348706       5.438376      -0.144933      13.095453          -0.000001
          114              O      10.025665       7.576248       8.561243      -0.591689      40.226874 0.61783884E+03  0.15374490E+05                                 9.316009                            7.687275       0.194587       2.111831                    0.994736      28.182887      75.316042       0.686246       0.358675      -1.139505       0.009998      -0.025596       0.010762       0.029512       0.040379      -0.005520      -0.033660       0.014573      -0.030286      -0.050712      -0.006183       0.056895             10.473788      12.208267       3.814684      -2.661871      12.492736      -2.561360       6.720361          -0.000000
          115              O       9.996044       5.368796       8.774060      -0.576042      31.313805 0.53525055E+03  0.12807915E+05                                 7.737267                            7.110004       0.836567       2.318524                    0.996527      27.549599      71.426873       0.722722       0.354172      -1.146866      -0.009721      -0.002593      -0.000148       0.010062      -0.038145       0.051927       0.046605      -0.067960       0.069908      -0.099632       0.028829       0.070803              8.000587       6.846725      -1.574998      -1.133248      11.031887       1.252989       6.123149           0.000002
          116              O       9.060563       4.976978      11.720874      -0.564730      35.301641 0.53645780E+03  0.12902156E+05                                 8.524381                            7.123995       0.505355       2.200448                    0.998209      28.051654      73.996704       0.717855       0.354767      -1.141221      -0.056991       0.005397      -0.038499       0.068987      -0.000925       0.019704       0.014063       0.101987      -0.011474      -0.053492      -0.005690       0.059182              9.371430      11.742279       0.154197       4.981200       6.401511      -0.500523       9.970501          -0.000004
          117              O       8.361564      16.346541      10.905744      -0.581462      32.727821 0.52572480E+03  0.12539815E+05                                 7.946444                            6.999814       0.746090       2.254884                    0.999627      28.412717      73.857964       0.734730       0.349499      -1.149195      -0.021928       0.004590      -0.000768       0.022416       0.042040      -0.108589       0.026032      -0.097367      -0.028542      -0.148507       0.062681       0.085826              8.382432       5.712532       1.471330      -0.176265      13.298140      -0.689805       6.136625          -0.000005

******************************************************
Auxiliary information for the entire system
The total spin magnetic moment of the unit cell is   0.000269
The total net atomic charge of the unit cell is   0.000003
Accuracy of reproducing the electrostatic potential in the unit cell:
  The inner radius (bohr) =    5.0000
  The outer radius (bohr) =   12.0000
  Valid grid points have density less than (e/(bohr^3)) =    0.0001
  The number of valid grid points were=         4114
  The rms potential error without charges in kcal/mol is=      4.40003
  The rms potential error with partial charges in kcal/mol is=      1.20710
  The RRMSE value at monopole order=      0.27434
  The rms potential error with partial charges and cloud penetration in kcal/mol is=      1.19982
  The RRMSE value at monopole order with cloud penetration is=      0.27268
  The rms potential error with partial charges and atomic dipoles in kcal/mol is=      0.70287
  The RRMSE value at dipole order=      0.15974
  The rms potential error with partial charges, atomic dipoles and cloud penetration in kcal/mol is=      0.67755
  The RRMSE value at dipole order with cloud penetration=      0.15399

******************************************************
The electron densities and ab initio electrostatic potential were computed in VASP using the PBE functional and
projector augmented wave method. See the main text of the journal article for a description of computational details.
The atomic charges, dipoles, and quadrupoles were computed with the DDEC6 method as described in
(a) T. A. Manz and N. Gabaldon Limas, RSC Adv. 6 (2016) 47771-47801 DOI: 10.1039/c6ra04656h
(b) N. Gabaldon Limas and T. A. Manz, RSC Adv. 8 (2018) 2678-2707 DOI: 10.1039/c7ra11829e.
For each atom in the material, the electron cloud parameters were fit to the spherically averaged atom-in-material
electron density using radial positions for which this density was between 10^-4 and 10^-2 electrons per cubic bohr.
The polarizabilities, dispersion coefficients, and quantum Drude oscillator (QDO) parameters were fit using the MCLF method.
The magnetic structure of the system was optimized in VASP from the default ferromagnetic initial guess using spin polarization.
The atomic spin moments (ASMs) were computed on this optimized magnetic structure using the DDEC6 partition as inputs
to the method of T. A. Manz and D. S. Sholl, J. Chem. Theory Comput. 7 (2011) 4146-4164 DOI: 10.1021/ct200539n.
The RMSE and RRMSE were computed using a uniform grid with Ewald summation.
