# Supplementary material for: A collection of forcefield precursors for metal–organic frameworks
Source: RSC Adv. 2019 Nov 13;9(63):36492–507. doi: 10.1039/c9ra07327b (PMC9075174; doi:10.1039/c9ra07327b)
Supplement: RA-009-C9RA07327B-s3693 [file RA-009-C9RA07327B-s3693.xyz]

  212
jmolscript: load "" {1 1 1} spacegroup "x,y,z" unitcell [{      7.662000     0.000000     0.000000 }, {      0.000000     9.905600     0.000000 }, {      0.000000    -4.009309    36.638284 }]
Zn     3.505671     1.556545     1.003156     0.740523
Zn     5.073470     5.879361    12.158781     0.658021
Zn     7.336671     6.344400    17.315986     0.740544
Zn     1.242470     2.021585     6.160361     0.658039
Zn     4.156329     4.339746    35.635128     0.740524
Zn     2.588530     0.016930    24.479503     0.658020
Zn     0.325329    -0.448109    19.322298     0.740550
Zn     6.419530     3.874706    30.477923     0.658039
H      6.108146     6.818836     3.378050     0.146492
H      5.372594     7.910302     7.181104     0.142869
H      4.454687     4.194330     5.935402     0.140587
H      6.991575     4.782690     2.414463     0.130040
H      6.281308     2.949254     0.956259     0.118135
H      3.539078     3.335155     3.748096     0.103594
H      2.787436     4.424782     7.902878     0.133546
H      2.828810     4.354884    10.342988     0.116629
H      5.749565     6.660362     9.225520     0.091309
H      6.034591     9.266980     3.011667     0.135670
H      7.408388     1.340850     3.370722     0.121849
H      7.301886    -0.636888     6.752436     0.103202
H      5.527367     3.287759    15.659203     0.105232
H      6.155651     1.643150    17.110079     0.111904
H      6.243764    -0.980333    14.091084     0.105235
H      5.525068     0.646446    12.640208     0.104635
H      2.277146     1.082110    14.941092     0.146472
H      1.541594    -0.009356    11.138038     0.142889
H      0.623687     3.706615    12.383740     0.140591
H      3.160575     3.118256    15.904679     0.130040
H      2.450308     4.951692    17.362883     0.118124
H      7.370078     4.565790    14.571046     0.103602
H      6.618436     3.476163    10.416264     0.133532
H      6.659810     3.546062     7.976154     0.116667
H      1.918565     1.240583     9.093622     0.091326
H      2.203591    -1.366035    15.307475     0.135642
H      3.577388     6.560095    14.948420     0.121823
H      3.470886     8.537833    11.566706     0.103214
H      1.696367     4.613187     2.659939     0.105234
H      2.324651     6.257795     1.209063     0.111907
H      2.412764     8.881278     4.228058     0.105221
H      1.694068     7.254500     5.678934     0.104602
H      1.553854    -0.922545    33.260234     0.146490
H      2.289406    -2.014011    29.457180     0.142872
H      3.207313     1.701961    30.702882     0.140586
H      0.670425     1.113601    34.223821     0.130041
H      1.380692     2.947037    35.682025     0.118134
H      4.122922     2.561136    32.890188     0.103594
H      4.874564     1.471509    28.735406     0.133546
H      4.833190     1.541407    26.295296     0.116631
H      1.912435    -0.764071    27.412764     0.091311
H      1.627409    -3.370689    33.626617     0.135670
H      0.253612     4.555441    33.267562     0.121850
H      0.360114     6.533179    29.885848     0.103209
H      2.134633     2.608532    20.979081     0.105231
H      1.506349     4.253141    19.528205     0.111899
H      1.418236     6.876624    22.547200     0.105235
H      2.136932     5.249845    23.998076     0.104632
H      5.384854     4.814181    21.697192     0.146469
H      6.120406     5.905647    25.500246     0.142886
H      7.038313     2.189676    24.254544     0.140590
H      4.501425     2.778035    20.733605     0.130039
H      5.211692     0.944599    19.275401     0.118120
H      0.291922     1.330501    22.067238     0.103604
H      1.043564     2.420128    26.222020     0.133533
H      1.002190     2.350229    28.662130     0.116665
H      5.743435     4.655708    27.544662     0.091325
H      5.458409     7.262326    21.330809     0.135638
H      4.084612    -0.663804    21.689864     0.121821
H      4.191114    -2.641542    25.071578     0.103212
H      5.965633     1.283104    33.978345     0.105235
H      5.337349    -0.361504    35.429221     0.111907
H      5.249236    -2.984987    32.410226     0.105222
H      5.967932    -1.358209    30.959350     0.104607
C      5.255366     5.362633     4.519332     0.238495
C      5.790940     6.614797     4.228791    -0.255310
C      5.833081     7.540414     5.247701     0.233579
C      5.349608     7.266547     6.510257    -0.286328
C      4.832423     6.010090     6.749505     0.228704
C      4.791049     5.042714     5.759172    -0.260413
C      6.221544     4.268792     2.503128    -0.103651
C      5.816224     3.257985     1.701482    -0.032825
C      4.304512     3.460665     3.234794     0.110860
C      3.383539     4.867675     8.463077    -0.091904
C      3.417252     4.834568     9.806603    -0.024669
C      5.011714     6.094656     9.208300     0.092648
C      6.457534    -0.395365     3.803054    -0.081115
C      7.212241     0.695922     4.014090    -0.008345
C      7.160139    -0.382765     5.869453     0.095297
C      5.453812     2.146405    13.986665    -0.025712
C      5.653790     2.421659    15.345579    -0.134694
C      6.029994     1.443420    16.210609    -0.095850
C      6.225375     0.150887    15.756660    -0.024354
C      6.069836    -0.123509    14.408005    -0.102597
C      5.662218     0.852480    13.536380    -0.120673
C      5.052323     3.227339    13.034070     0.568562
C      6.662109    -0.927321    16.684342     0.592527
C      1.424366     2.538312    13.799810     0.238470
C      1.959940     1.286149    14.090351    -0.255365
C      2.002081     0.360531    13.071441     0.233575
C      1.518608     0.634399    11.808885    -0.286296
C      1.001423     1.890855    11.569637     0.228733
C      0.960049     2.858232    12.559970    -0.260399
C      2.390544     3.632153    15.816014    -0.103645
C      1.985224     4.642961    16.617660    -0.032845
C      0.473512     4.440281    15.084348     0.110888
C      7.214539     3.033270     9.856065    -0.091927
C      7.248252     3.066377     8.512539    -0.024605
C      1.180714     1.806290     9.110842     0.092649
C      2.626534    -1.609290    14.516088    -0.081172
C      3.381241     7.205024    14.305052    -0.008390
C      3.329139     8.283710    12.449689     0.095330
C      1.622812     5.754540     4.332477    -0.025751
C      1.822790     5.479286     2.973563    -0.134679
C      2.198994     6.457525     2.108533    -0.095831
C      2.394375     7.750059     2.562482    -0.024342
C      2.238836     8.024455     3.911137    -0.102641
C      1.831218     7.048465     4.782762    -0.120708
C      1.221323     4.673606     5.285072     0.568579
C      2.831109     8.828267     1.634800     0.592522
C      2.406634     0.533658    32.118952     0.238490
C      1.871060    -0.718506    32.409493    -0.255321
C      1.828919    -1.644123    31.390583     0.233576
C      2.312392    -1.370256    30.128027    -0.286330
C      2.829577    -0.113799    29.888779     0.228700
C      2.870951     0.853577    30.879112    -0.260414
C      1.440456     1.627499    34.135156    -0.103652
C      1.845776     2.638306    34.936802    -0.032830
C      3.357488     2.435626    33.403490     0.110860
C      4.278461     1.028616    28.175207    -0.091907
C      4.244748     1.061723    26.831681    -0.024666
C      2.650286    -0.198365    27.429984     0.092648
C      1.204466    -3.613944    32.835230    -0.081119
C      0.449759     5.200369    32.624194    -0.008348
C      0.501861     6.279056    30.768831     0.095296
C      2.208188     3.749886    22.651619    -0.025710
C      2.008210     3.474632    21.292705    -0.134699
C      1.632006     4.452871    20.427675    -0.095856
C      1.436625     5.745404    20.881624    -0.024362
C      1.592164     6.019800    22.230279    -0.102594
C      1.999782     5.043811    23.101904    -0.120667
C      2.609677     2.668952    23.604214     0.568560
C      0.999891     6.823612    19.953942     0.592531
C      6.237634     3.357979    22.838474     0.238466
C      5.702060     4.610142    22.547933    -0.255368
C      5.659919     5.535760    23.566843     0.233575
C      6.143392     5.261892    24.829399    -0.286294
C      6.660577     4.005436    25.068647     0.228733
C      6.701951     3.038059    24.078314    -0.260397
C      5.271456     2.264138    20.822270    -0.103645
C      5.676776     1.253330    20.020624    -0.032855
C      7.188488     1.456010    21.553936     0.110894
C      0.447461     2.863021    26.782219    -0.091925
C      0.413748     2.829914    28.125745    -0.024609
C      6.481286     4.090001    27.527442     0.092649
C      5.035466    -2.400019    22.122196    -0.081177
C      4.280759    -1.308733    22.333232    -0.008395
C      4.332861    -2.387419    24.188595     0.095334
C      6.039188     0.141751    32.305807    -0.025747
C      5.839210     0.417005    33.664721    -0.134679
C      5.463006    -0.561234    34.529751    -0.095833
C      5.267625    -1.853768    34.075802    -0.024344
C      5.423164    -2.128164    32.727147    -0.102637
C      5.830782    -1.152174    31.855522    -0.120705
C      6.440677     1.222685    31.353212     0.568579
C      4.830891    -2.931976    35.003484     0.592524
I      1.481448    -1.433643    36.536796    -0.453834
I      7.504852     6.782338    11.910007    -0.515088
I      5.312448     5.325280    18.420630    -0.453557
I      3.673852     1.118607     6.409135    -0.515086
I      6.180552     7.329934     0.101488    -0.453838
I      0.157148    -0.886047    24.728277    -0.515146
I      2.349552     0.571011    18.217654    -0.453563
I      3.988148     4.777684    30.229149    -0.515084
N      4.623251     2.755046     2.142607    -0.250319
N      5.259197     4.379037     3.478072     0.023647
N      4.446259     5.610418    10.266047    -0.244912
N      4.406416     5.685679     8.093763     0.031529
N     -0.007662     0.722336     5.320612    -0.252742
N      6.439145     8.827670     4.998561     0.028802
N      0.792251     5.145900    16.176535    -0.250331
N      1.428197     3.521908    14.841070     0.023671
N      0.615259     2.290527     8.053095    -0.244841
N      0.575416     2.215267    10.225379     0.031505
N      3.823338     7.178610    12.998530    -0.252719
N      2.608145    -0.926724    13.320581     0.028793
N      3.038749     3.141245    34.495677    -0.250323
N      2.402803     1.517254    33.160212     0.023651
N      3.215741     0.285873    26.372237    -0.244907
N      3.255584     0.210612    28.544521     0.031529
N      0.007662     5.173955    31.317672    -0.252740
N      1.222855    -2.931379    31.639723     0.028806
N      6.869749     0.750391    20.461749    -0.250337
N      6.233803     2.374383    21.797214     0.023674
N      7.046741     3.605764    28.585189    -0.244846
N      7.086584     3.681024    26.412905     0.031505
N      3.838662    -1.282319    23.639754    -0.252717
N      5.053855     6.823015    23.317703     0.028793
O      5.190239     4.434491    13.453578    -0.551374
O      4.683014     2.947267    11.909274    -0.563456
O      6.619968    -0.729607    17.919052    -0.552688
O      7.028353     7.874732    16.178001    -0.521305
O      1.359239     3.466454     4.865564    -0.551365
O      0.852014     4.953678     6.409868    -0.563553
O      2.788968     8.630552     0.400090    -0.552681
O      3.197353     0.026213     2.141141    -0.521355
O      2.471761     1.461800    23.184706    -0.551377
O      2.978986     2.949024    24.729010    -0.563457
O      1.042032     6.625898    18.719232    -0.552701
O      0.633647    -1.978441    20.460283    -0.521300
O      6.302761     2.429837    31.772720    -0.551366
O      6.809986     0.942613    30.228416    -0.563544
O      4.873032    -2.734261    36.238194    -0.552686
O      4.464647     5.870078    34.497143    -0.521352

The following XYZ coordinates are in angstroms. Other properties are in atomic units.
The sperically averaged electron density of each atom fit to a function of the form exp(a - br)
eigen_1, eigen_2 and eigen_3 are the three eigenvalues of traceless quadrupole moment tensor
  atom number  atomic symbol              X              Y              Z     net charge C6 coefficient C8 coefficient C10 coefficient fluctuating dipole atomic polarizability isotropic forcefield polarizability              a              b squared Pearson coefficient          <r^3>          <r^4>         wp_QDO          m_QDO          q_QDO       dipole_x       dipole_y       dipole_z         dipole            Qxy            Qxz            Qyz     Q(x^2-y^2)  Q(3z^2 - R^2)        eigen_1        eigen_2        eigen_3 static polarizability      alpha(xx)      alpha(xy)      alpha(xz)      alpha(yy)      alpha(yz)      alpha(zz) atomic spin moment
            1             Zn       3.505671       1.556545       1.003156       0.740523     105.772671 0.23394327E+04  0.79137686E+05                                18.451365                           15.981475       0.257306       1.897763                    0.999113      51.439905     147.317257       0.442261       0.409406      -1.131265       0.057936      -0.072113       0.002900       0.092549      -0.018047      -0.061308      -0.019097       0.070468       0.047933      -0.067911      -0.015268       0.083180             20.714088      17.248385       3.967661       0.610230      24.607115       0.708550      20.286765          -0.000031
            2             Zn       5.073470       5.879361      12.158781       0.658021     112.306670 0.24215754E+04  0.82329933E+05                                18.905752                           16.033018       0.428922       1.941758                    0.998102      52.254230     148.276758       0.452567       0.398074      -1.143331      -0.005471      -0.067021       0.064795       0.093382       0.051900       0.015226      -0.010993       0.002766       0.007169      -0.058722       0.007766       0.050956             21.552124      18.746318      -5.761852      -0.576181      23.974873       1.622784      21.935182           0.000015
            3             Zn       7.336671       6.344400      17.315986       0.740544     105.772728 0.23394321E+04  0.79137543E+05                                18.451258                           15.981382       0.257418       1.897796                    0.999113      51.440004     147.316705       0.442267       0.409402      -1.131270       0.057941       0.072109      -0.002915       0.092549       0.018068       0.061316      -0.019107       0.070513       0.047993      -0.067947      -0.015257       0.083204             20.713973      17.248328      -3.967710      -0.610239      24.607003       0.708600      20.286589           0.000058
            4             Zn       1.242470       2.021585       6.160361       0.658039     112.306201 0.24215676E+04  0.82329546E+05                                18.905611                           16.032915       0.429034       1.941789                    0.998103      52.254297     148.276504       0.452572       0.398070      -1.143335      -0.005458       0.067005      -0.064817       0.093385      -0.051912      -0.015292      -0.010941       0.002793       0.007336      -0.058759       0.007806       0.050953             21.551960      18.746168       5.761861       0.576177      23.974862       1.622720      21.934849          -0.000040
            5             Zn       4.156329       4.339746      35.635128       0.740524     105.772129 0.23394182E+04  0.79137061E+05                                18.451299                           15.981423       0.257313       1.897767                    0.999113      51.439745     147.316598       0.442262       0.409406      -1.131266      -0.057932       0.072111      -0.002903       0.092545      -0.018054      -0.061316      -0.019095       0.070481       0.047926      -0.067921      -0.015270       0.083191             20.714010      17.248326       3.967646       0.610234      24.607008       0.708567      20.286696          -0.000027
            6             Zn       2.588530       0.016930      24.479503       0.658020     112.306683 0.24215767E+04  0.82330000E+05                                18.905758                           16.033025       0.428917       1.941756                    0.998102      52.254246     148.276887       0.452566       0.398074      -1.143331       0.005471       0.067023      -0.064794       0.093382       0.051897       0.015225      -0.010994       0.002760       0.007167      -0.058718       0.007766       0.050953             21.552126      18.746326      -5.761842      -0.576185      23.974851       1.622778      21.935202           0.000021
            7             Zn       0.325329      -0.448109      19.322298       0.740550     105.771524 0.23394010E+04  0.79136196E+05                                18.451108                           15.981268       0.257433       1.897804                    0.999113      51.439660     147.315260       0.442269       0.409401      -1.131271      -0.057935      -0.072105       0.002920       0.092542       0.018081       0.061329      -0.019103       0.070535       0.047984      -0.067961      -0.015261       0.083222             20.713789      17.248185      -3.967664      -0.610241      24.606754       0.708628      20.286428           0.000060
            8             Zn       6.419530       3.874706      30.477923       0.658039     112.306335 0.24215704E+04  0.82329671E+05                                18.905634                           16.032930       0.429026       1.941787                    0.998103      52.254318     148.276640       0.452571       0.398070      -1.143334       0.005459      -0.067008       0.064815       0.093385      -0.051911      -0.015288      -0.010944       0.002792       0.007324      -0.058756       0.007803       0.050953             21.551990      18.746201       5.761874       0.576184      23.974883       1.622735      21.934885          -0.000029
            9              H       6.108146       6.818836       3.378050       0.146492       0.876153 0.66017486E+01  0.63368992E+02                                 1.653255                            1.614566      -1.454228       2.206633                    0.992678       3.833639      11.535205       0.430927       1.480758      -0.666307       0.012778       0.007541      -0.028361       0.032008       0.004626      -0.007848       0.001862      -0.006107       0.002502      -0.011145       0.003799       0.007346              1.654660       1.468057       0.082902      -0.206648       1.591810      -0.076629       1.904112          -0.000011
           10              H       5.372594       7.910302       7.181104       0.142869       1.104526 0.85870125E+01  0.87051324E+02                                 1.863749                            1.793042      -1.367831       2.249355                    0.993159       3.742645      11.160211       0.430331       1.404009      -0.682784       0.000291       0.023276       0.023954       0.033401       0.007155      -0.000730       0.005473      -0.009180       0.020663      -0.012528       0.001723       0.010805              1.860468       1.509558       0.101827      -0.082741       2.037343       0.300964       2.034504          -0.000019
           11              H       4.454687       4.194330       5.935402       0.140587       0.922040 0.69180797E+01  0.67146675E+02                                 1.703337                            1.646094      -1.533373       2.162401                    0.991908       3.920625      11.839381       0.429647       1.468774      -0.668062      -0.011291      -0.027557       0.004660       0.030143       0.001763      -0.002912       0.003106      -0.001137       0.008515      -0.005418       0.000346       0.005071              1.715106       1.533271       0.261234      -0.067074       1.995391      -0.096281       1.616656          -0.000013
           12              H       6.991575       4.782690       2.414463       0.130040       0.947641 0.66020194E+01  0.63087544E+02                                 1.711799                            1.592826      -1.339175       2.253494                    0.993732       3.779631      11.181513       0.444783       1.441089      -0.673873       0.037645       0.019062      -0.013202       0.044214       0.008821      -0.013388       0.007059       0.006136       0.006028      -0.019531       0.004000       0.015531              1.766100       2.228591       0.487748      -0.029335       1.672179       0.032699       1.397530          -0.000011
           13              H       6.281308       2.949254       0.956259       0.118135       1.031284 0.71376090E+01  0.69618409E+02                                 1.816950                            1.659163      -1.398171       2.218512                    0.993118       3.925185      11.770264       0.434189       1.446293      -0.672591       0.023370      -0.013861      -0.035513       0.044715       0.008470      -0.013816       0.005398       0.002635       0.006090      -0.018675       0.003419       0.015256              1.895901       1.691269      -0.147938      -0.367603       1.585094       0.378509       2.411339          -0.000009
           14              H       3.539078       3.335155       3.748096       0.103594       1.049885 0.74819520E+01  0.73659476E+02                                 1.813632                            1.679599      -1.431041       2.190876                    0.993109       4.014640      11.997434       0.440012       1.413929      -0.678081      -0.043699      -0.013345       0.022344       0.050862       0.013752      -0.004350       0.012736       0.000578      -0.004007      -0.020977       0.004035       0.016942              1.861036       2.313276       0.070136      -0.496556       1.518393      -0.006812       1.751438          -0.000011
           15              H       2.787436       4.424782       7.902878       0.133546       0.972781 0.67925721E+01  0.65495566E+02                                 1.751157                            1.622041      -1.405014       2.220585                    0.993294       3.862960      11.550747       0.437328       1.452515      -0.671273      -0.033057      -0.019832      -0.018838       0.042906       0.019114      -0.003400      -0.002079       0.012412       0.029385      -0.024996       0.007695       0.017301              1.795927       1.952725       0.382674       0.436923       1.550646       0.225176       1.884410          -0.000012
           16              H       2.828810       4.354884      10.342988       0.116629       0.973938 0.66464861E+01  0.63242491E+02                                 1.713035                            1.575490      -1.090864       2.371024                    0.996084       3.627166      10.501954       0.459641       1.400460      -0.682750      -0.027378      -0.025732       0.025273       0.045282       0.019622      -0.000859       0.000252       0.008654       0.027490      -0.024691       0.009138       0.015552              1.779491       1.853603       0.406119      -0.430032       1.628453      -0.390799       1.856417          -0.000002
           17              H       5.749565       6.660362       9.225520       0.091309       1.419884 0.11075599E+02  0.11894913E+03                                 2.133597                            1.982302      -1.501161       2.150353                    0.992694       4.153103      12.502603       0.428655       1.330466      -0.696137       0.038938       0.027302       0.000370       0.047558       0.013870      -0.007864      -0.004807       0.002098       0.012343      -0.016158      -0.001684       0.017842              2.144601       2.452979       0.628239       0.034973       2.111965      -0.002865       1.868858          -0.000018
           18              H       6.034591       9.266980       3.011667       0.135670       0.967325 0.69631345E+01  0.67210308E+02                                 1.717085                            1.623687      -1.294034       2.279794                    0.994628       3.690561      10.856623       0.446935       1.419813      -0.678595      -0.020073      -0.000063      -0.040299       0.045021       0.012563       0.008245      -0.013071      -0.012735       0.028532      -0.024696       0.005446       0.019250              1.739666       1.650439       0.140494       0.433075       1.544548       0.153721       2.024010          -0.000013
           19              H       7.408388       1.340850       3.370722       0.121849       1.006213 0.70283795E+01  0.67672669E+02                                 1.735901                            1.609722      -1.115414       2.359194                    0.996337       3.619074      10.467688       0.460119       1.382540      -0.686412       0.009503       0.027313      -0.032711       0.043662       0.011404       0.009070      -0.001587      -0.003547       0.031545      -0.018990       0.003977       0.015013              1.793782       1.466319       0.162965      -0.104715       2.129214      -0.540180       1.785813          -0.000015
           20              H       7.301886      -0.636888       6.752436       0.103202       1.146098 0.86057548E+01  0.85956067E+02                                 1.807835                            1.720325      -0.860731       2.472452                    0.999017       3.491590       9.828023       0.475505       1.289625      -0.708259       0.011042      -0.011247       0.053447       0.055722       0.008847       0.008586      -0.007375      -0.013493       0.049134      -0.022438       0.002531       0.019907              1.799407       1.500610       0.058120       0.154507       1.604555      -0.147842       2.293056          -0.000026
           21              H       5.527367       3.287759      15.659203       0.105232       1.051046 0.79732477E+01  0.79892847E+02                                 1.826502                            1.741920      -1.544750       2.136737                    0.991542       4.140253      12.553376       0.428333       1.427093      -0.675338      -0.005036       0.031138       0.013822       0.034438      -0.002976       0.001457       0.002219      -0.014404       0.007929      -0.009407       0.002127       0.007280              1.854899       1.663381      -0.137114      -0.032588       2.289811       0.175529       1.611506           0.000016
           22              H       6.155651       1.643150      17.110079       0.111904       1.058739 0.77495554E+01  0.76714984E+02                                 1.814567                            1.702479      -1.326689       2.252732                    0.993027       3.852501      11.421474       0.441148       1.402549      -0.681686       0.003797       0.010256       0.035313       0.036968      -0.000188       0.002642       0.002953      -0.010157       0.026269      -0.009868      -0.000165       0.010033              1.863696       1.440610      -0.020580       0.128102       1.547344       0.079251       2.603134           0.000022
           23              H       6.243764      -0.980333      14.091084       0.105235       1.005872 0.75740069E+01  0.75005306E+02                                 1.781743                            1.704170      -1.506199       2.156452                    0.991574       4.104975      12.417371       0.430139       1.437909      -0.673334       0.007652      -0.033386      -0.012440       0.036441      -0.002261       0.001151       0.003736      -0.016447       0.005322      -0.009667       0.000328       0.009339              1.804318       1.536022      -0.155729       0.003129       2.300581       0.218357       1.576353           0.000011
           24              H       5.525068       0.646446      12.640208       0.104635       1.210540 0.97708208E+01  0.10150433E+03                                 1.918678                            1.864204      -1.230624       2.288689                    0.994738       3.849101      11.325325       0.442044       1.333790      -0.697037      -0.004311      -0.009708      -0.035772       0.037315      -0.001661       0.001760       0.006617      -0.012804       0.036374      -0.012978      -0.002146       0.015124              1.909187       1.659612       0.053874       0.153701       1.700621       0.123453       2.367327           0.000001
           25              H       2.277146       1.082110      14.941092       0.146472       0.876219 0.66023922E+01  0.63376564E+02                                 1.653317                            1.614628      -1.454185       2.206632                    0.992678       3.833811      11.535760       0.430927       1.480726      -0.666312       0.012778      -0.007544       0.028357       0.032005      -0.004626       0.007848       0.001861      -0.006114       0.002511      -0.011147       0.003800       0.007347              1.654723       1.468111      -0.082908       0.206656       1.591878      -0.076630       1.904179           0.000014
           26              H       1.541594      -0.009356      11.138038       0.142889       1.104299 0.85847693E+01  0.87022915E+02                                 1.863517                            1.792829      -1.367687       2.249459                    0.993162       3.742150      11.158378       0.430349       1.404042      -0.682779       0.000289      -0.023280      -0.023965       0.033412      -0.007152       0.000733       0.005481      -0.009184       0.020662      -0.012528       0.001717       0.010811              1.860234       1.509390      -0.101803       0.082723       2.037069       0.300910       2.034244          -0.000008
           27              H       0.623687       3.706615      12.383740       0.140591       0.922013 0.69178257E+01  0.67143636E+02                                 1.703312                            1.646071      -1.533391       2.162401                    0.991908       3.920545      11.839114       0.429647       1.468786      -0.668060      -0.011287       0.027557      -0.004670       0.030143      -0.001762       0.002911       0.003103      -0.001133       0.008524      -0.005416       0.000344       0.005071              1.715081       1.533249      -0.261230       0.067073       1.995360      -0.096282       1.616633           0.000003
           28              H       3.160575       3.118256      15.904679       0.130040       0.947692 0.66024474E+01  0.63092606E+02                                 1.711848                            1.592867      -1.339187       2.253478                    0.993732       3.779742      11.181899       0.444782       1.441072      -0.673875       0.037644      -0.019060       0.013193       0.044209      -0.008821       0.013388       0.007060       0.006133       0.006029      -0.019531       0.004001       0.015530              1.766153       2.228666      -0.487771       0.029335       1.672228       0.032702       1.397564           0.000015
           29              H       2.450308       4.951692      17.362883       0.118124       1.031390 0.71385159E+01  0.69629367E+02                                 1.817055                            1.659251      -1.398207       2.218475                    0.993117       3.925424      11.771105       0.434184       1.446264      -0.672595       0.023367       0.013864       0.035509       0.044712      -0.008473       0.013815       0.005399       0.002636       0.006093      -0.018677       0.003420       0.015256              1.896014       1.691363       0.147950       0.367633       1.585180       0.378543       2.411498           0.000018
           30              H       7.370078       4.565790      14.571046       0.103602       1.049908 0.74821685E+01  0.73662306E+02                                 1.813670                            1.679632      -1.431156       2.190824                    0.993109       4.014728      11.997842       0.440004       1.413943      -0.678078      -0.043696       0.013344      -0.022349       0.050861      -0.013749       0.004349       0.012740       0.000582      -0.004010      -0.020978       0.004035       0.016942              1.861076       2.313330      -0.070136       0.496571       1.518424      -0.006811       1.751474           0.000012
           31              H       6.618436       3.476163      10.416264       0.133532       0.972841 0.67930574E+01  0.65501292E+02                                 1.751213                            1.622085      -1.404984       2.220585                    0.993294       3.863075      11.551112       0.437329       1.452491      -0.671277      -0.033058       0.019838       0.018830       0.042906      -0.019114       0.003397      -0.002080       0.012416       0.029380      -0.024997       0.007695       0.017301              1.795987       1.952797      -0.382698      -0.436950       1.550693       0.225192       1.884472          -0.000003
           32              H       6.659810       3.546062       7.976154       0.116667       0.973850 0.66457643E+01  0.63234121E+02                                 1.712959                            1.575426      -1.090938       2.371016                    0.996085       3.626985      10.501422       0.459639       1.400497      -0.682743      -0.027376       0.025738      -0.025280       0.045287      -0.019619       0.000863       0.000254       0.008649       0.027487      -0.024688       0.009137       0.015551              1.779408       1.853516      -0.406090       0.430001       1.628382      -0.390771       1.856326          -0.000014
           33              H       1.918565       1.240583       9.093622       0.091326       1.420174 0.11078419E+02  0.11898719E+03                                 2.133868                            1.982536      -1.501424       2.150209                    0.992691       4.153631      12.504666       0.428635       1.330441      -0.696140       0.038927      -0.027301      -0.000375       0.047548      -0.013861       0.007873      -0.004811       0.002073       0.012355      -0.016152      -0.001691       0.017842              2.144876       2.453309      -0.628358      -0.034982       2.112231      -0.002861       1.869088          -0.000017
           34              H       2.203591      -1.366035      15.307475       0.135642       0.967406 0.69638772E+01  0.67219055E+02                                 1.717153                            1.623752      -1.293976       2.279796                    0.994628       3.690745      10.857179       0.446936       1.419775      -0.678602      -0.020075       0.000063       0.040293       0.045017      -0.012565      -0.008246      -0.013070      -0.012741       0.028537      -0.024699       0.005448       0.019251              1.739734       1.650505      -0.140502      -0.433094       1.544614       0.153726       2.024085           0.000021
           35              H       3.577388       6.560095      14.948420       0.121823       1.006282 0.70289877E+01  0.67679905E+02                                 1.735969                            1.609782      -1.115377       2.359193                    0.996336       3.619236      10.468221       0.460115       1.382524      -0.686414       0.009500      -0.027316       0.032703       0.043657      -0.011405      -0.009071      -0.001588      -0.003547       0.031543      -0.018991       0.003978       0.015012              1.793854       1.466375      -0.162976       0.104719       2.129309      -0.540205       1.785877           0.000022
           36              H       3.470886       8.537833      11.566706       0.103214       1.145939 0.86042166E+01  0.85936857E+02                                 1.807683                            1.720185      -0.860657       2.472516                    0.999018       3.491265       9.826886       0.475519       1.289646      -0.708256       0.011040       0.011241      -0.053456       0.055730      -0.008843      -0.008582      -0.007373      -0.013489       0.049131      -0.022431       0.002527       0.019904              1.799256       1.500492      -0.058107      -0.154489       1.604421      -0.147827       2.292855          -0.000006
           37              H       1.696367       4.613187       2.659939       0.105234       1.050969 0.79724965E+01  0.79883469E+02                                 1.826424                            1.741848      -1.544697       2.136775                    0.991542       4.140062      12.552667       0.428338       1.427109      -0.675336      -0.005036      -0.031139      -0.013828       0.034441       0.002975      -0.001457       0.002216      -0.014403       0.007931      -0.009406       0.002128       0.007278              1.854818       1.663310       0.137105       0.032587       2.289702       0.175524       1.611442          -0.000011
           38              H       2.324651       6.257795       1.209063       0.111907       1.058629 0.77485339E+01  0.76702358E+02                                 1.814455                            1.702380      -1.326628       2.252780                    0.993028       3.852236      11.420508       0.441156       1.402570      -0.681684       0.003796      -0.010257      -0.035317       0.036971       0.000187      -0.002642       0.002955      -0.010153       0.026274      -0.009867      -0.000168       0.010035              1.863579       1.440533       0.020576      -0.128091       1.547253       0.079249       2.602951          -0.000011
           39              H       2.412764       8.881278       4.228058       0.105221       1.005889 0.75741549E+01  0.75006988E+02                                 1.781748                            1.704175      -1.506111       2.156483                    0.991575       4.105004      12.417395       0.430143       1.437890      -0.673338       0.007653       0.033386       0.012436       0.036440       0.002264      -0.001147       0.003741      -0.016451       0.005323      -0.009669       0.000324       0.009345              1.804324       1.536026       0.155730      -0.003130       2.300587       0.218354       1.576358          -0.000013
           40              H       1.694068       7.254500       5.678934       0.104602       1.210710 0.97725722E+01  0.10152674E+03                                 1.918817                            1.864336      -1.230674       2.288629                    0.994737       3.849457      11.326485       0.442042       1.333739      -0.697046      -0.004312       0.009705       0.035762       0.037306       0.001663      -0.001762       0.006614      -0.012811       0.036360      -0.012980      -0.002139       0.015119              1.909325       1.659725      -0.053878      -0.153718       1.700744       0.123463       2.367505          -0.000023
           41              H       1.553854      -0.922545      33.260234       0.146490       0.876153 0.66017493E+01  0.63368984E+02                                 1.653254                            1.614566      -1.454213       2.206638                    0.992678       3.833637      11.535188       0.430928       1.480756      -0.666307      -0.012777      -0.007542       0.028361       0.032008       0.004626      -0.007848       0.001861      -0.006108       0.002506      -0.011145       0.003799       0.007346              1.654659       1.468057       0.082902      -0.206647       1.591810      -0.076628       1.904110          -0.000007
           42              H       2.289406      -2.014011      29.457180       0.142872       1.104517 0.85869258E+01  0.87050232E+02                                 1.863739                            1.793033      -1.367822       2.249360                    0.993160       3.742628      11.160149       0.430332       1.404010      -0.682783      -0.000291      -0.023275      -0.023954       0.033401       0.007155      -0.000730       0.005473      -0.009180       0.020662      -0.012528       0.001723       0.010805              1.860459       1.509551       0.101826      -0.082740       2.037332       0.300961       2.034493          -0.000013
           43              H       3.207313       1.701961      30.702882       0.140586       0.922039 0.69180705E+01  0.67146555E+02                                 1.703335                            1.646093      -1.533369       2.162403                    0.991908       3.920621      11.839362       0.429648       1.468773      -0.668062       0.011290       0.027556      -0.004661       0.030142       0.001763      -0.002912       0.003105      -0.001136       0.008516      -0.005418       0.000346       0.005071              1.715105       1.533269       0.261234      -0.067074       1.995389      -0.096281       1.616655          -0.000009
           44              H       0.670425       1.113601      34.223821       0.130041       0.947643 0.66020304E+01  0.63087650E+02                                 1.711797                            1.592824      -1.339162       2.253499                    0.993733       3.779629      11.181493       0.444785       1.441085      -0.673874      -0.037645      -0.019062       0.013201       0.044213       0.008821      -0.013388       0.007059       0.006136       0.006028      -0.019531       0.004000       0.015530              1.766098       2.228588       0.487747      -0.029335       1.672178       0.032699       1.397529          -0.000008
           45              H       1.380692       2.947037      35.682025       0.118134       1.031293 0.71376856E+01  0.69619304E+02                                 1.816955                            1.659167      -1.398157       2.218515                    0.993118       3.925201      11.770303       0.434190       1.446286      -0.672592      -0.023370       0.013861       0.035512       0.044715       0.008471      -0.013816       0.005398       0.002635       0.006089      -0.018675       0.003419       0.015256              1.895907       1.691274      -0.147939      -0.367605       1.585099       0.378511       2.411347          -0.000008
           46              H       4.122922       2.561136      32.890188       0.103594       1.049884 0.74819475E+01  0.73659421E+02                                 1.813632                            1.679598      -1.431043       2.190875                    0.993109       4.014639      11.997431       0.440012       1.413929      -0.678081       0.043698       0.013345      -0.022345       0.050862       0.013751      -0.004350       0.012736       0.000578      -0.004007      -0.020977       0.004035       0.016942              1.861035       2.313275       0.070136      -0.496556       1.518393      -0.006812       1.751437          -0.000008
           47              H       4.874564       1.471509      28.735406       0.133546       0.972788 0.67926326E+01  0.65496275E+02                                 1.751163                            1.622046      -1.405008       2.220586                    0.993294       3.862974      11.550788       0.437329       1.452511      -0.671274       0.033057       0.019832       0.018837       0.042906       0.019114      -0.003400      -0.002079       0.012412       0.029385      -0.024996       0.007695       0.017301              1.795933       1.952732       0.382676       0.436925       1.550651       0.225177       1.884416          -0.000009
           48              H       4.833190       1.541407      26.295296       0.116631       0.973935 0.66464637E+01  0.63242215E+02                                 1.713031                            1.575487      -1.090860       2.371026                    0.996085       3.627158      10.501920       0.459642       1.400458      -0.682750       0.027378       0.025732      -0.025273       0.045282       0.019621      -0.000859       0.000252       0.008654       0.027490      -0.024690       0.009138       0.015552              1.779486       1.853598       0.406117      -0.430030       1.628449      -0.390797       1.856412          -0.000000
           49              H       1.912435      -0.764071      27.412764       0.091311       1.419896 0.11075716E+02  0.11895080E+03                                 2.133613                            1.982316      -1.501173       2.150347                    0.992694       4.153134      12.502748       0.428652       1.330471      -0.696136      -0.038938      -0.027302      -0.000371       0.047558       0.013870      -0.007864      -0.004807       0.002098       0.012345      -0.016158      -0.001684       0.017842              2.144617       2.452999       0.628246       0.034974       2.111981      -0.002865       1.868872          -0.000011
           50              H       1.627409      -3.370689      33.626617       0.135670       0.967325 0.69631328E+01  0.67210222E+02                                 1.717078                            1.623681      -1.294008       2.279804                    0.994629       3.690552      10.856557       0.446938       1.419803      -0.678597       0.020073       0.000064       0.040298       0.045021       0.012564       0.008245      -0.013070      -0.012736       0.028533      -0.024696       0.005446       0.019250              1.739658       1.650432       0.140493       0.433071       1.544543       0.153720       2.024000          -0.000009
           51              H       0.253612       4.555441      33.267562       0.121850       1.006220 0.70284393E+01  0.67673354E+02                                 1.735904                            1.609725      -1.115400       2.359198                    0.996337       3.619086      10.467714       0.460121       1.382533      -0.686413      -0.009503      -0.027313       0.032710       0.043661       0.011404       0.009070      -0.001587      -0.003547       0.031545      -0.018990       0.003978       0.015013              1.793785       1.466322       0.162965      -0.104715       2.129218      -0.540180       1.785816          -0.000012
           52              H       0.360114       6.533179      29.885848       0.103209       1.146086 0.86056374E+01  0.85954607E+02                                 1.807821                            1.720313      -0.860722       2.472458                    0.999017       3.491568       9.827947       0.475507       1.289624      -0.708259      -0.011042       0.011247      -0.053447       0.055722       0.008847       0.008586      -0.007375      -0.013493       0.049133      -0.022438       0.002531       0.019906              1.799393       1.500600       0.058119       0.154505       1.604543      -0.147840       2.293037          -0.000018
           53              H       2.134633       2.608532      20.979081       0.105231       1.051045 0.79732358E+01  0.79892659E+02                                 1.826498                            1.741916      -1.544728       2.136747                    0.991542       4.140243      12.553320       0.428334       1.427089      -0.675339       0.005036      -0.031138      -0.013822       0.034438      -0.002977       0.001457       0.002220      -0.014405       0.007930      -0.009408       0.002126       0.007282              1.854894       1.663377      -0.137114      -0.032587       2.289803       0.175527       1.611503           0.000016
           54              H       1.506349       4.253141      19.528205       0.111899       1.058768 0.77498101E+01  0.76718080E+02                                 1.814592                            1.702501      -1.326678       2.252730                    0.993027       3.852561      11.421668       0.441148       1.402538      -0.681688      -0.003797      -0.010256      -0.035311       0.036966      -0.000188       0.002642       0.002953      -0.010158       0.026269      -0.009869      -0.000165       0.010033              1.863723       1.440627      -0.020581       0.128105       1.547364       0.079253       2.603177           0.000023
           55              H       1.418236       6.876624      22.547200       0.105235       1.005857 0.75738590E+01  0.75003476E+02                                 1.781727                            1.704155      -1.506188       2.156460                    0.991574       4.104934      12.417217       0.430140       1.437912      -0.673334      -0.007652       0.033386       0.012441       0.036441      -0.002261       0.001151       0.003736      -0.016447       0.005322      -0.009667       0.000328       0.009338              1.804302       1.536009      -0.155726       0.003128       2.300556       0.218355       1.576340           0.000011
           56              H       2.136932       5.249845      23.998076       0.104632       1.210529 0.97707115E+01  0.10150294E+03                                 1.918672                            1.864198      -1.230623       2.288693                    0.994738       3.849079      11.325255       0.442043       1.333795      -0.697036       0.004310       0.009708       0.035772       0.037316      -0.001660       0.001760       0.006616      -0.012803       0.036374      -0.012977      -0.002146       0.015123              1.909180       1.659606       0.053874       0.153701       1.700615       0.123454       2.367320           0.000004
           57              H       5.384854       4.814181      21.697192       0.146469       0.876216 0.66023619E+01  0.63376172E+02                                 1.653312                            1.614623      -1.454159       2.206644                    0.992678       3.833796      11.535689       0.430929       1.480724      -0.666312      -0.012778       0.007545      -0.028357       0.032005      -0.004626       0.007848       0.001860      -0.006114       0.002517      -0.011147       0.003799       0.007347              1.654717       1.468106      -0.082908       0.206654       1.591873      -0.076629       1.904173           0.000014
           58              H       6.120406       5.905647      25.500246       0.142886       1.104291 0.85846950E+01  0.87022007E+02                                 1.863513                            1.792825      -1.367686       2.249460                    0.993162       3.742138      11.158346       0.430348       1.404048      -0.682778      -0.000289       0.023281       0.023964       0.033412      -0.007152       0.000733       0.005481      -0.009184       0.020661      -0.012528       0.001717       0.010811              1.860230       1.509387      -0.101802       0.082723       2.037064       0.300910       2.034240          -0.000004
           59              H       7.038313       2.189676      24.254544       0.140590       0.922007 0.69177671E+01  0.67142940E+02                                 1.703307                            1.646066      -1.533391       2.162402                    0.991909       3.920533      11.839075       0.429647       1.468790      -0.668060       0.011287      -0.027558       0.004670       0.030144      -0.001762       0.002911       0.003103      -0.001133       0.008524      -0.005416       0.000345       0.005071              1.715076       1.533245      -0.261229       0.067073       1.995354      -0.096281       1.616628           0.000004
           60              H       4.501425       2.778035      20.733605       0.130039       0.947688 0.66024142E+01  0.63092186E+02                                 1.711842                            1.592862      -1.339171       2.253486                    0.993732       3.779727      11.181832       0.444783       1.441069      -0.673876      -0.037644       0.019060      -0.013192       0.044209      -0.008820       0.013389       0.007059       0.006132       0.006029      -0.019531       0.004001       0.015530              1.766146       2.228657      -0.487769       0.029335       1.672222       0.032702       1.397559           0.000015
           61              H       5.211692       0.944599      19.275401       0.118120       1.031405 0.71386363E+01  0.69630781E+02                                 1.817065                            1.659260      -1.398189       2.218479                    0.993117       3.925450      11.771173       0.434185       1.446255      -0.672597      -0.023368      -0.013864      -0.035507       0.044711      -0.008473       0.013815       0.005399       0.002637       0.006091      -0.018677       0.003421       0.015256              1.896025       1.691373       0.147951       0.367637       1.585188       0.378546       2.411513           0.000018
           62              H       0.291922       1.330501      22.067238       0.103604       1.049899 0.74820858E+01  0.73661294E+02                                 1.813661                            1.679623      -1.431155       2.190826                    0.993109       4.014705      11.997760       0.440004       1.413945      -0.678077       0.043695      -0.013344       0.022351       0.050861      -0.013749       0.004349       0.012740       0.000582      -0.004009      -0.020977       0.004035       0.016942              1.861066       2.313317      -0.070136       0.496567       1.518416      -0.006811       1.751465           0.000012
           63              H       1.043564       2.420128      26.222020       0.133533       0.972835 0.67930029E+01  0.65500638E+02                                 1.751206                            1.622080      -1.404981       2.220588                    0.993294       3.863059      11.551054       0.437329       1.452492      -0.671277       0.033057      -0.019839      -0.018830       0.042906      -0.019114       0.003397      -0.002080       0.012416       0.029380      -0.024997       0.007695       0.017301              1.795980       1.952789      -0.382696      -0.436948       1.550687       0.225191       1.884465          -0.000001
           64              H       1.002190       2.350229      28.662130       0.116665       0.973854 0.66457979E+01  0.63234509E+02                                 1.712962                            1.575429      -1.090933       2.371016                    0.996085       3.626993      10.501445       0.459640       1.400495      -0.682744       0.027376      -0.025738       0.025279       0.045287      -0.019620       0.000863       0.000254       0.008649       0.027487      -0.024688       0.009137       0.015551              1.779412       1.853520      -0.406091       0.430002       1.628386      -0.390772       1.856330          -0.000010
           65              H       5.743435       4.655708      27.544662       0.091325       1.420159 0.11078281E+02  0.11898536E+03                                 2.133857                            1.982527      -1.501407       2.150218                    0.992691       4.153607      12.504585       0.428635       1.330446      -0.696139      -0.038927       0.027301       0.000374       0.047548      -0.013862       0.007872      -0.004810       0.002074       0.012355      -0.016152      -0.001690       0.017842              2.144865       2.453296      -0.628354      -0.034982       2.112221      -0.002861       1.869079          -0.000012
           66              H       5.458409       7.262326      21.330809       0.135638       0.967404 0.69638471E+01  0.67218596E+02                                 1.717141                            1.623741      -1.293935       2.279813                    0.994629       3.690723      10.857050       0.446941       1.419763      -0.678604       0.020075      -0.000064      -0.040292       0.045016      -0.012566      -0.008246      -0.013069      -0.012742       0.028540      -0.024699       0.005448       0.019251              1.739722       1.650493      -0.140501      -0.433088       1.544604       0.153724       2.024069           0.000021
           67              H       4.084612      -0.663804      21.689864       0.121821       1.006288 0.70290398E+01  0.67680469E+02                                 1.735969                            1.609782      -1.115353       2.359201                    0.996336       3.619242      10.468212       0.460118       1.382514      -0.686416      -0.009500       0.027316      -0.032702       0.043656      -0.011405      -0.009070      -0.001588      -0.003547       0.031544      -0.018991       0.003979       0.015012              1.793854       1.466375      -0.162975       0.104718       2.129309      -0.540205       1.785878           0.000022
           68              H       4.191114      -2.641542      25.071578       0.103212       1.145937 0.86041969E+01  0.85936620E+02                                 1.807683                            1.720185      -0.860655       2.472518                    0.999018       3.491260       9.826873       0.475518       1.289648      -0.708256      -0.011039      -0.011241       0.053456       0.055730      -0.008842      -0.008582      -0.007373      -0.013488       0.049130      -0.022431       0.002527       0.019904              1.799256       1.500491      -0.058107      -0.154489       1.604420      -0.147827       2.292856          -0.000002
           69              H       5.965633       1.283104      33.978345       0.105235       1.050967 0.79724838E+01  0.79883297E+02                                 1.826421                            1.741845      -1.544689       2.136779                    0.991542       4.140056      12.552639       0.428338       1.427108      -0.675336       0.005036       0.031139       0.013828       0.034441       0.002976      -0.001457       0.002217      -0.014404       0.007932      -0.009407       0.002128       0.007279              1.854815       1.663308       0.137104       0.032587       2.289698       0.175523       1.611440          -0.000008
           70              H       5.337349      -0.361504      35.429221       0.111907       1.058642 0.77486498E+01  0.76703753E+02                                 1.814464                            1.702388      -1.326620       2.252781                    0.993028       3.852261      11.420582       0.441157       1.402563      -0.681685      -0.003796       0.010257       0.035316       0.036971       0.000187      -0.002642       0.002955      -0.010154       0.026275      -0.009867      -0.000168       0.010035              1.863589       1.440539       0.020577      -0.128092       1.547261       0.079249       2.602967          -0.000010
           71              H       5.249236      -2.984987      32.410226       0.105222       1.005887 0.75741392E+01  0.75006803E+02                                 1.781747                            1.704174      -1.506115       2.156481                    0.991575       4.105000      12.417385       0.430143       1.437891      -0.673337      -0.007653      -0.033386      -0.012437       0.036440       0.002263      -0.001148       0.003741      -0.016451       0.005322      -0.009669       0.000324       0.009344              1.804322       1.536025       0.155730      -0.003130       2.300585       0.218354       1.576357          -0.000010
           72              H       5.967932      -1.358209      30.959350       0.104607       1.210694 0.97724017E+01  0.10152455E+03                                 1.918802                            1.864322      -1.230666       2.288636                    0.994737       3.849423      11.326371       0.442043       1.333742      -0.697045       0.004312      -0.009705      -0.035763       0.037306       0.001663      -0.001761       0.006614      -0.012810       0.036360      -0.012979      -0.002139       0.015119              1.909310       1.659714      -0.053878      -0.153716       1.700731       0.123462       2.367485          -0.000017
           73              C       5.255366       5.362633       4.519332       0.238495      32.178475 0.36950417E+03  0.83868019E+04                                 9.180536                            6.701061      -0.132013       1.994773                    0.999472      25.320241      72.814821       0.592148       0.455721      -1.034788       0.004556      -0.026119      -0.026746       0.037661       0.009417      -0.009561       0.020430      -0.020991       0.021988      -0.027181      -0.000332       0.027513             11.079099       6.236039       2.044996      -1.154313      13.150539       3.799270      13.850720          -0.000009
           74              C       5.790940       6.614797       4.228791      -0.255310      34.897379 0.50558743E+03  0.12404585E+05                                 9.398744                            7.600474      -0.237903       1.898647                    0.996546      31.202390      93.127029       0.582645       0.428466      -1.051435       0.000641      -0.000495      -0.011663       0.011691      -0.022203      -0.002492      -0.014408       0.036968      -0.008470      -0.033922       0.003128       0.030794             10.629441       6.972346       3.277112      -0.477730      15.291815       2.244221       9.624162          -0.000028
           75              C       5.833081       7.540414       5.247701       0.233579      34.069292 0.37671431E+03  0.85893249E+04                                 9.526596                            6.758670      -0.191462       1.971366                    0.999507      25.537147      73.534330       0.590769       0.454717      -1.035664       0.008950       0.035680      -0.008353       0.037722       0.021320       0.002155      -0.013253      -0.053367       0.013415      -0.037423       0.001063       0.036360             11.785205       7.993461       5.228337      -2.121803      17.073541      -0.739552      10.288614          -0.000012
           76              C       5.349608       7.266547       6.510257      -0.286328      37.177819 0.50647559E+03  0.12450425E+05                                 9.762488                            7.583287      -0.251414       1.884554                    0.998247      32.051134      96.221352       0.585184       0.425782      -1.051515       0.003866       0.005668       0.003516       0.007710      -0.012249       0.023742       0.020596       0.027160      -0.008468      -0.039905       0.008378       0.031528             11.045935       7.439421       3.514608      -3.387349      13.017515      -2.933229      12.680868          -0.000029
           77              C       4.832423       6.010090       6.749505       0.228704      34.409389 0.37211822E+03  0.84275374E+04                                 9.485593                            6.653076      -0.003029       2.033427                    0.999679      25.132780      71.266719       0.606305       0.446062      -1.044480      -0.015241      -0.010786       0.034079       0.038859       0.020413      -0.021349      -0.007029       0.003809       0.070520      -0.034023      -0.004709       0.038732             11.744792       6.600243       2.311399      -3.444035      10.558437      -1.796073      18.075695          -0.000018
           78              C       4.791049       5.042714       5.759172      -0.260413      34.835678 0.49300614E+03  0.12025855E+05                                 9.371678                            7.497287      -0.211506       1.905905                    0.996853      31.177728      92.932812       0.587293       0.427550      -1.051480      -0.005759      -0.005007       0.005817       0.009596      -0.009024       0.009683      -0.007508       0.022737      -0.104223      -0.037079       0.003212       0.033866             10.519264       6.424834       1.254279      -1.902338       9.525651       1.621418      15.607307          -0.000024
           79              C       6.221544       4.268792       2.503128      -0.103651      32.459944 0.44253288E+03  0.10517866E+05                                 9.065874                            7.171114      -0.012366       1.978588                    0.998066      29.557230      87.257261       0.591378       0.435772      -1.045413      -0.027818       0.021866       0.044241       0.056650       0.010478      -0.046531       0.015193       0.046146       0.023785      -0.048800      -0.011644       0.060444             10.130769      10.985762       2.971916      -0.941350       9.794402       3.467252       9.612143          -0.000020
           80              C       5.816224       3.257985       1.701482      -0.032825      31.175183 0.41070449E+03  0.96203579E+04                                 8.903536                            6.940872      -0.110194       1.950028                    0.998923      29.188141      86.698295       0.594449       0.439876      -1.038691      -0.061298      -0.040409       0.007958       0.073849       0.010680      -0.017892      -0.003146       0.006607      -0.029053      -0.021196      -0.003128       0.024323             10.036246       8.938216       1.287128      -1.625191       9.071461       4.325358      12.099062          -0.000023
           81              C       4.304512       3.460665       3.234794       0.110860      27.311540 0.34667183E+03  0.77753456E+04                                 8.187623                            6.426950       0.004696       2.024129                    0.998055      26.524548      76.829162       0.611199       0.446810      -1.035729       0.035513      -0.004603      -0.031773       0.047874       0.015028      -0.000898      -0.006481       0.017786      -0.033519      -0.016911      -0.006607       0.023518              9.209327       9.734236       1.669887      -1.726891       8.731694       3.319675       9.162051          -0.000011
           82              C       3.383539       4.867675       8.463077      -0.091904      31.753530 0.41311872E+03  0.96446694E+04                                 8.913822                            6.908033       0.112102       2.027385                    0.998506      28.807076      84.094171       0.605659       0.433177      -1.047703       0.033828       0.038373      -0.034257       0.061566       0.046534      -0.007431      -0.022690       0.049995      -0.010426      -0.056029      -0.003845       0.059874              9.990028       9.711772       3.418416       0.632411       6.728161      -0.221180      13.530150          -0.000031
           83              C       3.417252       4.834568       9.806603      -0.024669      30.164680 0.39395498E+03  0.91055294E+04                                 8.630222                            6.750041       0.120854       2.027696                    0.999568      28.483491      83.235127       0.611012       0.433708      -1.045447       0.055812       0.025234       0.045142       0.076089       0.036202       0.004711      -0.002184       0.016509      -0.012292      -0.035765      -0.003540       0.039305              9.652446       8.989169       3.171876      -1.447692       6.830421      -1.698241      13.137748          -0.000010
           84              C       5.011714       6.094656       9.208300       0.092648      25.198078 0.30527081E+03  0.66217430E+04                                 7.566238                            5.872744       0.384334       2.141531                    0.999829      26.020776      73.728574       0.666486       0.423670      -1.051297      -0.034915      -0.036958      -0.000083       0.050843      -0.009606      -0.000037       0.000064      -0.005288      -0.098282      -0.032761       0.006417       0.026344              8.407666       7.502327       2.472453      -0.250878       5.888894      -0.424648      11.831779          -0.000020
           85              C       6.457534      -0.395365       3.803054      -0.081115      29.549461 0.41473801E+03  0.96886421E+04                                 8.488536                            6.926830       0.105728       2.028421                    0.998161      28.658368      83.593516       0.604353       0.433837      -1.047662      -0.021145      -0.035903       0.038513       0.056739       0.016994       0.011405      -0.044296      -0.028542       0.111574      -0.053139      -0.012216       0.065355              9.344679       7.555497       3.198485       2.024281      10.957463      -0.640469       9.521078          -0.000024
           86              C       7.212241       0.695922       4.014090      -0.008345      28.082215 0.38400609E+03  0.88139617E+04                                 8.223094                            6.667250       0.132362       2.043064                    0.998543      27.935955      81.199365       0.614733       0.434097      -1.045811       0.032231       0.020593       0.061394       0.072333       0.008729       0.017804      -0.003776       0.012825       0.089343      -0.028335      -0.008451       0.036786              9.109949       6.839653       3.148798       0.756945      11.849521      -1.883965       8.640673          -0.000030
           87              C       7.160139      -0.382765       5.869453       0.095297      25.359420 0.32828688E+03  0.72526553E+04                                 7.691614                            6.188580       0.255977       2.099981                    0.998997      26.350839      75.387377       0.633728       0.437482      -1.042745      -0.007760       0.017945      -0.037403       0.042204      -0.015946       0.003749      -0.008361       0.011589       0.062490      -0.027851       0.003181       0.024670              8.529871       6.730074       3.463906       1.285949      10.523268      -0.014084       8.336271          -0.000023
           88              C       5.453812       2.146405      13.986665      -0.025712      34.886319 0.47463396E+03  0.11386766E+05                                 9.385914                            7.337939      -0.072005       1.980275                    0.999244      28.049689      81.006507       0.600128       0.425423      -1.060330       0.010745      -0.035935       0.029401       0.047657       0.008911       0.002440       0.003796       0.002949      -0.001671      -0.008987      -0.001955       0.010942             10.803094       6.374846      -2.357152       1.919473      14.023638      -3.248901      12.010799           0.000022
           89              C       5.653790       2.421659      15.345579      -0.134694      32.518753 0.46999170E+03  0.11393288E+05                                 9.125482                            7.440327      -0.289838       1.877330                    0.998413      30.983213      93.803362       0.572034       0.441698      -1.037004       0.002464      -0.029619      -0.002679       0.029842       0.003457      -0.011345       0.013126       0.020797      -0.044316      -0.026250       0.004881       0.021369             10.039265       6.475383      -1.898170       1.747357      11.719955      -2.503286      11.922457           0.000040
           90              C       6.029994       1.443420      16.210609      -0.095850      31.997892 0.43845926E+03  0.10439511E+05                                 9.029709                            7.182457      -0.180056       1.922114                    0.998799      29.987631      89.795714       0.583052       0.441213      -1.037929      -0.009693       0.003664      -0.022676       0.024932       0.018456      -0.011530       0.010872       0.043750       0.010187      -0.035579       0.006407       0.029171             10.044177       5.802102      -2.246303       1.566441      12.770818      -2.352121      11.559612           0.000046
           91              C       6.225375       0.150887      15.756660      -0.024354      35.849610 0.45090808E+03  0.10680359E+05                                 9.565967                            7.143010      -0.033073       1.998815                    0.999203      27.644779      79.343494       0.609400       0.424332      -1.060953      -0.021134       0.036193      -0.029051       0.050996      -0.000548      -0.013578       0.003137       0.008672      -0.002844      -0.012470      -0.003632       0.016102             11.299455       6.180412      -2.940443       2.466473      14.273394      -3.662370      13.444558           0.000038
           92              C       6.069836      -0.123509      14.408005      -0.102597      31.390484 0.45732497E+03  0.11016214E+05                                 8.963515                            7.375347      -0.332652       1.871258                    0.998169      30.466761      92.096766       0.570069       0.446037      -1.033961      -0.002040       0.023792       0.004022       0.024215       0.002080      -0.010050       0.012736       0.014966      -0.068789      -0.030088       0.008807       0.021281              9.751451       6.111410      -1.833875       1.950463      11.492484      -2.093777      11.650461           0.000036
           93              C       5.662218       0.852480      13.536380      -0.120673      30.179340 0.44983282E+03  0.10789493E+05                                 8.664667                            7.263145      -0.259469       1.889038                    0.998275      30.694981      92.543781       0.580666       0.439774      -1.037776       0.007636      -0.002357       0.023893       0.025194       0.006874      -0.006837       0.010679       0.028703       0.048031      -0.027248       0.006593       0.020654              9.325562       6.032271      -1.728403       1.435792      12.430593      -1.830777       9.513821           0.000015
           94              C       5.052323       3.227339      13.034070       0.568562      21.762574 0.25912443E+03  0.54346133E+04                                 7.257572                            5.761285      -0.011220       2.046297                    0.999681      23.032821      65.719736       0.607973       0.480354      -1.011404      -0.016002       0.060641      -0.023530       0.066985      -0.003571      -0.047355       0.012789       0.104534      -0.097326      -0.056714      -0.031036       0.087751              8.155239       5.178615      -0.848577       1.726240      10.369799      -2.055741       8.917305           0.000007
           95              C       6.662109      -0.927321      16.684342       0.592527      25.059052 0.26127040E+03  0.55140713E+04                                 8.083404                            5.860644      -0.202618       1.985111                    0.999402      23.268794      67.522639       0.588698       0.492983      -1.000647       0.006176      -0.053989       0.039215       0.067014       0.042484      -0.016289       0.017776       0.114359      -0.127168      -0.068790      -0.024378       0.093168              9.612612       5.367989      -2.625031       1.266796      11.584330      -1.916517      11.885517           0.000029
           96              C       1.424366       2.538312      13.799810       0.238470      32.179410 0.36951670E+03  0.83871387E+04                                 9.180595                            6.701092      -0.131883       1.994802                    0.999472      25.320718      72.815894       0.592158       0.455710      -1.034796       0.004574       0.026127       0.026743       0.037666      -0.009420       0.009563       0.020448      -0.021040       0.022011      -0.027201      -0.000344       0.027545             11.079183       6.236083      -2.045044       1.154321      13.150687       3.799254      13.850778           0.000011
           97              C       1.959940       1.286149      14.090351      -0.255365      34.900078 0.50563407E+03  0.12406015E+05                                 9.399146                            7.600765      -0.237793       1.898653                    0.996547      31.204217      93.133539       0.582640       0.428459      -1.051439       0.000649       0.000492       0.011650       0.011679       0.022188       0.002513      -0.014418       0.036921      -0.008413      -0.033918       0.003162       0.030756             10.629934       6.972645      -3.277316       0.477744      15.292651       2.244316       9.624506           0.000025
           98              C       2.002081       0.360531      13.071441       0.233575      34.069993 0.37672126E+03  0.85895191E+04                                 9.526683                            6.758701      -0.191474       1.971353                    0.999507      25.537465      73.535284       0.590772       0.454713      -1.035667       0.008952      -0.035677       0.008357       0.037721      -0.021319      -0.002156      -0.013251      -0.053386       0.013431      -0.037432       0.001068       0.036363             11.785345       7.993520      -5.228424       2.121835      17.073838      -0.739645      10.288676           0.000007
           99              C       1.518608       0.634399      11.808885      -0.286296      37.176331 0.50645210E+03  0.12449676E+05                                 9.762243                            7.583128      -0.251418       1.884572                    0.998247      32.049807      96.216011       0.585190       0.425784      -1.051516       0.003874      -0.005670      -0.003541       0.007726       0.012260      -0.023737       0.020595       0.027173      -0.008447      -0.039909       0.008384       0.031525             11.045652       7.439237      -3.514485       3.387310      13.017055      -2.933292      12.680665          -0.000006
          100              C       1.001423       1.890855      11.569637       0.228733      34.408433 0.37210652E+03  0.84272045E+04                                 9.485447                            6.652990      -0.002998       2.033445                    0.999679      25.132268      71.264930       0.606306       0.446065      -1.044478      -0.015225       0.010794      -0.034081       0.038857      -0.020402       0.021331      -0.007016       0.003807       0.070410      -0.033994      -0.004694       0.038689             11.744613       6.600127      -2.311310       3.443992      10.558148      -1.796066      18.075565          -0.000003
          101              C       0.960049       2.858232      12.559970      -0.260399      34.834892 0.49299247E+03  0.12025430E+05                                 9.371537                            7.497183      -0.211520       1.905910                    0.996853      31.177168      92.930576       0.587298       0.427550      -1.051480      -0.005734       0.005018      -0.005841       0.009601       0.009035      -0.009679      -0.007524       0.022750      -0.104187      -0.037070       0.003198       0.033873             10.519104       6.424739      -1.254262       1.902327       9.525464       1.621317      15.607108           0.000008
          102              C       2.390544       3.632153      15.816014      -0.103645      32.460291 0.44253647E+03  0.10517975E+05                                 9.065925                            7.171131      -0.012359       1.978587                    0.998066      29.557488      87.258191       0.591378       0.435770      -1.045413      -0.027802      -0.021846      -0.044279       0.056664      -0.010479       0.046517       0.015196       0.046123       0.023756      -0.048793      -0.011629       0.060422             10.130844      10.985852      -2.971978       0.941325       9.794512       3.467301       9.612168           0.000040
          103              C       1.985224       4.642961      16.617660      -0.032845      31.176470 0.41072331E+03  0.96209045E+04                                 8.903690                            6.940960      -0.110104       1.950038                    0.998924      29.189136      86.701597       0.594454       0.439867      -1.038697      -0.061291       0.040436      -0.007984       0.073860      -0.010682       0.017895      -0.003133       0.006611      -0.029005      -0.021194      -0.003126       0.024320             10.036433       8.938369      -1.287143       1.625239       9.071624       4.325461      12.099307           0.000050
          104              C       0.473512       4.440281      15.084348       0.110888      27.311607 0.34667194E+03  0.77753803E+04                                 8.187773                            6.427051       0.004419       2.024046                    0.998054      26.524681      76.830719       0.611177       0.446824      -1.035717       0.035536       0.004629       0.031751       0.047879      -0.015012       0.000892      -0.006473       0.017784      -0.033515      -0.016899      -0.006602       0.023501              9.209507       9.734444      -1.669905       1.726951       8.731863       3.319744       9.162215           0.000033
          105              C       7.214539       3.033270       9.856065      -0.091927      31.753654 0.41312043E+03  0.96446833E+04                                 8.913657                            6.907899       0.112388       2.027466                    0.998507      28.807322      84.093749       0.605687       0.433158      -1.047718       0.033848      -0.038344       0.034245       0.061552      -0.046569       0.007427      -0.022694       0.049982      -0.010454      -0.056051      -0.003853       0.059904              9.989830       9.711663      -3.418389      -0.632488       6.728055      -0.221092      13.529773          -0.000011
          106              C       7.248252       3.066377       8.512539      -0.024605      30.163454 0.39393631E+03  0.91050173E+04                                 8.630173                            6.750022       0.120620       2.027647                    0.999568      28.482465      83.232579       0.610992       0.433726      -1.045433       0.055828      -0.025206      -0.045147       0.076094      -0.036177      -0.004705      -0.002166       0.016462      -0.012304      -0.035730      -0.003548       0.039278              9.652379       8.989129      -3.171852       1.447647       6.830387      -1.698201      13.137621          -0.000029
          107              C       1.180714       1.806290       9.110842       0.092649      25.198546 0.30527499E+03  0.66218820E+04                                 7.566393                            5.872819       0.384198       2.141485                    0.999828      26.021316      73.731310       0.666473       0.423675      -1.051290      -0.034914       0.036963       0.000081       0.050845       0.009623       0.000027       0.000079      -0.005347      -0.098283      -0.032761       0.006393       0.026368              8.407850       7.502558      -2.472579       0.250862       5.889045      -0.424618      11.831946          -0.000024
          108              C       2.626534      -1.609290      14.516088      -0.081172      29.552040 0.41478105E+03  0.96899216E+04                                 8.489023                            6.927188       0.105714       2.028383                    0.998162      28.660355      83.601132       0.604336       0.433837      -1.047659      -0.021172       0.035896      -0.038528       0.056755      -0.017010      -0.011431      -0.044292      -0.028567       0.111590      -0.053167      -0.012191       0.065358              9.345254       7.555953      -3.198764      -2.024376      10.958285      -0.640519       9.521524           0.000039
          109              C       3.381241       7.205024      14.305052      -0.008390      28.084062 0.38403490E+03  0.88148065E+04                                 8.223455                            6.667500       0.132341       2.043032                    0.998544      27.937399      81.204958       0.614720       0.434097      -1.045809       0.032209      -0.020615      -0.061406       0.072340      -0.008735      -0.017803      -0.003790       0.012805       0.089301      -0.028334      -0.008439       0.036773              9.110386       6.839985      -3.149022      -0.756996      11.850174      -1.884016       8.641001           0.000039
          110              C       3.329139       8.283710      12.449689       0.095330      25.357802 0.32826226E+03  0.72519705E+04                                 7.691345                            6.188394       0.255962       2.100005                    0.998996      26.349447      75.382499       0.633731       0.437488      -1.042742      -0.007782      -0.017969       0.037385       0.042203       0.015955      -0.003740      -0.008340       0.011597       0.062490      -0.027859       0.003203       0.024656              8.529554       6.729818      -3.463741      -1.285909      10.522842      -0.014060       8.336001          -0.000000
          111              C       1.622812       5.754540       4.332477      -0.025751      34.886664 0.47463875E+03  0.11386899E+05                                 9.385925                            7.337937      -0.071904       1.980304                    0.999244      28.049867      81.006819       0.600133       0.425418      -1.060334       0.010741       0.035938      -0.029401       0.047659      -0.008902      -0.002448       0.003786       0.002919      -0.001646      -0.008975      -0.001956       0.010931             10.803111       6.374841       2.357167      -1.919469      14.023705      -3.248884      12.010788           0.000000
          112              C       1.822790       5.479286       2.973563      -0.134679      32.517550 0.46997247E+03  0.11392695E+05                                 9.125278                            7.440195      -0.289827       1.877346                    0.998413      30.982249      93.799627       0.572038       0.441700      -1.037004       0.002456       0.029622       0.002669       0.029843      -0.003465       0.011349       0.013134       0.020807      -0.044291      -0.026257       0.004885       0.021372             10.039014       6.475232       1.898090      -1.747294      11.719608      -2.503140      11.922200          -0.000024
          113              C       2.198994       6.457525       2.108533      -0.095831      31.996161 0.43843283E+03  0.10438720E+05                                 9.029455                            7.182299      -0.180127       1.922114                    0.998798      29.986274      89.790826       0.583051       0.441220      -1.037925      -0.009703      -0.003669       0.022663       0.024925      -0.018457       0.011537       0.010867       0.043766       0.010131      -0.035577       0.006388       0.029189             10.043867       5.801950       2.246206      -1.566377      12.770385      -2.351999      11.559266          -0.000018
          114              C       2.394375       7.750059       2.562482      -0.024342      35.848586 0.45089247E+03  0.10679908E+05                                 9.565874                            7.142948      -0.033162       1.998796                    0.999202      27.644175      79.341716       0.609394       0.424339      -1.060947      -0.021140      -0.036185       0.029045       0.050989       0.000534       0.013585       0.003143       0.008713      -0.002870      -0.012480      -0.003638       0.016118             11.299347       6.180357       2.940397      -2.466469      14.273170      -3.662374      13.444513          -0.000007
          115              C       2.238836       8.024455       3.911137      -0.102641      31.391466 0.45734019E+03  0.11016651E+05                                 8.963595                            7.375385      -0.332455       1.871305                    0.998170      30.467356      92.098279       0.570078       0.446027      -1.033969      -0.002043      -0.023786      -0.004028       0.024211      -0.002072       0.010055       0.012737       0.014940      -0.068809      -0.030093       0.008818       0.021275              9.751566       6.111458       1.833919      -1.950519      11.492595      -2.093899      11.650644          -0.000018
          116              C       1.831218       7.048465       4.782762      -0.120708      30.180981 0.44986090E+03  0.10790351E+05                                 8.664965                            7.263360      -0.259414       1.889030                    0.998276      30.696462      92.549503       0.580658       0.439773      -1.037776       0.007630       0.002351      -0.023904       0.025202      -0.006870       0.006829       0.010682       0.028688       0.048070      -0.027245       0.006586       0.020660              9.325907       6.032464       1.728487      -1.435866      12.431078      -1.830888       9.514178          -0.000030
          117              C       1.221323       4.673606       5.285072       0.568579      21.762463 0.25912286E+03  0.54345850E+04                                 7.257607                            5.761310      -0.011320       2.046258                    0.999681      23.032925      65.720566       0.607963       0.480361      -1.011398      -0.016012      -0.060635       0.023532       0.066983       0.003561       0.047357       0.012818       0.104535      -0.097331      -0.056742      -0.031012       0.087753              8.155282       5.178636       0.848593      -1.726235      10.369926      -2.055759       8.917285          -0.000017
          118              C       2.831109       8.828267       1.634800       0.592522      25.058525 0.26126371E+03  0.55139036E+04                                 8.083382                            5.860630      -0.202750       1.985076                    0.999402      23.268446      67.521820       0.588688       0.492993      -1.000640       0.006173       0.053989      -0.039214       0.067012      -0.042485       0.016281       0.017763       0.114361      -0.127201      -0.068778      -0.024397       0.093175              9.612590       5.367970       2.625000      -1.266807      11.584229      -1.916514      11.885572           0.000004
          119              C       2.406634       0.533658      32.118952       0.238490      32.178527 0.36950491E+03  0.83868206E+04                                 9.180535                            6.701060      -0.132000       1.994776                    0.999472      25.320265      72.814837       0.592149       0.455720      -1.034789      -0.004557       0.026121       0.026747       0.037662       0.009418      -0.009561       0.020432      -0.020995       0.021988      -0.027183      -0.000332       0.027515             11.079099       6.236039       2.044997      -1.154313      13.150540       3.799269      13.850718           0.000004
          120              C       1.871060      -0.718506      32.409493      -0.255321      34.897681 0.50559274E+03  0.12404746E+05                                 9.398785                            7.600505      -0.237882       1.898651                    0.996546      31.202575      93.127639       0.582645       0.428465      -1.051435      -0.000642       0.000495       0.011663       0.011691      -0.022201      -0.002493      -0.014409       0.036964      -0.008462      -0.033922       0.003131       0.030790             10.629490       6.972376       3.277130      -0.477730      15.291894       2.244234       9.624201          -0.000005
          121              C       1.828919      -1.644123      31.390583       0.233576      34.069324 0.37671445E+03  0.85893293E+04                                 9.526602                            6.758671      -0.191461       1.971365                    0.999507      25.537163      73.534391       0.590769       0.454717      -1.035664      -0.008951      -0.035680       0.008353       0.037722       0.021319       0.002156      -0.013252      -0.053368       0.013415      -0.037423       0.001063       0.036360             11.785218       7.993468       5.228346      -2.121807      17.073565      -0.739560      10.288621           0.000003
          122              C       2.312392      -1.370256      30.128027      -0.286330      37.177863 0.50647623E+03  0.12450447E+05                                 9.762506                            7.583300      -0.251416       1.884553                    0.998247      32.051140      96.221438       0.585183       0.425783      -1.051514      -0.003868      -0.005669      -0.003519       0.007712      -0.012250       0.023743       0.020594       0.027163      -0.008471      -0.039905       0.008376       0.031529             11.045958       7.439436       3.514617      -3.387361      13.017538      -2.933248      12.680900          -0.000011
          123              C       2.829577      -0.113799      29.888779       0.228700      34.409377 0.37211798E+03  0.84275313E+04                                 9.485595                            6.653077      -0.003030       2.033427                    0.999679      25.132774      71.266720       0.606304       0.446062      -1.044479       0.015240       0.010787      -0.034080       0.038860       0.020413      -0.021347      -0.007028       0.003810       0.070510      -0.034020      -0.004707       0.038728             11.744797       6.600244       2.311399      -3.444039      10.558435      -1.796078      18.075710           0.000003
          124              C       2.870951       0.853577      30.879112      -0.260414      34.835618 0.49300507E+03  0.12025823E+05                                 9.371671                            7.497282      -0.211503       1.905906                    0.996853      31.177691      92.932689       0.587293       0.427551      -1.051479       0.005759       0.005009      -0.005819       0.009597      -0.009025       0.009684      -0.007509       0.022741      -0.104220      -0.037078       0.003210       0.033868             10.519256       6.424829       1.254279      -1.902337       9.525645       1.621413      15.607295          -0.000010
          125              C       1.440456       1.627499      34.135156      -0.103652      32.459994 0.44253358E+03  0.10517887E+05                                 9.065883                            7.171121      -0.012357       1.978590                    0.998066      29.557259      87.257360       0.591377       0.435772      -1.045413       0.027817      -0.021864      -0.044245       0.056652       0.010478      -0.046529       0.015192       0.046141       0.023776      -0.048798      -0.011643       0.060441             10.130779      10.985769       2.971919      -0.941349       9.794416       3.467258       9.612153          -0.000013
          126              C       1.845776       2.638306      34.936802      -0.032830      31.175407 0.41070810E+03  0.96204594E+04                                 8.903552                            6.940883      -0.110157       1.950036                    0.998924      29.188305      86.698740       0.594451       0.439873      -1.038693       0.061296       0.040412      -0.007963       0.073850       0.010680      -0.017895      -0.003142       0.006610      -0.029051      -0.021199      -0.003126       0.024325             10.036264       8.938233       1.287129      -1.625197       9.071475       4.325365      12.099083          -0.000020
          127              C       3.357488       2.435626      33.403490       0.110860      27.311533 0.34667170E+03  0.77753451E+04                                 8.187637                            6.426961       0.004677       2.024123                    0.998055      26.524549      76.829271       0.611196       0.446811      -1.035728      -0.035515       0.004605       0.031771       0.047874       0.015026      -0.000898      -0.006480       0.017786      -0.033517      -0.016909      -0.006606       0.023516              9.209343       9.734252       1.669888      -1.726896       8.731709       3.319682       9.162069          -0.000002
          128              C       4.278461       1.028616      28.175207      -0.091907      31.753659 0.41312065E+03  0.96447246E+04                                 8.913835                            6.908041       0.112123       2.027389                    0.998506      28.807171      84.094458       0.605660       0.433176      -1.047704      -0.033829      -0.038373       0.034256       0.061566       0.046537      -0.007431      -0.022689       0.049997      -0.010425      -0.056031      -0.003845       0.059876              9.990043       9.711792       3.418425       0.632415       6.728172      -0.221177      13.530167          -0.000020
          129              C       4.244748       1.061723      26.831681      -0.024666      30.164667 0.39395472E+03  0.91055229E+04                                 8.630227                            6.750044       0.120849       2.027694                    0.999568      28.483471      83.235099       0.611011       0.433709      -1.045446      -0.055811      -0.025236      -0.045142       0.076089       0.036200       0.004710      -0.002183       0.016511      -0.012293      -0.035763      -0.003540       0.039303              9.652451       8.989174       3.171878      -1.447690       6.830423      -1.698239      13.137756          -0.000003
          130              C       2.650286      -0.198365      27.429984       0.092648      25.198116 0.30527123E+03  0.66217563E+04                                 7.566252                            5.872751       0.384325       2.141528                    0.999829      26.020807      73.728758       0.666485       0.423671      -1.051297       0.034914       0.036960       0.000082       0.050843      -0.009606      -0.000036       0.000065      -0.005287      -0.098280      -0.032760       0.006417       0.026344              8.407684       7.502346       2.472463      -0.250877       5.888906      -0.424647      11.831801          -0.000008
          131              C       1.204466      -3.613944      32.835230      -0.081119      29.549713 0.41474232E+03  0.96887676E+04                                 8.488577                            6.926863       0.105742       2.028422                    0.998161      28.658547      83.594136       0.604352       0.433836      -1.047662       0.021147       0.035903      -0.038515       0.056742       0.016997       0.011408      -0.044294      -0.028544       0.111576      -0.053141      -0.012212       0.065353              9.344727       7.555534       3.198508       2.024284      10.957534      -0.640476       9.521114          -0.000015
          132              C       0.449759       5.200369      32.624194      -0.008348      28.082461 0.38401013E+03  0.88140788E+04                                 8.223137                            6.667282       0.132366       2.043062                    0.998543      27.936151      81.200086       0.614732       0.434097      -1.045811      -0.032229      -0.020594      -0.061396       0.072335       0.008731       0.017803      -0.003779       0.012822       0.089340      -0.028336      -0.008449       0.036784              9.109999       6.839690       3.148818       0.756951      11.849589      -1.883974       8.640717          -0.000023
          133              C       0.501861       6.279056      30.768831       0.095296      25.359400 0.32828666E+03  0.72526506E+04                                 7.691622                            6.188588       0.255972       2.099981                    0.998997      26.350812      75.387353       0.633726       0.437483      -1.042744       0.007762      -0.017946       0.037402       0.042204      -0.015947       0.003748      -0.008360       0.011589       0.062486      -0.027852       0.003184       0.024668              8.529881       6.730083       3.463914       1.285949      10.523286      -0.014083       8.336273          -0.000009
          134              C       2.208188       3.749886      22.651619      -0.025710      34.886170 0.47463156E+03  0.11386696E+05                                 9.385900                            7.337930      -0.072019       1.980272                    0.999244      28.049598      81.006239       0.600127       0.425424      -1.060330      -0.010746       0.035933      -0.029401       0.047656       0.008912       0.002439       0.003796       0.002956      -0.001673      -0.008989      -0.001955       0.010944             10.803076       6.374836      -2.357144       1.919472      14.023597      -3.248896      12.010797           0.000012
          135              C       2.008210       3.474632      21.292705      -0.134699      32.518940 0.46999467E+03  0.11393378E+05                                 9.125512                            7.440348      -0.289827       1.877331                    0.998413      30.983323      93.803743       0.572034       0.441697      -1.037005      -0.002466       0.029619       0.002681       0.029842       0.003456      -0.011346       0.013126       0.020794      -0.044322      -0.026251       0.004883       0.021368             10.039301       6.475403      -1.898176       1.747371      11.719979      -2.503313      11.922521           0.000032
          136              C       1.632006       4.452871      20.427675      -0.095856      31.998138 0.43846291E+03  0.10439618E+05                                 9.029733                            7.182470      -0.180013       1.922123                    0.998799      29.987830      89.796336       0.583053       0.441211      -1.037930       0.009691      -0.003663       0.022678       0.024933       0.018456      -0.011529       0.010874       0.043751       0.010196      -0.035580       0.006411       0.029170             10.044206       5.802113      -2.246306       1.566451      12.770834      -2.352129      11.559671           0.000045
          137              C       1.436625       5.745404      20.881624      -0.024362      35.849617 0.45090869E+03  0.10680370E+05                                 9.565942                            7.142996      -0.033048       1.998822                    0.999203      27.644791      79.343349       0.609403       0.424330      -1.060955       0.021132      -0.036195       0.029052       0.050997      -0.000551      -0.013577       0.003136       0.008666      -0.002841      -0.012468      -0.003631       0.016099             11.299416       6.180393      -2.940425       2.466460      14.273335      -3.662339      13.444521           0.000027
          138              C       1.592164       6.019800      22.230279      -0.102594      31.390297 0.45732213E+03  0.11016130E+05                                 8.963498                            7.375340      -0.332670       1.871255                    0.998169      30.466607      92.096271       0.570067       0.446039      -1.033960       0.002038      -0.023792      -0.004020       0.024215       0.002080      -0.010050       0.012738       0.014970      -0.068785      -0.030088       0.008806       0.021283              9.751428       6.111398      -1.833862       1.950456      11.492441      -2.093758      11.650446           0.000029
          139              C       1.999782       5.043811      23.101904      -0.120667      30.178941 0.44982570E+03  0.10789279E+05                                 8.664602                            7.263096      -0.259478       1.889040                    0.998275      30.694670      92.542651       0.580667       0.439775      -1.037776      -0.007638       0.002358      -0.023891       0.025193       0.006874      -0.006838       0.010679       0.028707       0.048019      -0.027247       0.006596       0.020652              9.325486       6.032224      -1.728382       1.435778      12.430475      -1.830745       9.513759           0.000014
          140              C       2.609677       2.668952      23.604214       0.568560      21.762519 0.25912366E+03  0.54345938E+04                                 7.257567                            5.761282      -0.011226       2.046296                    0.999681      23.032782      65.719632       0.607972       0.480355      -1.011403       0.016001      -0.060640       0.023530       0.066985      -0.003570      -0.047355       0.012787       0.104535      -0.097329      -0.056714      -0.031038       0.087752              8.155233       5.178610      -0.848574       1.726240      10.369782      -2.055738       8.917307           0.000008
          141              C       0.999891       6.823612      19.953942       0.592531      25.058930 0.26126904E+03  0.55140336E+04                                 8.083374                            5.860626      -0.202602       1.985116                    0.999402      23.268701      67.522248       0.588699       0.492982      -1.000647      -0.006177       0.053989      -0.039218       0.067014       0.042486      -0.016291       0.017780       0.114362      -0.127166      -0.068797      -0.024374       0.093171              9.612571       5.367969      -2.625017       1.266787      11.584280      -1.916498      11.885465           0.000032
          142              C       6.237634       3.357979      22.838474       0.238466      32.179382 0.36951664E+03  0.83871339E+04                                 9.180578                            6.701084      -0.131874       1.994805                    0.999472      25.320696      72.815723       0.592160       0.455709      -1.034797      -0.004575      -0.026128      -0.026743       0.037667      -0.009420       0.009563       0.020451      -0.021045       0.022012      -0.027203      -0.000346       0.027549             11.079156       6.236072      -2.045038       1.154321      13.150651       3.799235      13.850746           0.000012
          143              C       5.702060       4.610142      22.547933      -0.255368      34.900174 0.50563596E+03  0.12406069E+05                                 9.399150                            7.600770      -0.237764       1.898661                    0.996547      31.204261      93.133593       0.582641       0.428458      -1.051440      -0.000650      -0.000491      -0.011649       0.011677       0.022187       0.002515      -0.014420       0.036919      -0.008402      -0.033920       0.003166       0.030753             10.629935       6.972647      -3.277314       0.477745      15.292649       2.244314       9.624508           0.000025
          144              C       5.659919       5.535760      23.566843       0.233575      34.069867 0.37671985E+03  0.85894773E+04                                 9.526658                            6.758688      -0.191476       1.971353                    0.999507      25.537397      73.535009       0.590773       0.454713      -1.035667      -0.008952       0.035677      -0.008357       0.037721      -0.021318      -0.002156      -0.013250      -0.053387       0.013427      -0.037430       0.001068       0.036363             11.785308       7.993495      -5.228401       2.121829      17.073778      -0.739641      10.288652           0.000008
          145              C       6.143392       5.261892      24.829399      -0.286294      37.176071 0.50644798E+03  0.12449550E+05                                 9.762211                            7.583107      -0.251425       1.884572                    0.998247      32.049631      96.215414       0.585189       0.425785      -1.051515      -0.003873       0.005671       0.003540       0.007726       0.012262      -0.023737       0.020594       0.027175      -0.008455      -0.039910       0.008383       0.031527             11.045612       7.439210      -3.514466       3.387295      13.017004      -2.933274      12.680622           0.000001
          146              C       6.660577       4.005436      25.068647       0.228733      34.408291 0.37210496E+03  0.84271596E+04                                 9.485425                            6.652979      -0.002992       2.033448                    0.999679      25.132193      71.264661       0.606307       0.446065      -1.044478       0.015227      -0.010794       0.034082       0.038858      -0.020401       0.021331      -0.007016       0.003807       0.070408      -0.033993      -0.004695       0.038688             11.744581       6.600111      -2.311302       3.443980      10.558121      -1.796059      18.075512          -0.000002
          147              C       6.701951       3.038059      24.078314      -0.260397      34.834726 0.49298977E+03  0.12025347E+05                                 9.371511                            7.497165      -0.211521       1.905911                    0.996853      31.177049      92.930132       0.587298       0.427551      -1.051480       0.005733      -0.005018       0.005842       0.009601       0.009035      -0.009679      -0.007525       0.022752      -0.104189      -0.037071       0.003197       0.033874             10.519072       6.424722      -1.254259       1.902322       9.525436       1.621305      15.607057           0.000009
          148              C       5.271456       2.264138      20.822270      -0.103645      32.460160 0.44253428E+03  0.10517907E+05                                 9.065895                            7.171111      -0.012342       1.978593                    0.998066      29.557390      87.257751       0.591380       0.435770      -1.045414       0.027799       0.021843       0.044284       0.056666      -0.010478       0.046515       0.015195       0.046117       0.023745      -0.048790      -0.011628       0.060418             10.130808      10.985808      -2.971965       0.941320       9.794478       3.467289       9.612137           0.000037
          149              C       5.676776       1.253330      20.020624      -0.032855      31.176716 0.41072735E+03  0.96210151E+04                                 8.903696                            6.940965      -0.110043       1.950052                    0.998925      29.189310      86.701961       0.594458       0.439863      -1.038700       0.061286      -0.040442       0.007990       0.073861      -0.010682       0.017899      -0.003128       0.006616      -0.029006      -0.021198      -0.003124       0.024322             10.036436       8.938374      -1.287139       1.625245       9.071622       4.325461      12.099313           0.000047
          150              C       7.188488       1.456010      21.553936       0.110894      27.311416 0.34666918E+03  0.77753052E+04                                 8.187756                            6.427042       0.004391       2.024039                    0.998054      26.524544      76.830336       0.611175       0.446826      -1.035715      -0.035540      -0.004633      -0.031747       0.047879      -0.015008       0.000891      -0.006473       0.017782      -0.033513      -0.016898      -0.006599       0.023497              9.209484       9.734419      -1.669895       1.726949       8.731837       3.319732       9.162197           0.000030
          151              C       0.447461       2.863021      26.782219      -0.091925      31.753537 0.41311872E+03  0.96446341E+04                                 8.913645                            6.907892       0.112376       2.027463                    0.998507      28.807237      84.093481       0.605686       0.433159      -1.047718      -0.033849       0.038343      -0.034246       0.061552      -0.046568       0.007428      -0.022694       0.049979      -0.010456      -0.056049      -0.003854       0.059902              9.989815       9.711644      -3.418381      -0.632487       6.728045      -0.221090      13.529755          -0.000006
          152              C       0.413748       2.829914      28.125745      -0.024609      30.163486 0.39393689E+03  0.91050329E+04                                 8.630171                            6.750021       0.120632       2.027650                    0.999568      28.482499      83.232646       0.610993       0.433725      -1.045433      -0.055828       0.025205       0.045147       0.076094      -0.036179      -0.004705      -0.002166       0.016462      -0.012303      -0.035731      -0.003548       0.039280              9.652375       8.989128      -3.171853       1.447647       6.830386      -1.698199      13.137612          -0.000021
          153              C       6.481286       4.090001      27.527442       0.092649      25.198515 0.30527474E+03  0.66218743E+04                                 7.566385                            5.872815       0.384206       2.141487                    0.999828      26.021287      73.731181       0.666474       0.423675      -1.051290       0.034914      -0.036962      -0.000082       0.050845       0.009622       0.000027       0.000078      -0.005345      -0.098283      -0.032761       0.006394       0.026367              8.407839       7.502548      -2.472574       0.250862       5.889039      -0.424617      11.831932          -0.000018
          154              C       5.035466      -2.400019      22.122196      -0.081177      29.552230 0.41478440E+03  0.96900161E+04                                 8.489044                            6.927207       0.105743       2.028389                    0.998163      28.660485      83.601490       0.604337       0.433836      -1.047660       0.021176      -0.035896       0.038531       0.056758      -0.017012      -0.011434      -0.044288      -0.028569       0.111595      -0.053169      -0.012187       0.065356              9.345276       7.555970      -3.198774      -2.024374      10.958319      -0.640522       9.521540           0.000040
          155              C       4.280759      -1.308733      22.333232      -0.008395      28.084273 0.38403840E+03  0.88149067E+04                                 8.223489                            6.667527       0.132348       2.043031                    0.998544      27.937561      81.205521       0.614719       0.434096      -1.045809      -0.032207       0.020618       0.061409       0.072342      -0.008736      -0.017802      -0.003793       0.012803       0.089294      -0.028335      -0.008436       0.036771              9.110423       6.840013      -3.149034      -0.757002      11.850217      -1.884021       8.641039           0.000040
          156              C       4.332861      -2.387419      24.188595       0.095334      25.357609 0.32825923E+03  0.72518885E+04                                 7.691320                            6.188377       0.255951       2.100004                    0.998996      26.349296      75.382046       0.633730       0.437490      -1.042741       0.007784       0.017970      -0.037384       0.042203       0.015957      -0.003739      -0.008339       0.011601       0.062482      -0.027860       0.003207       0.024653              8.529523       6.729791      -3.463720      -1.285904      10.522794      -0.014065       8.335985           0.000004
          157              C       6.039188       0.141751      32.305807      -0.025747      34.886512 0.47463643E+03  0.11386831E+05                                 9.385911                            7.337930      -0.071918       1.980301                    0.999244      28.049785      81.006598       0.600132       0.425419      -1.060333      -0.010742      -0.035937       0.029400       0.047658      -0.008904      -0.002447       0.003787       0.002925      -0.001650      -0.008977      -0.001956       0.010933             10.803094       6.374834       2.357161      -1.919464      14.023678      -3.248877      12.010769           0.000006
          158              C       5.839210       0.417005      33.664721      -0.134679      32.517614 0.46997356E+03  0.11392726E+05                                 9.125283                            7.440198      -0.289821       1.877348                    0.998413      30.982279      93.799691       0.572038       0.441699      -1.037005      -0.002458      -0.029622      -0.002670       0.029843      -0.003464       0.011350       0.013134       0.020805      -0.044295      -0.026257       0.004885       0.021372             10.039019       6.475237       1.898091      -1.747297      11.719611      -2.503147      11.922209          -0.000018
          159              C       5.463006      -0.561234      34.529751      -0.095833      31.996295 0.43843495E+03  0.10438780E+05                                 9.029460                            7.182301      -0.180096       1.922121                    0.998798      29.986376      89.791073       0.583053       0.441218      -1.037927       0.009702       0.003668      -0.022665       0.024926      -0.018456       0.011536       0.010868       0.043765       0.010139      -0.035578       0.006391       0.029187             10.043872       5.801952       2.246206      -1.566379      12.770386      -2.351999      11.559279          -0.000013
          160              C       5.267625      -1.853768      34.075802      -0.024344      35.848606 0.45089315E+03  0.10679924E+05                                 9.565861                            7.142942      -0.033145       1.998800                    0.999202      27.644192      79.341666       0.609396       0.424338      -1.060948       0.021139       0.036187      -0.029046       0.050990       0.000536       0.013584       0.003142       0.008709      -0.002869      -0.012478      -0.003638       0.016116             11.299326       6.180348       2.940388      -2.466462      14.273142      -3.662356      13.444489          -0.000002
          161              C       5.423164      -2.128164      32.727147      -0.102637      31.391334 0.45733815E+03  0.11016590E+05                                 8.963579                            7.375376      -0.332470       1.871302                    0.998170      30.467269      92.097998       0.570078       0.446028      -1.033969       0.002042       0.023787       0.004027       0.024212      -0.002073       0.010055       0.012737       0.014943      -0.068808      -0.030093       0.008817       0.021276              9.751544       6.111448       1.833911      -1.950510      11.492571      -2.093881      11.650615          -0.000011
          162              C       5.830782      -1.152174      31.855522      -0.120705      30.180791 0.44985771E+03  0.10790254E+05                                 8.664935                            7.263339      -0.259420       1.889031                    0.998276      30.696294      92.548879       0.580659       0.439773      -1.037775      -0.007631      -0.002351       0.023902       0.025201      -0.006870       0.006829       0.010681       0.028692       0.048061      -0.027245       0.006588       0.020658              9.325871       6.032444       1.728478      -1.435857      12.431029      -1.830875       9.514139          -0.000021
          163              C       6.440677       1.222685      31.353212       0.568579      21.762439 0.25912256E+03  0.54345760E+04                                 7.257600                            5.761306      -0.011314       2.046261                    0.999681      23.032886      65.720399       0.607964       0.480361      -1.011398       0.016011       0.060635      -0.023532       0.066983       0.003561       0.047357       0.012816       0.104535      -0.097333      -0.056740      -0.031013       0.087753              8.155273       5.178631       0.848591      -1.726233      10.369910      -2.055754       8.917279          -0.000012
          164              C       4.830891      -2.931976      35.003484       0.592524      25.058467 0.26126313E+03  0.55138868E+04                                 8.083363                            5.860619      -0.202737       1.985079                    0.999402      23.268402      67.521607       0.588689       0.492992      -1.000640      -0.006174      -0.053989       0.039216       0.067013      -0.042487       0.016282       0.017765       0.114363      -0.127199      -0.068781      -0.024395       0.093176              9.612564       5.367958       2.624991      -1.266801      11.584198      -1.916503      11.885538           0.000006
          165              I       1.481448      -1.433643      36.536796      -0.453834     409.327557 0.18389723E+05  0.99939974E+06                                32.840054                           33.105194       2.393574       2.064258                    0.997748     162.440743     515.085752       0.504306       0.223485      -1.371722      -0.252333       0.089270      -0.096021       0.284361      -0.125444       0.065940      -0.014672       0.162438      -0.214048      -0.122915      -0.077766       0.200681             32.448366      38.611675      -6.527940       3.705011      27.446058      -2.601530      31.287365          -0.000288
          166              I       7.504852       6.782338      11.910007      -0.515088     429.179775 0.19811029E+05  0.11005806E+07                                34.315101                           34.705830       1.859795       1.919526                    0.999545     168.599949     546.527601       0.483573       0.227997      -1.360279       0.215059       0.067565       0.112830       0.252084       0.100547      -0.012244       0.069153       0.223792      -0.285874      -0.168326      -0.030392       0.198717             33.488141      41.755675       5.584347       1.005721      32.827046       3.389573      25.881701           0.000177
          167              I       5.312448       5.325280      18.420630      -0.453557     409.274894 0.18386538E+05  0.99918115E+06                                32.836775                           33.101919       2.393844       2.064356                    0.997750     162.433201     515.046456       0.504341       0.223479      -1.371733      -0.252317      -0.089261       0.096067       0.284359       0.125447      -0.065938      -0.014660       0.162507      -0.213559      -0.122969      -0.077661       0.200630             32.445111      38.607798       6.527193      -3.704602      27.443243      -2.601212      31.284293           0.000436
          168              I       3.673852       1.118607       6.409135      -0.515086     429.228121 0.19814026E+05  0.11007903E+07                                34.318031                           34.708767       1.859364       1.919408                    0.999546     168.606534     546.562111       0.483545       0.228001      -1.360271       0.215010      -0.067600      -0.113381       0.252298      -0.100539       0.012164       0.069207       0.223641      -0.286320      -0.168348      -0.030391       0.198740             33.491024      41.759374      -5.584861      -1.005851      32.829954       3.389932      25.883744          -0.000132
          169              I       6.180552       7.329934       0.101488      -0.453838     409.328049 0.18389753E+05  0.99940171E+06                                32.840071                           33.105213       2.393583       2.064260                    0.997748     162.440915     515.086342       0.504306       0.223485      -1.371722       0.252340      -0.089273       0.095951       0.284344      -0.125437       0.065932      -0.014674       0.162427      -0.214043      -0.122904      -0.077765       0.200669             32.448382      38.611699      -6.527933       3.704999      27.446067      -2.601522      31.287379          -0.000288
          170              I       0.157148      -0.886047      24.728277      -0.515146     429.191950 0.19811787E+05  0.11006338E+07                                34.315864                           34.706595       1.859744       1.919509                    0.999545     168.601584     546.536491       0.483565       0.227998      -1.360276      -0.215066      -0.067573      -0.112816       0.252085       0.100548      -0.012241       0.069154       0.223782      -0.285935      -0.168328      -0.030396       0.198725             33.488887      41.756643       5.584487       1.005756      32.827743       3.389653      25.882275           0.000154
          171              I       2.349552       0.571011      18.217654      -0.453563     409.275727 0.18386591E+05  0.99918474E+06                                32.836800                           33.101952       2.393868       2.064361                    0.997750     162.433538     515.047601       0.504341       0.223479      -1.371733       0.252325       0.089266      -0.095966       0.284334       0.125437      -0.065923      -0.014659       0.162479      -0.213551      -0.122952      -0.077656       0.200607             32.445129      38.607800       6.527175      -3.704578      27.443265      -2.601195      31.284323           0.000418
          172              I       3.988148       4.777684      30.229149      -0.515084     429.226713 0.19813936E+05  0.11007840E+07                                34.317941                           34.708675       1.859391       1.919415                    0.999546     168.606376     546.561195       0.483546       0.228001      -1.360271      -0.215015       0.067593       0.113348       0.252286      -0.100542       0.012167       0.069206       0.223644      -0.286302      -0.168348      -0.030391       0.198740             33.490939      41.759279      -5.584849      -1.005849      32.829863       3.389916      25.883674          -0.000100
          173              N       4.623251       2.755046       2.142607      -0.250319      38.333955 0.52633880E+03  0.12780428E+05                                 9.538076                            7.412469       0.028120       2.036903                    0.998393      28.130187      78.130998       0.644369       0.391464      -1.097644       0.089078       0.080258       0.030268       0.123662      -0.014671      -0.068358       0.010498       0.042273       0.045641      -0.054393      -0.031110       0.085503             11.171191       9.834168       3.063276       0.278751      11.860302       5.432838      11.819103          -0.000013
          174              N       5.259197       4.379037       3.478072       0.023647      31.059374 0.34399345E+03  0.75018415E+04                                 8.296352                            5.942898       0.206382       2.158953                    0.998727      23.330471      61.187642       0.729476       0.385015      -1.103440       0.019197       0.005141      -0.018648       0.027252       0.036878      -0.035879       0.044562       0.000595       0.038516      -0.078770       0.029224       0.049546             10.173549       7.446199       1.572128      -0.462118      11.261062       6.490976      11.813387          -0.000013
          175              N       4.446259       5.610418      10.266047      -0.244912      37.829529 0.52474479E+03  0.12761288E+05                                 9.511212                            7.462377      -0.067031       1.996523                    0.999078      28.474150      79.741972       0.632881       0.397958      -1.090635      -0.051986      -0.046922      -0.098502       0.120859       0.029090      -0.032172      -0.017413       0.011556      -0.085421      -0.044688      -0.014101       0.058789             10.859538       8.390871       2.054144       0.283276       6.896346       0.155780      17.291398          -0.000003
          176              N       4.406416       5.685679       8.093763       0.031529      32.038331 0.32475989E+03  0.69569923E+04                                 8.416624                            5.727154       0.333001       2.204992                    0.999085      22.756448      58.482735       0.754919       0.378745      -1.111842      -0.019118      -0.019848       0.001571       0.027603       0.052517      -0.003491      -0.006101       0.014968       0.126742      -0.074218       0.028690       0.045528             10.673604       7.477378       2.315106      -2.753386       6.047996      -2.584750      18.495439          -0.000015
          177              N      -0.007662       0.722336       5.320612      -0.252742      38.555162 0.54062517E+03  0.13213808E+05                                 9.591762                            7.523807      -0.080682       1.993573                    0.998640      28.439179      79.215592       0.638211       0.392654      -1.096953      -0.063970      -0.059172      -0.081414       0.119255       0.011405      -0.012391      -0.052344      -0.037762       0.115302      -0.041573      -0.035708       0.077281             11.324351       9.614354       5.810979       2.515576      14.761475       1.745736       9.597222          -0.000020
          178              N       6.439145       8.827670       4.998561       0.028802      32.711733 0.35122502E+03  0.76896037E+04                                 8.569402                            5.982637       0.024558       2.094231                    0.998296      23.380851      61.182640       0.732076       0.382148      -1.106925      -0.004209       0.009025      -0.024282       0.026245       0.051974       0.019452      -0.015874      -0.065475       0.091759      -0.082138       0.034360       0.047778             10.870026       8.154120       6.222277       0.148070      17.122087      -1.654708       7.333871          -0.000012
          179              N       0.792251       5.145900      16.176535      -0.250331      38.334829 0.52635269E+03  0.12780863E+05                                 9.538233                            7.412574       0.028100       2.036893                    0.998393      28.130652      78.132849       0.644363       0.391465      -1.097643       0.089095      -0.080238      -0.030291       0.123667       0.014659       0.068355       0.010504       0.042281       0.045648      -0.054384      -0.031117       0.085502             11.171386       9.834355      -3.063331      -0.278735      11.860510       5.432934      11.819292           0.000031
          180              N       1.428197       3.521908      14.841070       0.023671      31.058720 0.34398445E+03  0.75015954E+04                                 8.296241                            5.942823       0.206402       2.158968                    0.998727      23.330130      61.186523       0.729480       0.385015      -1.103440       0.019215      -0.005128       0.018627       0.027248      -0.036874       0.035878       0.044549       0.000595       0.038495      -0.078758       0.029226       0.049532             10.173412       7.446121      -1.572127       0.462107      11.260945       6.490868      11.813171           0.000016
          181              N       0.615259       2.290527       8.053095      -0.244841      37.828092 0.52472025E+03  0.12760593E+05                                 9.511170                            7.462348      -0.067338       1.996447                    0.999078      28.473327      79.740394       0.632861       0.397974      -1.090620      -0.051980       0.046927       0.098485       0.120844      -0.029080       0.032183      -0.017409       0.011529      -0.085464      -0.044709      -0.014077       0.058785             10.859486       8.390858      -2.054157      -0.283178       6.896339       0.155722      17.291261          -0.000021
          182              N       0.575416       2.215267      10.225379       0.031505      32.039049 0.32476889E+03  0.69572273E+04                                 8.416708                            5.727202       0.333010       2.204985                    0.999085      22.756837      58.483754       0.754923       0.378741      -1.111846      -0.019111       0.019859      -0.001585       0.027607      -0.052522       0.003500      -0.006107       0.014955       0.126788      -0.074229       0.028681       0.045548             10.673711       7.477464      -2.315130       2.753335       6.048034      -2.584689      18.495635          -0.000004
          183              N       3.823338       7.178610      12.998530      -0.252719      38.554053 0.54060604E+03  0.13213240E+05                                 9.591655                            7.523728      -0.080823       1.993541                    0.998639      28.438610      79.214029       0.638206       0.392660      -1.096948      -0.063994       0.059160       0.081390       0.119245      -0.011395       0.012390      -0.052341      -0.037769       0.115353      -0.041575      -0.035710       0.077286             11.324224       9.614252      -5.810896      -2.515609      14.761241       1.745802       9.597177           0.000012
          184              N       2.608145      -0.926724      13.320581       0.028793      32.712424 0.35123122E+03  0.76897815E+04                                 8.569538                            5.982699       0.024468       2.094195                    0.998295      23.381124      61.183728       0.732070       0.382149      -1.106923      -0.004223      -0.009035       0.024280       0.026248      -0.051976      -0.019454      -0.015872      -0.065492       0.091771      -0.082146       0.034365       0.047781             10.870237       8.154227      -6.222422      -0.148039      17.122542      -1.654772       7.333943           0.000009
          185              N       3.038749       3.141245      34.495677      -0.250323      38.334113 0.52634154E+03  0.12780510E+05                                 9.538092                            7.412481       0.028131       2.036905                    0.998393      28.130278      78.131270       0.644369       0.391463      -1.097645      -0.089080      -0.080258      -0.030272       0.123664      -0.014668      -0.068358       0.010499       0.042277       0.045638      -0.054391      -0.031112       0.085503             11.171210       9.834188       3.063282       0.278752      11.860319       5.432847      11.819124          -0.000010
          186              N       2.402803       1.517254      33.160212       0.023651      31.059193 0.34399115E+03  0.75017773E+04                                 8.296316                            5.942875       0.206387       2.158956                    0.998727      23.330381      61.187307       0.729478       0.385015      -1.103440      -0.019199      -0.005140       0.018646       0.027252       0.036878      -0.035880       0.044561       0.000595       0.038514      -0.078769       0.029224       0.049545             10.173504       7.446168       1.572121      -0.462116      11.261012       6.490942      11.813331          -0.000008
          187              N       3.215741       0.285873      26.372237      -0.244907      37.829360 0.52474181E+03  0.12761198E+05                                 9.511189                            7.462360      -0.067036       1.996523                    0.999078      28.474058      79.741676       0.632881       0.397959      -1.090635       0.051985       0.046922       0.098502       0.120859       0.029090      -0.032172      -0.017412       0.011559      -0.085424      -0.044688      -0.014101       0.058789             10.859514       8.390855       2.054142       0.283271       6.896331       0.155775      17.291355           0.000002
          188              N       3.255584       0.210612      28.544521       0.031529      32.038366 0.32476028E+03  0.69570024E+04                                 8.416628                            5.727155       0.333001       2.204992                    0.999085      22.756467      58.482790       0.754919       0.378744      -1.111842       0.019118       0.019849      -0.001572       0.027603       0.052518      -0.003492      -0.006101       0.014969       0.126749      -0.074220       0.028690       0.045531             10.673611       7.477384       2.315109      -2.753385       6.048000      -2.584749      18.495449          -0.000010
          189              N       0.007662       5.173955      31.317672      -0.252740      38.555199 0.54062565E+03  0.13213826E+05                                 9.591775                            7.523815      -0.080698       1.993567                    0.998640      28.439202      79.215740       0.638210       0.392655      -1.096952       0.063972       0.059172       0.081413       0.119256       0.011405      -0.012391      -0.052343      -0.037763       0.115306      -0.041574      -0.035707       0.077281             11.324369       9.614372       5.810992       2.515586      14.761496       1.745747       9.597239          -0.000013
          190              N       1.222855      -2.931379      31.639723       0.028806      32.711670 0.35122402E+03  0.76895763E+04                                 8.569391                            5.982627       0.024552       2.094229                    0.998296      23.380818      61.182524       0.732077       0.382147      -1.106925       0.004210      -0.009026       0.024281       0.026245       0.051974       0.019452      -0.015875      -0.065477       0.091760      -0.082139       0.034361       0.047778             10.870015       8.154109       6.222274       0.148065      17.122078      -1.654710       7.333858          -0.000007
          191              N       6.869749       0.750391      20.461749      -0.250337      38.334919 0.52635475E+03  0.12780921E+05                                 9.538232                            7.412578       0.028122       2.036899                    0.998393      28.130714      78.132959       0.644364       0.391463      -1.097644      -0.089098       0.080235       0.030298       0.123669       0.014657       0.068355       0.010505       0.042288       0.045642      -0.054382      -0.031120       0.085502             11.171379       9.834357      -3.063324      -0.278731      11.860491       5.432924      11.819287           0.000032
          192              N       6.233803       2.374383      21.797214       0.023674      31.058494 0.34398186E+03  0.75015222E+04                                 8.296194                            5.942797       0.206412       2.158973                    0.998727      23.330018      61.186088       0.729482       0.385015      -1.103441      -0.019218       0.005126      -0.018623       0.027247      -0.036873       0.035879       0.044547       0.000596       0.038491      -0.078756       0.029227       0.049529             10.173348       7.446079      -1.572113       0.462107      11.260867       6.490817      11.813096           0.000017
          193              N       7.046741       3.605764      28.585189      -0.244846      37.828213 0.52472238E+03  0.12760657E+05                                 9.511186                            7.462360      -0.067326       1.996449                    0.999078      28.473395      79.740612       0.632861       0.397973      -1.090621       0.051980      -0.046927      -0.098485       0.120845      -0.029081       0.032182      -0.017409       0.011529      -0.085461      -0.044707      -0.014078       0.058785             10.859504       8.390871      -2.054160      -0.283183       6.896350       0.155728      17.291291          -0.000016
          194              N       7.086584       3.681024      26.412905       0.031505      32.038954 0.32476795E+03  0.69572019E+04                                 8.416693                            5.727195       0.333015       2.204988                    0.999085      22.756795      58.483617       0.754923       0.378741      -1.111846       0.019111      -0.019859       0.001584       0.027607      -0.052522       0.003500      -0.006107       0.014954       0.126787      -0.074229       0.028681       0.045548             10.673689       7.477449      -2.315123       2.753328       6.048024      -2.584682      18.495596          -0.000001
          195              N       3.838662      -1.282319      23.639754      -0.252717      38.553918 0.54060397E+03  0.13213179E+05                                 9.591640                            7.523719      -0.080836       1.993539                    0.998639      28.438543      79.213844       0.638206       0.392660      -1.096947       0.063995      -0.059160      -0.081389       0.119245      -0.011393       0.012389      -0.052341      -0.037765       0.115351      -0.041573      -0.035711       0.077285             11.324201       9.614235      -5.810877      -2.515606      14.761198       1.745796       9.597171           0.000013
          196              N       5.053855       6.823015      23.317703       0.028793      32.712294 0.35122985E+03  0.76897424E+04                                 8.569512                            5.982685       0.024471       2.094198                    0.998295      23.381064      61.183492       0.732072       0.382148      -1.106924       0.004225       0.009037      -0.024279       0.026248      -0.051975      -0.019453      -0.015872      -0.065492       0.091770      -0.082145       0.034365       0.047780             10.870197       8.154197      -6.222393      -0.148040      17.122472      -1.654764       7.333921           0.000010
          197              O       5.190239       4.434491      13.453578      -0.551374      37.336559 0.58440315E+03  0.14334381E+05                                 8.847855                            7.468013       0.287079       2.151997                    0.995111      27.512476      72.876691       0.697768       0.357873      -1.140717      -0.017262      -0.008571      -0.034756       0.039742       0.006889       0.000226       0.001593      -0.096105      -0.151079      -0.050381      -0.023364       0.073745              9.825405       6.566874      -0.958680       0.628749      15.889390      -1.318097       7.019951           0.000028
          198              O       4.683014       2.947267      11.909274      -0.563456      30.545774 0.51422620E+03  0.12221050E+05                                 7.667233                            7.021679       0.739095       2.286781                    0.996593      27.550155      71.929465       0.716791       0.359550      -1.138919       0.005924       0.018506       0.015740       0.025006       0.001491      -0.012719       0.010880       0.151061       0.079134      -0.089786       0.023378       0.066408              7.930798       6.621188       0.055835       1.759384       6.023727      -0.581861      11.147479          -0.000001
          199              O       6.619968      -0.729607      17.919052      -0.552688      42.278704 0.61841157E+03  0.15490468E+05                                 9.816485                            7.851682      -0.202473       1.985220                    0.993638      28.472500      77.942891       0.654094       0.373834      -1.120627      -0.014978      -0.005570      -0.006195       0.017139       0.021155       0.001696       0.029993       0.088944       0.205801      -0.088868       0.013870       0.074998             11.183695       6.677608      -0.499596       1.761743       7.603154       1.165506      19.270322           0.000047
          200              O       7.028353       7.874732      16.178001      -0.521305      38.772386 0.57206573E+03  0.13991207E+05                                 9.158305                            7.434614       0.126541       2.103279                    0.995343      27.379107      72.997924       0.691186       0.362328      -1.134423      -0.004231       0.004759       0.021331       0.022261      -0.016236      -0.000040       0.010278      -0.032198      -0.183180      -0.062062       0.007882       0.054180             10.474947       6.843300      -3.674563      -0.068109      16.860701      -0.076825       7.720838           0.000044
          201              O       1.359239       3.466454       4.865564      -0.551365      37.335827 0.58438807E+03  0.14333916E+05                                 8.847737                            7.467913       0.287055       2.151997                    0.995111      27.512152      72.875534       0.697773       0.357873      -1.140717      -0.017254       0.008578       0.034712       0.039701      -0.006900      -0.000227       0.001589      -0.096125      -0.151049      -0.050371      -0.023380       0.073751              9.825266       6.566769       0.958637      -0.628728      15.889197      -1.318018       7.019833          -0.000025
          202              O       0.852014       4.953678       6.409868      -0.563553      30.548584 0.51428881E+03  0.12222909E+05                                 7.667648                            7.022062       0.739208       2.286781                    0.996594      27.551854      71.934974       0.716779       0.359545      -1.138922       0.005928      -0.018462      -0.015786       0.025003      -0.001492       0.012722       0.010883       0.151058       0.079118      -0.089783       0.023372       0.066411              7.931227       6.621535      -0.055825      -1.759481       6.024093      -0.581954      11.148052          -0.000038
          203              O       2.788968       8.630552       0.400090      -0.552681      42.276894 0.61837856E+03  0.15489419E+05                                 9.816197                            7.851458      -0.202453       1.985240                    0.993637      28.471712      77.939918       0.654106       0.373833      -1.120629      -0.014976       0.005583       0.006194       0.017141      -0.021159      -0.001698       0.029992       0.088947       0.205757      -0.088863       0.013879       0.074984             11.183377       6.677432       0.499559      -1.761691       7.602902       1.165497      19.269798          -0.000015
          204              O       3.197353       0.026213       2.141141      -0.521355      38.773494 0.57208748E+03  0.13991859E+05                                 9.158411                            7.434701       0.126711       2.103316                    0.995345      27.379734      72.999689       0.691190       0.362323      -1.134428      -0.004239      -0.004762      -0.021367       0.022298       0.016237       0.000039       0.010276      -0.032194      -0.183183      -0.062063       0.007883       0.054179             10.475061       6.843358       3.674588       0.068091      16.860867      -0.076876       7.720959          -0.000022
          205              O       2.471761       1.461800      23.184706      -0.551377      37.336636 0.58440486E+03  0.14334432E+05                                 8.847861                            7.468018       0.287093       2.152000                    0.995112      27.512528      72.876828       0.697768       0.357872      -1.140717       0.017261       0.008571       0.034761       0.039746       0.006888       0.000225       0.001592      -0.096103      -0.151086      -0.050383      -0.023361       0.073745              9.825409       6.566876      -0.958678       0.628749      15.889392      -1.318101       7.019960           0.000028
          206              O       2.978986       2.949024      24.729010      -0.563457      30.545720 0.51422496E+03  0.12221013E+05                                 7.667224                            7.021670       0.739098       2.286782                    0.996593      27.550128      71.929366       0.716792       0.359550      -1.138919      -0.005925      -0.018506      -0.015740       0.025007       0.001492      -0.012719       0.010880       0.151062       0.079131      -0.089786       0.023377       0.066409              7.930789       6.621178       0.055837       1.759383       6.023718      -0.581856      11.147470           0.000003
          207              O       1.042032       6.625898      18.719232      -0.552701      42.279180 0.61842045E+03  0.15490742E+05                                 9.816536                            7.851722      -0.202436       1.985227                    0.993638      28.472735      77.943600       0.654094       0.373833      -1.120628       0.014977       0.005567       0.006204       0.017140       0.021155       0.001700       0.029993       0.088946       0.205797      -0.088868       0.013870       0.074998             11.183755       6.677645      -0.499602       1.761763       7.603196       1.165498      19.270425           0.000047
          208              O       0.633647      -1.978441      20.460283      -0.521300      38.771775 0.57205517E+03  0.13990878E+05                                 9.158198                            7.434538       0.126557       2.103289                    0.995343      27.378880      72.997014       0.691191       0.362327      -1.134424       0.004231      -0.004761      -0.021321       0.022252      -0.016233      -0.000040       0.010278      -0.032200      -0.183176      -0.062061       0.007882       0.054179             10.474812       6.843222      -3.674504      -0.068116      16.860462      -0.076799       7.720750           0.000044
          209              O       6.302761       2.429837      31.772720      -0.551366      37.335883 0.58438928E+03  0.14333952E+05                                 8.847742                            7.467917       0.287063       2.151999                    0.995111      27.512186      72.875621       0.697773       0.357872      -1.140718       0.017254      -0.008578      -0.034716       0.039705      -0.006900      -0.000227       0.001589      -0.096123      -0.151051      -0.050371      -0.023379       0.073750              9.825272       6.566774       0.958640      -0.628729      15.889202      -1.318022       7.019838          -0.000018
          210              O       6.809986       0.942613      30.228416      -0.563544      30.548263 0.51428178E+03  0.12222700E+05                                 7.667595                            7.022015       0.739209       2.286785                    0.996594      27.551677      71.934361       0.716781       0.359545      -1.138922      -0.005927       0.018464       0.015782       0.025003      -0.001492       0.012722       0.010882       0.151060       0.079120      -0.089784       0.023373       0.066411              7.931171       6.621491      -0.055827      -1.759466       6.024049      -0.581941      11.147972          -0.000026
          211              O       4.873032      -2.734261      36.238194      -0.552686      42.277104 0.61838262E+03  0.15489543E+05                                 9.816216                            7.851474      -0.202434       1.985244                    0.993637      28.471825      77.940239       0.654106       0.373832      -1.120630       0.014974      -0.005582      -0.006199       0.017141      -0.021158      -0.001700       0.029993       0.088948       0.205756      -0.088863       0.013879       0.074985             11.183398       6.677447       0.499561      -1.761699       7.602917       1.165493      19.269831          -0.000015
          212              O       4.464647       5.870078      34.497143      -0.521352      38.773190 0.57208219E+03  0.13991696E+05                                 9.158365                            7.434668       0.126706       2.103317                    0.995345      27.379607      72.999237       0.691191       0.362323      -1.134428       0.004239       0.004762       0.021362       0.022293       0.016235       0.000039       0.010276      -0.032194      -0.183183      -0.062063       0.007884       0.054178             10.475003       6.843325       3.674563       0.068094      16.860764      -0.076864       7.720920          -0.000015

******************************************************
Auxiliary information for the entire system
The total spin magnetic moment of the unit cell is   0.000516
The total net atomic charge of the unit cell is   0.000005
Accuracy of reproducing the electrostatic potential in the unit cell:
  The inner radius (bohr) =    5.0000
  The outer radius (bohr) =   12.0000
  Valid grid points have density less than (e/(bohr^3)) =    0.0001
  The number of valid grid points were=         3290
  The rms potential error without charges in kcal/mol is=      3.91827
  The rms potential error with partial charges in kcal/mol is=      0.60757
  The RRMSE value at monopole order=      0.15506
  The rms potential error with partial charges and cloud penetration in kcal/mol is=      0.59420
  The RRMSE value at monopole order with cloud penetration is=      0.15165
  The rms potential error with partial charges and atomic dipoles in kcal/mol is=      0.37405
  The RRMSE value at dipole order=      0.09546
  The rms potential error with partial charges, atomic dipoles and cloud penetration in kcal/mol is=      0.36314
  The RRMSE value at dipole order with cloud penetration=      0.09268

******************************************************
The electron densities and ab initio electrostatic potential were computed in VASP using the PBE functional and
projector augmented wave method. See the main text of the journal article for a description of computational details.
The atomic charges, dipoles, and quadrupoles were computed with the DDEC6 method as described in
(a) T. A. Manz and N. Gabaldon Limas, RSC Adv. 6 (2016) 47771-47801 DOI: 10.1039/c6ra04656h
(b) N. Gabaldon Limas and T. A. Manz, RSC Adv. 8 (2018) 2678-2707 DOI: 10.1039/c7ra11829e.
For each atom in the material, the electron cloud parameters were fit to the spherically averaged atom-in-material
electron density using radial positions for which this density was between 10^-4 and 10^-2 electrons per cubic bohr.
The polarizabilities, dispersion coefficients, and quantum Drude oscillator (QDO) parameters were fit using the MCLF method.
The magnetic structure of the system was optimized in VASP from the default ferromagnetic initial guess using spin polarization.
The atomic spin moments (ASMs) were computed on this optimized magnetic structure using the DDEC6 partition as inputs
to the method of T. A. Manz and D. S. Sholl, J. Chem. Theory Comput. 7 (2011) 4146-4164 DOI: 10.1021/ct200539n.
The RMSE and RRMSE were computed using a uniform grid with Ewald summation.
