# Supplementary material for: A collection of forcefield precursors for metal–organic frameworks
Source: RSC Adv. 2019 Nov 13;9(63):36492–507. doi: 10.1039/c9ra07327b (PMC9075174; doi:10.1039/c9ra07327b)
Supplement: RA-009-C9RA07327B-s3694 [file RA-009-C9RA07327B-s3694.xyz]

  268
jmolscript: load "" {1 1 1} spacegroup "x,y,z" unitcell [{      8.985000     0.000000     0.000000 }, {      0.000000    19.114000     0.000000 }, {     -4.492388    -0.828784    19.465857 }]
Zn     1.595966     7.289848     8.818033     0.794366
Zn     8.319667    17.368874     1.131745     0.788259
Zn     6.088477     1.438368    10.647824     0.794525
Zn     3.827266    10.473342    18.334112     0.788540
Zn     2.896646    10.995368    10.647824     0.794366
Zn    -3.827055     0.916342    18.334112     0.788259
Zn    -1.595865    16.846848     8.818033     0.794525
Zn     0.665346     7.811874     1.131745     0.788540
H      5.051412    14.921712     7.825275     0.129359
H      5.364083    12.782389     6.669003     0.146470
H     -0.077226    14.203269     7.774663     0.117075
H     -0.034103    11.863700     6.922059     0.132971
H     -1.402520    11.149390     6.684575     0.130334
H      1.298361    11.073887     4.866464     0.137222
H      0.324381    10.400540     3.846453     0.131966
H      1.735942     9.826821     6.996029     0.120495
H     -1.027844     7.074229     6.910379     0.117083
H      7.566297     8.543623     4.991046     0.146547
H      0.825743    12.847541     3.791949     0.136995
H      0.709845    13.467333     5.216850     0.125106
H      7.026300    14.938701     5.271354     0.114900
H      6.619271    16.785766     3.729658     0.133006
H      0.466334    14.560134     2.176283     0.119293
H      6.390159    12.231667     4.609515     0.123562
H      6.807959    10.752709     4.329207     0.138183
H      5.381131    13.131609     2.507202     0.138436
H      5.848337    13.022964     0.120688     0.120816
H     -0.362084    10.934597     1.942693     0.110371
H      4.381998    18.831129     2.289185     0.122319
H     -2.429483     7.000519    10.527135     0.109707
H      0.558934    12.920504    11.640582     0.129410
H      0.871619    15.059827    12.796854     0.145609
H      4.415296    13.638947    11.691194     0.117520
H      4.458429    15.978516    12.543798     0.132662
H      3.090015    16.692826    12.781282     0.131572
H     -3.194083    16.768329    14.599393     0.137687
H      4.816948    17.441676    15.619404     0.132234
H     -2.756526    18.015395    12.469828     0.120302
H      3.464688     1.653987    12.555478     0.117352
H      3.073852     0.184593    14.474811     0.146447
H      5.318312    14.994675    15.673908     0.137024
H      5.202397    14.374883    14.249007     0.124394
H      2.533852    12.903515    14.194503     0.114680
H      2.126840    11.056450    15.736199     0.132464
H     -4.026079    13.282082    17.289574     0.119122
H      1.897717    15.610549    14.856342     0.123921
H      2.315522    17.089507    15.136650     0.138654
H      0.888714    14.710607    16.958655     0.136814
H      1.355948    14.819252    19.345169     0.120754
H      4.130505    16.907619    17.523164     0.111014
H     -0.110417     9.011087    17.176672     0.121575
H      2.063007     1.727697     8.938722     0.109420
H     -0.558800     3.363504    11.640582     0.129359
H     -0.871471     5.502827    12.796854     0.146470
H      4.569838     4.081947    11.691194     0.117075
H      4.526715     6.421516    12.543798     0.132971
H      5.895132     7.135826    12.781282     0.130334
H      3.194252     7.211329    14.599393     0.137222
H      4.168231     7.884676    15.619404     0.131966
H      2.756670     8.458395    12.469828     0.120495
H      5.520456    11.210987    12.555478     0.117083
H     -3.073685     9.741593    14.474811     0.146547
H      3.666869     5.437675    15.673908     0.136995
H      3.782767     4.817883    14.249007     0.125106
H     -2.533688     3.346515    14.194503     0.114900
H     -2.126659     1.499450    15.736199     0.133006
H      4.026278     3.725082    17.289574     0.119293
H     -1.897547     6.053549    14.856342     0.123562
H     -2.315347     7.532507    15.136650     0.138183
H     -0.888519     5.153607    16.958655     0.138436
H     -1.355725     5.262252    19.345169     0.120816
H      4.854696     7.350619    17.523164     0.110371
H      0.110614    -0.545913    17.176672     0.122319
H     -2.062905    11.284697     8.938722     0.109707
H      3.933678     5.364712     7.825275     0.129410
H      3.620993     3.225389     6.669003     0.145609
H      0.077316     4.646269     7.774663     0.117520
H      0.034183     2.306700     6.922059     0.132662
H      1.402597     1.592390     6.684575     0.131572
H      7.686695     1.516887     4.866464     0.137688
H     -0.324336     0.843540     3.846453     0.132234
H      7.249138     0.269821     6.996029     0.120302
H      1.027924    16.631229     6.910379     0.117352
H      1.418760    18.100623     4.991046     0.146447
H     -0.825700     3.290541     3.791949     0.137024
H     -0.709785     3.910333     5.216850     0.124394
H      1.958760     5.381701     5.271354     0.114680
H      2.365772     7.228766     3.729658     0.132465
H     -0.466309     5.003134     2.176283     0.119122
H      2.594895     2.674667     4.609515     0.123921
H      2.177090     1.195709     4.329207     0.138654
H      3.603898     3.574609     2.507202     0.136814
H      3.136664     3.465964     0.120688     0.120754
H      0.362107     1.377597     1.942693     0.111014
H      4.603029     9.274129     2.289185     0.121575
H      2.429605    16.557519    10.527135     0.109420
C      5.869046    14.508199     7.660983    -0.018861
C      6.030772    13.329522     7.017052    -0.123947
C     -0.992799    14.127195     7.631005     0.086349
C     -0.883188    11.936944     6.458771    -0.200674
C     -0.602865    11.908096     4.936541     0.122383
C      0.398961    10.728775     4.756677    -0.181691
C      1.000069     9.319854     6.737133     0.105404
C     -0.513904     7.815992     6.682629    -0.052490
C     -0.742129     8.627516     5.624465    -0.104175
C      0.192305    13.145798     4.463521    -0.184615
C      7.459373    15.085902     4.462742    -0.130850
C      7.241931    16.104612     3.611306    -0.028357
C     -0.189568    14.885471     2.750526     0.097842
C      7.070321    11.677811     4.194892    -0.167234
C      6.087350    12.680439     2.105038    -0.112950
C      6.350603    12.616030     0.789535    -0.045002
C      7.878058    11.468906     1.783851     0.107684
C      2.066557    18.087011     1.270342     0.576946
C      3.331641    18.588466     0.581250    -0.055958
C     -1.113134    17.952539    18.659971    -0.051684
C      4.432308    18.939257     1.365725    -0.156412
C     -2.212904    17.580005    17.712762     0.626571
C     -0.072714     7.819820    11.171845     0.619122
C     -1.154513     8.520846    10.374523    -0.047974
C     -2.352214     7.868739    10.202445    -0.160482
C     -1.038609     9.850659     9.892938    -0.058052
C      0.248942    10.607065     9.949778     0.575374
C      1.376570    13.334017    11.804874    -0.021296
C      1.538304    14.512694    12.448805    -0.122610
C      3.499726    13.715021    11.834852     0.084880
C      3.609349    15.905272    13.007086    -0.201688
C      3.889690    15.934120    14.529316     0.125834
C      4.891519    17.113441    14.709180    -0.184307
C      5.492604    18.522362    12.728724     0.104978
C      3.978632     0.912224    12.783228    -0.055737
C      3.750419     0.100700    13.841392    -0.103145
C      4.684865    14.696418    15.002336    -0.184068
C      2.966933    12.756314    15.003115    -0.131886
C      2.749501    11.737604    15.854551    -0.027049
C      4.303013    12.956745    16.715331     0.097980
C      2.577884    16.164405    15.270965    -0.169153
C      1.594937    15.161777    17.360819    -0.109914
C      1.858205    15.226186    18.676322    -0.046558
C      3.385650    16.373310    17.682006     0.106228
C     -2.425845     9.755205    18.195515     0.577950
C     -1.160753     9.253750    18.884607    -0.056889
C      3.379263     9.889677     0.805886    -0.050814
C     -0.060095     8.902959    18.100132    -0.154918
C      2.279505    10.262211     1.753095     0.627166
C      4.419769     0.908396     8.294012     0.618301
C      3.337980     0.207370     9.091334    -0.048868
C      2.140280     0.859477     9.263412    -0.160102
C      3.453889    17.991557     9.572919    -0.057052
C      4.741439    17.235151     9.516079     0.575034
C     -1.376434     3.777017    11.804874    -0.018861
C     -1.538160     4.955694    12.448805    -0.123947
C      5.485411     4.158021    11.834852     0.086349
C      5.375800     6.348272    13.007086    -0.200674
C      5.095477     6.377120    14.529316     0.122383
C      4.093651     7.556441    14.709180    -0.181691
C      3.492543     8.965362    12.728724     0.105404
C      5.006516    10.469224    12.783228    -0.052490
C      5.234741     9.657700    13.841392    -0.104175
C      4.300307     5.139418    15.002336    -0.184615
C     -2.966761     3.199314    15.003115    -0.130850
C     -2.749319     2.180604    15.854551    -0.028357
C      4.682180     3.399745    16.715331     0.097842
C     -2.577709     6.607405    15.270965    -0.167234
C     -1.594738     5.604777    17.360819    -0.112950
C     -1.857991     5.669186    18.676322    -0.045002
C     -3.385446     6.816310    17.682006     0.107684
C      2.426055     0.198205    18.195515     0.576946
C      1.160971    -0.303250    18.884607    -0.055958
C      5.605746     0.332677     0.805886    -0.051684
C      0.060304    -0.654041    18.100132    -0.156413
C      6.705516     0.705211     1.753095     0.626571
C      4.565326    10.465396     8.294012     0.619122
C      5.647125     9.764370     9.091334    -0.047974
C     -2.140174    10.416477     9.263412    -0.160482
C      5.531221     8.434557     9.572919    -0.058052
C      4.243670     7.678151     9.516079     0.575374
C      3.116042     4.951199     7.660983    -0.021296
C      2.954308     3.772522     7.017052    -0.122610
C      0.992886     4.570195     7.631005     0.084880
C      0.883263     2.379944     6.458771    -0.201688
C      0.602922     2.351096     4.936541     0.125834
C     -0.398907     1.171775     4.756677    -0.184307
C     -0.999992    -0.237146     6.737133     0.104978
C      0.513980    17.372992     6.682629    -0.055738
C      0.742193    18.184516     5.624465    -0.103145
C     -0.192253     3.588798     4.463521    -0.184068
C      1.525679     5.528902     4.462742    -0.131887
C      1.743111     6.547612     3.611306    -0.027049
C      0.189599     5.328471     2.750526     0.097980
C      1.914728     2.120811     4.194892    -0.169153
C      2.897675     3.123439     2.105038    -0.109914
C      2.634407     3.059030     0.789535    -0.046558
C      1.106962     1.911906     1.783851     0.106228
C      6.918457     8.530011     1.270342     0.577950
C      5.653365     9.031466     0.581250    -0.056889
C      1.113349     8.395539    18.659971    -0.050814
C      4.552707     9.382257     1.365725    -0.154918
C      2.213107     8.023005    17.712762     0.627166
C      0.072843    17.376820    11.171845     0.618301
C      1.154632    18.077846    10.374523    -0.048868
C      2.352332    17.425739    10.202445    -0.160102
C      1.038723     0.293659     9.892938    -0.057052
C     -0.248827     1.050065     9.949778     0.575034
N      7.091008    15.002647     8.034338    -0.267605
N     -1.586711    13.109109     6.986296     0.076897
N      0.589458     8.251554     7.361598    -0.271812
N      0.222861     9.596568     5.670015     0.081314
N     -0.539976    14.297359     3.903683     0.070575
N      8.096398    15.976590     2.532897    -0.271159
N      7.476422    11.858128     0.588258    -0.278771
N      7.057733    11.950025     2.739625     0.070767
N      2.598528    12.839569    11.431519    -0.264828
N      2.905821    14.733107    12.479561     0.077535
N      5.081986     0.476662    12.104259    -0.269270
N      4.715407    18.245648    13.795842     0.082002
N      3.952591    13.544857    15.562174     0.070628
N      3.603981    11.865626    16.932960    -0.271473
N      2.984027    15.984088    18.877599    -0.277731
N      2.565314    15.892191    16.726232     0.070970
N     -2.598396     3.282569    11.431519    -0.267605
N     -2.905677     5.176107    12.479561     0.076897
N      3.903154    10.033662    12.104259    -0.271812
N      4.269751     8.688648    13.795842     0.081314
N      5.032588     3.987857    15.562174     0.070575
N     -3.603786     2.308626    16.932960    -0.271159
N     -2.983810     6.427088    18.877599    -0.278771
N     -2.565121     6.335191    16.726232     0.070767
N      1.894084     5.445647     8.034338    -0.264828
N      1.586791     3.552109     6.986296     0.077535
N     -0.589374    17.808554     7.361598    -0.269270
N     -0.222795     0.039568     5.670015     0.082002
N      0.540021     4.740359     3.903683     0.070628
N      0.888631     6.419590     2.532897    -0.271473
N      1.508585     2.301128     0.588258    -0.277731
N      1.927298     2.393025     2.739625     0.070970
O      2.045899    17.962413     2.490851    -0.592072
O      1.095274    17.852434     0.494822    -0.556634
O     -2.178764    16.478827    17.179008    -0.575838
O     -3.075465    -0.635820    17.420774    -0.594310
O      0.751207     7.085903    10.541930    -0.598261
O     -0.133805     7.893892    12.395079    -0.585261
O      1.212137    10.035927    10.569571    -0.555146
O      0.341484    11.700389     9.410963    -0.574253
O     -2.446518     9.879803    16.975006    -0.592431
O     -3.397119     9.989782    18.971035    -0.557326
O      2.313651    11.363389     2.286849    -0.576900
O      1.416946     9.364036     2.045083    -0.594827
O      5.243697     1.642313     8.923927    -0.597726
O      4.358664     0.834324     7.070778    -0.585247
O      5.704628    17.806289     8.896286    -0.554350
O      4.833988    16.141827    10.054894    -0.574558
O      2.446713     0.322803    16.975006    -0.592072
O      3.397338     0.432782    18.971035    -0.556634
O      6.671376     1.806389     2.286849    -0.575838
O      7.568077    18.921036     2.045083    -0.594310
O      3.741405    11.199313     8.923927    -0.598261
O      4.626417    10.391324     7.070778    -0.585261
O      3.280475     8.249289     8.896286    -0.555146
O      4.151128     6.584827    10.054894    -0.574253
O      6.939130     8.405413     2.490851    -0.592431
O      7.889731     8.295434     0.494822    -0.557326
O      2.178961     6.921827    17.179008    -0.576900
O      3.075666     8.921180    17.420774    -0.594827
O     -0.751085    16.642903    10.541930    -0.597726
O      0.133948    17.450892    12.395079    -0.585247
O     -1.212016     0.478927    10.569571    -0.554350
O     -0.341376     2.143389     9.410963    -0.574558

The following XYZ coordinates are in angstroms. Other properties are in atomic units.
The sperically averaged electron density of each atom fit to a function of the form exp(a - br)
eigen_1, eigen_2 and eigen_3 are the three eigenvalues of traceless quadrupole moment tensor
  atom number  atomic symbol              X              Y              Z     net charge C6 coefficient C8 coefficient C10 coefficient fluctuating dipole atomic polarizability isotropic forcefield polarizability              a              b squared Pearson coefficient          <r^3>          <r^4>         wp_QDO          m_QDO          q_QDO       dipole_x       dipole_y       dipole_z         dipole            Qxy            Qxz            Qyz     Q(x^2-y^2)  Q(3z^2 - R^2)        eigen_1        eigen_2        eigen_3 static polarizability      alpha(xx)      alpha(xy)      alpha(xz)      alpha(yy)      alpha(yz)      alpha(zz) atomic spin moment
            1             Zn       1.595966       7.289848       8.818033       0.794366      98.549125 0.20071948E+04  0.65018462E+05                                17.392091                           14.647125       0.367294       1.962851                    0.997103      47.982374     132.266940       0.471751       0.400817      -1.143041       0.035755       0.025703       0.091757       0.101776       0.039186      -0.007907      -0.014750       0.017599      -0.055621      -0.034249      -0.018528       0.052778             20.282039      20.094307      -1.777908       1.583542      19.668968       3.510084      21.082842          -0.000000
            2             Zn       8.319667      17.368874       1.131745       0.788259      92.474739 0.19441395E+04  0.62486692E+05                                16.631715                           14.379736       0.400173       1.974020                    0.997022      47.877334     131.541358       0.477794       0.398846      -1.144244       0.036696       0.088383       0.019050       0.097576      -0.008503      -0.035884       0.014301       0.025630      -0.037536      -0.037813      -0.008910       0.046724             18.363272      16.631134       1.827313       0.650675      18.881018      -2.418726      19.577663          -0.000004
            3             Zn       6.088477       1.438368      10.647824       0.794525      98.483522 0.20052376E+04  0.64935582E+05                                17.381273                           14.636891       0.364015       1.962148                    0.997049      47.965016     132.175054       0.472091       0.400648      -1.143226       0.035318      -0.024650      -0.091392       0.101032      -0.039160       0.008040      -0.014286       0.017255      -0.054515      -0.033890      -0.018593       0.052483             20.270799      20.078092       1.774843      -1.580178      19.666286       3.516135      21.068018          -0.000000
            4             Zn       3.827266      10.473342      18.334112       0.788540      92.426614 0.19426679E+04  0.62426119E+05                                16.624255                           14.372629       0.403094       1.974887                    0.996992      47.864036     131.480840       0.478006       0.398754      -1.144337       0.036128      -0.088613      -0.018795       0.097523       0.008090       0.036044       0.014019       0.024444      -0.038022      -0.038127      -0.008154       0.046281             18.355684      16.623852      -1.825136      -0.651233      18.872738      -2.416459      19.570462          -0.000004
            5             Zn       2.896646      10.995368      10.647824       0.794366      98.549125 0.20071948E+04  0.65018463E+05                                17.392091                           14.647125       0.367294       1.962851                    0.997103      47.982374     132.266940       0.471751       0.400817      -1.143041      -0.035755      -0.025703      -0.091757       0.101776       0.039186      -0.007907      -0.014750       0.017599      -0.055620      -0.034249      -0.018528       0.052777             20.282039      20.094307      -1.777908       1.583541      19.668968       3.510084      21.082842          -0.000000
            6             Zn      -3.827055       0.916342      18.334112       0.788259      92.474735 0.19441394E+04  0.62486687E+05                                16.631714                           14.379736       0.400173       1.974020                    0.997022      47.877333     131.541351       0.477794       0.398846      -1.144244      -0.036696      -0.088383      -0.019050       0.097576      -0.008503      -0.035884       0.014301       0.025630      -0.037536      -0.037813      -0.008910       0.046723             18.363271      16.631134       1.827312       0.650675      18.881017      -2.418726      19.577662          -0.000004
            7             Zn      -1.595865      16.846848       8.818033       0.794525      98.483522 0.20052376E+04  0.64935581E+05                                17.381273                           14.636891       0.364015       1.962148                    0.997049      47.965016     132.175054       0.472091       0.400648      -1.143226      -0.035318       0.024650       0.091392       0.101032      -0.039160       0.008040      -0.014286       0.017255      -0.054515      -0.033890      -0.018593       0.052483             20.270799      20.078092       1.774842      -1.580179      19.666286       3.516135      21.068018          -0.000000
            8             Zn       0.665346       7.811874       1.131745       0.788540      92.426618 0.19426680E+04  0.62426124E+05                                16.624255                           14.372629       0.403094       1.974887                    0.996992      47.864037     131.480845       0.478006       0.398754      -1.144337      -0.036128       0.088613       0.018795       0.097523       0.008090       0.036044       0.014019       0.024444      -0.038022      -0.038127      -0.008154       0.046281             18.355685      16.623852      -1.825136      -0.651233      18.872739      -2.416459      19.570464          -0.000004
            9              H       5.051412      14.921712       7.825275       0.129359       1.080850 0.74137378E+01  0.70811216E+02                                 1.691072                            1.557370      -0.915211       2.459864                    0.999030       3.222687       8.657317       0.522714       1.226810      -0.722518      -0.045379       0.016643       0.010428       0.049447      -0.001092       0.005183       0.007128       0.020245      -0.066149      -0.024692       0.002928       0.021764              1.759865       2.116587      -0.489520      -0.293955       1.701443       0.235944       1.461566           0.000002
           10              H       5.364083      12.782389       6.669003       0.146470       1.087166 0.78577182E+01  0.76800794E+02                                 1.743736                            1.640759      -1.103660       2.372247                    0.997603       3.405870       9.515848       0.487767       1.284767      -0.708185      -0.039353      -0.021841      -0.006552       0.045482      -0.007507       0.003581       0.013119       0.024301      -0.033415      -0.023578       0.003726       0.019852              1.774331       1.898370       0.443415       0.133308       1.851956       0.176802       1.572666           0.000001
           11              H      -0.077226      14.203269       7.774663       0.117075       1.070903 0.78445745E+01  0.76167996E+02                                 1.697518                            1.619342      -0.810891       2.506117                    0.999682       3.278297       8.946770       0.503227       1.253542      -0.716973       0.053169       0.004723       0.020685       0.057246       0.000905       0.006428       0.015200       0.021383      -0.051745      -0.027189       0.006100       0.021090              1.705797       2.116364       0.106288       0.195857       1.536018       0.041445       1.465008           0.000001
           12              H      -0.034103      11.863700       6.922059       0.132971       1.072359 0.86294356E+01  0.87510238E+02                                 1.822202                            1.786487      -1.343096       2.249059                    0.992944       3.825648      11.376018       0.435493       1.386911      -0.685496       0.031251      -0.001713       0.016980       0.035607       0.000241       0.001754       0.004810       0.017264      -0.024102      -0.011499      -0.001323       0.012822              1.854740       1.978496      -0.211239       0.295946       1.687772      -0.067035       1.897951           0.000001
           13              H      -1.402520      11.149390       6.684575       0.130334       0.920524 0.71119429E+01  0.69214181E+02                                 1.685625                            1.652282      -1.364024       2.238477                    0.992379       3.865132      11.527501       0.437208       1.439499      -0.674273      -0.020723      -0.025553       0.009568       0.034263       0.002063      -0.001819      -0.002629      -0.002944      -0.003996      -0.003075      -0.001761       0.004836              1.723910       1.541250       0.208747      -0.170176       1.990336      -0.186165       1.640145           0.000001
           14              H       1.298361      11.073887       4.866464       0.137222       1.023411 0.81267813E+01  0.80531265E+02                                 1.726004                            1.704641      -1.002859       2.420970                    0.996489       3.489346       9.989271       0.460979       1.340846      -0.696927       0.033972       0.012768       0.000523       0.036296       0.003592       0.002854      -0.000094       0.003002      -0.031937      -0.011130       0.001642       0.009488              1.730896       1.996006       0.123309       0.038493       1.653924      -0.046325       1.542760          -0.000000
           15              H       0.324381      10.400540       3.846453       0.131966       0.952938 0.69845292E+01  0.67818974E+02                                 1.737297                            1.644928      -1.384144       2.223932                    0.992114       3.932888      11.801974       0.434214       1.452739      -0.671230      -0.004016      -0.011605      -0.029520       0.031972       0.001411       0.006411      -0.002142      -0.002128       0.004353      -0.007536       0.000975       0.006560              1.803179       1.431677      -0.073803       0.010236       1.535978       0.222413       2.441883           0.000000
           16              H       1.735942       9.826821       6.996029       0.120495       0.995683 0.71326683E+01  0.68930542E+02                                 1.724481                            1.622111      -1.231147       2.310447                    0.995157       3.617158      10.481641       0.458148       1.383377      -0.686304       0.043094       0.023162       0.023310       0.054193       0.008888       0.012718      -0.006906      -0.001641       0.005845      -0.019360       0.006387       0.012973              1.762566       2.120900       0.341901       0.384059       1.597822       0.117034       1.568975           0.000001
           17              H      -1.027844       7.074229       6.910379       0.117083       1.055195 0.75019177E+01  0.71775474E+02                                 1.657535                            1.564280      -0.757931       2.525829                    0.999791       3.215411       8.609769       0.523377       1.223173      -0.723962      -0.032582      -0.032259       0.011187       0.047195       0.019028       0.014265      -0.011300       0.005390      -0.004921      -0.029835       0.009008       0.020828              1.688445       1.564472       0.341254      -0.151976       2.053938      -0.215284       1.446925           0.000000
           18              H       7.566297       8.543623       4.991046       0.146547       1.046806 0.74358786E+01  0.71875822E+02                                 1.724204                            1.614365      -1.031991       2.410370                    0.998349       3.350715       9.392407       0.482118       1.314324      -0.702272      -0.035723      -0.013700      -0.027469       0.047100       0.018624       0.010496      -0.009635       0.002593      -0.023274      -0.025917       0.003320       0.022597              1.760835       1.792709       0.030524       0.525342       1.480296       0.020177       2.009501          -0.000000
           19              H       0.825743      12.847541       3.791949       0.136995       1.077556 0.83144532E+01  0.82666101E+02                                 1.752028                            1.693435      -1.345339       2.250566                    0.993091       3.628731      10.325256       0.476297       1.293406      -0.704903       0.026441      -0.011446      -0.020065       0.035111       0.001327      -0.002602      -0.006009       0.002325      -0.004977      -0.007171       0.000505       0.006666              1.779412       1.705008      -0.264631      -0.348617       1.799360       0.161817       1.833869           0.000001
           20              H       0.709845      13.467333       5.216850       0.125106       1.018044 0.78710523E+01  0.76140227E+02                                 1.616990                            1.597560      -0.720141       2.539676                    0.999603       3.239072       8.692310       0.520729       1.215941      -0.725767       0.021259       0.009021       0.025572       0.034456       0.003271       0.009711      -0.001379       0.000507      -0.000953      -0.010685       0.000714       0.009971              1.614617       1.471536       0.088017       0.222706       1.522764       0.160632       1.849550           0.000001
           21              H       7.026300      14.938701       5.271354       0.114900       1.182161 0.86056921E+01  0.86748305E+02                                 1.870888                            1.731205      -1.513178       2.142212                    0.995464       3.985266      11.612403       0.465252       1.305997      -0.699574      -0.020746       0.008921       0.031301       0.038597      -0.021472      -0.010624       0.000051      -0.012713       0.001649      -0.025521       0.001533       0.023988              1.926372       1.564984       0.094888      -0.479937       1.625837      -0.292908       2.588296           0.000000
           22              H       6.619271      16.785766       3.729658       0.133006       0.997658 0.69773890E+01  0.65675592E+02                                 1.610423                            1.519422      -0.785571       2.525191                    0.999763       3.120157       8.335344       0.524445       1.240781      -0.720090      -0.033717       0.035938       0.011480       0.050598      -0.017285      -0.014351      -0.002041       0.003038       0.007957      -0.023827       0.002391       0.021435              1.634100       1.625475      -0.465606      -0.018284       1.941109       0.008079       1.335716          -0.000001
           23              H       0.466334      14.560134       2.176283       0.119293       1.069297 0.78669039E+01  0.76146616E+02                                 1.676683                            1.607336      -0.771445       2.527713                    0.999730       3.191208       8.587293       0.513829       1.231518      -0.722923       0.039752      -0.013903      -0.038680       0.057181      -0.011711      -0.016308      -0.005330       0.004595       0.021372      -0.023108       0.002929       0.020178              1.666606       1.719746      -0.206677      -0.403397       1.559980       0.139086       1.720092          -0.000002
           24              H       6.390159      12.231667       4.609515       0.123562       1.053402 0.82707211E+01  0.82551210E+02                                 1.770635                            1.726070      -1.059010       2.380461                    0.995648       3.656593      10.603382       0.454277       1.350843      -0.693670      -0.023865       0.012015       0.016544       0.031427      -0.004668       0.001095      -0.001425       0.015049       0.012789      -0.011062       0.003661       0.007401              1.789966       1.711637      -0.275806      -0.239141       1.733516       0.282103       1.924745          -0.000000
           25              H       6.807959      10.752709       4.329207       0.138183       0.963599 0.74182004E+01  0.72006035E+02                                 1.667164                            1.635928      -0.976868       2.431147                    0.997015       3.467241       9.892859       0.466417       1.352886      -0.693885      -0.010226      -0.033147       0.003906       0.034908       0.003425       0.001697      -0.001581      -0.003229      -0.012080      -0.005455      -0.000364       0.005819              1.673754       1.412588       0.124121       0.035367       2.078689      -0.097643       1.529983          -0.000000
           26              H       5.381131      13.131609       2.507202       0.138436       1.078508 0.79291505E+01  0.76952338E+02                                 1.686385                            1.614269      -0.863044       2.486404                    0.999520       3.205199       8.655386       0.512100       1.232414      -0.722305      -0.040948       0.022252       0.009720       0.047607      -0.024194      -0.002011      -0.006029       0.015124       0.021554      -0.029928       0.007903       0.022025              1.682398       1.926208      -0.317986      -0.253780       1.578207       0.179399       1.542781          -0.000001
           27              H       5.848337      13.022964       0.120688       0.120816       1.062638 0.75497113E+01  0.72701496E+02                                 1.698331                            1.594427      -0.775045       2.521985                    0.999666       3.269986       8.925437       0.503713       1.262729      -0.714727      -0.031686       0.017773      -0.030865       0.047671      -0.022580       0.003385      -0.002515       0.018888       0.020308      -0.027861       0.005624       0.022237              1.721991       1.586793      -0.205289       0.360588       1.649700      -0.387064       1.929480          -0.000003
           28              H      -0.362084      10.934597       1.942693       0.110371       0.948117 0.66488648E+01  0.63689178E+02                                 1.710849                            1.594892      -1.332206       2.240517                    0.994066       3.924949      11.650307       0.445699       1.434651      -0.674187       0.039581      -0.029262      -0.000216       0.049224      -0.009133      -0.003653      -0.000924       0.010412       0.033870      -0.016411       0.003926       0.012485              1.756823       2.068930      -0.533918       0.116235       1.675700      -0.042239       1.525838           0.000000
           29              H       4.381998      18.831129       2.289185       0.122319       1.076122 0.83139488E+01  0.82605829E+02                                 1.753025                            1.703429      -1.088294       2.368563                    0.997369       3.527093      10.011304       0.471011       1.308796      -0.703281       0.000193      -0.001841       0.039434       0.039477       0.001326       0.008450       0.001450       0.007896       0.046251      -0.011873      -0.006845       0.018719              1.745911       1.686600       0.011982      -0.053460       1.403837      -0.059869       2.147298          -0.000002
           30              H      -2.429483       7.000519      10.527135       0.109707       1.109809 0.83669532E+01  0.84349967E+02                                 1.864616                            1.761379      -1.378665       2.222044                    0.992799       3.945179      11.767086       0.436937       1.390496      -0.683802      -0.000572      -0.032997       0.010110       0.034516      -0.004172       0.002887      -0.002905      -0.012070      -0.015049      -0.007259      -0.003438       0.010697              1.926670       1.665600       0.138847      -0.048124       2.353301      -0.489097       1.761109           0.000001
           31              H       0.558934      12.920504      11.640582       0.129410       1.079966 0.74099551E+01  0.70803620E+02                                 1.694519                            1.560405      -0.930743       2.454545                    0.998886       3.222313       8.673078       0.520207       1.232226      -0.721339      -0.045313      -0.016502      -0.010580       0.049371       0.001131      -0.005331       0.006872       0.020153      -0.065714      -0.024468       0.002782       0.021685              1.763568       2.121121       0.490842       0.294796       1.705123       0.236739       1.464460           0.000002
           32              H       0.871619      15.059827      12.796854       0.145609       1.088281 0.78664156E+01  0.76901122E+02                                 1.744531                            1.641380      -1.105149       2.371950                    0.997708       3.406630       9.516516       0.487840       1.284318      -0.708302      -0.039860       0.021995       0.006875       0.046042       0.007548      -0.003523       0.013055       0.023971      -0.032527      -0.023354       0.003767       0.019588              1.775170       1.899331      -0.443963      -0.133564       1.852942       0.177038       1.573237           0.000001
           33              H       4.415296      13.638947      11.691194       0.117520       1.070997 0.78456423E+01  0.76181038E+02                                 1.697505                            1.619339      -0.808592       2.506983                    0.999679       3.278566       8.947693       0.503280       1.253367      -0.716997       0.052976      -0.004862      -0.020525       0.057020      -0.000853      -0.006549       0.015037       0.021420      -0.051616      -0.027054       0.005945       0.021109              1.705800       2.116292      -0.106320      -0.195814       1.536110       0.041455       1.464998           0.000001
           34              H       4.458429      15.978516      12.543798       0.132662       1.078892 0.86979927E+01  0.88394172E+02                                 1.830348                            1.794065      -1.356088       2.242883                    0.992826       3.840629      11.438707       0.434323       1.387678      -0.685293       0.031267       0.002060      -0.016798       0.035553      -0.000567      -0.001768       0.004852       0.017453      -0.024154      -0.011560      -0.001398       0.012959              1.863259       1.987664       0.213182      -0.298273       1.695033      -0.067711       1.907079           0.000001
           35              H       3.090015      16.692826      12.781282       0.131572       0.917133 0.70762663E+01  0.68763913E+02                                 1.680058                            1.647018      -1.353592       2.243615                    0.992573       3.851170      11.468255       0.438456       1.437553      -0.674663      -0.020633       0.025277      -0.009113       0.033878      -0.001887       0.001846      -0.002851      -0.002984      -0.003665      -0.003181      -0.001704       0.004885              1.718021       1.536739      -0.208155       0.169237       1.982912      -0.185080       1.634412           0.000001
           36              H      -3.194083      16.768329      14.599393       0.137687       1.022178 0.81175103E+01  0.80442840E+02                                 1.727263                            1.705844      -1.012199       2.417764                    0.996341       3.488864       9.998818       0.459785       1.344271      -0.696254       0.033887      -0.012672      -0.000321       0.036180      -0.003717      -0.002972      -0.000072       0.002424      -0.031869      -0.011156       0.001652       0.009504              1.732184       1.997495      -0.123436      -0.038745       1.655083      -0.046217       1.543974          -0.000000
           37              H       4.816948      17.441676      15.619404       0.132234       0.955012 0.70067975E+01  0.68122629E+02                                 1.743000                            1.649972      -1.469612       2.185749                    0.991416       3.946310      11.868781       0.432384       1.457017      -0.670409      -0.003535       0.011873       0.029409       0.031912      -0.001420      -0.006536      -0.002364      -0.001724       0.004270      -0.007645       0.000862       0.006782              1.809322       1.435865       0.074247      -0.010228       1.540718       0.223486       2.451383           0.000000
           38              H      -2.756526      18.015395      12.469828       0.120302       0.996623 0.71373882E+01  0.68949733E+02                                 1.721421                            1.619418      -1.147421       2.347463                    0.996266       3.613317      10.449765       0.460154       1.377874      -0.687365       0.043364      -0.023610      -0.023547       0.054702      -0.008724      -0.012511      -0.006852      -0.001584       0.006217      -0.019068       0.006257       0.012810              1.759343       2.116591      -0.340933      -0.382895       1.595192       0.116693       1.566246           0.000001
           39              H       3.464688       1.653987      12.555478       0.117352       1.051198 0.74679379E+01  0.71366390E+02                                 1.653137                            1.560611      -0.759611       2.525383                    0.999775       3.209801       8.588542       0.524074       1.222982      -0.724020      -0.032609       0.032445      -0.011642       0.047450      -0.018969      -0.014213      -0.010886       0.005165      -0.004652      -0.029491       0.008703       0.020788              1.683787       1.560418      -0.339248       0.151173       2.047311      -0.214115       1.443631           0.000000
           40              H       3.073852       0.184593      14.474811       0.146447       1.044806 0.74168565E+01  0.71625127E+02                                 1.719682                            1.610503      -0.971303       2.437426                    0.998891       3.347089       9.368922       0.483644       1.311398      -0.702868      -0.035824       0.013666       0.027507       0.047188      -0.018762      -0.010569      -0.009613       0.002464      -0.023875      -0.026050       0.003217       0.022833              1.756051       1.787749      -0.030362      -0.522902       1.476924       0.019982       2.003480          -0.000000
           41              H       5.318312      14.994675      15.673908       0.137024       1.074817 0.82859120E+01  0.82288798E+02                                 1.746889                            1.688818      -1.325189       2.258982                    0.993298       3.623104      10.294094       0.477803       1.290794      -0.705454       0.026414       0.011280       0.020137       0.035077      -0.001245       0.002738      -0.005832       0.002594      -0.004488      -0.007035       0.000469       0.006566              1.774039       1.699889       0.263265       0.346748       1.794019       0.160944       1.828208           0.000001
           42              H       5.202397      14.374883      14.249007       0.124394       1.018480 0.78746408E+01  0.76174831E+02                                 1.616518                            1.597174      -0.715551       2.541222                    0.999616       3.240563       8.693028       0.521219       1.214801      -0.726021       0.021405      -0.009194      -0.025701       0.034688      -0.003243      -0.009753      -0.001332       0.000638      -0.000747      -0.010657       0.000596       0.010061              1.614129       1.471237      -0.087928      -0.222498       1.522448       0.160346       1.848701           0.000001
           43              H       2.533852      12.903515      14.194503       0.114680       1.179543 0.85846294E+01  0.86495607E+02                                 1.869571                            1.730243      -1.512354       2.142930                    0.995389       3.982541      11.607286       0.464847       1.307747      -0.699238      -0.020807      -0.008627      -0.031411       0.038652       0.021489       0.010656       0.000331      -0.012759       0.001852      -0.025489       0.001379       0.024110              1.924905       1.564047      -0.094709       0.479192       1.624912      -0.292420       2.585756           0.000000
           44              H       2.126840      11.056450      15.736199       0.132464       0.997981 0.69796761E+01  0.65706314E+02                                 1.611426                            1.520197      -0.784407       2.525863                    0.999765       3.120081       8.337304       0.524008       1.241641      -0.719923      -0.033969      -0.035629      -0.011264       0.050499       0.017271       0.014380      -0.001969       0.002560       0.007290      -0.023769       0.002330       0.021438              1.635191       1.626614       0.466352       0.018329       1.942621       0.008142       1.336337          -0.000001
           45              H      -4.026079      13.282082      17.289574       0.119122       1.073108 0.79033769E+01  0.76602479E+02                                 1.681954                            1.612055      -0.771607       2.527576                    0.999715       3.197779       8.616014       0.512504       1.233043      -0.722565       0.039702       0.014198       0.038910       0.057375       0.011701       0.016373      -0.005734       0.004446       0.021164      -0.023355       0.003248       0.020107              1.671892       1.725344       0.207782       0.405568       1.564690       0.139859       1.725641          -0.000002
           46              H       1.897717      15.610549      14.856342       0.123921       1.051073 0.82477406E+01  0.82259757E+02                                 1.767638                            1.723376      -1.053710       2.382798                    0.995678       3.652129      10.584410       0.454775       1.350382      -0.693770      -0.023628      -0.011916      -0.016535       0.031204       0.004751      -0.000938      -0.001430       0.015146       0.013332      -0.011242       0.003925       0.007317              1.786836       1.708667       0.274848       0.238242       1.730741       0.281105       1.921100           0.000000
           47              H       2.315522      17.089507      15.136650       0.138654       0.961926 0.74073337E+01  0.71915450E+02                                 1.669439                            1.638188      -0.991817       2.425952                    0.996828       3.469073       9.917677       0.464354       1.358616      -0.692754      -0.010253       0.032779      -0.003940       0.034570      -0.003299      -0.001606      -0.001604      -0.003367      -0.012382      -0.005436      -0.000362       0.005798              1.676030       1.414605      -0.124386      -0.035443       2.081230      -0.097751       1.532255          -0.000000
           48              H       0.888714      14.710607      16.958655       0.136814       1.084796 0.79828649E+01  0.77581233E+02                                 1.690396                            1.617627      -0.857949       2.486883                    0.999573       3.214996       8.679359       0.512719       1.229219      -0.722991      -0.041691      -0.022246      -0.009702       0.048241       0.024351       0.002129      -0.005778       0.014997       0.022139      -0.030103       0.008102       0.022002              1.686527       1.931668       0.319729       0.255205       1.581836       0.180378       1.546077          -0.000001
           49              H       1.355948      14.819252      19.345169       0.120754       1.062048 0.75439320E+01  0.72601422E+02                                 1.694192                            1.591077      -0.771218       2.522579                    0.999708       3.269255       8.908477       0.505758       1.258391      -0.715643      -0.032018      -0.017815       0.031095       0.048057       0.022457      -0.003191      -0.002436       0.019030       0.020542      -0.027815       0.005792       0.022023              1.717603       1.583017       0.204143      -0.358648       1.645807      -0.385082       1.923985          -0.000003
           50              H       4.130505      16.907619      17.523164       0.111014       0.949001 0.66592712E+01  0.63843115E+02                                 1.714887                            1.598383      -1.349257       2.233513                    0.993922       3.934594      11.701440       0.444071       1.438687      -0.673405       0.038834       0.029157       0.000158       0.048562       0.009332       0.003817      -0.000902       0.010780       0.033449      -0.016615       0.004101       0.012515              1.761107       2.074308       0.535859      -0.116711       1.679614      -0.042422       1.529399           0.000000
           51              H      -0.110417       9.011087      17.176672       0.121575       1.078458 0.83360876E+01  0.82873619E+02                                 1.754742                            1.705033      -1.085681       2.369392                    0.997417       3.531669      10.024317       0.471105       1.307779      -0.703479      -0.000428       0.001960      -0.039493       0.039544      -0.001103      -0.008647       0.001535       0.007732       0.047045      -0.011867      -0.007186       0.019052              1.747636       1.688305      -0.012022       0.053530       1.405033      -0.059968       2.149571          -0.000002
           52              H       2.063007       1.727697       8.938722       0.109420       1.112561 0.83909433E+01  0.84645172E+02                                 1.866886                            1.763218      -1.382861       2.219958                    0.992713       3.949037      11.779026       0.437001       1.389416      -0.683993      -0.000487       0.032968      -0.009926       0.034433       0.004082      -0.002916      -0.003039      -0.011913      -0.014874      -0.007227      -0.003396       0.010623              1.929142       1.667172      -0.139227       0.048273       2.357276      -0.490406       1.762979           0.000001
           53              H      -0.558800       3.363504      11.640582       0.129359       1.080851 0.74137468E+01  0.70811327E+02                                 1.691073                            1.557371      -0.915212       2.459863                    0.999030       3.222689       8.657325       0.522713       1.226811      -0.722517       0.045379      -0.016643      -0.010428       0.049447      -0.001092       0.005183       0.007128       0.020245      -0.066149      -0.024692       0.002928       0.021764              1.759867       2.116589      -0.489520      -0.293955       1.701444       0.235945       1.461567           0.000002
           54              H      -0.871471       5.502827      12.796854       0.146470       1.087166 0.78577256E+01  0.76800889E+02                                 1.743737                            1.640760      -1.103661       2.372247                    0.997603       3.405872       9.515857       0.487767       1.284768      -0.708185       0.039353       0.021841       0.006552       0.045482      -0.007507       0.003581       0.013119       0.024301      -0.033415      -0.023578       0.003726       0.019852              1.774332       1.898372       0.443416       0.133308       1.851958       0.176803       1.572667           0.000001
           55              H       4.569838       4.081947      11.691194       0.117075       1.070903 0.78445693E+01  0.76167930E+02                                 1.697517                            1.619341      -0.810890       2.506117                    0.999682       3.278296       8.946766       0.503227       1.253542      -0.716973      -0.053169      -0.004723      -0.020685       0.057246       0.000905       0.006428       0.015200       0.021383      -0.051745      -0.027189       0.006100       0.021090              1.705796       2.116363       0.106288       0.195857       1.536017       0.041445       1.465008           0.000001
           56              H       4.526715       6.421516      12.543798       0.132971       1.072359 0.86294411E+01  0.87510303E+02                                 1.822202                            1.786487      -1.343096       2.249059                    0.992944       3.825649      11.376020       0.435493       1.386911      -0.685497      -0.031251       0.001713      -0.016980       0.035607       0.000241       0.001754       0.004810       0.017264      -0.024102      -0.011499      -0.001323       0.012822              1.854740       1.978497      -0.211239       0.295946       1.687772      -0.067035       1.897952           0.000001
           57              H       5.895132       7.135826      12.781282       0.130334       0.920524 0.71119430E+01  0.69214181E+02                                 1.685625                            1.652282      -1.364024       2.238477                    0.992379       3.865132      11.527501       0.437208       1.439499      -0.674273       0.020723       0.025553      -0.009568       0.034263       0.002063      -0.001819      -0.002629      -0.002944      -0.003996      -0.003075      -0.001761       0.004836              1.723910       1.541250       0.208747      -0.170176       1.990336      -0.186165       1.640145           0.000001
           58              H       3.194252       7.211329      14.599393       0.137222       1.023410 0.81267706E+01  0.80531137E+02                                 1.726003                            1.704641      -1.002859       2.420970                    0.996489       3.489345       9.989269       0.460979       1.340846      -0.696927      -0.033972      -0.012768      -0.000523       0.036296       0.003592       0.002854      -0.000094       0.003002      -0.031937      -0.011130       0.001642       0.009488              1.730896       1.996005       0.123309       0.038494       1.653923      -0.046324       1.542759          -0.000000
           59              H       4.168231       7.884676      15.619404       0.131966       0.952937 0.69845239E+01  0.67818915E+02                                 1.737297                            1.644928      -1.384144       2.223932                    0.992114       3.932887      11.801973       0.434214       1.452740      -0.671230       0.004016       0.011605       0.029520       0.031972       0.001411       0.006411      -0.002142      -0.002128       0.004353      -0.007536       0.000975       0.006560              1.803179       1.431677      -0.073803       0.010236       1.535978       0.222413       2.441883           0.000000
           60              H       2.756670       8.458395      12.469828       0.120495       0.995683 0.71326676E+01  0.68930535E+02                                 1.724481                            1.622111      -1.231147       2.310447                    0.995157       3.617158      10.481642       0.458148       1.383377      -0.686304      -0.043094      -0.023162      -0.023310       0.054193       0.008888       0.012718      -0.006906      -0.001641       0.005845      -0.019360       0.006387       0.012973              1.762566       2.120900       0.341901       0.384059       1.597822       0.117034       1.568975           0.000001
           61              H       5.520456      11.210987      12.555478       0.117083       1.055194 0.75019126E+01  0.71775417E+02                                 1.657535                            1.564280      -0.757931       2.525829                    0.999791       3.215410       8.609767       0.523376       1.223174      -0.723962       0.032582       0.032259      -0.011187       0.047195       0.019028       0.014265      -0.011300       0.005390      -0.004921      -0.029835       0.009008       0.020828              1.688445       1.564472       0.341253      -0.151976       2.053937      -0.215284       1.446924           0.000000
           62              H      -3.073685       9.741593      14.474811       0.146547       1.046806 0.74358770E+01  0.71875797E+02                                 1.724203                            1.614364      -1.031990       2.410370                    0.998349       3.350715       9.392404       0.482118       1.314323      -0.702272       0.035723       0.013700       0.027469       0.047100       0.018624       0.010496      -0.009635       0.002593      -0.023274      -0.025917       0.003320       0.022597              1.760834       1.792708       0.030524       0.525342       1.480295       0.020177       2.009500          -0.000000
           63              H       3.666869       5.437675      15.673908       0.136995       1.077556 0.83144565E+01  0.82666141E+02                                 1.752028                            1.693436      -1.345339       2.250566                    0.993091       3.628732      10.325259       0.476297       1.293406      -0.704903      -0.026441       0.011446       0.020065       0.035111       0.001327      -0.002602      -0.006009       0.002325      -0.004977      -0.007171       0.000505       0.006666              1.779413       1.705009      -0.264631      -0.348617       1.799360       0.161817       1.833869           0.000001
           64              H       3.782767       4.817883      14.249007       0.125106       1.018045 0.78710579E+01  0.76140298E+02                                 1.616991                            1.597560      -0.720141       2.539676                    0.999603       3.239073       8.692315       0.520729       1.215942      -0.725766      -0.021259      -0.009021      -0.025572       0.034456       0.003271       0.009711      -0.001379       0.000507      -0.000953      -0.010685       0.000714       0.009971              1.614618       1.471537       0.088017       0.222706       1.522765       0.160632       1.849551           0.000001
           65              H      -2.533688       3.346515      14.194503       0.114900       1.182161 0.86056903E+01  0.86748281E+02                                 1.870888                            1.731204      -1.513178       2.142212                    0.995464       3.985266      11.612402       0.465253       1.305997      -0.699575       0.020746      -0.008921      -0.031301       0.038597      -0.021472      -0.010624       0.000051      -0.012713       0.001649      -0.025521       0.001533       0.023988              1.926372       1.564984       0.094888      -0.479937       1.625836      -0.292907       2.588295           0.000000
           66              H      -2.126659       1.499450      15.736199       0.133006       0.997657 0.69773852E+01  0.65675547E+02                                 1.610422                            1.519422      -0.785571       2.525191                    0.999763       3.120156       8.335341       0.524445       1.240781      -0.720090       0.033717      -0.035938      -0.011480       0.050598      -0.017285      -0.014351      -0.002041       0.003038       0.007957      -0.023827       0.002391       0.021435              1.634100       1.625474      -0.465606      -0.018284       1.941109       0.008079       1.335716          -0.000001
           67              H       4.026278       3.725082      17.289574       0.119293       1.069297 0.78669041E+01  0.76146620E+02                                 1.676683                            1.607336      -0.771445       2.527713                    0.999730       3.191208       8.587294       0.513829       1.231519      -0.722923      -0.039752       0.013903       0.038680       0.057181      -0.011711      -0.016308      -0.005330       0.004595       0.021372      -0.023108       0.002929       0.020178              1.666606       1.719746      -0.206677      -0.403397       1.559980       0.139086       1.720092          -0.000002
           68              H      -1.897547       6.053549      14.856342       0.123562       1.053401 0.82707160E+01  0.82551149E+02                                 1.770635                            1.726070      -1.059010       2.380461                    0.995648       3.656592      10.603380       0.454277       1.350844      -0.693670       0.023865      -0.012015      -0.016544       0.031427      -0.004668       0.001095      -0.001425       0.015049       0.012789      -0.011062       0.003661       0.007401              1.789966       1.711637      -0.275806      -0.239141       1.733516       0.282103       1.924744           0.000000
           69              H      -2.315347       7.532507      15.136650       0.138183       0.963599 0.74182015E+01  0.72006045E+02                                 1.667164                            1.635928      -0.976868       2.431147                    0.997015       3.467241       9.892857       0.466417       1.352885      -0.693885       0.010226       0.033147      -0.003906       0.034908       0.003425       0.001697      -0.001581      -0.003229      -0.012080      -0.005455      -0.000364       0.005819              1.673753       1.412588       0.124121       0.035366       2.078689      -0.097643       1.529983          -0.000000
           70              H      -0.888519       5.153607      16.958655       0.138436       1.078508 0.79291529E+01  0.76952364E+02                                 1.686385                            1.614269      -0.863044       2.486404                    0.999520       3.205200       8.655388       0.512100       1.232413      -0.722305       0.040948      -0.022252      -0.009720       0.047607      -0.024194      -0.002011      -0.006029       0.015124       0.021554      -0.029928       0.007903       0.022025              1.682398       1.926208      -0.317986      -0.253780       1.578207       0.179399       1.542781          -0.000001
           71              H      -1.355725       5.262252      19.345169       0.120816       1.062638 0.75497142E+01  0.72701526E+02                                 1.698330                            1.594427      -0.775045       2.521985                    0.999666       3.269987       8.925438       0.503713       1.262728      -0.714727       0.031686      -0.017773       0.030865       0.047671      -0.022580       0.003385      -0.002515       0.018888       0.020308      -0.027861       0.005624       0.022237              1.721991       1.586793      -0.205289       0.360588       1.649700      -0.387063       1.929480          -0.000003
           72              H       4.854696       7.350619      17.523164       0.110371       0.948116 0.66488638E+01  0.63689168E+02                                 1.710849                            1.594892      -1.332207       2.240517                    0.994066       3.924949      11.650308       0.445699       1.434651      -0.674187      -0.039581       0.029262       0.000216       0.049224      -0.009133      -0.003653      -0.000924       0.010412       0.033870      -0.016411       0.003926       0.012485              1.756823       2.068930      -0.533918       0.116235       1.675700      -0.042239       1.525838           0.000000
           73              H       0.110614      -0.545913      17.176672       0.122319       1.076122 0.83139435E+01  0.82605763E+02                                 1.753024                            1.703428      -1.088294       2.368563                    0.997369       3.527092      10.011300       0.471011       1.308796      -0.703281      -0.000193       0.001841      -0.039434       0.039477       0.001326       0.008450       0.001450       0.007896       0.046251      -0.011873      -0.006845       0.018719              1.745911       1.686599       0.011982      -0.053460       1.403836      -0.059869       2.147297          -0.000002
           74              H      -2.062905      11.284697       8.938722       0.109707       1.109809 0.83669525E+01  0.84349959E+02                                 1.864616                            1.761380      -1.378665       2.222044                    0.992799       3.945179      11.767087       0.436937       1.390496      -0.683802       0.000572       0.032997      -0.010110       0.034516      -0.004172       0.002887      -0.002905      -0.012070      -0.015049      -0.007259      -0.003438       0.010697              1.926670       1.665600       0.138847      -0.048124       2.353301      -0.489097       1.761109           0.000001
           75              H       3.933678       5.364712       7.825275       0.129410       1.079966 0.74099512E+01  0.70803576E+02                                 1.694519                            1.560405      -0.930743       2.454546                    0.998886       3.222312       8.673076       0.520207       1.232226      -0.721339       0.045313       0.016502       0.010579       0.049371       0.001131      -0.005331       0.006872       0.020153      -0.065714      -0.024468       0.002782       0.021685              1.763568       2.121121       0.490842       0.294796       1.705123       0.236739       1.464459           0.000002
           76              H       3.620993       3.225389       6.669003       0.145609       1.088281 0.78664109E+01  0.76901071E+02                                 1.744531                            1.641380      -1.105149       2.371950                    0.997708       3.406629       9.516515       0.487840       1.284319      -0.708302       0.039860      -0.021995      -0.006875       0.046042       0.007548      -0.003524       0.013055       0.023971      -0.032527      -0.023354       0.003767       0.019588              1.775170       1.899331      -0.443963      -0.133564       1.852942       0.177038       1.573237           0.000001
           77              H       0.077316       4.646269       7.774663       0.117520       1.070997 0.78456370E+01  0.76180975E+02                                 1.697505                            1.619338      -0.808591       2.506983                    0.999679       3.278565       8.947690       0.503280       1.253367      -0.716997      -0.052976       0.004862       0.020525       0.057020      -0.000853      -0.006549       0.015037       0.021420      -0.051616      -0.027054       0.005945       0.021109              1.705800       2.116292      -0.106320      -0.195814       1.536110       0.041455       1.464998           0.000001
           78              H       0.034183       2.306700       6.922059       0.132662       1.078892 0.86979934E+01  0.88394179E+02                                 1.830348                            1.794065      -1.356087       2.242883                    0.992826       3.840629      11.438706       0.434323       1.387677      -0.685293      -0.031267      -0.002060       0.016798       0.035553      -0.000567      -0.001768       0.004852       0.017453      -0.024154      -0.011560      -0.001398       0.012959              1.863259       1.987664       0.213182      -0.298273       1.695033      -0.067711       1.907079           0.000001
           79              H       1.402597       1.592390       6.684575       0.131572       0.917133 0.70762620E+01  0.68763863E+02                                 1.680058                            1.647018      -1.353592       2.243615                    0.992573       3.851169      11.468253       0.438456       1.437553      -0.674663       0.020633      -0.025277       0.009113       0.033878      -0.001887       0.001846      -0.002851      -0.002984      -0.003665      -0.003181      -0.001704       0.004885              1.718021       1.536739      -0.208155       0.169237       1.982912      -0.185080       1.634412           0.000001
           80              H       7.686695       1.516887       4.866464       0.137688       1.022178 0.81175104E+01  0.80442836E+02                                 1.727263                            1.705843      -1.012199       2.417764                    0.996341       3.488864       9.998816       0.459785       1.344270      -0.696254      -0.033887       0.012672       0.000321       0.036180      -0.003717      -0.002972      -0.000072       0.002424      -0.031870      -0.011156       0.001652       0.009504              1.732183       1.997494      -0.123435      -0.038745       1.655082      -0.046217       1.543973          -0.000000
           81              H      -0.324336       0.843540       3.846453       0.132234       0.955012 0.70067975E+01  0.68122629E+02                                 1.743000                            1.649972      -1.469613       2.185749                    0.991416       3.946310      11.868781       0.432384       1.457017      -0.670409       0.003535      -0.011873      -0.029409       0.031912      -0.001420      -0.006536      -0.002364      -0.001724       0.004270      -0.007645       0.000862       0.006782              1.809322       1.435865       0.074247      -0.010228       1.540718       0.223486       2.451383           0.000000
           82              H       7.249138       0.269821       6.996029       0.120302       0.996623 0.71373918E+01  0.68949777E+02                                 1.721421                            1.619418      -1.147421       2.347463                    0.996266       3.613318      10.449769       0.460154       1.377874      -0.687365      -0.043364       0.023610       0.023547       0.054702      -0.008724      -0.012511      -0.006852      -0.001584       0.006217      -0.019068       0.006257       0.012810              1.759343       2.116591      -0.340933      -0.382896       1.595192       0.116693       1.566247           0.000001
           83              H       1.027924      16.631229       6.910379       0.117352       1.051198 0.74679327E+01  0.71366327E+02                                 1.653137                            1.560611      -0.759611       2.525383                    0.999775       3.209800       8.588538       0.524075       1.222982      -0.724020       0.032609      -0.032445       0.011642       0.047450      -0.018969      -0.014213      -0.010886       0.005165      -0.004652      -0.029491       0.008703       0.020788              1.683786       1.560418      -0.339248       0.151172       2.047310      -0.214115       1.443630           0.000000
           84              H       1.418760      18.100623       4.991046       0.146447       1.044806 0.74168559E+01  0.71625116E+02                                 1.719682                            1.610503      -0.971303       2.437427                    0.998891       3.347089       9.368920       0.483644       1.311398      -0.702869       0.035824      -0.013666      -0.027507       0.047188      -0.018762      -0.010569      -0.009613       0.002464      -0.023875      -0.026050       0.003217       0.022833              1.756051       1.787749      -0.030362      -0.522902       1.476923       0.019982       2.003480          -0.000000
           85              H      -0.825700       3.290541       3.791949       0.137024       1.074817 0.82859169E+01  0.82288850E+02                                 1.746889                            1.688818      -1.325189       2.258982                    0.993298       3.623105      10.294094       0.477803       1.290792      -0.705454      -0.026414      -0.011280      -0.020137       0.035077      -0.001245       0.002738      -0.005832       0.002594      -0.004488      -0.007035       0.000469       0.006566              1.774038       1.699889       0.263265       0.346748       1.794018       0.160944       1.828208           0.000001
           86              H      -0.709785       3.910333       5.216850       0.124394       1.018480 0.78746449E+01  0.76174880E+02                                 1.616518                            1.597175      -0.715551       2.541222                    0.999616       3.240564       8.693031       0.521219       1.214801      -0.726021      -0.021405       0.009194       0.025701       0.034688      -0.003243      -0.009753      -0.001332       0.000637      -0.000747      -0.010657       0.000596       0.010061              1.614129       1.471238      -0.087928      -0.222498       1.522448       0.160346       1.848702           0.000001
           87              H       1.958760       5.381701       5.271354       0.114680       1.179542 0.85846231E+01  0.86495533E+02                                 1.869570                            1.730243      -1.512354       2.142930                    0.995389       3.982540      11.607285       0.464846       1.307748      -0.699238       0.020807       0.008627       0.031411       0.038652       0.021489       0.010656       0.000331      -0.012759       0.001852      -0.025489       0.001379       0.024110              1.924905       1.564046      -0.094709       0.479192       1.624912      -0.292419       2.585755           0.000000
           88              H       2.365772       7.228766       3.729658       0.132465       0.997981 0.69796751E+01  0.65706298E+02                                 1.611425                            1.520197      -0.784407       2.525863                    0.999765       3.120081       8.337302       0.524009       1.241640      -0.719924       0.033969       0.035629       0.011264       0.050499       0.017270       0.014380      -0.001969       0.002560       0.007290      -0.023769       0.002330       0.021438              1.635190       1.626613       0.466352       0.018329       1.942620       0.008142       1.336336          -0.000001
           89              H      -0.466309       5.003134       2.176283       0.119122       1.073108 0.79033785E+01  0.76602500E+02                                 1.681954                            1.612055      -0.771607       2.527576                    0.999715       3.197779       8.616015       0.512504       1.233044      -0.722565      -0.039702      -0.014198      -0.038910       0.057375       0.011701       0.016373      -0.005734       0.004446       0.021164      -0.023355       0.003248       0.020107              1.671892       1.725344       0.207782       0.405568       1.564691       0.139859       1.725642          -0.000002
           90              H       2.594895       2.674667       4.609515       0.123921       1.051073 0.82477392E+01  0.82259740E+02                                 1.767638                            1.723376      -1.053710       2.382798                    0.995678       3.652129      10.584410       0.454776       1.350382      -0.693770       0.023628       0.011916       0.016535       0.031204       0.004751      -0.000938      -0.001430       0.015146       0.013332      -0.011242       0.003925       0.007317              1.786836       1.708667       0.274848       0.238242       1.730741       0.281104       1.921100          -0.000000
           91              H       2.177090       1.195709       4.329207       0.138654       0.961926 0.74073341E+01  0.71915449E+02                                 1.669439                            1.638187      -0.991817       2.425952                    0.996828       3.469073       9.917674       0.464354       1.358615      -0.692755       0.010253      -0.032779       0.003940       0.034570      -0.003299      -0.001606      -0.001604      -0.003367      -0.012382      -0.005436      -0.000362       0.005798              1.676030       1.414605      -0.124385      -0.035443       2.081229      -0.097751       1.532255          -0.000000
           92              H       3.603898       3.574609       2.507202       0.136814       1.084796 0.79828631E+01  0.77581207E+02                                 1.690396                            1.617626      -0.857948       2.486883                    0.999573       3.214996       8.679357       0.512719       1.229218      -0.722991       0.041691       0.022246       0.009702       0.048241       0.024351       0.002129      -0.005778       0.014997       0.022139      -0.030103       0.008102       0.022002              1.686526       1.931667       0.319728       0.255205       1.581836       0.180378       1.546076          -0.000001
           93              H       3.136664       3.465964       0.120688       0.120754       1.062048 0.75439320E+01  0.72601422E+02                                 1.694192                            1.591077      -0.771218       2.522579                    0.999708       3.269255       8.908477       0.505758       1.258391      -0.715643       0.032018       0.017815      -0.031095       0.048057       0.022457      -0.003191      -0.002436       0.019030       0.020542      -0.027815       0.005792       0.022023              1.717603       1.583017       0.204143      -0.358648       1.645808      -0.385082       1.923985          -0.000003
           94              H       0.362107       1.377597       1.942693       0.111014       0.949001 0.66592702E+01  0.63843105E+02                                 1.714887                            1.598383      -1.349257       2.233513                    0.993922       3.934594      11.701441       0.444071       1.438687      -0.673404      -0.038834      -0.029157      -0.000158       0.048562       0.009332       0.003817      -0.000902       0.010780       0.033449      -0.016615       0.004101       0.012515              1.761107       2.074308       0.535859      -0.116711       1.679614      -0.042422       1.529399           0.000000
           95              H       4.603029       9.274129       2.289185       0.121575       1.078458 0.83360810E+01  0.82873536E+02                                 1.754741                            1.705032      -1.085680       2.369393                    0.997417       3.531668      10.024313       0.471105       1.307779      -0.703479       0.000428      -0.001960       0.039493       0.039544      -0.001103      -0.008647       0.001535       0.007732       0.047045      -0.011867      -0.007186       0.019052              1.747635       1.688304      -0.012022       0.053530       1.405032      -0.059968       2.149569          -0.000002
           96              H       2.429605      16.557519      10.527135       0.109420       1.112562 0.83909490E+01  0.84645236E+02                                 1.866886                            1.763218      -1.382861       2.219958                    0.992713       3.949038      11.779026       0.437001       1.389415      -0.683993       0.000487      -0.032968       0.009926       0.034433       0.004082      -0.002916      -0.003039      -0.011913      -0.014874      -0.007227      -0.003396       0.010623              1.929142       1.667172      -0.139227       0.048273       2.357276      -0.490406       1.762979           0.000001
           97              C       5.869046      14.508199       7.660983      -0.018861      28.216329 0.37009793E+03  0.83678801E+04                                 8.053906                            6.412076       0.243898       2.063914                    0.999767      27.717340      78.453628       0.650272       0.416593      -1.062798       0.046736       0.021942       0.056291       0.076383       0.011412       0.009079      -0.005366       0.045844      -0.095229      -0.034644      -0.007627       0.042271              8.996241       9.865615      -2.012391      -1.508779      10.651633       3.464282       6.471475           0.000005
           98              C       6.030772      13.329522       7.017052      -0.123947      29.306011 0.41239111E+03  0.95753566E+04                                 8.280116                            6.804551       0.320428       2.091333                    0.998599      28.661703      82.087947       0.626527       0.421038      -1.060473       0.036844      -0.044903       0.028217       0.064575      -0.009752      -0.007138       0.016326       0.080906      -0.141246      -0.054286      -0.011605       0.065891              9.025273       9.307771       0.537338      -0.454893      11.043239       2.963559       6.724808           0.000004
           99              C      -0.992799      14.127195       7.631005       0.086349      24.456661 0.32055203E+03  0.70013192E+04                                 7.367653                            6.025090       0.457689       2.170067                    0.999462      25.740215      71.925452       0.660336       0.424678      -1.056274      -0.037063      -0.010778       0.041392       0.056596       0.007328       0.012693      -0.001358       0.035539      -0.005130      -0.019402      -0.006182       0.025584              8.144562       8.080118      -0.423910       0.310645      10.164367       2.954642       6.189200           0.000003
          100              C      -0.883188      11.936944       6.458771      -0.200674      30.306685 0.43827214E+03  0.10412778E+05                                 8.649430                            7.050863      -0.380191       1.876798                    0.996018      29.966340      89.043574       0.606054       0.425375      -1.049587      -0.043323       0.067957      -0.012375       0.081537      -0.015718      -0.004149       0.027420       0.021324      -0.035128      -0.036962       0.004059       0.032903             10.127898       6.964748      -2.274146      -1.755909      10.936357       1.584627      12.482589           0.000002
          101              C      -0.602865      11.908096       4.936541       0.122383      25.436723 0.37987998E+03  0.86680302E+04                                 8.423929                            7.241649      -0.348031       1.926195                    0.997705      26.022693      74.633558       0.518528       0.517678      -1.003970       0.003459      -0.005127      -0.005382       0.008198       0.010761      -0.007829      -0.000663       0.019815      -0.027572      -0.013043      -0.008020       0.021063              9.639682       7.367025      -0.772518       0.247824      10.228524      -0.990348      11.323499           0.000000
          102              C       0.398961      10.728775       4.756677      -0.181691      29.456148 0.42442129E+03  0.99921177E+04                                 8.506603                            6.961667      -0.385016       1.887204                    0.995078      29.239353      86.179028       0.607554       0.428214      -1.048992      -0.041354      -0.031263       0.060929       0.080000       0.010778      -0.004828      -0.027103      -0.018230      -0.062097      -0.034358      -0.002649       0.037006              9.854581       6.965683      -2.047083      -0.259727      12.296921      -2.523914      10.301139           0.000001
          103              C       1.000069       9.319854       6.737133       0.105404      23.621064 0.31040832E+03  0.67423773E+04                                 7.286596                            5.976262       0.391382       2.163353                    0.998138      25.355990      71.237632       0.653536       0.431477      -1.049452      -0.031259      -0.033637       0.008674       0.046731      -0.001934       0.004365       0.017486       0.029736       0.000130      -0.026826       0.010267       0.016558              8.082785       7.643233       0.691063       2.897176       7.887858      -2.274042       8.717263           0.000002
          104              C      -0.513904       7.815992       6.682629      -0.052490      27.406553 0.39605026E+03  0.91227345E+04                                 7.902928                            6.663333       0.201510       2.039445                    0.999813      28.681703      82.385000       0.632510       0.420401      -1.058632       0.032972       0.021273       0.055507       0.067976       0.051547       0.025180      -0.010843       0.034680      -0.011999      -0.062163       0.002390       0.059773              8.491980       7.031837       1.565429       1.155414       9.818189      -2.696980       8.625915           0.000002
          105              C      -0.742129       8.627516       5.624465      -0.104175      27.756416 0.39765959E+03  0.91504152E+04                                 7.992321                            6.679885       0.359974       2.110564                    0.998695      28.187250      80.385954       0.632585       0.420783      -1.060553       0.026993       0.036590      -0.017637       0.048770       0.058351       0.016086      -0.011624       0.003695      -0.031921      -0.060702      -0.003166       0.063869              8.637499       7.174258       0.770340       2.765708       8.705588      -2.237409      10.032652           0.000002
          106              C       0.192305      13.145798       4.463521      -0.184615      27.738134 0.41144642E+03  0.95883553E+04                                 8.113567                            6.818274      -0.253579       1.922818                    0.996385      29.070807      84.570385       0.620309       0.423708      -1.054336      -0.067227       0.026931      -0.010091       0.073121      -0.025651       0.009892      -0.024766       0.003724      -0.102314      -0.044408      -0.005472       0.049880              9.186508       6.292911      -1.047283       0.188874      13.264977      -2.673616       8.001636           0.000003
          107              C       7.459373      15.085902       4.462742      -0.130850      31.326880 0.43898602E+03  0.10399781E+05                                 8.761124                            7.088167      -0.021139       1.966798                    0.997954      29.950663      87.921045       0.602399       0.429189      -1.050692       0.039900      -0.024789      -0.006853       0.047471      -0.060583      -0.050136       0.011008      -0.006704      -0.048262      -0.071962      -0.015269       0.087231              9.571932       6.266188      -1.357138      -2.354285      10.461379      -2.912090      11.988228           0.000001
          108              C       7.241931      16.104612       3.611306      -0.028357      27.477172 0.38056642E+03  0.86832068E+04                                 7.967768                            6.554061       0.216474       2.054685                    0.999842      28.103749      80.466347       0.634212       0.423274      -1.056333       0.041555       0.022893      -0.050110       0.069006      -0.029115      -0.042425       0.005495       0.020841       0.041405      -0.047464      -0.011476       0.058940              8.598145       6.431236      -2.640290      -0.959387      10.866917      -2.387330       8.496281          -0.000000
          109              C      -0.189568      14.885471       2.750526       0.097842      23.537783 0.30915591E+03  0.66931698E+04                                 7.182592                            5.914101       0.442406       2.166614                    0.999551      25.520759      71.053844       0.666838       0.424259      -1.056284      -0.020223       0.030325       0.017431       0.040403      -0.002093      -0.014576       0.018010       0.032907       0.031466      -0.030196       0.000586       0.029609              7.782766       5.737314      -1.612201      -1.570852       9.519366      -2.254475       8.091618           0.000001
          110              C       7.070321      11.677811       4.194892      -0.167234      26.496402 0.39694014E+03  0.91659244E+04                                 7.815431                            6.656819      -0.116582       1.981164                    0.995409      28.374177      82.115509       0.633600       0.418639      -1.057714       0.034289       0.016550      -0.064674       0.075049      -0.007391      -0.003439      -0.008082       0.053567       0.141055      -0.052019       0.004153       0.047866              8.731630       6.449306       0.028368       1.633098       6.599656       0.072569      13.145929           0.000001
          111              C       6.087350      12.680439       2.105038      -0.112950      26.621867 0.40241769E+03  0.92919991E+04                                 7.728137                            6.708410       0.315483       2.085982                    0.998962      28.646570      81.967534       0.632529       0.419366      -1.060931       0.005160      -0.041518       0.031843       0.052577      -0.051575       0.012445      -0.024115       0.034862      -0.001376      -0.057168      -0.006761       0.063929              7.951823       7.954129      -2.290714      -0.154555       6.110096       0.185074       9.791245          -0.000002
          112              C       6.350603      12.616030       0.789535      -0.045002      26.948794 0.39797625E+03  0.92023569E+04                                 7.891478                            6.737455       0.115605       2.015877                    0.999514      28.812210      83.633195       0.619296       0.427726      -1.051306       0.030595      -0.053953      -0.028087       0.068087      -0.044393       0.009566      -0.001589       0.050938      -0.022869      -0.047667      -0.008616       0.056283              8.197618       7.260814      -2.254220       0.919223       6.666881      -1.224250      10.665159          -0.000003
          113              C       7.878058      11.468906       1.783851       0.107684      24.875966 0.33952938E+03  0.75836896E+04                                 7.738104                            6.398381      -0.129013       1.991311                    0.995246      26.332769      76.381092       0.606469       0.452162      -1.031551      -0.037977       0.009542      -0.028764       0.048586       0.001078      -0.006491       0.002882       0.007732      -0.036323      -0.014443       0.002744       0.011699              8.379120       8.064662      -2.975742      -0.040397       6.531919       0.325828      10.540780           0.000001
          114              C       2.066557      18.087011       1.270342       0.576946      22.919352 0.26314319E+03  0.55327402E+04                                 7.459386                            5.774787      -0.124556       2.002692                    0.999524      23.174752      65.917856       0.612981       0.475238      -1.015478      -0.051545      -0.028178       0.006924       0.059151      -0.043132       0.013596       0.021981      -0.107151      -0.141807      -0.067249      -0.027061       0.094310              8.494659      11.631069       2.343065      -0.653252       4.978015      -0.434218       8.874894           0.000000
          115              C       3.331641      18.588466       0.581250      -0.055958      39.223866 0.49710655E+03  0.12069558E+05                                10.172382                            7.520796      -0.154680       1.943001                    0.998837      28.971667      84.284098       0.591228       0.426687      -1.059111       0.046280       0.013246      -0.013282       0.049937       0.003831       0.004447       0.007216      -0.028701      -0.001027      -0.015589      -0.002708       0.018297             12.255187      19.199962       3.622395      -0.818027       6.187018      -0.531398      11.378581          -0.000001
          116              C      -1.113134      17.952539      18.659971      -0.051684      39.961256 0.50177407E+03  0.12216365E+05                                10.268224                            7.549309      -0.311958       1.888255                    0.998908      29.077325      84.820618       0.590656       0.425929      -1.059149       0.041181      -0.000953       0.022290       0.046836      -0.013482      -0.006680       0.004957      -0.041795      -0.055305      -0.022746      -0.012176       0.034921             12.337706      18.677802       3.194907       2.292658       6.080296       0.348062      12.255019          -0.000001
          117              C       4.432308      18.939257       1.365725      -0.156412      36.653197 0.48707827E+03  0.11884191E+05                                 9.832943                            7.532532      -0.228362       1.885014                    0.998903      31.508107      94.938184       0.574673       0.436832      -1.042434      -0.007348       0.009785      -0.020389       0.023779      -0.017254       0.000930       0.001763      -0.037444       0.081812      -0.039130       0.011716       0.027414             11.528403      19.295658       3.126487       0.598002       5.921559      -0.021013       9.367992          -0.000000
          118              C      -2.212904      17.580005      17.712762       0.626571      22.789522 0.25483138E+03  0.53219211E+04                                 7.502050                            5.735092      -0.273770       1.962763                    0.999153      22.671590      64.536790       0.605943       0.484015      -1.009558      -0.051766       0.001528      -0.043989       0.067949       0.033518      -0.068258      -0.062315       0.076620       0.113659      -0.088081      -0.035905       0.123986              8.557474      10.272279      -0.358189       3.378574       8.158306       1.768762       7.241837          -0.000000
          119              C      -0.072714       7.819820      11.171845       0.619122      22.793367 0.26411883E+03  0.55806544E+04                                 7.534208                            5.886839      -0.428593       1.908215                    0.998906      23.249255      67.163885       0.589148       0.492035      -1.002682       0.052963      -0.033732       0.024770       0.067502       0.080615       0.001731      -0.002778      -0.032827      -0.247557      -0.082754      -0.040780       0.123534              8.435870       9.164803      -2.394678      -0.311622       6.117523      -0.238346      10.025284           0.000003
          120              C      -1.154513       8.520846      10.374523      -0.047974      39.075651 0.50601485E+03  0.12357630E+05                                10.126549                            7.611458      -0.278341       1.899891                    0.998936      29.152874      85.444419       0.584158       0.429342      -1.056006      -0.040695       0.021793      -0.012897       0.047931      -0.003410      -0.017527       0.020206      -0.011742       0.074613      -0.025587      -0.014308       0.039895             11.958825      16.363959       0.868498       2.591039      11.832496      -3.107795       7.680019           0.000002
          121              C      -2.352214       7.868739      10.202445      -0.160482      36.333159 0.47921239E+03  0.11673189E+05                                 9.796605                            7.488312      -0.269211       1.874295                    0.998508      31.638531      96.014563       0.573025       0.438804      -1.038726      -0.002309       0.026147      -0.010730       0.028357      -0.008729      -0.019156       0.005189      -0.061890       0.037182      -0.044322       0.013820       0.030502             11.497181      17.061558       1.421272       2.425331      10.217879      -2.425069       7.212105           0.000004
          122              C      -1.038609       9.850659       9.892938      -0.058052      39.703481 0.49034159E+03  0.11860487E+05                                10.207772                            7.448894      -0.079605       1.966732                    0.999268      28.808809      83.557839       0.596741       0.424342      -1.060938      -0.046096      -0.015346      -0.002126       0.048630      -0.000474       0.007486      -0.000342      -0.010445       0.046235      -0.014796      -0.002482       0.017278             12.514810      18.435277       2.968347       2.583432      11.958970      -2.250476       7.150183           0.000002
          123              C       0.248942      10.607065       9.949778       0.575374      23.182858 0.25666116E+03  0.53676097E+04                                 7.551434                            5.716774      -0.035271       2.038590                    0.999637      22.957950      65.313159       0.613355       0.477500      -1.013385       0.056621       0.016009       0.014253       0.060543      -0.032206      -0.027873       0.049288      -0.009914       0.156506      -0.060467      -0.029491       0.089958              8.960211      12.402327       1.864853       2.334195       8.593353      -1.308582       5.884952           0.000004
          124              C       1.376570      13.334017      11.804874      -0.021296      28.296183 0.37143378E+03  0.84060637E+04                                 8.069893                            6.423606       0.240194       2.061943                    0.999791      27.767673      78.646025       0.649662       0.416589      -1.062748       0.045048      -0.021621      -0.055726       0.074847      -0.010921      -0.008246      -0.005613       0.045300      -0.096827      -0.034940      -0.006973       0.041913              9.014888       9.886331       2.017927       1.513087      10.674407       3.472546       6.483924           0.000005
          125              C       1.538304      14.512694      12.448805      -0.122610      29.266459 0.41164627E+03  0.95532543E+04                                 8.270689                            6.796628       0.324260       2.092742                    0.998626      28.637255      81.983588       0.627169       0.420818      -1.060666       0.036047       0.044747      -0.028394       0.064093       0.009546       0.006599       0.016935       0.079583      -0.142260      -0.054865      -0.010431       0.065296              9.014668       9.298624      -0.536064       0.454157      11.028886       2.959491       6.716494           0.000005
          126              C       3.499726      13.715021      11.834852       0.084880      24.471507 0.32083395E+03  0.70087101E+04                                 7.369538                            6.027105       0.460175       2.170494                    0.999488      25.749047      71.946173       0.660359       0.424589      -1.056376      -0.037972       0.011285      -0.041682       0.057503      -0.007061      -0.013102      -0.001436       0.036566      -0.007692      -0.019441      -0.006992       0.026433              8.146048       8.083314       0.425280      -0.309919      10.165045       2.954136       6.189784           0.000003
          127              C       3.609349      15.905272      13.007086      -0.201688      30.274327 0.43775990E+03  0.10395774E+05                                 8.636425                            7.041265      -0.373238       1.879299                    0.995964      29.938321      88.889513       0.607279       0.424714      -1.050176      -0.042192      -0.069925       0.011480       0.082471       0.016754       0.004745       0.028257       0.021291      -0.032530      -0.037636       0.003301       0.034336             10.111228       6.958187       2.270809       1.748397      10.913504       1.580508      12.461993           0.000002
          128              C       3.889690      15.934120      14.529316       0.125834      25.367131 0.37859368E+03  0.86323461E+04                                 8.414431                            7.234004      -0.349713       1.926410                    0.997651      25.981542      74.516084       0.518245       0.518341      -1.003534       0.003590       0.005362       0.005540       0.008505      -0.009602       0.008509      -0.001258       0.019444      -0.025891      -0.012353      -0.008041       0.020394              9.628072       7.358966       0.771074      -0.249439      10.218159      -0.985551      11.307091           0.000000
          129              C       4.891519      17.113441      14.709180      -0.184307      29.517500 0.42556874E+03  0.10025233E+05                                 8.512431                            6.966101      -0.382727       1.887373                    0.995136      29.280702      86.308508       0.608051       0.427603      -1.049435      -0.041109       0.032303      -0.061206       0.080496      -0.012541       0.003975      -0.027770      -0.018267      -0.059807      -0.034515      -0.003534       0.038048              9.861395       6.969394       2.048082       0.259884      12.303913      -2.523607      10.310877           0.000001
          130              C       5.492604      18.522362      12.728724       0.104978      23.611987 0.31025932E+03  0.67378156E+04                                 7.284017                            5.975238       0.390745       2.163365                    0.998234      25.344596      71.180799       0.653574       0.431536      -1.049497      -0.031269       0.033864      -0.008321       0.046838       0.002535      -0.004254       0.016732       0.029222      -0.000291      -0.026047       0.010002       0.016045              8.079302       7.638344      -0.690999      -2.894256       7.886278      -2.273712       8.713285           0.000002
          131              C       3.978632       0.912224      12.783228      -0.055737      27.506467 0.39807352E+03  0.91818778E+04                                 7.924372                            6.682954       0.198240       2.037593                    0.999840      28.755889      82.679573       0.631150       0.420731      -1.058326       0.032028      -0.020027      -0.055415       0.067065      -0.051400      -0.025716      -0.010359       0.036078      -0.014467      -0.061916       0.001323       0.060593              8.514295       7.049792      -1.565387      -1.160827       9.840942      -2.703633       8.652151           0.000002
          132              C       3.750419       0.100700      13.841392      -0.103145      27.757180 0.39772915E+03  0.91532586E+04                                 7.996689                            6.684757       0.354727       2.109043                    0.998584      28.185526      80.410669       0.631688       0.421323      -1.060115       0.026501      -0.035565       0.016540       0.047336      -0.057877      -0.016312      -0.011036       0.002652      -0.028980      -0.060415      -0.002532       0.062947              8.641576       7.175629      -0.770202      -2.763920       8.712327      -2.241015      10.036771           0.000002
          133              C       4.684865      14.696418      15.002336      -0.184068      27.754074 0.41172223E+03  0.95973059E+04                                 8.122242                            6.825283      -0.262963       1.919811                    0.996244      29.076857      84.625482       0.619288       0.424295      -1.053871      -0.066840      -0.028050       0.009831       0.073150       0.026206      -0.011097      -0.024952       0.004478      -0.100679      -0.044165      -0.006541       0.050706              9.197165       6.297448       1.048252      -0.190930      13.286437      -2.679861       8.007609           0.000003
          134              C       2.966933      12.756314      15.003115      -0.131886      31.386382 0.44014580E+03  0.10434461E+05                                 8.772511                            7.097681      -0.024812       1.965195                    0.997984      29.991549      88.080413       0.601956       0.429208      -1.050648       0.039491       0.023996       0.006096       0.046610       0.059706       0.050799       0.011138      -0.004592      -0.046370      -0.071572      -0.015321       0.086893              9.584367       6.273712       1.360054       2.356560      10.477207      -2.915456      12.002182           0.000001
          135              C       2.749501      11.737604      15.854551      -0.027049      27.438932 0.37986295E+03  0.86628522E+04                                 7.959302                            6.546709       0.222237       2.056632                    0.999849      28.077882      80.363356       0.634778       0.423107      -1.056473       0.041518      -0.023968       0.049481       0.068895       0.029322       0.043434       0.005696       0.020589       0.040111      -0.048052      -0.011850       0.059902              8.589160       6.426116       2.639464       0.958094      10.856111      -2.383172       8.485253          -0.000000
          136              C       4.303013      12.956745      16.715331       0.097980      23.525883 0.30890541E+03  0.66864541E+04                                 7.179247                            5.910311       0.472579       2.176708                    0.999640      25.516495      71.037274       0.667282       0.424059      -1.056398      -0.019768      -0.030861      -0.017190       0.040480       0.002143       0.014277       0.017195       0.032686       0.030619      -0.029379       0.000479       0.028900              7.779332       5.736685       1.612013       1.572787       9.511929      -2.251194       8.089381           0.000001
          137              C       2.577884      16.164405      15.270965      -0.169153      26.574137 0.39847463E+03  0.92111259E+04                                 7.832779                            6.671702      -0.121357       1.978810                    0.995386      28.430428      82.347892       0.632543       0.418894      -1.057451       0.033751      -0.016130       0.065743       0.075640       0.007765       0.003647      -0.008684       0.053087       0.140402      -0.051899       0.004128       0.047771              8.750978       6.462978      -0.030621      -1.639295       6.612924       0.072655      13.177032           0.000001
          138              C       1.594937      15.161777      17.360819      -0.109914      26.519983 0.40022041E+03  0.92276765E+04                                 7.705563                            6.687635       0.312772       2.086477                    0.999014      28.568619      81.657035       0.633922       0.419061      -1.061233       0.004205       0.040084      -0.032589       0.051831       0.051811      -0.012427      -0.023702       0.033578      -0.002037      -0.056880      -0.007005       0.063884              7.928964       7.935394       2.287247       0.157593       6.093604       0.186010       9.757896          -0.000002
          139              C       1.858205      15.226186      18.676322      -0.046558      27.036439 0.39975684E+03  0.92550039E+04                                 7.913523                            6.757975       0.107234       2.012698                    0.999524      28.874920      83.901360       0.617528       0.428419      -1.050750       0.031130       0.054025       0.028982       0.068759       0.044541      -0.009216      -0.002357       0.052475      -0.023612      -0.047922      -0.009007       0.056929              8.219391       7.280989       2.260073      -0.917298       6.685969      -1.223914      10.691215          -0.000003
          140              C       3.385650      16.373310      17.682006       0.106228      24.900760 0.33993552E+03  0.75951767E+04                                 7.743303                            6.401766      -0.133922       1.989700                    0.995242      26.349349      76.446138       0.606360       0.452100      -1.031567      -0.037403      -0.010729       0.028793       0.048405      -0.001346       0.006621       0.003072       0.006674      -0.035327      -0.014343       0.003182       0.011162              8.385016       8.071274       2.979211       0.038282       6.536646       0.324567      10.547129           0.000001
          141              C      -2.425845       9.755205      18.195515       0.577950      22.874778 0.26253066E+03  0.55162091E+04                                 7.448037                            5.766568      -0.122103       2.004176                    0.999497      23.144700      65.793557       0.613705       0.474992      -1.015690      -0.052439       0.028354      -0.007130       0.060038       0.042865      -0.013399       0.021246      -0.105550      -0.144145      -0.066700      -0.027052       0.093752              8.481494      11.611308      -2.338720       0.651458       4.970991      -0.433522       8.862183           0.000000
          142              C      -1.160753       9.253750      18.884607      -0.056889      39.270527 0.49781022E+03  0.12091713E+05                                10.182406                            7.527553      -0.159034       1.941417                    0.998869      28.993034      84.382086       0.590754       0.426850      -1.058940       0.045663      -0.012899       0.013121       0.049231      -0.003444      -0.004384       0.007106      -0.028636      -0.001869      -0.015376      -0.002779       0.018155             12.268153      19.221881      -3.626467       0.818823       6.192571      -0.532246      11.390006          -0.000001
          143              C       3.379263       9.889677       0.805886      -0.050814      39.916531 0.50107772E+03  0.12196569E+05                                10.266324                            7.547952      -0.313381       1.888250                    0.998885      29.056810      84.782499       0.590186       0.426368      -1.058756       0.039811       0.001971      -0.021824       0.045443       0.013742       0.006714       0.004833      -0.042637      -0.052612      -0.022589      -0.012365       0.034953             12.335563      18.674722      -3.193811      -2.292120       6.079038       0.347399      12.252929          -0.000001
          144              C      -0.060095       8.902959      18.100132      -0.154918      36.646143 0.48694952E+03  0.11881891E+05                                 9.837144                            7.535554      -0.231787       1.884105                    0.998860      31.507900      94.983376       0.574020       0.437298      -1.042013      -0.006678      -0.009754       0.020494       0.023658       0.017080      -0.001412       0.001471      -0.035432       0.087038      -0.039166       0.010066       0.029100             11.533342      19.303274      -3.127186      -0.597644       5.923541      -0.021455       9.373210          -0.000000
          145              C       2.279505      10.262211       1.753095       0.627166      22.775523 0.25465223E+03  0.53173397E+04                                 7.499929                            5.733553      -0.272993       1.962859                    0.999181      22.663061      64.511175       0.605937       0.484096      -1.009498      -0.053527      -0.000856       0.044832       0.069827      -0.033085       0.068459      -0.061312       0.076295       0.110331      -0.086933      -0.036170       0.123104              8.555033      10.268787       0.358216      -3.377200       8.156610       1.768323       7.239702          -0.000000
          146              C       4.419769       0.908396       8.294012       0.618301      22.772033 0.26380662E+03  0.55721260E+04                                 7.528216                            5.882313      -0.425120       1.909575                    0.998963      23.233675      67.096084       0.589561       0.491860      -1.002822       0.051502       0.033269      -0.024883       0.066170      -0.081277      -0.001208      -0.002379      -0.032404      -0.247115      -0.082523      -0.041544       0.124068              8.429003       9.155773       2.392966       0.311716       6.113533      -0.237639      10.017702           0.000003
          147              C       3.337980       0.207370       9.091334      -0.048868      39.160432 0.50732049E+03  0.12398827E+05                                10.144483                            7.624033      -0.284909       1.897303                    0.999008      29.194566      85.628693       0.583297       0.429654      -1.055701      -0.040446      -0.022086       0.012493       0.047747       0.003486       0.017082       0.020258      -0.011821       0.073128      -0.025149      -0.014269       0.039417             11.980826      16.395442      -0.869516      -2.596180      11.853763      -3.113889       7.693274           0.000002
          148              C       2.140280       0.859477       9.263412      -0.160102      36.248673 0.47782700E+03  0.11629661E+05                                 9.776193                            7.473158      -0.263923       1.876391                    0.998580      31.594286      95.803409       0.574170       0.438297      -1.039148      -0.001345      -0.025932       0.010676       0.028076       0.008163       0.019158       0.004836      -0.062217       0.038708      -0.044569       0.014551       0.030019             11.471973      17.017302      -1.417175      -2.419202      10.200944      -2.421266       7.197672           0.000004
          149              C       3.453889      17.991557       9.572919      -0.057052      39.680367 0.48998104E+03  0.11850297E+05                                10.207163                            7.448569      -0.081553       1.966347                    0.999242      28.796186      83.532384       0.596429       0.424617      -1.060703      -0.046209       0.015112       0.002815       0.048699       0.000155      -0.008265      -0.000696      -0.011583       0.045727      -0.015626      -0.001856       0.017482             12.513732      18.432506      -2.966834      -2.583449      11.958614      -2.250839       7.150075           0.000002
          150              C       4.741439      17.235151       9.516079       0.575034      23.199449 0.25689290E+03  0.53736419E+04                                 7.554349                            5.718903      -0.035013       2.038319                    0.999631      22.969229      65.351398       0.613317       0.477424      -1.013429       0.056401      -0.016087      -0.014262       0.060359       0.031763       0.027658       0.049393      -0.010153       0.152158      -0.059431      -0.029611       0.089042              8.963493      12.405782      -1.866446      -2.334643       8.597546      -1.309530       5.887152           0.000004
          151              C      -1.376434       3.777017      11.804874      -0.018861      28.216340 0.37009807E+03  0.83678845E+04                                 8.053909                            6.412078       0.243897       2.063914                    0.999767      27.717347      78.453662       0.650272       0.416593      -1.062798      -0.046736      -0.021942      -0.056291       0.076383       0.011412       0.009078      -0.005366       0.045844      -0.095229      -0.034644      -0.007627       0.042270              8.996244       9.865618      -2.012393      -1.508779      10.651638       3.464284       6.471477           0.000005
          152              C      -1.538160       4.955694      12.448805      -0.123947      29.306015 0.41239116E+03  0.95753584E+04                                 8.280117                            6.804552       0.320427       2.091333                    0.998599      28.661706      82.087967       0.626526       0.421038      -1.060473      -0.036844       0.044903      -0.028217       0.064575      -0.009752      -0.007138       0.016326       0.080906      -0.141246      -0.054286      -0.011605       0.065891              9.025275       9.307773       0.537338      -0.454894      11.043242       2.963560       6.724810           0.000005
          153              C       5.485411       4.158021      11.834852       0.086349      24.456660 0.32055201E+03  0.70013186E+04                                 7.367653                            6.025089       0.457690       2.170067                    0.999462      25.740213      71.925444       0.660336       0.424678      -1.056274       0.037063       0.010778      -0.041392       0.056596       0.007328       0.012693      -0.001358       0.035539      -0.005130      -0.019402      -0.006182       0.025584              8.144561       8.080118      -0.423911       0.310645      10.164366       2.954641       6.189199           0.000003
          154              C       5.375800       6.348272      13.007086      -0.200674      30.306684 0.43827212E+03  0.10412778E+05                                 8.649430                            7.050863      -0.380191       1.876798                    0.996018      29.966340      89.043573       0.606054       0.425375      -1.049587       0.043323      -0.067957       0.012375       0.081537      -0.015718      -0.004149       0.027420       0.021324      -0.035128      -0.036962       0.004059       0.032903             10.127898       6.964748      -2.274146      -1.755909      10.936357       1.584626      12.482588           0.000002
          155              C       5.095477       6.377120      14.529316       0.122383      25.436725 0.37988001E+03  0.86680310E+04                                 8.423929                            7.241649      -0.348031       1.926195                    0.997705      26.022694      74.633560       0.518528       0.517678      -1.003970      -0.003459       0.005127       0.005382       0.008198       0.010761      -0.007829      -0.000663       0.019815      -0.027572      -0.013043      -0.008020       0.021063              9.639682       7.367025      -0.772518       0.247824      10.228524      -0.990348      11.323499          -0.000000
          156              C       4.093651       7.556441      14.709180      -0.181691      29.456134 0.42442106E+03  0.99921110E+04                                 8.506600                            6.961665      -0.385016       1.887204                    0.995078      29.239354      86.179029       0.607554       0.428214      -1.048992       0.041354       0.031263      -0.060929       0.080000       0.010778      -0.004828      -0.027103      -0.018230      -0.062097      -0.034358      -0.002649       0.037006              9.854577       6.965680      -2.047081      -0.259727      12.296917      -2.523912      10.301135           0.000001
          157              C       3.492543       8.965362      12.728724       0.105404      23.621064 0.31040833E+03  0.67423774E+04                                 7.286595                            5.976262       0.391381       2.163353                    0.998138      25.355990      71.237632       0.653536       0.431477      -1.049452       0.031259       0.033637      -0.008674       0.046731      -0.001934       0.004364       0.017486       0.029737       0.000130      -0.026826       0.010267       0.016558              8.082785       7.643233       0.691063       2.897176       7.887858      -2.274042       8.717263           0.000002
          158              C       5.006516      10.469224      12.783228      -0.052490      27.406562 0.39605046E+03  0.91227402E+04                                 7.902930                            6.663334       0.201510       2.039445                    0.999813      28.681710      82.385029       0.632510       0.420401      -1.058632      -0.032972      -0.021273      -0.055507       0.067976       0.051547       0.025180      -0.010843       0.034680      -0.011999      -0.062163       0.002390       0.059773              8.491983       7.031839       1.565429       1.155414       9.818191      -2.696981       8.625917           0.000002
          159              C       5.234741       9.657700      13.841392      -0.104175      27.756416 0.39765959E+03  0.91504151E+04                                 7.992321                            6.679885       0.359974       2.110564                    0.998695      28.187250      80.385952       0.632585       0.420783      -1.060553      -0.026993      -0.036590       0.017637       0.048770       0.058351       0.016086      -0.011624       0.003695      -0.031921      -0.060702      -0.003167       0.063869              8.637499       7.174258       0.770340       2.765708       8.705588      -2.237409      10.032652           0.000002
          160              C       4.300307       5.139418      15.002336      -0.184615      27.738132 0.41144638E+03  0.95883542E+04                                 8.113567                            6.818274      -0.253579       1.922818                    0.996385      29.070807      84.570388       0.620309       0.423708      -1.054336       0.067227      -0.026931       0.010091       0.073121      -0.025651       0.009892      -0.024766       0.003724      -0.102314      -0.044408      -0.005472       0.049880              9.186508       6.292910      -1.047283       0.188874      13.264976      -2.673616       8.001636           0.000004
          161              C      -2.966761       3.199314      15.003115      -0.130850      31.326884 0.43898608E+03  0.10399783E+05                                 8.761125                            7.088167      -0.021139       1.966798                    0.997954      29.950665      87.921055       0.602399       0.429189      -1.050692      -0.039900       0.024789       0.006853       0.047471      -0.060583      -0.050136       0.011008      -0.006704      -0.048262      -0.071962      -0.015269       0.087231              9.571933       6.266189      -1.357138      -2.354286      10.461380      -2.912090      11.988230           0.000001
          162              C      -2.749319       2.180604      15.854551      -0.028357      27.477174 0.38056647E+03  0.86832083E+04                                 7.967768                            6.554062       0.216474       2.054685                    0.999842      28.103751      80.466351       0.634212       0.423274      -1.056333      -0.041555      -0.022893       0.050110       0.069006      -0.029115      -0.042425       0.005495       0.020841       0.041405      -0.047464      -0.011476       0.058940              8.598145       6.431236      -2.640289      -0.959387      10.866917      -2.387330       8.496281          -0.000000
          163              C       4.682180       3.399745      16.715331       0.097842      23.537786 0.30915595E+03  0.66931710E+04                                 7.182592                            5.914102       0.442406       2.166614                    0.999551      25.520761      71.053852       0.666838       0.424259      -1.056284       0.020223      -0.030325      -0.017431       0.040403      -0.002093      -0.014576       0.018010       0.032907       0.031466      -0.030196       0.000586       0.029609              7.782767       5.737315      -1.612201      -1.570852       9.519366      -2.254475       8.091619           0.000001
          164              C      -2.577709       6.607405      15.270965      -0.167234      26.496402 0.39694014E+03  0.91659242E+04                                 7.815431                            6.656819      -0.116581       1.981164                    0.995409      28.374176      82.115505       0.633600       0.418639      -1.057714      -0.034289      -0.016550       0.064674       0.075049      -0.007391      -0.003439      -0.008082       0.053567       0.141056      -0.052019       0.004153       0.047866              8.731630       6.449306       0.028368       1.633098       6.599655       0.072569      13.145930           0.000001
          165              C      -1.594738       5.604777      17.360819      -0.112950      26.621871 0.40241775E+03  0.92920011E+04                                 7.728138                            6.708411       0.315483       2.085982                    0.998962      28.646573      81.967546       0.632529       0.419366      -1.060931      -0.005160       0.041518      -0.031843       0.052577      -0.051575       0.012445      -0.024116       0.034862      -0.001376      -0.057168      -0.006762       0.063929              7.951824       7.954129      -2.290715      -0.154555       6.110097       0.185074       9.791246          -0.000001
          166              C      -1.857991       5.669186      18.676322      -0.045002      26.948795 0.39797626E+03  0.92023572E+04                                 7.891478                            6.737456       0.115605       2.015877                    0.999514      28.812211      83.633200       0.619296       0.427726      -1.051306      -0.030595       0.053952       0.028087       0.068087      -0.044393       0.009566      -0.001589       0.050938      -0.022869      -0.047667      -0.008616       0.056283              8.197618       7.260814      -2.254220       0.919223       6.666881      -1.224250      10.665159          -0.000003
          167              C      -3.385446       6.816310      17.682006       0.107684      24.875968 0.33952942E+03  0.75836909E+04                                 7.738104                            6.398381      -0.129013       1.991311                    0.995246      26.332771      76.381099       0.606469       0.452162      -1.031551       0.037977      -0.009542       0.028764       0.048586       0.001078      -0.006491       0.002882       0.007732      -0.036323      -0.014443       0.002744       0.011699              8.379121       8.064662      -2.975742      -0.040397       6.531920       0.325828      10.540780           0.000001
          168              C       2.426055       0.198205      18.195515       0.576946      22.919352 0.26314319E+03  0.55327402E+04                                 7.459386                            5.774787      -0.124556       2.002692                    0.999524      23.174752      65.917858       0.612981       0.475238      -1.015478       0.051545       0.028178      -0.006924       0.059151      -0.043132       0.013596       0.021981      -0.107151      -0.141807      -0.067249      -0.027061       0.094310              8.494660      11.631070       2.343066      -0.653253       4.978015      -0.434218       8.874894           0.000000
          169              C       1.160971      -0.303250      18.884607      -0.055958      39.223860 0.49710646E+03  0.12069555E+05                                10.172381                            7.520795      -0.154680       1.943001                    0.998837      28.971665      84.284091       0.591228       0.426687      -1.059111      -0.046280      -0.013246       0.013282       0.049937       0.003831       0.004448       0.007216      -0.028701      -0.001027      -0.015589      -0.002708       0.018297             12.255185      19.199959       3.622395      -0.818027       6.187017      -0.531398      11.378580          -0.000001
          170              C       5.605746       0.332677       0.805886      -0.051684      39.961270 0.50177428E+03  0.12216372E+05                                10.268227                            7.549311      -0.311959       1.888255                    0.998908      29.077332      84.820651       0.590656       0.425929      -1.059149      -0.041181       0.000953      -0.022290       0.046836      -0.013482      -0.006680       0.004957      -0.041795      -0.055305      -0.022746      -0.012176       0.034921             12.337710      18.677808       3.194908       2.292659       6.080298       0.348062      12.255023          -0.000001
          171              C       0.060304      -0.654041      18.100132      -0.156413      36.653217 0.48707859E+03  0.11884201E+05                                 9.832947                            7.532535      -0.228363       1.885014                    0.998903      31.508117      94.938225       0.574673       0.436832      -1.042434       0.007348      -0.009785       0.020389       0.023779      -0.017254       0.000930       0.001763      -0.037444       0.081812      -0.039130       0.011716       0.027414             11.528408      19.295669       3.126488       0.598002       5.921561      -0.021013       9.367995          -0.000000
          172              C       6.705516       0.705211       1.753095       0.626571      22.789520 0.25483134E+03  0.53219203E+04                                 7.502050                            5.735092      -0.273770       1.962762                    0.999153      22.671589      64.536789       0.605942       0.484015      -1.009558       0.051766      -0.001528       0.043989       0.067949       0.033518      -0.068258      -0.062315       0.076620       0.113659      -0.088081      -0.035905       0.123986              8.557473      10.272278      -0.358189       3.378574       8.158305       1.768762       7.241837          -0.000000
          173              C       4.565326      10.465396       8.294012       0.619122      22.793370 0.26411886E+03  0.55806552E+04                                 7.534208                            5.886839      -0.428593       1.908215                    0.998906      23.249257      67.163891       0.589148       0.492035      -1.002682      -0.052963       0.033732      -0.024770       0.067502       0.080615       0.001731      -0.002778      -0.032827      -0.247557      -0.082754      -0.040780       0.123534              8.435870       9.164803      -2.394678      -0.311622       6.117523      -0.238345      10.025285           0.000003
          174              C       5.647125       9.764370       9.091334      -0.047974      39.075655 0.50601490E+03  0.12357632E+05                                10.126550                            7.611458      -0.278342       1.899891                    0.998936      29.152876      85.444430       0.584158       0.429342      -1.056006       0.040695      -0.021793       0.012897       0.047931      -0.003410      -0.017527       0.020206      -0.011742       0.074613      -0.025587      -0.014308       0.039895             11.958826      16.363961       0.868498       2.591039      11.832497      -3.107796       7.680019           0.000002
          175              C      -2.140174      10.416477       9.263412      -0.160482      36.333159 0.47921239E+03  0.11673189E+05                                 9.796605                            7.488311      -0.269211       1.874295                    0.998508      31.638531      96.014563       0.573025       0.438804      -1.038726       0.002309      -0.026147       0.010730       0.028357      -0.008729      -0.019156       0.005189      -0.061890       0.037182      -0.044322       0.013820       0.030502             11.497180      17.061558       1.421272       2.425331      10.217879      -2.425069       7.212104           0.000004
          176              C       5.531221       8.434557       9.572919      -0.058052      39.703481 0.49034159E+03  0.11860487E+05                                10.207773                            7.448895      -0.079605       1.966732                    0.999268      28.808809      83.557841       0.596741       0.424342      -1.060938       0.046096       0.015346       0.002126       0.048630      -0.000474       0.007486      -0.000342      -0.010445       0.046234      -0.014796      -0.002482       0.017278             12.514810      18.435278       2.968347       2.583432      11.958970      -2.250477       7.150184           0.000002
          177              C       4.243670       7.678151       9.516079       0.575374      23.182858 0.25666116E+03  0.53676096E+04                                 7.551434                            5.716774      -0.035271       2.038590                    0.999637      22.957950      65.313161       0.613355       0.477500      -1.013384      -0.056621      -0.016009      -0.014253       0.060543      -0.032206      -0.027873       0.049288      -0.009914       0.156506      -0.060467      -0.029491       0.089958              8.960211      12.402327       1.864854       2.334195       8.593354      -1.308582       5.884952           0.000004
          178              C       3.116042       4.951199       7.660983      -0.021296      28.296181 0.37143377E+03  0.84060634E+04                                 8.069893                            6.423606       0.240194       2.061944                    0.999791      27.767672      78.646021       0.649662       0.416589      -1.062748      -0.045048       0.021621       0.055726       0.074847      -0.010921      -0.008246      -0.005613       0.045300      -0.096827      -0.034940      -0.006973       0.041913              9.014887       9.886331       2.017926       1.513087      10.674407       3.472546       6.483924           0.000005
          179              C       2.954308       3.772522       7.017052      -0.122610      29.266460 0.41164631E+03  0.95532553E+04                                 8.270688                            6.796628       0.324261       2.092742                    0.998626      28.637256      81.983587       0.627169       0.420818      -1.060666      -0.036047      -0.044747       0.028394       0.064093       0.009546       0.006599       0.016935       0.079583      -0.142260      -0.054865      -0.010431       0.065296              9.014668       9.298624      -0.536064       0.454157      11.028886       2.959490       6.716494           0.000005
          180              C       0.992886       4.570195       7.631005       0.084880      24.471507 0.32083395E+03  0.70087100E+04                                 7.369538                            6.027105       0.460176       2.170494                    0.999488      25.749046      71.946166       0.660359       0.424589      -1.056376       0.037972      -0.011285       0.041682       0.057503      -0.007061      -0.013102      -0.001436       0.036566      -0.007692      -0.019441      -0.006992       0.026433              8.146047       8.083313       0.425280      -0.309919      10.165044       2.954136       6.189784           0.000003
          181              C       0.883263       2.379944       6.458771      -0.201688      30.274327 0.43775991E+03  0.10395774E+05                                 8.636425                            7.041266      -0.373238       1.879299                    0.995964      29.938321      88.889516       0.607279       0.424714      -1.050176       0.042192       0.069925      -0.011480       0.082471       0.016754       0.004745       0.028257       0.021291      -0.032530      -0.037636       0.003301       0.034336             10.111228       6.958187       2.270809       1.748397      10.913504       1.580508      12.461994           0.000002
          182              C       0.602922       2.351096       4.936541       0.125834      25.367130 0.37859367E+03  0.86323458E+04                                 8.414431                            7.234004      -0.349713       1.926410                    0.997651      25.981542      74.516084       0.518245       0.518341      -1.003534      -0.003590      -0.005362      -0.005540       0.008505      -0.009602       0.008509      -0.001258       0.019444      -0.025892      -0.012353      -0.008041       0.020394              9.628072       7.358966       0.771074      -0.249439      10.218159      -0.985551      11.307091          -0.000000
          183              C      -0.398907       1.171775       4.756677      -0.184307      29.517500 0.42556874E+03  0.10025233E+05                                 8.512432                            6.966102      -0.382727       1.887373                    0.995136      29.280702      86.308510       0.608051       0.427603      -1.049435       0.041109      -0.032303       0.061206       0.080496      -0.012541       0.003975      -0.027770      -0.018267      -0.059807      -0.034515      -0.003534       0.038048              9.861395       6.969395       2.048082       0.259884      12.303914      -2.523607      10.310878           0.000001
          184              C      -0.999992      -0.237146       6.737133       0.104978      23.611986 0.31025931E+03  0.67378154E+04                                 7.284017                            5.975238       0.390745       2.163365                    0.998234      25.344596      71.180803       0.653574       0.431536      -1.049496       0.031269      -0.033864       0.008321       0.046838       0.002535      -0.004254       0.016732       0.029222      -0.000291      -0.026047       0.010002       0.016045              8.079303       7.638344      -0.690999      -2.894256       7.886278      -2.273712       8.713286           0.000002
          185              C       0.513980      17.372992       6.682629      -0.055738      27.506473 0.39807364E+03  0.91818813E+04                                 7.924373                            6.682956       0.198239       2.037593                    0.999840      28.755893      82.679590       0.631150       0.420732      -1.058326      -0.032028       0.020027       0.055415       0.067065      -0.051400      -0.025716      -0.010359       0.036078      -0.014467      -0.061916       0.001323       0.060593              8.514296       7.049793      -1.565387      -1.160827       9.840943      -2.703633       8.652153           0.000002
          186              C       0.742193      18.184516       5.624465      -0.103145      27.757178 0.39772910E+03  0.91532572E+04                                 7.996689                            6.684757       0.354727       2.109043                    0.998584      28.185524      80.410663       0.631688       0.421323      -1.060115      -0.026501       0.035565      -0.016540       0.047336      -0.057877      -0.016312      -0.011036       0.002652      -0.028980      -0.060415      -0.002532       0.062947              8.641575       7.175629      -0.770202      -2.763920       8.712326      -2.241015      10.036771           0.000002
          187              C      -0.192253       3.588798       4.463521      -0.184068      27.754073 0.41172220E+03  0.95973051E+04                                 8.122242                            6.825283      -0.262963       1.919811                    0.996244      29.076857      84.625482       0.619288       0.424295      -1.053871       0.066840       0.028050      -0.009831       0.073150       0.026206      -0.011097      -0.024952       0.004478      -0.100679      -0.044165      -0.006541       0.050706              9.197165       6.297448       1.048252      -0.190931      13.286437      -2.679861       8.007609           0.000004
          188              C       1.525679       5.528902       4.462742      -0.131887      31.386384 0.44014585E+03  0.10434462E+05                                 8.772512                            7.097681      -0.024813       1.965194                    0.997984      29.991550      88.080417       0.601956       0.429208      -1.050648      -0.039491      -0.023996      -0.006096       0.046610       0.059706       0.050799       0.011138      -0.004592      -0.046370      -0.071572      -0.015321       0.086893              9.584367       6.273712       1.360054       2.356560      10.477207      -2.915456      12.002182           0.000001
          189              C       1.743111       6.547612       3.611306      -0.027049      27.438935 0.37986301E+03  0.86628541E+04                                 7.959303                            6.546710       0.222237       2.056632                    0.999849      28.077884      80.363365       0.634778       0.423107      -1.056473      -0.041518       0.023968      -0.049481       0.068895       0.029322       0.043434       0.005696       0.020589       0.040111      -0.048052      -0.011850       0.059902              8.589161       6.426116       2.639464       0.958094      10.856112      -2.383172       8.485255          -0.000000
          190              C       0.189599       5.328471       2.750526       0.097980      23.525884 0.30890543E+03  0.66864546E+04                                 7.179247                            5.910311       0.472579       2.176708                    0.999640      25.516496      71.037279       0.667282       0.424059      -1.056398       0.019768       0.030861       0.017190       0.040480       0.002143       0.014277       0.017195       0.032686       0.030619      -0.029379       0.000479       0.028900              7.779332       5.736685       1.612013       1.572787       9.511929      -2.251194       8.089382           0.000001
          191              C       1.914728       2.120811       4.194892      -0.169153      26.574138 0.39847464E+03  0.92111261E+04                                 7.832779                            6.671702      -0.121357       1.978810                    0.995386      28.430428      82.347891       0.632543       0.418894      -1.057451      -0.033751       0.016130      -0.065743       0.075640       0.007765       0.003647      -0.008684       0.053087       0.140402      -0.051899       0.004128       0.047771              8.750978       6.462978      -0.030621      -1.639296       6.612924       0.072655      13.177033           0.000001
          192              C       2.897675       3.123439       2.105038      -0.109914      26.519985 0.40022044E+03  0.92276776E+04                                 7.705564                            6.687636       0.312772       2.086477                    0.999014      28.568620      81.657040       0.633922       0.419061      -1.061233      -0.004205      -0.040084       0.032589       0.051831       0.051811      -0.012427      -0.023702       0.033578      -0.002037      -0.056880      -0.007005       0.063884              7.928965       7.935394       2.287247       0.157593       6.093604       0.186010       9.757897          -0.000002
          193              C       2.634407       3.059030       0.789535      -0.046558      27.036439 0.39975684E+03  0.92550038E+04                                 7.913524                            6.757975       0.107233       2.012698                    0.999524      28.874920      83.901362       0.617528       0.428419      -1.050750      -0.031130      -0.054025      -0.028982       0.068759       0.044541      -0.009215      -0.002357       0.052475      -0.023612      -0.047922      -0.009007       0.056929              8.219391       7.280990       2.260073      -0.917298       6.685969      -1.223914      10.691215          -0.000003
          194              C       1.106962       1.911906       1.783851       0.106228      24.900761 0.33993554E+03  0.75951774E+04                                 7.743304                            6.401766      -0.133922       1.989700                    0.995242      26.349350      76.446142       0.606360       0.452100      -1.031567       0.037403       0.010729      -0.028793       0.048405      -0.001346       0.006621       0.003072       0.006674      -0.035327      -0.014343       0.003182       0.011162              8.385016       8.071274       2.979211       0.038282       6.536646       0.324567      10.547129           0.000001
          195              C       6.918457       8.530011       1.270342       0.577950      22.874776 0.26253063E+03  0.55162083E+04                                 7.448036                            5.766567      -0.122103       2.004176                    0.999497      23.144698      65.793547       0.613705       0.474992      -1.015690       0.052439      -0.028354       0.007130       0.060038       0.042865      -0.013399       0.021246      -0.105550      -0.144145      -0.066700      -0.027052       0.093752              8.481493      11.611306      -2.338719       0.651458       4.970991      -0.433522       8.862182           0.000000
          196              C       5.653365       9.031466       0.581250      -0.056889      39.270521 0.49781013E+03  0.12091711E+05                                10.182404                            7.527552      -0.159034       1.941417                    0.998869      28.993032      84.382076       0.590754       0.426850      -1.058940      -0.045663       0.012899      -0.013121       0.049231      -0.003444      -0.004384       0.007106      -0.028636      -0.001869      -0.015376      -0.002779       0.018155             12.268151      19.221877      -3.626466       0.818823       6.192570      -0.532246      11.390004          -0.000001
          197              C       1.113349       8.395539      18.659971      -0.050814      39.916546 0.50107795E+03  0.12196575E+05                                10.266327                            7.547954      -0.313382       1.888250                    0.998885      29.056817      84.782529       0.590186       0.426368      -1.058756      -0.039811      -0.001971       0.021824       0.045443       0.013742       0.006714       0.004833      -0.042638      -0.052612      -0.022589      -0.012365       0.034954             12.335567      18.674728      -3.193812      -2.292120       6.079040       0.347399      12.252932          -0.000001
          198              C       4.552707       9.382257       1.365725      -0.154918      36.646162 0.48694982E+03  0.11881900E+05                                 9.837148                            7.535556      -0.231788       1.884105                    0.998860      31.507909      94.983412       0.574020       0.437298      -1.042013       0.006678       0.009754      -0.020494       0.023658       0.017080      -0.001412       0.001471      -0.035432       0.087038      -0.039166       0.010066       0.029100             11.533346      19.303283      -3.127188      -0.597644       5.923543      -0.021455       9.373212          -0.000000
          199              C       2.213107       8.023005      17.712762       0.627166      22.775521 0.25465221E+03  0.53173391E+04                                 7.499929                            5.733553      -0.272993       1.962859                    0.999181      22.663060      64.511170       0.605937       0.484096      -1.009498       0.053527       0.000856      -0.044832       0.069827      -0.033085       0.068459      -0.061312       0.076295       0.110331      -0.086933      -0.036170       0.123104              8.555032      10.268786       0.358216      -3.377200       8.156609       1.768323       7.239701           0.000000
          200              C       0.072843      17.376820      11.171845       0.618301      22.772033 0.26380662E+03  0.55721259E+04                                 7.528216                            5.882313      -0.425120       1.909575                    0.998963      23.233675      67.096085       0.589561       0.491860      -1.002822      -0.051502      -0.033269       0.024883       0.066170      -0.081277      -0.001208      -0.002379      -0.032404      -0.247115      -0.082523      -0.041544       0.124068              8.429003       9.155774       2.392966       0.311716       6.113533      -0.237639      10.017702           0.000003
          201              C       1.154632      18.077846      10.374523      -0.048868      39.160437 0.50732057E+03  0.12398830E+05                                10.144484                            7.624034      -0.284909       1.897303                    0.999008      29.194569      85.628706       0.583297       0.429654      -1.055701       0.040446       0.022086      -0.012493       0.047747       0.003486       0.017082       0.020258      -0.011821       0.073127      -0.025149      -0.014269       0.039417             11.980828      16.395444      -0.869516      -2.596180      11.853764      -3.113890       7.693275           0.000002
          202              C       2.352332      17.425739      10.202445      -0.160102      36.248671 0.47782697E+03  0.11629660E+05                                 9.776193                            7.473158      -0.263923       1.876391                    0.998580      31.594286      95.803410       0.574170       0.438297      -1.039148       0.001345       0.025932      -0.010676       0.028076       0.008163       0.019158       0.004836      -0.062217       0.038708      -0.044569       0.014551       0.030018             11.471973      17.017302      -1.417175      -2.419202      10.200944      -2.421266       7.197672           0.000004
          203              C       1.038723       0.293659       9.892938      -0.057052      39.680364 0.48998100E+03  0.11850295E+05                                10.207162                            7.448568      -0.081553       1.966347                    0.999242      28.796185      83.532378       0.596429       0.424617      -1.060703       0.046209      -0.015112      -0.002816       0.048699       0.000155      -0.008265      -0.000696      -0.011583       0.045727      -0.015626      -0.001856       0.017482             12.513730      18.432504      -2.966833      -2.583449      11.958614      -2.250839       7.150074           0.000003
          204              C      -0.248827       1.050065       9.949778       0.575034      23.199447 0.25689289E+03  0.53736415E+04                                 7.554349                            5.718903      -0.035013       2.038319                    0.999631      22.969228      65.351396       0.613317       0.477424      -1.013429      -0.056401       0.016087       0.014262       0.060359       0.031763       0.027658       0.049393      -0.010153       0.152158      -0.059431      -0.029611       0.089042              8.963493      12.405782      -1.866446      -2.334643       8.597546      -1.309530       5.887152           0.000004
          205              N       7.091008      15.002647       8.034338      -0.267605      37.489784 0.52700812E+03  0.12770285E+05                                 9.348317                            7.388697       0.000658       2.014618                    0.999006      28.395663      78.176193       0.650689       0.388463      -1.102381      -0.052470      -0.121684      -0.037475       0.137712      -0.025737       0.003963      -0.020085       0.109119      -0.102566      -0.058174      -0.019868       0.078043             10.939857       9.042274      -0.271079      -0.372818      15.644435       5.305041       8.132861           0.000003
          206              N      -1.586711      13.109109       6.986296       0.076897      29.092662 0.35152125E+03  0.76877835E+04                                 7.934899                            6.009612       0.012525       2.096636                    0.998370      22.957691      59.790307       0.726915       0.385277      -1.106098      -0.007947      -0.048088       0.005056       0.049002      -0.027048      -0.007943       0.075833       0.013539      -0.178001      -0.104839       0.020986       0.083853              9.479784       7.881707      -2.717202      -1.613252      13.003807       4.443105       7.553838           0.000001
          207              N       0.589458       8.251554       7.361598      -0.271812      35.072709 0.54297835E+03  0.13285380E+05                                 8.955046                            7.539839      -0.074290       1.989070                    0.998559      28.752320      80.123110       0.637590       0.392620      -1.097007      -0.071598       0.046859      -0.100743       0.132179       0.060452       0.000219       0.009066       0.026106      -0.149734      -0.053107      -0.033945       0.087053             10.023136       8.589025      -0.319556       3.461172       9.962604      -3.500694      11.517780           0.000002
          208              N       0.222861       9.596568       5.670015       0.081314      27.505851 0.32859690E+03  0.70549832E+04                                 7.613485                            5.785817       0.235267       2.176710                    0.999018      22.447082      57.621388       0.746752       0.382030      -1.110216      -0.019576       0.017904      -0.033885       0.043034       0.048320       0.037308      -0.071622      -0.042376       0.020562      -0.104950       0.019617       0.085334              9.084358       5.607908      -0.023050       1.558800      11.518221      -5.215474      10.126944           0.000000
          209              N      -0.539976      14.297359       3.903683       0.070575      27.771496 0.34261930E+03  0.74430793E+04                                 7.683177                            5.926976       0.085611       2.116597                    0.998719      22.968186      59.562172       0.733296       0.384491      -1.106978       0.013663      -0.014449       0.038923       0.043709      -0.074409      -0.033007      -0.060420      -0.040057      -0.018093      -0.112666       0.021910       0.090756              8.995549       5.706013      -2.968470      -0.100212      13.211354      -3.813634       8.069279           0.000001
          210              N       8.096398      15.976590       2.532897      -0.271159      38.453139 0.54779128E+03  0.13410492E+05                                 9.526128                            7.540082      -0.086007       1.984477                    0.998471      28.698710      79.563597       0.642848       0.389196      -1.101236      -0.018893      -0.052297       0.121885       0.133970      -0.055102      -0.039084       0.028169       0.021666      -0.088826      -0.049853      -0.040404       0.090257             10.948973       6.582975      -1.413259      -1.274724      14.133056      -5.603564      12.130889          -0.000001
          211              N       7.476422      11.858128       0.588258      -0.278771      35.337446 0.54813272E+03  0.13453610E+05                                 8.994530                            7.566479      -0.110034       1.974032                    0.998457      29.014453      81.185228       0.637118       0.391682      -1.096815      -0.078115       0.024402       0.104477       0.132714      -0.054850       0.041033      -0.024577       0.040710      -0.073674      -0.048440      -0.042136       0.090576              9.733624       8.386152      -2.541249      -1.496576       7.115430       0.772198      13.699291          -0.000001
          212              N       7.057733      11.950025       2.739625       0.070767      27.771766 0.34749059E+03  0.75823370E+04                                 7.705672                            5.989737       0.100049       2.125511                    0.998666      22.947093      59.812685       0.725007       0.387172      -1.104074      -0.030745      -0.015918       0.033822       0.048400      -0.064063      -0.000158      -0.030125       0.064566       0.250725      -0.116857       0.026013       0.090844              8.890108       6.025498      -1.425106       0.810709       5.332916      -0.360211      15.311910           0.000000
          213              N       2.598528      12.839569      11.431519      -0.264828      37.334228 0.52451358E+03  0.12693013E+05                                 9.318481                            7.368221       0.004035       2.016497                    0.998953      28.328149      77.903429       0.652076       0.388150      -1.102756      -0.053146       0.121366       0.037505       0.137699       0.024938      -0.004245      -0.019991       0.109948      -0.106243      -0.058238      -0.020465       0.078703             10.900956       9.020136       0.271065       0.371671      15.579335       5.279179       8.103397           0.000003
          214              N       2.905821      14.733107      12.479561       0.077535      29.077732 0.35135065E+03  0.76835475E+04                                 7.934914                            6.010479       0.003993       2.094039                    0.998324      22.950566      59.780651       0.726401       0.385575      -1.105822      -0.007721       0.047042      -0.004696       0.047902       0.026139       0.007573       0.075746       0.012258      -0.181364      -0.105250       0.021827       0.083423              9.478620       7.885404       2.719286       1.614428      12.998216       4.439729       7.552241           0.000001
          215              N       5.081986       0.476662      12.104259      -0.269270      34.963666 0.54096155E+03  0.13223381E+05                                 8.936812                            7.526163      -0.070083       1.991008                    0.998573      28.696129      79.921472       0.638143       0.392656      -1.097010      -0.072616      -0.047074       0.101745       0.133571      -0.061359      -0.001215       0.008853       0.026000      -0.149983      -0.052779      -0.035248       0.088027             10.001044       8.570884       0.317196      -3.451130       9.942064      -3.490836      11.490185           0.000002
          216              N       4.715407      18.245648      13.795842       0.082002      27.455756 0.32796285E+03  0.70366155E+04                                 7.598788                            5.776120       0.245264       2.180344                    0.998976      22.423326      57.504776       0.748321       0.381486      -1.110825      -0.018812      -0.017814       0.034171       0.042882      -0.048046      -0.037589      -0.071894      -0.042527       0.022216      -0.105144       0.019528       0.085616              9.065499       5.596557       0.021145      -1.553455      11.493310      -5.204157      10.106629           0.000000
          217              N       3.952591      13.544857      15.562174       0.070628      27.788573 0.34283600E+03  0.74498927E+04                                 7.689900                            5.931342       0.080291       2.114768                    0.998868      22.977088      59.617942       0.732473       0.384814      -1.106608       0.013026       0.013479      -0.039196       0.043448       0.074161       0.033162      -0.060278      -0.038574      -0.015311      -0.112544       0.022731       0.089813              9.004005       5.709640       2.969685       0.101109      13.224022      -3.818935       8.078352           0.000001
          218              N       3.603981      11.865626      16.932960      -0.271473      38.471074 0.54806571E+03  0.13419039E+05                                 9.530175                            7.542679      -0.082212       1.985378                    0.998468      28.704548      79.588085       0.642639       0.389269      -1.101172      -0.018938       0.052786      -0.121936       0.134214       0.054552       0.039361       0.027618       0.021696      -0.090461      -0.050454      -0.039414       0.089868             10.954356       6.585772       1.415203       1.274668      14.141018      -5.607229      12.136278          -0.000001
          219              N       2.984027      15.984088      18.877599      -0.277731      35.270267 0.54683586E+03  0.13413332E+05                                 8.981756                            7.556369      -0.112472       1.973766                    0.998445      28.981410      81.057366       0.637714       0.391562      -1.096940      -0.078743      -0.023616      -0.104748       0.133155       0.055069      -0.040867      -0.024871       0.041430      -0.073382      -0.048283      -0.042572       0.090855              9.718952       8.374999       2.537726       1.489824       7.106132       0.767891      13.675726          -0.000001
          220              N       2.565314      15.892191      16.726232       0.070970      27.739860 0.34705077E+03  0.75689423E+04                                 7.694398                            5.982109       0.106808       2.127934                    0.998656      22.928247      59.712476       0.726302       0.386676      -1.104632      -0.030818       0.016339      -0.033221       0.048170       0.064651       0.000265      -0.029998       0.063255       0.251048      -0.117102       0.026188       0.090914              8.875731       6.018758       1.424273      -0.809346       5.326480      -0.360558      15.281954           0.000000
          221              N      -2.598396       3.282569      11.431519      -0.267605      37.489777 0.52700801E+03  0.12770282E+05                                 9.348316                            7.388696       0.000658       2.014618                    0.999006      28.395660      78.176182       0.650689       0.388463      -1.102381       0.052470       0.121684       0.037475       0.137712      -0.025737       0.003963      -0.020085       0.109119      -0.102566      -0.058175      -0.019868       0.078043             10.939855       9.042273      -0.271078      -0.372818      15.644432       5.305039       8.132859           0.000003
          222              N      -2.905677       5.176107      12.479561       0.076897      29.092660 0.35152122E+03  0.76877827E+04                                 7.934898                            6.009612       0.012526       2.096636                    0.998370      22.957690      59.790303       0.726916       0.385277      -1.106098       0.007947       0.048088      -0.005056       0.049002      -0.027048      -0.007943       0.075832       0.013539      -0.178001      -0.104839       0.020986       0.083853              9.479783       7.881707      -2.717202      -1.613252      13.003806       4.443105       7.553838           0.000001
          223              N       3.903154      10.033662      12.104259      -0.271812      35.072706 0.54297830E+03  0.13285379E+05                                 8.955046                            7.539838      -0.074290       1.989070                    0.998559      28.752319      80.123106       0.637590       0.392620      -1.097007       0.071598      -0.046859       0.100743       0.132179       0.060452       0.000219       0.009066       0.026106      -0.149734      -0.053107      -0.033945       0.087053             10.023136       8.589025      -0.319556       3.461172       9.962603      -3.500694      11.517779           0.000002
          224              N       4.269751       8.688648      13.795842       0.081314      27.505850 0.32859688E+03  0.70549827E+04                                 7.613485                            5.785817       0.235267       2.176710                    0.999018      22.447081      57.621384       0.746752       0.382030      -1.110216       0.019576      -0.017904       0.033885       0.043034       0.048320       0.037308      -0.071622      -0.042376       0.020562      -0.104950       0.019616       0.085334              9.084357       5.607907      -0.023050       1.558800      11.518221      -5.215474      10.126944           0.000000
          225              N       5.032588       3.987857      15.562174       0.070575      27.771494 0.34261927E+03  0.74430785E+04                                 7.683176                            5.926976       0.085611       2.116597                    0.998719      22.968185      59.562170       0.733296       0.384491      -1.106978      -0.013663       0.014449      -0.038923       0.043709      -0.074409      -0.033008      -0.060420      -0.040057      -0.018093      -0.112666       0.021910       0.090756              8.995549       5.706013      -2.968470      -0.100212      13.211353      -3.813634       8.069279           0.000001
          226              N      -3.603786       2.308626      16.932960      -0.271159      38.453137 0.54779124E+03  0.13410491E+05                                 9.526128                            7.540082      -0.086007       1.984477                    0.998471      28.698709      79.563595       0.642848       0.389196      -1.101236       0.018893       0.052298      -0.121885       0.133970      -0.055102      -0.039084       0.028169       0.021666      -0.088826      -0.049853      -0.040404       0.090257             10.948973       6.582975      -1.413259      -1.274724      14.133056      -5.603564      12.130889          -0.000001
          227              N      -2.983810       6.427088      18.877599      -0.278771      35.337447 0.54813275E+03  0.13453611E+05                                 8.994530                            7.566480      -0.110034       1.974032                    0.998457      29.014454      81.185234       0.637118       0.391682      -1.096815       0.078115      -0.024402      -0.104477       0.132714      -0.054850       0.041033      -0.024577       0.040710      -0.073674      -0.048440      -0.042136       0.090576              9.733625       8.386152      -2.541249      -1.496576       7.115430       0.772198      13.699291          -0.000001
          228              N      -2.565121       6.335191      16.726232       0.070767      27.771766 0.34749058E+03  0.75823368E+04                                 7.705671                            5.989737       0.100048       2.125511                    0.998666      22.947093      59.812684       0.725007       0.387172      -1.104074       0.030745       0.015918      -0.033822       0.048400      -0.064063      -0.000158      -0.030125       0.064566       0.250725      -0.116857       0.026013       0.090844              8.890108       6.025498      -1.425106       0.810709       5.332916      -0.360211      15.311909           0.000000
          229              N       1.894084       5.445647       8.034338      -0.264828      37.334226 0.52451354E+03  0.12693012E+05                                 9.318480                            7.368221       0.004035       2.016497                    0.998953      28.328148      77.903424       0.652076       0.388150      -1.102756       0.053146      -0.121366      -0.037505       0.137699       0.024938      -0.004245      -0.019991       0.109948      -0.106243      -0.058238      -0.020465       0.078703             10.900956       9.020136       0.271065       0.371671      15.579334       5.279179       8.103397           0.000003
          230              N       1.586791       3.552109       6.986296       0.077535      29.077732 0.35135065E+03  0.76835475E+04                                 7.934914                            6.010479       0.003993       2.094039                    0.998324      22.950566      59.780650       0.726401       0.385575      -1.105822       0.007721      -0.047042       0.004696       0.047902       0.026139       0.007573       0.075746       0.012258      -0.181365      -0.105250       0.021827       0.083423              9.478620       7.885404       2.719286       1.614428      12.998215       4.439728       7.552240           0.000001
          231              N      -0.589374      17.808554       7.361598      -0.269270      34.963665 0.54096154E+03  0.13223380E+05                                 8.936812                            7.526163      -0.070083       1.991008                    0.998573      28.696129      79.921473       0.638143       0.392656      -1.097010       0.072616       0.047074      -0.101745       0.133571      -0.061359      -0.001215       0.008853       0.026000      -0.149983      -0.052779      -0.035248       0.088026             10.001044       8.570884       0.317196      -3.451130       9.942064      -3.490836      11.490184           0.000002
          232              N      -0.222795       0.039568       5.670015       0.082002      27.455756 0.32796286E+03  0.70366156E+04                                 7.598788                            5.776120       0.245264       2.180344                    0.998976      22.423326      57.504775       0.748321       0.381486      -1.110825       0.018812       0.017814      -0.034171       0.042882      -0.048046      -0.037589      -0.071894      -0.042527       0.022216      -0.105144       0.019528       0.085616              9.065498       5.596557       0.021146      -1.553455      11.493310      -5.204157      10.106629           0.000000
          233              N       0.540021       4.740359       3.903683       0.070628      27.788571 0.34283598E+03  0.74498919E+04                                 7.689900                            5.931341       0.080291       2.114768                    0.998868      22.977087      59.617939       0.732473       0.384814      -1.106607      -0.013026      -0.013479       0.039196       0.043448       0.074161       0.033162      -0.060278      -0.038574      -0.015311      -0.112544       0.022731       0.089813              9.004004       5.709640       2.969685       0.101109      13.224021      -3.818935       8.078352           0.000001
          234              N       0.888631       6.419590       2.532897      -0.271473      38.471070 0.54806564E+03  0.13419037E+05                                 9.530174                            7.542679      -0.082213       1.985378                    0.998468      28.704546      79.588079       0.642639       0.389269      -1.101172       0.018938      -0.052786       0.121936       0.134214       0.054552       0.039361       0.027618       0.021696      -0.090461      -0.050454      -0.039414       0.089868             10.954355       6.585772       1.415204       1.274668      14.141017      -5.607228      12.136277          -0.000001
          235              N       1.508585       2.301128       0.588258      -0.277731      35.270269 0.54683589E+03  0.13413333E+05                                 8.981757                            7.556369      -0.112472       1.973766                    0.998445      28.981411      81.057369       0.637714       0.391562      -1.096940       0.078743       0.023616       0.104748       0.133155       0.055069      -0.040867      -0.024871       0.041430      -0.073382      -0.048283      -0.042572       0.090855              9.718953       8.374999       2.537726       1.489824       7.106133       0.767891      13.675726          -0.000001
          236              N       1.927298       2.393025       2.739625       0.070970      27.739861 0.34705080E+03  0.75689429E+04                                 7.694398                            5.982109       0.106808       2.127934                    0.998656      22.928248      59.712479       0.726302       0.386676      -1.104632       0.030818      -0.016339       0.033221       0.048170       0.064651       0.000265      -0.029998       0.063255       0.251048      -0.117102       0.026188       0.090914              8.875731       6.018758       1.424273      -0.809346       5.326480      -0.360558      15.281954           0.000000
          237              O       2.045899      17.962413       2.490851      -0.592072      30.729247 0.48851136E+03  0.11452753E+05                                 7.617396                            6.756638       0.830701       2.297544                    0.998366      27.963285      72.322052       0.745509       0.350443      -1.147169       0.006167       0.003469      -0.028673       0.029533      -0.046423      -0.009033       0.015658      -0.120947       0.138909      -0.099475       0.031698       0.067777              7.924714       6.356296       0.454358      -1.449969       5.488364      -0.643202      11.929481           0.000002
          238              O       1.095274      17.852434       0.494822      -0.556634      38.919970 0.59238747E+03  0.14663002E+05                                 9.300006                            7.664768      -0.147931       2.007087                    0.993404      28.163421      76.350461       0.665374       0.371898      -1.123380       0.012654       0.003943       0.022331       0.025968      -0.005007       0.033403       0.010482       0.060320      -0.073041      -0.043481      -0.012712       0.056193             10.549303      16.431324       3.765095       2.345846       6.833758       0.639606       8.382828          -0.000000
          239              O      -2.178764      16.478827      17.179008      -0.575838      29.717593 0.45714471E+03  0.10521600E+05                                 7.411086                            6.480014       0.849647       2.309921                    0.999036      27.369691      69.715511       0.772589       0.344453      -1.154254      -0.017027       0.035516       0.008582       0.040311       0.038612      -0.066128       0.005985      -0.078212       0.063003      -0.099591       0.031882       0.067709              7.807021       6.567918       0.744589       1.249483       9.731596       3.315210       7.121551           0.000000
          240              O      -3.075465      -0.635820      17.420774      -0.594310      38.653393 0.61617403E+03  0.15309826E+05                                 9.008418                            7.671788       0.225232       2.125449                    0.993454      28.058970      74.722249       0.688206       0.358196      -1.140846       0.007443      -0.024902       0.005933       0.026659      -0.053000      -0.043384      -0.016876      -0.030648      -0.079879      -0.080148       0.009666       0.070482              9.774903      11.028846      -4.049885       1.719484      11.133723      -0.085967       7.162139           0.000000
          241              O       0.751207       7.085903      10.541930      -0.598261      38.552664 0.58107803E+03  0.14281789E+05                                 9.019711                            7.446351       0.173144       2.081853                    0.997172      28.852553      77.372728       0.696425       0.357836      -1.136810      -0.006229       0.023717       0.020250       0.031802       0.022296      -0.084343       0.047153      -0.000268      -0.017863      -0.108323       0.021596       0.086727             10.017350      11.672497      -3.028567      -4.560732       7.868949       2.141816      10.510603           0.000006
          242              O      -0.133805       7.893892      12.395079      -0.585261      31.269026 0.48329398E+03  0.11301140E+05                                 7.706142                            6.699829       0.743142       2.263791                    0.998918      28.018805      72.394459       0.752052       0.348295      -1.148824       0.020428       0.002183      -0.032556       0.038497       0.103870      -0.026936       0.016116      -0.052881       0.095262      -0.129097       0.037530       0.091567              8.249756       6.457605       0.539595      -0.410346       5.403028      -0.479446      12.888636           0.000004
          243              O       1.212137      10.035927      10.569571      -0.555146      39.624451 0.58583165E+03  0.14422868E+05                                 9.370303                            7.564238       0.061502       2.079549                    0.993397      27.820700      74.582037       0.679264       0.366259      -1.130617      -0.009168       0.015189      -0.019631       0.026459      -0.028549       0.025026      -0.006418       0.061012      -0.033404      -0.036796      -0.020211       0.057007             11.164378      17.192187       0.041298       5.001055       8.126639      -0.599405       8.174307           0.000003
          244              O       0.341484      11.700389       9.410963      -0.574253      32.947928 0.52481976E+03  0.12511884E+05                                 8.036645                            7.054823       0.699293       2.272743                    0.996530      27.555362      71.593330       0.722437       0.355626      -1.144300       0.001213      -0.023511       0.018808       0.030133      -0.009956      -0.026700       0.010707      -0.110578       0.157097      -0.087124       0.024929       0.062195              8.671620       7.044687       0.793817       1.301229      11.203261      -2.304181       7.766913           0.000004
          245              O      -2.446518       9.879803      16.975006      -0.592431      30.754365 0.48902106E+03  0.11467839E+05                                 7.622740                            6.761023       0.826912       2.296291                    0.998385      27.970894      72.354652       0.745115       0.350533      -1.147081       0.006130      -0.003677       0.028322       0.029210       0.046365       0.008605       0.015251      -0.121241       0.137126      -0.099248       0.031999       0.067248              7.930795       6.361808      -0.455431       1.452193       5.491644      -0.644196      11.938934           0.000001
          246              O      -3.397119       9.989782      18.971035      -0.557326      38.947790 0.59291058E+03  0.14678966E+05                                 9.304121                            7.667768      -0.145436       2.007532                    0.993583      28.175707      76.387835       0.665304       0.371860      -1.123426       0.012528      -0.003382      -0.021875       0.025434       0.005131      -0.033529       0.010190       0.060447      -0.073508      -0.043479      -0.012905       0.056384             10.554767      16.441487      -3.767951      -2.346380       6.836823       0.639342       8.385991          -0.000001
          247              O       2.313651      11.363389       2.286849      -0.576900      29.707692 0.45694846E+03  0.10515491E+05                                 7.407733                            6.476852       0.850378       2.309948                    0.998963      27.374126      69.711497       0.773129       0.344264      -1.154462      -0.016271      -0.034578      -0.008432       0.039134      -0.038899       0.066102       0.005823      -0.078270       0.064808      -0.099780       0.031692       0.068087              7.803662       6.564306      -0.744338      -1.248765       9.728191       3.314056       7.118489           0.000000
          248              O       1.416946       9.364036       2.045083      -0.594827      38.701605 0.61716822E+03  0.15341911E+05                                 9.019025                            7.680494       0.221966       2.124123                    0.993384      28.075264      74.802767       0.687423       0.358431      -1.140569       0.007627       0.025244      -0.005204       0.026880       0.053287       0.043712      -0.016737      -0.030646      -0.082052      -0.080596       0.009402       0.071193              9.786738      11.042584       4.056223      -1.721571      11.147294      -0.086045       7.170336           0.000000
          249              O       5.243697       1.642313       8.923927      -0.597726      38.560748 0.58120882E+03  0.14285554E+05                                 9.020337                            7.446595       0.179728       2.083622                    0.997213      28.857834      77.383904       0.696509       0.357779      -1.136875      -0.006733      -0.023786      -0.021180       0.032553      -0.021538       0.084755       0.047751      -0.000478      -0.018337      -0.108678       0.021214       0.087464             10.018401      11.673057       3.030249       4.561141       7.870618       2.143133      10.511528           0.000006
          250              O       4.358664       0.834324       7.070778      -0.585247      31.291193 0.48372250E+03  0.11313841E+05                                 7.710555                            6.703443       0.741978       2.263407                    0.998889      28.026375      72.426257       0.751729       0.348362      -1.148751       0.021019      -0.001992       0.032417       0.038686      -0.103730       0.027754       0.016263      -0.052320       0.095273      -0.129179       0.037754       0.091425              8.254646       6.460584      -0.539420       0.410410       5.405988      -0.480121      12.897367           0.000004
          251              O       5.704628      17.806289       8.896286      -0.554350      39.600469 0.58539907E+03  0.14409872E+05                                 9.368114                            7.562630       0.057881       2.078622                    0.993512      27.808598      74.548845       0.679161       0.366374      -1.130504      -0.008890      -0.015589       0.019655       0.026615       0.028336      -0.024743      -0.006719       0.060495      -0.034724      -0.036142      -0.020607       0.056749             11.161327      17.185910      -0.042676      -4.999182       8.125778      -0.598930       8.172294           0.000003
          252              O       4.833988      16.141827      10.054894      -0.574558      32.942067 0.52468925E+03  0.12507868E+05                                 8.035345                            7.053563       0.700087       2.273124                    0.996590      27.554357      71.585764       0.722568       0.355587      -1.144343       0.001415       0.023219      -0.018222       0.029549       0.010147       0.027005       0.011597      -0.111103       0.158057      -0.087632       0.024452       0.063181              8.670217       7.042687      -0.793736      -1.300808      11.201505      -2.304659       7.766458           0.000004
          253              O       2.446713       0.322803      16.975006      -0.592072      30.729248 0.48851136E+03  0.11452753E+05                                 7.617396                            6.756638       0.830701       2.297544                    0.998366      27.963285      72.322052       0.745509       0.350443      -1.147169      -0.006167      -0.003469       0.028673       0.029533      -0.046423      -0.009033       0.015658      -0.120947       0.138909      -0.099475       0.031698       0.067777              7.924714       6.356296       0.454358      -1.449970       5.488364      -0.643202      11.929482           0.000002
          254              O       3.397338       0.432782      18.971035      -0.556634      38.919971 0.59238750E+03  0.14663003E+05                                 9.300006                            7.664768      -0.147931       2.007087                    0.993404      28.163422      76.350463       0.665374       0.371898      -1.123380      -0.012654      -0.003943      -0.022331       0.025968      -0.005007       0.033403       0.010482       0.060321      -0.073041      -0.043481      -0.012712       0.056193             10.549303      16.431324       3.765095       2.345846       6.833758       0.639606       8.382828          -0.000000
          255              O       6.671376       1.806389       2.286849      -0.575838      29.717598 0.45714482E+03  0.10521603E+05                                 7.411087                            6.480015       0.849647       2.309921                    0.999036      27.369693      69.715519       0.772589       0.344453      -1.154254       0.017027      -0.035516      -0.008582       0.040311       0.038612      -0.066129       0.005985      -0.078212       0.063003      -0.099592       0.031882       0.067709              7.807023       6.567919       0.744589       1.249483       9.731597       3.315211       7.121552           0.000000
          256              O       7.568077      18.921036       2.045083      -0.594310      38.653391 0.61617398E+03  0.15309825E+05                                 9.008418                            7.671787       0.225232       2.125449                    0.993454      28.058969      74.722244       0.688206       0.358196      -1.140846      -0.007443       0.024902      -0.005933       0.026659      -0.053000      -0.043384      -0.016876      -0.030648      -0.079879      -0.080148       0.009666       0.070482              9.774902      11.028846      -4.049885       1.719484      11.133723      -0.085967       7.162139           0.000000
          257              O       3.741405      11.199313       8.923927      -0.598261      38.552664 0.58107801E+03  0.14281788E+05                                 9.019712                            7.446351       0.173144       2.081853                    0.997172      28.852552      77.372727       0.696425       0.357836      -1.136810       0.006229      -0.023718      -0.020250       0.031802       0.022296      -0.084343       0.047153      -0.000267      -0.017863      -0.108323       0.021596       0.086727             10.017350      11.672498      -3.028567      -4.560732       7.868949       2.141816      10.510603           0.000006
          258              O       4.626417      10.391324       7.070778      -0.585261      31.269033 0.48329411E+03  0.11301144E+05                                 7.706144                            6.699831       0.743141       2.263790                    0.998918      28.018806      72.394467       0.752052       0.348295      -1.148824      -0.020428      -0.002183       0.032556       0.038497       0.103870      -0.026936       0.016116      -0.052881       0.095262      -0.129097       0.037529       0.091568              8.249758       6.457607       0.539595      -0.410346       5.403028      -0.479446      12.888639           0.000003
          259              O       3.280475       8.249289       8.896286      -0.555146      39.624452 0.58583166E+03  0.14422869E+05                                 9.370304                            7.564239       0.061502       2.079549                    0.993397      27.820700      74.582038       0.679264       0.366259      -1.130617       0.009168      -0.015189       0.019631       0.026459      -0.028549       0.025026      -0.006418       0.061012      -0.033404      -0.036796      -0.020211       0.057007             11.164378      17.192188       0.041298       5.001055       8.126639      -0.599405       8.174307           0.000003
          260              O       4.151128       6.584827      10.054894      -0.574253      32.947926 0.52481973E+03  0.12511883E+05                                 8.036645                            7.054823       0.699293       2.272743                    0.996530      27.555361      71.593328       0.722437       0.355626      -1.144300      -0.001213       0.023511      -0.018808       0.030133      -0.009956      -0.026700       0.010707      -0.110578       0.157097      -0.087124       0.024929       0.062195              8.671620       7.044687       0.793817       1.301229      11.203261      -2.304181       7.766913           0.000004
          261              O       6.939130       8.405413       2.490851      -0.592431      30.754361 0.48902097E+03  0.11467837E+05                                 7.622739                            6.761022       0.826912       2.296291                    0.998385      27.970893      72.354646       0.745116       0.350533      -1.147081      -0.006130       0.003677      -0.028322       0.029210       0.046365       0.008605       0.015251      -0.121241       0.137126      -0.099248       0.031999       0.067248              7.930795       6.361808      -0.455431       1.452193       5.491644      -0.644196      11.938932           0.000002
          262              O       7.889731       8.295434       0.494822      -0.557326      38.947787 0.59291054E+03  0.14678965E+05                                 9.304121                            7.667768      -0.145436       2.007532                    0.993583      28.175706      76.387831       0.665304       0.371860      -1.123426      -0.012528       0.003382       0.021875       0.025434       0.005131      -0.033529       0.010190       0.060447      -0.073508      -0.043479      -0.012905       0.056384             10.554766      16.441486      -3.767950      -2.346380       6.836823       0.639342       8.385990          -0.000001
          263              O       2.178961       6.921827      17.179008      -0.576900      29.707692 0.45694846E+03  0.10515491E+05                                 7.407733                            6.476852       0.850378       2.309948                    0.998963      27.374125      69.711495       0.773129       0.344264      -1.154462       0.016271       0.034578       0.008432       0.039134      -0.038899       0.066102       0.005823      -0.078270       0.064808      -0.099780       0.031692       0.068087              7.803662       6.564306      -0.744338      -1.248765       9.728192       3.314056       7.118489           0.000000
          264              O       3.075666       8.921180      17.420774      -0.594827      38.701603 0.61716819E+03  0.15341911E+05                                 9.019026                            7.680494       0.221966       2.124123                    0.993384      28.075263      74.802766       0.687423       0.358431      -1.140569      -0.007628      -0.025244       0.005204       0.026880       0.053287       0.043713      -0.016737      -0.030646      -0.082052      -0.080596       0.009402       0.071193              9.786738      11.042584       4.056224      -1.721571      11.147294      -0.086045       7.170336           0.000000
          265              O      -0.751085      16.642903      10.541930      -0.597726      38.560748 0.58120881E+03  0.14285554E+05                                 9.020337                            7.446595       0.179728       2.083622                    0.997213      28.857833      77.383903       0.696509       0.357779      -1.136875       0.006733       0.023786       0.021180       0.032553      -0.021538       0.084755       0.047751      -0.000478      -0.018337      -0.108678       0.021214       0.087464             10.018401      11.673057       3.030249       4.561141       7.870618       2.143133      10.511528           0.000006
          266              O       0.133948      17.450892      12.395079      -0.585247      31.291190 0.48372243E+03  0.11313839E+05                                 7.710554                            6.703442       0.741978       2.263407                    0.998889      28.026373      72.426251       0.751729       0.348362      -1.148751      -0.021019       0.001992      -0.032417       0.038686      -0.103730       0.027754       0.016263      -0.052319       0.095273      -0.129179       0.037754       0.091425              8.254646       6.460583      -0.539420       0.410410       5.405988      -0.480121      12.897366           0.000004
          267              O      -1.212016       0.478927      10.569571      -0.554350      39.600466 0.58539902E+03  0.14409870E+05                                 9.368113                            7.562630       0.057882       2.078623                    0.993512      27.808597      74.548840       0.679162       0.366374      -1.130504       0.008890       0.015589      -0.019655       0.026615       0.028336      -0.024743      -0.006719       0.060495      -0.034724      -0.036142      -0.020607       0.056749             11.161326      17.185908      -0.042676      -4.999181       8.125777      -0.598930       8.172293           0.000004
          268              O      -0.341376       2.143389       9.410963      -0.574558      32.942066 0.52468923E+03  0.12507868E+05                                 8.035344                            7.053563       0.700086       2.273124                    0.996590      27.554357      71.585762       0.722568       0.355587      -1.144343      -0.001415      -0.023218       0.018222       0.029549       0.010147       0.027005       0.011597      -0.111103       0.158057      -0.087632       0.024452       0.063181              8.670216       7.042686      -0.793736      -1.300808      11.201505      -2.304658       7.766458           0.000004

******************************************************
Auxiliary information for the entire system
The total spin magnetic moment of the unit cell is   0.000226
The total net atomic charge of the unit cell is   -0.000001
Accuracy of reproducing the electrostatic potential in the unit cell:
  The inner radius (bohr) =    5.0000
  The outer radius (bohr) =   12.0000
  Valid grid points have density less than (e/(bohr^3)) =    0.0001
  The number of valid grid points were=        20062
  The rms potential error without charges in kcal/mol is=      5.90008
  The rms potential error with partial charges in kcal/mol is=      1.49161
  The RRMSE value at monopole order=      0.25281
  The rms potential error with partial charges and cloud penetration in kcal/mol is=      1.48503
  The RRMSE value at monopole order with cloud penetration is=      0.25170
  The rms potential error with partial charges and atomic dipoles in kcal/mol is=      0.74580
  The RRMSE value at dipole order=      0.12640
  The rms potential error with partial charges, atomic dipoles and cloud penetration in kcal/mol is=      0.73757
  The RRMSE value at dipole order with cloud penetration=      0.12501

******************************************************
The electron densities and ab initio electrostatic potential were computed in VASP using the PBE functional and
projector augmented wave method. See the main text of the journal article for a description of computational details.
The atomic charges, dipoles, and quadrupoles were computed with the DDEC6 method as described in
(a) T. A. Manz and N. Gabaldon Limas, RSC Adv. 6 (2016) 47771-47801 DOI: 10.1039/c6ra04656h
(b) N. Gabaldon Limas and T. A. Manz, RSC Adv. 8 (2018) 2678-2707 DOI: 10.1039/c7ra11829e.
For each atom in the material, the electron cloud parameters were fit to the spherically averaged atom-in-material
electron density using radial positions for which this density was between 10^-4 and 10^-2 electrons per cubic bohr.
The polarizabilities, dispersion coefficients, and quantum Drude oscillator (QDO) parameters were fit using the MCLF method.
The magnetic structure of the system was optimized in VASP from the default ferromagnetic initial guess using spin polarization.
The atomic spin moments (ASMs) were computed on this optimized magnetic structure using the DDEC6 partition as inputs
to the method of T. A. Manz and D. S. Sholl, J. Chem. Theory Comput. 7 (2011) 4146-4164 DOI: 10.1021/ct200539n.
The RMSE and RRMSE were computed using a uniform grid with Ewald summation.
