# Supplementary material for: A collection of forcefield precursors for metal–organic frameworks
Source: RSC Adv. 2019 Nov 13;9(63):36492–507. doi: 10.1039/c9ra07327b (PMC9075174; doi:10.1039/c9ra07327b)
Supplement: RA-009-C9RA07327B-s3695 [file RA-009-C9RA07327B-s3695.xyz]

  284
jmolscript: load "" {1 1 1} spacegroup "x,y,z" unitcell [{     10.675300     0.000000     0.000000 }, {      0.000000    17.844000     0.000000 }, {      0.000000     0.000000    27.353000 }]
Cu     4.685069    16.769613    14.038107     0.866460
Cu     4.685069     1.074387    26.991393     0.866460
Cu     0.652581     7.847613    26.991393     0.866463
Cu     0.652581     9.996387    14.038107     0.866457
Cu     5.990231     1.074387    13.314893     0.866457
Cu     5.990231    16.769613     0.361607     0.866458
Cu    10.022719     9.996387     0.361607     0.866460
Cu    10.022719     7.847613    13.314893     0.866458
H      2.769173     3.213704    11.611349     0.111677
H      0.848686     4.225459    10.771611     0.126227
H      9.450843     0.926104    11.685202     0.136542
H      0.686422    -0.010706    12.639821     0.118597
H     10.021972     4.205831     9.196079     0.095988
H      9.368643     5.055205    10.342169     0.102302
H      8.609629     3.038833     7.565840     0.100505
H      7.604016     2.460688     8.635342     0.101426
H      5.161508     4.088060     5.377600     0.133080
H      4.957609     3.206567     3.287831     0.120957
H      7.336066     0.182009     4.354598     0.113012
H      7.806847     1.245511     6.337690     0.125488
H      2.769173    14.630296     2.065151     0.111677
H      0.848686    13.618541     2.904889     0.126226
H      9.450843    16.917896     1.991298     0.136542
H      0.686422     0.010706     1.036679     0.118597
H     10.021972    13.638169     4.480421     0.095988
H      9.368643    12.788795     3.334331     0.102302
H      8.609629    14.805167     6.110660     0.100506
H      7.604016    15.383312     5.041158     0.101426
H      5.161508    13.755940     8.298900     0.133081
H      4.957609    14.637433    10.388669     0.120957
H      7.336066    17.661991     9.321902     0.113012
H      7.806847    16.598489     7.338810     0.125488
H      2.568477    12.135704     2.065151     0.111677
H      4.488964    13.147459     2.904889     0.126226
H      6.562107     9.848104     1.991298     0.136542
H      4.651228     8.911294     1.036679     0.118597
H      5.990978    13.127831     4.480421     0.095988
H      6.644307    13.977205     3.334331     0.102302
H      7.403321    11.960833     6.110660     0.100505
H      8.408934    11.382688     5.041158     0.101426
H      0.176142    13.010060     8.298900     0.133080
H      0.380041    12.128567    10.388669     0.120957
H      8.676884     9.104009     9.321902     0.113012
H      8.206103    10.167511     7.338810     0.125488
H      2.568477     5.708296    11.611349     0.111677
H      4.488964     4.696541    10.771611     0.126226
H      6.562107     7.995896    11.685202     0.136542
H      4.651228     8.932706    12.639821     0.118597
H      5.990978     4.716169     9.196079     0.095988
H      6.644307     3.866795    10.342169     0.102302
H      7.403321     5.883167     7.565840     0.100505
H      8.408934     6.461312     8.635342     0.101426
H      0.176142     4.833940     5.377600     0.133080
H      0.380041     5.715433     3.287831     0.120957
H      8.676884     8.739991     4.354598     0.113012
H      8.206103     7.676489     6.337690     0.125487
H      7.906127    14.630296    15.741652     0.111677
H      9.826614    13.618541    16.581389     0.126227
H      1.224457    16.917896    15.667798     0.136542
H      9.988878     0.010706    14.713179     0.118597
H      0.653328    13.638169    18.156921     0.095988
H      1.306657    12.788795    17.010831     0.102302
H      2.065671    14.805167    19.787160     0.100506
H      3.071284    15.383312    18.717658     0.101426
H      5.513792    13.755940    21.975400     0.133081
H      5.717691    14.637433    24.065169     0.120957
H      3.339234    17.661991    22.998402     0.113012
H      2.868453    16.598489    21.015310     0.125487
H      7.906127     3.213704    25.287848     0.111677
H      9.826614     4.225459    24.448111     0.126227
H      1.224457     0.926104    25.361702     0.136542
H      9.988878    -0.010706    26.316321     0.118597
H      0.653328     4.205831    22.872579     0.095988
H      1.306657     5.055205    24.018669     0.102302
H      2.065671     3.038833    21.242340     0.100506
H      3.071284     2.460688    22.311842     0.101426
H      5.513792     4.088060    19.054100     0.133080
H      5.717691     3.206567    16.964331     0.120957
H      3.339234     0.182009    18.031098     0.113012
H      2.868453     1.245511    20.014190     0.125488
H      8.106823     5.708296    25.287848     0.111677
H      6.186336     4.696541    24.448111     0.126226
H      4.113193     7.995896    25.361702     0.136542
H      6.024072     8.932706    26.316321     0.118597
H      4.684322     4.716169    22.872579     0.095988
H      4.030993     3.866795    24.018669     0.102302
H      3.271979     5.883167    21.242340     0.100505
H      2.266366     6.461312    22.311842     0.101426
H     10.499158     4.833940    19.054100     0.133080
H     10.295259     5.715433    16.964331     0.120957
H      1.998416     8.739991    18.031098     0.113012
H      2.469197     7.676489    20.014190     0.125488
H      8.106823    12.135704    15.741652     0.111677
H      6.186336    13.147459    16.581389     0.126227
H      4.113193     9.848104    15.667798     0.136541
H      6.024072     8.911294    14.713179     0.118597
H      4.684322    13.127831    18.156921     0.095988
H      4.030993    13.977205    17.010831     0.102302
H      3.271979    11.960833    19.787160     0.100505
H      2.266366    11.382688    18.717658     0.101426
H     10.499158    13.010060    21.975400     0.133080
H     10.295259    12.128567    24.065169     0.120957
H      1.998416     9.104009    22.998402     0.113012
H      2.469197    10.167511    21.015310     0.125487
C      3.184442     0.941271    12.790263     0.610637
C      1.932229     1.533870    12.214482    -0.053774
C      1.961053     2.756184    11.649916    -0.076466
C      0.813458     3.363059    11.116259    -0.253665
C     10.289922     2.639841    11.114618     0.279407
C     10.250423     1.400754    11.676996    -0.221626
C      0.726988     0.830281    12.245938    -0.081285
C      9.246945     4.279883     9.772953    -0.076798
C      7.808982     3.229586     8.079803    -0.074627
C      6.580255     2.837731     6.014378     0.282784
C      5.668584     3.346464     5.137714    -0.219550
C      5.494577     2.780809     3.917770    -0.069158
C      6.091326     1.604532     3.601296    -0.053772
C      6.948553     1.005509     4.543060    -0.080162
C      7.214368     1.624518     5.729086    -0.239785
C      5.845794     0.960899     2.268384     0.601292
C      3.184442    16.902729     0.886237     0.610637
C      1.932229    16.310130     1.462018    -0.053774
C      1.961053    15.087816     2.026584    -0.076465
C      0.813458    14.480941     2.560241    -0.253665
C     10.289922    15.204159     2.561882     0.279407
C     10.250423    16.443246     1.999504    -0.221626
C      0.726988    17.013719     1.430562    -0.081285
C      9.246945    13.564117     3.903547    -0.076798
C      7.808982    14.614414     5.596697    -0.074627
C      6.580255    15.006269     7.662122     0.282784
C      5.668584    14.497536     8.538786    -0.219550
C      5.494577    15.063191     9.758730    -0.069158
C      6.091326    16.239468    10.075204    -0.053772
C      6.948553    16.838491     9.133440    -0.080161
C      7.214368    16.219482     7.947414    -0.239785
C      5.845794    16.883101    11.408116     0.601291
C      2.153208     9.863271     0.886237     0.610637
C      3.405421    10.455870     1.462018    -0.053773
C      3.376597    11.678184     2.026584    -0.076466
C      4.524192    12.285059     2.560241    -0.253665
C      5.723028    11.561841     2.561882     0.279407
C      5.762527    10.322754     1.999504    -0.221626
C      4.610662     9.752281     1.430562    -0.081285
C      6.766005    13.201883     3.903547    -0.076798
C      8.203968    12.151586     5.596697    -0.074627
C      9.432695    11.759731     7.662122     0.282784
C     10.344366    12.268464     8.538786    -0.219550
C     10.518373    11.702809     9.758730    -0.069158
C      9.921624    10.526532    10.075204    -0.053772
C      9.064397     9.927509     9.133440    -0.080161
C      8.798582    10.546518     7.947414    -0.239785
C     10.167156     9.882899    11.408116     0.601291
C      2.153208     7.980729    12.790263     0.610637
C      3.405421     7.388130    12.214482    -0.053774
C      3.376597     6.165816    11.649916    -0.076466
C      4.524192     5.558941    11.116259    -0.253665
C      5.723028     6.282159    11.114618     0.279407
C      5.762527     7.521246    11.676996    -0.221626
C      4.610662     8.091719    12.245938    -0.081285
C      6.766005     4.642117     9.772953    -0.076798
C      8.203968     5.692414     8.079803    -0.074627
C      9.432695     6.084269     6.014378     0.282784
C     10.344366     5.575536     5.137714    -0.219550
C     10.518373     6.141191     3.917770    -0.069158
C      9.921624     7.317468     3.601296    -0.053772
C      9.064397     7.916491     4.543060    -0.080162
C      8.798582     7.297482     5.729086    -0.239785
C     10.167156     7.961101     2.268384     0.601291
C      7.490858    16.902729    14.562737     0.610637
C      8.743071    16.310130    15.138518    -0.053774
C      8.714247    15.087816    15.703084    -0.076465
C      9.861842    14.480941    16.236741    -0.253665
C      0.385378    15.204159    16.238382     0.279407
C      0.424877    16.443246    15.676004    -0.221626
C      9.948312    17.013719    15.107062    -0.081285
C      1.428355    13.564117    17.580047    -0.076798
C      2.866318    14.614414    19.273197    -0.074627
C      4.095045    15.006269    21.338622     0.282784
C      5.006716    14.497536    22.215286    -0.219550
C      5.180723    15.063191    23.435230    -0.069158
C      4.583974    16.239468    23.751704    -0.053772
C      3.726747    16.838491    22.809940    -0.080161
C      3.460932    16.219482    21.623914    -0.239785
C      4.829506    16.883101    25.084616     0.601292
C      7.490858     0.941271    26.466763     0.610637
C      8.743071     1.533870    25.890982    -0.053774
C      8.714247     2.756184    25.326416    -0.076466
C      9.861842     3.363059    24.792759    -0.253665
C      0.385378     2.639841    24.791118     0.279407
C      0.424877     1.400754    25.353496    -0.221626
C      9.948312     0.830281    25.922438    -0.081285
C      1.428355     4.279883    23.449453    -0.076798
C      2.866318     3.229586    21.756303    -0.074627
C      4.095045     2.837731    19.690878     0.282784
C      5.006716     3.346464    18.814214    -0.219550
C      5.180723     2.780809    17.594270    -0.069159
C      4.583974     1.604532    17.277796    -0.053772
C      3.726747     1.005509    18.219560    -0.080161
C      3.460932     1.624518    19.405586    -0.239785
C      4.829506     0.960899    15.944884     0.601291
C      8.522092     7.980729    26.466763     0.610637
C      7.269879     7.388130    25.890982    -0.053774
C      7.298703     6.165816    25.326416    -0.076465
C      6.151108     5.558941    24.792759    -0.253665
C      4.952272     6.282159    24.791118     0.279407
C      4.912773     7.521246    25.353496    -0.221626
C      6.064638     8.091719    25.922438    -0.081285
C      3.909295     4.642117    23.449453    -0.076798
C      2.471332     5.692414    21.756303    -0.074627
C      1.242605     6.084269    19.690878     0.282784
C      0.330934     5.575536    18.814214    -0.219550
C      0.156927     6.141191    17.594270    -0.069158
C      0.753676     7.317468    17.277796    -0.053772
C      1.610903     7.916491    18.219560    -0.080162
C      1.876718     7.297482    19.405586    -0.239785
C      0.508144     7.961101    15.944884     0.601291
C      8.522092     9.863271    14.562737     0.610637
C      7.269879    10.455870    15.138518    -0.053774
C      7.298703    11.678184    15.703084    -0.076465
C      6.151108    12.285059    16.236741    -0.253665
C      4.952272    11.561841    16.238382     0.279407
C      4.912773    10.322754    15.676004    -0.221626
C      6.064638     9.752281    15.107062    -0.081285
C      3.909295    13.201883    17.580047    -0.076798
C      2.471332    12.151586    19.273197    -0.074627
C      1.242605    11.759731    21.338622     0.282783
C      0.330934    12.268464    22.215286    -0.219550
C      0.156927    11.702809    23.435230    -0.069158
C      0.753676    10.526532    23.751704    -0.053772
C      1.610903     9.927509    22.809940    -0.080161
C      1.876718    10.546518    21.623914    -0.239785
C      0.508144     9.882899    25.084616     0.601292
C      8.006475     4.461000     8.931575     0.086071
C      8.006475    13.383000     4.744925     0.086071
C      2.668825    13.383000    18.421425     0.086071
C      2.668825     4.461000    22.608075     0.086071
O      3.093382    17.660207    13.313799    -0.528487
O      4.224963     1.616666    12.674013    -0.547939
O      9.137310     3.102536    10.583970    -0.197019
O      6.698537     3.532577     7.196848    -0.215865
O      6.338780    17.661456     2.071169    -0.539498
O      5.166525     1.622020     1.457368    -0.539937
O      3.093382     0.183793     0.362701    -0.528487
O      4.224963    16.227334     1.002487    -0.547939
O      9.137310    14.741464     3.092530    -0.197019
O      6.698537    14.311423     6.479652    -0.215865
O      6.338780     0.182544    11.605331    -0.539498
O      5.166525    16.221980    12.219132    -0.539938
O      2.244268     8.738207     0.362701    -0.528488
O      1.112687    10.538666     1.002487    -0.547940
O      6.875640    12.024536     3.092530    -0.197019
O      9.314413    12.454577     6.479652    -0.215865
O      9.674170     8.739456    11.605331    -0.539498
O      0.171125    10.544020    12.219132    -0.539937
O      2.244268     9.105793    13.313799    -0.528487
O      1.112687     7.305334    12.674013    -0.547939
O      6.875640     5.819464    10.583970    -0.197019
O      9.314413     5.389423     7.196848    -0.215865
O      9.674170     9.104544     2.071169    -0.539498
O      0.171125     7.299980     1.457368    -0.539938
O      7.581918     0.183793    14.039201    -0.528487
O      6.450337    16.227334    14.678987    -0.547940
O      1.537990    14.741464    16.769030    -0.197019
O      3.976763    14.311423    20.156152    -0.215866
O      4.336520     0.182544    25.281831    -0.539498
O      5.508775    16.221980    25.895632    -0.539937
O      7.581918    17.660207    26.990299    -0.528487
O      6.450337     1.616666    26.350513    -0.547940
O      1.537990     3.102536    24.260470    -0.197019
O      3.976763     3.532577    20.873348    -0.215865
O      4.336520    17.661456    15.747669    -0.539498
O      5.508775     1.622020    15.133868    -0.539937
O      8.431032     9.105793    26.990299    -0.528487
O      9.562613     7.305334    26.350513    -0.547941
O      3.799660     5.819464    24.260470    -0.197019
O      1.360887     5.389423    20.873348    -0.215864
O      1.001130     9.104544    15.747669    -0.539498
O     10.504175     7.299980    15.133868    -0.539937
O      8.431032     8.738207    14.039201    -0.528487
O      9.562613    10.538666    14.678987    -0.547939
O      3.799660    12.024536    16.769030    -0.197019
O      1.360887    12.454577    20.156152    -0.215865
O      1.001130     8.739456    25.281831    -0.539498
O     10.504175    10.544020    25.895632    -0.539938

The following XYZ coordinates are in angstroms. Other properties are in atomic units.
The sperically averaged electron density of each atom fit to a function of the form exp(a - br)
eigen_1, eigen_2 and eigen_3 are the three eigenvalues of traceless quadrupole moment tensor
  atom number  atomic symbol              X              Y              Z     net charge C6 coefficient C8 coefficient C10 coefficient fluctuating dipole atomic polarizability isotropic forcefield polarizability              a              b squared Pearson coefficient          <r^3>          <r^4>         wp_QDO          m_QDO          q_QDO       dipole_x       dipole_y       dipole_z         dipole            Qxy            Qxz            Qyz     Q(x^2-y^2)  Q(3z^2 - R^2)        eigen_1        eigen_2        eigen_3 static polarizability      alpha(xx)      alpha(xy)      alpha(xz)      alpha(yy)      alpha(yz)      alpha(zz) atomic spin moment
            1             Cu       4.685069      16.769613      14.038107       0.866460      49.418052 0.77428488E+03  0.19684575E+05                                11.709304                            9.600570       1.178790       2.310602                    0.997131      39.715163      95.683310       0.539705       0.446400      -1.117293      -0.069101      -0.125744       0.033970       0.147447      -0.066337       0.023712       0.041014       0.073201       0.125587      -0.111344       0.054737       0.056607             14.317960      15.809430      -4.191469       0.522390      10.340146       1.455944      16.804304           0.707061
            2             Cu       4.685069       1.074387      26.991393       0.866460      49.418065 0.77428513E+03  0.19684583E+05                                11.709309                            9.600574       1.178786       2.310601                    0.997131      39.715157      95.683313       0.539705       0.446401      -1.117293      -0.069101       0.125745      -0.033970       0.147447       0.066337      -0.023711       0.041014       0.073201       0.125586      -0.111343       0.054737       0.056606             14.317966      15.809437       4.191471      -0.522391      10.340150       1.455945      16.804311           0.707062
            3             Cu       0.652581       7.847613      26.991393       0.866463      49.417856 0.77428114E+03  0.19684452E+05                                11.709263                            9.600537       1.178804       2.310606                    0.997131      39.715134      95.683113       0.539707       0.446399      -1.117294       0.069100      -0.125744      -0.033970       0.147446       0.066338       0.023712      -0.041014       0.073203       0.125589      -0.111345       0.054738       0.056607             14.317907      15.809371       4.191453       0.522389      10.340109      -1.455939      16.804242           0.707064
            4             Cu       0.652581       9.996387      14.038107       0.866457      49.418208 0.77428789E+03  0.19684673E+05                                11.709339                            9.600597       1.178777       2.310598                    0.997131      39.715183      95.683463       0.539703       0.446401      -1.117292       0.069101       0.125745       0.033971       0.147447      -0.066337      -0.023711      -0.041014       0.073200       0.125586      -0.111343       0.054736       0.056606             14.318003      15.809478      -4.191482      -0.522391      10.340176      -1.455949      16.804355           0.707061
            5             Cu       5.990231       1.074387      13.314893       0.866457      49.418221 0.77428812E+03  0.19684681E+05                                11.709341                            9.600599       1.178777       2.310597                    0.997131      39.715188      95.683481       0.539703       0.446401      -1.117292       0.069101       0.125745      -0.033971       0.147448      -0.066337       0.023711       0.041014       0.073201       0.125584      -0.111343       0.054737       0.056606             14.318006      15.809482      -4.191484       0.522392      10.340178       1.455949      16.804357           0.707061
            6             Cu       5.990231      16.769613       0.361607       0.866458      49.418134 0.77428648E+03  0.19684627E+05                                11.709322                            9.600584       1.178783       2.310599                    0.997131      39.715174      95.683392       0.539704       0.446401      -1.117293       0.069101      -0.125744       0.033970       0.147447       0.066337      -0.023712       0.041014       0.073201       0.125586      -0.111343       0.054737       0.056607             14.317983      15.809455       4.191476      -0.522391      10.340162       1.455947      16.804331           0.707061
            7             Cu      10.022719       9.996387       0.361607       0.866460      49.418047 0.77428472E+03  0.19684569E+05                                11.709303                            9.600568       1.178792       2.310602                    0.997131      39.715164      95.683305       0.539705       0.446400      -1.117293      -0.069101       0.125745       0.033971       0.147447       0.066337       0.023711      -0.041014       0.073201       0.125588      -0.111344       0.054737       0.056607             14.317959      15.809429       4.191470       0.522391      10.340144      -1.455945      16.804303           0.707063
            8             Cu      10.022719       7.847613      13.314893       0.866458      49.418192 0.77428753E+03  0.19684661E+05                                11.709335                            9.600594       1.178780       2.310599                    0.997131      39.715179      95.683442       0.539703       0.446401      -1.117292      -0.069101      -0.125745      -0.033970       0.147447      -0.066337      -0.023712      -0.041014       0.073200       0.125585      -0.111343       0.054737       0.056606             14.317999      15.809475      -4.191481      -0.522392      10.340173      -1.455948      16.804350           0.707061
            9              H       2.769173       3.213704      11.611349       0.111677       1.025074 0.71020533E+01  0.67873864E+02                                 1.688834                            1.561522      -1.090847       2.363896                    0.995975       3.542239       9.877150       0.497787       1.287489      -0.705813       0.033844       0.018584      -0.001306       0.038632       0.006651      -0.001283      -0.006983       0.001592      -0.023003      -0.011350      -0.000864       0.012214              1.762453       2.188001       0.412078       0.022528       1.791074      -0.109676       1.308283           0.000281
           10              H       0.848686       4.225459      10.771611       0.126227       1.063165 0.75717642E+01  0.73147427E+02                                 1.703767                            1.593801      -1.055806       2.381914                    0.997574       3.424126       9.436923       0.503967       1.258063      -0.713625       0.005669       0.035980      -0.009161       0.037558       0.003865       0.001319      -0.012892      -0.005634      -0.042287      -0.020030       0.003777       0.016253              1.768819       1.667322       0.005878       0.194422       2.152791      -0.311467       1.486343           0.000101
           11              H       9.450843       0.926104      11.685202       0.136542       1.040701 0.72617382E+01  0.69948429E+02                                 1.732855                            1.601932      -1.046708       2.400547                    0.997083       3.438826       9.699620       0.479833       1.325193      -0.699119      -0.030208      -0.020769       0.003017       0.036783       0.005707       0.004021      -0.007917      -0.002749      -0.038294      -0.016958       0.004025       0.012933              1.811170       2.239965       0.455441       0.033198       1.741521      -0.128368       1.452024           0.000070
           12              H       0.686422      -0.010706      12.639821       0.118597       1.177139 0.84907467E+01  0.83960261E+02                                 1.791157                            1.665541      -1.053826       2.384753                    0.997228       3.421030       9.374558       0.505571       1.225169      -0.722201      -0.002029      -0.037079       0.016368       0.040582       0.005195       0.003684      -0.005314      -0.007372      -0.031326      -0.013459       0.001410       0.012049              1.862499       1.628341       0.047252      -0.000632       2.241089      -0.528118       1.718067           0.000235
           13              H      10.021972       4.205831       9.196079       0.095988       1.300977 0.10643168E+02  0.11123741E+03                                 1.905141                            1.851305      -1.236884       2.274785                    0.994871       3.755920      10.543164       0.485300       1.207581      -0.725616       0.026399      -0.003256      -0.021444       0.034167       0.000069      -0.008226       0.003814      -0.005711      -0.026630      -0.013936       0.005014       0.008922              1.950196       2.175946      -0.131476      -0.104891       1.604762      -0.128632       2.069878          -0.000007
           14              H       9.368643       5.055205      10.342169       0.102302       1.114594 0.85790283E+01  0.85885564E+02                                 1.799691                            1.727728      -0.929248       2.432922                    0.997193       3.614557      10.288378       0.468900       1.304800      -0.704028       0.003491       0.027649       0.022567       0.035860       0.007112       0.002205      -0.001533      -0.015466       0.021275      -0.014370       0.006524       0.007846              1.860728       1.656399      -0.046654       0.160166       2.082724       0.357027       1.843062          -0.000114
           15              H       8.609629       3.038833       7.565840       0.100505       1.340438 0.11281347E+02  0.11957561E+03                                 1.953537                            1.917759      -1.168583       2.311230                    0.995993       3.698696      10.438374       0.472679       1.222527      -0.723756       0.031601      -0.006953      -0.016656       0.036392      -0.011026       0.001206       0.001364       0.023296       0.006406      -0.017258       0.002257       0.015000              1.972803       2.080920       0.015579      -0.243175       1.783651       0.166480       2.053838          -0.000008
           16              H       7.604016       2.460688       8.635342       0.101426       1.069395 0.80273520E+01  0.78968391E+02                                 1.740091                            1.662663      -0.894560       2.445247                    0.997790       3.577235      10.064271       0.482123       1.291420      -0.706470      -0.011883      -0.027689       0.021887       0.037242       0.004876      -0.003649      -0.005809       0.000430      -0.025141      -0.010874      -0.000468       0.011342              1.794374       1.442738       0.178651      -0.048537       2.068844      -0.348365       1.871540          -0.000003
           17              H       5.161508       4.088060       5.377600       0.133080       1.099835 0.79000719E+01  0.75752821E+02                                 1.640223                            1.553455      -0.874227       2.475739                    0.999210       3.107519       8.043766       0.557623       1.145506      -0.743856      -0.022748       0.024324       0.006009       0.033841      -0.015427       0.005906       0.003694      -0.001028       0.008571      -0.018994       0.004774       0.014220              1.659915       1.591840      -0.368850      -0.056503       1.880465       0.237606       1.507440           0.000112
           18              H       4.957609       3.206567       3.287831       0.120957       1.077879 0.76329986E+01  0.72502746E+02                                 1.606067                            1.516355      -0.861915       2.477123                    0.999241       3.123949       8.025497       0.570833       1.129634      -0.747099      -0.020772       0.021030      -0.028026       0.040733      -0.013027       0.006620      -0.002848      -0.007632       0.000015      -0.014556      -0.001514       0.016070              1.635878       1.560504      -0.221867       0.371270       1.502898      -0.152348       1.844231           0.000251
           19              H       7.336066       0.182009       4.354598       0.113012       1.025713 0.71908370E+01  0.68627934E+02                                 1.666567                            1.556377      -0.927374       2.439383                    0.998516       3.410393       9.364895       0.508046       1.263227      -0.712363       0.016961      -0.034213      -0.008443       0.039109      -0.011256       0.006222       0.002011      -0.007156      -0.005541      -0.014080       0.001029       0.013051              1.720953       1.433015      -0.343833      -0.033895       2.171531       0.225814       1.558314           0.000265
           20              H       7.806847       1.245511       6.337690       0.125488       1.078593 0.78424698E+01  0.75838809E+02                                 1.675007                            1.590121      -0.887804       2.460657                    0.998973       3.293433       8.853523       0.523876       1.209035      -0.726379       0.022259      -0.019008       0.019589       0.035221      -0.015522       0.010633       0.002781      -0.004805       0.010906      -0.021512       0.005249       0.016263              1.702319       1.543753      -0.153615       0.382996       1.646410      -0.124055       1.916795           0.000103
           21              H       2.769173      14.630296       2.065151       0.111677       1.025074 0.71020502E+01  0.67873828E+02                                 1.688834                            1.561522      -1.090847       2.363896                    0.995975       3.542238       9.877147       0.497787       1.287489      -0.705813       0.033844      -0.018584       0.001306       0.038632      -0.006651       0.001283      -0.006983       0.001592      -0.023003      -0.011350      -0.000864       0.012214              1.762452       2.188001      -0.412078      -0.022528       1.791074      -0.109676       1.308282           0.000281
           22              H       0.848686      13.618541       2.904889       0.126226       1.063167 0.75717807E+01  0.73147626E+02                                 1.703769                            1.593803      -1.055809       2.381912                    0.997574       3.424130       9.436937       0.503966       1.258063      -0.713625       0.005669      -0.035980       0.009161       0.037558      -0.003865      -0.001319      -0.012892      -0.005634      -0.042287      -0.020030       0.003777       0.016253              1.768821       1.667324      -0.005878      -0.194422       2.152794      -0.311468       1.486345           0.000101
           23              H       9.450843      16.917896       1.991298       0.136542       1.040699 0.72617259E+01  0.69948283E+02                                 1.732854                            1.601931      -1.046707       2.400548                    0.997083       3.438823       9.699611       0.479832       1.325193      -0.699119      -0.030208       0.020769      -0.003017       0.036783      -0.005707      -0.004021      -0.007917      -0.002749      -0.038294      -0.016958       0.004025       0.012933              1.811169       2.239964      -0.455440      -0.033198       1.741520      -0.128368       1.452023           0.000070
           24              H       0.686422       0.010706       1.036679       0.118597       1.177138 0.84907358E+01  0.83960122E+02                                 1.791155                            1.665540      -1.053826       2.384753                    0.997228       3.421028       9.374549       0.505571       1.225169      -0.722201      -0.002029       0.037079      -0.016368       0.040582      -0.005195      -0.003684      -0.005314      -0.007372      -0.031326      -0.013459       0.001410       0.012049              1.862497       1.628340      -0.047252       0.000632       2.241087      -0.528117       1.718065           0.000235
           25              H      10.021972      13.638169       4.480421       0.095988       1.300977 0.10643168E+02  0.11123742E+03                                 1.905142                            1.851306      -1.236884       2.274785                    0.994871       3.755920      10.543169       0.485299       1.207582      -0.725616       0.026399       0.003256       0.021444       0.034167      -0.000069       0.008226       0.003814      -0.005711      -0.026630      -0.013936       0.005014       0.008922              1.950197       2.175948       0.131476       0.104891       1.604763      -0.128633       2.069880          -0.000008
           26              H       9.368643      12.788795       3.334331       0.102302       1.114594 0.85790344E+01  0.85885645E+02                                 1.799692                            1.727729      -0.929249       2.432921                    0.997193       3.614558      10.288384       0.468899       1.304801      -0.704028       0.003491      -0.027649      -0.022567       0.035860      -0.007112      -0.002205      -0.001533      -0.015466       0.021275      -0.014370       0.006524       0.007847              1.860729       1.656400       0.046654      -0.160166       2.082726       0.357028       1.843063          -0.000114
           27              H       8.609629      14.805167       6.110660       0.100506       1.340437 0.11281337E+02  0.11957549E+03                                 1.953537                            1.917759      -1.168583       2.311231                    0.995993       3.698694      10.438370       0.472679       1.222527      -0.723756       0.031601       0.006953       0.016656       0.036392       0.011026      -0.001206       0.001364       0.023296       0.006406      -0.017258       0.002257       0.015000              1.972802       2.080920      -0.015579       0.243175       1.783650       0.166480       2.053837          -0.000008
           28              H       7.604016      15.383312       5.041158       0.101426       1.069394 0.80273444E+01  0.78968298E+02                                 1.740091                            1.662662      -0.894559       2.445247                    0.997790       3.577233      10.064265       0.482123       1.291420      -0.706470      -0.011883       0.027690      -0.021887       0.037242      -0.004876       0.003649      -0.005809       0.000430      -0.025141      -0.010874      -0.000468       0.011342              1.794373       1.442737      -0.178651       0.048537       2.068843      -0.348365       1.871539          -0.000003
           29              H       5.161508      13.755940       8.298900       0.133081       1.099835 0.79000683E+01  0.75752776E+02                                 1.640222                            1.553454      -0.874227       2.475740                    0.999210       3.107519       8.043765       0.557624       1.145505      -0.743856      -0.022748      -0.024324      -0.006009       0.033841       0.015427      -0.005906       0.003694      -0.001028       0.008572      -0.018994       0.004774       0.014220              1.659914       1.591839       0.368850       0.056503       1.880464       0.237606       1.507439           0.000112
           30              H       4.957609      14.637433      10.388669       0.120957       1.077878 0.76329894E+01  0.72502640E+02                                 1.606066                            1.516355      -0.861914       2.477123                    0.999241       3.123947       8.025492       0.570833       1.129635      -0.747099      -0.020772      -0.021030       0.028026       0.040733       0.013027      -0.006620      -0.002848      -0.007632       0.000015      -0.014556      -0.001514       0.016070              1.635877       1.560504       0.221867      -0.371270       1.502898      -0.152348       1.844230           0.000251
           31              H       7.336066      17.661991       9.321902       0.113012       1.025713 0.71908448E+01  0.68628027E+02                                 1.666568                            1.556378      -0.927375       2.439382                    0.998516       3.410395       9.364902       0.508046       1.263227      -0.712363       0.016961       0.034213       0.008443       0.039109       0.011256      -0.006222       0.002011      -0.007156      -0.005541      -0.014080       0.001030       0.013051              1.720954       1.433016       0.343833       0.033895       2.171532       0.225814       1.558315           0.000265
           32              H       7.806847      16.598489       7.338810       0.125488       1.078592 0.78424658E+01  0.75838762E+02                                 1.675006                            1.590121      -0.887803       2.460658                    0.998973       3.293432       8.853520       0.523876       1.209035      -0.726379       0.022259       0.019008      -0.019589       0.035221       0.015522      -0.010633       0.002781      -0.004805       0.010907      -0.021512       0.005249       0.016263              1.702319       1.543753       0.153614      -0.382996       1.646409      -0.124055       1.916795           0.000103
           33              H       2.568477      12.135704       2.065151       0.111677       1.025074 0.71020532E+01  0.67873864E+02                                 1.688834                            1.561522      -1.090848       2.363896                    0.995975       3.542239       9.877150       0.497787       1.287489      -0.705813      -0.033844       0.018584       0.001306       0.038632      -0.006651      -0.001283       0.006983       0.001592      -0.023003      -0.011350      -0.000864       0.012214              1.762453       2.188001      -0.412078       0.022528       1.791074       0.109676       1.308283           0.000281
           34              H       4.488964      13.147459       2.904889       0.126226       1.063166 0.75717722E+01  0.73147520E+02                                 1.703768                            1.593802      -1.055807       2.381913                    0.997574       3.424128       9.436928       0.503967       1.258063      -0.713625      -0.005669       0.035980       0.009161       0.037558      -0.003865       0.001319       0.012892      -0.005634      -0.042287      -0.020030       0.003777       0.016253              1.768820       1.667323      -0.005878       0.194422       2.152792       0.311468       1.486344           0.000101
           35              H       6.562107       9.848104       1.991298       0.136542       1.040700 0.72617344E+01  0.69948387E+02                                 1.732855                            1.601932      -1.046708       2.400547                    0.997083       3.438825       9.699619       0.479832       1.325194      -0.699119       0.030208      -0.020769      -0.003016       0.036783      -0.005707       0.004021       0.007917      -0.002749      -0.038294      -0.016958       0.004025       0.012933              1.811170       2.239966      -0.455441       0.033198       1.741521       0.128368       1.452024           0.000070
           36              H       4.651228       8.911294       1.036679       0.118597       1.177138 0.84907359E+01  0.83960127E+02                                 1.791156                            1.665540      -1.053826       2.384753                    0.997228       3.421028       9.374551       0.505571       1.225169      -0.722201       0.002029      -0.037079      -0.016368       0.040582      -0.005195       0.003684       0.005314      -0.007372      -0.031326      -0.013459       0.001410       0.012049              1.862498       1.628340      -0.047252      -0.000632       2.241087       0.528117       1.718066           0.000235
           37              H       5.990978      13.127831       4.480421       0.095988       1.300977 0.10643168E+02  0.11123741E+03                                 1.905141                            1.851305      -1.236884       2.274784                    0.994871       3.755920      10.543166       0.485299       1.207581      -0.725616      -0.026399      -0.003256       0.021444       0.034167      -0.000069      -0.008227      -0.003814      -0.005711      -0.026630      -0.013936       0.005014       0.008922              1.950196       2.175947       0.131476      -0.104891       1.604762       0.128632       2.069879          -0.000007
           38              H       6.644307      13.977205       3.334331       0.102302       1.114594 0.85790324E+01  0.85885616E+02                                 1.799691                            1.727729      -0.929249       2.432921                    0.997193       3.614558      10.288382       0.468900       1.304800      -0.704028      -0.003491       0.027649      -0.022567       0.035860      -0.007112       0.002205       0.001533      -0.015466       0.021275      -0.014370       0.006524       0.007846              1.860729       1.656399       0.046654       0.160166       2.082725      -0.357028       1.843062          -0.000114
           39              H       7.403321      11.960833       6.110660       0.100505       1.340438 0.11281347E+02  0.11957561E+03                                 1.953537                            1.917759      -1.168582       2.311231                    0.995993       3.698696      10.438373       0.472679       1.222527      -0.723756      -0.031601      -0.006953       0.016656       0.036392       0.011026       0.001206      -0.001364       0.023296       0.006406      -0.017258       0.002257       0.015000              1.972803       2.080920      -0.015579      -0.243175       1.783651      -0.166480       2.053838          -0.000008
           40              H       8.408934      11.382688       5.041158       0.101426       1.069394 0.80273439E+01  0.78968294E+02                                 1.740091                            1.662662      -0.894559       2.445247                    0.997790       3.577233      10.064266       0.482123       1.291420      -0.706470       0.011883      -0.027690      -0.021887       0.037242      -0.004876      -0.003649       0.005809       0.000430      -0.025141      -0.010874      -0.000468       0.011342              1.794373       1.442737      -0.178651      -0.048537       2.068844       0.348365       1.871539          -0.000003
           41              H       0.176142      13.010060       8.298900       0.133080       1.099835 0.79000669E+01  0.75752762E+02                                 1.640222                            1.553454      -0.874226       2.475740                    0.999210       3.107518       8.043763       0.557623       1.145506      -0.743856       0.022748       0.024324      -0.006009       0.033841       0.015426       0.005906      -0.003694      -0.001028       0.008571      -0.018994       0.004774       0.014220              1.659915       1.591839       0.368850      -0.056503       1.880465      -0.237606       1.507440           0.000112
           42              H       0.380041      12.128567      10.388669       0.120957       1.077878 0.76329924E+01  0.72502668E+02                                 1.606066                            1.516354      -0.861915       2.477123                    0.999241       3.123948       8.025492       0.570833       1.129634      -0.747099       0.020772       0.021030       0.028026       0.040733       0.013027       0.006620       0.002848      -0.007632       0.000015      -0.014556      -0.001514       0.016070              1.635877       1.560503       0.221866       0.371270       1.502897       0.152347       1.844229           0.000251
           43              H       8.676884       9.104009       9.321902       0.113012       1.025713 0.71908455E+01  0.68628037E+02                                 1.666568                            1.556378      -0.927375       2.439382                    0.998516       3.410395       9.364903       0.508046       1.263227      -0.712363      -0.016961      -0.034213       0.008443       0.039109       0.011256       0.006222      -0.002011      -0.007156      -0.005541      -0.014080       0.001030       0.013051              1.720954       1.433016       0.343833      -0.033895       2.171532      -0.225814       1.558315           0.000265
           44              H       8.206103      10.167511       7.338810       0.125488       1.078592 0.78424659E+01  0.75838765E+02                                 1.675007                            1.590121      -0.887803       2.460658                    0.998973       3.293432       8.853521       0.523876       1.209036      -0.726379      -0.022259      -0.019008      -0.019589       0.035221       0.015522       0.010633      -0.002781      -0.004805       0.010907      -0.021512       0.005249       0.016263              1.702319       1.543753       0.153614       0.382996       1.646410       0.124055       1.916795           0.000103
           45              H       2.568477       5.708296      11.611349       0.111677       1.025074 0.71020502E+01  0.67873828E+02                                 1.688834                            1.561522      -1.090847       2.363896                    0.995975       3.542238       9.877147       0.497787       1.287489      -0.705813      -0.033844      -0.018584      -0.001306       0.038632       0.006651       0.001283       0.006983       0.001592      -0.023003      -0.011350      -0.000864       0.012214              1.762452       2.188001       0.412078      -0.022528       1.791074       0.109676       1.308282           0.000281
           46              H       4.488964       4.696541      10.771611       0.126226       1.063167 0.75717760E+01  0.73147567E+02                                 1.703768                            1.593802      -1.055808       2.381913                    0.997574       3.424129       9.436932       0.503967       1.258063      -0.713625      -0.005669      -0.035980      -0.009161       0.037558       0.003865      -0.001319       0.012892      -0.005634      -0.042287      -0.020030       0.003777       0.016253              1.768820       1.667323       0.005878      -0.194422       2.152793       0.311468       1.486344           0.000100
           47              H       6.562107       7.995896      11.685202       0.136542       1.040700 0.72617303E+01  0.69948339E+02                                 1.732854                            1.601932      -1.046707       2.400547                    0.997083       3.438824       9.699616       0.479832       1.325194      -0.699119       0.030208       0.020769       0.003016       0.036783       0.005707      -0.004021       0.007917      -0.002749      -0.038294      -0.016958       0.004025       0.012933              1.811170       2.239965       0.455440      -0.033198       1.741521       0.128368       1.452024           0.000070
           48              H       4.651228       8.932706      12.639821       0.118597       1.177139 0.84907427E+01  0.83960217E+02                                 1.791157                            1.665541      -1.053826       2.384753                    0.997228       3.421029       9.374557       0.505571       1.225170      -0.722200       0.002029       0.037079       0.016368       0.040582       0.005195      -0.003684       0.005314      -0.007372      -0.031326      -0.013459       0.001410       0.012049              1.862499       1.628341       0.047252       0.000632       2.241089       0.528118       1.718067           0.000235
           49              H       5.990978       4.716169       9.196079       0.095988       1.300977 0.10643176E+02  0.11123752E+03                                 1.905142                            1.851306      -1.236884       2.274784                    0.994871       3.755921      10.543172       0.485299       1.207582      -0.725616      -0.026399       0.003256      -0.021444       0.034167       0.000069       0.008226      -0.003814      -0.005711      -0.026630      -0.013936       0.005014       0.008922              1.950197       2.175948      -0.131476       0.104891       1.604763       0.128633       2.069880          -0.000008
           50              H       6.644307       3.866795      10.342169       0.102302       1.114593 0.85790279E+01  0.85885562E+02                                 1.799691                            1.727728      -0.929248       2.432921                    0.997193       3.614557      10.288379       0.468900       1.304801      -0.704028      -0.003491      -0.027649       0.022567       0.035860       0.007112      -0.002205       0.001533      -0.015466       0.021275      -0.014370       0.006524       0.007847              1.860728       1.656399      -0.046654      -0.160166       2.082724      -0.357028       1.843062          -0.000114
           51              H       7.403321       5.883167       7.565840       0.100505       1.340438 0.11281358E+02  0.11957576E+03                                 1.953539                            1.917760      -1.168584       2.311230                    0.995992       3.698697      10.438380       0.472678       1.222527      -0.723756      -0.031601       0.006953      -0.016656       0.036392      -0.011025      -0.001206      -0.001364       0.023296       0.006406      -0.017258       0.002257       0.015000              1.972804       2.080921       0.015579       0.243176       1.783652      -0.166480       2.053839          -0.000008
           52              H       8.408934       6.461312       8.635342       0.101426       1.069395 0.80273529E+01  0.78968403E+02                                 1.740092                            1.662663      -0.894560       2.445247                    0.997790       3.577235      10.064272       0.482123       1.291420      -0.706470       0.011883       0.027689       0.021887       0.037242       0.004876       0.003649       0.005809       0.000430      -0.025141      -0.010874      -0.000468       0.011342              1.794374       1.442738       0.178651       0.048537       2.068845       0.348365       1.871540          -0.000002
           53              H       0.176142       4.833940       5.377600       0.133080       1.099834 0.79000612E+01  0.75752691E+02                                 1.640221                            1.553454      -0.874226       2.475740                    0.999210       3.107517       8.043759       0.557624       1.145506      -0.743856       0.022748      -0.024324       0.006009       0.033841      -0.015427      -0.005906      -0.003694      -0.001028       0.008571      -0.018994       0.004774       0.014220              1.659914       1.591839      -0.368850       0.056503       1.880464      -0.237606       1.507439           0.000112
           54              H       0.380041       5.715433       3.287831       0.120957       1.077879 0.76330030E+01  0.72502809E+02                                 1.606068                            1.516356      -0.861915       2.477123                    0.999241       3.123949       8.025502       0.570832       1.129636      -0.747099       0.020772      -0.021030      -0.028026       0.040733      -0.013027      -0.006620       0.002848      -0.007632       0.000015      -0.014556      -0.001514       0.016070              1.635880       1.560506      -0.221867      -0.371271       1.502900       0.152348       1.844233           0.000251
           55              H       8.676884       8.739991       4.354598       0.113012       1.025713 0.71908377E+01  0.68627944E+02                                 1.666567                            1.556377      -0.927375       2.439382                    0.998516       3.410393       9.364896       0.508046       1.263228      -0.712363      -0.016961       0.034213      -0.008443       0.039109      -0.011256      -0.006222      -0.002011      -0.007156      -0.005541      -0.014080       0.001030       0.013051              1.720953       1.433015      -0.343833       0.033895       2.171531      -0.225814       1.558314           0.000265
           56              H       8.206103       7.676489       6.337690       0.125487       1.078593 0.78424748E+01  0.75838870E+02                                 1.675007                            1.590122      -0.887804       2.460657                    0.998973       3.293434       8.853526       0.523876       1.209035      -0.726379      -0.022259       0.019008       0.019589       0.035221      -0.015522      -0.010633      -0.002781      -0.004805       0.010907      -0.021512       0.005249       0.016263              1.702320       1.543754      -0.153615      -0.382996       1.646410       0.124055       1.916796           0.000103
           57              H       7.906127      14.630296      15.741652       0.111677       1.025074 0.71020462E+01  0.67873781E+02                                 1.688834                            1.561521      -1.090846       2.363896                    0.995975       3.542237       9.877144       0.497787       1.287489      -0.705813      -0.033844      -0.018584       0.001306       0.038632       0.006651      -0.001283      -0.006983       0.001592      -0.023003      -0.011350      -0.000864       0.012214              1.762452       2.188000       0.412078       0.022527       1.791073      -0.109676       1.308282           0.000281
           58              H       9.826614      13.618541      16.581389       0.126227       1.063166 0.75717690E+01  0.73147479E+02                                 1.703767                            1.593801      -1.055807       2.381913                    0.997574       3.424127       9.436924       0.503967       1.258062      -0.713625      -0.005669      -0.035980       0.009161       0.037558       0.003865       0.001319      -0.012892      -0.005634      -0.042287      -0.020030       0.003777       0.016253              1.768819       1.667322       0.005878       0.194422       2.152791      -0.311467       1.486343           0.000101
           59              H       1.224457      16.917896      15.667798       0.136542       1.040700 0.72617344E+01  0.69948387E+02                                 1.732855                            1.601932      -1.046708       2.400547                    0.997083       3.438825       9.699619       0.479832       1.325194      -0.699119       0.030208       0.020769      -0.003017       0.036783       0.005707       0.004021      -0.007917      -0.002749      -0.038294      -0.016958       0.004025       0.012933              1.811170       2.239966       0.455441       0.033198       1.741521      -0.128368       1.452024           0.000070
           60              H       9.988878       0.010706      14.713179       0.118597       1.177138 0.84907372E+01  0.83960146E+02                                 1.791156                            1.665540      -1.053826       2.384753                    0.997228       3.421028       9.374552       0.505571       1.225169      -0.722201       0.002029       0.037079      -0.016368       0.040582       0.005195       0.003684      -0.005314      -0.007372      -0.031326      -0.013459       0.001410       0.012049              1.862498       1.628341       0.047252      -0.000632       2.241088      -0.528118       1.718066           0.000234
           61              H       0.653328      13.638169      18.156921       0.095988       1.300977 0.10643174E+02  0.11123749E+03                                 1.905141                            1.851305      -1.236884       2.274784                    0.994871       3.755921      10.543168       0.485300       1.207581      -0.725616      -0.026399       0.003256       0.021444       0.034167       0.000069      -0.008227       0.003814      -0.005711      -0.026630      -0.013936       0.005014       0.008922              1.950196       2.175947      -0.131476      -0.104891       1.604762      -0.128633       2.069879          -0.000007
           62              H       1.306657      12.788795      17.010831       0.102302       1.114593 0.85790279E+01  0.85885562E+02                                 1.799691                            1.727728      -0.929248       2.432922                    0.997193       3.614557      10.288379       0.468900       1.304801      -0.704028      -0.003491      -0.027649      -0.022567       0.035860       0.007112       0.002205      -0.001533      -0.015466       0.021275      -0.014370       0.006524       0.007847              1.860728       1.656399      -0.046654       0.160166       2.082724       0.357028       1.843062          -0.000114
           63              H       2.065671      14.805167      19.787160       0.100506       1.340438 0.11281357E+02  0.11957575E+03                                 1.953538                            1.917760      -1.168585       2.311229                    0.995992       3.698697      10.438379       0.472679       1.222527      -0.723756      -0.031601       0.006953       0.016656       0.036392      -0.011025       0.001206       0.001364       0.023296       0.006406      -0.017258       0.002257       0.015000              1.972804       2.080921       0.015579      -0.243175       1.783651       0.166480       2.053839          -0.000008
           64              H       3.071284      15.383312      18.717658       0.101426       1.069395 0.80273515E+01  0.78968386E+02                                 1.740091                            1.662663      -0.894560       2.445247                    0.997790       3.577235      10.064272       0.482123       1.291420      -0.706470       0.011883       0.027690      -0.021887       0.037242       0.004876      -0.003649      -0.005809       0.000430      -0.025141      -0.010874      -0.000468       0.011342              1.794374       1.442738       0.178651      -0.048537       2.068844      -0.348365       1.871540          -0.000003
           65              H       5.513792      13.755940      21.975400       0.133081       1.099832 0.79000471E+01  0.75752518E+02                                 1.640219                            1.553452      -0.874225       2.475741                    0.999210       3.107515       8.043750       0.557624       1.145505      -0.743856       0.022748      -0.024324      -0.006009       0.033841      -0.015427       0.005906       0.003694      -0.001028       0.008571      -0.018994       0.004774       0.014220              1.659911       1.591837      -0.368849      -0.056502       1.880461       0.237605       1.507437           0.000112
           66              H       5.717691      14.637433      24.065169       0.120957       1.077877 0.76329831E+01  0.72502561E+02                                 1.606065                            1.516354      -0.861914       2.477123                    0.999241       3.123946       8.025487       0.570833       1.129635      -0.747099       0.020772      -0.021030       0.028026       0.040733      -0.013027       0.006620      -0.002848      -0.007632       0.000015      -0.014556      -0.001514       0.016070              1.635876       1.560503      -0.221866       0.371270       1.502897      -0.152347       1.844229           0.000251
           67              H       3.339234      17.661991      22.998402       0.113012       1.025713 0.71908427E+01  0.68627999E+02                                 1.666567                            1.556377      -0.927375       2.439382                    0.998516       3.410394       9.364897       0.508046       1.263227      -0.712363      -0.016961       0.034213       0.008443       0.039109      -0.011256       0.006222       0.002011      -0.007156      -0.005541      -0.014080       0.001030       0.013051              1.720954       1.433015      -0.343833      -0.033895       2.171531       0.225814       1.558314           0.000265
           68              H       2.868453      16.598489      21.015310       0.125487       1.078593 0.78424708E+01  0.75838819E+02                                 1.675007                            1.590122      -0.887804       2.460657                    0.998973       3.293433       8.853522       0.523876       1.209035      -0.726379      -0.022259       0.019008      -0.019589       0.035221      -0.015522       0.010633       0.002781      -0.004805       0.010906      -0.021512       0.005249       0.016263              1.702320       1.543753      -0.153615       0.382996       1.646410      -0.124055       1.916796           0.000103
           69              H       7.906127       3.213704      25.287848       0.111677       1.025074 0.71020535E+01  0.67873867E+02                                 1.688834                            1.561522      -1.090847       2.363896                    0.995975       3.542239       9.877150       0.497787       1.287489      -0.705813      -0.033844       0.018584      -0.001306       0.038632      -0.006651       0.001283      -0.006983       0.001592      -0.023003      -0.011350      -0.000864       0.012214              1.762453       2.188001      -0.412078      -0.022527       1.791074      -0.109676       1.308283           0.000281
           70              H       9.826614       4.225459      24.448111       0.126227       1.063166 0.75717718E+01  0.73147521E+02                                 1.703768                            1.593802      -1.055808       2.381913                    0.997574       3.424128       9.436931       0.503966       1.258063      -0.713625      -0.005669       0.035980      -0.009161       0.037558      -0.003865      -0.001319      -0.012892      -0.005634      -0.042287      -0.020030       0.003777       0.016253              1.768820       1.667323      -0.005878      -0.194422       2.152793      -0.311468       1.486344           0.000101
           71              H       1.224457       0.926104      25.361702       0.136542       1.040700 0.72617354E+01  0.69948395E+02                                 1.732854                            1.601932      -1.046707       2.400547                    0.997083       3.438825       9.699617       0.479833       1.325193      -0.699119       0.030208      -0.020769       0.003016       0.036783      -0.005707      -0.004021      -0.007917      -0.002749      -0.038294      -0.016958       0.004025       0.012933              1.811170       2.239965      -0.455441      -0.033198       1.741521      -0.128368       1.452024           0.000070
           72              H       9.988878      -0.010706      26.316321       0.118597       1.177139 0.84907466E+01  0.83960253E+02                                 1.791156                            1.665540      -1.053826       2.384753                    0.997228       3.421030       9.374555       0.505571       1.225168      -0.722201       0.002029      -0.037079       0.016368       0.040582      -0.005195      -0.003684      -0.005314      -0.007372      -0.031326      -0.013459       0.001410       0.012049              1.862498       1.628341      -0.047252       0.000632       2.241088      -0.528118       1.718066           0.000234
           73              H       0.653328       4.205831      22.872579       0.095988       1.300977 0.10643174E+02  0.11123750E+03                                 1.905142                            1.851306      -1.236885       2.274784                    0.994871       3.755921      10.543172       0.485299       1.207582      -0.725616      -0.026399      -0.003256      -0.021444       0.034167      -0.000069       0.008226       0.003814      -0.005711      -0.026630      -0.013936       0.005014       0.008922              1.950197       2.175948       0.131476       0.104891       1.604763      -0.128633       2.069880          -0.000007
           74              H       1.306657       5.055205      24.018669       0.102302       1.114594 0.85790293E+01  0.85885579E+02                                 1.799691                            1.727729      -0.929248       2.432922                    0.997193       3.614557      10.288379       0.468900       1.304801      -0.704028      -0.003491       0.027649       0.022567       0.035860      -0.007112      -0.002205      -0.001533      -0.015466       0.021275      -0.014370       0.006524       0.007846              1.860729       1.656399       0.046654      -0.160166       2.082725       0.357028       1.843062          -0.000114
           75              H       2.065671       3.038833      21.242340       0.100506       1.340437 0.11281347E+02  0.11957561E+03                                 1.953537                            1.917759      -1.168584       2.311230                    0.995992       3.698696      10.438374       0.472679       1.222526      -0.723756      -0.031601      -0.006953      -0.016656       0.036392       0.011026      -0.001206       0.001364       0.023296       0.006406      -0.017258       0.002257       0.015000              1.972803       2.080920      -0.015579       0.243175       1.783650       0.166480       2.053837          -0.000008
           76              H       3.071284       2.460688      22.311842       0.101426       1.069394 0.80273470E+01  0.78968332E+02                                 1.740091                            1.662663      -0.894560       2.445247                    0.997790       3.577234      10.064269       0.482123       1.291420      -0.706470       0.011883      -0.027690       0.021887       0.037242      -0.004876       0.003649      -0.005809       0.000430      -0.025141      -0.010874      -0.000468       0.011342              1.794374       1.442738      -0.178651       0.048537       2.068844      -0.348365       1.871540          -0.000002
           77              H       5.513792       4.088060      19.054100       0.133080       1.099836 0.79000758E+01  0.75752867E+02                                 1.640223                            1.553455      -0.874227       2.475740                    0.999210       3.107520       8.043769       0.557623       1.145506      -0.743856       0.022748       0.024324       0.006009       0.033841       0.015426      -0.005906       0.003693      -0.001028       0.008571      -0.018994       0.004774       0.014220              1.659915       1.591840       0.368850       0.056503       1.880466       0.237606       1.507440           0.000112
           78              H       5.717691       3.206567      16.964331       0.120957       1.077877 0.76329855E+01  0.72502593E+02                                 1.606066                            1.516354      -0.861914       2.477123                    0.999241       3.123946       8.025489       0.570833       1.129635      -0.747099       0.020772       0.021030      -0.028026       0.040733       0.013027      -0.006620      -0.002848      -0.007632       0.000015      -0.014556      -0.001514       0.016070              1.635877       1.560503       0.221866      -0.371270       1.502898      -0.152347       1.844229           0.000251
           79              H       3.339234       0.182009      18.031098       0.113012       1.025713 0.71908373E+01  0.68627941E+02                                 1.666567                            1.556377      -0.927375       2.439382                    0.998516       3.410393       9.364897       0.508046       1.263228      -0.712363      -0.016961      -0.034213      -0.008443       0.039109       0.011256      -0.006222       0.002011      -0.007156      -0.005541      -0.014080       0.001030       0.013051              1.720954       1.433015       0.343833       0.033895       2.171531       0.225814       1.558314           0.000265
           80              H       2.868453       1.245511      20.014190       0.125488       1.078591 0.78424606E+01  0.75838700E+02                                 1.675006                            1.590121      -0.887803       2.460658                    0.998973       3.293431       8.853517       0.523876       1.209036      -0.726379      -0.022259      -0.019008       0.019589       0.035221       0.015522      -0.010633       0.002781      -0.004805       0.010907      -0.021512       0.005249       0.016263              1.702319       1.543752       0.153614      -0.382996       1.646409      -0.124055       1.916794           0.000103
           81              H       8.106823       5.708296      25.287848       0.111677       1.025074 0.71020469E+01  0.67873787E+02                                 1.688834                            1.561521      -1.090846       2.363896                    0.995975       3.542237       9.877143       0.497788       1.287489      -0.705813       0.033844      -0.018583      -0.001306       0.038632      -0.006651      -0.001283       0.006983       0.001592      -0.023003      -0.011350      -0.000864       0.012214              1.762452       2.188000      -0.412078       0.022527       1.791073       0.109676       1.308282           0.000281
           82              H       6.186336       4.696541      24.448111       0.126226       1.063166 0.75717712E+01  0.73147514E+02                                 1.703768                            1.593802      -1.055807       2.381913                    0.997574       3.424128       9.436931       0.503966       1.258063      -0.713625       0.005669      -0.035980      -0.009161       0.037558      -0.003865       0.001319       0.012892      -0.005634      -0.042287      -0.020030       0.003777       0.016253              1.768820       1.667323      -0.005878       0.194422       2.152793       0.311468       1.486344           0.000101
           83              H       4.113193       7.995896      25.361702       0.136542       1.040700 0.72617328E+01  0.69948366E+02                                 1.732854                            1.601932      -1.046707       2.400547                    0.997083       3.438825       9.699617       0.479833       1.325193      -0.699119      -0.030208       0.020769       0.003016       0.036783      -0.005707       0.004021       0.007917      -0.002749      -0.038294      -0.016958       0.004025       0.012933              1.811170       2.239965      -0.455440       0.033198       1.741521       0.128368       1.452024           0.000070
           84              H       6.024072       8.932706      26.316321       0.118597       1.177139 0.84907439E+01  0.83960227E+02                                 1.791157                            1.665541      -1.053827       2.384753                    0.997228       3.421029       9.374555       0.505571       1.225169      -0.722201      -0.002029       0.037079       0.016368       0.040582      -0.005195       0.003684       0.005314      -0.007372      -0.031326      -0.013459       0.001410       0.012049              1.862499       1.628341      -0.047252      -0.000632       2.241089       0.528118       1.718067           0.000235
           85              H       4.684322       4.716169      22.872579       0.095988       1.300978 0.10643179E+02  0.11123756E+03                                 1.905142                            1.851306      -1.236885       2.274784                    0.994871       3.755922      10.543175       0.485299       1.207581      -0.725616       0.026399       0.003256      -0.021444       0.034167      -0.000069      -0.008226      -0.003814      -0.005711      -0.026630      -0.013936       0.005014       0.008922              1.950197       2.175948       0.131476      -0.104891       1.604763       0.128633       2.069881          -0.000007
           86              H       4.030993       3.866795      24.018669       0.102302       1.114594 0.85790324E+01  0.85885617E+02                                 1.799691                            1.727729      -0.929249       2.432921                    0.997193       3.614558      10.288382       0.468900       1.304800      -0.704028       0.003491      -0.027649       0.022567       0.035860      -0.007112       0.002205       0.001533      -0.015466       0.021275      -0.014370       0.006524       0.007847              1.860729       1.656399       0.046654       0.160166       2.082725      -0.357028       1.843062          -0.000114
           87              H       3.271979       5.883167      21.242340       0.100505       1.340439 0.11281367E+02  0.11957589E+03                                 1.953540                            1.917761      -1.168585       2.311230                    0.995992       3.698699      10.438388       0.472678       1.222527      -0.723756       0.031601       0.006953      -0.016656       0.036392       0.011025       0.001206      -0.001364       0.023296       0.006406      -0.017258       0.002257       0.015000              1.972805       2.080922      -0.015579      -0.243176       1.783653      -0.166480       2.053840          -0.000008
           88              H       2.266366       6.461312      22.311842       0.101426       1.069394 0.80273452E+01  0.78968313E+02                                 1.740091                            1.662663      -0.894560       2.445247                    0.997790       3.577234      10.064270       0.482123       1.291420      -0.706470      -0.011883       0.027690       0.021887       0.037242      -0.004876      -0.003649       0.005809       0.000430      -0.025141      -0.010874      -0.000468       0.011342              1.794374       1.442738      -0.178651      -0.048537       2.068844       0.348365       1.871540          -0.000002
           89              H      10.499158       4.833940      19.054100       0.133080       1.099835 0.79000746E+01  0.75752854E+02                                 1.640223                            1.553455      -0.874228       2.475739                    0.999210       3.107520       8.043769       0.557623       1.145506      -0.743856      -0.022748      -0.024324       0.006009       0.033841       0.015427       0.005906      -0.003694      -0.001028       0.008571      -0.018994       0.004774       0.014220              1.659915       1.591840       0.368850      -0.056503       1.880465      -0.237606       1.507440           0.000112
           90              H      10.295259       5.715433      16.964331       0.120957       1.077878 0.76329907E+01  0.72502660E+02                                 1.606067                            1.516355      -0.861914       2.477123                    0.999241       3.123947       8.025494       0.570832       1.129636      -0.747099      -0.020772      -0.021030      -0.028026       0.040733       0.013027       0.006620       0.002848      -0.007632       0.000015      -0.014556      -0.001515       0.016070              1.635878       1.560504       0.221867       0.371270       1.502898       0.152348       1.844231           0.000251
           91              H       1.998416       8.739991      18.031098       0.113012       1.025714 0.71908489E+01  0.68628075E+02                                 1.666568                            1.556378      -0.927376       2.439382                    0.998516       3.410396       9.364905       0.508046       1.263227      -0.712363       0.016961       0.034213      -0.008443       0.039109       0.011256       0.006222      -0.002011      -0.007156      -0.005541      -0.014080       0.001030       0.013051              1.720955       1.433016       0.343833      -0.033895       2.171533      -0.225814       1.558315           0.000265
           92              H       2.469197       7.676489      20.014190       0.125488       1.078593 0.78424792E+01  0.75838926E+02                                 1.675008                            1.590123      -0.887805       2.460657                    0.998973       3.293435       8.853531       0.523876       1.209036      -0.726379       0.022259       0.019008       0.019590       0.035221       0.015522       0.010633      -0.002781      -0.004805       0.010907      -0.021512       0.005249       0.016263              1.702321       1.543754       0.153615       0.382997       1.646411       0.124055       1.916797           0.000103
           93              H       8.106823      12.135704      15.741652       0.111677       1.025074 0.71020469E+01  0.67873787E+02                                 1.688834                            1.561521      -1.090847       2.363896                    0.995975       3.542237       9.877143       0.497788       1.287489      -0.705813       0.033844       0.018584       0.001306       0.038632       0.006651       0.001283       0.006983       0.001592      -0.023003      -0.011350      -0.000864       0.012214              1.762452       2.188000       0.412078      -0.022527       1.791073       0.109676       1.308282           0.000281
           94              H       6.186336      13.147459      16.581389       0.126227       1.063166 0.75717724E+01  0.73147524E+02                                 1.703768                            1.593802      -1.055807       2.381913                    0.997574       3.424128       9.436929       0.503967       1.258062      -0.713625       0.005669       0.035980       0.009161       0.037558       0.003865      -0.001319       0.012892      -0.005634      -0.042287      -0.020030       0.003777       0.016253              1.768820       1.667323       0.005878      -0.194422       2.152792       0.311468       1.486344           0.000101
           95              H       4.113193       9.848104      15.667798       0.136541       1.040700 0.72617371E+01  0.69948417E+02                                 1.732855                            1.601933      -1.046708       2.400547                    0.997083       3.438826       9.699621       0.479832       1.325193      -0.699119      -0.030208      -0.020769      -0.003016       0.036783       0.005707      -0.004021       0.007917      -0.002749      -0.038294      -0.016958       0.004025       0.012933              1.811171       2.239966       0.455441      -0.033198       1.741522       0.128368       1.452024           0.000070
           96              H       6.024072       8.911294      14.713179       0.118597       1.177139 0.84907454E+01  0.83960245E+02                                 1.791157                            1.665541      -1.053826       2.384753                    0.997228       3.421030       9.374558       0.505571       1.225169      -0.722201      -0.002029      -0.037079      -0.016368       0.040582       0.005195      -0.003684       0.005314      -0.007372      -0.031326      -0.013459       0.001410       0.012049              1.862499       1.628341       0.047252       0.000632       2.241089       0.528118       1.718067           0.000235
           97              H       4.684322      13.127831      18.156921       0.095988       1.300977 0.10643170E+02  0.11123744E+03                                 1.905142                            1.851306      -1.236884       2.274784                    0.994871       3.755920      10.543168       0.485299       1.207582      -0.725616       0.026399      -0.003256       0.021444       0.034167       0.000069       0.008227      -0.003814      -0.005711      -0.026630      -0.013936       0.005014       0.008922              1.950197       2.175947      -0.131476       0.104891       1.604763       0.128633       2.069880          -0.000007
           98              H       4.030993      13.977205      17.010831       0.102302       1.114595 0.85790465E+01  0.85885793E+02                                 1.799693                            1.727730      -0.929250       2.432920                    0.997193       3.614561      10.288393       0.468899       1.304800      -0.704028       0.003491       0.027649      -0.022567       0.035860       0.007112      -0.002205       0.001533      -0.015466       0.021275      -0.014370       0.006524       0.007847              1.860730       1.656401      -0.046654      -0.160167       2.082727      -0.357028       1.843064          -0.000113
           99              H       3.271979      11.960833      19.787160       0.100505       1.340438 0.11281347E+02  0.11957561E+03                                 1.953537                            1.917759      -1.168583       2.311231                    0.995993       3.698696      10.438374       0.472679       1.222527      -0.723756       0.031601      -0.006953       0.016656       0.036392      -0.011025      -0.001206      -0.001364       0.023296       0.006406      -0.017258       0.002257       0.015000              1.972803       2.080920       0.015579       0.243175       1.783651      -0.166480       2.053838          -0.000008
          100              H       2.266366      11.382688      18.717658       0.101426       1.069395 0.80273528E+01  0.78968402E+02                                 1.740092                            1.662663      -0.894560       2.445247                    0.997790       3.577235      10.064272       0.482123       1.291420      -0.706470      -0.011883      -0.027689      -0.021887       0.037242       0.004876       0.003649       0.005809       0.000430      -0.025141      -0.010874      -0.000468       0.011342              1.794374       1.442738       0.178651       0.048537       2.068845       0.348365       1.871540          -0.000003
          101              H      10.499158      13.010060      21.975400       0.133080       1.099835 0.79000683E+01  0.75752772E+02                                 1.640221                            1.553454      -0.874227       2.475740                    0.999210       3.107519       8.043763       0.557624       1.145505      -0.743856      -0.022748       0.024324      -0.006009       0.033841      -0.015426      -0.005906      -0.003693      -0.001028       0.008572      -0.018994       0.004774       0.014220              1.659914       1.591839      -0.368850       0.056503       1.880464      -0.237606       1.507439           0.000112
          102              H      10.295259      12.128567      24.065169       0.120957       1.077878 0.76329937E+01  0.72502688E+02                                 1.606066                            1.516355      -0.861915       2.477123                    0.999241       3.123948       8.025494       0.570833       1.129635      -0.747099      -0.020772       0.021030       0.028026       0.040733      -0.013027      -0.006620       0.002848      -0.007632       0.000015      -0.014556      -0.001514       0.016070              1.635877       1.560504      -0.221867      -0.371270       1.502898       0.152348       1.844230           0.000251
          103              H       1.998416       9.104009      22.998402       0.113012       1.025713 0.71908418E+01  0.68627992E+02                                 1.666567                            1.556378      -0.927376       2.439382                    0.998516       3.410394       9.364899       0.508046       1.263227      -0.712363       0.016961      -0.034213       0.008443       0.039109      -0.011256      -0.006222      -0.002011      -0.007156      -0.005541      -0.014080       0.001030       0.013051              1.720954       1.433016      -0.343833       0.033895       2.171532      -0.225814       1.558314           0.000265
          104              H       2.469197      10.167511      21.015310       0.125487       1.078592 0.78424697E+01  0.75838808E+02                                 1.675007                            1.590122      -0.887804       2.460657                    0.998973       3.293433       8.853523       0.523876       1.209036      -0.726379       0.022259      -0.019008      -0.019589       0.035221      -0.015522      -0.010633      -0.002781      -0.004805       0.010907      -0.021512       0.005249       0.016263              1.702320       1.543753      -0.153615      -0.382996       1.646410       0.124055       1.916796           0.000103
          105              C       3.184442       0.941271      12.790263       0.610637      22.469241 0.24217740E+03  0.49748349E+04                                 7.414818                            5.537775      -0.018058       2.057260                    0.999689      21.965132      61.251241       0.627903       0.474863      -1.018227       0.048215      -0.018428       0.021705       0.055994       0.011483      -0.045135       0.064550      -0.062187       0.231950      -0.094509      -0.024069       0.118578              9.065230      12.831261      -2.268656       2.780531       8.278276      -2.653093       6.086154          -0.000018
          106              C       1.932229       1.533870      12.214482      -0.053774      38.949695 0.42402258E+03  0.98182544E+04                                 9.873998                            6.761561       0.043151       2.016968                    0.999267      27.139785      75.196594       0.654221       0.404330      -1.081723      -0.036302       0.014699      -0.013617       0.041465       0.004282       0.000581      -0.007992       0.004163      -0.036468      -0.015644       0.004061       0.011583             12.817585      18.394552      -3.031481       4.495839      12.203828      -4.160906       7.854374           0.013633
          107              C       1.961053       2.756184      11.649916      -0.076466      35.537001 0.41951073E+03  0.98216223E+04                                 9.545440                            6.939267      -0.088268       1.946294                    0.999638      29.267762      85.277581       0.607786       0.430443      -1.050425      -0.037151       0.002130      -0.001756       0.037253       0.016324      -0.008931       0.015183       0.023354      -0.019914      -0.030000       0.006566       0.023435             11.559661      14.467715      -2.207775       3.454416      12.802605      -4.038126       7.408665           0.000251
          108              C       0.813458       3.363059      11.116259      -0.253665      39.256558 0.49209732E+03  0.11930389E+05                                10.006808                            7.381073       0.073681       1.978114                    0.999757      31.261978      91.196131       0.608532       0.415164      -1.065253       0.040273      -0.001678       0.027092       0.048566      -0.003148       0.007392      -0.028397      -0.041118      -0.083967      -0.039964      -0.006160       0.046123             12.171881      17.238874      -1.596946       4.682761      11.525196      -3.044136       7.751574           0.000651
          109              C      10.289922       2.639841      11.114618       0.279407      33.032649 0.33662483E+03  0.74117754E+04                                 9.101997                            6.218296       0.006047       2.023140                    0.999461      24.616203      68.124482       0.645806       0.430753      -1.056943      -0.046181       0.021078      -0.012090       0.052184      -0.023845       0.018502      -0.015221       0.014828      -0.021319      -0.021899      -0.018644       0.040543             11.922854      14.394301      -2.861971       5.015512      12.398460      -5.090304       8.975801          -0.001116
          110              C      10.250423       1.400754      11.676996      -0.221626      38.746861 0.46224227E+03  0.11049621E+05                                 9.950349                            7.175711       0.020398       1.970363                    0.999344      30.509358      88.821253       0.613390       0.417726      -1.061977       0.018635      -0.021940       0.029756       0.041401       0.021425       0.000908       0.001569       0.038708      -0.060477      -0.020770      -0.018219       0.038988             12.229392      14.523386      -1.615883       3.572466      13.371933      -4.992762       8.792857           0.000607
          111              C       0.726988       0.830281      12.245938      -0.081285      34.681342 0.42489514E+03  0.99541768E+04                                 9.323535                            6.936683       0.011713       1.977190                    0.999626      29.168476      84.314768       0.615643       0.424672      -1.056652      -0.010798       0.025377      -0.011057       0.029713       0.003890      -0.003775      -0.008384      -0.035236      -0.012917      -0.016675      -0.006340       0.023015             11.182206      15.726310      -0.633334       3.027272      10.360844      -3.392050       7.459464           0.000415
          112              C       9.246945       4.279883       9.772953      -0.076798      28.718203 0.37815879E+03  0.86765925E+04                                 8.499300                            6.604260      -0.424585       1.871571                    0.996513      28.586266      84.022028       0.617200       0.432519      -1.043135      -0.042372      -0.071434       0.035118       0.090174       0.009534       0.003565      -0.035345      -0.055991       0.000768      -0.034839      -0.017600       0.052439             10.764977      11.220060      -2.923355       4.512399       9.540697      -3.205550      11.534175          -0.000035
          113              C       7.808982       3.229586       8.079803      -0.074627      26.957940 0.38242623E+03  0.87817701E+04                                 8.053635                            6.592612      -0.367599       1.883524                    0.997868      28.579653      83.496169       0.625854       0.426185      -1.049062      -0.069526       0.044277      -0.030794       0.087992      -0.012468       0.040364       0.005196       0.060852      -0.002779      -0.040819      -0.018171       0.058990              9.619414       7.357641       1.337776       2.349590       9.178934       2.500084      12.321668           0.000018
          114              C       6.580255       2.837731       6.014378       0.282784      32.077011 0.34642670E+03  0.76835989E+04                                 8.974129                            6.345370       0.061800       2.043918                    0.999669      24.665097      68.541342       0.633605       0.435847      -1.053694       0.007541       0.020749       0.047044       0.051966       0.008369       0.017524       0.024651      -0.002198       0.098480      -0.025972      -0.022907       0.048879             11.406049       7.371421      -0.089698       4.477172      10.234349       5.057818      16.612378          -0.001315
          115              C       5.668584       3.346464       5.137714      -0.219550      34.635181 0.42373631E+03  0.98966531E+04                                 9.158073                            6.829122       0.056367       1.982287                    0.999655      29.884142      85.582788       0.635401       0.412729      -1.066751      -0.022004      -0.011512      -0.034633       0.042616      -0.025641      -0.013380       0.006496      -0.029807      -0.026712      -0.029124      -0.008332       0.037455             10.780173       7.879866      -1.116155       3.699494       8.917992       3.565573      15.542661           0.000610
          116              C       5.494577       2.780809       3.917770      -0.069158      31.562190 0.38157461E+03  0.86953049E+04                                 8.702191                            6.545105       0.007257       1.981715                    0.999647      28.304576      80.485594       0.638433       0.421003      -1.059782       0.014506       0.004964       0.023335       0.027921      -0.007181       0.004391      -0.022206       0.020962      -0.006097      -0.028445       0.005852       0.022594             10.210326       6.304454      -1.264963       2.144674      10.109533       4.354219      14.216991           0.000212
          117              C       6.091326       1.604532       3.601296      -0.053772      38.700824 0.43497001E+03  0.10134521E+05                                 9.869651                            6.868858       0.028091       2.011631                    0.999335      27.273161      75.761979       0.646281       0.406763      -1.080274       0.010469       0.019139       0.038617       0.044353      -0.010471       0.012380       0.000670      -0.018472       0.024322      -0.022476       0.006868       0.015608             12.673944       7.268350      -0.970912       3.669554      11.232709       5.765625      19.520773           0.013343
          118              C       6.948553       1.005509       4.543060      -0.080162      34.297315 0.42545453E+03  0.99753644E+04                                 9.257940                            6.948278      -0.028330       1.961172                    0.999617      29.275549      84.791887       0.613901       0.425532      -1.055608      -0.009551       0.025568       0.016163       0.031720      -0.019362      -0.009266       0.000939      -0.015989      -0.057447      -0.023908      -0.007330       0.031237             10.940804       6.895339      -1.168869       3.367253      10.286495       3.441789      15.640578           0.000410
          119              C       7.214368       1.624518       5.729086      -0.239785      35.599993 0.46349436E+03  0.11077849E+05                                 9.362618                            7.165938       0.099615       1.991830                    0.999774      30.769572      89.329425       0.616825       0.415464      -1.064303      -0.004226      -0.025015      -0.026743       0.036862      -0.027195       0.029224      -0.011718       0.005540       0.047947      -0.038354      -0.009579       0.047933             10.961207       6.459224      -0.862299       2.655010      11.581252       4.611489      14.843146           0.000530
          120              C       5.845794       0.960899       2.268384       0.601292      23.204912 0.25122079E+03  0.52059812E+04                                 7.578940                            5.637112      -0.017468       2.052653                    0.999652      22.233494      62.187992       0.623118       0.474339      -1.018927      -0.009941      -0.023191      -0.053433       0.059090       0.041838      -0.054077      -0.044140       0.085672      -0.190971      -0.093997      -0.022791       0.116788              9.284740       5.662000      -0.587461       2.457462       8.373100       3.451742      13.819121          -0.000351
          121              C       3.184442      16.902729       0.886237       0.610637      22.469247 0.24217747E+03  0.49748368E+04                                 7.414819                            5.537775      -0.018058       2.057260                    0.999689      21.965135      61.251244       0.627904       0.474863      -1.018227       0.048215       0.018428      -0.021705       0.055994      -0.011483       0.045135       0.064550      -0.062187       0.231951      -0.094509      -0.024069       0.118578              9.065230      12.831260       2.268656      -2.780531       8.278277      -2.653094       6.086154          -0.000022
          122              C       1.932229      16.310130       1.462018      -0.053774      38.949694 0.42402258E+03  0.98182543E+04                                 9.873998                            6.761561       0.043152       2.016968                    0.999267      27.139785      75.196594       0.654221       0.404330      -1.081723      -0.036302      -0.014699       0.013617       0.041465      -0.004282      -0.000581      -0.007992       0.004163      -0.036468      -0.015644       0.004061       0.011583             12.817584      18.394550       3.031482      -4.495839      12.203829      -4.160906       7.854374           0.013634
          123              C       1.961053      15.087816       2.026584      -0.076465      35.537003 0.41951076E+03  0.98216230E+04                                 9.545440                            6.939267      -0.088267       1.946294                    0.999638      29.267763      85.277583       0.607786       0.430443      -1.050425      -0.037151      -0.002130       0.001756       0.037253      -0.016324       0.008931       0.015183       0.023354      -0.019914      -0.030001       0.006566       0.023435             11.559662      14.467714       2.207777      -3.454416      12.802605      -4.038127       7.408665           0.000251
          124              C       0.813458      14.480941       2.560241      -0.253665      39.256571 0.49209749E+03  0.11930394E+05                                10.006810                            7.381074       0.073681       1.978114                    0.999757      31.261987      91.196167       0.608532       0.415164      -1.065253       0.040273       0.001678      -0.027092       0.048566       0.003148      -0.007392      -0.028398      -0.041118      -0.083967      -0.039964      -0.006159       0.046123             12.171884      17.238877       1.596947      -4.682762      11.525200      -3.044138       7.751576           0.000651
          125              C      10.289922      15.204159       2.561882       0.279407      33.032648 0.33662482E+03  0.74117750E+04                                 9.101996                            6.218295       0.006047       2.023140                    0.999461      24.616203      68.124480       0.645806       0.430753      -1.056943      -0.046181      -0.021078       0.012090       0.052184       0.023845      -0.018502      -0.015221       0.014828      -0.021319      -0.021899      -0.018644       0.040543             11.922853      14.394299       2.861970      -5.015511      12.398459      -5.090304       8.975800          -0.001115
          126              C      10.250423      16.443246       1.999504      -0.221626      38.746846 0.46224209E+03  0.11049615E+05                                 9.950346                            7.175709       0.020399       1.970364                    0.999344      30.509350      88.821215       0.613390       0.417726      -1.061977       0.018635       0.021940      -0.029756       0.041401      -0.021425      -0.000908       0.001570       0.038708      -0.060477      -0.020770      -0.018218       0.038988             12.229387      14.523379       1.615882      -3.572464      13.371929      -4.992761       8.792855           0.000606
          127              C       0.726988      17.013719       1.430562      -0.081285      34.681336 0.42489510E+03  0.99541752E+04                                 9.323534                            6.936683       0.011714       1.977190                    0.999626      29.168473      84.314749       0.615644       0.424672      -1.056652      -0.010798      -0.025377       0.011057       0.029713      -0.003890       0.003775      -0.008383      -0.035236      -0.012917      -0.016675      -0.006340       0.023015             11.182204      15.726306       0.633333      -3.027271      10.360842      -3.392049       7.459463           0.000415
          128              C       9.246945      13.564117       3.903547      -0.076798      28.718194 0.37815865E+03  0.86765887E+04                                 8.499298                            6.604259      -0.424586       1.871571                    0.996513      28.586263      84.022024       0.617200       0.432519      -1.043135      -0.042372       0.071434      -0.035118       0.090174      -0.009534      -0.003565      -0.035345      -0.055991       0.000768      -0.034839      -0.017600       0.052439             10.764975      11.220057       2.923354      -4.512397       9.540695      -3.205548      11.534172          -0.000034
          129              C       7.808982      14.614414       5.596697      -0.074627      26.957932 0.38242609E+03  0.87817659E+04                                 8.053633                            6.592611      -0.367599       1.883525                    0.997868      28.579644      83.496132       0.625854       0.426185      -1.049062      -0.069526      -0.044277       0.030794       0.087992       0.012468      -0.040364       0.005196       0.060852      -0.002780      -0.040819      -0.018171       0.058990              9.619411       7.357639      -1.337776      -2.349589       9.178931       2.500083      12.321664           0.000018
          130              C       6.580255      15.006269       7.662122       0.282784      32.077007 0.34642667E+03  0.76835979E+04                                 8.974127                            6.345370       0.061801       2.043919                    0.999669      24.665096      68.541333       0.633606       0.435847      -1.053694       0.007541      -0.020749      -0.047044       0.051966      -0.008369      -0.017524       0.024651      -0.002198       0.098480      -0.025972      -0.022907       0.048879             11.406047       7.371420       0.089698      -4.477170      10.234347       5.057817      16.612374          -0.001314
          131              C       5.668584      14.497536       8.538786      -0.219550      34.635188 0.42373642E+03  0.98966564E+04                                 9.158075                            6.829124       0.056367       1.982287                    0.999655      29.884144      85.582801       0.635401       0.412729      -1.066751      -0.022004       0.011512       0.034633       0.042616       0.025641       0.013380       0.006496      -0.029807      -0.026711      -0.029124      -0.008332       0.037455             10.780175       7.879868       1.116155      -3.699495       8.917994       3.565574      15.542665           0.000609
          132              C       5.494577      15.063191       9.758730      -0.069158      31.562184 0.38157453E+03  0.86953027E+04                                 8.702190                            6.545105       0.007258       1.981715                    0.999647      28.304571      80.485578       0.638433       0.421003      -1.059782       0.014506      -0.004964      -0.023335       0.027921       0.007181      -0.004390      -0.022207       0.020962      -0.006097      -0.028445       0.005852       0.022594             10.210325       6.304453       1.264963      -2.144673      10.109532       4.354218      14.216989           0.000213
          133              C       6.091326      16.239468      10.075204      -0.053772      38.700819 0.43496993E+03  0.10134519E+05                                 9.869651                            6.868858       0.028091       2.011631                    0.999335      27.273158      75.761972       0.646281       0.406763      -1.080274       0.010469      -0.019139      -0.038617       0.044353       0.010471      -0.012380       0.000670      -0.018472       0.024322      -0.022476       0.006868       0.015608             12.673943       7.268350       0.970912      -3.669554      11.232708       5.765625      19.520772           0.013341
          134              C       6.948553      16.838491       9.133440      -0.080161      34.297322 0.42545462E+03  0.99753675E+04                                 9.257942                            6.948279      -0.028331       1.961172                    0.999617      29.275553      84.791908       0.613900       0.425532      -1.055608      -0.009551      -0.025568      -0.016162       0.031720       0.019361       0.009266       0.000939      -0.015989      -0.057447      -0.023907      -0.007330       0.031237             10.940806       6.895340       1.168870      -3.367253      10.286497       3.441789      15.640580           0.000411
          135              C       7.214368      16.219482       7.947414      -0.239785      35.599985 0.46349424E+03  0.11077845E+05                                 9.362616                            7.165937       0.099616       1.991831                    0.999774      30.769567      89.329406       0.616825       0.415464      -1.064303      -0.004226       0.025015       0.026743       0.036862       0.027195      -0.029224      -0.011718       0.005541       0.047947      -0.038354      -0.009579       0.047933             10.961205       6.459223       0.862299      -2.655009      11.581251       4.611489      14.843143           0.000530
          136              C       5.845794      16.883101      11.408116       0.601291      23.204913 0.25122081E+03  0.52059816E+04                                 7.578940                            5.637112      -0.017468       2.052653                    0.999652      22.233495      62.187990       0.623118       0.474339      -1.018927      -0.009941       0.023191       0.053433       0.059090      -0.041838       0.054077      -0.044140       0.085672      -0.190971      -0.093997      -0.022791       0.116788              9.284739       5.661999       0.587460      -2.457462       8.373099       3.451742      13.819120          -0.000346
          137              C       2.153208       9.863271       0.886237       0.610637      22.469248 0.24217750E+03  0.49748376E+04                                 7.414820                            5.537776      -0.018059       2.057259                    0.999689      21.965141      61.251275       0.627903       0.474863      -1.018227      -0.048215      -0.018428      -0.021705       0.055994      -0.011483      -0.045136      -0.064550      -0.062187       0.231951      -0.094509      -0.024069       0.118578              9.065232      12.831262       2.268656       2.780531       8.278277       2.653093       6.086155          -0.000024
          138              C       3.405421      10.455870       1.462018      -0.053773      38.949687 0.42402247E+03  0.98182513E+04                                 9.873997                            6.761560       0.043151       2.016968                    0.999267      27.139781      75.196581       0.654221       0.404330      -1.081723       0.036302       0.014699       0.013616       0.041464      -0.004282       0.000581       0.007992       0.004163      -0.036468      -0.015644       0.004061       0.011584             12.817583      18.394549       3.031480       4.495838      12.203827       4.160905       7.854373           0.013637
          139              C       3.376597      11.678184       2.026584      -0.076466      35.537003 0.41951075E+03  0.98216227E+04                                 9.545440                            6.939267      -0.088268       1.946294                    0.999638      29.267762      85.277582       0.607786       0.430443      -1.050425       0.037151       0.002130       0.001756       0.037253      -0.016324      -0.008931      -0.015183       0.023354      -0.019914      -0.030001       0.006566       0.023435             11.559662      14.467716       2.207777       3.454416      12.802606       4.038127       7.408666           0.000249
          140              C       4.524192      12.285059       2.560241      -0.253665      39.256554 0.49209725E+03  0.11930386E+05                                10.006807                            7.381072       0.073682       1.978114                    0.999757      31.261978      91.196123       0.608532       0.415163      -1.065253      -0.040273      -0.001678      -0.027092       0.048566       0.003148       0.007392       0.028397      -0.041118      -0.083967      -0.039964      -0.006159       0.046123             12.171879      17.238871       1.596946       4.682760      11.525194       3.044136       7.751573           0.000652
          141              C       5.723028      11.561841       2.561882       0.279407      33.032643 0.33662477E+03  0.74117736E+04                                 9.101995                            6.218295       0.006048       2.023140                    0.999461      24.616200      68.124468       0.645806       0.430753      -1.056943       0.046181       0.021078       0.012090       0.052184       0.023845       0.018502       0.015221       0.014828      -0.021319      -0.021899      -0.018644       0.040543             11.922851      14.394298       2.861970       5.015510      12.398457       5.090303       8.975799          -0.001118
          142              C       5.762527      10.322754       1.999504      -0.221626      38.746847 0.46224210E+03  0.11049616E+05                                 9.950347                            7.175709       0.020399       1.970364                    0.999344      30.509351      88.821224       0.613390       0.417726      -1.061977      -0.018635      -0.021940      -0.029756       0.041401      -0.021425       0.000908      -0.001570       0.038708      -0.060477      -0.020770      -0.018218       0.038988             12.229388      14.523382       1.615882       3.572464      13.371929       4.992760       8.792855           0.000608
          143              C       4.610662       9.752281       1.430562      -0.081285      34.681339 0.42489512E+03  0.99541758E+04                                 9.323534                            6.936683       0.011713       1.977190                    0.999626      29.168473      84.314752       0.615644       0.424672      -1.056652       0.010798       0.025377       0.011057       0.029713      -0.003890      -0.003774       0.008384      -0.035236      -0.012916      -0.016675      -0.006340       0.023015             11.182205      15.726309       0.633333       3.027272      10.360842       3.392049       7.459463           0.000413
          144              C       6.766005      13.201883       3.903547      -0.076798      28.718206 0.37815885E+03  0.86765942E+04                                 8.499300                            6.604260      -0.424585       1.871571                    0.996513      28.586269      84.022038       0.617200       0.432519      -1.043135       0.042372      -0.071434      -0.035118       0.090174      -0.009534       0.003565       0.035345      -0.055991       0.000768      -0.034839      -0.017600       0.052439             10.764977      11.220059       2.923355       4.512399       9.540697       3.205549      11.534175          -0.000034
          145              C       8.203968      12.151586       5.596697      -0.074627      26.957931 0.38242607E+03  0.87817655E+04                                 8.053633                            6.592610      -0.367598       1.883525                    0.997868      28.579645      83.496136       0.625854       0.426185      -1.049062       0.069526       0.044277       0.030794       0.087992       0.012468       0.040364      -0.005196       0.060852      -0.002779      -0.040819      -0.018171       0.058990              9.619411       7.357639      -1.337776       2.349589       9.178931      -2.500083      12.321664           0.000018
          146              C       9.432695      11.759731       7.662122       0.282784      32.077008 0.34642667E+03  0.76835980E+04                                 8.974128                            6.345370       0.061801       2.043918                    0.999669      24.665096      68.541337       0.633605       0.435847      -1.053694      -0.007541       0.020749      -0.047044       0.051967      -0.008369       0.017524      -0.024651      -0.002198       0.098480      -0.025972      -0.022907       0.048879             11.406049       7.371420       0.089698       4.477171      10.234349      -5.057818      16.612377          -0.001319
          147              C      10.344366      12.268464       8.538786      -0.219550      34.635179 0.42373629E+03  0.98966527E+04                                 9.158073                            6.829122       0.056368       1.982288                    0.999655      29.884140      85.582782       0.635401       0.412729      -1.066751       0.022004      -0.011512       0.034633       0.042616       0.025641      -0.013380      -0.006496      -0.029807      -0.026712      -0.029124      -0.008332       0.037455             10.780173       7.879866       1.116155       3.699493       8.917992      -3.565574      15.542660           0.000612
          148              C      10.518373      11.702809       9.758730      -0.069158      31.562183 0.38157453E+03  0.86953024E+04                                 8.702189                            6.545105       0.007258       1.981715                    0.999647      28.304572      80.485576       0.638434       0.421003      -1.059782      -0.014506       0.004964      -0.023335       0.027921       0.007182       0.004391       0.022206       0.020962      -0.006097      -0.028445       0.005851       0.022594             10.210324       6.304453       1.264963       2.144673      10.109532      -4.354218      14.216987           0.000209
          149              C       9.921624      10.526532      10.075204      -0.053772      38.700836 0.43497014E+03  0.10134525E+05                                 9.869654                            6.868860       0.028090       2.011631                    0.999335      27.273165      75.762002       0.646280       0.406763      -1.080274      -0.010469       0.019139      -0.038617       0.044353       0.010471       0.012380      -0.000670      -0.018472       0.024322      -0.022475       0.006868       0.015608             12.673949       7.268352       0.970912       3.669556      11.232713      -5.765628      19.520781           0.013344
          150              C       9.064397       9.927509       9.133440      -0.080161      34.297324 0.42545464E+03  0.99753680E+04                                 9.257942                            6.948279      -0.028331       1.961172                    0.999617      29.275555      84.791913       0.613900       0.425532      -1.055608       0.009551       0.025568      -0.016163       0.031720       0.019362      -0.009266      -0.000939      -0.015988      -0.057447      -0.023907      -0.007330       0.031237             10.940806       6.895340       1.168870       3.367253      10.286497      -3.441790      15.640581           0.000406
          151              C       8.798582      10.546518       7.947414      -0.239785      35.599990 0.46349430E+03  0.11077847E+05                                 9.362618                            7.165938       0.099615       1.991831                    0.999774      30.769569      89.329416       0.616825       0.415464      -1.064303       0.004226      -0.025015       0.026743       0.036862       0.027195       0.029224       0.011718       0.005541       0.047947      -0.038354      -0.009579       0.047933             10.961207       6.459223       0.862299       2.655009      11.581252      -4.611490      14.843146           0.000532
          152              C      10.167156       9.882899      11.408116       0.601291      23.204917 0.25122085E+03  0.52059827E+04                                 7.578941                            5.637112      -0.017468       2.052653                    0.999652      22.233496      62.187994       0.623118       0.474339      -1.018927       0.009941      -0.023191       0.053432       0.059090      -0.041838      -0.054077       0.044140       0.085672      -0.190971      -0.093997      -0.022791       0.116788              9.284741       5.662000       0.587460       2.457463       8.373100      -3.451742      13.819123          -0.000350
          153              C       2.153208       7.980729      12.790263       0.610637      22.469249 0.24217748E+03  0.49748370E+04                                 7.414820                            5.537775      -0.018059       2.057259                    0.999689      21.965135      61.251251       0.627903       0.474863      -1.018227      -0.048215       0.018428       0.021705       0.055994       0.011483       0.045135      -0.064550      -0.062187       0.231951      -0.094509      -0.024069       0.118578              9.065233      12.831265      -2.268657      -2.780532       8.278278       2.653094       6.086155          -0.000024
          154              C       3.405421       7.388130      12.214482      -0.053774      38.949711 0.42402277E+03  0.98182601E+04                                 9.874001                            6.761563       0.043150       2.016968                    0.999267      27.139792      75.196622       0.654221       0.404330      -1.081723       0.036302      -0.014699      -0.013617       0.041465       0.004282      -0.000581       0.007992       0.004163      -0.036468      -0.015644       0.004061       0.011583             12.817589      18.394558      -3.031482      -4.495841      12.203832       4.160907       7.854376           0.013635
          155              C       3.376597       6.165816      11.649916      -0.076466      35.537006 0.41951080E+03  0.98216241E+04                                 9.545440                            6.939267      -0.088267       1.946294                    0.999638      29.267765      85.277590       0.607786       0.430443      -1.050425       0.037151      -0.002130      -0.001756       0.037253       0.016325       0.008931      -0.015183       0.023354      -0.019914      -0.030000       0.006566       0.023435             11.559663      14.467715      -2.207777      -3.454417      12.802606       4.038127       7.408666           0.000252
          156              C       4.524192       5.558941      11.116259      -0.253665      39.256568 0.49209744E+03  0.11930392E+05                                10.006809                            7.381073       0.073681       1.978114                    0.999757      31.261985      91.196155       0.608532       0.415164      -1.065253      -0.040273       0.001678       0.027091       0.048566      -0.003148      -0.007392       0.028397      -0.041118      -0.083968      -0.039964      -0.006159       0.046123             12.171883      17.238876      -1.596947      -4.682762      11.525198       3.044137       7.751575           0.000651
          157              C       5.723028       6.282159      11.114618       0.279407      33.032649 0.33662483E+03  0.74117753E+04                                 9.101996                            6.218295       0.006047       2.023140                    0.999461      24.616203      68.124479       0.645806       0.430752      -1.056943       0.046181      -0.021078      -0.012090       0.052184      -0.023845      -0.018502       0.015221       0.014828      -0.021319      -0.021899      -0.018644       0.040543             11.922853      14.394299      -2.861970      -5.015511      12.398459       5.090304       8.975801          -0.001114
          158              C       5.762527       7.521246      11.676996      -0.221626      38.746836 0.46224193E+03  0.11049611E+05                                 9.950345                            7.175708       0.020400       1.970364                    0.999344      30.509344      88.821200       0.613390       0.417726      -1.061977      -0.018635       0.021940       0.029755       0.041401       0.021425      -0.000908      -0.001570       0.038708      -0.060477      -0.020770      -0.018218       0.038988             12.229387      14.523379      -1.615882      -3.572464      13.371928       4.992760       8.792854           0.000605
          159              C       4.610662       8.091719      12.245938      -0.081285      34.681337 0.42489510E+03  0.99541753E+04                                 9.323534                            6.936682       0.011714       1.977190                    0.999626      29.168474      84.314757       0.615644       0.424672      -1.056652       0.010798      -0.025377      -0.011058       0.029713       0.003890       0.003775       0.008384      -0.035236      -0.012916      -0.016675      -0.006340       0.023015             11.182204      15.726307      -0.633333      -3.027271      10.360843       3.392050       7.459463           0.000417
          160              C       6.766005       4.642117       9.772953      -0.076798      28.718199 0.37815874E+03  0.86765913E+04                                 8.499299                            6.604259      -0.424585       1.871571                    0.996513      28.586266      84.022031       0.617200       0.432519      -1.043135       0.042372       0.071434       0.035117       0.090174       0.009534      -0.003565       0.035345      -0.055991       0.000768      -0.034839      -0.017600       0.052439             10.764976      11.220058      -2.923354      -4.512398       9.540696       3.205549      11.534173          -0.000033
          161              C       8.203968       5.692414       8.079803      -0.074627      26.957932 0.38242610E+03  0.87817665E+04                                 8.053634                            6.592611      -0.367600       1.883524                    0.997868      28.579649      83.496156       0.625854       0.426185      -1.049062       0.069526      -0.044277      -0.030794       0.087992      -0.012468      -0.040364      -0.005196       0.060851      -0.002779      -0.040819      -0.018171       0.058990              9.619412       7.357639       1.337776      -2.349589       9.178932      -2.500083      12.321664           0.000018
          162              C       9.432695       6.084269       6.014378       0.282784      32.077006 0.34642666E+03  0.76835975E+04                                 8.974127                            6.345370       0.061801       2.043918                    0.999669      24.665095      68.541330       0.633606       0.435847      -1.053694      -0.007541      -0.020749       0.047044       0.051966       0.008369      -0.017524      -0.024651      -0.002198       0.098480      -0.025972      -0.022907       0.048879             11.406047       7.371420      -0.089698      -4.477171      10.234347      -5.057816      16.612374          -0.001316
          163              C      10.344366       5.575536       5.137714      -0.219550      34.635178 0.42373627E+03  0.98966518E+04                                 9.158073                            6.829122       0.056368       1.982288                    0.999655      29.884138      85.582773       0.635401       0.412729      -1.066751       0.022004       0.011512      -0.034633       0.042616      -0.025641       0.013380      -0.006496      -0.029807      -0.026712      -0.029124      -0.008332       0.037455             10.780173       7.879866      -1.116154      -3.699495       8.917991      -3.565573      15.542662           0.000610
          164              C      10.518373       6.141191       3.917770      -0.069158      31.562188 0.38157458E+03  0.86953043E+04                                 8.702191                            6.545105       0.007257       1.981715                    0.999647      28.304575      80.485596       0.638433       0.421003      -1.059782      -0.014506      -0.004964       0.023335       0.027921      -0.007182      -0.004391       0.022206       0.020962      -0.006096      -0.028445       0.005851       0.022594             10.210326       6.304455      -1.264964      -2.144675      10.109532      -4.354218      14.216991           0.000211
          165              C       9.921624       7.317468       3.601296      -0.053772      38.700812 0.43496984E+03  0.10134516E+05                                 9.869650                            6.868858       0.028091       2.011631                    0.999335      27.273154      75.761959       0.646281       0.406763      -1.080274      -0.010469      -0.019139       0.038617       0.044353      -0.010471      -0.012380      -0.000669      -0.018472       0.024322      -0.022475       0.006868       0.015608             12.673942       7.268349      -0.970912      -3.669554      11.232707      -5.765624      19.520770           0.013342
          166              C       9.064397       7.916491       4.543060      -0.080162      34.297311 0.42545447E+03  0.99753624E+04                                 9.257939                            6.948277      -0.028330       1.961172                    0.999617      29.275547      84.791874       0.613901       0.425532      -1.055608       0.009551      -0.025568       0.016163       0.031720      -0.019361       0.009266      -0.000939      -0.015988      -0.057447      -0.023907      -0.007330       0.031237             10.940802       6.895338      -1.168869      -3.367252      10.286493      -3.441788      15.640575           0.000409
          167              C       8.798582       7.297482       5.729086      -0.239785      35.599991 0.46349432E+03  0.11077848E+05                                 9.362617                            7.165937       0.099615       1.991830                    0.999774      30.769572      89.329422       0.616825       0.415463      -1.064303       0.004226       0.025015      -0.026743       0.036862      -0.027195      -0.029224       0.011718       0.005541       0.047947      -0.038354      -0.009579       0.047933             10.961206       6.459223      -0.862299      -2.655010      11.581250      -4.611488      14.843144           0.000531
          168              C      10.167156       7.961101       2.268384       0.601291      23.204904 0.25122071E+03  0.52059793E+04                                 7.578938                            5.637111      -0.017467       2.052653                    0.999652      22.233494      62.187993       0.623118       0.474339      -1.018927       0.009941       0.023191      -0.053432       0.059090       0.041838       0.054077       0.044140       0.085672      -0.190971      -0.093997      -0.022791       0.116788              9.284737       5.661999      -0.587461      -2.457461       8.373098      -3.451740      13.819115          -0.000346
          169              C       7.490858      16.902729      14.562737       0.610637      22.469249 0.24217750E+03  0.49748374E+04                                 7.414819                            5.537775      -0.018058       2.057260                    0.999689      21.965137      61.251253       0.627903       0.474863      -1.018227      -0.048215       0.018428      -0.021705       0.055994       0.011483      -0.045135       0.064550      -0.062187       0.231951      -0.094509      -0.024069       0.118578              9.065231      12.831262      -2.268656       2.780531       8.278277      -2.653094       6.086155          -0.000022
          170              C       8.743071      16.310130      15.138518      -0.053774      38.949695 0.42402258E+03  0.98182543E+04                                 9.873998                            6.761561       0.043151       2.016968                    0.999267      27.139785      75.196591       0.654221       0.404330      -1.081723       0.036302      -0.014699       0.013617       0.041465       0.004282       0.000581      -0.007992       0.004163      -0.036468      -0.015644       0.004061       0.011583             12.817584      18.394552      -3.031481       4.495839      12.203827      -4.160905       7.854374           0.013633
          171              C       8.714247      15.087816      15.703084      -0.076465      35.536988 0.41951059E+03  0.98216178E+04                                 9.545436                            6.939265      -0.088267       1.946295                    0.999638      29.267755      85.277547       0.607786       0.430443      -1.050425       0.037151      -0.002130       0.001756       0.037253       0.016324      -0.008931       0.015183       0.023354      -0.019914      -0.030001       0.006566       0.023435             11.559657      14.467708      -2.207775       3.454412      12.802601      -4.038126       7.408662           0.000253
          172              C       9.861842      14.480941      16.236741      -0.253665      39.256553 0.49209727E+03  0.11930387E+05                                10.006806                            7.381072       0.073681       1.978114                    0.999757      31.261978      91.196120       0.608532       0.415163      -1.065253      -0.040273       0.001678      -0.027092       0.048566      -0.003148       0.007392      -0.028397      -0.041118      -0.083967      -0.039964      -0.006160       0.046123             12.171879      17.238871      -1.596945       4.682759      11.525194      -3.044135       7.751572           0.000649
          173              C       0.385378      15.204159      16.238382       0.279407      33.032644 0.33662478E+03  0.74117738E+04                                 9.101996                            6.218295       0.006047       2.023140                    0.999461      24.616201      68.124472       0.645806       0.430753      -1.056943       0.046181      -0.021078       0.012090       0.052184      -0.023845       0.018502      -0.015221       0.014828      -0.021319      -0.021899      -0.018644       0.040543             11.922852      14.394298      -2.861970       5.015511      12.398458      -5.090304       8.975800          -0.001114
          174              C       0.424877      16.443246      15.676004      -0.221626      38.746847 0.46224209E+03  0.11049615E+05                                 9.950346                            7.175709       0.020398       1.970364                    0.999344      30.509351      88.821222       0.613390       0.417726      -1.061977      -0.018635       0.021940      -0.029756       0.041401       0.021425       0.000908       0.001570       0.038708      -0.060477      -0.020770      -0.018218       0.038988             12.229389      14.523381      -1.615883       3.572465      13.371930      -4.992761       8.792855           0.000606
          175              C       9.948312      17.013719      15.107062      -0.081285      34.681335 0.42489507E+03  0.99541743E+04                                 9.323533                            6.936682       0.011714       1.977190                    0.999626      29.168473      84.314744       0.615644       0.424671      -1.056652       0.010798      -0.025377       0.011057       0.029713       0.003890      -0.003775      -0.008384      -0.035236      -0.012916      -0.016675      -0.006340       0.023015             11.182203      15.726305      -0.633333       3.027271      10.360841      -3.392049       7.459462           0.000417
          176              C       1.428355      13.564117      17.580047      -0.076798      28.718196 0.37815869E+03  0.86765898E+04                                 8.499299                            6.604259      -0.424585       1.871571                    0.996513      28.586264      84.022025       0.617200       0.432519      -1.043135       0.042372       0.071434      -0.035118       0.090174       0.009534       0.003565      -0.035345      -0.055991       0.000768      -0.034839      -0.017600       0.052439             10.764976      11.220058      -2.923354       4.512398       9.540696      -3.205549      11.534173          -0.000035
          177              C       2.866318      14.614414      19.273197      -0.074627      26.957945 0.38242631E+03  0.87817726E+04                                 8.053636                            6.592613      -0.367600       1.883524                    0.997868      28.579659      83.496193       0.625854       0.426185      -1.049062       0.069526      -0.044277       0.030794       0.087992      -0.012468       0.040364       0.005196       0.060852      -0.002779      -0.040819      -0.018171       0.058990              9.619415       7.357642       1.337777       2.349590       9.178935       2.500085      12.321669           0.000017
          178              C       4.095045      15.006269      21.338622       0.282784      32.077014 0.34642671E+03  0.76835993E+04                                 8.974129                            6.345371       0.061800       2.043918                    0.999669      24.665098      68.541346       0.633605       0.435847      -1.053694      -0.007541      -0.020749      -0.047044       0.051967       0.008369       0.017524       0.024651      -0.002198       0.098480      -0.025972      -0.022907       0.048879             11.406051       7.371421      -0.089697       4.477172      10.234350       5.057820      16.612381          -0.001315
          179              C       5.006716      14.497536      22.215286      -0.219550      34.635172 0.42373621E+03  0.98966500E+04                                 9.158072                            6.829122       0.056368       1.982288                    0.999655      29.884134      85.582752       0.635401       0.412729      -1.066751       0.022004       0.011511       0.034633       0.042616      -0.025641      -0.013380       0.006496      -0.029807      -0.026712      -0.029124      -0.008332       0.037456             10.780171       7.879865      -1.116153       3.699494       8.917989       3.565572      15.542659           0.000610
          180              C       5.180723      15.063191      23.435230      -0.069158      31.562186 0.38157461E+03  0.86953046E+04                                 8.702189                            6.545105       0.007258       1.981715                    0.999647      28.304574      80.485581       0.638434       0.421003      -1.059782      -0.014506      -0.004964      -0.023335       0.027921      -0.007182       0.004391      -0.022207       0.020961      -0.006097      -0.028445       0.005851       0.022594             10.210324       6.304453      -1.264963       2.144673      10.109532       4.354218      14.216987           0.000211
          181              C       4.583974      16.239468      23.751704      -0.053772      38.700833 0.43497012E+03  0.10134525E+05                                 9.869654                            6.868860       0.028091       2.011631                    0.999335      27.273164      75.761999       0.646280       0.406763      -1.080274      -0.010469      -0.019139      -0.038617       0.044353      -0.010471       0.012380       0.000670      -0.018472       0.024322      -0.022475       0.006868       0.015608             12.673948       7.268352      -0.970912       3.669556      11.232712       5.765628      19.520780           0.013341
          182              C       3.726747      16.838491      22.809940      -0.080161      34.297317 0.42545455E+03  0.99753652E+04                                 9.257941                            6.948278      -0.028331       1.961172                    0.999617      29.275551      84.791895       0.613901       0.425532      -1.055608       0.009551      -0.025568      -0.016163       0.031720      -0.019362      -0.009266       0.000939      -0.015988      -0.057447      -0.023907      -0.007330       0.031237             10.940804       6.895339      -1.168869       3.367253      10.286495       3.441790      15.640579           0.000410
          183              C       3.460932      16.219482      21.623914      -0.239785      35.599986 0.46349424E+03  0.11077845E+05                                 9.362617                            7.165937       0.099615       1.991830                    0.999774      30.769568      89.329410       0.616825       0.415464      -1.064303       0.004226       0.025015       0.026743       0.036862      -0.027195       0.029224      -0.011718       0.005541       0.047946      -0.038354      -0.009579       0.047933             10.961206       6.459223      -0.862298       2.655009      11.581251       4.611490      14.843145           0.000530
          184              C       4.829506      16.883101      25.084616       0.601292      23.204906 0.25122072E+03  0.52059793E+04                                 7.578939                            5.637111      -0.017468       2.052653                    0.999652      22.233490      62.187977       0.623118       0.474339      -1.018927       0.009941       0.023191       0.053432       0.059090       0.041838      -0.054077      -0.044140       0.085672      -0.190970      -0.093997      -0.022791       0.116788              9.284738       5.661999      -0.587460       2.457462       8.373098       3.451740      13.819118          -0.000346
          185              C       7.490858       0.941271      26.466763       0.610637      22.469250 0.24217750E+03  0.49748375E+04                                 7.414820                            5.537775      -0.018059       2.057259                    0.999689      21.965137      61.251256       0.627903       0.474863      -1.018227      -0.048215      -0.018428       0.021705       0.055994      -0.011483       0.045135       0.064550      -0.062187       0.231950      -0.094509      -0.024069       0.118578              9.065232      12.831263       2.268657      -2.780532       8.278278      -2.653094       6.086156          -0.000026
          186              C       8.743071       1.533870      25.890982      -0.053774      38.949705 0.42402269E+03  0.98182575E+04                                 9.874000                            6.761562       0.043151       2.016968                    0.999267      27.139789      75.196608       0.654221       0.404330      -1.081723       0.036302       0.014699      -0.013617       0.041465      -0.004282      -0.000581      -0.007992       0.004163      -0.036468      -0.015644       0.004061       0.011583             12.817587      18.394554       3.031482      -4.495840      12.203830      -4.160907       7.854376           0.013639
          187              C       8.714247       2.756184      25.326416      -0.076466      35.537011 0.41951085E+03  0.98216259E+04                                 9.545442                            6.939268      -0.088269       1.946294                    0.999638      29.267766      85.277602       0.607786       0.430443      -1.050425       0.037151       0.002130      -0.001756       0.037253      -0.016325       0.008931       0.015183       0.023354      -0.019914      -0.030001       0.006566       0.023435             11.559665      14.467718       2.207778      -3.454415      12.802609      -4.038129       7.408668           0.000246
          188              C       9.861842       3.363059      24.792759      -0.253665      39.256573 0.49209752E+03  0.11930395E+05                                10.006810                            7.381074       0.073681       1.978114                    0.999757      31.261987      91.196164       0.608532       0.415164      -1.065253      -0.040273      -0.001678       0.027092       0.048566       0.003148      -0.007392      -0.028398      -0.041118      -0.083968      -0.039964      -0.006159       0.046123             12.171885      17.238879       1.596948      -4.682763      11.525199      -3.044137       7.751576           0.000654
          189              C       0.385378       2.639841      24.791118       0.279407      33.032648 0.33662480E+03  0.74117746E+04                                 9.101997                            6.218296       0.006047       2.023140                    0.999461      24.616202      68.124480       0.645806       0.430753      -1.056943       0.046181       0.021078      -0.012090       0.052184       0.023845      -0.018502      -0.015221       0.014828      -0.021319      -0.021899      -0.018644       0.040543             11.922854      14.394301       2.861971      -5.015512      12.398460      -5.090305       8.975802          -0.001119
          190              C       0.424877       1.400754      25.353496      -0.221626      38.746840 0.46224199E+03  0.11049612E+05                                 9.950345                            7.175708       0.020399       1.970364                    0.999344      30.509348      88.821206       0.613391       0.417726      -1.061977      -0.018635      -0.021940       0.029756       0.041401      -0.021425      -0.000908       0.001570       0.038708      -0.060477      -0.020770      -0.018218       0.038988             12.229386      14.523378       1.615882      -3.572464      13.371927      -4.992760       8.792853           0.000609
          191              C       9.948312       0.830281      25.922438      -0.081285      34.681330 0.42489498E+03  0.99541715E+04                                 9.323532                            6.936681       0.011714       1.977190                    0.999626      29.168471      84.314736       0.615644       0.424672      -1.056652       0.010798       0.025377      -0.011057       0.029713      -0.003890       0.003775      -0.008383      -0.035236      -0.012916      -0.016675      -0.006340       0.023015             11.182201      15.726302       0.633333      -3.027270      10.360840      -3.392049       7.459461           0.000412
          192              C       1.428355       4.279883      23.449453      -0.076798      28.718208 0.37815885E+03  0.86765945E+04                                 8.499302                            6.604261      -0.424585       1.871571                    0.996513      28.586272      84.022062       0.617200       0.432519      -1.043135       0.042372      -0.071434       0.035118       0.090174      -0.009534      -0.003565      -0.035345      -0.055991       0.000768      -0.034839      -0.017600       0.052439             10.764981      11.220064       2.923356      -4.512401       9.540700      -3.205551      11.534179          -0.000034
          193              C       2.866318       3.229586      21.756303      -0.074627      26.957944 0.38242629E+03  0.87817719E+04                                 8.053637                            6.592613      -0.367601       1.883524                    0.997868      28.579656      83.496188       0.625854       0.426186      -1.049062       0.069527       0.044277      -0.030794       0.087992       0.012468      -0.040364       0.005196       0.060851      -0.002780      -0.040819      -0.018171       0.058990              9.619417       7.357643      -1.337777      -2.349592       9.178937       2.500086      12.321671           0.000016
          194              C       4.095045       2.837731      19.690878       0.282784      32.077021 0.34642681E+03  0.76836019E+04                                 8.974130                            6.345371       0.061800       2.043918                    0.999669      24.665102      68.541360       0.633605       0.435847      -1.053694      -0.007541       0.020749       0.047044       0.051966      -0.008369      -0.017524       0.024651      -0.002198       0.098480      -0.025972      -0.022907       0.048879             11.406052       7.371422       0.089698      -4.477173      10.234351       5.057820      16.612382          -0.001318
          195              C       5.006716       3.346464      18.814214      -0.219550      34.635180 0.42373627E+03  0.98966524E+04                                 9.158075                            6.829124       0.056367       1.982287                    0.999655      29.884139      85.582792       0.635401       0.412730      -1.066751       0.022003      -0.011511      -0.034633       0.042616       0.025641       0.013380       0.006496      -0.029807      -0.026712      -0.029124      -0.008332       0.037455             10.780175       7.879868       1.116155      -3.699495       8.917994       3.565575      15.542664           0.000611
          196              C       5.180723       2.780809      17.594270      -0.069159      31.562190 0.38157463E+03  0.86953053E+04                                 8.702190                            6.545105       0.007258       1.981715                    0.999647      28.304575      80.485587       0.638434       0.421003      -1.059782      -0.014506       0.004964       0.023335       0.027921       0.007182      -0.004391      -0.022206       0.020962      -0.006097      -0.028445       0.005851       0.022594             10.210326       6.304454       1.264963      -2.144673      10.109534       4.354220      14.216990           0.000210
          197              C       4.583974       1.604532      17.277796      -0.053772      38.700818 0.43496991E+03  0.10134518E+05                                 9.869651                            6.868858       0.028091       2.011631                    0.999335      27.273157      75.761969       0.646281       0.406763      -1.080274      -0.010469       0.019139       0.038617       0.044352       0.010471      -0.012380       0.000670      -0.018472       0.024322      -0.022476       0.006868       0.015607             12.673944       7.268349       0.970912      -3.669554      11.232709       5.765627      19.520773           0.013344
          198              C       3.726747       1.005509      18.219560      -0.080161      34.297312 0.42545449E+03  0.99753634E+04                                 9.257940                            6.948277      -0.028331       1.961172                    0.999617      29.275547      84.791882       0.613901       0.425532      -1.055608       0.009551       0.025568       0.016163       0.031720       0.019362       0.009266       0.000939      -0.015989      -0.057447      -0.023907      -0.007330       0.031237             10.940803       6.895338       1.168869      -3.367252      10.286495       3.441790      15.640576           0.000407
          199              C       3.460932       1.624518      19.405586      -0.239785      35.599990 0.46349432E+03  0.11077848E+05                                 9.362618                            7.165938       0.099615       1.991831                    0.999774      30.769569      89.329415       0.616825       0.415464      -1.064303       0.004226      -0.025016      -0.026743       0.036862       0.027196      -0.029224      -0.011718       0.005541       0.047947      -0.038354      -0.009579       0.047933             10.961207       6.459223       0.862299      -2.655009      11.581253       4.611491      14.843145           0.000532
          200              C       4.829506       0.960899      15.944884       0.601291      23.204915 0.25122083E+03  0.52059821E+04                                 7.578941                            5.637113      -0.017468       2.052653                    0.999652      22.233496      62.187999       0.623118       0.474339      -1.018927       0.009941      -0.023191      -0.053433       0.059090      -0.041838       0.054077      -0.044140       0.085672      -0.190971      -0.093997      -0.022791       0.116788              9.284741       5.662001       0.587460      -2.457463       8.373100       3.451742      13.819123          -0.000351
          201              C       8.522092       7.980729      26.466763       0.610637      22.469232 0.24217730E+03  0.49748325E+04                                 7.414816                            5.537773      -0.018058       2.057260                    0.999689      21.965130      61.251235       0.627903       0.474863      -1.018227       0.048215       0.018428       0.021705       0.055994      -0.011483      -0.045135      -0.064550      -0.062187       0.231951      -0.094509      -0.024069       0.118578              9.065227      12.831255       2.268654       2.780530       8.278274       2.653092       6.086153          -0.000016
          202              C       7.269879       7.388130      25.890982      -0.053774      38.949694 0.42402255E+03  0.98182536E+04                                 9.873998                            6.761561       0.043151       2.016968                    0.999267      27.139783      75.196588       0.654221       0.404330      -1.081723      -0.036302      -0.014699      -0.013617       0.041465      -0.004282       0.000581       0.007992       0.004163      -0.036467      -0.015644       0.004060       0.011583             12.817585      18.394552       3.031481       4.495839      12.203828       4.160906       7.854374           0.013631
          203              C       7.298703       6.165816      25.326416      -0.076465      35.536979 0.41951045E+03  0.98216135E+04                                 9.545434                            6.939263      -0.088266       1.946295                    0.999638      29.267750      85.277525       0.607786       0.430443      -1.050425      -0.037151      -0.002130      -0.001756       0.037253      -0.016324      -0.008931      -0.015183       0.023355      -0.019914      -0.030001       0.006566       0.023435             11.559655      14.467705       2.207775       3.454412      12.802598       4.038125       7.408661           0.000251
          204              C       6.151108       5.558941      24.792759      -0.253665      39.256560 0.49209737E+03  0.11930390E+05                                10.006808                            7.381073       0.073681       1.978114                    0.999757      31.261981      91.196139       0.608532       0.415164      -1.065253       0.040273       0.001678       0.027092       0.048566       0.003148       0.007392       0.028397      -0.041118      -0.083967      -0.039964      -0.006160       0.046123             12.171881      17.238874       1.596946       4.682760      11.525196       3.044136       7.751574           0.000651
          205              C       4.952272       6.282159      24.791118       0.279407      33.032651 0.33662484E+03  0.74117757E+04                                 9.101997                            6.218295       0.006047       2.023140                    0.999461      24.616204      68.124483       0.645806       0.430752      -1.056943      -0.046181      -0.021078      -0.012090       0.052184       0.023845       0.018502       0.015221       0.014828      -0.021319      -0.021899      -0.018644       0.040543             11.922854      14.394300       2.861971       5.015512      12.398460       5.090305       8.975801          -0.001117
          206              C       4.912773       7.521246      25.353496      -0.221626      38.746854 0.46224217E+03  0.11049618E+05                                 9.950348                            7.175710       0.020398       1.970364                    0.999344      30.509353      88.821234       0.613390       0.417726      -1.061977       0.018635       0.021940       0.029756       0.041401      -0.021425       0.000908      -0.001570       0.038708      -0.060477      -0.020770      -0.018218       0.038988             12.229391      14.523383       1.615884       3.572466      13.371933       4.992763       8.792857           0.000606
          207              C       6.064638       8.091719      25.922438      -0.081285      34.681334 0.42489505E+03  0.99541735E+04                                 9.323532                            6.936681       0.011714       1.977190                    0.999626      29.168474      84.314744       0.615644       0.424671      -1.056652      -0.010798      -0.025377      -0.011057       0.029713      -0.003890      -0.003775       0.008384      -0.035236      -0.012917      -0.016675      -0.006340       0.023015             11.182201      15.726303       0.633333       3.027271      10.360840       3.392049       7.459462           0.000416
          208              C       3.909295       4.642117      23.449453      -0.076798      28.718211 0.37815890E+03  0.86765959E+04                                 8.499302                            6.604261      -0.424585       1.871571                    0.996513      28.586275      84.022072       0.617200       0.432519      -1.043135      -0.042372       0.071434       0.035118       0.090174      -0.009534       0.003565       0.035345      -0.055991       0.000768      -0.034839      -0.017600       0.052439             10.764981      11.220063       2.923356       4.512401       9.540700       3.205551      11.534179          -0.000035
          209              C       2.471332       5.692414      21.756303      -0.074627      26.957951 0.38242640E+03  0.87817755E+04                                 8.053639                            6.592614      -0.367601       1.883524                    0.997868      28.579664      83.496224       0.625854       0.426186      -1.049062      -0.069526      -0.044277      -0.030794       0.087992       0.012468       0.040364      -0.005196       0.060851      -0.002780      -0.040819      -0.018171       0.058990              9.619419       7.357644      -1.337777       2.349592       9.178938      -2.500087      12.321675           0.000016
          210              C       1.242605       6.084269      19.690878       0.282784      32.077025 0.34642685E+03  0.76836033E+04                                 8.974132                            6.345372       0.061799       2.043918                    0.999669      24.665104      68.541372       0.633605       0.435847      -1.053693       0.007541      -0.020749       0.047044       0.051966      -0.008369       0.017524      -0.024651      -0.002198       0.098480      -0.025972      -0.022907       0.048879             11.406054       7.371424       0.089698       4.477174      10.234353      -5.057821      16.612385          -0.001316
          211              C       0.330934       5.575536      18.814214      -0.219550      34.635197 0.42373653E+03  0.98966599E+04                                 9.158078                            6.829125       0.056365       1.982287                    0.999655      29.884149      85.582828       0.635401       0.412730      -1.066751      -0.022004       0.011512      -0.034633       0.042616       0.025641      -0.013380      -0.006496      -0.029807      -0.026712      -0.029124      -0.008332       0.037455             10.780179       7.879870       1.116155       3.699496       8.917996      -3.565576      15.542670           0.000609
          212              C       0.156927       6.141191      17.594270      -0.069158      31.562187 0.38157457E+03  0.86953039E+04                                 8.702191                            6.545105       0.007258       1.981715                    0.999647      28.304573      80.485590       0.638433       0.421003      -1.059782       0.014506      -0.004964       0.023335       0.027921       0.007182       0.004390       0.022207       0.020962      -0.006097      -0.028445       0.005852       0.022594             10.210326       6.304454       1.264963       2.144674      10.109533      -4.354219      14.216991           0.000213
          213              C       0.753676       7.317468      17.277796      -0.053772      38.700839 0.43497016E+03  0.10134526E+05                                 9.869654                            6.868860       0.028091       2.011631                    0.999335      27.273166      75.762003       0.646280       0.406763      -1.080274       0.010469      -0.019139       0.038617       0.044353       0.010471       0.012380      -0.000670      -0.018472       0.024322      -0.022475       0.006868       0.015608             12.673949       7.268352       0.970912       3.669556      11.232713      -5.765628      19.520782           0.013341
          214              C       1.610903       7.916491      18.219560      -0.080162      34.297326 0.42545465E+03  0.99753684E+04                                 9.257943                            6.948279      -0.028331       1.961172                    0.999617      29.275556      84.791919       0.613900       0.425532      -1.055608      -0.009552      -0.025568       0.016163       0.031720       0.019361      -0.009266      -0.000939      -0.015989      -0.057447      -0.023908      -0.007329       0.031237             10.940807       6.895341       1.168870       3.367254      10.286498      -3.441791      15.640583           0.000410
          215              C       1.876718       7.297482      19.405586      -0.239785      35.599999 0.46349441E+03  0.11077851E+05                                 9.362620                            7.165939       0.099614       1.991830                    0.999774      30.769575      89.329449       0.616825       0.415464      -1.064303      -0.004226       0.025015      -0.026743       0.036862       0.027195       0.029224       0.011718       0.005540       0.047947      -0.038354      -0.009579       0.047933             10.961210       6.459225       0.862299       2.655011      11.581256      -4.611492      14.843151           0.000530
          216              C       0.508144       7.961101      15.944884       0.601291      23.204913 0.25122079E+03  0.52059811E+04                                 7.578940                            5.637112      -0.017468       2.052653                    0.999652      22.233493      62.187985       0.623118       0.474339      -1.018927      -0.009941       0.023191      -0.053432       0.059090      -0.041838      -0.054077       0.044140       0.085672      -0.190971      -0.093997      -0.022791       0.116788              9.284741       5.662000       0.587460       2.457463       8.373100      -3.451742      13.819122          -0.000347
          217              C       8.522092       9.863271      14.562737       0.610637      22.469249 0.24217748E+03  0.49748369E+04                                 7.414820                            5.537775      -0.018058       2.057260                    0.999689      21.965135      61.251249       0.627903       0.474863      -1.018227       0.048215      -0.018428      -0.021705       0.055994       0.011483       0.045135      -0.064550      -0.062187       0.231951      -0.094509      -0.024069       0.118578              9.065232      12.831264      -2.268657      -2.780532       8.278277       2.653094       6.086155          -0.000021
          218              C       7.269879      10.455870      15.138518      -0.053774      38.949711 0.42402277E+03  0.98182598E+04                                 9.874001                            6.761563       0.043151       2.016968                    0.999267      27.139792      75.196618       0.654221       0.404330      -1.081723      -0.036302       0.014699       0.013617       0.041465       0.004282      -0.000581       0.007992       0.004163      -0.036468      -0.015644       0.004061       0.011583             12.817588      18.394557      -3.031483      -4.495841      12.203831       4.160907       7.854376           0.013633
          219              C       7.298703      11.678184      15.703084      -0.076465      35.536988 0.41951059E+03  0.98216177E+04                                 9.545437                            6.939265      -0.088267       1.946294                    0.999638      29.267755      85.277550       0.607786       0.430443      -1.050425      -0.037151       0.002130       0.001756       0.037253       0.016324       0.008931      -0.015183       0.023354      -0.019914      -0.030001       0.006566       0.023435             11.559658      14.467708      -2.207775      -3.454412      12.802602       4.038127       7.408663           0.000251
          220              C       6.151108      12.285059      16.236741      -0.253665      39.256552 0.49209726E+03  0.11930387E+05                                10.006806                            7.381072       0.073682       1.978114                    0.999757      31.261978      91.196123       0.608532       0.415163      -1.065253       0.040273      -0.001678      -0.027092       0.048566      -0.003148      -0.007392       0.028397      -0.041119      -0.083967      -0.039964      -0.006160       0.046123             12.171879      17.238870      -1.596946      -4.682759      11.525195       3.044136       7.751572           0.000650
          221              C       4.952272      11.561841      16.238382       0.279407      33.032646 0.33662479E+03  0.74117742E+04                                 9.101997                            6.218295       0.006047       2.023140                    0.999461      24.616201      68.124476       0.645806       0.430753      -1.056943      -0.046181       0.021078       0.012090       0.052184      -0.023845      -0.018502       0.015221       0.014828      -0.021319      -0.021899      -0.018644       0.040543             11.922853      14.394299      -2.861971      -5.015511      12.398460       5.090305       8.975801          -0.001115
          222              C       4.912773      10.322754      15.676004      -0.221626      38.746844 0.46224200E+03  0.11049613E+05                                 9.950347                            7.175709       0.020399       1.970364                    0.999344      30.509348      88.821217       0.613390       0.417726      -1.061977       0.018635      -0.021940      -0.029755       0.041401       0.021425      -0.000908      -0.001570       0.038708      -0.060477      -0.020770      -0.018218       0.038988             12.229389      14.523382      -1.615883      -3.572465      13.371930       4.992761       8.792855           0.000606
          223              C       6.064638       9.752281      15.107062      -0.081285      34.681350 0.42489526E+03  0.99541801E+04                                 9.323536                            6.936684       0.011713       1.977190                    0.999626      29.168481      84.314781       0.615644       0.424672      -1.056652      -0.010798       0.025377       0.011058       0.029713       0.003890       0.003775       0.008384      -0.035236      -0.012917      -0.016675      -0.006340       0.023015             11.182207      15.726312      -0.633334      -3.027273      10.360844       3.392050       7.459465           0.000416
          224              C       3.909295      13.201883      17.580047      -0.076798      28.718200 0.37815874E+03  0.86765914E+04                                 8.499300                            6.604260      -0.424585       1.871571                    0.996513      28.586269      84.022047       0.617200       0.432519      -1.043135      -0.042372      -0.071434      -0.035117       0.090174       0.009534      -0.003565       0.035345      -0.055991       0.000768      -0.034839      -0.017600       0.052439             10.764977      11.220058      -2.923354      -4.512398       9.540698       3.205549      11.534175          -0.000036
          225              C       2.471332      12.151586      19.273197      -0.074627      26.957937 0.38242617E+03  0.87817684E+04                                 8.053635                            6.592612      -0.367599       1.883524                    0.997868      28.579651      83.496163       0.625854       0.426185      -1.049062      -0.069526       0.044277       0.030794       0.087992      -0.012468      -0.040364      -0.005196       0.060851      -0.002779      -0.040819      -0.018171       0.058990              9.619414       7.357640       1.337777      -2.349590       9.178934      -2.500084      12.321666           0.000017
          226              C       1.242605      11.759731      21.338622       0.282783      32.077017 0.34642678E+03  0.76836011E+04                                 8.974129                            6.345371       0.061800       2.043918                    0.999669      24.665101      68.541352       0.633605       0.435847      -1.053694       0.007541       0.020749      -0.047044       0.051966       0.008369      -0.017524      -0.024651      -0.002198       0.098480      -0.025972      -0.022907       0.048879             11.406050       7.371421      -0.089698      -4.477172      10.234350      -5.057819      16.612378          -0.001315
          227              C       0.330934      12.268464      22.215286      -0.219550      34.635181 0.42373631E+03  0.98966531E+04                                 9.158074                            6.829123       0.056367       1.982287                    0.999655      29.884140      85.582786       0.635401       0.412729      -1.066751      -0.022004      -0.011512       0.034633       0.042616      -0.025641       0.013380      -0.006496      -0.029807      -0.026712      -0.029124      -0.008332       0.037455             10.780174       7.879867      -1.116155      -3.699495       8.917992      -3.565574      15.542663           0.000610
          228              C       0.156927      11.702809      23.435230      -0.069158      31.562188 0.38157459E+03  0.86953042E+04                                 8.702190                            6.545105       0.007258       1.981715                    0.999647      28.304574      80.485585       0.638434       0.421003      -1.059782       0.014506       0.004964      -0.023335       0.027921      -0.007182      -0.004390       0.022206       0.020962      -0.006097      -0.028445       0.005852       0.022594             10.210325       6.304454      -1.264963      -2.144674      10.109532      -4.354218      14.216989           0.000211
          229              C       0.753676      10.526532      23.751704      -0.053772      38.700810 0.43496981E+03  0.10134515E+05                                 9.869649                            6.868857       0.028091       2.011631                    0.999335      27.273153      75.761955       0.646281       0.406763      -1.080274       0.010469       0.019139      -0.038617       0.044352      -0.010471      -0.012380      -0.000670      -0.018472       0.024321      -0.022475       0.006868       0.015607             12.673942       7.268349      -0.970912      -3.669554      11.232707      -5.765624      19.520769           0.013343
          230              C       1.610903       9.927509      22.809940      -0.080161      34.297313 0.42545449E+03  0.99753632E+04                                 9.257939                            6.948277      -0.028330       1.961172                    0.999617      29.275549      84.791881       0.613901       0.425532      -1.055608      -0.009551       0.025568      -0.016163       0.031720      -0.019362       0.009265      -0.000939      -0.015989      -0.057447      -0.023907      -0.007330       0.031237             10.940802       6.895338      -1.168869      -3.367252      10.286494      -3.441788      15.640575           0.000409
          231              C       1.876718      10.546518      21.623914      -0.239785      35.599998 0.46349443E+03  0.11077851E+05                                 9.362619                            7.165938       0.099614       1.991830                    0.999774      30.769575      89.329437       0.616825       0.415464      -1.064303      -0.004226      -0.025015       0.026743       0.036862      -0.027196      -0.029224       0.011718       0.005541       0.047947      -0.038354      -0.009579       0.047933             10.961208       6.459224      -0.862299      -2.655010      11.581253      -4.611490      14.843146           0.000531
          232              C       0.508144       9.882899      25.084616       0.601292      23.204904 0.25122071E+03  0.52059791E+04                                 7.578938                            5.637111      -0.017467       2.052653                    0.999652      22.233493      62.187987       0.623118       0.474339      -1.018927      -0.009941      -0.023191       0.053432       0.059090       0.041838       0.054077       0.044140       0.085672      -0.190971      -0.093997      -0.022791       0.116788              9.284737       5.661999      -0.587461      -2.457461       8.373096      -3.451739      13.819115          -0.000349
          233              C       8.006475       4.461000       8.931575       0.086071      31.908679 0.38606876E+03  0.88673736E+04                                 9.621196                            7.157809      -0.638080       1.825711                    0.995376      26.567939      77.084467       0.535857       0.497653      -1.011352      -0.000000      -0.000000       0.000398       0.000398       0.005256       0.000000      -0.000000      -0.001678      -0.036487      -0.012162       0.000759       0.011404             12.533948      11.891881      -0.454125       0.000000      10.884237       0.000000      14.825724           0.000034
          234              C       8.006475      13.383000       4.744925       0.086071      31.908682 0.38606881E+03  0.88673748E+04                                 9.621196                            7.157809      -0.638079       1.825711                    0.995376      26.567939      77.084463       0.535857       0.497653      -1.011352       0.000000      -0.000000      -0.000398       0.000398      -0.005256       0.000000       0.000000      -0.001678      -0.036487      -0.012162       0.000759       0.011404             12.533948      11.891882       0.454124      -0.000000      10.884236      -0.000000      14.825725           0.000036
          235              C       2.668825      13.383000      18.421425       0.086071      31.908683 0.38606880E+03  0.88673748E+04                                 9.621197                            7.157810      -0.638080       1.825710                    0.995376      26.567942      77.084479       0.535857       0.497653      -1.011352      -0.000000       0.000000      -0.000398       0.000398       0.005256       0.000000       0.000000      -0.001678      -0.036487      -0.012162       0.000759       0.011404             12.533949      11.891882      -0.454124      -0.000000      10.884239       0.000000      14.825727           0.000036
          236              C       2.668825       4.461000      22.608075       0.086071      31.908679 0.38606870E+03  0.88673722E+04                                 9.621197                            7.157809      -0.638080       1.825710                    0.995376      26.567941      77.084478       0.535857       0.497653      -1.011352      -0.000000       0.000000       0.000398       0.000398      -0.005256       0.000000       0.000000      -0.001678      -0.036487      -0.012162       0.000759       0.011404             12.533950      11.891883       0.454125      -0.000000      10.884238      -0.000001      14.825727           0.000036
          237              O       3.093382      17.660207      13.313799      -0.528487      32.860998 0.50140830E+03  0.11859654E+05                                 8.186008                            6.940872       0.403602       2.177312                    0.998855      27.288517      71.433845       0.718717       0.360303      -1.136577      -0.002181       0.021891      -0.011722       0.024927      -0.028850      -0.006492       0.003374      -0.076296       0.101027      -0.064929       0.027005       0.037924              9.274876       9.715845      -2.514837       1.804661      10.387619      -3.359861       7.721163           0.065573
          238              O       4.224963       1.616666      12.674013      -0.547939      34.624943 0.53197023E+03  0.12758465E+05                                 8.458197                            7.133721       0.376634       2.160022                    0.999107      27.691370      72.777806       0.711900       0.358737      -1.138846      -0.026586      -0.009322       0.001579       0.028218       0.016634      -0.013811       0.045585       0.062987       0.056919      -0.070430       0.025892       0.044539              9.640062      15.380635      -0.240232       1.616720       7.218943      -0.927737       6.320609           0.060236
          239              O       9.137310       3.102536      10.583970      -0.197019      30.196740 0.32828229E+03  0.69652338E+04                                 7.873943                            5.568453       0.512488       2.298507                    0.999332      22.312852      54.820482       0.815014       0.354204      -1.144613       0.140554       0.108457      -0.044840       0.183110      -0.063163       0.063205      -0.123833      -0.089562      -0.042240      -0.112316      -0.070379       0.182696             10.550117      11.355508      -4.699991       5.298355      10.385121      -5.467627       9.909723          -0.000432
          240              O       6.698537       3.532577       7.196848      -0.215865      30.392931 0.34188520E+03  0.73188554E+04                                 7.883312                            5.666068       0.356635       2.238177                    0.999057      22.623654      55.608979       0.812510       0.352139      -1.147696       0.131502      -0.112026      -0.007912       0.172931      -0.008504       0.126191       0.039708       0.069217       0.282254      -0.119880      -0.061021       0.180901             10.324534       7.174438       1.821845       4.942496       7.413680       5.163708      16.385485          -0.000451
          241              O       6.338780      17.661456       2.071169      -0.539498      34.246181 0.53813778E+03  0.12936657E+05                                 8.383344                            7.179049       0.444996       2.184370                    0.999212      27.611507      72.525167       0.709424       0.359146      -1.139135      -0.006988       0.025969       0.003527       0.027123       0.014358      -0.037864       0.026478      -0.012705      -0.100077      -0.065473       0.031799       0.033673              9.359715       6.626984      -1.103847       0.467938      10.744182       3.538228      10.707979           0.066764
          242              O       5.166525       1.622020       1.457368      -0.539937      32.761828 0.49436595E+03  0.11649383E+05                                 8.149691                            6.854398       0.289849       2.132350                    0.998882      27.524435      71.867762       0.729341       0.356387      -1.139924       0.011178      -0.006122       0.021693       0.025160       0.025174       0.003559      -0.042446       0.076316       0.019605      -0.071451       0.025369       0.046081              9.306839       7.285381      -0.269977       3.662124       6.492204       0.404273      14.142934           0.059763
          243              O       3.093382       0.183793       0.362701      -0.528487      32.860981 0.50140798E+03  0.11859645E+05                                 8.186005                            6.940870       0.403602       2.177313                    0.998855      27.288511      71.433820       0.718717       0.360303      -1.136577      -0.002181      -0.021891       0.011722       0.024928       0.028850       0.006492       0.003374      -0.076296       0.101027      -0.064929       0.027005       0.037924              9.274872       9.715840       2.514835      -1.804660      10.387616      -3.359860       7.721160           0.065573
          244              O       4.224963      16.227334       1.002487      -0.547939      34.624935 0.53197011E+03  0.12758462E+05                                 8.458195                            7.133720       0.376637       2.160023                    0.999107      27.691370      72.777799       0.711900       0.358737      -1.138846      -0.026586       0.009322      -0.001579       0.028218      -0.016634       0.013811       0.045585       0.062986       0.056918      -0.070430       0.025891       0.044539              9.640060      15.380629       0.240232      -1.616719       7.218942      -0.927737       6.320608           0.060237
          245              O       9.137310      14.741464       3.092530      -0.197019      30.196757 0.32828250E+03  0.69652395E+04                                 7.873946                            5.568455       0.512486       2.298506                    0.999332      22.312858      54.820505       0.815013       0.354204      -1.144613       0.140555      -0.108457       0.044840       0.183110       0.063163      -0.063205      -0.123833      -0.089562      -0.042240      -0.112316      -0.070380       0.182696             10.550122      11.355513       4.699992      -5.298357      10.385125      -5.467630       9.909727          -0.000432
          246              O       6.698537      14.311423       6.479652      -0.215865      30.392926 0.34188514E+03  0.73188538E+04                                 7.883312                            5.666068       0.356635       2.238177                    0.999057      22.623652      55.608973       0.812510       0.352139      -1.147696       0.131502       0.112026       0.007911       0.172931       0.008504      -0.126191       0.039708       0.069217       0.282254      -0.119880      -0.061021       0.180901             10.324533       7.174438      -1.821844      -4.942495       7.413680       5.163708      16.385483          -0.000452
          247              O       6.338780       0.182544      11.605331      -0.539498      34.246165 0.53813746E+03  0.12936647E+05                                 8.383340                            7.179046       0.444998       2.184370                    0.999212      27.611502      72.525142       0.709424       0.359146      -1.139135      -0.006988      -0.025969      -0.003527       0.027123      -0.014358       0.037864       0.026478      -0.012706      -0.100078      -0.065473       0.031799       0.033674              9.359711       6.626981       1.103846      -0.467938      10.744178       3.538226      10.707973           0.066763
          248              O       5.166525      16.221980      12.219132      -0.539938      32.761844 0.49436623E+03  0.11649391E+05                                 8.149694                            6.854400       0.289849       2.132350                    0.998882      27.524441      71.867787       0.729340       0.356387      -1.139923       0.011178       0.006121      -0.021693       0.025160      -0.025174      -0.003559      -0.042446       0.076317       0.019605      -0.071451       0.025369       0.046081              9.306843       7.285383       0.269977      -3.662126       6.492207       0.404274      14.142940           0.059762
          249              O       2.244268       8.738207       0.362701      -0.528488      32.861033 0.50140899E+03  0.11859675E+05                                 8.186015                            6.940878       0.403601       2.177312                    0.998855      27.288533      71.433907       0.718716       0.360303      -1.136576       0.002181       0.021891       0.011722       0.024928       0.028850      -0.006492      -0.003374      -0.076296       0.101027      -0.064929       0.027005       0.037924              9.274884       9.715853       2.514839       1.804662      10.387628       3.359864       7.721170           0.065574
          250              O       1.112687      10.538666       1.002487      -0.547940      34.624997 0.53197127E+03  0.12758497E+05                                 8.458205                            7.133728       0.376635       2.160022                    0.999107      27.691396      72.777896       0.711899       0.358737      -1.138846       0.026586      -0.009323      -0.001579       0.028218      -0.016634      -0.013811      -0.045585       0.062986       0.056920      -0.070430       0.025891       0.044539              9.640073      15.380651       0.240233       1.616722       7.218951       0.927738       6.320616           0.060237
          251              O       6.875640      12.024536       3.092530      -0.197019      30.196735 0.32828224E+03  0.69652324E+04                                 7.873942                            5.568453       0.512488       2.298507                    0.999332      22.312851      54.820478       0.815014       0.354204      -1.144613      -0.140554       0.108457       0.044840       0.183110       0.063163       0.063205       0.123833      -0.089561      -0.042240      -0.112316      -0.070379       0.182696             10.550115      11.355506       4.699989       5.298353      10.385119       5.467626       9.909722          -0.000432
          252              O       9.314413      12.454577       6.479652      -0.215865      30.392937 0.34188528E+03  0.73188576E+04                                 7.883314                            5.666069       0.356635       2.238177                    0.999057      22.623656      55.608987       0.812510       0.352139      -1.147696      -0.131502      -0.112026       0.007911       0.172932       0.008504       0.126191      -0.039708       0.069217       0.282255      -0.119880      -0.061021       0.180901             10.324536       7.174439      -1.821845       4.942497       7.413682      -5.163710      16.385488          -0.000452
          253              O       9.674170       8.739456      11.605331      -0.539498      34.246175 0.53813765E+03  0.12936653E+05                                 8.383342                            7.179048       0.444997       2.184370                    0.999212      27.611505      72.525157       0.709424       0.359146      -1.139135       0.006988       0.025969      -0.003527       0.027123      -0.014358      -0.037864      -0.026477      -0.012706      -0.100077      -0.065472       0.031799       0.033673              9.359714       6.626983       1.103846       0.467938      10.744180      -3.538228      10.707978           0.066764
          254              O       0.171125      10.544020      12.219132      -0.539937      32.761800 0.49436539E+03  0.11649366E+05                                 8.149686                            6.854394       0.289849       2.132351                    0.998882      27.524420      71.867710       0.729341       0.356387      -1.139924      -0.011178      -0.006121      -0.021693       0.025160      -0.025174       0.003560       0.042446       0.076317       0.019605      -0.071450       0.025370       0.046081              9.306834       7.285377       0.269977       3.662122       6.492200      -0.404273      14.142925           0.059762
          255              O       2.244268       9.105793      13.313799      -0.528487      32.860961 0.50140759E+03  0.11859633E+05                                 8.186002                            6.940867       0.403603       2.177313                    0.998855      27.288501      71.433783       0.718717       0.360303      -1.136577       0.002181      -0.021891      -0.011722       0.024928      -0.028850       0.006492      -0.003374      -0.076296       0.101026      -0.064929       0.027005       0.037924              9.274868       9.715836      -2.514834      -1.804659      10.387611       3.359858       7.721157           0.065573
          256              O       1.112687       7.305334      12.674013      -0.547939      34.624943 0.53197024E+03  0.12758465E+05                                 8.458196                            7.133721       0.376635       2.160023                    0.999107      27.691371      72.777807       0.711900       0.358737      -1.138846       0.026586       0.009322       0.001579       0.028218       0.016634       0.013811      -0.045585       0.062986       0.056918      -0.070430       0.025892       0.044539              9.640062      15.380635      -0.240232      -1.616720       7.218943       0.927737       6.320609           0.060238
          257              O       6.875640       5.819464      10.583970      -0.197019      30.196746 0.32828237E+03  0.69652359E+04                                 7.873944                            5.568454       0.512487       2.298506                    0.999332      22.312854      54.820490       0.815014       0.354204      -1.144613      -0.140554      -0.108457      -0.044840       0.183110      -0.063163      -0.063205       0.123833      -0.089561      -0.042241      -0.112316      -0.070379       0.182696             10.550119      11.355509      -4.699991      -5.298355      10.385122       5.467628       9.909725          -0.000433
          258              O       9.314413       5.389423       7.196848      -0.215865      30.392921 0.34188510E+03  0.73188527E+04                                 7.883310                            5.666067       0.356636       2.238177                    0.999057      22.623653      55.608971       0.812510       0.352139      -1.147696      -0.131502       0.112026      -0.007912       0.172932      -0.008504      -0.126191      -0.039708       0.069218       0.282254      -0.119880      -0.061021       0.180901             10.324531       7.174436       1.821844      -4.942494       7.413678      -5.163706      16.385478          -0.000452
          259              O       9.674170       9.104544       2.071169      -0.539498      34.246202 0.53813820E+03  0.12936669E+05                                 8.383348                            7.179052       0.444996       2.184370                    0.999212      27.611515      72.525199       0.709424       0.359147      -1.139135       0.006988      -0.025969       0.003527       0.027123       0.014359       0.037864      -0.026478      -0.012706      -0.100077      -0.065473       0.031799       0.033673              9.359719       6.626987      -1.103847      -0.467938      10.744188      -3.538229      10.707983           0.066763
          260              O       0.171125       7.299980       1.457368      -0.539938      32.761900 0.49436731E+03  0.11649423E+05                                 8.149705                            6.854409       0.289846       2.132349                    0.998882      27.524464      71.867880       0.729340       0.356387      -1.139923      -0.011178       0.006121       0.021693       0.025160       0.025174      -0.003559       0.042445       0.076317       0.019605      -0.071450       0.025369       0.046081              9.306856       7.285393      -0.269977      -3.662131       6.492215      -0.404276      14.142960           0.059763
          261              O       7.581918       0.183793      14.039201      -0.528487      32.860949 0.50140735E+03  0.11859626E+05                                 8.185999                            6.940865       0.403603       2.177313                    0.998855      27.288497      71.433766       0.718717       0.360303      -1.136577       0.002181      -0.021891       0.011722       0.024927      -0.028850      -0.006492       0.003374      -0.076296       0.101026      -0.064929       0.027005       0.037924              9.274865       9.715832      -2.514833       1.804658      10.387608      -3.359857       7.721154           0.065574
          262              O       6.450337      16.227334      14.678987      -0.547940      34.624985 0.53197107E+03  0.12758491E+05                                 8.458204                            7.133727       0.376635       2.160022                    0.999107      27.691390      72.777878       0.711899       0.358737      -1.138846       0.026586       0.009322      -0.001579       0.028218       0.016634      -0.013811       0.045585       0.062986       0.056919      -0.070430       0.025891       0.044539              9.640071      15.380648      -0.240233       1.616722       7.218950      -0.927738       6.320615           0.060237
          263              O       1.537990      14.741464      16.769030      -0.197019      30.196756 0.32828249E+03  0.69652390E+04                                 7.873946                            5.568455       0.512487       2.298506                    0.999332      22.312857      54.820502       0.815013       0.354204      -1.144613      -0.140554      -0.108457       0.044840       0.183110      -0.063163       0.063205      -0.123833      -0.089562      -0.042240      -0.112316      -0.070380       0.182696             10.550122      11.355513      -4.699993       5.298357      10.385125      -5.467630       9.909728          -0.000432
          264              O       3.976763      14.311423      20.156152      -0.215866      30.392952 0.34188544E+03  0.73188622E+04                                 7.883317                            5.666071       0.356633       2.238176                    0.999057      22.623659      55.609003       0.812509       0.352139      -1.147696      -0.131502       0.112026       0.007911       0.172931      -0.008503       0.126191       0.039708       0.069217       0.282254      -0.119880      -0.061021       0.180901             10.324541       7.174442       1.821846       4.942499       7.413685       5.163713      16.385496          -0.000451
          265              O       4.336520       0.182544      25.281831      -0.539498      34.246195 0.53813807E+03  0.12936665E+05                                 8.383346                            7.179051       0.444996       2.184370                    0.999212      27.611513      72.525189       0.709424       0.359146      -1.139135       0.006988      -0.025969      -0.003527       0.027123       0.014359      -0.037864       0.026478      -0.012705      -0.100077      -0.065472       0.031799       0.033673              9.359718       6.626986      -1.103847       0.467938      10.744185       3.538229      10.707982           0.066764
          266              O       5.508775      16.221980      25.895632      -0.539937      32.761812 0.49436562E+03  0.11649373E+05                                 8.149688                            6.854395       0.289849       2.132351                    0.998882      27.524428      71.867734       0.729341       0.356387      -1.139924      -0.011178       0.006122      -0.021693       0.025160       0.025174       0.003559      -0.042446       0.076317       0.019605      -0.071451       0.025369       0.046081              9.306836       7.285378      -0.269977       3.662123       6.492202       0.404272      14.142927           0.059762
          267              O       7.581918      17.660207      26.990299      -0.528487      32.860963 0.50140763E+03  0.11859634E+05                                 8.186002                            6.940867       0.403602       2.177313                    0.998855      27.288502      71.433789       0.718717       0.360303      -1.136577       0.002181       0.021891      -0.011722       0.024928       0.028850       0.006492       0.003374      -0.076296       0.101027      -0.064929       0.027005       0.037924              9.274869       9.715836       2.514834      -1.804659      10.387613      -3.359859       7.721158           0.065573
          268              O       6.450337       1.616666      26.350513      -0.547940      34.624967 0.53197072E+03  0.12758480E+05                                 8.458200                            7.133724       0.376636       2.160023                    0.999107      27.691384      72.777850       0.711900       0.358737      -1.138846       0.026587      -0.009323       0.001579       0.028218      -0.016634       0.013811       0.045585       0.062986       0.056919      -0.070430       0.025891       0.044539              9.640066      15.380641       0.240232      -1.616721       7.218946      -0.927738       6.320612           0.060237
          269              O       1.537990       3.102536      24.260470      -0.197019      30.196755 0.32828246E+03  0.69652382E+04                                 7.873946                            5.568455       0.512487       2.298506                    0.999332      22.312856      54.820499       0.815013       0.354204      -1.144613      -0.140554       0.108457      -0.044840       0.183110       0.063163      -0.063205      -0.123833      -0.089562      -0.042240      -0.112316      -0.070379       0.182696             10.550122      11.355513       4.699993      -5.298357      10.385125      -5.467630       9.909728          -0.000433
          270              O       3.976763       3.532577      20.873348      -0.215865      30.392947 0.34188538E+03  0.73188604E+04                                 7.883316                            5.666070       0.356635       2.238177                    0.999057      22.623658      55.608996       0.812510       0.352139      -1.147696      -0.131502      -0.112026      -0.007911       0.172932       0.008503      -0.126191       0.039708       0.069217       0.282255      -0.119880      -0.061021       0.180901             10.324539       7.174441      -1.821846      -4.942499       7.413684       5.163712      16.385493          -0.000451
          271              O       4.336520      17.661456      15.747669      -0.539498      34.246216 0.53813846E+03  0.12936677E+05                                 8.383350                            7.179054       0.444996       2.184370                    0.999212      27.611521      72.525221       0.709424       0.359147      -1.139135       0.006988       0.025969       0.003527       0.027123      -0.014359       0.037864       0.026478      -0.012706      -0.100077      -0.065472       0.031799       0.033673              9.359722       6.626989       1.103847      -0.467939      10.744190       3.538231      10.707988           0.066765
          272              O       5.508775       1.622020      15.133868      -0.539937      32.761800 0.49436541E+03  0.11649366E+05                                 8.149684                            6.854392       0.289851       2.132351                    0.998882      27.524426      71.867718       0.729341       0.356386      -1.139924      -0.011178      -0.006121       0.021693       0.025160      -0.025174      -0.003560      -0.042446       0.076317       0.019606      -0.071451       0.025370       0.046081              9.306832       7.285375       0.269978      -3.662121       6.492199       0.404272      14.142921           0.059762
          273              O       8.431032       9.105793      26.990299      -0.528487      32.861000 0.50140834E+03  0.11859655E+05                                 8.186008                            6.940872       0.403603       2.177313                    0.998855      27.288521      71.433852       0.718717       0.360303      -1.136577      -0.002181      -0.021891      -0.011722       0.024928       0.028850      -0.006492      -0.003374      -0.076296       0.101027      -0.064929       0.027005       0.037924              9.274875       9.715844       2.514836       1.804660      10.387619       3.359861       7.721163           0.065573
          274              O       9.562613       7.305334      26.350513      -0.547941      34.625023 0.53197183E+03  0.12758514E+05                                 8.458211                            7.133733       0.376633       2.160021                    0.999107      27.691405      72.777938       0.711899       0.358737      -1.138846      -0.026586       0.009322       0.001579       0.028218      -0.016634      -0.013811      -0.045585       0.062986       0.056920      -0.070430       0.025891       0.044539              9.640079      15.380661       0.240234       1.616723       7.218956       0.927739       6.320621           0.060236
          275              O       3.799660       5.819464      24.260470      -0.197019      30.196751 0.32828241E+03  0.69652370E+04                                 7.873946                            5.568455       0.512488       2.298506                    0.999332      22.312854      54.820495       0.815013       0.354204      -1.144613       0.140555      -0.108457      -0.044840       0.183110       0.063163       0.063205       0.123833      -0.089562      -0.042241      -0.112316      -0.070379       0.182696             10.550121      11.355512       4.699992       5.298357      10.385125       5.467630       9.909728          -0.000431
          276              O       1.360887       5.389423      20.873348      -0.215864      30.392942 0.34188534E+03  0.73188592E+04                                 7.883314                            5.666069       0.356637       2.238178                    0.999057      22.623659      55.608993       0.812510       0.352139      -1.147696       0.131502       0.112026      -0.007911       0.172932       0.008503       0.126191      -0.039708       0.069217       0.282255      -0.119880      -0.061021       0.180901             10.324537       7.174440      -1.821845       4.942498       7.413682      -5.163710      16.385489          -0.000449
          277              O       1.001130       9.104544      15.747669      -0.539498      34.246164 0.53813744E+03  0.12936646E+05                                 8.383341                            7.179047       0.444997       2.184370                    0.999212      27.611499      72.525138       0.709424       0.359146      -1.139135      -0.006988      -0.025969       0.003527       0.027123      -0.014358      -0.037864      -0.026478      -0.012706      -0.100077      -0.065472       0.031799       0.033673              9.359712       6.626981       1.103846       0.467938      10.744179      -3.538227      10.707976           0.066764
          278              O      10.504175       7.299980      15.133868      -0.539937      32.761815 0.49436567E+03  0.11649374E+05                                 8.149688                            6.854395       0.289851       2.132351                    0.998882      27.524426      71.867731       0.729341       0.356387      -1.139924       0.011178       0.006121       0.021693       0.025160      -0.025174       0.003559       0.042446       0.076317       0.019605      -0.071451       0.025370       0.046081              9.306837       7.285379       0.269977       3.662124       6.492202      -0.404274      14.142931           0.059763
          279              O       8.431032       8.738207      14.039201      -0.528487      32.860976 0.50140786E+03  0.11859641E+05                                 8.186005                            6.940870       0.403601       2.177313                    0.998855      27.288504      71.433803       0.718717       0.360303      -1.136577      -0.002181       0.021891       0.011722       0.024928      -0.028850       0.006492      -0.003374      -0.076296       0.101027      -0.064929       0.027005       0.037924              9.274872       9.715842      -2.514836      -1.804660      10.387615       3.359859       7.721160           0.065574
          280              O       9.562613      10.538666      14.678987      -0.547939      34.624927 0.53196994E+03  0.12758456E+05                                 8.458193                            7.133718       0.376636       2.160023                    0.999107      27.691367      72.777786       0.711900       0.358737      -1.138846      -0.026586      -0.009323      -0.001579       0.028218       0.016634       0.013811      -0.045585       0.062986       0.056918      -0.070430       0.025892       0.044539              9.640058      15.380627      -0.240231      -1.616719       7.218940       0.927736       6.320606           0.060237
          281              O       3.799660      12.024536      16.769030      -0.197019      30.196753 0.32828244E+03  0.69652379E+04                                 7.873946                            5.568455       0.512487       2.298506                    0.999332      22.312855      54.820496       0.815013       0.354204      -1.144613       0.140554       0.108457       0.044840       0.183110      -0.063163      -0.063205       0.123833      -0.089561      -0.042240      -0.112316      -0.070379       0.182696             10.550121      11.355511      -4.699992      -5.298356      10.385126       5.467630       9.909727          -0.000431
          282              O       1.360887      12.454577      20.156152      -0.215865      30.392933 0.34188522E+03  0.73188561E+04                                 7.883313                            5.666068       0.356636       2.238177                    0.999057      22.623655      55.608982       0.812510       0.352139      -1.147696       0.131502      -0.112026       0.007912       0.172932      -0.008504      -0.126191      -0.039708       0.069218       0.282254      -0.119880      -0.061021       0.180901             10.324535       7.174438       1.821845      -4.942496       7.413681      -5.163709      16.385485          -0.000451
          283              O       1.001130       8.739456      25.281831      -0.539498      34.246232 0.53813883E+03  0.12936688E+05                                 8.383353                            7.179057       0.444998       2.184370                    0.999212      27.611530      72.525251       0.709424       0.359147      -1.139135      -0.006988       0.025969      -0.003527       0.027123       0.014359       0.037864      -0.026477      -0.012705      -0.100077      -0.065473       0.031800       0.033673              9.359725       6.626991      -1.103848      -0.467939      10.744193      -3.538231      10.707990           0.066763
          284              O      10.504175      10.544020      25.895632      -0.539938      32.761861 0.49436654E+03  0.11649400E+05                                 8.149697                            6.854403       0.289848       2.132350                    0.998882      27.524447      71.867812       0.729340       0.356387      -1.139923       0.011178      -0.006122      -0.021693       0.025160       0.025174      -0.003559       0.042446       0.076317       0.019605      -0.071451       0.025369       0.046081              9.306847       7.285387      -0.269977      -3.662128       6.492209      -0.404274      14.142947           0.059762

******************************************************
Auxiliary information for the entire system
The total spin magnetic moment of the unit cell is   7.901288
The total net atomic charge of the unit cell is   0.000012
Accuracy of reproducing the electrostatic potential in the unit cell:
  The inner radius (bohr) =    5.0000
  The outer radius (bohr) =   12.0000
  Valid grid points have density less than (e/(bohr^3)) =    0.0001
  The number of valid grid points were=       292044
  The rms potential error without charges in kcal/mol is=      4.09242
  The rms potential error with partial charges in kcal/mol is=      0.86597
  The RRMSE value at monopole order=      0.21160
  The rms potential error with partial charges and cloud penetration in kcal/mol is=      0.86206
  The RRMSE value at monopole order with cloud penetration is=      0.21065
  The rms potential error with partial charges and atomic dipoles in kcal/mol is=      0.58031
  The RRMSE value at dipole order=      0.14180
  The rms potential error with partial charges, atomic dipoles and cloud penetration in kcal/mol is=      0.56611
  The RRMSE value at dipole order with cloud penetration=      0.13833

******************************************************
The electron densities and ab initio electrostatic potential were computed in VASP using the PBE functional and
projector augmented wave method. See the main text of the journal article for a description of computational details.
The atomic charges, dipoles, and quadrupoles were computed with the DDEC6 method as described in
(a) T. A. Manz and N. Gabaldon Limas, RSC Adv. 6 (2016) 47771-47801 DOI: 10.1039/c6ra04656h
(b) N. Gabaldon Limas and T. A. Manz, RSC Adv. 8 (2018) 2678-2707 DOI: 10.1039/c7ra11829e.
For each atom in the material, the electron cloud parameters were fit to the spherically averaged atom-in-material
electron density using radial positions for which this density was between 10^-4 and 10^-2 electrons per cubic bohr.
The polarizabilities, dispersion coefficients, and quantum Drude oscillator (QDO) parameters were fit using the MCLF method.
The magnetic structure of the system was optimized in VASP from the default ferromagnetic initial guess using spin polarization.
The atomic spin moments (ASMs) were computed on this optimized magnetic structure using the DDEC6 partition as inputs
to the method of T. A. Manz and D. S. Sholl, J. Chem. Theory Comput. 7 (2011) 4146-4164 DOI: 10.1021/ct200539n.
The RMSE and RRMSE were computed using a uniform grid with Ewald summation.
