# Supplementary material for: A collection of forcefield precursors for metal–organic frameworks
Source: RSC Adv. 2019 Nov 13;9(63):36492–507. doi: 10.1039/c9ra07327b (PMC9075174; doi:10.1039/c9ra07327b)
Supplement: RA-009-C9RA07327B-s3696 [file RA-009-C9RA07327B-s3696.xyz]

  140
jmolscript: load "" {1 1 1} spacegroup "x,y,z" unitcell [{     13.319100     0.000000     0.000000 }, {      0.000000    14.008700     0.000000 }, {      0.000000    -0.806108    14.807775 }]
Cu     0.000000     6.601296     7.403887     0.734251
Cu     6.659550     7.004350     0.000000     0.735747
Cu     0.000000     0.000000     0.000000     0.787687
Cu     6.659550    -0.403054     7.403887     0.802309
H      9.206162     9.114192    13.172997     0.135092
H      9.260770    12.190245    10.578674     0.141269
H      6.069514     9.799526    10.774137     0.134926
H      9.407280    12.032966    14.754467     0.183231
H      9.326034    13.147715    13.654249     0.192239
H     10.334290     0.090362     0.038500     0.204936
H     10.578029     9.941195     9.767208     0.123816
H     11.158742     8.453566     8.144276     0.100440
H      1.133455     7.594387     9.953786     0.102111
H      0.677942     9.037603    11.646315     0.145442
H      2.546612     3.685346     9.038666     0.135535
H      2.601220     0.609293    11.632988     0.141380
H     12.729064     3.000012    11.437525     0.135057
H      2.747730     0.766572     7.457195     0.182538
H      2.666484    -0.348177     8.557413     0.191300
H      3.674740    13.515284     7.365387     0.205209
H      3.918479     2.858343    12.444454     0.123381
H      4.499192     4.345972    14.067386     0.100181
H      7.793005     5.205151    12.257876     0.101995
H      7.337492     3.761935    10.565347     0.145574
H      4.112938     4.088400     1.634778     0.135092
H      4.058330     1.012347     4.229101     0.141269
H      7.249586     3.403066     4.033638     0.134926
H      3.911820     1.169626     0.053308     0.183231
H      3.993066     0.054877     1.153526     0.192239
H      2.984810    13.112230    14.769275     0.204936
H      2.741071     3.261397     5.040567     0.123816
H      2.160358     4.749026     6.663499     0.100440
H     12.185645     5.608205     4.853989     0.102111
H     12.641158     4.164989     3.161460     0.145442
H     10.772488     9.517246     5.769109     0.135535
H     10.717880    12.593299     3.174787     0.141380
H      0.590036    10.202580     3.370250     0.135057
H     10.571370    12.436020     7.350580     0.182538
H     10.652616    13.550769     6.250362     0.191300
H      9.644360    -0.312692     7.442388     0.205209
H      9.400621    10.344249     2.363321     0.123381
H      8.819908     8.856620     0.740389     0.100181
H      5.526095     7.997441     2.549899     0.101994
H      5.981608     9.440657     4.242428     0.145574
C      6.766103     8.175524    12.762821     0.589221
C      7.497321     9.296984    12.100321     0.017700
C      8.780617     9.621210    12.521158    -0.217495
C      9.413407    10.710269    11.954613     0.176688
C      8.816312    11.464208    10.953755    -0.210767
C      7.563917    11.121328    10.528180     0.018261
C      6.912613    10.036107    11.085989    -0.113573
C      6.944579    11.894115     9.379245     0.561060
C      9.913406    12.671314    14.248041    -0.549272
C     10.982131    11.944592    13.431392     0.366134
C     11.964814    10.656180    11.983192     0.205342
C     12.228266     9.685346    10.902965     0.087261
C     11.381171     9.476923     9.829401    -0.177263
C     11.736791     8.585456     8.860973     0.101087
C      0.342301     8.081103     9.916767     0.114129
C      0.081247     8.945773    10.939984    -0.151585
C      0.106553     4.624014     9.448841     0.589030
C      0.837771     3.502554    10.111341     0.018172
C      2.121067     3.178328     9.690504    -0.216211
C      2.753857     2.089269    10.257050     0.178315
C      2.156762     1.335330    11.257907    -0.211170
C      0.904367     1.678210    11.683483     0.017455
C      0.253063     2.763431    11.125674    -0.113526
C      0.285029     0.905423    12.832418     0.559784
C      3.253856     0.128224     7.963621    -0.549275
C      4.322581     0.854946     8.780270     0.366177
C      5.305264     2.143358    10.228471     0.203393
C      5.568716     3.114192    11.308698     0.088048
C      4.721621     3.322615    12.382261    -0.178214
C      5.077241     4.214082    13.350690     0.100679
C      7.001851     4.718435    12.294896     0.113856
C      6.740797     3.853765    11.271678    -0.151599
C      6.552997     5.027068     2.044954     0.589221
C      5.821779     3.905608     2.707454     0.017700
C      4.538483     3.581382     2.286617    -0.217495
C      3.905693     2.492323     2.853162     0.176688
C      4.502788     1.738384     3.854020    -0.210767
C      5.755183     2.081264     4.279595     0.018261
C      6.406487     3.166485     3.721786    -0.113573
C      6.374521     1.308477     5.428530     0.561060
C      3.405694     0.531278     0.559734    -0.549272
C      2.336969     1.258000     1.376383     0.366134
C      1.354286     2.546412     2.824583     0.205342
C      1.090834     3.517246     3.904810     0.087261
C      1.937929     3.725669     4.978374    -0.177263
C      1.582309     4.617136     5.946802     0.101087
C     12.976799     5.121489     4.891008     0.114129
C     13.237853     4.256819     3.867791    -0.151585
C     13.212547     8.578578     5.358934     0.589030
C     12.481329     9.700038     4.696434     0.018172
C     11.198033    10.024264     5.117271    -0.216211
C     10.565243    11.113323     4.550725     0.178315
C     11.162338    11.867262     3.549868    -0.211170
C     12.414733    11.524382     3.124292     0.017455
C     13.066037    10.439161     3.682101    -0.113526
C     13.034071    12.297169     1.975357     0.559784
C     10.065244    13.074368     6.844154    -0.549275
C      8.996519    12.347646     6.027505     0.366177
C      8.013836    11.059234     4.579304     0.203393
C      7.750384    10.088400     3.499077     0.088048
C      8.597479     9.879977     2.425514    -0.178214
C      8.241859     8.988510     1.457085     0.100679
C      6.317249     8.484157     2.512879     0.113856
C      6.578303     9.348827     3.536097    -0.151599
N     10.731598    11.075215    12.420021    -0.120006
N     12.273018    12.039673    13.583912    -0.219707
N     12.902612    11.234419    12.671013    -0.216385
N     12.880902     7.892297     8.894586    -0.195673
N      4.072048     1.724323     9.791641    -0.121400
N      5.613468     0.759865     8.627750    -0.224859
N      6.243062     1.565119     9.540649    -0.216349
N      6.221352     4.907241    13.317076    -0.196057
N      2.587502     2.127377     2.387754    -0.120006
N      1.046082     1.162919     1.223863    -0.219707
N      0.416488     1.968173     2.136762    -0.216385
N      0.438198     5.310295     5.913189    -0.195673
N      9.247052    11.478269     5.016134    -0.121400
N      7.705632    12.442727     6.180025    -0.224859
N      7.076038    11.637473     5.267126    -0.216349
N      7.097748     8.295351     1.490699    -0.196057
O      7.416341     7.480984    13.547485    -0.581106
O      5.590026     7.998115    12.496281    -0.580307
O      7.615329    12.853766     8.927904    -0.551960
O      5.835497    11.573009     8.921684    -0.584440
O      0.756791     5.318554     8.664177    -0.581255
O     12.249576     4.801423     9.715381    -0.580115
O      0.955779    -0.054228    13.283759    -0.537855
O     12.495047     1.226529    13.289978    -0.580015
O      5.902759     5.721608     1.260290    -0.581106
O      7.729074     5.204477     2.311494    -0.580307
O      5.703771     0.348826     5.879871    -0.551960
O      7.483603     1.629583     5.886091    -0.584440
O     12.562309     7.884038     6.143598    -0.581255
O      1.069524     8.401169     5.092394    -0.580115
O     12.363321    13.256820     1.524016    -0.537855
O      0.824053    11.976063     1.517797    -0.580015

The following XYZ coordinates are in angstroms. Other properties are in atomic units.
The sperically averaged electron density of each atom fit to a function of the form exp(a - br)
eigen_1, eigen_2 and eigen_3 are the three eigenvalues of traceless quadrupole moment tensor
  atom number  atomic symbol              X              Y              Z     net charge C6 coefficient C8 coefficient C10 coefficient fluctuating dipole atomic polarizability isotropic forcefield polarizability              a              b squared Pearson coefficient          <r^3>          <r^4>         wp_QDO          m_QDO          q_QDO       dipole_x       dipole_y       dipole_z         dipole            Qxy            Qxz            Qyz     Q(x^2-y^2)  Q(3z^2 - R^2)        eigen_1        eigen_2        eigen_3 static polarizability      alpha(xx)      alpha(xy)      alpha(xz)      alpha(yy)      alpha(yz)      alpha(zz) atomic spin moment
            1             Cu       0.000000       6.601296       7.403887       0.734251      76.278376 0.10170514E+04  0.27729973E+05                                15.698054                           11.101284       0.935559       2.201454                    0.994514      42.991095     107.886380       0.494384       0.454396      -1.110373      -0.000000      -0.000000       0.000000       0.000000      -0.031491       0.057625      -0.074950       0.085895      -0.107119      -0.108513      -0.008187       0.116700             21.656750       9.714659      -6.161813      -1.165738      28.243296       0.735831      27.012296          -0.685019
            2             Cu       6.659550       7.004350       0.000000       0.735747      76.207688 0.10156272E+04  0.27680501E+05                                15.687546                           11.092067       0.936872       2.202116                    0.994516      42.968508     107.797027       0.494703       0.454278      -1.110483      -0.000000      -0.000000      -0.000000       0.000000       0.031509      -0.057635      -0.074927       0.085981      -0.107139      -0.108508      -0.008219       0.116727             21.648405       9.708711       6.159228       1.166209      28.233215       0.736649      27.003289          -0.690020
            3             Cu       0.000000       0.000000       0.000000       0.787687      85.488156 0.10685349E+04  0.29417603E+05                                16.885307                           11.367382       0.949922       2.226636                    0.993467      41.834152     104.585273       0.490596       0.453486      -1.113874      -0.000000       0.000000      -0.000000       0.000000      -0.008149      -0.068787      -0.012490       0.010174       0.080871      -0.065945      -0.014602       0.080547             25.179868      19.343582      12.506830       5.727127      24.779649       0.940294      31.416372          -0.006736
            4             Cu       6.659550      -0.403054       7.403887       0.802309      84.046511 0.10475007E+04  0.28678283E+05                                16.670507                           11.227774       1.013049       2.248772                    0.993615      41.552671     103.389317       0.495727       0.451299      -1.115891       0.000000       0.000000      -0.000000       0.000000       0.006541       0.069341      -0.012669       0.010236       0.084628      -0.065775      -0.015997       0.081772             24.857318      19.085050     -12.334782      -5.623951      24.465121       0.897635      31.021782          -0.737317
            5              H       9.206162       9.114192      13.172997       0.135092       1.084666 0.80734863E+01  0.78959806E+02                                 1.708090                            1.634973      -1.115247       2.361711                    0.997671       3.347663       9.170486       0.504394       1.241627      -0.718656       0.015772      -0.023591       0.023591       0.036903      -0.005320       0.011728      -0.006846       0.008957      -0.002532      -0.011092      -0.006330       0.017422              1.734549       1.599014      -0.022192       0.172404       1.709124      -0.397297       1.895508          -0.000179
            6              H       9.260770      12.190245      10.578674       0.141269       1.054720 0.78518935E+01  0.76266537E+02                                 1.682790                            1.618249      -1.017456       2.412532                    0.998624       3.266658       8.920318       0.504196       1.250684      -0.717291       0.014435       0.032066      -0.016162       0.038701       0.011958      -0.001604      -0.004268      -0.000135      -0.026590      -0.010631      -0.006429       0.017060              1.701001       1.624227       0.191666      -0.034703       1.826654      -0.320039       1.652122          -0.000517
            7              H       6.069514       9.799526      10.774137       0.134926       1.264760 0.96879059E+01  0.99028981E+02                                 1.878101                            1.780974      -1.357590       2.250657                    0.994451       3.524980       9.827104       0.488042       1.227768      -0.721679      -0.036568      -0.010420      -0.014283       0.040618       0.004020       0.005657       0.006044       0.011900      -0.016360      -0.010684      -0.002193       0.012877              1.899360       2.310192       0.222270       0.301101       1.692503      -0.105481       1.695384           0.000042
            8              H       9.407280      12.032966      14.754467       0.183231       0.884019 0.62987563E+01  0.57372870E+02                                 1.446918                            1.407219      -0.760194       2.544976                    0.999993       2.904796       7.454946       0.570367       1.178962      -0.734658      -0.006137      -0.004701       0.010798       0.013280      -0.002477      -0.005041      -0.001570      -0.004829      -0.005761      -0.007483       0.002959       0.004524              1.457789       1.420875       0.256790      -0.221458       1.475668      -0.237761       1.476824           0.000013
            9              H       9.326034      13.147715      13.654249       0.192239       0.844200 0.58736575E+01  0.52290777E+02                                 1.377323                            1.338996      -0.763183       2.553196                    0.999989       2.753212       6.863233       0.601047       1.144672      -0.744113      -0.007561       0.013535      -0.006559       0.016834      -0.005442      -0.001436      -0.003233      -0.000445       0.008400      -0.007866       0.002649       0.005218              1.384844       1.426880      -0.213297       0.257285       1.311139      -0.160436       1.416513           0.000021
           10              H      10.334290       0.090362       0.038500       0.204936       0.959558 0.67663289E+01  0.63156552E+02                                 1.574753                            1.494647      -1.090273       2.411911                    0.998282       2.955657       7.844460       0.530011       1.238100      -0.720995       0.004979       0.015123       0.013055       0.020590      -0.002061      -0.001840       0.008810      -0.004325       0.002114      -0.007571      -0.003093       0.010663              1.613855       1.524274       0.230928       0.249953       1.626493       0.343170       1.690797           0.000019
           11              H      10.578029       9.941195       9.767208       0.123816       1.004953 0.70926395E+01  0.67434635E+02                                 1.635881                            1.539382      -1.013345       2.396785                    0.998429       3.413219       9.344115       0.514180       1.252899      -0.714079      -0.030954       0.014174      -0.007314       0.034822      -0.003209       0.014532       0.006021       0.005872      -0.004070      -0.016708       0.000714       0.015994              1.681189       2.019262      -0.480592      -0.068146       1.562317       0.086213       1.461987          -0.000290
           12              H      11.158742       8.453566       8.144276       0.100440       1.244866 0.89649623E+01  0.89274169E+02                                 1.824520                            1.686388      -0.885655       2.457369                    0.998977       3.342568       8.996748       0.517048       1.189592      -0.732333      -0.033861      -0.006390      -0.033815       0.048279      -0.005785       0.014772       0.006834       0.020225      -0.011480      -0.019564      -0.001378       0.020943              1.884951       1.756321      -0.006692       0.441005       1.498946       0.155242       2.399586          -0.000432
           13              H       1.133455       7.594387       9.953786       0.102111       1.176310 0.82582203E+01  0.80295244E+02                                 1.737365                            1.602652      -0.808682       2.497308                    0.999554       3.209548       8.443025       0.540107       1.166334      -0.738432       0.041652      -0.023982       0.007604       0.048661      -0.009583       0.008886       0.002106       0.020853      -0.005004      -0.015563      -0.002435       0.017998              1.809140       2.117610      -0.563488       0.020450       1.893534       0.095695       1.416277          -0.000717
           14              H       0.677942       9.037603      11.646315       0.145442       1.090126 0.78215360E+01  0.75095072E+02                                 1.654710                            1.566248      -0.925265       2.463714                    0.999065       3.094127       8.113435       0.542409       1.176143      -0.736185       0.027511       0.001434       0.029764       0.040556      -0.009706       0.010400       0.000403       0.021508       0.008799      -0.016956      -0.001963       0.018919              1.675421       1.720563      -0.004748       0.387772       1.435653       0.178393       1.870048          -0.000356
           15              H       2.546612       3.685346       9.038666       0.135535       1.081834 0.80470198E+01  0.78636018E+02                                 1.705259                            1.632445      -1.112580       2.363458                    0.997703       3.341950       9.150920       0.504715       1.241862      -0.718625       0.015885       0.023530      -0.023626       0.036935       0.005401      -0.011731      -0.006773       0.008945      -0.002405      -0.010994      -0.006439       0.017434              1.731540       1.596396       0.022244      -0.172030       1.706213      -0.396197       1.892010          -0.000202
           16              H       2.601220       0.609293      11.632988       0.141380       1.052235 0.78289821E+01  0.75990156E+02                                 1.680592                            1.616294      -1.010921       2.416036                    0.998664       3.261630       8.904083       0.504298       1.251315      -0.717185       0.014631      -0.032098       0.016003       0.038736      -0.011905       0.001524      -0.004430      -0.000263      -0.026508      -0.010756      -0.006261       0.017017              1.698672       1.622117      -0.191353       0.034757       1.824091      -0.319203       1.649808          -0.000002
           17              H      12.729064       3.000012      11.437525       0.135057       1.261198 0.96514123E+01  0.98544656E+02                                 1.873295                            1.776621      -1.354407       2.252254                    0.994507       3.517999       9.796181       0.489141       1.226393      -0.722015      -0.036681       0.010451       0.014231       0.040710      -0.003949      -0.005760       0.006027       0.012056      -0.016287      -0.010712      -0.002226       0.012938              1.894455       2.304008      -0.221502      -0.300008       1.688229      -0.104822       1.691129           0.000007
           18              H       2.747730       0.766572       7.457195       0.182538       0.886185 0.63185287E+01  0.57597534E+02                                 1.449093                            1.409255      -0.759735       2.544577                    0.999992       2.909730       7.470267       0.570064       1.178675      -0.734710      -0.005879       0.004699      -0.010831       0.013189       0.002495       0.004986      -0.001590      -0.004926      -0.005709      -0.007461       0.002924       0.004537              1.460004       1.422991      -0.257349       0.221946       1.477932      -0.238303       1.479089           0.000121
           19              H       2.666484      -0.348177       8.557413       0.191300       0.847489 0.59031262E+01  0.52620665E+02                                 1.380955                            1.342372      -0.761790       2.553000                    0.999989       2.760212       6.885850       0.600256       1.144709      -0.744082      -0.007327      -0.013529       0.006490       0.016699       0.005399       0.001454      -0.003213      -0.000522       0.008463      -0.007833       0.002649       0.005183              1.388540       1.430812       0.214198      -0.258343       1.314524      -0.161054       1.420285           0.000131
           20              H       3.674740      13.515284       7.365387       0.205209       0.961288 0.67831173E+01  0.63367212E+02                                 1.578122                            1.497665      -1.094766       2.410062                    0.998237       2.959459       7.863863       0.528737       1.240027      -0.720547       0.005224      -0.015088      -0.013089       0.020646       0.002080       0.001824       0.008786      -0.004358       0.001988      -0.007552      -0.003090       0.010642              1.617404       1.527564      -0.231605      -0.250836       1.629958       0.344256       1.694690           0.000204
           21              H       3.918479       2.858343      12.444454       0.123381       1.007190 0.71126708E+01  0.67672123E+02                                 1.638090                            1.541371      -1.015690       2.395284                    0.998399       3.418034       9.360252       0.513945       1.252601      -0.714128      -0.030813      -0.014147       0.007203       0.034662       0.003218      -0.014503       0.006094       0.005836      -0.003931      -0.016723       0.000754       0.015969              1.683493       2.022090       0.481478       0.068362       1.564372       0.086519       1.464019          -0.000321
           22              H       4.499192       4.345972      14.067386       0.100181       1.247513 0.89886426E+01  0.89574032E+02                                 1.827424                            1.688843      -0.887423       2.456301                    0.998958       3.346907       9.013293       0.516538       1.189915      -0.732242      -0.033810       0.006381       0.033807       0.048236       0.005791      -0.014765       0.006843       0.020234      -0.011429      -0.019569      -0.001370       0.020938              1.888122       1.758942       0.006750      -0.441947       1.501158       0.155704       2.404267          -0.000449
           23              H       7.793005       5.205151      12.257876       0.101995       1.177119 0.82652122E+01  0.80379968E+02                                 1.738082                            1.603263      -0.809341       2.496891                    0.999549       3.210932       8.447455       0.540040       1.166237      -0.738450       0.041615       0.023996      -0.007671       0.048646       0.009578      -0.008914       0.002090       0.020836      -0.004948      -0.015559      -0.002447       0.018006              1.809923       2.118454       0.563851      -0.020429       1.894470       0.095809       1.416845          -0.000728
           24              H       7.337492       3.761935      10.565347       0.145574       1.091044 0.78305803E+01  0.75210530E+02                                 1.656276                            1.567658      -0.927006       2.462986                    0.999053       3.095632       8.121359       0.541853       1.176901      -0.735999       0.027451      -0.001454      -0.029833       0.040567       0.009726      -0.010397       0.000344       0.021578       0.008870      -0.016976      -0.001982       0.018958              1.677024       1.722146       0.004778      -0.388274       1.436967       0.178716       1.871959          -0.000377
           25              H       4.112938       4.088400       1.634778       0.135092       1.084665 0.80734822E+01  0.78959764E+02                                 1.708090                            1.634973      -1.115247       2.361711                    0.997671       3.347662       9.170486       0.504393       1.241629      -0.718655      -0.015772       0.023591      -0.023591       0.036903      -0.005320       0.011728      -0.006846       0.008957      -0.002532      -0.011092      -0.006330       0.017422              1.734549       1.599015      -0.022192       0.172404       1.709125      -0.397297       1.895509          -0.000179
           26              H       4.058330       1.012347       4.229101       0.141269       1.054720 0.78518935E+01  0.76266537E+02                                 1.682790                            1.618249      -1.017455       2.412532                    0.998624       3.266658       8.920318       0.504196       1.250684      -0.717291      -0.014435      -0.032066       0.016162       0.038701       0.011958      -0.001604      -0.004268      -0.000135      -0.026590      -0.010631      -0.006429       0.017060              1.701001       1.624227       0.191666      -0.034703       1.826654      -0.320039       1.652122          -0.000517
           27              H       7.249586       3.403066       4.033638       0.134926       1.264760 0.96879037E+01  0.99028957E+02                                 1.878101                            1.780974      -1.357590       2.250657                    0.994451       3.524979       9.827103       0.488042       1.227769      -0.721679       0.036568       0.010420       0.014283       0.040618       0.004020       0.005657       0.006044       0.011900      -0.016360      -0.010684      -0.002193       0.012877              1.899360       2.310192       0.222270       0.301101       1.692503      -0.105481       1.695384           0.000042
           28              H       3.911820       1.169626       0.053308       0.183231       0.884019 0.62987563E+01  0.57372870E+02                                 1.446918                            1.407219      -0.760194       2.544976                    0.999993       2.904796       7.454946       0.570367       1.178962      -0.734658       0.006137       0.004701      -0.010798       0.013280      -0.002477      -0.005041      -0.001570      -0.004829      -0.005761      -0.007483       0.002959       0.004524              1.457789       1.420875       0.256790      -0.221458       1.475668      -0.237761       1.476824           0.000013
           29              H       3.993066       0.054877       1.153526       0.192239       0.844200 0.58736575E+01  0.52290777E+02                                 1.377323                            1.338996      -0.763183       2.553197                    0.999989       2.753212       6.863233       0.601047       1.144672      -0.744113       0.007561      -0.013535       0.006559       0.016834      -0.005442      -0.001436      -0.003233      -0.000445       0.008400      -0.007866       0.002649       0.005218              1.384844       1.426880      -0.213297       0.257285       1.311139      -0.160436       1.416513           0.000021
           30              H       2.984810      13.112230      14.769275       0.204936       0.959558 0.67663322E+01  0.63156586E+02                                 1.574753                            1.494647      -1.090274       2.411911                    0.998282       2.955658       7.844461       0.530012       1.238099      -0.720995      -0.004979      -0.015123      -0.013055       0.020590      -0.002061      -0.001840       0.008810      -0.004325       0.002114      -0.007571      -0.003093       0.010663              1.613854       1.524274       0.230928       0.249953       1.626493       0.343170       1.690796           0.000019
           31              H       2.741071       3.261397       5.040567       0.123816       1.004953 0.70926395E+01  0.67434635E+02                                 1.635881                            1.539382      -1.013345       2.396785                    0.998429       3.413219       9.344115       0.514180       1.252899      -0.714079       0.030954      -0.014174       0.007314       0.034822      -0.003209       0.014532       0.006021       0.005872      -0.004070      -0.016708       0.000714       0.015994              1.681189       2.019262      -0.480592      -0.068146       1.562317       0.086213       1.461987          -0.000290
           32              H       2.160358       4.749026       6.663499       0.100440       1.244866 0.89649619E+01  0.89274161E+02                                 1.824520                            1.686388      -0.885655       2.457369                    0.998977       3.342568       8.996747       0.517048       1.189592      -0.732333       0.033861       0.006390       0.033815       0.048279      -0.005785       0.014772       0.006834       0.020225      -0.011480      -0.019564      -0.001378       0.020943              1.884951       1.756321      -0.006692       0.441005       1.498946       0.155241       2.399586          -0.000432
           33              H      12.185645       5.608205       4.853989       0.102111       1.176310 0.82582203E+01  0.80295244E+02                                 1.737365                            1.602652      -0.808682       2.497308                    0.999554       3.209548       8.443025       0.540107       1.166334      -0.738432      -0.041652       0.023982      -0.007604       0.048661      -0.009583       0.008886       0.002106       0.020853      -0.005004      -0.015563      -0.002435       0.017998              1.809140       2.117610      -0.563488       0.020450       1.893534       0.095695       1.416277          -0.000717
           34              H      12.641158       4.164989       3.161460       0.145442       1.090125 0.78215341E+01  0.75095048E+02                                 1.654710                            1.566247      -0.925265       2.463714                    0.999065       3.094127       8.113434       0.542409       1.176143      -0.736185      -0.027511      -0.001434      -0.029764       0.040556      -0.009706       0.010400       0.000403       0.021508       0.008799      -0.016956      -0.001963       0.018919              1.675421       1.720563      -0.004748       0.387772       1.435652       0.178393       1.870047          -0.000356
           35              H      10.772488       9.517246       5.769109       0.135535       1.081834 0.80470198E+01  0.78636016E+02                                 1.705259                            1.632445      -1.112580       2.363458                    0.997703       3.341950       9.150919       0.504715       1.241862      -0.718625      -0.015885      -0.023530       0.023626       0.036935       0.005401      -0.011731      -0.006773       0.008945      -0.002405      -0.010994      -0.006439       0.017434              1.731539       1.596396       0.022244      -0.172030       1.706213      -0.396197       1.892010          -0.000202
           36              H      10.717880      12.593299       3.174787       0.141380       1.052235 0.78289821E+01  0.75990158E+02                                 1.680593                            1.616294      -1.010921       2.416036                    0.998664       3.261630       8.904084       0.504298       1.251315      -0.717184      -0.014631       0.032098      -0.016003       0.038736      -0.011905       0.001524      -0.004430      -0.000263      -0.026508      -0.010756      -0.006261       0.017017              1.698672       1.622117      -0.191353       0.034757       1.824091      -0.319203       1.649808          -0.000002
           37              H       0.590036      10.202580       3.370250       0.135057       1.261198 0.96514123E+01  0.98544656E+02                                 1.873295                            1.776621      -1.354407       2.252254                    0.994507       3.517999       9.796181       0.489141       1.226393      -0.722015       0.036681      -0.010451      -0.014231       0.040710      -0.003949      -0.005760       0.006027       0.012056      -0.016287      -0.010712      -0.002226       0.012938              1.894455       2.304008      -0.221502      -0.300008       1.688229      -0.104822       1.691129           0.000007
           38              H      10.571370      12.436020       7.350580       0.182538       0.886185 0.63185288E+01  0.57597534E+02                                 1.449093                            1.409255      -0.759734       2.544577                    0.999992       2.909730       7.470267       0.570064       1.178675      -0.734710       0.005879      -0.004699       0.010831       0.013189       0.002495       0.004986      -0.001590      -0.004926      -0.005709      -0.007461       0.002924       0.004537              1.460004       1.422991      -0.257349       0.221946       1.477932      -0.238303       1.479089           0.000121
           39              H      10.652616      13.550769       6.250362       0.191300       0.847489 0.59031268E+01  0.52620673E+02                                 1.380955                            1.342372      -0.761790       2.553000                    0.999989       2.760212       6.885851       0.600256       1.144709      -0.744082       0.007327       0.013529      -0.006490       0.016699       0.005399       0.001454      -0.003213      -0.000522       0.008463      -0.007833       0.002649       0.005183              1.388540       1.430812       0.214198      -0.258343       1.314524      -0.161054       1.420285           0.000131
           40              H       9.644360      -0.312692       7.442388       0.205209       0.961288 0.67831193E+01  0.63367229E+02                                 1.578122                            1.497665      -1.094766       2.410062                    0.998237       2.959460       7.863863       0.528737       1.240026      -0.720548      -0.005224       0.015088       0.013089       0.020646       0.002080       0.001824       0.008786      -0.004358       0.001988      -0.007552      -0.003090       0.010642              1.617403       1.527563      -0.231605      -0.250836       1.629957       0.344256       1.694690           0.000205
           41              H       9.400621      10.344249       2.363321       0.123381       1.007190 0.71126709E+01  0.67672123E+02                                 1.638090                            1.541371      -1.015690       2.395284                    0.998399       3.418034       9.360252       0.513945       1.252601      -0.714128       0.030813       0.014147      -0.007203       0.034662       0.003218      -0.014503       0.006094       0.005836      -0.003931      -0.016723       0.000754       0.015969              1.683493       2.022090       0.481478       0.068362       1.564372       0.086519       1.464019          -0.000321
           42              H       8.819908       8.856620       0.740389       0.100181       1.247513 0.89886431E+01  0.89574040E+02                                 1.827424                            1.688844      -0.887423       2.456301                    0.998958       3.346907       9.013294       0.516538       1.189915      -0.732242       0.033810      -0.006381      -0.033807       0.048236       0.005791      -0.014765       0.006843       0.020234      -0.011429      -0.019569      -0.001370       0.020938              1.888123       1.758942       0.006750      -0.441947       1.501158       0.155704       2.404268          -0.000449
           43              H       5.526095       7.997441       2.549899       0.101994       1.177119 0.82652135E+01  0.80379976E+02                                 1.738081                            1.603262      -0.809341       2.496891                    0.999549       3.210933       8.447455       0.540040       1.166236      -0.738450      -0.041615      -0.023996       0.007671       0.048646       0.009578      -0.008914       0.002090       0.020836      -0.004948      -0.015559      -0.002447       0.018006              1.809923       2.118453       0.563851      -0.020429       1.894469       0.095809       1.416845          -0.000728
           44              H       5.981608       9.440657       4.242428       0.145574       1.091044 0.78305815E+01  0.75210544E+02                                 1.656276                            1.567658      -0.927006       2.462986                    0.999053       3.095632       8.121359       0.541853       1.176901      -0.735999      -0.027451       0.001454       0.029833       0.040567       0.009726      -0.010397       0.000344       0.021578       0.008870      -0.016976      -0.001982       0.018958              1.677024       1.722146       0.004778      -0.388274       1.436967       0.178716       1.871959          -0.000377
           45              C       6.766103       8.175524      12.762821       0.589221      23.487524 0.24191904E+03  0.49765773E+04                                 7.636436                            5.543866      -0.159405       2.007019                    0.999256      22.365653      62.756684       0.624969       0.476416      -1.015683      -0.005836      -0.045911       0.034364       0.057643      -0.036785      -0.020087       0.079155      -0.060817       0.124578      -0.073258      -0.042206       0.115464              9.394173       8.617505       2.819279      -0.245576      11.351690      -4.766051       8.213325          -0.000584
           46              C       7.497321       9.296984      12.100321       0.017700      38.860016 0.41513517E+03  0.95720595E+04                                 9.941985                            6.746757      -0.037312       1.998299                    0.999317      26.545925      73.656580       0.646038       0.411180      -1.076024       0.024483       0.031168      -0.012852       0.041666      -0.016929       0.007776       0.015104       0.017510      -0.009127      -0.028729       0.008058       0.020671             12.986766      12.224925       4.663687      -0.337292      15.167422      -7.124185      11.567952          -0.009157
           47              C       8.780617       9.621210      12.521158      -0.217495      36.305164 0.47008780E+03  0.11289070E+05                                 9.539053                            7.253832       0.072721       1.980109                    0.999628      30.861721      90.172355       0.607631       0.419747      -1.060271      -0.025337      -0.024871      -0.005320       0.035901      -0.037942       0.005550       0.003035      -0.015767       0.042701      -0.046507       0.014793       0.031713             11.227688      13.858803       5.229855       0.021627      11.360566      -3.367928       8.463694           0.001088
           48              C       9.413407      10.710269      11.954613       0.176688      36.869571 0.39114324E+03  0.89240693E+04                                 9.702759                            6.684342      -0.094641       1.989714                    0.999443      25.611436      71.693009       0.626709       0.428364      -1.060479       0.054480       0.017156       0.017939       0.059869       0.027992       0.035163       0.001365       0.093824      -0.085050      -0.047538      -0.032182       0.079720             12.285855      17.155409       3.412661       3.846489       9.655345      -2.233032      10.046811          -0.000087
           49              C       8.816312      11.464208      10.953755      -0.210767      35.645527 0.45677225E+03  0.10888606E+05                                 9.422917                            7.149778       0.085593       1.991053                    0.999606      30.399318      88.436257       0.612233       0.419678      -1.060526      -0.028947       0.007719      -0.014842       0.033433       0.005147      -0.035106       0.013568      -0.043952      -0.022365      -0.050518       0.017941       0.032577             11.147476      13.662679      -0.733688       5.133986       8.483390      -3.617267      11.296360           0.000388
           50              C       7.563917      11.121328      10.528180       0.018261      38.190613 0.41042139E+03  0.94335292E+04                                 9.817283                            6.698184       0.004748       2.011405                    0.999229      26.493937      73.323633       0.650050       0.409935      -1.077166       0.016073      -0.012738       0.033445       0.039232       0.007322      -0.010952       0.018733       0.004736      -0.038940      -0.029540       0.013359       0.016182             12.803358      11.974578      -0.651054       4.259833      12.282186      -7.282361      14.153310          -0.007457
           51              C       6.912613      10.036107      11.085989      -0.113573      34.815790 0.42872934E+03  0.10101238E+05                                 9.439170                            7.033075      -0.222937       1.903704                    0.999164      29.710617      87.098490       0.600864       0.432652      -1.048137       0.006709       0.004563       0.004273       0.009170      -0.015676      -0.017029       0.050536       0.013354       0.011054      -0.053324      -0.005147       0.058471             11.209025       9.426315       1.373112       1.249167      12.652474      -6.536883      11.548287          -0.001005
           52              C       6.944579      11.894115       9.379245       0.561060      24.008337 0.26224193E+03  0.54854060E+04                                 7.712741                            5.718686      -0.106109       2.013285                    0.999246      22.775262      63.712637       0.626149       0.467651      -1.023969      -0.010612       0.036555      -0.035879       0.052309      -0.034424      -0.055259       0.071532      -0.040347       0.011294      -0.073200      -0.039258       0.112457              9.556184       8.342966      -1.290107       3.120491       9.146975      -5.250186      11.178612           0.001678
           53              C       9.913406      12.671314      14.248041      -0.549272      26.786827 0.43317317E+03  0.10124896E+05                                 7.484839                            6.689947       0.224392       2.036306                    0.998026      31.627365      89.220347       0.676335       0.387449      -1.088882       0.034322      -0.003845      -0.014150       0.037323      -0.045422      -0.049391       0.017143       0.004645      -0.007335      -0.058009      -0.018773       0.076781              7.803002       8.188880      -0.546222      -0.794508       7.001044       1.135391       8.219081           0.000064
           54              C      10.982131      11.944592      13.431392       0.366134      26.789336 0.31301366E+03  0.67881492E+04                                 8.150790                            6.151046       0.143741       2.095540                    0.999518      23.325483      64.697929       0.623092       0.453279      -1.040422      -0.029000       0.017907       0.012070       0.036157      -0.019465      -0.018742      -0.006624      -0.041626       0.035454      -0.041771       0.019053       0.022718              9.773035      11.317873       0.385472       0.038991       7.909382       4.656367      10.091849           0.000206
           55              C      11.964814      10.656180      11.983192       0.205342      36.115354 0.34497421E+03  0.76417300E+04                                 9.736009                            6.308366       0.098121       2.058600                    0.999791      24.959219      69.266916       0.639179       0.432592      -1.055894      -0.030394       0.006136       0.007177       0.031827      -0.026476      -0.006025      -0.021567      -0.014542       0.013182      -0.037780       0.004773       0.033007             13.117620      10.808578      -1.505972      -1.779628      13.076111       9.353200      15.468170          -0.000259
           56              C      12.228266       9.685346      10.902965       0.087261      36.886829 0.39940044E+03  0.91316873E+04                                 9.676114                            6.680201      -0.051626       1.999238                    0.999255      26.029750      72.202407       0.639384       0.418988      -1.069689       0.007010      -0.005431      -0.008268       0.012124       0.010074      -0.006561       0.002715       0.005363      -0.016862      -0.013055      -0.000887       0.013942             12.452768       9.736027      -3.660118      -1.094421      12.477340       7.801909      15.144937           0.003830
           57              C      11.381171       9.476923       9.829401      -0.177263      33.541437 0.42597026E+03  0.99502558E+04                                 9.010472                            6.870873       0.213802       2.044532                    0.999765      29.126065      83.099280       0.630922       0.415600      -1.066152       0.005120      -0.012010       0.004193       0.013713      -0.002619       0.012806      -0.010581       0.015368      -0.069000      -0.029342       0.005033       0.024309             10.568205       9.290353      -2.956040      -0.406046       9.404562       5.153314      13.009700          -0.003516
           58              C      11.736791       8.585456       8.860973       0.101087      26.614295 0.31251759E+03  0.67826278E+04                                 7.835167                            5.946579       0.221551       2.091710                    0.999805      25.541328      71.142495       0.665107       0.424318      -1.056503       0.040057      -0.018814       0.022258       0.049537       0.025647       0.009768      -0.034375       0.025494      -0.021994      -0.052064       0.015804       0.036260              9.164621       8.167255      -3.143398      -0.260555       8.466033       3.705641      10.860575           0.001206
           59              C       0.342301       8.081103       9.916767       0.114129      24.955998 0.29114806E+03  0.61999597E+04                                 7.474042                            5.718827       0.260257       2.113855                    0.999791      24.821062      68.195808       0.682810       0.421242      -1.059788      -0.041511       0.000280      -0.014936       0.044117       0.015499      -0.000808      -0.043299       0.003598      -0.089330      -0.057433       0.011111       0.046323              8.651178       7.521550      -2.479409       0.431568       8.840747       3.851247       9.591238           0.001103
           60              C       0.081247       8.945773      10.939984      -0.151585      32.078618 0.39647741E+03  0.90951113E+04                                 8.771821                            6.642408       0.166240       2.042165                    0.999537      28.320336      80.026817       0.639812       0.417315      -1.065240       0.000996       0.002122      -0.006785       0.007179       0.008266       0.013428      -0.016004       0.010261      -0.010154      -0.026539       0.009888       0.016650             10.301076       9.373152      -3.649625      -0.671129      10.635430       5.084499      10.894646          -0.003902
           61              C       0.106553       4.624014       9.448841       0.589030      23.486900 0.24193835E+03  0.49768509E+04                                 7.635200                            5.543447      -0.158275       2.007386                    0.999256      22.363927      62.741879       0.625129       0.476306      -1.015788      -0.005891       0.045770      -0.034497       0.057616       0.036676       0.020305       0.079106      -0.060943       0.124159      -0.073011      -0.042428       0.115439              9.391290       8.617729      -2.818353       0.244812      11.346681      -4.762631       8.209461          -0.000400
           62              C       0.837771       3.502554      10.111341       0.018172      38.831081 0.41488959E+03  0.95647834E+04                                 9.937098                            6.744998      -0.036897       1.998580                    0.999317      26.535088      73.615312       0.646102       0.411209      -1.076027       0.024361      -0.031264       0.012717       0.041625       0.017222      -0.007771       0.015188       0.017421      -0.008772      -0.028963       0.008092       0.020871             12.977697      12.221478      -4.663648       0.338282      15.155628      -7.114735      11.555986          -0.008383
           63              C       2.121067       3.178328       9.690504      -0.216211      36.240388 0.46914460E+03  0.11260375E+05                                 9.528700                            7.247262       0.073169       1.980891                    0.999621      30.818818      90.012713       0.607838       0.419829      -1.060256      -0.025055       0.024919       0.004846       0.035668       0.038136      -0.005221       0.003890      -0.015543       0.042766      -0.046741       0.014944       0.031797             11.214683      13.846761      -5.226086      -0.021402      11.346843      -3.360205       8.450444          -0.000283
           64              C       2.753857       2.089269      10.257050       0.178315      36.822459 0.39058996E+03  0.89086292E+04                                 9.697205                            6.681409      -0.097188       1.989304                    0.999440      25.590189      71.631033       0.626571       0.428594      -1.060296       0.054468      -0.017371      -0.017932       0.059917      -0.027337      -0.034511       0.001522       0.092606      -0.083719      -0.046520      -0.031927       0.078447             12.277877      17.147634      -3.413614      -3.843536       9.648458      -2.227548      10.037540          -0.000426
           65              C       2.156762       1.335330      11.257907      -0.211170      35.633462 0.45674351E+03  0.10887300E+05                                 9.419800                            7.149170       0.087633       1.991814                    0.999601      30.393234      88.404102       0.612334       0.419633      -1.060599      -0.028466      -0.007711       0.014188       0.032727      -0.005747       0.035287       0.013644      -0.043686      -0.023802      -0.050860       0.018460       0.032400             11.141361      13.660862       0.730723      -5.130355       8.476595      -3.610048      11.286625          -0.000216
           66              C       0.904367       1.678210      11.683483       0.017455      38.173857 0.41048148E+03  0.94342666E+04                                 9.809820                            6.695922       0.010529       2.013000                    0.999237      26.499115      73.310350       0.650628       0.409599      -1.077500       0.015613       0.012706      -0.033380       0.038980      -0.007173       0.009809       0.017457       0.005267      -0.038197      -0.027798       0.012715       0.015083             12.788453      11.968192       0.647804      -4.254497      12.264790      -7.266691      14.132376          -0.000621
           67              C       0.253063       2.763431      11.125674      -0.113526      34.786630 0.42846753E+03  0.10092475E+05                                 9.431048                            7.029296      -0.221100       1.904298                    0.999165      29.697742      87.019878       0.601297       0.432451      -1.048368       0.006785      -0.004720      -0.004624       0.009471       0.015429       0.016966       0.050544       0.013930       0.010265      -0.053533      -0.004675       0.058207             11.196327       9.419156      -1.373280      -1.246536      12.637091      -6.525383      11.532733          -0.001426
           68              C       0.285029       0.905423      12.832418       0.559784      24.039232 0.26262200E+03  0.54941716E+04                                 7.717066                            5.721682      -0.102898       2.014336                    0.999265      22.764152      63.641864       0.626307       0.467463      -1.024290      -0.010623      -0.036326       0.035528       0.051910       0.033732       0.055444       0.071434      -0.040077       0.010396      -0.073660      -0.038375       0.112035              9.560877       8.347046       1.289418      -3.122367       9.151730      -5.253730      11.183854          -0.000143
           69              C       3.253856       0.128224       7.963621      -0.549275      26.816153 0.43373647E+03  0.10142583E+05                                 7.492550                            6.695709       0.219571       2.034403                    0.998021      31.657757      89.361261       0.675748       0.387613      -1.088636       0.035151       0.003886       0.013899       0.037998       0.045334       0.048931       0.016448       0.004453      -0.007358      -0.057946      -0.018049       0.075995              7.811512       8.198533       0.548536       0.795302       7.007959       1.136642       8.228044           0.000290
           70              C       4.322581       0.854946       8.780270       0.366177      26.781115 0.31289336E+03  0.67854043E+04                                 8.149936                            6.150254       0.143679       2.095542                    0.999516      23.328161      64.720781       0.623025       0.453337      -1.040310      -0.028838      -0.017977      -0.012402       0.036174       0.019379       0.018716      -0.006085      -0.041928       0.036353      -0.041773       0.018948       0.022825              9.771817      11.313084      -0.381722      -0.034348       7.909603       4.657082      10.092764           0.000708
           71              C       5.305264       2.143358      10.228471       0.203393      36.172194 0.34545661E+03  0.76550610E+04                                 9.744147                            6.311110       0.100649       2.058980                    0.999793      24.984565      69.348387       0.639296       0.432364      -1.056037      -0.030706      -0.006175      -0.007365       0.032175       0.026742       0.006341      -0.020870      -0.014834       0.013488      -0.037858       0.005284       0.032573             13.132963      10.812846       1.507420       1.781698      13.094813       9.370194      15.491231          -0.001844
           72              C       5.568716       3.114192      11.308698       0.088048      36.900634 0.39939397E+03  0.91319701E+04                                 9.680393                            6.681180      -0.053380       1.998653                    0.999255      26.030207      72.217466       0.639156       0.419118      -1.069551       0.007167       0.005554       0.008316       0.012304      -0.010379       0.006535       0.002286       0.005491      -0.017025      -0.012915      -0.001431       0.014346             12.461886       9.737412       3.661210       1.095367      12.488109       7.812464      15.160138           0.003279
           73              C       4.721621       3.322615      12.382261      -0.178214      33.588502 0.42655780E+03  0.99678268E+04                                 9.019041                            6.875491       0.212378       2.043696                    0.999765      29.153506      83.204874       0.630700       0.415586      -1.066117       0.005174       0.011945      -0.004362       0.013728       0.002904      -0.012643      -0.010330       0.015345      -0.068911      -0.029082       0.004782       0.024300             10.580717       9.297223       2.958883       0.407477       9.416051       5.163355      13.028878          -0.003628
           74              C       5.077241       4.214082      13.350690       0.100679      26.645597 0.31287823E+03  0.67928637E+04                                 7.842096                            5.950372       0.219480       2.090710                    0.999805      25.562510      71.229557       0.664790       0.424369      -1.056400       0.040275       0.018834      -0.022297       0.049739      -0.025686      -0.009987      -0.034346       0.025611      -0.021384      -0.052161       0.016047       0.036114              9.174484       8.173104       3.146204       0.261048       8.474751       3.711792      10.875597           0.001106
           75              C       7.001851       4.718435      12.294896       0.113856      24.969635 0.29130453E+03  0.62042401E+04                                 7.476736                            5.720219       0.260170       2.113627                    0.999791      24.830776      68.231839       0.682740       0.421220      -1.059782      -0.041679      -0.000123       0.014888       0.044259      -0.015326       0.000659      -0.043396       0.003660      -0.089374      -0.057544       0.011335       0.046209              8.655330       7.523594       2.480900      -0.431365       8.845947       3.854334       9.596447           0.001074
           76              C       6.740797       3.853765      11.271678      -0.151599      32.092551 0.39662104E+03  0.90996594E+04                                 8.775644                            6.644400       0.163499       2.041315                    0.999531      28.325740      80.059945       0.639572       0.417414      -1.065126       0.000856      -0.002204       0.006546       0.006960      -0.008211      -0.013337      -0.016040       0.009878      -0.009687      -0.026425       0.009882       0.016543             10.306818       9.375273       3.651356       0.671754      10.642622       5.089804      10.902560          -0.003876
           77              C       6.552997       5.027068       2.044954       0.589221      23.487524 0.24191904E+03  0.49765774E+04                                 7.636436                            5.543866      -0.159405       2.007019                    0.999256      22.365653      62.756682       0.624969       0.476416      -1.015684       0.005836       0.045911      -0.034364       0.057643      -0.036785      -0.020087       0.079155      -0.060817       0.124578      -0.073258      -0.042206       0.115464              9.394173       8.617504       2.819279      -0.245576      11.351690      -4.766051       8.213325          -0.000584
           78              C       5.821779       3.905608       2.707454       0.017700      38.860015 0.41513515E+03  0.95720589E+04                                 9.941985                            6.746757      -0.037312       1.998299                    0.999317      26.545924      73.656578       0.646038       0.411180      -1.076024      -0.024483      -0.031168       0.012852       0.041666      -0.016929       0.007776       0.015104       0.017510      -0.009127      -0.028729       0.008058       0.020671             12.986766      12.224924       4.663687      -0.337292      15.167422      -7.124185      11.567952          -0.009157
           79              C       4.538483       3.581382       2.286617      -0.217495      36.305166 0.47008784E+03  0.11289071E+05                                 9.539053                            7.253832       0.072721       1.980109                    0.999628      30.861722      90.172357       0.607631       0.419747      -1.060271       0.025337       0.024871       0.005320       0.035901      -0.037942       0.005550       0.003035      -0.015767       0.042701      -0.046507       0.014793       0.031713             11.227687      13.858803       5.229854       0.021627      11.360566      -3.367928       8.463694           0.001088
           80              C       3.905693       2.492323       2.853162       0.176688      36.869572 0.39114324E+03  0.89240694E+04                                 9.702760                            6.684342      -0.094641       1.989714                    0.999443      25.611436      71.693009       0.626709       0.428364      -1.060479      -0.054480      -0.017156      -0.017939       0.059869       0.027992       0.035163       0.001365       0.093824      -0.085050      -0.047538      -0.032182       0.079720             12.285855      17.155409       3.412661       3.846489       9.655345      -2.233032      10.046811          -0.000087
           81              C       4.502788       1.738384       3.854020      -0.210767      35.645528 0.45677225E+03  0.10888606E+05                                 9.422918                            7.149778       0.085593       1.991053                    0.999606      30.399318      88.436257       0.612233       0.419678      -1.060526       0.028947      -0.007719       0.014842       0.033433       0.005147      -0.035106       0.013568      -0.043952      -0.022365      -0.050518       0.017941       0.032577             11.147477      13.662680      -0.733688       5.133986       8.483390      -3.617267      11.296360           0.000388
           82              C       5.755183       2.081264       4.279595       0.018261      38.190615 0.41042141E+03  0.94335298E+04                                 9.817282                            6.698184       0.004748       2.011404                    0.999229      26.493938      73.323633       0.650050       0.409935      -1.077166      -0.016073       0.012738      -0.033445       0.039232       0.007322      -0.010952       0.018733       0.004736      -0.038940      -0.029540       0.013359       0.016182             12.803358      11.974578      -0.651054       4.259833      12.282186      -7.282361      14.153310          -0.007457
           83              C       6.406487       3.166485       3.721786      -0.113573      34.815788 0.42872932E+03  0.10101238E+05                                 9.439168                            7.033074      -0.222937       1.903704                    0.999164      29.710617      87.098485       0.600864       0.432652      -1.048137      -0.006709      -0.004563      -0.004273       0.009170      -0.015676      -0.017029       0.050536       0.013354       0.011054      -0.053324      -0.005147       0.058471             11.209024       9.426314       1.373112       1.249167      12.652472      -6.536882      11.548286          -0.001005
           84              C       6.374521       1.308477       5.428530       0.561060      24.008338 0.26224193E+03  0.54854060E+04                                 7.712741                            5.718686      -0.106109       2.013285                    0.999246      22.775262      63.712637       0.626149       0.467651      -1.023969       0.010612      -0.036555       0.035879       0.052309      -0.034424      -0.055259       0.071532      -0.040347       0.011294      -0.073200      -0.039258       0.112457              9.556185       8.342965      -1.290107       3.120491       9.146977      -5.250187      11.178612           0.001678
           85              C       3.405694       0.531278       0.559734      -0.549272      26.786829 0.43317319E+03  0.10124897E+05                                 7.484840                            6.689947       0.224392       2.036306                    0.998026      31.627366      89.220352       0.676335       0.387449      -1.088882      -0.034322       0.003845       0.014150       0.037323      -0.045422      -0.049391       0.017143       0.004645      -0.007335      -0.058009      -0.018773       0.076781              7.803002       8.188880      -0.546222      -0.794508       7.001045       1.135391       8.219081           0.000064
           86              C       2.336969       1.258000       1.376383       0.366134      26.789337 0.31301368E+03  0.67881498E+04                                 8.150790                            6.151046       0.143741       2.095540                    0.999518      23.325484      64.697931       0.623092       0.453279      -1.040422       0.029000      -0.017907      -0.012070       0.036157      -0.019465      -0.018742      -0.006624      -0.041626       0.035454      -0.041771       0.019053       0.022718              9.773035      11.317873       0.385472       0.038991       7.909382       4.656367      10.091849           0.000206
           87              C       1.354286       2.546412       2.824583       0.205342      36.115354 0.34497421E+03  0.76417300E+04                                 9.736009                            6.308366       0.098121       2.058600                    0.999791      24.959219      69.266916       0.639179       0.432592      -1.055894       0.030394      -0.006136      -0.007177       0.031827      -0.026476      -0.006025      -0.021567      -0.014542       0.013182      -0.037780       0.004773       0.033007             13.117620      10.808578      -1.505972      -1.779628      13.076112       9.353200      15.468170          -0.000259
           88              C       1.090834       3.517246       3.904810       0.087261      36.886829 0.39940044E+03  0.91316873E+04                                 9.676114                            6.680201      -0.051626       1.999238                    0.999255      26.029750      72.202407       0.639384       0.418988      -1.069689      -0.007010       0.005431       0.008268       0.012124       0.010074      -0.006561       0.002715       0.005363      -0.016862      -0.013055      -0.000887       0.013942             12.452768       9.736027      -3.660118      -1.094421      12.477340       7.801910      15.144937           0.003830
           89              C       1.937929       3.725669       4.978374      -0.177263      33.541437 0.42597026E+03  0.99502557E+04                                 9.010472                            6.870873       0.213802       2.044532                    0.999765      29.126065      83.099279       0.630922       0.415600      -1.066152      -0.005120       0.012010      -0.004193       0.013713      -0.002619       0.012806      -0.010581       0.015368      -0.069000      -0.029342       0.005033       0.024309             10.568205       9.290353      -2.956041      -0.406047       9.404563       5.153314      13.009699          -0.003516
           90              C       1.582309       4.617136       5.946802       0.101087      26.614296 0.31251759E+03  0.67826279E+04                                 7.835167                            5.946579       0.221551       2.091710                    0.999805      25.541328      71.142495       0.665107       0.424318      -1.056503      -0.040057       0.018814      -0.022258       0.049537       0.025647       0.009768      -0.034375       0.025494      -0.021994      -0.052064       0.015804       0.036260              9.164622       8.167256      -3.143399      -0.260556       8.466034       3.705642      10.860575           0.001206
           91              C      12.976799       5.121489       4.891008       0.114129      24.955999 0.29114807E+03  0.61999601E+04                                 7.474042                            5.718827       0.260257       2.113855                    0.999791      24.821063      68.195809       0.682810       0.421242      -1.059788       0.041511      -0.000280       0.014936       0.044117       0.015499      -0.000808      -0.043299       0.003598      -0.089330      -0.057433       0.011111       0.046323              8.651178       7.521549      -2.479409       0.431568       8.840747       3.851248       9.591238           0.001103
           92              C      13.237853       4.256819       3.867791      -0.151585      32.078620 0.39647743E+03  0.90951118E+04                                 8.771822                            6.642409       0.166240       2.042165                    0.999537      28.320336      80.026818       0.639812       0.417315      -1.065240      -0.000996      -0.002122       0.006785       0.007179       0.008266       0.013428      -0.016004       0.010261      -0.010154      -0.026539       0.009888       0.016650             10.301077       9.373152      -3.649626      -0.671130      10.635431       5.084500      10.894646          -0.003902
           93              C      13.212547       8.578578       5.358934       0.589030      23.486902 0.24193837E+03  0.49768514E+04                                 7.635200                            5.543447      -0.158275       2.007386                    0.999256      22.363928      62.741880       0.625129       0.476306      -1.015788       0.005891      -0.045770       0.034497       0.057616       0.036676       0.020305       0.079106      -0.060943       0.124159      -0.073011      -0.042428       0.115439              9.391291       8.617729      -2.818353       0.244812      11.346683      -4.762632       8.209461          -0.000400
           94              C      12.481329       9.700038       4.696434       0.018172      38.831085 0.41488961E+03  0.95647841E+04                                 9.937098                            6.744998      -0.036897       1.998580                    0.999317      26.535089      73.615315       0.646102       0.411209      -1.076027      -0.024361       0.031264      -0.012717       0.041625       0.017222      -0.007771       0.015188       0.017421      -0.008772      -0.028963       0.008092       0.020871             12.977698      12.221478      -4.663648       0.338283      15.155630      -7.114736      11.555987          -0.008383
           95              C      11.198033      10.024264       5.117271      -0.216211      36.240390 0.46914462E+03  0.11260376E+05                                 9.528700                            7.247262       0.073169       1.980891                    0.999621      30.818819      90.012714       0.607838       0.419829      -1.060256       0.025055      -0.024919      -0.004846       0.035668       0.038136      -0.005221       0.003890      -0.015543       0.042766      -0.046741       0.014944       0.031797             11.214683      13.846761      -5.226086      -0.021402      11.346844      -3.360205       8.450444          -0.000283
           96              C      10.565243      11.113323       4.550725       0.178315      36.822460 0.39058996E+03  0.89086291E+04                                 9.697205                            6.681409      -0.097188       1.989304                    0.999440      25.590189      71.631034       0.626571       0.428594      -1.060296      -0.054468       0.017371       0.017932       0.059917      -0.027337      -0.034511       0.001522       0.092606      -0.083719      -0.046520      -0.031927       0.078447             12.277878      17.147635      -3.413614      -3.843536       9.648459      -2.227548      10.037540          -0.000426
           97              C      11.162338      11.867262       3.549868      -0.211170      35.633461 0.45674350E+03  0.10887299E+05                                 9.419800                            7.149169       0.087633       1.991814                    0.999601      30.393234      88.404101       0.612334       0.419633      -1.060599       0.028466       0.007711      -0.014188       0.032727      -0.005747       0.035287       0.013644      -0.043686      -0.023802      -0.050860       0.018460       0.032400             11.141360      13.660862       0.730723      -5.130355       8.476595      -3.610047      11.286625          -0.000216
           98              C      12.414733      11.524382       3.124292       0.017455      38.173858 0.41048148E+03  0.94342666E+04                                 9.809820                            6.695922       0.010529       2.013000                    0.999237      26.499115      73.310350       0.650628       0.409599      -1.077500      -0.015613      -0.012706       0.033380       0.038980      -0.007173       0.009809       0.017457       0.005267      -0.038197      -0.027798       0.012715       0.015083             12.788453      11.968193       0.647804      -4.254497      12.264790      -7.266691      14.132376          -0.000621
           99              C      13.066037      10.439161       3.682101      -0.113526      34.786631 0.42846754E+03  0.10092475E+05                                 9.431048                            7.029296      -0.221100       1.904298                    0.999165      29.697742      87.019880       0.601297       0.432451      -1.048368      -0.006785       0.004720       0.004624       0.009471       0.015429       0.016966       0.050544       0.013930       0.010265      -0.053533      -0.004675       0.058207             11.196328       9.419157      -1.373280      -1.246536      12.637092      -6.525383      11.532734          -0.001426
          100              C      13.034071      12.297169       1.975357       0.559784      24.039231 0.26262199E+03  0.54941714E+04                                 7.717066                            5.721682      -0.102899       2.014336                    0.999265      22.764152      63.641866       0.626307       0.467463      -1.024290       0.010623       0.036326      -0.035528       0.051910       0.033732       0.055444       0.071434      -0.040077       0.010396      -0.073660      -0.038375       0.112035              9.560877       8.347047       1.289418      -3.122367       9.151730      -5.253730      11.183854          -0.000143
          101              C      10.065244      13.074368       6.844154      -0.549275      26.816153 0.43373646E+03  0.10142583E+05                                 7.492550                            6.695709       0.219571       2.034403                    0.998021      31.657757      89.361261       0.675748       0.387613      -1.088636      -0.035151      -0.003886      -0.013899       0.037998       0.045334       0.048931       0.016448       0.004453      -0.007358      -0.057946      -0.018049       0.075995              7.811512       8.198534       0.548536       0.795302       7.007959       1.136641       8.228044           0.000290
          102              C       8.996519      12.347646       6.027505       0.366177      26.781116 0.31289336E+03  0.67854044E+04                                 8.149936                            6.150254       0.143679       2.095542                    0.999516      23.328161      64.720781       0.623025       0.453337      -1.040310       0.028838       0.017977       0.012402       0.036174       0.019379       0.018716      -0.006085      -0.041928       0.036353      -0.041773       0.018948       0.022825              9.771817      11.313085      -0.381722      -0.034348       7.909603       4.657082      10.092764           0.000708
          103              C       8.013836      11.059234       4.579304       0.203393      36.172194 0.34545661E+03  0.76550609E+04                                 9.744147                            6.311110       0.100649       2.058980                    0.999793      24.984565      69.348386       0.639296       0.432364      -1.056037       0.030706       0.006175       0.007365       0.032175       0.026742       0.006341      -0.020870      -0.014834       0.013488      -0.037858       0.005284       0.032573             13.132963      10.812846       1.507420       1.781698      13.094813       9.370194      15.491231          -0.001845
          104              C       7.750384      10.088400       3.499077       0.088048      36.900634 0.39939397E+03  0.91319702E+04                                 9.680393                            6.681180      -0.053380       1.998653                    0.999255      26.030207      72.217466       0.639156       0.419118      -1.069551      -0.007167      -0.005554      -0.008316       0.012304      -0.010379       0.006535       0.002286       0.005491      -0.017025      -0.012915      -0.001431       0.014346             12.461887       9.737412       3.661210       1.095367      12.488110       7.812465      15.160139           0.003279
          105              C       8.597479       9.879977       2.425514      -0.178214      33.588502 0.42655781E+03  0.99678270E+04                                 9.019041                            6.875492       0.212378       2.043696                    0.999765      29.153506      83.204875       0.630700       0.415586      -1.066117      -0.005174      -0.011945       0.004362       0.013728       0.002904      -0.012643      -0.010330       0.015345      -0.068911      -0.029082       0.004782       0.024300             10.580718       9.297223       2.958883       0.407477       9.416051       5.163355      13.028879          -0.003628
          106              C       8.241859       8.988510       1.457085       0.100679      26.645597 0.31287823E+03  0.67928637E+04                                 7.842096                            5.950371       0.219480       2.090710                    0.999805      25.562510      71.229558       0.664790       0.424369      -1.056400      -0.040275      -0.018834       0.022297       0.049739      -0.025686      -0.009987      -0.034346       0.025611      -0.021384      -0.052161       0.016047       0.036114              9.174484       8.173104       3.146204       0.261048       8.474751       3.711792      10.875597           0.001106
          107              C       6.317249       8.484157       2.512879       0.113856      24.969635 0.29130454E+03  0.62042402E+04                                 7.476737                            5.720219       0.260170       2.113627                    0.999791      24.830776      68.231841       0.682740       0.421220      -1.059782       0.041679       0.000123      -0.014888       0.044259      -0.015326       0.000659      -0.043396       0.003660      -0.089374      -0.057544       0.011335       0.046209              8.655330       7.523595       2.480900      -0.431365       8.845948       3.854335       9.596448           0.001074
          108              C       6.578303       9.348827       3.536097      -0.151599      32.092550 0.39662102E+03  0.90996587E+04                                 8.775644                            6.644399       0.163499       2.041315                    0.999531      28.325740      80.059942       0.639572       0.417414      -1.065126      -0.000856       0.002204      -0.006546       0.006960      -0.008211      -0.013337      -0.016040       0.009878      -0.009687      -0.026425       0.009882       0.016543             10.306817       9.375272       3.651356       0.671754      10.642621       5.089803      10.902559          -0.003876
          109              N      10.731598      11.075215      12.420021      -0.120006      36.633166 0.37581679E+03  0.83232329E+04                                 9.043495                            6.074982       0.247968       2.153972                    0.999423      24.303876      62.844144       0.751009       0.368252      -1.123286      -0.027649      -0.019020      -0.027130       0.043154       0.006283       0.008722       0.023849       0.054798      -0.040961      -0.041224       0.003283       0.037941             11.817608      17.587321       2.725012       3.199472       8.081084       4.239432       9.784419           0.000125
          110              N      12.273018      12.039673      13.583912      -0.219707      41.029381 0.50354505E+03  0.12040603E+05                                 9.980633                            7.177776       0.089519       2.047873                    0.999071      27.737841      75.387923       0.667611       0.383683      -1.107911       0.022573      -0.083979      -0.100795       0.133123      -0.030441      -0.047976      -0.028222      -0.012937       0.018923      -0.072872       0.025766       0.047106             13.390925      14.192495       4.942408       4.559843      11.860960       6.889764      14.119320          -0.000361
          111              N      12.902612      11.234419      12.671013      -0.216385      34.291682 0.46175515E+03  0.10793111E+05                                 8.701815                            6.832775       0.412513       2.126759                    0.999812      28.046423      75.099879       0.691126       0.379152      -1.112405      -0.217362       0.075240       0.078868       0.243161       0.007748       0.003356       0.041029      -0.311491       0.291182      -0.204487       0.060822       0.143665             10.408670       9.335207       1.812777       1.498504      10.420992       5.918838      11.469811           0.000727
          112              N      12.880902       7.892297       8.894586      -0.195673      36.734223 0.49106115E+03  0.11689119E+05                                 9.294407                            7.188543      -0.035633       2.013743                    0.999384      27.342370      74.571408       0.652052       0.394618      -1.098226      -0.037650       0.080973       0.102587       0.136008      -0.002988       0.029284      -0.046960       0.033954      -0.039474      -0.063151       0.009245       0.053907             11.062116       9.618583      -3.704129       0.711056      10.989420       4.023738      12.578344          -0.054863
          113              N       4.072048       1.724323       9.791641      -0.121400      36.687902 0.37638386E+03  0.83393776E+04                                 9.053366                            6.080076       0.248363       2.153802                    0.999426      24.324749      62.922562       0.750560       0.368314      -1.123179      -0.027120       0.019045       0.026908       0.042688      -0.006508      -0.009093       0.024152       0.056145      -0.042085      -0.041964       0.003002       0.038962             11.832401      17.607919      -2.731177      -3.204965       8.092070       4.247238       9.797212          -0.001111
          114              N       5.613468       0.759865       8.627750      -0.224859      41.265224 0.50676814E+03  0.12140142E+05                                10.027376                            7.207615       0.053710       2.035475                    0.999039      27.827100      75.764285       0.665099       0.384419      -1.107095       0.020821       0.085919       0.102780       0.135570       0.031193       0.049389      -0.030509      -0.014338       0.020208      -0.075836       0.027182       0.048653             13.462580      14.259696      -4.977127      -4.590549      11.927307       6.934626      14.200736          -0.051459
          115              N       6.243062       1.565119       9.540649      -0.216349      34.355010 0.46272542E+03  0.10822561E+05                                 8.714370                            6.841569       0.408542       2.125166                    0.999813      28.071015      75.214057       0.690367       0.379332      -1.112161      -0.218835      -0.076031      -0.079366       0.244884      -0.008405      -0.003700       0.040438      -0.314031       0.292442      -0.206004       0.062110       0.143894             10.424982       9.347529      -1.816402      -1.500207      10.439726       5.930203      11.487690          -0.002517
          116              N       6.221352       4.907241      13.317076      -0.196057      36.766764 0.49149856E+03  0.11702661E+05                                 9.301152                            7.192537      -0.036804       2.013207                    0.999383      27.355848      74.629088       0.651734       0.394706      -1.098116      -0.037663      -0.080957      -0.102629       0.136034       0.003201      -0.029273      -0.046752       0.033836      -0.039013      -0.062822       0.008917       0.053905             11.072424       9.624649       3.708415      -0.710521      11.001045       4.029563      12.591578          -0.055517
          117              N       2.587502       2.127377       2.387754      -0.120006      36.633166 0.37581679E+03  0.83232328E+04                                 9.043495                            6.074982       0.247968       2.153972                    0.999423      24.303876      62.844144       0.751009       0.368252      -1.123286       0.027649       0.019020       0.027130       0.043154       0.006283       0.008722       0.023849       0.054798      -0.040961      -0.041224       0.003283       0.037941             11.817608      17.587321       2.725012       3.199472       8.081084       4.239432       9.784419           0.000125
          118              N       1.046082       1.162919       1.223863      -0.219707      41.029381 0.50354505E+03  0.12040603E+05                                 9.980633                            7.177776       0.089519       2.047873                    0.999071      27.737841      75.387923       0.667611       0.383683      -1.107911      -0.022573       0.083979       0.100795       0.133123      -0.030441      -0.047976      -0.028222      -0.012937       0.018923      -0.072871       0.025766       0.047106             13.390925      14.192495       4.942408       4.559843      11.860960       6.889764      14.119320          -0.000361
          119              N       0.416488       1.968173       2.136762      -0.216385      34.291680 0.46175512E+03  0.10793111E+05                                 8.701815                            6.832775       0.412513       2.126759                    0.999812      28.046422      75.099876       0.691126       0.379152      -1.112405       0.217362      -0.075240      -0.078868       0.243161       0.007748       0.003357       0.041029      -0.311491       0.291182      -0.204487       0.060822       0.143665             10.408670       9.335207       1.812777       1.498504      10.420992       5.918838      11.469811           0.000727
          120              N       0.438198       5.310295       5.913189      -0.195673      36.734224 0.49106111E+03  0.11689118E+05                                 9.294407                            7.188542      -0.035633       2.013743                    0.999384      27.342370      74.571408       0.652052       0.394618      -1.098226       0.037650      -0.080973      -0.102587       0.136008      -0.002988       0.029284      -0.046960       0.033954      -0.039474      -0.063151       0.009245       0.053907             11.062116       9.618583      -3.704130       0.711055      10.989422       4.023739      12.578344          -0.054863
          121              N       9.247052      11.478269       5.016134      -0.121400      36.687903 0.37638386E+03  0.83393776E+04                                 9.053366                            6.080076       0.248363       2.153802                    0.999426      24.324749      62.922562       0.750560       0.368314      -1.123179       0.027120      -0.019045      -0.026908       0.042688      -0.006508      -0.009093       0.024152       0.056145      -0.042085      -0.041964       0.003002       0.038962             11.832401      17.607920      -2.731177      -3.204966       8.092071       4.247238       9.797212          -0.001111
          122              N       7.705632      12.442727       6.180025      -0.224859      41.265226 0.50676810E+03  0.12140141E+05                                10.027376                            7.207614       0.053710       2.035475                    0.999039      27.827100      75.764285       0.665099       0.384419      -1.107095      -0.020821      -0.085919      -0.102780       0.135570       0.031193       0.049389      -0.030509      -0.014338       0.020208      -0.075836       0.027182       0.048653             13.462580      14.259698      -4.977130      -4.590550      11.927309       6.934626      14.200734          -0.051459
          123              N       7.076038      11.637473       5.267126      -0.216349      34.355011 0.46272542E+03  0.10822561E+05                                 8.714371                            6.841569       0.408542       2.125166                    0.999813      28.071015      75.214057       0.690367       0.379332      -1.112161       0.218835       0.076031       0.079366       0.244884      -0.008405      -0.003700       0.040438      -0.314031       0.292442      -0.206004       0.062110       0.143894             10.424982       9.347529      -1.816403      -1.500207      10.439727       5.930204      11.487691          -0.002517
          124              N       7.097748       8.295351       1.490699      -0.196057      36.766763 0.49149854E+03  0.11702660E+05                                 9.301152                            7.192537      -0.036804       2.013207                    0.999383      27.355847      74.629087       0.651734       0.394706      -1.098116       0.037663       0.080957       0.102629       0.136034       0.003201      -0.029273      -0.046752       0.033836      -0.039013      -0.062822       0.008917       0.053905             11.072424       9.624649       3.708415      -0.710521      11.001045       4.029563      12.591578          -0.055517
          125              O       7.416341       7.480984      13.547485      -0.581106      41.302385 0.56226126E+03  0.13712102E+05                                 9.636514                            7.366319       0.013049       2.030822                    0.997768      28.611425      76.538249       0.693979       0.361905      -1.133100      -0.050065       0.009594      -0.027851       0.058088      -0.014939       0.000467      -0.017792      -0.067528       0.093782      -0.052682       0.008138       0.044544             11.856762       6.762992       0.981428       0.539477      14.816101      -6.903877      13.991193          -0.065361
          126              O       5.590026       7.998115      12.496281      -0.580307      27.990902 0.43879645E+03  0.10028339E+05                                 7.114185                            6.352188       0.617431       2.215252                    0.999481      27.990304      71.789616       0.777187       0.344838      -1.150256       0.022959       0.006646      -0.010341       0.026043      -0.018533       0.016272       0.098481       0.076167      -0.034170      -0.124542       0.047389       0.077153              7.457531      10.361107       1.785415       1.044125       6.676373      -0.496657       5.335112          -0.002144
          127              O       7.615329      12.853766       8.927904      -0.551960      36.845815 0.55704611E+03  0.13548123E+05                                 8.938336                            7.350532       0.140294       2.080803                    0.997479      28.211072      75.270875       0.692373       0.363729      -1.132110      -0.043391      -0.020166       0.011745       0.049268      -0.004979      -0.023178      -0.026110      -0.046027       0.024620      -0.043274       0.001158       0.042116             10.528050       7.612409      -0.845473       0.284359      11.441356      -5.410303      12.530387          -0.072382
          128              O       5.835497      11.573009       8.921684      -0.584440      27.879749 0.45223921E+03  0.10407519E+05                                 7.106316                            6.456742       0.774920       2.267648                    0.999564      28.060009      72.075685       0.769905       0.345692      -1.150241       0.009637      -0.007500       0.012359       0.017375      -0.014573       0.004804       0.089833       0.094290      -0.071903      -0.120649       0.053865       0.066784              7.467124       9.496584      -0.142534       2.170393       6.021830      -0.851276       6.882958           0.000374
          129              O       0.756791       5.318554       8.664177      -0.581255      41.271006 0.56187227E+03  0.13699825E+05                                 9.629848                            7.362625       0.014519       2.031288                    0.997774      28.607624      76.512634       0.694336       0.361792      -1.133223      -0.050110      -0.009376       0.027661       0.058000       0.015217      -0.000568      -0.017713      -0.067624       0.093654      -0.052812       0.008297       0.044515             11.845257       6.759212      -0.979445      -0.539546      14.800788      -6.894958      13.975770          -0.064409
          130              O      12.249576       4.801423       9.715381      -0.580115      27.969799 0.43836517E+03  0.10015834E+05                                 7.110015                            6.348481       0.618375       2.215646                    0.999481      27.982929      71.756858       0.777535       0.344774      -1.150330       0.022746      -0.006586       0.009742       0.025606       0.018512      -0.016021       0.098433       0.076423      -0.034755      -0.124540       0.047552       0.076988              7.453173      10.356743      -1.783527      -1.044102       6.670993      -0.495453       5.331783          -0.002073
          131              O       0.955779      -0.054228      13.283759      -0.537855      36.319008 0.54753051E+03  0.13257609E+05                                 8.851082                            7.285840       0.141589       2.084535                    0.997452      27.991860      74.486279       0.695772       0.363565      -1.132395      -0.043072       0.020886      -0.012550       0.049487       0.004888       0.018139      -0.027940      -0.041988       0.028930      -0.038716      -0.003444       0.042160             10.413531       7.537763       0.823557      -0.272824      11.319888      -5.339564      12.382942          -0.000883
          132              O      12.495047       1.226529      13.289978      -0.580015      27.651021 0.44748906E+03  0.10269799E+05                                 7.064245                            6.419927       0.783353       2.272215                    0.999559      27.951844      71.670169       0.772712       0.345389      -1.150634       0.008050       0.008689      -0.012805       0.017443       0.014109      -0.004703       0.090078       0.095479      -0.072672      -0.121192       0.054380       0.066812              7.421888       9.439097       0.139686      -2.156088       5.984715      -0.842648       6.841853           0.000002
          133              O       5.902759       5.721608       1.260290      -0.581106      41.302386 0.56226127E+03  0.13712102E+05                                 9.636514                            7.366319       0.013049       2.030822                    0.997768      28.611425      76.538250       0.693979       0.361905      -1.133100       0.050065      -0.009594       0.027851       0.058088      -0.014939       0.000467      -0.017792      -0.067528       0.093782      -0.052682       0.008138       0.044544             11.856763       6.762992       0.981428       0.539477      14.816102      -6.903878      13.991193          -0.065361
          134              O       7.729074       5.204477       2.311494      -0.580307      27.990896 0.43879634E+03  0.10028336E+05                                 7.114183                            6.352187       0.617431       2.215252                    0.999481      27.990304      71.789611       0.777187       0.344838      -1.150256      -0.022959      -0.006646       0.010341       0.026043      -0.018533       0.016272       0.098481       0.076167      -0.034170      -0.124542       0.047389       0.077153              7.457529      10.361105       1.785415       1.044125       6.676372      -0.496657       5.335111          -0.002144
          135              O       5.703771       0.348826       5.879871      -0.551960      36.845815 0.55704606E+03  0.13548121E+05                                 8.938336                            7.350532       0.140294       2.080803                    0.997479      28.211072      75.270876       0.692373       0.363729      -1.132110       0.043391       0.020166      -0.011745       0.049268      -0.004979      -0.023178      -0.026110      -0.046027       0.024620      -0.043274       0.001158       0.042116             10.528051       7.612409      -0.845475       0.284361      11.441357      -5.410304      12.530386          -0.072381
          136              O       7.483603       1.629583       5.886091      -0.584440      27.879748 0.45223920E+03  0.10407519E+05                                 7.106316                            6.456742       0.774920       2.267648                    0.999564      28.060009      72.075685       0.769905       0.345692      -1.150241      -0.009637       0.007500      -0.012359       0.017375      -0.014573       0.004804       0.089833       0.094290      -0.071903      -0.120649       0.053865       0.066784              7.467124       9.496584      -0.142534       2.170393       6.021831      -0.851276       6.882957           0.000374
          137              O      12.562309       7.884038       6.143598      -0.581255      41.271006 0.56187222E+03  0.13699824E+05                                 9.629847                            7.362625       0.014519       2.031288                    0.997774      28.607624      76.512634       0.694336       0.361792      -1.133223       0.050110       0.009376      -0.027661       0.058000       0.015217      -0.000568      -0.017713      -0.067624       0.093654      -0.052812       0.008297       0.044515             11.845257       6.759212      -0.979446      -0.539545      14.800791      -6.894959      13.975767          -0.064409
          138              O       1.069524       8.401169       5.092394      -0.580115      27.969796 0.43836513E+03  0.10015833E+05                                 7.110014                            6.348481       0.618375       2.215646                    0.999481      27.982929      71.756856       0.777535       0.344774      -1.150330      -0.022746       0.006586      -0.009742       0.025606       0.018512      -0.016021       0.098433       0.076423      -0.034755      -0.124540       0.047552       0.076988              7.453172      10.356742      -1.783527      -1.044102       6.670992      -0.495453       5.331782          -0.002073
          139              O      12.363321      13.256820       1.524016      -0.537855      36.319008 0.54753051E+03  0.13257609E+05                                 8.851081                            7.285840       0.141589       2.084535                    0.997452      27.991861      74.486280       0.695772       0.363565      -1.132395       0.043072      -0.020886       0.012550       0.049487       0.004888       0.018139      -0.027940      -0.041988       0.028930      -0.038716      -0.003444       0.042160             10.413531       7.537763       0.823557      -0.272824      11.319888      -5.339563      12.382941          -0.000883
          140              O       0.824053      11.976063       1.517797      -0.580015      27.651029 0.44748923E+03  0.10269804E+05                                 7.064246                            6.419928       0.783353       2.272215                    0.999559      27.951847      71.670182       0.772712       0.345389      -1.150634      -0.008050      -0.008689       0.012805       0.017444       0.014109      -0.004703       0.090078       0.095479      -0.072673      -0.121192       0.054380       0.066812              7.421890       9.439099       0.139686      -2.156088       5.984717      -0.842648       6.841855           0.000002

******************************************************
Auxiliary information for the entire system
The total spin magnetic moment of the unit cell is   -2.933206
The total net atomic charge of the unit cell is   0.000003
Accuracy of reproducing the electrostatic potential in the unit cell:
  The inner radius (bohr) =    5.0000
  The outer radius (bohr) =   12.0000
  Valid grid points have density less than (e/(bohr^3)) =    0.0001
  The number of valid grid points were=       146412
  The rms potential error without charges in kcal/mol is=      7.10861
  The rms potential error with partial charges in kcal/mol is=      1.25071
  The RRMSE value at monopole order=      0.17594
  The rms potential error with partial charges and cloud penetration in kcal/mol is=      1.24253
  The RRMSE value at monopole order with cloud penetration is=      0.17479
  The rms potential error with partial charges and atomic dipoles in kcal/mol is=      0.56008
  The RRMSE value at dipole order=      0.07879
  The rms potential error with partial charges, atomic dipoles and cloud penetration in kcal/mol is=      0.54314
  The RRMSE value at dipole order with cloud penetration=      0.07641

******************************************************
The electron densities and ab initio electrostatic potential were computed in VASP using the PBE functional and
projector augmented wave method. See the main text of the journal article for a description of computational details.
The atomic charges, dipoles, and quadrupoles were computed with the DDEC6 method as described in
(a) T. A. Manz and N. Gabaldon Limas, RSC Adv. 6 (2016) 47771-47801 DOI: 10.1039/c6ra04656h
(b) N. Gabaldon Limas and T. A. Manz, RSC Adv. 8 (2018) 2678-2707 DOI: 10.1039/c7ra11829e.
For each atom in the material, the electron cloud parameters were fit to the spherically averaged atom-in-material
electron density using radial positions for which this density was between 10^-4 and 10^-2 electrons per cubic bohr.
The polarizabilities, dispersion coefficients, and quantum Drude oscillator (QDO) parameters were fit using the MCLF method.
The magnetic structure of the system was optimized in VASP from the default ferromagnetic initial guess using spin polarization.
The atomic spin moments (ASMs) were computed on this optimized magnetic structure using the DDEC6 partition as inputs
to the method of T. A. Manz and D. S. Sholl, J. Chem. Theory Comput. 7 (2011) 4146-4164 DOI: 10.1021/ct200539n.
The RMSE and RRMSE were computed using a uniform grid with Ewald summation.
