# Supplementary material for: A collection of forcefield precursors for metal–organic frameworks
Source: RSC Adv. 2019 Nov 13;9(63):36492–507. doi: 10.1039/c9ra07327b (PMC9075174; doi:10.1039/c9ra07327b)
Supplement: RA-009-C9RA07327B-s3697 [file RA-009-C9RA07327B-s3697.xyz]

  112
jmolscript: load "" {1 1 1} spacegroup "x,y,z" unitcell [{     10.782200     0.000000     0.000000 }, {     -2.307262    11.960082     0.000000 }, {     -3.463590    -1.588977    11.733618 }]
Tb     9.398995     2.274185     0.014315     1.884839
Tb    -0.924057     9.685897    -0.014315     1.884839
H      2.096531     9.607739    11.417984     0.097018
H      0.261227     8.498947    10.570816     0.121795
H     -1.337257     9.649653     9.395108     0.127275
H      0.210691    -0.107560     8.371936     0.118965
H      0.551243     2.114469     8.055129     0.120500
H      2.033935     4.144700     8.315615     0.118323
H      3.950284     5.066990     9.153395     0.131101
H      5.406146     3.766173    10.386599     0.100235
H      6.195211     3.103949     3.751238     0.114209
H      5.608927     3.884420     5.795234     0.116102
H     -1.123906     5.100088     3.919028     0.121105
H     -2.028945     4.148354     9.763544     0.114443
H     -0.365173     5.731074     9.769410     0.111078
H      3.233232     3.754607     1.021998     0.123215
H      7.566499     1.055905     8.347296     0.122760
H      8.172662     1.665395     6.222338     0.112868
H     -4.109347     9.312135     7.745361     0.121896
H      2.914817     0.763366     0.315634     0.097018
H      4.750121     1.872158     1.162802     0.121795
H      6.348605     0.721452     2.338510     0.127275
H      4.800657    10.478665     3.361682     0.118965
H      4.460105     8.256636     3.678489     0.120500
H      2.977413     6.226405     3.418003     0.118322
H      1.061064     5.304115     2.580223     0.131102
H     -0.394798     6.604932     1.347019     0.100236
H     -1.183863     7.267156     7.982380     0.114209
H     -0.597579     6.486685     5.938384     0.116100
H      6.135254     5.271017     7.814590     0.121104
H      7.040293     6.222751     1.970074     0.114442
H      5.376521     4.640031     1.964208     0.111077
H      1.778116     6.616498    10.711620     0.123215
H     -2.555151     9.315200     3.386322     0.122760
H     -3.161314     8.705710     5.511280     0.112868
H      9.120695     1.058970     3.988257     0.121896
C      1.465412    10.090612    10.934559     0.127512
C      0.355516     9.413105    10.426493    -0.126168
C     -0.585703    10.089863     9.721303    -0.077196
C      1.897246    -0.482484     9.488977     0.050896
C      0.966595     0.298141     8.732159    -0.124612
C      1.176351     1.620272     8.533860    -0.134060
C      2.335337     2.268280     9.047793     0.058302
C      2.622534     3.624040     8.813120    -0.087910
C      3.754072     4.171734     9.308279    -0.126797
C      4.629035     3.376831    10.055711     0.137078
C      3.262229     1.538447     9.809305     0.127332
C      3.031621     0.119055    10.036937     0.125314
C      8.382211     3.528608     2.266935     0.573646
C      8.001066     4.027366     3.626861    -0.007450
C      6.773196     3.669724     4.210022    -0.115994
C      6.424318     4.135402     5.425625    -0.144608
C     -1.936132     4.861234     4.305064    -0.157347
C      7.283588     5.003260     6.153109     0.078699
C     -2.469099     2.093997    11.376916     0.575940
C     -1.293989     3.028045    11.306514    -0.010174
C     -1.330489     4.087096    10.374865    -0.109490
C     -0.330883     5.023888    10.372518    -0.150728
C      3.208540     4.479423     0.438837    -0.173425
C      0.752321     4.927690    11.277180     0.078905
C      7.815576    -1.254552     9.643861     0.685423
C      8.227447    -0.873626     8.244040    -0.030000
C      7.975357     0.437136     7.785256    -0.111870
C      8.329912     0.795958     6.513331    -0.146484
C     -4.276849    10.169837     7.426207    -0.172816
C      8.928157    -0.130414     5.643870     0.079658
C      3.545936     0.280493     0.799059     0.127512
C      4.655832     0.958000     1.307125    -0.126168
C      5.597051     0.281242     2.012315    -0.077196
C      3.114102    10.853589     2.244641     0.050897
C      4.044753    10.072964     3.001459    -0.124611
C      3.834997     8.750833     3.199758    -0.134060
C      2.676011     8.102825     2.685825     0.058302
C      2.388814     6.747065     2.920498    -0.087909
C      1.257276     6.199371     2.425339    -0.126798
C      0.382313     6.994274     1.677907     0.137078
C      1.749119     8.832658     1.924313     0.127332
C      1.979727    10.252050     1.696681     0.125313
C     -3.370863     6.842497     9.466683     0.573646
C     -2.989718     6.343739     8.106757    -0.007450
C     -1.761848     6.701381     7.523596    -0.115994
C     -1.412970     6.235703     6.307993    -0.144607
C      6.947480     5.509871     7.428554    -0.157350
C     -2.272240     5.367845     5.580509     0.078694
C      7.480447     8.277108     0.356702     0.575940
C      6.305337     7.343060     0.427104    -0.010174
C      6.341837     6.284009     1.358753    -0.109489
C      5.342231     5.347217     1.361100    -0.150728
C      1.802808     5.891682    11.294781    -0.173425
C      4.259027     5.443415     0.456438     0.078905
C     -2.804228    11.625657     2.089757     0.685423
C     -3.216099    11.244731     3.489578    -0.029999
C     -2.964009     9.933969     3.948362    -0.111869
C     -3.318564     9.575147     5.220287    -0.146483
C      9.288197     0.201268     4.307411    -0.172818
C     -3.916809    10.501519     6.089748     0.079654
N      3.966025    -0.568458    10.759728    -0.355264
N      4.401472     2.088139    10.316197    -0.363349
N      1.045323    10.939563     0.973890    -0.355264
N      0.609876     8.282966     1.417421    -0.363349
O      7.619681     2.759426     1.632146    -0.631774
O     -1.284776     3.876248     1.775296    -0.630684
O     -3.483290     2.334136    10.681112    -0.629128
O      1.022197     2.686047     0.434144    -0.624866
O      6.869488    -0.619065    10.153100    -0.667376
O     -4.639900     9.783447    10.217635    -0.666852
O     -2.608333     7.611679    10.101472    -0.631775
O     -4.486076     6.494857     9.958322    -0.630684
O      8.494638     8.036969     1.052506    -0.629128
O      3.989151     7.685058    11.299474    -0.624866
O     -1.858140    10.990170     1.580518    -0.667376
O      9.651248     0.587658     1.515983    -0.666852

The following XYZ coordinates are in angstroms. Other properties are in atomic units.
The sperically averaged electron density of each atom fit to a function of the form exp(a - br)
eigen_1, eigen_2 and eigen_3 are the three eigenvalues of traceless quadrupole moment tensor
  atom number  atomic symbol              X              Y              Z     net charge C6 coefficient C8 coefficient C10 coefficient fluctuating dipole atomic polarizability isotropic forcefield polarizability              a              b squared Pearson coefficient          <r^3>          <r^4>         wp_QDO          m_QDO          q_QDO       dipole_x       dipole_y       dipole_z         dipole            Qxy            Qxz            Qyz     Q(x^2-y^2)  Q(3z^2 - R^2)        eigen_1        eigen_2        eigen_3 static polarizability      alpha(xx)      alpha(xy)      alpha(xz)      alpha(yy)      alpha(yz)      alpha(zz) atomic spin moment
            1             Tb       9.398995       2.274185       0.014315       1.884839     181.010943 0.43917856E+04  0.16319357E+06                                21.384403                           18.229162       2.281212       2.406149                    0.998841      80.225309     195.670782       0.580926       0.283742      -1.321191       0.071519      -0.032900       0.043272       0.089833       0.002479      -0.056379       0.001791      -0.118771       0.217665      -0.112872       0.023155       0.089718             25.009104      27.798701      -1.207736      -4.961223      22.943561       2.483057      24.285051          -0.000021
            2             Tb      -0.924057       9.685897      -0.014315       1.884839     181.010924 0.43917851E+04  0.16319354E+06                                21.384399                           18.229159       2.281214       2.406149                    0.998841      80.225304     195.670757       0.580926       0.283742      -1.321192      -0.071519       0.032901      -0.043272       0.089833       0.002479      -0.056380       0.001791      -0.118770       0.217665      -0.112872       0.023154       0.089718             25.009100      27.798697      -1.207736      -4.961222      22.943556       2.483055      24.285047          -0.000021
            3              H       2.096531       9.607739      11.417984       0.097018       1.023516 0.71917644E+01  0.69592954E+02                                 1.749231                            1.620013      -1.159454       2.328541                    0.995482       3.713897      10.742685       0.462534       1.368462      -0.688683       0.032951      -0.027240       0.022083       0.048119      -0.000515       0.008509      -0.008940      -0.002151      -0.007697      -0.012930       0.000693       0.012237              1.810765       1.989123      -0.398851       0.382633       1.815023      -0.291136       1.628149          -0.000005
            4              H       0.261227       8.498947      10.570816       0.121795       0.938914 0.64260852E+01  0.60198957E+02                                 1.631316                            1.517309      -0.851098       2.483918                    0.998963       3.426489       9.616043       0.486665       1.343486      -0.694839      -0.008209      -0.037563       0.005707       0.038870       0.003277       0.007327      -0.004007      -0.011999      -0.032671      -0.015639       0.003128       0.012511              1.700422       1.379852       0.060987       0.042266       2.406100      -0.144930       1.315314          -0.000002
            5              H      -1.337257       9.649653       9.395108       0.127275       0.956121 0.66660825E+01  0.63276531E+02                                 1.674208                            1.563324      -1.038318       2.398542                    0.997170       3.525618      10.091560       0.469327       1.374860      -0.688065      -0.032292      -0.018336      -0.010707       0.038648       0.000299       0.009528      -0.001113       0.004272      -0.008125      -0.009757      -0.000668       0.010425              1.733264       1.969186       0.415027       0.327406       1.757178       0.160562       1.473427           0.000003
            6              H       0.210691      -0.107560       8.371936       0.118965       0.989566 0.69809078E+01  0.67103387E+02                                 1.711467                            1.596789      -1.267848       2.282350                    0.994131       3.696089      10.682342       0.465221       1.369665      -0.688003      -0.027734      -0.013250      -0.014475       0.033974      -0.000382       0.008553      -0.004231      -0.008787      -0.013344      -0.012403       0.003042       0.009361              1.766499       2.118913       0.383111       0.453615       1.617043       0.171443       1.563540           0.000005
            7              H       0.551243       2.114469       8.055129       0.120500       1.102560 0.82235405E+01  0.81048436E+02                                 1.749102                            1.668688      -0.874441       2.470943                    0.998902       3.408723       9.468789       0.489438       1.269763      -0.712437      -0.027397       0.018039      -0.018418       0.037619       0.001096       0.011107      -0.006976      -0.002143      -0.023130      -0.016714       0.005284       0.011429              1.767123       1.906753      -0.277822       0.396010       1.732769      -0.218849       1.661846          -0.000008
            8              H       2.033935       4.144700       8.315615       0.118323       1.044199 0.75888882E+01  0.72563661E+02                                 1.622804                            1.553419      -0.781696       2.516255                    0.999626       3.194971       8.455600       0.537198       1.192423      -0.731129      -0.022018       0.024206      -0.018124       0.037406       0.001533       0.010341      -0.006394      -0.013754      -0.023240      -0.017267       0.004290       0.012977              1.636728       1.729266      -0.285317       0.274487       1.628556      -0.243467       1.552363           0.000002
            9              H       3.950284       5.066990       9.153395       0.131101       1.094181 0.78067978E+01  0.75769631E+02                                 1.725962                            1.613891      -0.896704       2.466831                    0.998901       3.306203       9.044367       0.504403       1.251142      -0.716750       0.004265       0.040168      -0.005212       0.040728      -0.000561       0.010900      -0.009673      -0.014933      -0.025609      -0.018912       0.002049       0.016862              1.779498       1.609070       0.289522      -0.095220       2.297468      -0.143122       1.431955          -0.000002
           10              H       5.406146       3.766173      10.386599       0.100235       1.022671 0.70580809E+01  0.68065981E+02                                 1.757013                            1.610658      -1.182428       2.319180                    0.995428       3.716770      10.777173       0.460799       1.378324      -0.686576       0.039820       0.023351       0.016036       0.048868       0.008540       0.008042       0.003084      -0.000474      -0.013744      -0.010511      -0.003691       0.014202              1.848392       2.347970       0.376355       0.297220       1.694288       0.108766       1.502917          -0.000005
           11              H       6.195211       3.103949       3.751238       0.114209       1.066239 0.75862820E+01  0.73237463E+02                                 1.702371                            1.593006      -0.866460       2.465928                    0.999041       3.397414       9.324567       0.505784       1.254403      -0.714977      -0.025119      -0.023818      -0.016782       0.038469       0.011762      -0.001579       0.005757       0.015015      -0.007390      -0.015352       0.000051       0.015301              1.756927       1.658034       0.284858       0.302891       1.779657       0.350256       1.833089          -0.000001
           12              H       5.608927       3.884420       5.795234       0.116102       1.053566 0.75958231E+01  0.72285673E+02                                 1.596348                            1.525279      -0.827034       2.486613                    0.999351       3.180334       8.261400       0.560369       1.148563      -0.741696      -0.031066      -0.012505       0.012748       0.035833       0.011750      -0.002366       0.009352       0.011323       0.007030      -0.018345       0.005311       0.013034              1.601830       1.858872       0.163116      -0.293316       1.358751      -0.048185       1.587866           0.000003
           13              H      -1.123906       5.100088       3.919028       0.121105       1.051439 0.76330359E+01  0.74223696E+02                                 1.711450                            1.615960      -1.244564       2.292997                    0.995067       3.571985      10.024002       0.490982       1.282907      -0.706933       0.029499       0.008716      -0.016236       0.034782       0.003786      -0.001260       0.002017       0.009833      -0.003618      -0.006600      -0.000247       0.006847              1.750404       2.001099       0.225240      -0.394522       1.470375      -0.039160       1.779739           0.000001
           14              H      -2.028945       4.148354       9.763544       0.114443       1.025346 0.74872485E+01  0.73063937E+02                                 1.737447                            1.643584      -1.256368       2.281688                    0.995137       3.708822      10.714955       0.463909       1.352984      -0.691791      -0.029093       0.001050      -0.023531       0.037432       0.002375       0.009050      -0.001902       0.002480       0.004892      -0.009311      -0.000791       0.010102              1.787283       2.011421      -0.021362       0.491724       1.524619      -0.103279       1.825810          -0.000007
           15              H      -0.365173       5.731074       9.769410       0.111078       1.041397 0.76383036E+01  0.74683931E+02                                 1.736437                            1.644875      -1.208832       2.303539                    0.994729       3.678954      10.534021       0.471602       1.328311      -0.697095      -0.003743       0.028725      -0.019098       0.034697       0.008331       0.004391      -0.009801      -0.001292      -0.016426      -0.015760       0.003258       0.012503              1.774827       1.546627      -0.107610       0.185311       1.970686      -0.458880       1.807167          -0.000003
           16              H       3.233232       3.754607       1.021998       0.123215       1.077462 0.81363204E+01  0.80410959E+02                                 1.753539                            1.682431      -1.078995       2.373733                    0.996989       3.526271       9.984470       0.475052       1.304602      -0.703799      -0.000193      -0.028772       0.021800       0.036099      -0.000068       0.005432      -0.008308      -0.004549       0.011834      -0.009182      -0.002630       0.011812              1.776180       1.590168      -0.027487       0.066889       2.126365      -0.341100       1.612007          -0.000001
           17              H       7.566499       1.055905       8.347296       0.122760       1.020560 0.72610029E+01  0.70038833E+02                                 1.711677                            1.603000      -1.140023       2.342432                    0.996989       3.544211      10.050285       0.478478       1.327095      -0.697878      -0.017310       0.028147       0.020471       0.038871      -0.009818      -0.002289      -0.000952      -0.017771      -0.009749      -0.012296      -0.002571       0.014867              1.764990       1.534958      -0.265470      -0.319826       1.784760       0.394323       1.975252          -0.000002
           18              H       8.172662       1.665395       6.222338       0.112868       1.010953 0.72299043E+01  0.69424326E+02                                 1.673541                            1.578393      -1.067554       2.371226                    0.996718       3.547525       9.924584       0.493626       1.292198      -0.704969      -0.005011       0.032384      -0.008387       0.033826      -0.003904      -0.009952       0.001093      -0.020545       0.020179      -0.018105       0.006039       0.012066              1.699408       1.327116      -0.211913       0.044480       2.187352      -0.286628       1.583755          -0.000003
           19              H      -4.109347       9.312135       7.745361       0.121896       1.055279 0.77979476E+01  0.76834114E+02                                 1.770963                            1.677500      -1.256425       2.291017                    0.994200       3.688547      10.690116       0.459364       1.353243      -0.692111       0.005786      -0.033050       0.013319       0.036099      -0.002547      -0.004390      -0.003568      -0.010872      -0.004626      -0.008911       0.001251       0.007660              1.802609       1.417230      -0.184776       0.006832       2.227531      -0.298249       1.763064          -0.000006
           20              H       2.914817       0.763366       0.315634       0.097018       1.023516 0.71917620E+01  0.69592924E+02                                 1.749231                            1.620013      -1.159453       2.328542                    0.995482       3.713896      10.742681       0.462534       1.368462      -0.688683      -0.032951       0.027240      -0.022083       0.048119      -0.000515       0.008509      -0.008940      -0.002151      -0.007697      -0.012930       0.000693       0.012237              1.810765       1.989123      -0.398851       0.382633       1.815023      -0.291136       1.628149          -0.000005
           21              H       4.750121       1.872158       1.162802       0.121795       0.938914 0.64260818E+01  0.60198916E+02                                 1.631316                            1.517309      -0.851097       2.483918                    0.998963       3.426488       9.616039       0.486666       1.343486      -0.694839       0.008209       0.037563      -0.005707       0.038871       0.003277       0.007327      -0.004007      -0.011999      -0.032671      -0.015639       0.003128       0.012511              1.700421       1.379851       0.060987       0.042266       2.406099      -0.144930       1.315313          -0.000002
           22              H       6.348605       0.721452       2.338510       0.127275       0.956121 0.66660768E+01  0.63276469E+02                                 1.674208                            1.563323      -1.038318       2.398542                    0.997170       3.525617      10.091559       0.469327       1.374860      -0.688065       0.032292       0.018336       0.010707       0.038648       0.000299       0.009528      -0.001113       0.004272      -0.008125      -0.009757      -0.000668       0.010425              1.733264       1.969186       0.415027       0.327406       1.757178       0.160562       1.473427           0.000003
           23              H       4.800657      10.478665       3.361682       0.118965       0.989567 0.69809188E+01  0.67103522E+02                                 1.711468                            1.596790      -1.267850       2.282349                    0.994131       3.696092      10.682355       0.465221       1.369665      -0.688003       0.027734       0.013250       0.014475       0.033974      -0.000382       0.008553      -0.004231      -0.008787      -0.013344      -0.012403       0.003042       0.009361              1.766501       2.118916       0.383112       0.453616       1.617044       0.171443       1.563542           0.000005
           24              H       4.460105       8.256636       3.678489       0.120500       1.102560 0.82235496E+01  0.81048553E+02                                 1.749104                            1.668689      -0.874442       2.470942                    0.998902       3.408725       9.468798       0.489438       1.269763      -0.712437       0.027397      -0.018039       0.018418       0.037619       0.001096       0.011107      -0.006976      -0.002143      -0.023130      -0.016714       0.005285       0.011429              1.767124       1.906754      -0.277823       0.396011       1.732771      -0.218849       1.661847          -0.000008
           25              H       2.977413       6.226405       3.418003       0.118322       1.044200 0.75888972E+01  0.72563768E+02                                 1.622805                            1.553420      -0.781697       2.516255                    0.999626       3.194973       8.455606       0.537198       1.192423      -0.731129       0.022018      -0.024206       0.018124       0.037406       0.001533       0.010341      -0.006394      -0.013754      -0.023240      -0.017267       0.004290       0.012977              1.636729       1.729268      -0.285317       0.274488       1.628557      -0.243468       1.552364           0.000002
           26              H       1.061064       5.304115       2.580223       0.131102       1.094180 0.78067955E+01  0.75769599E+02                                 1.725961                            1.613890      -0.896703       2.466831                    0.998901       3.306203       9.044365       0.504403       1.251141      -0.716750      -0.004265      -0.040168       0.005212       0.040728      -0.000561       0.010900      -0.009673      -0.014933      -0.025609      -0.018912       0.002049       0.016862              1.779497       1.609069       0.289521      -0.095220       2.297466      -0.143122       1.431954          -0.000002
           27              H      -0.394798       6.604932       1.347019       0.100236       1.022671 0.70580770E+01  0.68065930E+02                                 1.757012                            1.610657      -1.182426       2.319180                    0.995428       3.716768      10.777164       0.460799       1.378323      -0.686576      -0.039820      -0.023351      -0.016036       0.048868       0.008540       0.008042       0.003084      -0.000474      -0.013744      -0.010511      -0.003691       0.014202              1.848390       2.347968       0.376355       0.297220       1.694287       0.108766       1.502916          -0.000005
           28              H      -1.183863       7.267156       7.982380       0.114209       1.066241 0.75862948E+01  0.73237611E+02                                 1.702372                            1.593006      -0.866461       2.465927                    0.999041       3.397417       9.324574       0.505784       1.254401      -0.714977       0.025119       0.023818       0.016781       0.038469       0.011762      -0.001579       0.005757       0.015015      -0.007390      -0.015352       0.000051       0.015301              1.756927       1.658035       0.284858       0.302891       1.779657       0.350257       1.833090          -0.000001
           29              H      -0.597579       6.486685       5.938384       0.116100       1.053568 0.75958389E+01  0.72285861E+02                                 1.596351                            1.525281      -0.827034       2.486612                    0.999351       3.180337       8.261410       0.560368       1.148564      -0.741696       0.031066       0.012505      -0.012748       0.035833       0.011750      -0.002366       0.009352       0.011323       0.007030      -0.018345       0.005311       0.013034              1.601832       1.858875       0.163116      -0.293316       1.358753      -0.048186       1.587868           0.000003
           30              H       6.135254       5.271017       7.814590       0.121104       1.051438 0.76330278E+01  0.74223601E+02                                 1.711450                            1.615960      -1.244564       2.292997                    0.995067       3.571984      10.024000       0.490982       1.282908      -0.706933      -0.029499      -0.008716       0.016236       0.034782       0.003786      -0.001260       0.002017       0.009833      -0.003618      -0.006600      -0.000247       0.006847              1.750404       2.001098       0.225240      -0.394522       1.470375      -0.039160       1.779739           0.000001
           31              H       7.040293       6.222751       1.970074       0.114442       1.025347 0.74872554E+01  0.73064021E+02                                 1.737448                            1.643585      -1.256370       2.281687                    0.995137       3.708824      10.714962       0.463909       1.352984      -0.691791       0.029093      -0.001050       0.023531       0.037432       0.002375       0.009050      -0.001902       0.002480       0.004891      -0.009311      -0.000791       0.010102              1.787284       2.011422      -0.021362       0.491725       1.524620      -0.103279       1.825811          -0.000007
           32              H       5.376521       4.640031       1.964208       0.111077       1.041397 0.76383062E+01  0.74683968E+02                                 1.736438                            1.644875      -1.208833       2.303538                    0.994729       3.678955      10.534027       0.471602       1.328312      -0.697095       0.003743      -0.028725       0.019098       0.034697       0.008332       0.004391      -0.009801      -0.001292      -0.016426      -0.015760       0.003258       0.012503              1.774828       1.546627      -0.107610       0.185312       1.970688      -0.458881       1.807168          -0.000003
           33              H       1.778116       6.616498      10.711620       0.123215       1.077461 0.81363152E+01  0.80410894E+02                                 1.753538                            1.682431      -1.078994       2.373733                    0.996989       3.526270       9.984466       0.475052       1.304602      -0.703799       0.000193       0.028772      -0.021800       0.036099      -0.000068       0.005432      -0.008308      -0.004549       0.011834      -0.009182      -0.002630       0.011812              1.776179       1.590167      -0.027487       0.066889       2.126364      -0.341100       1.612007          -0.000001
           34              H      -2.555151       9.315200       3.386322       0.122760       1.020560 0.72610059E+01  0.70038871E+02                                 1.711678                            1.603001      -1.140023       2.342432                    0.996989       3.544212      10.050290       0.478478       1.327095      -0.697878       0.017310      -0.028147      -0.020471       0.038871      -0.009818      -0.002289      -0.000952      -0.017771      -0.009749      -0.012296      -0.002571       0.014867              1.764991       1.534959      -0.265470      -0.319826       1.784760       0.394323       1.975253          -0.000002
           35              H      -3.161314       8.705710       5.511280       0.112868       1.010954 0.72299128E+01  0.69424426E+02                                 1.673542                            1.578394      -1.067554       2.371226                    0.996718       3.547527       9.924590       0.493626       1.292198      -0.704969       0.005011      -0.032384       0.008387       0.033826      -0.003904      -0.009952       0.001093      -0.020545       0.020179      -0.018105       0.006039       0.012066              1.699409       1.327117      -0.211913       0.044480       2.187353      -0.286629       1.583756          -0.000003
           36              H       9.120695       1.058970       3.988257       0.121896       1.055279 0.77979412E+01  0.76834035E+02                                 1.770962                            1.677499      -1.256425       2.291017                    0.994200       3.688546      10.690112       0.459364       1.353243      -0.692111      -0.005786       0.033050      -0.013319       0.036099      -0.002547      -0.004390      -0.003568      -0.010872      -0.004626      -0.008911       0.001251       0.007660              1.802608       1.417229      -0.184776       0.006832       2.227530      -0.298249       1.763064          -0.000006
           37              C       1.465412      10.090612      10.934559       0.127512      25.907238 0.33188946E+03  0.73466000E+04                                 7.810051                            6.233415      -0.018009       2.020938                    0.999027      25.925383      74.055616       0.630265       0.439026      -1.042632      -0.002834       0.040216      -0.029143       0.049746      -0.029851      -0.040215      -0.003474       0.018065       0.097124      -0.056747      -0.002818       0.059565              8.651255       9.149047       0.831892       2.135555      11.129985      -1.240292       5.674734           0.000007
           38              C       0.355516       9.413105      10.426493      -0.126168      30.409125 0.42510545E+03  0.99665676E+04                                 8.566918                            6.967567       0.049949       2.005022                    0.998571      28.904513      83.753997       0.610043       0.428250      -1.053778      -0.010462       0.010611       0.001283       0.014956       0.009176      -0.011970      -0.005950       0.004800      -0.039963      -0.018685      -0.002486       0.021170              9.412828       9.904140       0.851770       2.711991      11.921540      -1.139316       6.412805           0.000013
           39              C      -0.585703      10.089863       9.721303      -0.077196      31.097327 0.42103718E+03  0.98587413E+04                                 8.753533                            6.972198      -0.020771       1.985162                    0.998900      28.654458      83.287290       0.604164       0.432962      -1.049699       0.003627       0.003302       0.012324       0.013265       0.003056      -0.018543       0.001093       0.029353       0.057356      -0.024822      -0.007128       0.031951              9.734550       9.285849       0.950878       2.585060      13.272573      -1.621983       6.645227           0.000012
           40              C       1.897246      -0.482484       9.488977       0.050896      32.495518 0.40513337E+03  0.93112726E+04                                 8.834261                            6.722091       0.025189       2.023008                    0.999333      26.328503      73.620332       0.637167       0.418256      -1.068381      -0.024846      -0.005343      -0.014374       0.029197      -0.009495       0.001437      -0.009993      -0.001733      -0.028247      -0.014976      -0.002057       0.017033             10.037148       9.596011       0.368861       3.071293      13.681616      -2.300771       6.833818           0.000008
           41              C       0.966595       0.298141       8.732159      -0.124612      32.799619 0.44158170E+03  0.10452878E+05                                 8.971683                            7.083996       0.055454       1.994657                    0.999300      29.519260      85.978061       0.607162       0.426164      -1.054950       0.013788      -0.008662       0.015535       0.022505       0.000476      -0.003373       0.004347       0.009423       0.004273      -0.007857       0.001115       0.006742              9.799227       9.865687       0.562478       3.341185      12.455081      -1.509214       7.076914           0.000005
           42              C       1.176351       1.620272       8.533860      -0.134060      32.133426 0.43390113E+03  0.10225584E+05                                 8.808059                            6.993211       0.031035       1.981709                    0.999413      29.680648      86.241966       0.614915       0.422663      -1.057183       0.011105       0.007442       0.013049       0.018681      -0.004687       0.008526      -0.005837       0.010842       0.011662      -0.009970      -0.004757       0.014727              9.588141      10.219143       2.319277       2.791922      12.268325      -0.222265       6.276953           0.000003
           43              C       2.335337       2.268280       9.047793       0.058302      32.244717 0.40692985E+03  0.93738850E+04                                 8.835614                            6.775390      -0.054686       1.999815                    0.999337      26.401213      74.191063       0.628529       0.423039      -1.064101      -0.023272       0.010376      -0.007718       0.026623       0.010952       0.003736       0.009755       0.004014      -0.025377      -0.014610      -0.003950       0.018560              9.941518      10.715842       2.734916       2.700602      13.038623      -0.563321       6.070090           0.000007
           44              C       2.622534       3.624040       8.813120      -0.087910      28.897729 0.39805249E+03  0.91541127E+04                                 8.172152                            6.669646       0.144604       2.030445                    0.999753      28.286868      80.428054       0.635526       0.419080      -1.062511      -0.000183       0.001128       0.019486       0.019519      -0.013381       0.001013      -0.001873      -0.013697       0.050562      -0.023459       0.006182       0.017278              8.842048       9.605639       1.982143       1.799686      11.222667      -0.704248       5.697838           0.000019
           45              C       3.754072       4.171734       9.308279      -0.126797      29.383010 0.41470458E+03  0.96467510E+04                                 8.303081                            6.839114       0.147325       2.035938                    0.999447      28.597496      82.095942       0.622546       0.422953      -1.058809      -0.013626      -0.005832       0.017908       0.023246      -0.005801      -0.000009      -0.007409      -0.019520      -0.020450      -0.010416      -0.006508       0.016925              8.983435      10.424414       1.592422       1.809428      10.563893      -0.930638       5.961997           0.000022
           46              C       4.629035       3.376831      10.055711       0.137078      25.996290 0.33481467E+03  0.74306753E+04                                 7.876637                            6.295937      -0.016327       2.025855                    0.998843      25.822883      73.957944       0.621634       0.443964      -1.039295      -0.026762      -0.040710      -0.001435       0.048740       0.005619      -0.042150       0.038579       0.026161       0.059160      -0.059121      -0.004172       0.063293              8.746850       9.770956       1.207331       1.908371      10.814136      -1.215965       5.655459           0.000013
           47              C       3.262229       1.538447       9.809305       0.127332      33.606594 0.39876388E+03  0.91932000E+04                                 9.252275                            6.825350      -0.149735       1.967279                    0.999330      26.556473      76.104217       0.606443       0.438092      -1.048661       0.048885       0.032549       0.023654       0.063314       0.015233      -0.034323       0.025409       0.002596       0.044399      -0.050211       0.006915       0.043296             10.841591      10.703787       2.318259       2.559312      15.472821      -1.508036       6.348163           0.000007
           48              C       3.031621       0.119055      10.036937       0.125314      33.876488 0.39917658E+03  0.92045636E+04                                 9.291127                            6.822102      -0.178058       1.957080                    0.999344      26.607949      76.245029       0.607527       0.437223      -1.049242       0.041823      -0.038152       0.030081       0.064106      -0.029385      -0.029205       0.001463      -0.014568       0.062982      -0.048400       0.005621       0.042779             10.902075      10.255198       1.511366       2.713181      15.799164      -2.029952       6.651863           0.000005
           49              C       8.382211       3.528608       2.266935       0.573646      24.179408 0.26099817E+03  0.54791014E+04                                 7.755556                            5.740698      -0.124503       2.005405                    0.999404      23.121961      65.821575       0.616185       0.473503      -1.015909       0.009202      -0.006915      -0.047776       0.049143      -0.028710       0.037322      -0.061193      -0.040312      -0.155266      -0.086697      -0.008995       0.095691              9.377305       8.167463       0.797158      -2.016465       7.517438       3.554065      12.447013           0.000001
           50              C       8.001066       4.027366       3.626861      -0.007450      37.123397 0.44229499E+03  0.10382837E+05                                 9.701162                            7.029946       0.043615       2.028269                    0.999235      27.013199      76.146204       0.622700       0.419009      -1.068726      -0.025518       0.013602       0.035589       0.045856       0.004139       0.001985      -0.010779       0.006070      -0.043763      -0.019895       0.006914       0.012981             11.965802       9.036418       1.012611      -1.993171       9.046059       5.281313      17.814929           0.000006
           51              C       6.773196       3.669724       4.210022      -0.115994      32.903549 0.43000624E+03  0.10108206E+05                                 8.987391                            6.983278       0.117179       2.010771                    0.999744      29.352030      85.103158       0.612677       0.425280      -1.055842       0.021166       0.010322      -0.001431       0.023592       0.016276       0.013624      -0.005213      -0.006235      -0.040445      -0.025850       0.001854       0.023996             10.240827       8.404213       0.894830      -1.566218       7.546877       3.352373      14.771391           0.000011
           52              C       6.424318       4.135402       5.425625      -0.144608      33.371499 0.41763814E+03  0.96943139E+04                                 8.894976                            6.750147       0.262104       2.051595                    0.999797      29.049904      82.253290       0.644958       0.409127      -1.071808       0.017184       0.001798      -0.000624       0.017289       0.017282      -0.013816      -0.008585       0.025075      -0.015347      -0.019034      -0.012125       0.031159             10.232304       7.901328       1.408902      -0.465970       7.958294       4.264809      14.837289           0.000010
           53              C      -1.936132       4.861234       4.305064      -0.157347      37.149786 0.44820864E+03  0.10640603E+05                                 9.748511                            7.109633       0.095333       1.997785                    0.999692      29.934822      87.081587       0.610063       0.422907      -1.057842      -0.011127       0.005922       0.005012       0.013564      -0.012108      -0.005737      -0.028608       0.005257      -0.058868      -0.040286       0.011403       0.028883             11.882588       8.355880       1.557451      -0.859766       9.339761       5.718597      17.952124          -0.000001
           54              C       7.283588       5.003260       6.153109       0.078699      34.682744 0.40169793E+03  0.92110213E+04                                 9.296774                            6.708835      -0.056956       1.995703                    0.999168      26.165579      73.037350       0.635729       0.420171      -1.067354      -0.012537      -0.007296       0.007608       0.016380       0.009043       0.002498       0.015119      -0.006896       0.048469      -0.019370      -0.005900       0.025269             11.419236       7.903579       1.585165      -0.484186       8.916361       5.830310      17.437769           0.000003
           55              C      -2.469099       2.093997      11.376916       0.575940      23.211812 0.26078350E+03  0.54685963E+04                                 7.569793                            5.747169      -0.033669       2.039943                    0.999608      22.896957      64.956096       0.614966       0.474962      -1.016033      -0.041534      -0.027859      -0.000619       0.050016      -0.059223      -0.029182       0.057794      -0.056156       0.169046      -0.094043      -0.018061       0.112104              8.964512      11.867061       3.773486       0.917740       9.246471      -1.204535       5.780005          -0.000002
           56              C      -1.293989       3.028045      11.306514      -0.010174      35.673761 0.44631618E+03  0.10513110E+05                                 9.452603                            7.059690      -0.036315       1.996426                    0.999290      27.318496      77.430252       0.620951       0.418755      -1.067654       0.023474       0.036666      -0.006128       0.043965      -0.009479       0.004522      -0.006481      -0.012370       0.010371      -0.013104      -0.001858       0.014962             11.373024      15.270215       5.071704       2.063938      11.215243      -1.510893       7.633615           0.000000
           57              C      -1.330489       4.087096      10.374865      -0.109490      31.565682 0.45635258E+03  0.10934516E+05                                 8.875329                            7.289635      -0.098676       1.942412                    0.999165      30.069499      89.249260       0.585416       0.436659      -1.044453       0.003972      -0.004454       0.027702       0.028338      -0.011082       0.005582       0.012831       0.009845      -0.005106      -0.021148       0.007479       0.013669              9.728187      10.893641       2.929050       1.862555      10.427215      -2.006922       7.863705          -0.000002
           58              C      -0.330883       5.023888      10.372518      -0.150728      33.470919 0.46328349E+03  0.11114303E+05                                 9.126648                            7.260222       0.039101       1.982499                    0.999138      30.239502      89.069186       0.598393       0.426662      -1.053182      -0.008014       0.000105       0.024154       0.025449      -0.007486      -0.012619      -0.009133      -0.025023      -0.025701      -0.024380       0.004158       0.020222             10.264620      13.226757       2.244357       3.577724       9.388004      -1.285207       8.179098           0.000004
           59              C       3.208540       4.479423       0.438837      -0.173425      34.653229 0.47434061E+03  0.11449586E+05                                 9.354865                            7.359359      -0.027080       1.954540                    0.999460      30.707689      90.796507       0.592633       0.428175      -1.052001       0.002357       0.008255      -0.000414       0.008595      -0.017066      -0.017223      -0.012936      -0.029177       0.034355      -0.037336       0.014096       0.023240             10.768198      14.795937       3.799143       2.957627      10.371693      -0.458008       7.136963           0.000009
           60              C       0.752321       4.927690      11.277180       0.078905      32.607537 0.42419985E+03  0.99095290E+04                                 9.040862                            6.984219      -0.145430       1.968528                    0.999374      26.803949      76.752944       0.608033       0.431218      -1.055199      -0.000728       0.011114      -0.007990       0.013707       0.012471       0.012835      -0.002765       0.027943      -0.045560      -0.022277      -0.006859       0.029136             10.557161      14.485167       3.553235       3.465934       9.506430      -0.726343       7.679886           0.000001
           61              C       7.815576      -1.254552       9.643861       0.685423      22.836116 0.22419244E+03  0.45376804E+04                                 7.525828                            5.394909      -0.180647       2.020715                    0.998783      21.345443      59.955194       0.621605       0.486831      -1.007386      -0.027932      -0.026156       0.073626       0.082977       0.071934       0.044121       0.044699      -0.011170      -0.157942      -0.075443      -0.045708       0.121151              9.073276       8.017170      -2.491736      -2.706099       7.690350      -1.382253      11.512309          -0.000001
           62              C       8.227447      -0.873626       8.244040      -0.030000      36.537434 0.43665672E+03  0.10193744E+05                                 9.501890                            6.906053       0.093470       2.035244                    0.999358      27.133094      75.690732       0.640563       0.409592      -1.077338       0.002806       0.023996      -0.048489       0.054175      -0.006211       0.011626      -0.001032       0.021839      -0.061062      -0.023407      -0.002219       0.025626             11.624131       6.991748      -1.210443      -4.368606       9.883783      -0.955731      17.996863           0.000009
           63              C       7.975357       0.437136       7.785256      -0.111870      33.195722 0.43898896E+03  0.10379104E+05                                 9.071924                            7.070938       0.066415       1.993522                    0.999703      29.541134      86.068593       0.606552       0.427102      -1.054077       0.007119      -0.024780      -0.006121       0.026499      -0.004368       0.004159       0.014938      -0.007229      -0.057519      -0.025952       0.006406       0.019546             10.264134       6.058035      -1.102264      -2.728061       9.568876      -1.234629      15.165491           0.000011
           64              C       8.329912       0.795958       6.513331      -0.146484      34.533725 0.43438511E+03  0.10213874E+05                                 9.181088                            6.937372       0.223280       2.040559                    0.999825      29.483261      84.864794       0.626966       0.415476      -1.064425       0.001337      -0.014745       0.005047       0.015642      -0.001747       0.001203      -0.008508      -0.033806      -0.019546      -0.013848      -0.008907       0.022755             10.556201       5.951966      -1.543609      -2.846324       9.667775       0.221934      16.048861           0.000013
           65              C      -4.276849      10.169837       7.426207      -0.172816      37.391538 0.46336316E+03  0.11111274E+05                                 9.814700                            7.250854       0.058994       1.982466                    0.999637      30.514580      89.716457       0.600310       0.425489      -1.054422      -0.002546       0.009200      -0.008768       0.012962       0.003709       0.019678      -0.010162       0.000528      -0.092668      -0.040200       0.017294       0.022907             11.791418       6.671497      -1.464038      -3.794693       9.549283       0.354047      19.153472           0.000006
           66              C       8.928157      -0.130414       5.643870       0.079658      35.169490 0.41175414E+03  0.95158914E+04                                 9.419992                            6.824600      -0.048992       1.996998                    0.999240      26.435929      74.483240       0.624809       0.424178      -1.063064      -0.000849       0.014266      -0.006043       0.015516      -0.006159      -0.017041       0.001377      -0.006745       0.063072      -0.022593      -0.005741       0.028334             11.430984       6.071826      -1.529537      -3.483029       9.362904       0.790487      18.858223           0.000015
           67              C       3.545936       0.280493       0.799059       0.127512      25.907237 0.33188946E+03  0.73465999E+04                                 7.810051                            6.233415      -0.018009       2.020938                    0.999027      25.925382      74.055613       0.630265       0.439026      -1.042632       0.002834      -0.040216       0.029143       0.049746      -0.029851      -0.040215      -0.003474       0.018065       0.097124      -0.056747      -0.002818       0.059565              8.651255       9.149046       0.831892       2.135555      11.129985      -1.240292       5.674734           0.000007
           68              C       4.655832       0.958000       1.307125      -0.126168      30.409114 0.42510527E+03  0.99665622E+04                                 8.566916                            6.967566       0.049949       2.005023                    0.998571      28.904505      83.753967       0.610043       0.428250      -1.053778       0.010462      -0.010611      -0.001283       0.014956       0.009176      -0.011970      -0.005950       0.004800      -0.039963      -0.018685      -0.002486       0.021170              9.412826       9.904137       0.851770       2.711991      11.921538      -1.139315       6.412803           0.000013
           69              C       5.597051       0.281242       2.012315      -0.077196      31.097319 0.42103707E+03  0.98587380E+04                                 8.753531                            6.972196      -0.020770       1.985162                    0.998900      28.654453      83.287266       0.604164       0.432962      -1.049699      -0.003627      -0.003302      -0.012324       0.013264       0.003056      -0.018543       0.001093       0.029353       0.057356      -0.024822      -0.007128       0.031951              9.734547       9.285847       0.950878       2.585060      13.272569      -1.621982       6.645226           0.000012
           70              C       3.114102      10.853589       2.244641       0.050897      32.495520 0.40513342E+03  0.93112739E+04                                 8.834261                            6.722091       0.025190       2.023008                    0.999333      26.328504      73.620335       0.637167       0.418256      -1.068381       0.024846       0.005343       0.014374       0.029197      -0.009495       0.001437      -0.009993      -0.001733      -0.028247      -0.014976      -0.002057       0.017033             10.037148       9.596012       0.368861       3.071293      13.681615      -2.300771       6.833818           0.000008
           71              C       4.044753      10.072964       3.001459      -0.124611      32.799599 0.44158133E+03  0.10452867E+05                                 8.971679                            7.083992       0.055455       1.994658                    0.999300      29.519249      85.978018       0.607162       0.426164      -1.054950      -0.013788       0.008662      -0.015535       0.022505       0.000476      -0.003373       0.004347       0.009423       0.004273      -0.007857       0.001115       0.006742              9.799223       9.865683       0.562479       3.341184      12.455075      -1.509212       7.076911           0.000005
           72              C       3.834997       8.750833       3.199758      -0.134060      32.133432 0.43390123E+03  0.10225587E+05                                 8.808060                            6.993212       0.031034       1.981709                    0.999413      29.680653      86.241985       0.614915       0.422663      -1.057183      -0.011105      -0.007442      -0.013049       0.018681      -0.004687       0.008526      -0.005837       0.010842       0.011661      -0.009970      -0.004757       0.014727              9.588142      10.219144       2.319277       2.791922      12.268326      -0.222266       6.276954           0.000003
           73              C       2.676011       8.102825       2.685825       0.058302      32.244728 0.40693000E+03  0.93738895E+04                                 8.835616                            6.775392      -0.054686       1.999814                    0.999337      26.401218      74.191086       0.628529       0.423039      -1.064101       0.023272      -0.010376       0.007718       0.026623       0.010952       0.003736       0.009755       0.004014      -0.025378      -0.014610      -0.003950       0.018560              9.941521      10.715846       2.734917       2.700603      13.038626      -0.563322       6.070092           0.000007
           74              C       2.388814       6.747065       2.920498      -0.087909      28.897709 0.39805213E+03  0.91541023E+04                                 8.172148                            6.669643       0.144604       2.030445                    0.999753      28.286856      80.428011       0.635527       0.419080      -1.062511       0.000183      -0.001128      -0.019485       0.019519      -0.013381       0.001013      -0.001873      -0.013697       0.050562      -0.023459       0.006182       0.017278              8.842044       9.605634       1.982141       1.799685      11.222661      -0.704249       5.697836           0.000019
           75              C       1.257276       6.199371       2.425339      -0.126798      29.383026 0.41470487E+03  0.96467598E+04                                 8.303085                            6.839117       0.147325       2.035938                    0.999447      28.597506      82.095984       0.622546       0.422953      -1.058809       0.013626       0.005832      -0.017908       0.023246      -0.005801      -0.000009      -0.007409      -0.019520      -0.020450      -0.010416      -0.006508       0.016925              8.983439      10.424419       1.592422       1.809429      10.563898      -0.930638       5.962000           0.000022
           76              C       0.382313       6.994274       1.677907       0.137078      25.996290 0.33481467E+03  0.74306755E+04                                 7.876637                            6.295937      -0.016327       2.025855                    0.998843      25.822883      73.957945       0.621634       0.443964      -1.039295       0.026762       0.040710       0.001435       0.048740       0.005619      -0.042150       0.038579       0.026161       0.059161      -0.059121      -0.004172       0.063293              8.746851       9.770956       1.207331       1.908370      10.814137      -1.215965       5.655459           0.000013
           77              C       1.749119       8.832658       1.924313       0.127332      33.606594 0.39876387E+03  0.91931997E+04                                 9.252275                            6.825350      -0.149735       1.967279                    0.999330      26.556473      76.104220       0.606443       0.438092      -1.048661      -0.048885      -0.032549      -0.023654       0.063314       0.015233      -0.034323       0.025409       0.002596       0.044399      -0.050211       0.006915       0.043296             10.841591      10.703788       2.318259       2.559313      15.472821      -1.508036       6.348164           0.000007
           78              C       1.979727      10.252050       1.696681       0.125313      33.876495 0.39917668E+03  0.92045665E+04                                 9.291128                            6.822103      -0.178058       1.957080                    0.999344      26.607953      76.245044       0.607527       0.437223      -1.049242      -0.041823       0.038153      -0.030081       0.064106      -0.029384      -0.029205       0.001463      -0.014568       0.062982      -0.048400       0.005621       0.042779             10.902077      10.255200       1.511366       2.713182      15.799166      -2.029952       6.651864           0.000006
           79              C      -3.370863       6.842497       9.466683       0.573646      24.179405 0.26099813E+03  0.54791002E+04                                 7.755555                            5.740697      -0.124502       2.005405                    0.999404      23.121958      65.821563       0.616185       0.473503      -1.015909      -0.009202       0.006915       0.047776       0.049143      -0.028710       0.037322      -0.061193      -0.040312      -0.155266      -0.086697      -0.008995       0.095691              9.377304       8.167462       0.797158      -2.016465       7.517437       3.554064      12.447012           0.000001
           80              C      -2.989718       6.343739       8.106757      -0.007450      37.123380 0.44229475E+03  0.10382830E+05                                 9.701159                            7.029944       0.043615       2.028269                    0.999235      27.013193      76.146184       0.622700       0.419009      -1.068726       0.025518      -0.013602      -0.035590       0.045856       0.004139       0.001985      -0.010779       0.006070      -0.043763      -0.019895       0.006914       0.012981             11.965798       9.036416       1.012611      -1.993170       9.046056       5.281311      17.814923           0.000006
           81              C      -1.761848       6.701381       7.523596      -0.115994      32.903553 0.43000628E+03  0.10108207E+05                                 8.987391                            6.983278       0.117180       2.010771                    0.999744      29.352033      85.103160       0.612677       0.425280      -1.055842      -0.021167      -0.010321       0.001431       0.023592       0.016276       0.013624      -0.005212      -0.006235      -0.040445      -0.025850       0.001854       0.023996             10.240826       8.404213       0.894831      -1.566218       7.546876       3.352373      14.771390           0.000011
           82              C      -1.412970       6.235703       6.307993      -0.144607      33.371475 0.41763777E+03  0.96943034E+04                                 8.894972                            6.750145       0.262103       2.051595                    0.999797      29.049894      82.253260       0.644958       0.409127      -1.071808      -0.017184      -0.001798       0.000624       0.017289       0.017282      -0.013817      -0.008585       0.025075      -0.015347      -0.019034      -0.012125       0.031159             10.232298       7.901326       1.408902      -0.465971       7.958289       4.264805      14.837280           0.000010
           83              C       6.947480       5.509871       7.428554      -0.157350      37.149871 0.44820986E+03  0.10640639E+05                                 9.748527                            7.109644       0.095330       1.997783                    0.999692      29.934862      87.081751       0.610062       0.422908      -1.057842       0.011127      -0.005922      -0.005012       0.013564      -0.012108      -0.005737      -0.028608       0.005257      -0.058868      -0.040286       0.011403       0.028883             11.882610       8.355892       1.557453      -0.859767       9.339778       5.718610      17.952160          -0.000001
           84              C      -2.272240       5.367845       5.580509       0.078694      34.682822 0.40169896E+03  0.92110510E+04                                 9.296788                            6.708844      -0.056957       1.995702                    0.999168      26.165615      73.037480       0.635728       0.420171      -1.067354       0.012537       0.007296      -0.007608       0.016380       0.009043       0.002498       0.015119      -0.006896       0.048469      -0.019370      -0.005900       0.025269             11.419255       7.903590       1.585167      -0.484186       8.916375       5.830322      17.437800           0.000003
           85              C       7.480447       8.277108       0.356702       0.575940      23.211815 0.26078352E+03  0.54685970E+04                                 7.569794                            5.747170      -0.033669       2.039943                    0.999608      22.896959      64.956106       0.614966       0.474962      -1.016033       0.041534       0.027859       0.000619       0.050016      -0.059223      -0.029182       0.057794      -0.056156       0.169047      -0.094043      -0.018061       0.112104              8.964513      11.867063       3.773487       0.917740       9.246472      -1.204536       5.780005          -0.000002
           86              C       6.305337       7.343060       0.427104      -0.010174      35.673765 0.44631622E+03  0.10513111E+05                                 9.452604                            7.059690      -0.036316       1.996426                    0.999290      27.318498      77.430262       0.620951       0.418755      -1.067654      -0.023474      -0.036666       0.006127       0.043965      -0.009479       0.004522      -0.006481      -0.012370       0.010371      -0.013104      -0.001858       0.014962             11.373026      15.270217       5.071705       2.063938      11.215245      -1.510893       7.633615           0.000001
           87              C       6.341837       6.284009       1.358753      -0.109489      31.565678 0.45635251E+03  0.10934513E+05                                 8.875328                            7.289634      -0.098675       1.942412                    0.999165      30.069497      89.249250       0.585416       0.436659      -1.044453      -0.003972       0.004454      -0.027702       0.028338      -0.011082       0.005582       0.012831       0.009845      -0.005106      -0.021148       0.007479       0.013669              9.728186      10.893640       2.929049       1.862555      10.427213      -2.006922       7.863704          -0.000002
           88              C       5.342231       5.347217       1.361100      -0.150728      33.470900 0.46328317E+03  0.11114294E+05                                 9.126644                            7.260219       0.039102       1.982499                    0.999138      30.239491      89.069140       0.598393       0.426662      -1.053182       0.008014      -0.000106      -0.024154       0.025449      -0.007486      -0.012619      -0.009133      -0.025023      -0.025702      -0.024380       0.004158       0.020222             10.264615      13.226750       2.244356       3.577722       9.388000      -1.285207       8.179094           0.000004
           89              C       1.802808       5.891682      11.294781      -0.173425      34.653247 0.47434088E+03  0.11449595E+05                                 9.354868                            7.359361      -0.027080       1.954540                    0.999460      30.707698      90.796542       0.592633       0.428175      -1.052001      -0.002357      -0.008255       0.000414       0.008595      -0.017066      -0.017223      -0.012936      -0.029177       0.034355      -0.037336       0.014096       0.023240             10.768202      14.795944       3.799145       2.957628      10.371696      -0.458008       7.136966           0.000008
           90              C       4.259027       5.443415       0.456438       0.078905      32.607541 0.42419993E+03  0.99095315E+04                                 9.040863                            6.984220      -0.145429       1.968528                    0.999374      26.803951      76.752952       0.608033       0.431218      -1.055199       0.000728      -0.011114       0.007990       0.013707       0.012471       0.012835      -0.002765       0.027943      -0.045560      -0.022277      -0.006858       0.029136             10.557162      14.485168       3.553235       3.465934       9.506431      -0.726344       7.679887           0.000001
           91              C      -2.804228      11.625657       2.089757       0.685423      22.836117 0.22419246E+03  0.45376807E+04                                 7.525827                            5.394909      -0.180647       2.020715                    0.998783      21.345443      59.955191       0.621605       0.486831      -1.007386       0.027932       0.026156      -0.073626       0.082977       0.071934       0.044121       0.044699      -0.011170      -0.157941      -0.075443      -0.045708       0.121151              9.073276       8.017170      -2.491736      -2.706098       7.690350      -1.382253      11.512308          -0.000001
           92              C      -3.216099      11.244731       3.489578      -0.029999      36.537408 0.43665638E+03  0.10193734E+05                                 9.501885                            6.906050       0.093472       2.035244                    0.999358      27.133083      75.690688       0.640563       0.409591      -1.077338      -0.002806      -0.023996       0.048489       0.054175      -0.006211       0.011626      -0.001032       0.021839      -0.061062      -0.023407      -0.002219       0.025626             11.624124       6.991744      -1.210442      -4.368603       9.883778      -0.955730      17.996851           0.000009
           93              C      -2.964009       9.933969       3.948362      -0.111869      33.195719 0.43898891E+03  0.10379102E+05                                 9.071922                            7.070937       0.066416       1.993522                    0.999703      29.541132      86.068578       0.606552       0.427102      -1.054077      -0.007119       0.024780       0.006121       0.026499      -0.004368       0.004159       0.014938      -0.007229      -0.057519      -0.025952       0.006406       0.019546             10.264132       6.058034      -1.102264      -2.728061       9.568874      -1.234628      15.165488           0.000011
           94              C      -3.318564       9.575147       5.220287      -0.146483      34.533702 0.43438477E+03  0.10213864E+05                                 9.181084                            6.937369       0.223280       2.040559                    0.999825      29.483251      84.864758       0.626966       0.415476      -1.064425      -0.001337       0.014745      -0.005047       0.015642      -0.001747       0.001203      -0.008508      -0.033806      -0.019546      -0.013848      -0.008907       0.022755             10.556196       5.951963      -1.543608      -2.846322       9.667771       0.221933      16.048852           0.000013
           95              C       9.288197       0.201268       4.307411      -0.172818      37.391596 0.46336403E+03  0.11111300E+05                                 9.814711                            7.250862       0.058993       1.982465                    0.999637      30.514607      89.716566       0.600310       0.425489      -1.054421       0.002546      -0.009199       0.008768       0.012961       0.003709       0.019678      -0.010162       0.000529      -0.092669      -0.040201       0.017294       0.022907             11.791432       6.671505      -1.464039      -3.794698       9.549292       0.354048      19.153499           0.000006
           96              C      -3.916809      10.501519       6.089748       0.079654      35.169554 0.41175501E+03  0.95159166E+04                                 9.420004                            6.824607      -0.048994       1.996997                    0.999240      26.435959      74.483349       0.624808       0.424178      -1.063064       0.000849      -0.014266       0.006043       0.015516      -0.006159      -0.017041       0.001377      -0.006745       0.063072      -0.022593      -0.005741       0.028334             11.431000       6.071833      -1.529539      -3.483035       9.362915       0.790488      18.858251           0.000015
           97              N       3.966025      -0.568458      10.759728      -0.355264      44.207557 0.62480820E+03  0.15829418E+05                                10.452790                            8.153878      -0.161152       1.941611                    0.997273      30.410023      86.157210       0.605864       0.399037      -1.092857      -0.157632      -0.094837      -0.087361       0.203651      -0.090906      -0.060019      -0.035861      -0.091029       0.126351      -0.148378       0.067700       0.080678             11.887675      11.051218      -0.214699       2.410933      16.872393      -2.903441       7.739413           0.000003
           98              N       4.401472       2.088139      10.316197      -0.363349      44.260390 0.62190807E+03  0.15725802E+05                                10.426265                            8.102280      -0.021462       1.983026                    0.998148      30.427921      85.914190       0.611927       0.395840      -1.095881      -0.132279       0.112130      -0.113715       0.207369       0.080825      -0.067803       0.063508      -0.012476      -0.003154      -0.141839       0.060239       0.081601             11.970709      12.950611       3.983916       2.299703      15.878385      -0.666671       7.083131           0.000006
           99              N       1.045323      10.939563       0.973890      -0.355264      44.207553 0.62480812E+03  0.15829415E+05                                10.452789                            8.153878      -0.161152       1.941611                    0.997273      30.410021      86.157204       0.605864       0.399037      -1.092857       0.157632       0.094837       0.087361       0.203651      -0.090906      -0.060019      -0.035861      -0.091029       0.126351      -0.148378       0.067700       0.080678             11.887674      11.051218      -0.214699       2.410933      16.872392      -2.903441       7.739413           0.000003
          100              N       0.609876       8.282966       1.417421      -0.363349      44.260390 0.62190807E+03  0.15725802E+05                                10.426264                            8.102280      -0.021462       1.983026                    0.998148      30.427921      85.914190       0.611927       0.395840      -1.095881       0.132279      -0.112130       0.113716       0.207369       0.080825      -0.067803       0.063508      -0.012476      -0.003154      -0.141839       0.060239       0.081601             11.970709      12.950612       3.983915       2.299703      15.878384      -0.666672       7.083131           0.000006
          101              O       7.619681       2.759426       1.632146      -0.631774      42.393989 0.68412210E+03  0.17451419E+05                                 9.693310                            8.164407       0.159718       2.082574                    0.994133      29.186683      78.798075       0.657146       0.365382      -1.135005      -0.028021       0.016889       0.035582       0.048337       0.013412       0.066471      -0.000274      -0.051715      -0.113586      -0.091182       0.035275       0.055907             10.979026       9.975128       2.545420       1.776913      11.580752       4.195521      11.381198           0.000011
          102              O      -1.284776       3.876248       1.775296      -0.630684      38.489321 0.60045588E+03  0.14826934E+05                                 9.060844                            7.598971       0.397219       2.166931                    0.995330      28.601156      75.992273       0.687822       0.360628      -1.138632      -0.004091       0.036433       0.038694       0.053304      -0.004923      -0.035044      -0.051576       0.037850      -0.135437      -0.086066       0.027422       0.058643             10.246728      12.671632       1.677719      -4.523863       7.930741       0.557898      10.137812           0.000001
          103              O      -3.483290       2.334136      10.681112      -0.629128      39.810414 0.64087659E+03  0.16088207E+05                                 9.298936                            7.882986       0.292950       2.128172                    0.996723      28.854153      77.351454       0.671019       0.363612      -1.136054       0.047548       0.030157      -0.010783       0.057329      -0.051606       0.020562       0.041155       0.055727       0.061769      -0.088290       0.038874       0.049416             10.470753      15.702645       0.976615       2.782975       7.608339      -0.190716       8.101276           0.000015
          104              O       1.022197       2.686047       0.434144      -0.624866      33.908498 0.56424481E+03  0.13719640E+05                                 8.268512                            7.337265       0.626553       2.234847                    0.997557      28.569090      75.357254       0.704042       0.357793      -1.140728       0.037430       0.014779       0.000565       0.040246      -0.032258      -0.040398      -0.016218      -0.134388       0.083772      -0.102680       0.040022       0.062658              8.920437       8.288003       1.232986      -0.620593      11.456187      -2.627159       7.017120           0.000004
          105              O       6.869488      -0.619065      10.153100      -0.667376      47.626464 0.67042038E+03  0.17062701E+05                                10.525677                            8.094189       0.074575       2.041175                    0.996949      29.791359      81.066746       0.656712       0.366464      -1.131037       0.034778      -0.060911      -0.042260       0.081887       0.037436       0.013603       0.048917       0.013214      -0.166437      -0.079475      -0.000191       0.079665             12.650753      15.283122      -4.952558      -6.648897      10.362622       3.745796      12.306515          -0.000002
          106              O      -4.639900       9.783447      10.217635      -0.666852      45.967268 0.68141633E+03  0.17376898E+05                                10.190604                            8.140711       0.122472       2.068718                    0.995010      29.382338      79.488646       0.658572       0.364706      -1.134765      -0.027806       0.054523      -0.035635       0.070822       0.015864       0.060520       0.011563      -0.013900      -0.127101      -0.080891       0.017315       0.063576             11.542204       8.813562      -3.719795       1.554884      14.300442      -5.270814      11.512607           0.000002
          107              O      -2.608333       7.611679      10.101472      -0.631775      42.394006 0.68412243E+03  0.17451430E+05                                 9.693313                            8.164410       0.159718       2.082574                    0.994133      29.186689      78.798098       0.657146       0.365382      -1.135005       0.028021      -0.016889      -0.035582       0.048337       0.013412       0.066471      -0.000274      -0.051716      -0.113586      -0.091182       0.035275       0.055907             10.979030       9.975131       2.545421       1.776913      11.580755       4.195523      11.381202           0.000011
          108              O      -4.486076       6.494857       9.958322      -0.630684      38.489306 0.60045557E+03  0.14826925E+05                                 9.060842                            7.598969       0.397219       2.166931                    0.995330      28.601149      75.992247       0.687822       0.360628      -1.138632       0.004091      -0.036433      -0.038694       0.053304      -0.004923      -0.035044      -0.051576       0.037850      -0.135437      -0.086066       0.027422       0.058643             10.246726      12.671629       1.677718      -4.523861       7.930739       0.557897      10.137809           0.000001
          109              O       8.494638       8.036969       1.052506      -0.629128      39.810422 0.64087673E+03  0.16088211E+05                                 9.298938                            7.882987       0.292950       2.128172                    0.996723      28.854156      77.351466       0.671018       0.363612      -1.136054      -0.047548      -0.030157       0.010783       0.057329      -0.051606       0.020562       0.041155       0.055727       0.061768      -0.088290       0.038874       0.049416             10.470755      15.702648       0.976616       2.782975       7.608340      -0.190716       8.101277           0.000015
          110              O       3.989151       7.685058      11.299474      -0.624866      33.908498 0.56424480E+03  0.13719640E+05                                 8.268513                            7.337265       0.626553       2.234847                    0.997557      28.569089      75.357253       0.704042       0.357793      -1.140728      -0.037430      -0.014779      -0.000565       0.040246      -0.032258      -0.040398      -0.016218      -0.134388       0.083773      -0.102680       0.040022       0.062658              8.920437       8.288003       1.232986      -0.620593      11.456188      -2.627159       7.017120           0.000004
          111              O      -1.858140      10.990170       1.580518      -0.667376      47.626462 0.67042035E+03  0.17062700E+05                                10.525677                            8.094189       0.074575       2.041175                    0.996949      29.791358      81.066745       0.656712       0.366464      -1.131037      -0.034778       0.060911       0.042260       0.081887       0.037436       0.013603       0.048917       0.013213      -0.166437      -0.079475      -0.000191       0.079666             12.650753      15.283122      -4.952558      -6.648897      10.362622       3.745796      12.306514          -0.000002
          112              O       9.651248       0.587658       1.515983      -0.666852      45.967261 0.68141620E+03  0.17376894E+05                                10.190603                            8.140710       0.122473       2.068719                    0.995010      29.382335      79.488637       0.658572       0.364706      -1.134765       0.027806      -0.054523       0.035635       0.070822       0.015864       0.060520       0.011563      -0.013900      -0.127101      -0.080891       0.017315       0.063576             11.542203       8.813562      -3.719795       1.554884      14.300441      -5.270814      11.512606           0.000002

******************************************************
Auxiliary information for the entire system
The total spin magnetic moment of the unit cell is   0.000406
The total net atomic charge of the unit cell is   0.000007
Accuracy of reproducing the electrostatic potential in the unit cell:
  The inner radius (bohr) =    5.0000
  The outer radius (bohr) =   12.0000
  Valid grid points have density less than (e/(bohr^3)) =    0.0001
  The number of valid grid points were=        29966
  The rms potential error without charges in kcal/mol is=      4.47368
  The rms potential error with partial charges in kcal/mol is=      1.05529
  The RRMSE value at monopole order=      0.23589
  The rms potential error with partial charges and cloud penetration in kcal/mol is=      1.06002
  The RRMSE value at monopole order with cloud penetration is=      0.23695
  The rms potential error with partial charges and atomic dipoles in kcal/mol is=      0.54334
  The RRMSE value at dipole order=      0.12145
  The rms potential error with partial charges, atomic dipoles and cloud penetration in kcal/mol is=      0.51960
  The RRMSE value at dipole order with cloud penetration=      0.11615

******************************************************
The electron densities and ab initio electrostatic potential were computed in VASP using the PBE functional and
projector augmented wave method. See the main text of the journal article for a description of computational details.
The atomic charges, dipoles, and quadrupoles were computed with the DDEC6 method as described in
(a) T. A. Manz and N. Gabaldon Limas, RSC Adv. 6 (2016) 47771-47801 DOI: 10.1039/c6ra04656h
(b) N. Gabaldon Limas and T. A. Manz, RSC Adv. 8 (2018) 2678-2707 DOI: 10.1039/c7ra11829e.
For each atom in the material, the electron cloud parameters were fit to the spherically averaged atom-in-material
electron density using radial positions for which this density was between 10^-4 and 10^-2 electrons per cubic bohr.
The polarizabilities, dispersion coefficients, and quantum Drude oscillator (QDO) parameters were fit using the MCLF method.
The magnetic structure of the system was optimized in VASP from the default ferromagnetic initial guess using spin polarization.
The atomic spin moments (ASMs) were computed on this optimized magnetic structure using the DDEC6 partition as inputs
to the method of T. A. Manz and D. S. Sholl, J. Chem. Theory Comput. 7 (2011) 4146-4164 DOI: 10.1021/ct200539n.
The RMSE and RRMSE were computed using a uniform grid with Ewald summation.
