# Supplementary material for: A collection of forcefield precursors for metal–organic frameworks
Source: RSC Adv. 2019 Nov 13;9(63):36492–507. doi: 10.1039/c9ra07327b (PMC9075174; doi:10.1039/c9ra07327b)
Supplement: RA-009-C9RA07327B-s3698 [file RA-009-C9RA07327B-s3698.xyz]

  112
jmolscript: load "" {1 1 1} spacegroup "x,y,z" unitcell [{     10.802000     0.000000     0.000000 }, {     -2.391011    11.905273     0.000000 }, {     -3.506650    -1.582228    11.624972 }]
Ho     9.443736     2.263075     0.021855     1.882039
Ho    -1.032747     9.642198    -0.021855     1.882039
H      7.618602     1.084112     8.295580     0.119478
H      8.234931     1.664232     6.176348     0.109661
H     -4.240288     9.270225     7.682944     0.120729
H     -1.131389     5.023297     3.915291     0.120198
H     -0.663694     6.413454     5.929898     0.114518
H      6.191754     3.102393     3.674654     0.112970
H      3.189217     3.789444     1.067172     0.120050
H      5.331092     4.651305     1.959970     0.107381
H     -2.071338     4.129133     9.662677     0.112818
H      2.089344     9.564722    11.362248     0.094767
H      0.247217     8.429312    10.546175     0.122802
H     -1.340097     9.571603     9.334853     0.124887
H      0.287195    -0.180627     8.289768     0.117231
H      0.563572     2.032123     8.013093     0.120481
H      2.038235     4.069525     8.220018     0.116971
H      3.934516     5.006682     9.058178     0.129764
H      5.389876     3.730102    10.276475     0.097926
H     -2.714263     9.238933     3.329392     0.119478
H     -3.330592     8.658813     5.448624     0.109661
H      9.144627     1.052820     3.942028     0.120729
H      6.035728     5.299748     7.709681     0.120198
H      5.568033     3.909591     5.695074     0.114517
H     -1.287415     7.220652     7.950318     0.112968
H      1.715122     6.533601    10.557800     0.120050
H     -0.426753     5.671740     9.665002     0.107380
H      6.975677     6.193912     1.962295     0.112816
H      2.814995     0.758323     0.262724     0.094767
H      4.657122     1.893733     1.078797     0.122802
H      6.244436     0.751442     2.290119     0.124886
H      4.617144    10.503672     3.335204     0.117230
H      4.340767     8.290922     3.611879     0.120481
H      2.866104     6.253520     3.404954     0.116971
H      0.969823     5.316363     2.566794     0.129764
H     -0.485537     6.592943     1.348497     0.097925
C      7.809542    -1.231375     9.572002     0.694755
C      8.216066    -0.866342     8.175843    -0.029049
C      8.003313     0.452487     7.731769    -0.108533
C      8.369586     0.790433     6.464647    -0.146061
C      8.942551    -0.131504     5.584637     0.079270
C     -4.400888    10.129089     7.364420    -0.170725
C      8.414443     3.474080     2.247107     0.579737
C      8.007139     3.994301     3.594441    -0.007443
C     -1.957455     4.802337     4.279152    -0.161441
C     -2.327804     5.319589     5.552087     0.082500
C     -1.491069     6.175028     6.282135    -0.148072
C      6.766383     3.663656     4.143140    -0.117371
C     -2.525748     2.105171    11.307610     0.577917
C     -1.372307     3.010325    11.208798    -0.004329
C      3.172780     4.492618     0.458024    -0.177405
C      4.215700     5.425516     0.461511     0.082058
C      5.296279     5.351065     1.349659    -0.146109
C     -1.379446     4.061785    10.279963    -0.107610
C      1.447364    10.033973    10.879811     0.130421
C      0.342172     9.341503    10.386912    -0.127558
C     -0.595982    10.018913     9.669652    -0.078707
C      1.953113    -0.535769     9.438315     0.055508
C      1.026358     0.237018     8.667579    -0.124071
C      1.204454     1.544690     8.480417    -0.135103
C      2.346853     2.202160     8.976803     0.059129
C      2.628162     3.557821     8.725704    -0.087227
C      3.745926     4.109252     9.213953    -0.123633
C      4.615041     3.332561     9.952139     0.139217
C      3.294422     1.466346     9.720802     0.127911
C      3.070407     0.081005     9.980038     0.129450
C     -2.905203    11.554420     2.052970     0.694755
C     -3.311727    11.189387     3.449129    -0.029048
C     -3.098974     9.870558     3.893203    -0.108533
C     -3.465247     9.532612     5.160325    -0.146061
C     -4.038212    10.454549     6.040335     0.079270
C      9.305227     0.193956     4.260552    -0.170725
C     -3.510104     6.848965     9.377865     0.579737
C     -3.102800     6.328744     8.030531    -0.007446
C      6.861794     5.520708     7.345820    -0.161441
C      7.232143     5.003456     6.072885     0.082502
C      6.395408     4.148017     5.342837    -0.148056
C     -1.862044     6.659389     7.481832    -0.117353
C      7.430087     8.217874     0.317362     0.577917
C      6.276646     7.312720     0.416174    -0.004331
C      1.731559     5.830427    11.166948    -0.177405
C      0.688639     4.897529    11.163461     0.082055
C     -0.391940     4.971980    10.275313    -0.146085
C      6.283785     6.261260     1.345009    -0.107585
C      3.456975     0.289072     0.745161     0.130420
C      4.562167     0.981542     1.238060    -0.127557
C      5.500321     0.304132     1.955320    -0.078706
C      2.951226    10.858814     2.186657     0.055508
C      3.877981    10.086027     2.957393    -0.124070
C      3.699885     8.778355     3.144555    -0.135103
C      2.557486     8.120885     2.648169     0.059129
C      2.276177     6.765224     2.899268    -0.087227
C      1.158413     6.213793     2.411019    -0.123634
C      0.289298     6.990484     1.672833     0.139217
C      1.609917     8.856699     1.904170     0.127912
C      1.833932    10.242040     1.644934     0.129450
N      4.007924    -0.583709    10.691487    -0.352214
N      4.407203     2.049770    10.227650    -0.364366
N      0.896415    10.906754     0.933485    -0.352214
N      0.497136     8.273275     1.397322    -0.364367
O      6.871400    -0.590331    10.075363    -0.674446
O     -4.794750     9.727201    10.133488    -0.667618
O     -1.252087     3.774133     1.800708    -0.635703
O      7.656091     2.739480     1.608896    -0.628253
O     -3.554035     2.346622    10.618249    -0.639270
O      1.007034     2.676981     0.449886    -0.620262
O     -1.967061    10.913376     1.549609    -0.674445
O      9.699089     0.595844     1.491484    -0.667618
O      6.156426     6.548912     9.824264    -0.635703
O     -2.751752     7.583565    10.016076    -0.628254
O      8.458374     7.976423     1.006723    -0.639270
O      3.897305     7.646064    11.175086    -0.620261

The following XYZ coordinates are in angstroms. Other properties are in atomic units.
The sperically averaged electron density of each atom fit to a function of the form exp(a - br)
eigen_1, eigen_2 and eigen_3 are the three eigenvalues of traceless quadrupole moment tensor
  atom number  atomic symbol              X              Y              Z     net charge C6 coefficient C8 coefficient C10 coefficient fluctuating dipole atomic polarizability isotropic forcefield polarizability              a              b squared Pearson coefficient          <r^3>          <r^4>         wp_QDO          m_QDO          q_QDO       dipole_x       dipole_y       dipole_z         dipole            Qxy            Qxz            Qyz     Q(x^2-y^2)  Q(3z^2 - R^2)        eigen_1        eigen_2        eigen_3 static polarizability      alpha(xx)      alpha(xy)      alpha(xz)      alpha(yy)      alpha(yz)      alpha(zz) atomic spin moment
            1             Ho       9.443736       2.263075       0.021855       1.882039     165.018142 0.38226499E+04  0.13703418E+06                                20.232674                           17.102669       2.392547       2.467129                    0.999211      75.655411     180.521927       0.595453       0.286942      -1.319096       0.073394      -0.029033       0.042016       0.089414      -0.006853      -0.060683       0.002134      -0.107870       0.208866      -0.109586       0.019135       0.090451             23.826441      26.317619      -0.942361      -4.759763      21.951824       2.411452      23.209881           0.000011
            2             Ho      -1.032747       9.642198      -0.021855       1.882039     165.018143 0.38226503E+04  0.13703420E+06                                20.232672                           17.102668       2.392546       2.467129                    0.999211      75.655419     180.521942       0.595453       0.286942      -1.319096      -0.073395       0.029032      -0.042014       0.089413      -0.006853      -0.060683       0.002134      -0.107870       0.208866      -0.109586       0.019135       0.090451             23.826437      26.317617      -0.942361      -4.759761      21.951820       2.411449      23.209875           0.000038
            3              H       7.618602       1.084112       8.295580       0.119478       1.018185 0.72172371E+01  0.69509248E+02                                 1.708631                            1.597878      -1.114368       2.352911                    0.997185       3.546756      10.048661       0.479388       1.326623      -0.697963      -0.016631       0.029583       0.021593       0.040224      -0.008734      -0.001974      -0.000920      -0.019667      -0.008585      -0.012225      -0.002359       0.014585              1.763546       1.512100      -0.257044      -0.310757       1.798131       0.411339       1.980406           0.000006
            4              H       8.234931       1.664232       6.176348       0.109661       1.021638 0.73453526E+01  0.70827232E+02                                 1.687332                            1.592424      -1.067107       2.371141                    0.996494       3.567882      10.008997       0.490662       1.294602      -0.704498      -0.004485       0.032557      -0.008267       0.033889      -0.003990      -0.009889       0.001184      -0.022134       0.019478      -0.018670       0.006544       0.012126              1.711865       1.327540      -0.195147       0.036069       2.209304      -0.286010       1.598752           0.000009
            5              H      -4.240288       9.270225       7.682944       0.120729       1.047558 0.77142208E+01  0.75831825E+02                                 1.765181                            1.670548      -1.249919       2.293677                    0.994053       3.685641      10.681892       0.459293       1.356616      -0.691429       0.005598      -0.032423       0.013979       0.035749      -0.002765      -0.004382      -0.003669      -0.011585      -0.005508      -0.009212       0.001036       0.008176              1.797525       1.405118      -0.179573       0.001289       2.224639      -0.305542       1.762818           0.000008
            6              H      -1.131389       5.023297       3.915291       0.120198       1.058352 0.76773949E+01  0.74668240E+02                                 1.710418                            1.614262      -1.225426       2.299599                    0.995359       3.558887       9.946717       0.494787       1.272816      -0.709232       0.029772       0.007008      -0.015721       0.034389       0.003298      -0.001004       0.002314       0.011159      -0.004565      -0.006885      -0.000373       0.007258              1.748589       2.020669       0.220465      -0.389769       1.467679      -0.030249       1.757418           0.000007
            7              H      -0.663694       6.413454       5.929898       0.114518       1.062188 0.76710405E+01  0.73190094E+02                                 1.606041                            1.533601      -0.847505       2.477108                    0.999213       3.193054       8.308323       0.558350       1.149745      -0.741419       0.030375       0.012149      -0.012111       0.034885       0.010972      -0.002442       0.009873       0.011374       0.006163      -0.018126       0.005470       0.012656              1.610849       1.889386       0.161086      -0.286642       1.359737      -0.038526       1.583423           0.000013
            8              H       6.191754       3.102393       3.674654       0.112970       1.069551 0.75962948E+01  0.73424126E+02                                 1.711213                            1.597961      -0.937117       2.433552                    0.998353       3.419978       9.419807       0.502698       1.260554      -0.713463      -0.024056      -0.022829      -0.017135       0.037329       0.012055      -0.001157       0.005933       0.016022      -0.008134      -0.015706      -0.000305       0.016011              1.768398       1.668353       0.285572       0.310590       1.789238       0.361381       1.847604           0.000008
            9              H       3.189217       3.789444       1.067172       0.120050       1.094567 0.83066469E+01  0.82363313E+02                                 1.758454                            1.689067      -1.062987       2.376852                    0.997151       3.531856       9.954427       0.479621       1.287951      -0.707411      -0.000885      -0.026669       0.023415       0.035500       0.000599       0.005020      -0.007984      -0.002819       0.015093      -0.009099      -0.002392       0.011491              1.779561       1.599766      -0.009098       0.057367       2.106653      -0.343516       1.632262           0.000007
           10              H       5.331092       4.651305       1.959970       0.107381       1.047704 0.76716291E+01  0.75034335E+02                                 1.738528                            1.644321      -1.202457       2.304858                    0.994882       3.679977      10.512512       0.473824       1.321651      -0.698503       0.003967      -0.027166       0.018323       0.033007       0.008384       0.004237      -0.010104      -0.000960      -0.017015      -0.016005       0.003251       0.012754              1.776962       1.545947      -0.098742       0.188469       1.965819      -0.469126       1.819119           0.000008
           11              H      -2.071338       4.129133       9.662677       0.112818       1.019908 0.74111227E+01  0.72067105E+02                                 1.726287                            1.631270      -1.227357       2.295709                    0.995561       3.675613      10.567062       0.467793       1.346477      -0.693292      -0.027795       0.001921      -0.023051       0.036161       0.002671       0.009152      -0.001879       0.002304       0.007067      -0.009530      -0.000874       0.010404              1.776532       1.999735      -0.016091       0.494774       1.508699      -0.100214       1.821161           0.000005
           12              H       2.089344       9.564722      11.362248       0.094767       1.034415 0.72562360E+01  0.70384152E+02                                 1.761256                            1.626689      -1.158304       2.325321                    0.995607       3.744967      10.850733       0.461757       1.367505      -0.688701       0.033695      -0.026357       0.021661       0.047950      -0.000986       0.007577      -0.009634       0.000466      -0.006176      -0.012488       0.000123       0.012365              1.825820       2.028180      -0.407467       0.400417       1.812924      -0.289047       1.636357           0.000004
           13              H       0.247217       8.429312      10.546175       0.122802       0.936032 0.64005042E+01  0.59908170E+02                                 1.628420                            1.514748      -0.847453       2.485429                    0.998969       3.425395       9.613387       0.486784       1.344305      -0.694633      -0.008273      -0.036258       0.006769       0.037800       0.004275       0.007645      -0.004378      -0.011470      -0.033631      -0.016352       0.003432       0.012919              1.696260       1.372991       0.055653       0.034400       2.403581      -0.157818       1.312207           0.000007
           14              H      -1.340097       9.571603       9.334853       0.124887       0.961550 0.66897351E+01  0.63484708E+02                                 1.674577                            1.561432      -1.008920       2.411807                    0.997459       3.506548       9.998289       0.472256       1.366685      -0.689879      -0.032000      -0.017690      -0.011036       0.038193       0.000514       0.009823      -0.001539       0.004066      -0.008538      -0.010259      -0.000384       0.010643              1.734795       1.958571       0.432539       0.326510       1.774374       0.172320       1.471440           0.000008
           15              H       0.287195      -0.180627       8.289768       0.117231       0.992332 0.69951550E+01  0.67119057E+02                                 1.701397                            1.588625      -1.201212       2.313159                    0.994910       3.639908      10.431298       0.471825       1.352935      -0.691719      -0.027370      -0.013837      -0.016162       0.034667      -0.000046       0.009500      -0.003617      -0.009414      -0.013931      -0.013436       0.004214       0.009222              1.754473       2.078880       0.382155       0.457468       1.617466       0.179212       1.567073           0.000005
           16              H       0.563572       2.032123       8.013093       0.120481       1.108108 0.82412457E+01  0.81283279E+02                                 1.756882                            1.671671      -0.960057       2.433092                    0.998052       3.413255       9.491254       0.488380       1.271569      -0.712038      -0.026726       0.016663      -0.016994       0.035788       0.000647       0.010713      -0.005887      -0.003250      -0.022845      -0.015836       0.005109       0.010727              1.777062       1.944074      -0.290287       0.405646       1.733355      -0.216156       1.653758           0.000009
           17              H       2.038235       4.069525       8.220018       0.116971       1.043369 0.75547377E+01  0.72054564E+02                                 1.612653                            1.542570      -0.767519       2.520918                    0.999703       3.180204       8.367447       0.543704       1.181141      -0.733898      -0.021452       0.024614      -0.018427       0.037491       0.001836       0.010543      -0.006808      -0.012861      -0.021833      -0.017350       0.004649       0.012700              1.626838       1.721010      -0.279654       0.280041       1.609720      -0.243715       1.549786           0.000013
           18              H       3.934516       5.006682       9.058178       0.129764       1.094014 0.77539302E+01  0.75165539E+02                                 1.728206                            1.609774      -0.888496       2.468552                    0.998879       3.317720       9.084887       0.504162       1.253254      -0.716097       0.003578       0.039904      -0.004407       0.040306      -0.001170       0.010642      -0.009469      -0.015451      -0.024447      -0.018335       0.001317       0.017018              1.786409       1.604159       0.291124      -0.097157       2.325385      -0.151616       1.429682           0.000009
           19              H       5.389876       3.730102      10.276475       0.097926       1.027189 0.70803250E+01  0.68300986E+02                                 1.758865                            1.610550      -1.172582       2.322329                    0.995545       3.717854      10.764810       0.462174       1.373809      -0.687474       0.039737       0.022769       0.014844       0.048144       0.008783       0.006964       0.002624      -0.000939      -0.014121      -0.009895      -0.003767       0.013662              1.850996       2.351118       0.378165       0.301981       1.704588       0.108834       1.497282           0.000000
           20              H      -2.714263       9.238933       3.329392       0.119478       1.018184 0.72172329E+01  0.69509198E+02                                 1.708630                            1.597878      -1.114368       2.352911                    0.997185       3.546755      10.048658       0.479388       1.326623      -0.697963       0.016631      -0.029583      -0.021593       0.040224      -0.008734      -0.001974      -0.000920      -0.019667      -0.008585      -0.012225      -0.002359       0.014585              1.763545       1.512099      -0.257044      -0.310757       1.798131       0.411339       1.980405           0.000006
           21              H      -3.330592       8.658813       5.448624       0.109661       1.021637 0.73453496E+01  0.70827196E+02                                 1.687332                            1.592424      -1.067106       2.371141                    0.996494       3.567881      10.008994       0.490662       1.294602      -0.704498       0.004485      -0.032557       0.008267       0.033889      -0.003990      -0.009889       0.001184      -0.022134       0.019478      -0.018670       0.006544       0.012126              1.711865       1.327540      -0.195147       0.036069       2.209303      -0.286010       1.598752           0.000009
           22              H       9.144627       1.052820       3.942028       0.120729       1.047558 0.77142225E+01  0.75831849E+02                                 1.765182                            1.670548      -1.249918       2.293677                    0.994053       3.685642      10.681897       0.459293       1.356617      -0.691429      -0.005598       0.032423      -0.013979       0.035749      -0.002765      -0.004382      -0.003669      -0.011585      -0.005509      -0.009212       0.001036       0.008176              1.797526       1.405118      -0.179573       0.001289       2.224640      -0.305542       1.762819           0.000008
           23              H       6.035728       5.299748       7.709681       0.120198       1.058353 0.76774050E+01  0.74668368E+02                                 1.710420                            1.614264      -1.225428       2.299598                    0.995359       3.558889       9.946727       0.494787       1.272816      -0.709232      -0.029772      -0.007008       0.015721       0.034389       0.003298      -0.001004       0.002314       0.011159      -0.004565      -0.006885      -0.000373       0.007258              1.748590       2.020671       0.220465      -0.389770       1.467680      -0.030249       1.757419           0.000007
           24              H       5.568033       3.909591       5.695074       0.114517       1.062198 0.76711217E+01  0.73191043E+02                                 1.606048                            1.533607      -0.847512       2.477103                    0.999213       3.193067       8.308360       0.558350       1.149742      -0.741419      -0.030375      -0.012149       0.012111       0.034885       0.010972      -0.002442       0.009873       0.011374       0.006163      -0.018127       0.005470       0.012657              1.610857       1.889398       0.161088      -0.286646       1.359742      -0.038527       1.583430           0.000013
           25              H      -1.287415       7.220652       7.950318       0.112968       1.069560 0.75963655E+01  0.73424966E+02                                 1.711221                            1.597967      -0.937124       2.433548                    0.998353       3.419990       9.419844       0.502698       1.260552      -0.713463       0.024056       0.022829       0.017135       0.037329       0.012055      -0.001157       0.005933       0.016023      -0.008134      -0.015706      -0.000305       0.016011              1.768408       1.668362       0.285575       0.310594       1.789248       0.361385       1.847613           0.000009
           26              H       1.715122       6.533601      10.557800       0.120050       1.094569 0.83066650E+01  0.82363544E+02                                 1.758456                            1.689069      -1.062991       2.376850                    0.997151       3.531860       9.954444       0.479621       1.287952      -0.707411       0.000886       0.026669      -0.023415       0.035500       0.000599       0.005020      -0.007984      -0.002819       0.015093      -0.009099      -0.002392       0.011491              1.779563       1.599769      -0.009098       0.057367       2.106656      -0.343516       1.632264           0.000007
           27              H      -0.426753       5.671740       9.665002       0.107380       1.047717 0.76717386E+01  0.75035647E+02                                 1.738540                            1.644329      -1.202468       2.304850                    0.994882       3.679996      10.512571       0.473824       1.321646      -0.698504      -0.003967       0.027166      -0.018323       0.033007       0.008385       0.004238      -0.010104      -0.000960      -0.017016      -0.016005       0.003251       0.012754              1.776974       1.545954      -0.098744       0.188471       1.965835      -0.469134       1.819133           0.000008
           28              H       6.975677       6.193912       1.962295       0.112816       1.019921 0.74112241E+01  0.72068317E+02                                 1.726299                            1.631279      -1.227365       2.295703                    0.995561       3.675632      10.567123       0.467793       1.346473      -0.693293       0.027795      -0.001921       0.023051       0.036161       0.002671       0.009152      -0.001880       0.002304       0.007067      -0.009530      -0.000874       0.010404              1.776544       1.999752      -0.016092       0.494783       1.508706      -0.100215       1.821175           0.000005
           29              H       2.814995       0.758323       0.262724       0.094767       1.034415 0.72562360E+01  0.70384152E+02                                 1.761256                            1.626689      -1.158304       2.325321                    0.995607       3.744967      10.850733       0.461757       1.367505      -0.688701      -0.033695       0.026357      -0.021661       0.047950      -0.000986       0.007577      -0.009634       0.000465      -0.006176      -0.012488       0.000123       0.012365              1.825820       2.028180      -0.407467       0.400417       1.812924      -0.289047       1.636357           0.000004
           30              H       4.657122       1.893733       1.078797       0.122802       0.936031 0.64004959E+01  0.59908068E+02                                 1.628418                            1.514747      -0.847451       2.485429                    0.998969       3.425392       9.613374       0.486784       1.344305      -0.694633       0.008273       0.036258      -0.006769       0.037800       0.004275       0.007645      -0.004378      -0.011470      -0.033631      -0.016352       0.003432       0.012919              1.696258       1.372990       0.055653       0.034400       2.403578      -0.157817       1.312206           0.000007
           31              H       6.244436       0.751442       2.290119       0.124886       0.961549 0.66897265E+01  0.63484607E+02                                 1.674576                            1.561431      -1.008920       2.411807                    0.997459       3.506546       9.998282       0.472256       1.366686      -0.689879       0.032000       0.017690       0.011036       0.038194       0.000514       0.009823      -0.001539       0.004066      -0.008537      -0.010259      -0.000384       0.010643              1.734794       1.958570       0.432539       0.326510       1.774373       0.172320       1.471439           0.000008
           32              H       4.617144      10.503672       3.335204       0.117230       0.992332 0.69951544E+01  0.67119044E+02                                 1.701397                            1.588625      -1.201211       2.313160                    0.994910       3.639907      10.431292       0.471825       1.352935      -0.691719       0.027370       0.013837       0.016162       0.034667      -0.000046       0.009500      -0.003617      -0.009414      -0.013931      -0.013435       0.004214       0.009222              1.754472       2.078879       0.382156       0.457468       1.617465       0.179212       1.567073           0.000005
           33              H       4.340767       8.290922       3.611879       0.120481       1.108109 0.82412549E+01  0.81283395E+02                                 1.756883                            1.671672      -0.960059       2.433091                    0.998052       3.413256       9.491259       0.488380       1.271569      -0.712038       0.026726      -0.016663       0.016995       0.035788       0.000648       0.010713      -0.005887      -0.003250      -0.022845      -0.015836       0.005109       0.010727              1.777064       1.944076      -0.290288       0.405646       1.733356      -0.216156       1.653759           0.000009
           34              H       2.866104       6.253520       3.404954       0.116971       1.043369 0.75547395E+01  0.72054589E+02                                 1.612654                            1.542571      -0.767519       2.520918                    0.999703       3.180204       8.367449       0.543703       1.181141      -0.733898       0.021452      -0.024614       0.018427       0.037491       0.001836       0.010543      -0.006809      -0.012861      -0.021833      -0.017350       0.004649       0.012700              1.626839       1.721010      -0.279654       0.280041       1.609721      -0.243716       1.549786           0.000012
           35              H       0.969823       5.316363       2.566794       0.129764       1.094015 0.77539396E+01  0.75165648E+02                                 1.728207                            1.609774      -0.888497       2.468551                    0.998879       3.317722       9.084892       0.504162       1.253253      -0.716098      -0.003578      -0.039904       0.004407       0.040306      -0.001170       0.010642      -0.009469      -0.015451      -0.024447      -0.018335       0.001317       0.017018              1.786409       1.604160       0.291124      -0.097157       2.325386      -0.151616       1.429682           0.000009
           36              H      -0.485537       6.592943       1.348497       0.097925       1.027189 0.70803191E+01  0.68300921E+02                                 1.758865                            1.610550      -1.172582       2.322329                    0.995545       3.717853      10.764809       0.462174       1.373810      -0.687474      -0.039737      -0.022769      -0.014844       0.048144       0.008783       0.006964       0.002624      -0.000939      -0.014121      -0.009895      -0.003767       0.013662              1.850996       2.351118       0.378165       0.301981       1.704588       0.108834       1.497282           0.000000
           37              C       7.809542      -1.231375       9.572002       0.694755      22.448552 0.21669086E+03  0.43521121E+04                                 7.455539                            5.313740      -0.172546       2.028134                    0.998972      21.127381      59.266128       0.624102       0.488643      -1.005660      -0.031204      -0.024887       0.073996       0.084075       0.072191       0.047632       0.044885      -0.008519      -0.151269      -0.075603      -0.046656       0.122259              9.030725       7.820904      -2.440314      -2.750612       7.747630      -1.376099      11.523640          -0.000005
           38              C       8.216066      -0.866342       8.175843      -0.029049      36.292344 0.42677167E+03  0.99084045E+04                                 9.460755                            6.824578       0.097505       2.038093                    0.999384      26.975644      75.102000       0.644630       0.409249      -1.077314       0.000705       0.022292      -0.050338       0.055058      -0.005368       0.009796      -0.002901       0.021124      -0.062987      -0.023289      -0.001338       0.024627             11.657769       6.946787      -1.122809      -4.536218       9.827499      -0.908456      18.199020          -0.000000
           39              C       8.003313       0.452487       7.731769      -0.108533      32.972732 0.43275980E+03  0.10195357E+05                                 9.031284                            7.019589       0.075703       1.998294                    0.999745      29.388618      85.472114       0.608896       0.426980      -1.054150       0.002785      -0.021227      -0.004358       0.021848      -0.005962       0.002482       0.017439      -0.011323      -0.054831      -0.026499       0.003162       0.023337             10.245775       5.967399      -0.998275      -2.819216       9.577209      -1.088994      15.192718           0.000011
           40              C       8.369586       0.790433       6.464647      -0.146061      34.468615 0.42898372E+03  0.10057608E+05                                 9.165979                            6.889015       0.233228       2.044129                    0.999825      29.414442      84.605444       0.629720       0.414863      -1.064580       0.001721      -0.018054       0.004633       0.018718      -0.002550       0.002479      -0.008886      -0.035200      -0.023416      -0.014618      -0.009626       0.024244             10.586791       5.900420      -1.449684      -2.959740       9.601842       0.341043      16.258110           0.000007
           41              C       8.942551      -0.131504       5.584637       0.079270      34.921406 0.40118582E+03  0.92146085E+04                                 9.376391                            6.734643      -0.042222       2.001499                    0.999290      26.262514      73.846006       0.629013       0.423950      -1.062857       0.001085       0.014025      -0.007928       0.016147      -0.004457      -0.015492       0.002512      -0.003535       0.053258      -0.018329      -0.006764       0.025093             11.463081       6.006627      -1.416900      -3.577060       9.280299       0.760031      19.102319          -0.000003
           42              C      -4.400888      10.129089       7.364420      -0.170725      37.210228 0.45238719E+03  0.10788223E+05                                 9.786314                            7.167415       0.055417       1.983171                    0.999703      30.331450      89.065586       0.603143       0.425840      -1.053719      -0.002085       0.008441      -0.011444       0.014373       0.004221       0.018264      -0.012494      -0.002235      -0.096250      -0.041319       0.020130       0.021189             11.836123       6.648515      -1.422416      -3.925023       9.490749       0.317990      19.369103           0.000010
           43              C       8.414443       3.474080       2.247107       0.579737      23.379979 0.24966783E+03  0.51880447E+04                                 7.599804                            5.623665      -0.116798       2.012863                    0.999342      22.875482      64.977918       0.620522       0.475015      -1.014194       0.012946      -0.007963      -0.044693       0.047207      -0.028137       0.036515      -0.067129      -0.051991      -0.147769      -0.088189      -0.013297       0.101486              9.190548       8.205136       0.613640      -2.035667       7.307490       3.606478      12.059017          -0.000008
           44              C       8.007139       3.994301       3.594441      -0.007443      36.532074 0.43248131E+03  0.10100175E+05                                 9.603757                            6.951914       0.054629       2.033395                    0.999298      26.877716      75.679110       0.625852       0.419057      -1.068219      -0.025693       0.010833       0.033715       0.043751       0.000782       0.002159      -0.009373       0.004127      -0.041209      -0.017845       0.008690       0.009155             11.854731       9.166169       0.803781      -2.129358       9.001900       5.418218      17.396124           0.000004
           45              C      -1.957455       4.802337       4.279152      -0.161441      36.942227 0.44615838E+03  0.10581634E+05                                 9.718239                            7.096594       0.097645       1.998368                    0.999728      29.944219      87.116018       0.610099       0.423294      -1.057417      -0.009300       0.008061       0.005524       0.013490      -0.011656      -0.005633      -0.028550       0.006225      -0.055577      -0.039691       0.011586       0.028106             11.835473       8.463348       1.403487      -1.044157       9.334899       5.786651      17.708174           0.000013
           46              C      -2.327804       5.319589       5.552087       0.082500      34.070386 0.39166088E+03  0.89313181E+04                                 9.206004                            6.633401      -0.067732       1.994663                    0.999228      26.000452      72.563717       0.637540       0.421302      -1.065791       0.013609       0.004735      -0.008367       0.016662       0.007945       0.002486       0.014879      -0.012203       0.053896      -0.019686      -0.006871       0.026556             11.313787       7.990183       1.443504      -0.557507       8.888292       5.943610      17.062885           0.000002
           47              C      -1.491069       6.175028       6.282135      -0.148072      33.289943 0.41253415E+03  0.95517492E+04                                 8.880735                            6.706835       0.263739       2.052017                    0.999758      29.045712      82.287021       0.646958       0.408890      -1.071368      -0.017243      -0.001685       0.000675       0.017338       0.013620      -0.013369      -0.009799       0.026348      -0.018647      -0.018371      -0.011054       0.029425             10.237878       7.969672       1.324794      -0.508197       7.995699       4.444102      14.748263           0.000013
           48              C       6.766383       3.663656       4.143140      -0.117371      32.901493 0.42824385E+03  0.10060770E+05                                 8.994544                            6.972348       0.104594       2.006448                    0.999757      29.378985      85.275533       0.612446       0.425695      -1.055131       0.022775       0.012290      -0.000149       0.025880       0.016432       0.014321      -0.006390      -0.006650      -0.035303      -0.026640       0.003392       0.023249             10.263580       8.590264       0.769225      -1.599993       7.602884       3.567357      14.597593           0.000013
           49              C      -2.525748       2.105171      11.307610       0.577917      23.512964 0.25638938E+03  0.53575391E+04                                 7.645701                            5.702165      -0.053276       2.034265                    0.999604      22.825037      64.791192       0.616354       0.475566      -1.014975      -0.042020      -0.024717       0.001381       0.048770      -0.056938      -0.027099       0.056395      -0.052927       0.177145      -0.092774      -0.016992       0.109765              9.182004      12.264873       4.081818       0.786679       9.571473      -1.240266       5.709666          -0.000005
           50              C      -1.372307       3.010325      11.208798      -0.004329      35.754558 0.43025761E+03  0.10048751E+05                                 9.481834                            6.938877      -0.026422       2.003734                    0.999391      27.004805      76.372259       0.624945       0.419644      -1.066416       0.025405       0.035965      -0.008231       0.044795      -0.011053       0.007695      -0.004073      -0.012459       0.013783      -0.016114       0.000451       0.015663             11.592035      15.723635       5.656847       1.864382      11.487047      -1.496027       7.565424           0.000001
           51              C       3.172780       4.492618       0.458024      -0.177405      34.929375 0.46550500E+03  0.11189023E+05                                 9.410287                            7.293619      -0.028732       1.955144                    0.999471      30.617429      90.481581       0.594628       0.428542      -1.051268       0.002035       0.008833      -0.002055       0.009294      -0.020321      -0.018496      -0.011390      -0.031608       0.036101      -0.040645       0.018289       0.022356             10.968263      15.319171       4.236521       2.946214      10.418649      -0.413789       7.166970           0.000005
           52              C       4.215700       5.425516       0.461511       0.082058      32.353371 0.40541963E+03  0.93711328E+04                                 9.000645                            6.830773      -0.131264       1.976204                    0.999486      26.503084      75.673601       0.613978       0.431585      -1.054194      -0.001068      -0.012760       0.007569       0.014875       0.008968       0.010085      -0.001759       0.023629      -0.039173      -0.017676      -0.005938       0.023614             10.643052      14.858378       3.905827       3.409612       9.494811      -0.695405       7.575969          -0.000001
           53              C       5.296279       5.351065       1.349659      -0.146109      32.987972 0.44126762E+03  0.10465024E+05                                 9.038651                            7.083470       0.060804       1.992836                    0.999311      29.870662      87.668362       0.605685       0.426404      -1.052641       0.007056       0.001516      -0.026139       0.027117      -0.011346      -0.014235      -0.009090      -0.023211      -0.018409      -0.026710       0.006884       0.019825             10.253338      13.415601       2.535785       3.568022       9.284222      -1.201184       8.060190           0.000007
           54              C      -1.379446       4.061785      10.279963      -0.107610      31.139356 0.43786121E+03  0.10386557E+05                                 8.789985                            7.135246      -0.069961       1.954910                    0.999361      29.728337      87.878443       0.592186       0.436026      -1.044526       0.003071      -0.004853       0.026858       0.027465      -0.014221       0.005215       0.014381       0.008669       0.001071      -0.024038       0.007352       0.016686              9.706755      10.976013       3.174809       1.762991      10.363536      -1.991076       7.780718           0.000010
           55              C       1.447364      10.033973      10.879811       0.130421      25.559716 0.32459997E+03  0.71480137E+04                                 7.742941                            6.165757      -0.016330       2.024010                    0.999035      25.766855      73.497616       0.633306       0.439193      -1.042160      -0.001649       0.038858      -0.029950       0.049088      -0.030412      -0.041654      -0.002055       0.020126       0.116053      -0.059507      -0.005346       0.064853              8.577955       9.126470       0.714322       2.141702      11.004618      -1.288303       5.602779           0.000005
           56              C       0.342172       9.341503      10.386912      -0.127558      30.337950 0.42503711E+03  0.99573261E+04                                 8.539744                            6.956369       0.091194       2.018785                    0.998589      28.809479      83.248770       0.612379       0.426943      -1.055350      -0.011241       0.012544      -0.000775       0.016861       0.007786      -0.010147      -0.005239       0.005481      -0.038361      -0.016995      -0.001727       0.018722              9.373890       9.781329       0.836216       2.603276      11.993601      -1.248453       6.346741           0.000013
           57              C      -0.595982      10.018913       9.669652      -0.078707      30.519575 0.40687053E+03  0.94473556E+04                                 8.625741                            6.839985       0.007377       1.996013                    0.999166      28.430818      82.333760       0.611740       0.431206      -1.050599       0.003788       0.000859       0.012282       0.012882       0.004355      -0.019082       0.001964       0.036120       0.060232      -0.029060      -0.005017       0.034077              9.599222       9.063631       0.979740       2.504863      13.204558      -1.619171       6.529478           0.000007
           58              C       1.953113      -0.535769       9.438315       0.055508      31.834127 0.38866966E+03  0.88472233E+04                                 8.720404                            6.589002       0.014895       2.023273                    0.999293      26.038362      72.633522       0.642377       0.418880      -1.067197      -0.024163      -0.004573      -0.014999       0.028805      -0.011450       0.001544      -0.007369       0.003802      -0.023546      -0.013059      -0.003945       0.017004              9.934301       9.410696       0.469844       2.987534      13.649726      -2.302139       6.742481           0.000003
           59              C       1.026358       0.237018       8.667579      -0.124071      32.179009 0.42761340E+03  0.10038465E+05                                 8.839939                            6.959166       0.115595       2.016312                    0.999498      29.226382      84.696332       0.614322       0.424712      -1.056140       0.015120      -0.009462       0.013105       0.022133      -0.001216      -0.004056       0.006110       0.016171       0.009847      -0.012154       0.001843       0.010311              9.655459       9.563906       0.472588       3.318608      12.366130      -1.527754       7.036340           0.000009
           60              C       1.204454       1.544690       8.480417      -0.135103      31.593038 0.41944130E+03  0.98051939E+04                                 8.693514                            6.865932       0.071166       1.996256                    0.999521      29.474988      85.406340       0.621673       0.421463      -1.057527       0.011055       0.006383       0.012977       0.018203      -0.006474       0.005444      -0.002964       0.009089       0.020337      -0.011300      -0.000650       0.011950              9.467968      10.110333       2.209099       2.744575      12.177884      -0.244958       6.115686           0.000017
           61              C       2.346853       2.202160       8.976803       0.059129      32.194930 0.40265766E+03  0.92447728E+04                                 8.811746                            6.729913      -0.000164       2.018502                    0.999447      26.233439      73.434986       0.632458       0.421807      -1.065598      -0.022770       0.010082      -0.006017       0.025618       0.010881       0.004072       0.010469       0.004256      -0.023308      -0.014902      -0.003854       0.018757              9.934048      10.683163       2.789107       2.640267      13.131041      -0.603783       5.987939           0.000003
           62              C       2.628162       3.557821       8.725704      -0.087227      28.720923 0.39125528E+03  0.89562988E+04                                 8.128943                            6.606995       0.178082       2.043142                    0.999793      28.101346      79.633696       0.639527       0.418388      -1.063286       0.000183       0.000858       0.017010       0.017032      -0.014597      -0.000462      -0.001041      -0.010635       0.049527      -0.023814       0.007244       0.016570              8.808354       9.555532       2.001945       1.816106      11.186405      -0.739043       5.683126           0.000011
           63              C       3.745926       4.109252       9.213953      -0.123633      29.024001 0.40128679E+03  0.92636910E+04                                 8.240237                            6.730505       0.150579       2.040928                    0.999462      28.337229      81.196465       0.626766       0.423323      -1.057949      -0.013458      -0.005597       0.015001       0.020916      -0.006896      -0.002946      -0.006290      -0.016023      -0.013293      -0.012039      -0.002105       0.014144              8.946512      10.306537       1.547865       1.837556      10.619515      -0.981382       5.913483           0.000015
           64              C       4.615041       3.332561       9.952139       0.139217      25.799530 0.32602879E+03  0.71915371E+04                                 7.838409                            6.214611      -0.000109       2.032975                    0.999033      25.663575      73.403461       0.625082       0.444225      -1.038594      -0.026818      -0.041451      -0.001337       0.049388       0.005685      -0.044621       0.037816       0.026531       0.065017      -0.059933      -0.005918       0.065851              8.731864       9.672917       1.096030       1.940815      10.888720      -1.311416       5.633953           0.000004
           65              C       3.294422       1.466346       9.720802       0.127911      33.293024 0.38716899E+03  0.88606730E+04                                 9.184439                            6.718464      -0.131939       1.974736                    0.999350      26.328285      75.184924       0.612166       0.437190      -1.049155       0.048232       0.031602       0.019718       0.060941       0.013092      -0.036119       0.026528       0.004871       0.050721      -0.050662       0.003534       0.047128             10.804243      10.478566       2.358722       2.452286      15.666093      -1.615308       6.268072          -0.000004
           66              C       3.070407       0.081005       9.980038       0.129450      33.156417 0.38052315E+03  0.86798298E+04                                 9.172407                            6.670275      -0.195490       1.956519                    0.999407      26.292332      75.208880       0.612404       0.438468      -1.047319       0.040838      -0.037034       0.031845       0.063666      -0.030218      -0.031788       0.003363      -0.015968       0.074498      -0.051394       0.003784       0.047610             10.805654      10.151075       1.545603       2.673179      15.687513      -2.080651       6.578373           0.000002
           67              C      -2.905203      11.554420       2.052970       0.694755      22.448554 0.21669089E+03  0.43521127E+04                                 7.455539                            5.313740      -0.172544       2.028135                    0.998972      21.127381      59.266125       0.624102       0.488643      -1.005660       0.031204       0.024887      -0.073996       0.084075       0.072191       0.047632       0.044885      -0.008519      -0.151270      -0.075603      -0.046656       0.122259              9.030724       7.820904      -2.440314      -2.750612       7.747630      -1.376099      11.523640          -0.000005
           68              C      -3.311727      11.189387       3.449129      -0.029048      36.292317 0.42677133E+03  0.99083944E+04                                 9.460750                            6.824575       0.097507       2.038094                    0.999384      26.975632      75.101951       0.644630       0.409249      -1.077314      -0.000705      -0.022292       0.050338       0.055058      -0.005368       0.009796      -0.002901       0.021124      -0.062987      -0.023289      -0.001338       0.024627             11.657761       6.946783      -1.122809      -4.536215       9.827493      -0.908454      18.199007          -0.000000
           69              C      -3.098974       9.870558       3.893203      -0.108533      32.972736 0.43275990E+03  0.10195360E+05                                 9.031285                            7.019590       0.075703       1.998294                    0.999745      29.388619      85.472120       0.608895       0.426980      -1.054150      -0.002785       0.021227       0.004358       0.021848      -0.005962       0.002482       0.017439      -0.011322      -0.054832      -0.026499       0.003162       0.023337             10.245776       5.967400      -0.998275      -2.819216       9.577210      -1.088994      15.192720           0.000010
           70              C      -3.465247       9.532612       5.160325      -0.146061      34.468594 0.42898343E+03  0.10057599E+05                                 9.165974                            6.889012       0.233230       2.044130                    0.999825      29.414431      84.605393       0.629720       0.414863      -1.064580      -0.001721       0.018054      -0.004633       0.018718      -0.002550       0.002478      -0.008887      -0.035199      -0.023416      -0.014618      -0.009626       0.024244             10.586785       5.900417      -1.449683      -2.959739       9.601838       0.341043      16.258100           0.000008
           71              C      -4.038212      10.454549       6.040335       0.079270      34.921396 0.40118570E+03  0.92146049E+04                                 9.376389                            6.734642      -0.042221       2.001500                    0.999290      26.262509      73.845984       0.629014       0.423950      -1.062857      -0.001085      -0.014025       0.007928       0.016147      -0.004457      -0.015492       0.002512      -0.003535       0.053258      -0.018329      -0.006764       0.025093             11.463079       6.006625      -1.416900      -3.577059       9.280297       0.760031      19.102313          -0.000003
           72              C       9.305227       0.193956       4.260552      -0.170725      37.210233 0.45238725E+03  0.10788224E+05                                 9.786315                            7.167415       0.055417       1.983171                    0.999703      30.331452      89.065593       0.603143       0.425840      -1.053719       0.002085      -0.008441       0.011444       0.014373       0.004221       0.018264      -0.012494      -0.002235      -0.096250      -0.041319       0.020130       0.021189             11.836124       6.648516      -1.422417      -3.925024       9.490750       0.317990      19.369106           0.000010
           73              C      -3.510104       6.848965       9.377865       0.579737      23.379974 0.24966781E+03  0.51880441E+04                                 7.599800                            5.623664      -0.116797       2.012863                    0.999342      22.875482      64.977906       0.620523       0.475015      -1.014194      -0.012947       0.007963       0.044693       0.047207      -0.028136       0.036515      -0.067129      -0.051991      -0.147769      -0.088189      -0.013297       0.101485              9.190542       8.205130       0.613641      -2.035663       7.307488       3.606476      12.059008          -0.000009
           74              C      -3.102800       6.328744       8.030531      -0.007446      36.532159 0.43248254E+03  0.10100210E+05                                 9.603771                            6.951924       0.054631       2.033395                    0.999298      26.877746      75.679202       0.625852       0.419057      -1.068219       0.025692      -0.010833      -0.033715       0.043751       0.000782       0.002159      -0.009373       0.004126      -0.041208      -0.017845       0.008690       0.009155             11.854749       9.166180       0.803780      -2.129363       9.001913       5.418229      17.396154           0.000005
           75              C       6.861794       5.520708       7.345820      -0.161441      36.942229 0.44615858E+03  0.10581640E+05                                 9.718239                            7.096596       0.097643       1.998367                    0.999728      29.944232      87.116072       0.610099       0.423294      -1.057417       0.009300      -0.008060      -0.005524       0.013490      -0.011656      -0.005633      -0.028550       0.006225      -0.055577      -0.039691       0.011586       0.028106             11.835471       8.463348       1.403484      -1.044162       9.334896       5.786647      17.708171           0.000012
           76              C       7.232143       5.003456       6.072885       0.082502      34.070430 0.39166154E+03  0.89313363E+04                                 9.206011                            6.633406      -0.067731       1.994663                    0.999228      26.000466      72.563756       0.637539       0.421302      -1.065791      -0.013609      -0.004735       0.008367       0.016662       0.007946       0.002486       0.014880      -0.012203       0.053897      -0.019686      -0.006871       0.026557             11.313796       7.990189       1.443505      -0.557508       8.888299       5.943615      17.062900           0.000002
           77              C       6.395408       4.148017       5.342837      -0.148056      33.289554 0.41252823E+03  0.95515746E+04                                 8.880651                            6.706774       0.263758       2.052025                    0.999758      29.045516      82.286212       0.646964       0.408889      -1.071369       0.017244       0.001684      -0.000675       0.017339       0.013620      -0.013369      -0.009798       0.026348      -0.018645      -0.018370      -0.011055       0.029425             10.237777       7.969613       1.324784      -0.508203       7.995619       4.444044      14.748100           0.000014
           78              C      -1.862044       6.659389       7.481832      -0.117353      32.901062 0.42823675E+03  0.10060557E+05                                 8.994447                            6.972274       0.104617       2.006459                    0.999757      29.378741      85.274500       0.612452       0.425693      -1.055133      -0.022775      -0.012291       0.000148       0.025880       0.016432       0.014320      -0.006390      -0.006649      -0.035301      -0.026639       0.003391       0.023249             10.263467       8.590176       0.769228      -1.599960       7.602808       3.567320      14.597418           0.000014
           79              C       7.430087       8.217874       0.317362       0.577917      23.512974 0.25638955E+03  0.53575437E+04                                 7.645704                            5.702167      -0.053279       2.034263                    0.999604      22.825051      64.791252       0.616354       0.475566      -1.014975       0.042020       0.024717      -0.001381       0.048770      -0.056938      -0.027099       0.056396      -0.052926       0.177145      -0.092773      -0.016992       0.109765              9.182006      12.264879       4.081817       0.786681       9.571472      -1.240264       5.709668          -0.000005
           80              C       6.276646       7.312720       0.416174      -0.004331      35.754691 0.43025959E+03  0.10048808E+05                                 9.481857                            6.938894      -0.026423       2.003732                    0.999391      27.004860      76.372453       0.624944       0.419644      -1.066416      -0.025405      -0.035965       0.008231       0.044795      -0.011053       0.007695      -0.004074      -0.012459       0.013781      -0.016114       0.000450       0.015663             11.592065      15.723679       5.656868       1.864385      11.487077      -1.496030       7.565439          -0.000001
           81              C       1.731559       5.830427      11.166948      -0.177405      34.929406 0.46550568E+03  0.11189044E+05                                 9.410294                            7.293626      -0.028738       1.955142                    0.999471      30.617467      90.481756       0.594627       0.428542      -1.051267      -0.002034      -0.008833       0.002055       0.009294      -0.020320      -0.018497      -0.011390      -0.031609       0.036100      -0.040645       0.018289       0.022356             10.968270      15.319176       4.236526       2.946209      10.418662      -0.413790       7.166973           0.000007
           82              C       0.688639       4.897529      11.163461       0.082055      32.353495 0.40542153E+03  0.93711868E+04                                 9.000666                            6.830788      -0.131262       1.976204                    0.999486      26.503135      75.673764       0.613977       0.431585      -1.054194       0.001068       0.012760      -0.007568       0.014874       0.008968       0.010085      -0.001759       0.023629      -0.039174      -0.017676      -0.005939       0.023615             10.643079      14.858417       3.905838       3.409622       9.494833      -0.695406       7.575986           0.000000
           83              C      -0.391940       4.971980      10.275313      -0.146085      32.987404 0.44125789E+03  0.10464730E+05                                 9.038523                            7.083370       0.060834       1.992850                    0.999311      29.870333      87.666965       0.605692       0.426401      -1.052643      -0.007056      -0.001517       0.026139       0.027117      -0.011346      -0.014234      -0.009090      -0.023210      -0.018409      -0.026709       0.006883       0.019825             10.253189      13.415378       2.535744       3.567956       9.284105      -1.201184       8.060084           0.000008
           84              C       6.283785       6.261260       1.345009      -0.107585      31.138780 0.43785074E+03  0.10386241E+05                                 8.789851                            7.135138      -0.069927       1.954925                    0.999361      29.727979      87.876915       0.592194       0.436024      -1.044528      -0.003072       0.004853      -0.026858       0.027465      -0.014220       0.005215       0.014379       0.008669       0.001070      -0.024036       0.007352       0.016684              9.706604      10.975846       3.174745       1.762981      10.363353      -1.991039       7.780612           0.000010
           85              C       3.456975       0.289072       0.745161       0.130420      25.559707 0.32459983E+03  0.71480098E+04                                 7.742939                            6.165756      -0.016328       2.024011                    0.999035      25.766848      73.497584       0.633306       0.439193      -1.042160       0.001649      -0.038858       0.029950       0.049088      -0.030412      -0.041654      -0.002055       0.020126       0.116053      -0.059507      -0.005346       0.064853              8.577953       9.126466       0.714321       2.141701      11.004614      -1.288303       5.602777           0.000005
           86              C       4.562167       0.981542       1.238060      -0.127557      30.337928 0.42503679E+03  0.99573161E+04                                 8.539738                            6.956365       0.091197       2.018786                    0.998589      28.809465      83.248700       0.612380       0.426943      -1.055351       0.011241      -0.012544       0.000775       0.016861       0.007786      -0.010147      -0.005238       0.005481      -0.038362      -0.016995      -0.001727       0.018722              9.373883       9.781321       0.836215       2.603274      11.993590      -1.248451       6.346737           0.000014
           87              C       5.500321       0.304132       1.955320      -0.078706      30.519545 0.40687010E+03  0.94473423E+04                                 8.625732                            6.839979       0.007380       1.996015                    0.999166      28.430800      82.333672       0.611740       0.431206      -1.050599      -0.003787      -0.000859      -0.012282       0.012882       0.004355      -0.019082       0.001964       0.036120       0.060232      -0.029060      -0.005017       0.034077              9.599212       9.063622       0.979739       2.504860      13.204542      -1.619168       6.529471           0.000007
           88              C       2.951226      10.858814       2.186657       0.055508      31.834129 0.38866975E+03  0.88472256E+04                                 8.720404                            6.589002       0.014896       2.023273                    0.999293      26.038364      72.633523       0.642377       0.418880      -1.067197       0.024164       0.004573       0.014999       0.028806      -0.011450       0.001544      -0.007369       0.003802      -0.023546      -0.013058      -0.003945       0.017003              9.934300       9.410696       0.469844       2.987534      13.649723      -2.302138       6.742481           0.000003
           89              C       3.877981      10.086027       2.957393      -0.124070      32.178975 0.42761285E+03  0.10038449E+05                                 8.839932                            6.959161       0.115596       2.016313                    0.999498      29.226361      84.696246       0.614322       0.424712      -1.056140      -0.015120       0.009462      -0.013105       0.022133      -0.001216      -0.004056       0.006110       0.016171       0.009848      -0.012154       0.001843       0.010311              9.655451       9.563898       0.472588       3.318605      12.366119      -1.527752       7.036335           0.000008
           90              C       3.699885       8.778355       3.144555      -0.135103      31.593023 0.41944106E+03  0.98051867E+04                                 8.693510                            6.865929       0.071166       1.996256                    0.999521      29.474981      85.406304       0.621673       0.421462      -1.057527      -0.011055      -0.006383      -0.012977       0.018203      -0.006474       0.005445      -0.002964       0.009089       0.020339      -0.011300      -0.000650       0.011950              9.467963      10.110329       2.209097       2.744574      12.177877      -0.244958       6.115684           0.000017
           91              C       2.557486       8.120885       2.648169       0.059129      32.194955 0.40265803E+03  0.92447838E+04                                 8.811750                            6.729917      -0.000166       2.018501                    0.999447      26.233453      73.435038       0.632458       0.421807      -1.065598       0.022770      -0.010082       0.006017       0.025618       0.010881       0.004073       0.010469       0.004256      -0.023309      -0.014902      -0.003854       0.018757              9.934053      10.683169       2.789107       2.640269      13.131047      -0.603784       5.987942           0.000003
           92              C       2.276177       6.765224       2.899268      -0.087227      28.720920 0.39125521E+03  0.89562970E+04                                 8.128942                            6.606994       0.178082       2.043142                    0.999793      28.101345      79.633693       0.639527       0.418388      -1.063286      -0.000183      -0.000858      -0.017011       0.017033      -0.014597      -0.000462      -0.001042      -0.010634       0.049526      -0.023814       0.007244       0.016569              8.808354       9.555532       2.001944       1.816106      11.186403      -0.739043       5.683126           0.000012
           93              C       1.158413       6.213793       2.411019      -0.123634      29.024016 0.40128702E+03  0.92636978E+04                                 8.240240                            6.730507       0.150577       2.040927                    0.999462      28.337239      81.196504       0.626766       0.423323      -1.057949       0.013458       0.005597      -0.015001       0.020916      -0.006896      -0.002946      -0.006290      -0.016022      -0.013293      -0.012039      -0.002105       0.014143              8.946516      10.306543       1.547865       1.837557      10.619519      -0.981383       5.913485           0.000014
           94              C       0.289298       6.990484       1.672833       0.139217      25.799511 0.32602850E+03  0.71915289E+04                                 7.838405                            6.214608      -0.000107       2.032976                    0.999033      25.663561      73.403410       0.625082       0.444225      -1.038594       0.026818       0.041451       0.001337       0.049388       0.005685      -0.044621       0.037816       0.026531       0.065018      -0.059933      -0.005918       0.065851              8.731859       9.672914       1.096029       1.940815      10.888713      -1.311415       5.633951           0.000005
           95              C       1.609917       8.856699       1.904170       0.127912      33.293030 0.38716907E+03  0.88606755E+04                                 9.184441                            6.718465      -0.131940       1.974736                    0.999350      26.328289      75.184946       0.612166       0.437191      -1.049155      -0.048232      -0.031602      -0.019718       0.060941       0.013092      -0.036119       0.026528       0.004871       0.050721      -0.050662       0.003534       0.047128             10.804245      10.478569       2.358721       2.452287      15.666095      -1.615309       6.268073          -0.000003
           96              C       1.833932      10.242040       1.644934       0.129450      33.156424 0.38052325E+03  0.86798325E+04                                 9.172408                            6.670275      -0.195490       1.956519                    0.999407      26.292336      75.208891       0.612404       0.438468      -1.047319      -0.040838       0.037034      -0.031844       0.063666      -0.030218      -0.031788       0.003363      -0.015968       0.074498      -0.051394       0.003784       0.047610             10.805654      10.151076       1.545602       2.673179      15.687513      -2.080652       6.578373           0.000001
           97              N       4.007924      -0.583709      10.691487      -0.352214      43.649647 0.60718487E+03  0.15285049E+05                                10.373769                            8.044235      -0.179955       1.937312                    0.997683      30.241162      85.620655       0.608808       0.399650      -1.091598      -0.157696      -0.097920      -0.085339       0.204301      -0.094338      -0.062111      -0.033331      -0.082066       0.139584      -0.151108       0.068449       0.082659             11.820577      11.051954      -0.365556       2.497090      16.697062      -2.949466       7.712715           0.000009
           98              N       4.407203       2.049770      10.227650      -0.364366      44.373538 0.61436503E+03  0.15487608E+05                                10.436827                            8.047773      -0.009800       1.986860                    0.998320      30.342483      85.539529       0.614599       0.395327      -1.096246      -0.134156       0.110697      -0.115372       0.208716       0.080659      -0.073208       0.063005      -0.020255       0.000811      -0.145444       0.064227       0.081217             12.035713      12.788492       4.025273       2.256711      16.240967      -0.781150       7.077680           0.000009
           99              N       0.896415      10.906754       0.933485      -0.352214      43.649635 0.60718466E+03  0.15285042E+05                                10.373767                            8.044234      -0.179954       1.937313                    0.997683      30.241156      85.620634       0.608808       0.399650      -1.091598       0.157695       0.097920       0.085339       0.204301      -0.094338      -0.062111      -0.033331      -0.082065       0.139585      -0.151108       0.068449       0.082659             11.820575      11.051952      -0.365557       2.497089      16.697059      -2.949466       7.712714           0.000008
          100              N       0.497136       8.273275       1.397322      -0.364367      44.373541 0.61436510E+03  0.15487610E+05                                10.436827                            8.047774      -0.009799       1.986860                    0.998320      30.342484      85.539533       0.614599       0.395327      -1.096246       0.134156      -0.110697       0.115371       0.208715       0.080659      -0.073208       0.063005      -0.020255       0.000811      -0.145444       0.064227       0.081217             12.035714      12.788495       4.025272       2.256712      16.240965      -0.781150       7.077681           0.000008
          101              O       6.871400      -0.590331      10.075363      -0.674446      48.013606 0.66905791E+03  0.17019226E+05                                10.575866                            8.081104       0.074730       2.041464                    0.997138      29.793491      81.049406       0.657841       0.366024      -1.131386       0.032282      -0.063762      -0.042822       0.083315       0.040680       0.019566       0.045881       0.012222      -0.161437      -0.075642      -0.007574       0.083216             12.781520      15.286964      -5.096148      -6.752782      10.569896       3.914743      12.487702           0.000009
          102              O      -4.794750       9.727201      10.133488      -0.667618      46.474233 0.68066975E+03  0.17365194E+05                                10.284561                            8.153840       0.062204       2.050088                    0.994959      29.393093      79.715693       0.655456       0.366285      -1.132751      -0.033054       0.052671      -0.037910       0.072829       0.018415       0.059459       0.014156      -0.012127      -0.122535      -0.078837       0.012934       0.065903             11.709514       8.644451      -3.657074       1.442693      14.788484      -5.447726      11.695606           0.000009
          103              O      -1.252087       3.774133       1.800708      -0.635703      38.601885 0.59808437E+03  0.14765319E+05                                 9.097958                            7.597324       0.357412       2.153175                    0.995567      28.650757      76.310947       0.685545       0.361901      -1.136740      -0.004048       0.030534       0.041081       0.051346      -0.007790      -0.031784      -0.048877       0.036322      -0.137867      -0.083512       0.029798       0.053713             10.324203      12.944826       1.468374      -4.603064       7.902607       0.783990      10.125175           0.000016
          104              O       7.656091       2.739480       1.608896      -0.628253      41.225318 0.65941242E+03  0.16674288E+05                                 9.505747                            8.012540       0.264076       2.117677                    0.995012      28.982960      78.015605       0.663439       0.365102      -1.134733      -0.024263       0.018160       0.037939       0.048558       0.011392       0.066206      -0.008745      -0.055316      -0.101522      -0.090947       0.042347       0.048600             10.743814       9.861520       2.405248       1.776510      10.999475       4.163709      11.370448           0.000012
          105              O      -3.554035       2.346622      10.618249      -0.639270      40.832259 0.65473723E+03  0.16520031E+05                                 9.462592                            7.962616       0.284132       2.121829                    0.996779      29.042094      77.987626       0.668477       0.363141      -1.136717       0.047536       0.030562      -0.011634       0.057698      -0.052821       0.023701       0.039739       0.063093       0.060820      -0.090910       0.039449       0.051460             10.744745      16.347180       1.091310       2.815267       7.790567      -0.195368       8.096488           0.000020
          106              O       1.007034       2.676981       0.449886      -0.620262      34.203089 0.56235310E+03  0.13665217E+05                                 8.336761                            7.335484       0.523786       2.204566                    0.996961      28.462458      75.107561       0.702456       0.358823      -1.139654       0.033910       0.015835       0.002299       0.037496      -0.030486      -0.043068      -0.013321      -0.139414       0.084841      -0.105313       0.042536       0.062778              9.069584       8.444360       1.294974      -0.676398      11.801069      -2.628141       6.963323           0.000020
          107              O      -1.967061      10.913376       1.549609      -0.674445      48.013573 0.66905738E+03  0.17019209E+05                                10.575862                            8.081101       0.074729       2.041464                    0.997138      29.793479      81.049366       0.657841       0.366024      -1.131386      -0.032282       0.063762       0.042822       0.083315       0.040680       0.019566       0.045881       0.012222      -0.161437      -0.075642      -0.007574       0.083216             12.781514      15.286956      -5.096146      -6.752778      10.569892       3.914741      12.487695           0.000007
          108              O       9.699089       0.595844       1.491484      -0.667618      46.474229 0.68066971E+03  0.17365193E+05                                10.284561                            8.153840       0.062203       2.050087                    0.994959      29.393092      79.715691       0.655456       0.366285      -1.132751       0.033054      -0.052671       0.037910       0.072829       0.018415       0.059459       0.014156      -0.012127      -0.122535      -0.078837       0.012934       0.065903             11.709513       8.644451      -3.657073       1.442693      14.788482      -5.447725      11.695605           0.000011
          109              O       6.156426       6.548912       9.824264      -0.635703      38.601855 0.59808386E+03  0.14765303E+05                                 9.097953                            7.597320       0.357413       2.153176                    0.995567      28.650746      76.310907       0.685545       0.361901      -1.136740       0.004048      -0.030534      -0.041081       0.051345      -0.007790      -0.031784      -0.048877       0.036322      -0.137867      -0.083512       0.029798       0.053713             10.324196      12.944817       1.468373      -4.603059       7.902603       0.783990      10.125168           0.000015
          110              O      -2.751752       7.583565      10.016076      -0.628254      41.225377 0.65941360E+03  0.16674327E+05                                 9.505759                            8.012550       0.264072       2.117675                    0.995012      28.982981      78.015701       0.663439       0.365103      -1.134733       0.024263      -0.018160      -0.037939       0.048557       0.011392       0.066206      -0.008745      -0.055317      -0.101523      -0.090948       0.042347       0.048600             10.743828       9.861533       2.405252       1.776514      10.999491       4.163715      11.370460           0.000011
          111              O       8.458374       7.976423       1.006723      -0.639270      40.832308 0.65473822E+03  0.16520063E+05                                 9.462601                            7.962623       0.284131       2.121828                    0.996779      29.042114      77.987707       0.668477       0.363141      -1.136717      -0.047535      -0.030562       0.011634       0.057697      -0.052822       0.023701       0.039740       0.063093       0.060820      -0.090910       0.039450       0.051460             10.744755      16.347196       1.091309       2.815272       7.790572      -0.195368       8.096496           0.000019
          112              O       3.897305       7.646064      11.175086      -0.620261      34.203074 0.56235282E+03  0.13665208E+05                                 8.336759                            7.335483       0.523785       2.204566                    0.996961      28.462450      75.107537       0.702456       0.358823      -1.139654      -0.033910      -0.015835      -0.002299       0.037496      -0.030487      -0.043068      -0.013320      -0.139414       0.084842      -0.105313       0.042536       0.062778              9.069581       8.444358       1.294973      -0.676397      11.801064      -2.628140       6.963321           0.000019

******************************************************
Auxiliary information for the entire system
The total spin magnetic moment of the unit cell is   0.000826
The total net atomic charge of the unit cell is   0.000001
Accuracy of reproducing the electrostatic potential in the unit cell:
  The inner radius (bohr) =    5.0000
  The outer radius (bohr) =   12.0000
  Valid grid points have density less than (e/(bohr^3)) =    0.0001
  The number of valid grid points were=        29424
  The rms potential error without charges in kcal/mol is=      4.33361
  The rms potential error with partial charges in kcal/mol is=      1.03430
  The RRMSE value at monopole order=      0.23867
  The rms potential error with partial charges and cloud penetration in kcal/mol is=      1.03669
  The RRMSE value at monopole order with cloud penetration is=      0.23922
  The rms potential error with partial charges and atomic dipoles in kcal/mol is=      0.57379
  The RRMSE value at dipole order=      0.13241
  The rms potential error with partial charges, atomic dipoles and cloud penetration in kcal/mol is=      0.54755
  The RRMSE value at dipole order with cloud penetration=      0.12635

******************************************************
The electron densities and ab initio electrostatic potential were computed in VASP using the PBE functional and
projector augmented wave method. See the main text of the journal article for a description of computational details.
The atomic charges, dipoles, and quadrupoles were computed with the DDEC6 method as described in
(a) T. A. Manz and N. Gabaldon Limas, RSC Adv. 6 (2016) 47771-47801 DOI: 10.1039/c6ra04656h
(b) N. Gabaldon Limas and T. A. Manz, RSC Adv. 8 (2018) 2678-2707 DOI: 10.1039/c7ra11829e.
For each atom in the material, the electron cloud parameters were fit to the spherically averaged atom-in-material
electron density using radial positions for which this density was between 10^-4 and 10^-2 electrons per cubic bohr.
The polarizabilities, dispersion coefficients, and quantum Drude oscillator (QDO) parameters were fit using the MCLF method.
The magnetic structure of the system was optimized in VASP from the default ferromagnetic initial guess using spin polarization.
The atomic spin moments (ASMs) were computed on this optimized magnetic structure using the DDEC6 partition as inputs
to the method of T. A. Manz and D. S. Sholl, J. Chem. Theory Comput. 7 (2011) 4146-4164 DOI: 10.1021/ct200539n.
The RMSE and RRMSE were computed using a uniform grid with Ewald summation.
