# Supplementary material for: A collection of forcefield precursors for metal–organic frameworks
Source: RSC Adv. 2019 Nov 13;9(63):36492–507. doi: 10.1039/c9ra07327b (PMC9075174; doi:10.1039/c9ra07327b)
Supplement: RA-009-C9RA07327B-s3699 [file RA-009-C9RA07327B-s3699.xyz]

  112
jmolscript: load "" {1 1 1} spacegroup "x,y,z" unitcell [{     10.876200     0.000000     0.000000 }, {     -2.388140    11.993957     0.000000 }, {     -3.538599    -1.566804    11.709885 }]
Yb     9.501314     2.279265     0.022015     1.141259
Yb    -1.013254     9.714692    -0.022015     1.141236
H      2.057558     9.667423    11.408941     0.091103
H      0.209681     8.532283    10.588078     0.119769
H     -1.364446     9.670804     9.393670     0.120352
H      0.247814    -0.114490     8.358516     0.113122
H      0.524686     2.069458     8.072795     0.115730
H      2.018200     4.113963     8.309334     0.112897
H      3.943549     5.069615     9.109120     0.126542
H      5.396192     3.774016    10.348025     0.095539
H      6.248752     3.114493     3.722572     0.115258
H      5.600500     3.957523     5.722621     0.117277
H     -1.168165     5.077806     3.947402     0.120013
H     -2.111447     4.196216     9.774241     0.113292
H     -0.427868     5.757002     9.735598     0.111384
H      3.217114     3.797182     1.031641     0.122498
H      7.654300     1.105770     8.328070     0.124186
H      8.287334     1.688066     6.199213     0.114307
H     -4.262375     9.363730     7.735550     0.124742
H      2.891903     0.759730     0.300944     0.091100
H      4.739780     1.894870     1.121807     0.119769
H      6.313907     0.756349     2.316215     0.120355
H      4.701647    10.541643     3.351369     0.113122
H      4.424775     8.357695     3.637090     0.115731
H      2.931261     6.313190     3.400551     0.112895
H      1.005912     5.357538     2.600765     0.126542
H     -0.446731     6.653137     1.361860     0.095542
H     -1.299291     7.312660     7.987313     0.115257
H     -0.651039     6.469630     5.987264     0.117276
H      6.117626     5.349347     7.762483     0.120009
H      7.060908     6.230937     1.935644     0.113293
H      5.377329     4.670151     1.974287     0.111385
H      1.732347     6.629971    10.678244     0.122502
H     -2.704839     9.321383     3.381815     0.124188
H     -3.337873     8.739087     5.510672     0.114306
H      9.211836     1.063423     3.974335     0.124745
C      1.419920    10.143368    10.926494     0.111162
C      0.305885     9.444429    10.431166    -0.132048
C     -0.619420    10.119572     9.723889    -0.089945
C      1.917575    -0.489763     9.477981     0.050102
C      0.995577     0.296880     8.726206    -0.127731
C      1.170744     1.587624     8.536506    -0.137693
C      2.337420     2.269928     9.030663     0.052125
C      2.618346     3.599740     8.799979    -0.104890
C      3.752835     4.174206     9.275400    -0.130635
C      4.620365     3.381620    10.017807     0.112947
C      3.273419     1.531780     9.796490     0.119195
C      3.064554     0.120566    10.026004     0.113979
C      8.467164     3.514603     2.274060     0.544283
C      8.058423     4.033560     3.639432    -0.011299
C      6.814081     3.688127     4.186284    -0.121054
C      6.433787     4.181098     5.378350    -0.139807
C     -1.990845     4.852870     4.319777    -0.160720
C      7.295033     5.045920     6.121928     0.076739
C     -2.551123     2.153268    11.372640     0.543703
C     -1.378269     3.084378    11.307065    -0.007284
C     -1.407116     4.131117    10.377300    -0.094125
C     -0.397456     5.060341    10.352709    -0.119861
C      3.198961     4.518555     0.444976    -0.148892
C      0.684184     4.973021    11.247345     0.075227
C      7.853373    -1.218089     9.632551     0.605137
C      8.275827    -0.837283     8.229707    -0.006319
C      8.050169     0.475106     7.770680    -0.104857
C      8.420216     0.817401     6.494302    -0.115499
C     -4.414705    10.223606     7.413528    -0.145617
C      8.995923    -0.118526     5.627771     0.070451
C      3.529541     0.283785     0.783391     0.111162
C      4.643576     0.982724     1.278719    -0.132048
C      5.568881     0.307581     1.985996    -0.089943
C      3.031886    10.916916     2.231904     0.050103
C      3.953884    10.130273     2.983679    -0.127729
C      3.778717     8.839529     3.173379    -0.137691
C      2.612041     8.157225     2.679222     0.052125
C      2.331115     6.827413     2.909906    -0.104891
C      1.196626     6.252947     2.434485    -0.130635
C      0.329096     7.045533     1.692078     0.112949
C      1.676042     8.895373     1.913395     0.119195
C      1.884907    10.306587     1.683881     0.113978
C     -3.517703     6.912550     9.435825     0.544296
C     -3.108962     6.393593     8.070453    -0.011304
C     -1.864620     6.739026     7.523601    -0.121056
C     -1.484326     6.246055     6.331535    -0.139805
C      6.940306     5.574283     7.390108    -0.160723
C     -2.345572     5.381233     5.587957     0.076735
C      7.500584     8.273885     0.337245     0.543776
C      6.327730     7.342775     0.402820    -0.007281
C      6.356577     6.296036     1.332585    -0.094125
C      5.346917     5.366812     1.357176    -0.119855
C      1.750500     5.908598    11.264909    -0.148898
C      4.265277     5.454132     0.462540     0.075222
C     -2.903912    11.645242     2.077334     0.605160
C     -3.326366    11.264436     3.480178    -0.006325
C     -3.100708     9.952047     3.939205    -0.104859
C     -3.470755     9.609752     5.215583    -0.115493
C      9.364166     0.203547     4.296357    -0.145626
C     -4.046462    10.545679     6.082114     0.070443
N      3.999620    -0.561254    10.747332    -0.271103
N      4.409056     2.101394    10.281279    -0.282102
N      0.949841    10.988407     0.962553    -0.271103
N      0.540405     8.325759     1.428606    -0.282096
O      7.702845     2.762659     1.637042    -0.536461
O     -1.268092     3.822000     1.823229    -0.540116
O     -3.567643     2.391512    10.694638    -0.516466
O      1.025292     2.710023     0.443805    -0.495160
O      6.906115    -0.570567    10.126709    -0.523053
O     -4.807457     9.845595    10.202823    -0.511552
O     -2.753384     7.664494    10.072843    -0.536441
O      6.217553     6.605153     9.886656    -0.540092
O      8.517104     8.035641     1.015247    -0.516534
O      3.924169     7.717130    11.266080    -0.495263
O     -1.956654    10.997720     1.583176    -0.523038
O      9.756918     0.581558     1.507062    -0.511580

The following XYZ coordinates are in angstroms. Other properties are in atomic units.
The sperically averaged electron density of each atom fit to a function of the form exp(a - br)
eigen_1, eigen_2 and eigen_3 are the three eigenvalues of traceless quadrupole moment tensor
  atom number  atomic symbol              X              Y              Z     net charge C6 coefficient C8 coefficient C10 coefficient fluctuating dipole atomic polarizability isotropic forcefield polarizability              a              b squared Pearson coefficient          <r^3>          <r^4>         wp_QDO          m_QDO          q_QDO       dipole_x       dipole_y       dipole_z         dipole            Qxy            Qxz            Qyz     Q(x^2-y^2)  Q(3z^2 - R^2)        eigen_1        eigen_2        eigen_3 static polarizability      alpha(xx)      alpha(xy)      alpha(xz)      alpha(yy)      alpha(yz)      alpha(zz) atomic spin moment
            1             Yb       9.501314       2.279265       0.022015       1.141259     178.496749 0.43649703E+04  0.16689522E+06                                25.122475                           21.458490       0.415443       1.822915                    0.999890      87.152671     237.888950       0.404944       0.395593      -1.179829       0.060394      -0.020304       0.040982       0.075757       0.000607      -0.057992       0.002544      -0.103513       0.135517      -0.097874       0.029074       0.068800             29.289373      32.771470      -1.048157      -5.711095      26.794604       2.945715      28.302044          -0.001333
            2             Yb      -1.013254       9.714692      -0.022015       1.141236     178.498128 0.43650167E+04  0.16689778E+06                                25.122749                           21.458723       0.415581       1.822942                    0.999890      87.154645     237.896482       0.404938       0.395597      -1.179823      -0.060379       0.020314      -0.040987       0.075751       0.000605      -0.058000       0.002547      -0.103543       0.135549      -0.097896       0.029083       0.068813             29.289692      32.772086      -1.047913      -5.711068      26.794837       2.945537      28.302153          -0.001325
            3              H       2.057558       9.667423      11.408941       0.091103       1.065390 0.75409956E+01  0.73791044E+02                                 1.789514                            1.653182      -1.172896       2.315420                    0.995495       3.782194      10.976379       0.460561       1.359076      -0.690350       0.032100      -0.022744       0.021354       0.044763       0.001841       0.007425      -0.007706      -0.000991      -0.012065      -0.012830       0.003803       0.009027              1.855017       2.047967      -0.412633       0.402352       1.852763      -0.299879       1.664321           0.000139
            4              H       0.209681       8.532283      10.588078       0.119769       0.953645 0.65471841E+01  0.61658552E+02                                 1.651788                            1.534341      -0.924554       2.448345                    0.997927       3.461326       9.759268       0.482333       1.348405      -0.693774      -0.008427      -0.035983       0.006693       0.037558       0.003130       0.007836      -0.004570      -0.012190      -0.031725      -0.016034       0.003514       0.012521              1.723017       1.392924       0.056263       0.039153       2.441331      -0.164039       1.334797          -0.000049
            5              H      -1.364446       9.670804       9.393670       0.120352       0.990230 0.69696565E+01  0.66875001E+02                                 1.710588                            1.595715      -1.053576       2.386259                    0.996916       3.588599      10.315322       0.465933       1.370031      -0.688916      -0.030696      -0.017908      -0.009405       0.036761      -0.000650       0.009580      -0.001833       0.003365      -0.006593      -0.009729      -0.000705       0.010434              1.771655       2.003071       0.433523       0.337657       1.806456       0.172374       1.505438          -0.000227
            6              H       0.247814      -0.114490       8.358516       0.113122       1.009361 0.71407559E+01  0.68950254E+02                                 1.728300                            1.610419      -1.229795       2.298401                    0.994208       3.697225      10.669641       0.465746       1.361962      -0.689765      -0.025526      -0.013644      -0.014569       0.032403      -0.000017       0.008937      -0.003586      -0.009059      -0.015261      -0.012985       0.004002       0.008982              1.784496       2.126525       0.395568       0.461775       1.647549       0.179633       1.579414           0.000252
            7              H       0.524686       2.069458       8.072795       0.115730       1.119420 0.83496005E+01  0.82556690E+02                                 1.761576                            1.676803      -0.939546       2.437030                    0.998206       3.438199       9.548044       0.490558       1.262785      -0.713832      -0.026721       0.015915      -0.016456       0.035186       0.001072       0.010890      -0.005988      -0.002879      -0.025745      -0.016619       0.005912       0.010708              1.782237       1.943537      -0.290600       0.401312       1.747965      -0.216784       1.655210           0.000053
            8              H       2.018200       4.113963       8.309334       0.112897       1.063162 0.77542200E+01  0.74488626E+02                                 1.635774                            1.564656      -0.770424       2.514729                    0.999619       3.232291       8.552993       0.538546       1.183944      -0.732990      -0.021606       0.022674      -0.017671       0.035961       0.001890       0.010192      -0.006267      -0.012587      -0.026220      -0.017451       0.004824       0.012627              1.650978       1.749160      -0.289503       0.276553       1.648139      -0.242682       1.555635          -0.000012
            9              H       3.943549       5.069615       9.109120       0.126542       1.129969 0.80708375E+01  0.78969811E+02                                 1.760487                            1.638605      -0.958297       2.433725                    0.998262       3.356025       9.211624       0.501768       1.247559      -0.717415       0.004860       0.039413      -0.005840       0.040139      -0.001477       0.010673      -0.009961      -0.014182      -0.023253      -0.018129       0.001053       0.017075              1.820685       1.634070       0.300680      -0.102301       2.366905      -0.165305       1.461080          -0.000218
           10              H       5.396192       3.774016      10.348025       0.095539       1.054026 0.73084235E+01  0.70985492E+02                                 1.781181                            1.630089      -1.169193       2.320406                    0.995717       3.742057      10.833619       0.462519       1.363422      -0.689526       0.036768       0.020336       0.016943       0.045305       0.007039       0.008161       0.001083      -0.002852      -0.011128      -0.011049      -0.000650       0.011698              1.875174       2.387477       0.387445       0.309092       1.718859       0.113928       1.519187           0.000262
           11              H       6.248752       3.114493       3.722572       0.115258       1.072563 0.76218770E+01  0.73750928E+02                                 1.715921                            1.601740      -0.963538       2.422452                    0.998243       3.423254       9.441268       0.501473       1.262273      -0.713050      -0.024621      -0.023918      -0.015893       0.037826       0.011718      -0.001054       0.005303       0.014944      -0.014225      -0.014326      -0.002073       0.016399              1.774093       1.664434       0.290846       0.303771       1.811600       0.368864       1.846247          -0.000268
           12              H       5.600500       3.957523       5.722621       0.117277       1.044695 0.75083853E+01  0.71227292E+02                                 1.586470                            1.516046      -0.825882       2.490006                    0.999419       3.156802       8.179865       0.562467       1.147914      -0.742006      -0.032753      -0.010867       0.011381       0.036337       0.010842      -0.002432       0.010411       0.012124       0.003222      -0.018404       0.005273       0.013131              1.591642       1.875945       0.146810      -0.279393       1.340279      -0.033018       1.558702           0.000015
           13              H      -1.168165       5.077806       3.947402       0.120013       1.080641 0.78838973E+01  0.77236330E+02                                 1.737890                            1.638290      -1.258261       2.283821                    0.994940       3.603779      10.129953       0.489726       1.276651      -0.708247       0.029821       0.008691      -0.014201       0.034154       0.003845      -0.000517       0.001316       0.011761      -0.008076      -0.006240      -0.002134       0.008373              1.778165       2.051870       0.226738      -0.398120       1.491823      -0.030999       1.790803          -0.000408
           14              H      -2.111447       4.196216       9.774241       0.113292       1.035361 0.75608410E+01  0.73929355E+02                                 1.745735                            1.649248      -1.246516       2.285641                    0.995153       3.710852      10.715707       0.464330       1.349065      -0.692605      -0.029081       0.003178      -0.023755       0.037684       0.000421       0.009278      -0.001618       0.003958       0.010687      -0.007991      -0.003381       0.011372              1.796970       2.033027      -0.022192       0.495914       1.527790      -0.107387       1.830092           0.000447
           15              H      -0.427868       5.757002       9.735598       0.111384       1.043838 0.76385852E+01  0.74626820E+02                                 1.734930                            1.641775      -1.193838       2.312345                    0.995124       3.650493      10.420693       0.473782       1.323261      -0.698326      -0.002497       0.028207      -0.021279       0.035421       0.009334       0.003300      -0.010391      -0.001511      -0.013685      -0.015852       0.002121       0.013731              1.773247       1.539900      -0.101972       0.185466       1.952722      -0.466721       1.827120           0.000001
           16              H       3.217114       3.797182       1.031641       0.122498       1.083968 0.81810199E+01  0.80886378E+02                                 1.755040                            1.682690      -1.046932       2.387545                    0.997335       3.510818       9.911864       0.477316       1.297872      -0.705382      -0.000196      -0.028219       0.022690       0.036210      -0.001467       0.004501      -0.008023      -0.005169       0.016905      -0.007582      -0.004822       0.012403              1.778093       1.594117      -0.020427       0.064914       2.120760      -0.346703       1.619403           0.000676
           17              H       7.654300       1.105770       8.328070       0.124186       1.008732 0.71414663E+01  0.68493686E+02                                 1.689942                            1.583516      -1.105319       2.360403                    0.997494       3.483486       9.799918       0.485014       1.316706      -0.700341      -0.018576       0.029076       0.020860       0.040319      -0.009253      -0.002541      -0.001068      -0.015311      -0.010120      -0.011281      -0.002416       0.013697              1.741514       1.507813      -0.259608      -0.305373       1.779346       0.395205       1.937382          -0.000054
           18              H       8.287334       1.688066       6.199213       0.114307       1.001845 0.71458234E+01  0.68384099E+02                                 1.662388                            1.568612      -1.034452       2.390074                    0.997065       3.503848       9.770581       0.495671       1.291249      -0.705433      -0.004178       0.033612      -0.008881       0.035015      -0.003006      -0.009038       0.000458      -0.021009       0.016549      -0.017182       0.006949       0.010233              1.687835       1.312171      -0.191665       0.037895       2.176719      -0.285317       1.574613           0.000206
           19              H      -4.262375       9.363730       7.735550       0.124742       1.047843 0.77158910E+01  0.75815175E+02                                 1.763658                            1.669600      -1.261056       2.292504                    0.994202       3.650542      10.560936       0.460115       1.354783      -0.692002       0.004836      -0.034172       0.012819       0.036817      -0.002056      -0.004326      -0.003305      -0.011179      -0.012492      -0.009051       0.000442       0.008609              1.795715       1.404485      -0.173217       0.000824       2.224583      -0.305859       1.758076           0.000149
           20              H       2.891903       0.759730       0.300944       0.091100       1.065370 0.75408140E+01  0.73788722E+02                                 1.789485                            1.653157      -1.172859       2.315439                    0.995496       3.782126      10.976092       0.460567       1.359069      -0.690352      -0.032100       0.022746      -0.021352       0.044762       0.001839       0.007422      -0.007703      -0.000998      -0.012067      -0.012826       0.003802       0.009024              1.854986       2.047932      -0.412623       0.402343       1.852731      -0.299872       1.664295           0.000132
           21              H       4.739780       1.894870       1.121807       0.119769       0.953642 0.65471486E+01  0.61658060E+02                                 1.651777                            1.534331      -0.924536       2.448354                    0.997927       3.461299       9.759141       0.482338       1.348395      -0.693776       0.008428       0.035982      -0.006693       0.037557       0.003131       0.007837      -0.004569      -0.012187      -0.031727      -0.016035       0.003515       0.012520              1.723006       1.392915       0.056265       0.039152       2.441313      -0.164037       1.334789          -0.000056
           22              H       6.313907       0.756349       2.316215       0.120355       0.990203 0.69694260E+01  0.66872195E+02                                 1.710556                            1.595687      -1.053535       2.386282                    0.996916       3.588532      10.315063       0.465938       1.370029      -0.688916       0.030696       0.017910       0.009404       0.036762      -0.000649       0.009581      -0.001833       0.003361      -0.006597      -0.009731      -0.000702       0.010433              1.771620       2.003030       0.433510       0.337647       1.806420       0.172369       1.505412          -0.000227
           23              H       4.701647      10.541643       3.351369       0.113122       1.009365 0.71407805E+01  0.68950522E+02                                 1.728300                            1.610419      -1.229801       2.298398                    0.994208       3.697227      10.669634       0.465748       1.361957      -0.689766       0.025526       0.013644       0.014569       0.032403      -0.000017       0.008936      -0.003587      -0.009059      -0.015262      -0.012984       0.004002       0.008983              1.784496       2.126525       0.395568       0.461775       1.647548       0.179633       1.579414           0.000252
           24              H       4.424775       8.357695       3.637090       0.115731       1.119415 0.83495499E+01  0.82556052E+02                                 1.761570                            1.676797      -0.939538       2.437034                    0.998207       3.438187       9.547998       0.490559       1.262785      -0.713832       0.026721      -0.015915       0.016456       0.035187       0.001072       0.010890      -0.005988      -0.002879      -0.025745      -0.016619       0.005912       0.010708              1.782231       1.943530      -0.290599       0.401310       1.747958      -0.216783       1.655204           0.000057
           25              H       2.931261       6.313190       3.400551       0.112895       1.063166 0.77542508E+01  0.74488985E+02                                 1.635777                            1.564659      -0.770429       2.514727                    0.999619       3.232296       8.553006       0.538546       1.183943      -0.732990       0.021606      -0.022674       0.017671       0.035961       0.001890       0.010192      -0.006268      -0.012587      -0.026220      -0.017451       0.004824       0.012627              1.650982       1.749164      -0.289504       0.276554       1.648143      -0.242684       1.555638          -0.000017
           26              H       1.005912       5.357538       2.600765       0.126542       1.129920 0.80703936E+01  0.78964312E+02                                 1.760432                            1.638558      -0.958230       2.433761                    0.998263       3.355938       9.211291       0.501776       1.247556      -0.717416      -0.004862      -0.039415       0.005839       0.040140      -0.001475       0.010674      -0.009961      -0.014183      -0.023261      -0.018130       0.001056       0.017075              1.820627       1.634021       0.300664      -0.102296       2.366819      -0.165297       1.461040          -0.000231
           27              H      -0.446731       6.653137       1.361860       0.095542       1.054062 0.73087248E+01  0.70989205E+02                                 1.781222                            1.630122      -1.169254       2.320373                    0.995716       3.742149      10.833972       0.462514       1.363421      -0.689526      -0.036765      -0.020337      -0.016944       0.045303       0.007039       0.008162       0.001081      -0.002861      -0.011120      -0.011051      -0.000646       0.011697              1.875220       2.387544       0.387460       0.309104       1.718899       0.113932       1.519218           0.000265
           28              H      -1.299291       7.312660       7.987313       0.115257       1.072586 0.76220772E+01  0.73753317E+02                                 1.715939                            1.601756      -0.963594       2.422421                    0.998242       3.423299       9.441407       0.501473       1.262265      -0.713051       0.024622       0.023918       0.015891       0.037827       0.011719      -0.001053       0.005301       0.014944      -0.014233      -0.014325      -0.002077       0.016401              1.774113       1.664452       0.290851       0.303776       1.811620       0.368870       1.846268          -0.000261
           29              H      -0.651039       6.469630       5.987264       0.117276       1.044695 0.75083896E+01  0.71227337E+02                                 1.586470                            1.516046      -0.825882       2.490005                    0.999419       3.156803       8.179865       0.562467       1.147913      -0.742007       0.032753       0.010867      -0.011381       0.036337       0.010842      -0.002432       0.010411       0.012123       0.003222      -0.018404       0.005273       0.013131              1.591642       1.875945       0.146809      -0.279393       1.340278      -0.033018       1.558702           0.000017
           30              H       6.117626       5.349347       7.762483       0.120009       1.080671 0.78841642E+01  0.77239516E+02                                 1.737912                            1.638309      -1.258323       2.283786                    0.994939       3.603838      10.130121       0.489728       1.276637      -0.708250      -0.029821      -0.008693       0.014198       0.034153       0.003846      -0.000515       0.001313       0.011761      -0.008085      -0.006237      -0.002138       0.008375              1.778187       2.051897       0.226743      -0.398128       1.491840      -0.030999       1.790825          -0.000403
           31              H       7.060908       6.230937       1.935644       0.113293       1.035433 0.75615051E+01  0.73937432E+02                                 1.745803                            1.649309      -1.246673       2.285557                    0.995151       3.711014      10.716271       0.464326       1.349046      -0.692608       0.029077      -0.003181       0.023757       0.037682       0.000416       0.009278      -0.001617       0.003953       0.010698      -0.007990      -0.003383       0.011373              1.797042       2.033111      -0.022194       0.495943       1.527848      -0.107396       1.830167           0.000447
           32              H       5.377329       4.670151       1.974287       0.111385       1.043841 0.76386040E+01  0.74626997E+02                                 1.734929                            1.641773      -1.193830       2.312349                    0.995124       3.650486      10.420649       0.473784       1.323254      -0.698327       0.002498      -0.028207       0.021279       0.035421       0.009333       0.003300      -0.010391      -0.001512      -0.013685      -0.015852       0.002121       0.013731              1.773246       1.539896      -0.101970       0.185464       1.952723      -0.466722       1.827118          -0.000005
           33              H       1.732347       6.629971      10.678244       0.122502       1.084084 0.81821261E+01  0.80899935E+02                                 1.755140                            1.682781      -1.047160       2.387422                    0.997333       3.511050       9.912634       0.477313       1.297838      -0.705387       0.000189       0.028214      -0.022691       0.036207      -0.001477       0.004503      -0.008021      -0.005172       0.016926      -0.007578      -0.004831       0.012408              1.778196       1.594207      -0.020430       0.064922       2.120890      -0.346730       1.619489           0.000689
           34              H      -2.704839       9.321383       3.381815       0.124188       1.008747 0.71416004E+01  0.68495343E+02                                 1.689961                            1.583533      -1.105351       2.360386                    0.997494       3.483527       9.800083       0.485010       1.316709      -0.700340       0.018575      -0.029079      -0.020859       0.040320      -0.009255      -0.002538      -0.001066      -0.015311      -0.010116      -0.011282      -0.002416       0.013698              1.741534       1.507829      -0.259613      -0.305378       1.779368       0.395213       1.937406          -0.000043
           35              H      -3.337873       8.739087       5.510672       0.114306       1.001837 0.71457489E+01  0.68383196E+02                                 1.662378                            1.568604      -1.034435       2.390083                    0.997065       3.503828       9.770506       0.495672       1.291249      -0.705433       0.004179      -0.033612       0.008881       0.035015      -0.003006      -0.009038       0.000457      -0.021008       0.016548      -0.017181       0.006949       0.010232              1.687825       1.312165      -0.191663       0.037895       2.176705      -0.285315       1.574605           0.000211
           36              H       9.211836       1.063423       3.974335       0.124745       1.047863 0.77160792E+01  0.75817469E+02                                 1.763676                            1.669616      -1.261131       2.292469                    0.994202       3.650585      10.561083       0.460114       1.354776      -0.692003      -0.004836       0.034173      -0.012817       0.036817      -0.002056      -0.004327      -0.003304      -0.011177      -0.012495      -0.009051       0.000442       0.008608              1.795733       1.404497      -0.173220       0.000824       2.224608      -0.305864       1.758095           0.000146
           37              C       1.419920      10.143368      10.926494       0.111162      26.240214 0.33513036E+03  0.74338285E+04                                 7.861642                            6.249893      -0.006773       2.022829                    0.998747      26.090766      74.522090       0.631749       0.437082      -1.044149      -0.004601       0.035962      -0.021603       0.042203      -0.022748      -0.031918       0.003119       0.029770       0.095222      -0.045554      -0.008317       0.053870              8.723157       9.206739       0.828339       2.153470      11.266560      -1.284169       5.696171           0.000758
           38              C       0.305885       9.444429      10.431166      -0.132048      30.918714 0.43222362E+03  0.10182026E+05                                 8.670332                            7.031426       0.008046       1.986497                    0.998512      29.233214      85.084255       0.606137       0.428953      -1.052682      -0.011664       0.011274       0.005959       0.017282       0.008377      -0.009906      -0.005235       0.006356      -0.040269      -0.017294      -0.002152       0.019447              9.538906       9.942650       0.799476       2.707062      12.161031      -1.283234       6.513038           0.000768
           39              C      -0.619420      10.119572       9.723889      -0.089945      31.505016 0.42316047E+03  0.99287407E+04                                 8.817207                            6.979077      -0.049543       1.970101                    0.999092      29.003936      84.606611       0.604776       0.431640      -1.049675       0.002641       0.006138       0.015754       0.017112       0.004770      -0.017100       0.002519       0.031377       0.049319      -0.025362      -0.004286       0.029649              9.830817       9.227197       0.808319       2.607530      13.522864      -1.753999       6.742391          -0.000184
           40              C       1.917575      -0.489763       9.477981       0.050102      33.122731 0.41020188E+03  0.94567617E+04                                 8.952200                            6.766993       0.021312       2.019255                    0.999360      26.443154      74.045567       0.634653       0.418625      -1.068185      -0.028695      -0.004944      -0.014932       0.032723      -0.009348       0.003503      -0.011612      -0.003980      -0.029533      -0.015869      -0.003122       0.018991             10.210054       9.545089       0.151749       3.060830      14.139283      -2.540742       6.945790           0.000627
           41              C       0.995577       0.296880       8.726206      -0.127731      32.432717 0.42488486E+03  0.99740925E+04                                 8.901028                            6.945818       0.085292       2.003555                    0.999516      29.462081      85.816531       0.612770       0.425801      -1.053810       0.017319      -0.010728       0.016307       0.026095       0.003046      -0.004653       0.007806       0.018260       0.014567      -0.015625       0.004683       0.010943              9.765320       9.604523       0.404474       3.277564      12.681360      -1.614754       7.010078           0.000668
           42              C       1.170744       1.587624       8.536506      -0.137693      32.140184 0.42587747E+03  0.99962651E+04                                 8.810856                            6.928176       0.047859       1.986261                    0.999524      29.683636      86.260576       0.617403       0.422654      -1.056502       0.018675       0.008971       0.013456       0.024705      -0.006318       0.007262      -0.005943       0.014742       0.013183      -0.012618      -0.002488       0.015106              9.637969      10.142436       2.311177       2.697008      12.617121      -0.265778       6.154349           0.000618
           43              C       2.337420       2.269928       9.030663       0.052125      32.679943 0.40835538E+03  0.94117298E+04                                 8.902382                            6.776311      -0.020989       2.008133                    0.999416      26.473780      74.331657       0.630225       0.421677      -1.065324      -0.023598       0.005693      -0.012743       0.027417       0.011521       0.005110       0.009075       0.006694      -0.032437      -0.015535      -0.004846       0.020380             10.067933      10.603188       2.964978       2.537086      13.599007      -0.611469       6.001603           0.000352
           44              C       2.618346       3.599740       8.799979      -0.104890      29.626100 0.40217237E+03  0.92825577E+04                                 8.311328                            6.706058       0.134005       2.020729                    0.999806      28.700542      82.037074       0.632844       0.419328      -1.061225       0.006228       0.000210       0.015940       0.017115      -0.017026       0.003820      -0.003559      -0.006286       0.043178      -0.024521       0.006657       0.017865              9.051654       9.740241       2.161760       1.765297      11.705954      -0.736057       5.708768           0.000133
           45              C       3.752835       4.174206       9.275400      -0.130635      29.943611 0.42008422E+03  0.98085217E+04                                 8.415075                            6.886763       0.132899       2.027071                    0.999518      28.870648      83.176278       0.619603       0.423375      -1.057996      -0.015563      -0.005055       0.012389       0.020524      -0.004313       0.003731      -0.007731      -0.018156      -0.024065      -0.011456      -0.005431       0.016887              9.143456      10.481674       1.727920       1.753359      10.936944      -1.020509       6.011750           0.000333
           46              C       4.620365       3.381620      10.017807       0.112947      26.101609 0.33392531E+03  0.73991822E+04                                 7.847680                            6.250186       0.070244       2.050193                    0.999191      25.943034      74.019727       0.630092       0.438700      -1.043360      -0.023682      -0.037805       0.001418       0.044633       0.000958      -0.031621       0.030348       0.026464       0.070816      -0.045286      -0.008608       0.053895              8.719655       9.662288       1.190910       1.912842      10.862279      -1.251434       5.634397           0.000663
           47              C       3.273419       1.531780       9.796490       0.119195      33.742659 0.39952067E+03  0.92033402E+04                                 9.247186                            6.812551      -0.099024       1.983036                    0.999390      26.483453      75.551361       0.610363       0.435624      -1.051475       0.042888       0.024216       0.022023       0.053952       0.009221      -0.026208       0.019580       0.008139       0.046296      -0.036975       0.000459       0.036516             10.856212      10.509121       2.358829       2.433953      15.768162      -1.590214       6.291353           0.000552
           48              C       3.064554       0.120566      10.026004       0.113979      34.155467 0.40191202E+03  0.92740898E+04                                 9.316164                            6.830089      -0.129245       1.972295                    0.999378      26.609672      76.024862       0.609836       0.435264      -1.051484       0.042975      -0.028295       0.030526       0.059827      -0.021884      -0.022650       0.001050      -0.007242       0.059693      -0.037379       0.002715       0.034664             10.946770      10.165119       1.384890       2.685999      15.992665      -2.159028       6.682527           0.000702
           49              C       8.467164       3.514603       2.274060       0.544283      24.493358 0.26668283E+03  0.56145347E+04                                 7.773085                            5.772954      -0.047871       2.030568                    0.999290      23.127770      65.393110       0.620805       0.468633      -1.021105       0.015378      -0.013559      -0.052274       0.056151      -0.038015       0.026088      -0.052645      -0.056341      -0.088641      -0.058240      -0.032537       0.090778              9.378086       8.392610       0.706573      -2.027463       7.480649       3.633708      12.261000           0.003162
           50              C       8.058423       4.033560       3.639432      -0.011299      37.037777 0.44443167E+03  0.10449059E+05                                 9.681128                            7.042579       0.026672       2.017143                    0.999483      27.219406      76.870252       0.622507       0.418494      -1.068698      -0.026208       0.012994       0.036939       0.047119      -0.000310       0.002836      -0.012947       0.000276      -0.053832      -0.023375       0.008950       0.014425             11.897395       9.228673       0.967102      -1.977344       9.130412       5.372976      17.333100           0.000750
           51              C       6.814081       3.688127       4.186284      -0.121054      32.885025 0.43222028E+03  0.10178599E+05                                 8.988265                            7.003565       0.095942       2.001503                    0.999758      29.530527      85.843738       0.611165       0.425564      -1.055117       0.019681       0.012316       0.001534       0.023267       0.014975       0.013515      -0.009414      -0.004917      -0.058836      -0.030397       0.005347       0.025050             10.209855       8.600229       0.839315      -1.583149       7.702649       3.519508      14.326688          -0.000757
           52              C       6.433787       4.181098       5.378350      -0.139807      33.065057 0.41552370E+03  0.96312410E+04                                 8.841938                            6.733080       0.271538       2.055725                    0.999759      28.948707      81.858394       0.645887       0.409132      -1.072001       0.017596       0.003245       0.000538       0.017901       0.016334      -0.012726      -0.008802       0.027990      -0.023620      -0.018829      -0.012556       0.031384             10.149533       8.033256       1.279757      -0.529341       7.948336       4.366685      14.467006           0.000126
           53              C      -1.990845       4.852870       4.319777      -0.160720      37.202939 0.44783393E+03  0.10642711E+05                                 9.782424                            7.124640       0.049755       1.981305                    0.999648      30.129377      88.049828       0.606360       0.425050      -1.055194      -0.010953       0.006637       0.007847       0.015020      -0.013554      -0.001322      -0.033703       0.004904      -0.073521      -0.046304       0.010123       0.036182             11.912058       8.506100       1.482233      -0.969341       9.465786       5.843471      17.764287          -0.000238
           54              C       7.295033       5.045920       6.121928       0.076739      34.596210 0.40163016E+03  0.92089821E+04                                 9.285012                            6.705390      -0.053699       1.996285                    0.999174      26.177749      73.066892       0.636309       0.419810      -1.067594      -0.015962      -0.007726       0.008631       0.019723       0.008236       0.001271       0.018544      -0.007783       0.059815      -0.021784      -0.008363       0.030147             11.409311       8.007792       1.458751      -0.551317       8.973240       5.983850      17.246901          -0.000043
           55              C      -2.551123       2.153268      11.372640       0.543703      23.823882 0.26613822E+03  0.55969891E+04                                 7.660237                            5.778781      -0.032013       2.040682                    0.999467      22.913495      64.630675       0.618960       0.470540      -1.020655      -0.048586      -0.028042       0.006270       0.056448      -0.037846      -0.037356       0.057969      -0.038339       0.126659      -0.063578      -0.037932       0.101510              9.114546      12.186283       3.871921       0.943828       9.380790      -1.195587       5.776563          -0.005626
           56              C      -1.378269       3.084378      11.307065      -0.007284      35.455308 0.43693505E+03  0.10244275E+05                                 9.424644                            6.993512      -0.052434       1.991902                    0.999362      27.215260      77.121598       0.622353       0.419764      -1.066318       0.024162       0.034633      -0.002623       0.042309      -0.017399      -0.001457       0.000497      -0.011531       0.012970      -0.020523       0.004223       0.016299             11.374293      15.373821       5.056555       2.100653      11.113739      -1.510648       7.635318           0.002721
           57              C      -1.407116       4.131117      10.377300      -0.094125      31.086357 0.44390206E+03  0.10565659E+05                                 8.806502                            7.203749      -0.109127       1.945106                    0.999143      29.663084      87.825669       0.586996       0.438391      -1.043147       0.004755       0.002976       0.025339       0.025953      -0.020208      -0.001923       0.020080       0.005895       0.010428      -0.029069       0.000419       0.028650              9.671224      10.910140       2.931331       1.791257      10.275509      -2.068092       7.828023           0.005401
           58              C      -0.397456       5.060341      10.352709      -0.119861      32.624810 0.44439316E+03  0.10549718E+05                                 8.991316                            7.124628       0.036876       1.991041                    0.999067      29.548072      86.549319       0.602344       0.428340      -1.052251      -0.011186      -0.002255       0.021742       0.024554      -0.009770      -0.020239       0.000289      -0.023741      -0.013724      -0.028689       0.007676       0.021013             10.132255      13.127710       2.300622       3.470422       9.166892      -1.310940       8.102162           0.007679
           59              C       3.198961       4.518555       0.444976      -0.148892      34.035549 0.45504565E+03  0.10882836E+05                                 9.286345                            7.240610      -0.067474       1.948990                    0.999445      30.228843      89.301558       0.592778       0.432043      -1.048439       0.004404       0.010072      -0.003475       0.011529      -0.027368      -0.026770       0.000327      -0.033051       0.054221      -0.049274       0.011874       0.037400             10.741367      14.981298       3.789573       3.000044      10.136240      -0.472740       7.106564           0.008063
           60              C       0.684184       4.973021      11.247345       0.075227      32.814537 0.42228616E+03  0.98444991E+04                                 9.063962                            6.959701      -0.097944       1.985659                    0.999426      26.650598      76.003404       0.610821       0.430136      -1.056846      -0.000494       0.011991      -0.005954       0.013396       0.012623       0.009249      -0.003137       0.023231      -0.044178      -0.020102      -0.005736       0.025838             10.634016      14.855464       3.652495       3.525746       9.393933      -0.668052       7.652650          -0.000304
           61              C       7.853373      -1.218089       9.632551       0.605137      23.815529 0.23714359E+03  0.48402022E+04                                 7.583531                            5.446672       0.091095       2.098087                    0.999334      21.731572      60.173044       0.639693       0.469118      -1.022536      -0.027762      -0.020312       0.066356       0.074742       0.070378       0.038275       0.043066      -0.026286      -0.106540      -0.058681      -0.053174       0.111855              9.118954       8.039023      -2.555463      -2.692114       7.850951      -1.410289      11.466888          -0.006033
           62              C       8.275827      -0.837283       8.229707      -0.006319      36.078427 0.43480671E+03  0.10140168E+05                                 9.441996                            6.913171       0.038964       2.017729                    0.999318      26.979224      75.232217       0.637188       0.412183      -1.075601       0.002128       0.019920      -0.046937       0.051034       0.000737       0.016693       0.004820       0.031559      -0.081305      -0.032330      -0.001677       0.034008             11.484770       6.900374      -1.142629      -4.317752       9.904309      -0.893103      17.649627           0.035465
           63              C       8.050169       0.475106       7.770680      -0.104857      32.480924 0.42963768E+03  0.10095126E+05                                 8.932161                            6.991349       0.101311       2.010447                    0.999683      29.126658      84.369795       0.611006       0.426630      -1.055241      -0.000166      -0.016120      -0.006145       0.017252      -0.002850       0.007718       0.014707       0.005208      -0.056215      -0.027172       0.012978       0.014195             10.072461       5.950936      -1.037486      -2.704813       9.498243      -1.104182      14.768203          -0.001033
           64              C       8.420216       0.817401       6.494302      -0.115499      33.329640 0.41744821E+03  0.97147029E+04                                 8.978999                            6.809638       0.248899       2.057638                    0.999811      28.799263      82.362977       0.631833       0.416559      -1.064150      -0.000344      -0.016735       0.004852       0.017428       0.002897       0.004802      -0.003217      -0.010512      -0.037782      -0.014712       0.002250       0.012462             10.301263       5.801375      -1.449297      -2.798359       9.519366       0.308057      15.583049           0.037456
           65              C      -4.414705      10.223606       7.413528      -0.145617      36.256297 0.44879675E+03  0.10673745E+05                                 9.627304                            7.145910       0.068843       1.993515                    0.999613      29.913787      87.518120       0.603590       0.426674      -1.053949      -0.002777       0.008565      -0.005686       0.010649       0.014227       0.024600      -0.005902       0.025686      -0.117815      -0.048695       0.004710       0.043985             11.514523       6.522921      -1.412527      -3.713235       9.459105       0.372136      18.561543           0.045234
           66              C       8.995923      -0.118526       5.627771       0.070451      34.798845 0.40809494E+03  0.94026522E+04                                 9.325041                            6.778240      -0.014147       2.009043                    0.999216      26.329140      73.873040       0.629670       0.422186      -1.065181      -0.000499       0.010390      -0.004679       0.011406      -0.002960      -0.014659       0.000829      -0.002724       0.049361      -0.016745      -0.006425       0.023169             11.269844       5.976783      -1.469794      -3.430877       9.369526       0.816304      18.463222          -0.000731
           67              C       3.529541       0.283785       0.783391       0.111162      26.239878 0.33512570E+03  0.74336906E+04                                 7.861549                            6.249832      -0.006699       2.022855                    0.998747      26.090526      74.520952       0.631756       0.437079      -1.044151       0.004600      -0.035960       0.021604       0.042202      -0.022754      -0.031922       0.003123       0.029762       0.095208      -0.045555      -0.008317       0.053872              8.723045       9.206625       0.828336       2.153432      11.266407      -1.284145       5.696105           0.000750
           68              C       4.643576       0.982724       1.278719      -0.132048      30.918344 0.43221773E+03  0.10181843E+05                                 8.670239                            7.031363       0.008077       1.986508                    0.998512      29.232984      85.083150       0.606142       0.428951      -1.052684       0.011665      -0.011273      -0.005960       0.017282       0.008375      -0.009906      -0.005234       0.006365      -0.040278      -0.017296      -0.002151       0.019448              9.538796       9.942524       0.799484       2.707012      12.160902      -1.283212       6.512962           0.000750
           69              C       5.568881       0.307581       1.985996      -0.089943      31.504803 0.42315805E+03  0.99286649E+04                                 8.817163                            6.979057      -0.049511       1.970113                    0.999092      29.003784      84.605951       0.604778       0.431640      -1.049676      -0.002641      -0.006137      -0.015755       0.017113       0.004773      -0.017100       0.002518       0.031372       0.049311      -0.025360      -0.004287       0.029647              9.830760       9.227131       0.808322       2.607497      13.522796      -1.753987       6.742353          -0.000194
           70              C       3.031886      10.916916       2.231904       0.050103      33.122716 0.41020223E+03  0.94567712E+04                                 8.952194                            6.766995       0.021309       2.019254                    0.999360      26.443164      74.045584       0.634653       0.418625      -1.068186       0.028695       0.004944       0.014933       0.032724      -0.009348       0.003502      -0.011612      -0.003980      -0.029533      -0.015870      -0.003122       0.018991             10.210040       9.545097       0.151760       3.060830      14.139239      -2.540727       6.945785           0.000626
           71              C       3.953884      10.130273       2.983679      -0.127729      32.432617 0.42488382E+03  0.99740588E+04                                 8.900996                            6.945800       0.085304       2.003558                    0.999516      29.462053      85.816317       0.612772       0.425800      -1.053811      -0.017319       0.010728      -0.016306       0.026095       0.003046      -0.004653       0.007807       0.018261       0.014564      -0.015625       0.004683       0.010942              9.765279       9.604498       0.404479       3.277554      12.681286      -1.614736       7.010054           0.000670
           72              C       3.778717       8.839529       3.173379      -0.137691      32.140071 0.42587623E+03  0.99962260E+04                                 8.810827                            6.928161       0.047873       1.986266                    0.999524      29.683582      86.260300       0.617404       0.422653      -1.056502      -0.018675      -0.008972      -0.013457       0.024705      -0.006319       0.007262      -0.005943       0.014743       0.013183      -0.012618      -0.002488       0.015106              9.637931      10.142410       2.311164       2.696997      12.617053      -0.265775       6.154330           0.000625
           73              C       2.612041       8.157225       2.679222       0.052125      32.679913 0.40835539E+03  0.94117296E+04                                 8.902374                            6.776310      -0.020985       2.008134                    0.999416      26.473780      74.331642       0.630225       0.421677      -1.065324       0.023599      -0.005693       0.012743       0.027417       0.011521       0.005109       0.009075       0.006694      -0.032438      -0.015535      -0.004845       0.020380             10.067917      10.603196       2.964963       2.537088      13.598953      -0.611471       6.001601           0.000356
           74              C       2.331115       6.827413       2.909906      -0.104891      29.626118 0.40217285E+03  0.92825710E+04                                 8.311328                            6.706061       0.133997       2.020726                    0.999806      28.700566      82.037137       0.632845       0.419328      -1.061225      -0.006227      -0.000209      -0.015940       0.017115      -0.017025       0.003820      -0.003560      -0.006285       0.043175      -0.024520       0.006655       0.017865              9.051650       9.740261       2.161736       1.765304      11.705915      -0.736068       5.708775           0.000127
           75              C       1.196626       6.252947       2.434485      -0.130635      29.943508 0.42008266E+03  0.98084695E+04                                 8.415046                            6.886744       0.132921       2.027079                    0.999518      28.870517      83.175649       0.619605       0.423374      -1.057997       0.015560       0.005055      -0.012389       0.020522      -0.004308       0.003732      -0.007732      -0.018157      -0.024076      -0.011461      -0.005427       0.016888              9.143421      10.481686       1.727898       1.753376      10.936838      -1.020501       6.011738           0.000320
           76              C       0.329096       7.045533       1.692078       0.112949      26.101703 0.33392603E+03  0.73992070E+04                                 7.847711                            6.250199       0.070218       2.050185                    0.999190      25.943120      74.020169       0.630090       0.438701      -1.043359       0.023683       0.037804      -0.001419       0.044633       0.000958      -0.031617       0.030347       0.026452       0.070820      -0.045281      -0.008610       0.053891              8.719697       9.662388       1.190948       1.912868      10.862287      -1.251418       5.634415           0.000669
           77              C       1.676042       8.895373       1.913395       0.119195      33.742700 0.39952115E+03  0.92033542E+04                                 9.247190                            6.812552      -0.099016       1.983038                    0.999390      26.483478      75.551450       0.610363       0.435623      -1.051475      -0.042888      -0.024217      -0.022024       0.053953       0.009222      -0.026206       0.019579       0.008140       0.046295      -0.036975       0.000460       0.036515             10.856217      10.509160       2.358844       2.433961      15.768135      -1.590203       6.291355           0.000564
           78              C       1.884907      10.306587       1.683881       0.113978      34.155509 0.40191303E+03  0.92741198E+04                                 9.316172                            6.830098      -0.129240       1.972296                    0.999378      26.609719      76.025052       0.609835       0.435264      -1.051483      -0.042975       0.028295      -0.030527       0.059827      -0.021884      -0.022649       0.001050      -0.007244       0.059697      -0.037379       0.002716       0.034663             10.946774      10.165149       1.384907       2.686004      15.992644      -2.159016       6.682530           0.000713
           79              C      -3.517703       6.912550       9.435825       0.544296      24.494176 0.26669252E+03  0.56147908E+04                                 7.773272                            5.773076      -0.047841       2.030564                    0.999290      23.128194      65.394652       0.620795       0.468635      -1.021103      -0.015380       0.013564       0.052282       0.056159      -0.038034       0.026096      -0.052662      -0.056371      -0.088672      -0.058258      -0.032556       0.090814              9.378326       8.392810       0.706584      -2.027535       7.480824       3.633831      12.261345           0.003163
           80              C      -3.108962       6.393593       8.070453      -0.011304      37.038083 0.44443552E+03  0.10449173E+05                                 9.681162                            7.042599       0.026617       2.017123                    0.999483      27.219579      76.870841       0.622507       0.418493      -1.068699       0.026209      -0.012996      -0.036943       0.047123      -0.000315       0.002837      -0.012950       0.000267      -0.053825      -0.023374       0.008942       0.014432             11.897432       9.228717       0.967120      -1.977340       9.130441       5.372994      17.333137           0.000755
           81              C      -1.864620       6.739026       7.523601      -0.121056      32.885282 0.43222394E+03  0.10178709E+05                                 8.988307                            7.003592       0.095918       2.001492                    0.999758      29.530715      85.844448       0.611164       0.425563      -1.055117      -0.019680      -0.012318      -0.001539       0.023268       0.014977       0.013517      -0.009419      -0.004913      -0.058860      -0.030406       0.005350       0.025056             10.209904       8.600283       0.839330      -1.583143       7.702684       3.519530      14.326747          -0.000743
           82              C      -1.484326       6.246055       6.331535      -0.139805      33.064987 0.41552234E+03  0.96312028E+04                                 8.841928                            6.733072       0.271537       2.055726                    0.999759      28.948660      81.858260       0.645887       0.409132      -1.072000      -0.017596      -0.003245      -0.000537       0.017901       0.016333      -0.012725      -0.008803       0.027989      -0.023624      -0.018828      -0.012556       0.031384             10.149522       8.033251       1.279757      -0.529336       7.948326       4.366682      14.466990           0.000131
           83              C       6.940306       5.574283       7.390108      -0.160723      37.203211 0.44783724E+03  0.10642815E+05                                 9.782484                            7.124678       0.049715       1.981290                    0.999648      30.129549      88.050599       0.606357       0.425052      -1.055192       0.010955      -0.006641      -0.007850       0.015025      -0.013553      -0.001313      -0.033712       0.004898      -0.073544      -0.046314       0.010120       0.036193             11.912130       8.506165       1.482256      -0.969346       9.465844       5.843506      17.764383          -0.000225
           84              C      -2.345572       5.381233       5.587957       0.076735      34.596332 0.40163178E+03  0.92090292E+04                                 9.285037                            6.705406      -0.053704       1.996282                    0.999174      26.177803      73.067097       0.636307       0.419811      -1.067594       0.015962       0.007725      -0.008631       0.019722       0.008236       0.001271       0.018545      -0.007783       0.059816      -0.021784      -0.008363       0.030147             11.409347       8.007812       1.458756      -0.551314       8.973268       5.983874      17.246962          -0.000045
           85              C       7.500584       8.273885       0.337245       0.543776      23.825231 0.26615443E+03  0.55974325E+04                                 7.660578                            5.778994      -0.031961       2.040669                    0.999468      22.914575      64.634960       0.618940       0.470546      -1.020648       0.048596       0.028061      -0.006275       0.056465      -0.037869      -0.037395       0.058010      -0.038354       0.126720      -0.063612      -0.037970       0.101582              9.114992      12.186948       3.872199       0.943871       9.381244      -1.195623       5.776783          -0.005614
           86              C       6.327730       7.342775       0.402820      -0.007281      35.456262 0.43694520E+03  0.10244591E+05                                 9.424837                            6.993609      -0.052556       1.991859                    0.999362      27.215735      77.123715       0.622345       0.419766      -1.066315      -0.024168      -0.034636       0.002625       0.042316      -0.017401      -0.001469       0.000517      -0.011534       0.012983      -0.020527       0.004223       0.016305             11.374562      15.374219       5.056695       2.100732      11.113987      -1.510690       7.635481           0.002735
           87              C       6.356577       6.296036       1.332585      -0.094125      31.086876 0.44390940E+03  0.10565892E+05                                 8.806618                            7.203822      -0.109208       1.945075                    0.999143      29.663531      87.827638       0.586991       0.438392      -1.043144      -0.004765      -0.002978      -0.025336       0.025951      -0.020219      -0.001925       0.020085       0.005872       0.010460      -0.029078       0.000414       0.028664              9.671361      10.910276       2.931359       1.791295      10.275661      -2.068150       7.828145           0.005400
           88              C       5.346917       5.366812       1.357176      -0.119855      32.624672 0.44439055E+03  0.10549643E+05                                 8.991292                            7.124611       0.036872       1.991041                    0.999067      29.548004      86.549111       0.602344       0.428340      -1.052251       0.011188       0.002255      -0.021743       0.024557      -0.009773      -0.020239       0.000290      -0.023744      -0.013719      -0.028690       0.007673       0.021018             10.132220      13.127627       2.300615       3.470380       9.166899      -1.310960       8.102134           0.007668
           89              C       1.750500       5.908598      11.264909      -0.148898      34.036636 0.45506095E+03  0.10883321E+05                                 9.286593                            7.240769      -0.067590       1.948942                    0.999445      30.229669      89.305227       0.592766       0.432047      -1.048434      -0.004412      -0.010080       0.003476       0.011540      -0.027392      -0.026765       0.000338      -0.033043       0.054264      -0.049287       0.011868       0.037419             10.741682      14.981767       3.789690       3.000163      10.136523      -0.472759       7.106756           0.008083
           90              C       4.265277       5.454132       0.462540       0.075222      32.814666 0.42228919E+03  0.98445850E+04                                 9.063980                            6.959725      -0.097948       1.985656                    0.999426      26.650668      76.003604       0.610820       0.430136      -1.056847       0.000497      -0.011990       0.005953       0.013395       0.012624       0.009250      -0.003137       0.023231      -0.044184      -0.020103      -0.005737       0.025840             10.634026      14.855465       3.652484       3.525743       9.393948      -0.668060       7.652664          -0.000309
           91              C      -2.903912      11.645242       2.077334       0.605160      23.816214 0.23715116E+03  0.48403970E+04                                 7.583677                            5.446769       0.091160       2.098095                    0.999334      21.731993      60.174524       0.639686       0.469120      -1.022534       0.027764       0.020310      -0.066361       0.074747       0.070406       0.038290       0.043086      -0.026283      -0.106597      -0.058706      -0.053195       0.111902              9.119131       8.039163      -2.555514      -2.692175       7.851094      -1.410320      11.467136          -0.006016
           92              C      -3.326366      11.264436       3.480178      -0.006325      36.079025 0.43481514E+03  0.10140408E+05                                 9.442043                            6.913203       0.038959       2.017722                    0.999318      26.979583      75.233233       0.637192       0.412178      -1.075604      -0.002132      -0.019921       0.046935       0.051032       0.000745       0.016698       0.004822       0.031540      -0.081273      -0.032324      -0.001675       0.033999             11.484819       6.900385      -1.142636      -4.317749       9.904370      -0.893110      17.649703           0.035473
           93              C      -3.100708       9.952047       3.939205      -0.104859      32.481141 0.42964126E+03  0.10095233E+05                                 8.932191                            6.991370       0.101303       2.010442                    0.999683      29.126836      84.370428       0.611007       0.426629      -1.055242       0.000159       0.016116       0.006150       0.017250      -0.002854       0.007728       0.014710       0.005199      -0.056216      -0.027179       0.012981       0.014198             10.072492       5.950947      -1.037502      -2.704809       9.498292      -1.104169      14.768238          -0.001016
           94              C      -3.470755       9.609752       5.215583      -0.115493      33.329384 0.41744432E+03  0.97145933E+04                                 8.978979                            6.809626       0.248883       2.057636                    0.999811      28.799084      82.362485       0.631831       0.416562      -1.064148       0.000342       0.016734      -0.004856       0.017428       0.002898       0.004808      -0.003216      -0.010502      -0.037792      -0.014717       0.002259       0.012459             10.301239       5.801361      -1.449294      -2.798347       9.519342       0.308056      15.583012           0.037466
           95              C       9.364166       0.203547       4.296357      -0.145626      36.256802 0.44880397E+03  0.10673953E+05                                 9.627341                            7.145932       0.068854       1.993514                    0.999613      29.914155      87.519186       0.603594       0.426670      -1.053952       0.002788      -0.008560       0.005695       0.010652       0.014220       0.024590      -0.005902       0.025675      -0.117819      -0.048690       0.004718       0.043972             11.514568       6.522937      -1.412534      -3.713246       9.459146       0.372144      18.561620           0.045216
           96              C      -4.046462      10.545679       6.082114       0.070443      34.798756 0.40809425E+03  0.94026297E+04                                 9.325019                            6.778229      -0.014140       2.009047                    0.999216      26.329101      73.872839       0.629671       0.422185      -1.065182       0.000499      -0.010389       0.004679       0.011405      -0.002960      -0.014659       0.000830      -0.002722       0.049368      -0.016744      -0.006427       0.023171             11.269815       5.976771      -1.469790      -3.430866       9.369507       0.816298      18.463167          -0.000730
           97              N       3.999620      -0.561254      10.747332      -0.271103      40.168837 0.55249102E+03  0.13576455E+05                                 9.853693                            7.693851      -0.162498       1.970093                    0.996090      28.634582      79.957342       0.620371       0.401785      -1.090737      -0.136164      -0.080025      -0.068979       0.172345      -0.081112      -0.045913      -0.037153      -0.083991       0.110451      -0.130289       0.054354       0.075934             11.188913      10.280099      -0.298023       2.263678      15.943481      -2.808721       7.343158           0.003852
           98              N       4.409056       2.101394      10.281279      -0.282102      40.134644 0.54938670E+03  0.13462739E+05                                 9.794523                            7.627895      -0.004671       2.017115                    0.997598      28.616578      79.440428       0.629344       0.397157      -1.095398      -0.113952       0.094778      -0.095368       0.176247       0.075171      -0.056673       0.057110      -0.025021      -0.004859      -0.126814       0.048537       0.078277             11.221819      11.948378       3.822271       2.016994      15.109258      -0.676292       6.607820           0.000940
           99              N       0.949841      10.988407       0.962553      -0.271103      40.168999 0.55249459E+03  0.13576566E+05                                 9.853718                            7.693877      -0.162524       1.970085                    0.996090      28.634678      79.957701       0.620369       0.401785      -1.090737       0.136168       0.080025       0.068976       0.172347      -0.081111      -0.045908      -0.037150      -0.083998       0.110452      -0.130285       0.054350       0.075935             11.188935      10.280152      -0.298014       2.263688      15.943479      -2.808718       7.343175           0.003859
          100              N       0.540405       8.325759       1.428606      -0.282096      40.134740 0.54938750E+03  0.13462773E+05                                 9.794571                            7.627922      -0.004698       2.017109                    0.997598      28.616578      79.440663       0.629340       0.397160      -1.095396       0.113948      -0.094775       0.095366       0.176242       0.075169      -0.056668       0.057105      -0.025016      -0.004869      -0.126806       0.048530       0.078276             11.221884      11.948496       3.822326       2.017016      15.109309      -0.676279       6.607846           0.000957
          101              O       7.702845       2.762659       1.637042      -0.536461      37.851565 0.59540708E+03  0.14662391E+05                                 8.973323                            7.603908       0.279679       2.147095                    0.994195      27.547906      72.950226       0.683006       0.364159      -1.136549       0.013035       0.008554       0.009200       0.018103       0.019679       0.041596       0.004843      -0.037185      -0.070650      -0.058508       0.010945       0.047563             10.103504       9.270266       2.329469       1.700267      10.447160       3.824908      10.593085          -0.063766
          102              O      -1.268092       3.822000       1.823229      -0.540116      34.849337 0.53135568E+03  0.12722887E+05                                 8.473229                            7.140863       0.503466       2.224892                    0.995608      27.173678      71.045370       0.710818       0.359871      -1.139482      -0.014604      -0.000699       0.007865       0.016602       0.001703      -0.026112      -0.032010       0.040080      -0.086295      -0.056035       0.008610       0.047425              9.547419      12.027923       1.422759      -4.152507       7.309350       0.593462       9.304983          -0.079624
          103              O      -3.567643       2.391512      10.694638      -0.516466      35.601143 0.55282016E+03  0.13372875E+05                                 8.642320                            7.324807       0.342265       2.175040                    0.996360      27.043613      71.143091       0.695705       0.363948      -1.135909       0.017459       0.004041       0.017561       0.025091      -0.038209       0.018262       0.029686       0.043085       0.011745      -0.063763       0.021830       0.041932              9.728810      14.676157       0.880304       2.603989       7.042121      -0.174315       7.468151           0.098783
          104              O       1.025292       2.710023       0.443805      -0.495160      30.393646 0.49000257E+03  0.11498881E+05                                 7.715888                            6.857547       0.603085       2.260019                    0.997015      26.678850      69.080920       0.725234       0.359891      -1.139326      -0.006705       0.018266      -0.005543       0.020232      -0.009244      -0.012025      -0.021989      -0.075204       0.024912      -0.047099       0.000846       0.046253              8.316151       7.700857       1.069469      -0.565040      10.703839      -2.404719       6.543758           0.156948
          105              O       6.906115      -0.570567      10.126709      -0.523053      40.604739 0.55731743E+03  0.13530461E+05                                 9.483451                            7.376860       0.141861       2.105078                    0.995802      27.334650      72.413209       0.689008       0.366161      -1.132390       0.023173      -0.032745      -0.010727       0.041524       0.002688       0.009151       0.025904       0.003705      -0.099607      -0.045367       0.015714       0.029653             11.296994      13.645758      -4.411481      -5.771559       9.353543       3.301471      10.891682           0.120591
          106              O      -4.807457       9.845595      10.202823      -0.511552      38.894062 0.55551401E+03  0.13450829E+05                                 9.127203                            7.348789       0.185285       2.133966                    0.993617      26.794793      70.461271       0.693880       0.364559      -1.135732      -0.031679       0.026431      -0.008024       0.042030       0.000794       0.041950      -0.000718      -0.004669      -0.093329      -0.056404       0.017899       0.038505             10.269854       7.796311      -3.207840       1.370585      12.778503      -4.625980      10.234748           0.117815
          107              O      -2.753384       7.664494      10.072843      -0.536441      37.851306 0.59540178E+03  0.14662146E+05                                 8.973006                            7.603649       0.279784       2.147136                    0.994195      27.548256      72.949538       0.683051       0.364137      -1.136572      -0.013064      -0.008549      -0.009163       0.018103       0.019646       0.041693       0.004861      -0.037315      -0.070676      -0.058625       0.011021       0.047603             10.103132       9.269931       2.329388       1.700227      10.446769       3.824750      10.592694          -0.063893
          108              O       6.217553       6.605153       9.886656      -0.540092      34.848746 0.53134481E+03  0.12722491E+05                                 8.472854                            7.140563       0.503656       2.224959                    0.995608      27.174131      71.044884       0.710871       0.359849      -1.139506       0.014608       0.000723      -0.007815       0.016583       0.001643      -0.026192      -0.032095       0.040068      -0.086423      -0.056172       0.008694       0.047479              9.546977      12.027401       1.422692      -4.152310       7.308991       0.593392       9.304540          -0.079732
          109              O       8.517104       8.035641       1.015247      -0.516534      35.604758 0.55288855E+03  0.13374846E+05                                 8.642483                            7.324916       0.342423       2.175067                    0.996360      27.046020      71.148573       0.695754       0.363914      -1.135944      -0.017418      -0.003959      -0.017584       0.025065      -0.038249       0.018257       0.029850       0.043393       0.011951      -0.063975       0.021969       0.042006              9.729018      14.676543       0.880356       2.604064       7.042240      -0.174308       7.468271           0.098675
          110              O       3.924169       7.717130      11.266080      -0.495263      30.397676 0.49008339E+03  0.11501129E+05                                 7.715952                            6.857590       0.603398       2.260078                    0.997015      26.682902      69.090059       0.725323       0.359836      -1.139382       0.006808      -0.018204       0.005577       0.020219      -0.009313      -0.012310      -0.022000      -0.075689       0.025095      -0.047505       0.001071       0.046434              8.316226       7.700922       1.069498      -0.565046      10.703957      -2.404749       6.543799           0.156829
          111              O      -1.956654      10.997720       1.583176      -0.523038      40.604895 0.55732382E+03  0.13530554E+05                                 9.483068                            7.376590       0.142019       2.105129                    0.995801      27.335606      72.413823       0.689070       0.366130      -1.132422      -0.023170       0.032753       0.010689       0.041519       0.002744       0.009093       0.026042       0.003764      -0.099906      -0.045528       0.015754       0.029773             11.296495      13.645155      -4.411254      -5.771246       9.353154       3.301304      10.891175           0.120603
          112              O       9.756918       0.581558       1.507062      -0.511580      38.895182 0.55553401E+03  0.13451378E+05                                 9.127146                            7.348748       0.185347       2.133982                    0.993616      26.795624      70.462653       0.693909       0.364542      -1.135751       0.031687      -0.026433       0.008001       0.042033       0.000848       0.042047      -0.000730      -0.004756      -0.093372      -0.056512       0.017949       0.038562             10.269782       7.796236      -3.207798       1.370588      12.778402      -4.625961      10.234708           0.117732

******************************************************
Auxiliary information for the entire system
The total spin magnetic moment of the unit cell is   0.984499
The total net atomic charge of the unit cell is   -0.000006
Accuracy of reproducing the electrostatic potential in the unit cell:
  The inner radius (bohr) =    5.0000
  The outer radius (bohr) =   12.0000
  Valid grid points have density less than (e/(bohr^3)) =    0.0001
  The number of valid grid points were=        31580
  The rms potential error without charges in kcal/mol is=      4.44403
  The rms potential error with partial charges in kcal/mol is=      0.88131
  The RRMSE value at monopole order=      0.19831
  The rms potential error with partial charges and cloud penetration in kcal/mol is=      0.88773
  The RRMSE value at monopole order with cloud penetration is=      0.19976
  The rms potential error with partial charges and atomic dipoles in kcal/mol is=      0.42899
  The RRMSE value at dipole order=      0.09653
  The rms potential error with partial charges, atomic dipoles and cloud penetration in kcal/mol is=      0.40575
  The RRMSE value at dipole order with cloud penetration=      0.09130

******************************************************
The electron densities and ab initio electrostatic potential were computed in VASP using the PBE functional and
projector augmented wave method. See the main text of the journal article for a description of computational details.
The atomic charges, dipoles, and quadrupoles were computed with the DDEC6 method as described in
(a) T. A. Manz and N. Gabaldon Limas, RSC Adv. 6 (2016) 47771-47801 DOI: 10.1039/c6ra04656h
(b) N. Gabaldon Limas and T. A. Manz, RSC Adv. 8 (2018) 2678-2707 DOI: 10.1039/c7ra11829e.
For each atom in the material, the electron cloud parameters were fit to the spherically averaged atom-in-material
electron density using radial positions for which this density was between 10^-4 and 10^-2 electrons per cubic bohr.
The polarizabilities, dispersion coefficients, and quantum Drude oscillator (QDO) parameters were fit using the MCLF method.
The magnetic structure of the system was optimized in VASP from the default ferromagnetic initial guess using spin polarization.
The atomic spin moments (ASMs) were computed on this optimized magnetic structure using the DDEC6 partition as inputs
to the method of T. A. Manz and D. S. Sholl, J. Chem. Theory Comput. 7 (2011) 4146-4164 DOI: 10.1021/ct200539n.
The RMSE and RRMSE were computed using a uniform grid with Ewald summation.
