# Supplementary material for: A collection of forcefield precursors for metal–organic frameworks
Source: RSC Adv. 2019 Nov 13;9(63):36492–507. doi: 10.1039/c9ra07327b (PMC9075174; doi:10.1039/c9ra07327b)
Supplement: RA-009-C9RA07327B-s3700 [file RA-009-C9RA07327B-s3700.xyz]

  204
jmolscript: load "" {1 1 1} spacegroup "x,y,z" unitcell [{     11.805500     0.000000     0.000000 }, {     -0.653151    15.252822     0.000000 }, {      0.000000     0.000000    17.069100 }]
Cd     3.403337     4.145259    15.003910     1.130553
Cd     6.566961     2.957370    14.089689     1.003746
Cd     8.146128    15.124851    11.798162     1.020727
Cd     2.172837     3.481152     6.469360     1.130554
Cd    10.814714     4.669041     5.555139     1.003746
Cd     8.582396     7.754382     3.263612     1.020727
Cd     7.749012    11.107563     2.065190     1.130553
Cd     4.585388    12.295452     2.979411     1.003746
Cd     3.006221     0.127971     5.270938     1.020727
Cd     8.979512    11.771670    10.599740     1.130554
Cd     0.337635    10.583781    11.513961     1.003746
Cd     2.569953     7.498440    13.805488     1.020727
H      7.495783     5.971480    14.066645     0.093243
H      6.439232     6.577017    16.026178     0.109789
H      6.120868     8.001630    15.452656     0.105525
H     10.681755     2.257418    11.859611     0.088901
H     10.646766     5.031906    12.540668     0.117449
H     11.228577     3.906248    13.470934     0.115545
H      1.127513     3.444087    11.939835     0.098297
H      0.121718     5.483390    10.255115     0.117188
H      1.338504     4.554493     9.927389     0.112258
H      6.864707     8.523277    12.972516     0.111113
H      7.588180     7.370164    12.187337     0.119773
H      9.442059     7.498287    13.638211     0.095894
H      8.121204     9.616904    14.967894     0.109853
H      9.570831     9.122713    15.312690     0.114044
H      8.729120     7.026975    15.976678     0.102064
H      9.484971     2.801943     9.929095     0.112832
H      9.538957     4.325700    10.304616     0.116467
H     -0.033160     2.731780     9.686714     0.097412
H      9.885892     1.654931     5.532095     0.093243
H     10.942442     1.049394     7.491628     0.109789
H     10.607655    14.877603     6.918106     0.105525
H      6.699919     5.368993     3.325061     0.088901
H      6.734908     2.594505     4.006118     0.117449
H      6.153097     3.720163     4.936384     0.115545
H      4.448662     4.182324     3.405285     0.098297
H      5.454456     2.143021     1.720565     0.117188
H      4.237671     3.071918     1.392839     0.112258
H      9.863816    14.355956     4.437966     0.111113
H      9.793495     0.256247     3.652787     0.119773
H      7.939615     0.128124     5.103661     0.095894
H      8.607320    13.262329     6.433344     0.109853
H      7.157692    13.756520     6.778140     0.114044
H      8.652554     0.599436     7.442128     0.102064
H      7.896704     4.824468     1.394545     0.112832
H      7.842718     3.300711     1.770066     0.116467
H      5.609335     4.894631     1.152164     0.097412
H      3.656566     9.281342     3.002455     0.093243
H      4.713117     8.675805     1.042922     0.109789
H      5.031481     7.251192     1.616444     0.105525
H      0.470594    12.995404     5.209489     0.088901
H      0.505583    10.220916     4.528432     0.117449
H     -0.076228    11.346574     3.598166     0.115545
H     10.024836    11.808735     5.129265     0.098297
H     11.030631     9.769432     6.813985     0.117188
H      9.813845    10.698329     7.141711     0.112258
H      4.287642     6.729545     4.096584     0.111112
H      3.564169     7.882658     4.881763     0.119773
H      1.710290     7.754535     3.430889     0.095894
H      3.031145     5.635918     2.101206     0.109853
H      1.581518     6.130109     1.756410     0.114044
H      2.423229     8.225847     1.092422     0.102064
H      1.667378    12.450879     7.140005     0.112832
H      1.613392    10.927122     6.764484     0.116467
H     11.185509    12.521042     7.382386     0.097412
H      1.266457    13.597891    11.537005     0.093243
H      0.209907    14.203428     9.577472     0.109789
H      0.544694     0.375219    10.150994     0.105525
H      4.452430     9.883829    13.744039     0.088901
H      4.417441    12.658317    13.062982     0.117449
H      4.999252    11.532659    12.132716     0.115545
H      6.703687    11.070498    13.663815     0.098297
H      5.697893    13.109801    15.348535     0.117188
H      6.914678    12.180904    15.676261     0.112258
H      1.288533     0.896866    12.631134     0.111112
H      1.358854    14.996575    13.416313     0.119773
H      3.212734    15.124698    11.965439     0.095894
H      2.545029     1.990493    10.635756     0.109853
H      3.994657     1.496302    10.290960     0.114044
H      2.499795    14.653386     9.626972     0.102064
H      3.255645    10.428354    15.674555     0.112832
H      3.309631    11.952111    15.299034     0.116467
H      5.543014    10.358191    15.916936     0.097412
C      5.497552     6.236879    13.624556     0.654107
C      6.890232     6.741747    14.042749    -0.111739
C      6.765779     7.277121    15.440708    -0.211189
C      8.887315     2.974300    12.578220     0.634627
C     10.216312     3.119202    11.823766    -0.107067
C     11.095616     4.171647    12.547495    -0.223268
C      0.648426     4.293669    11.842542    -0.101179
C      0.470674     4.584998    10.357530    -0.227769
C      7.474066     7.774363    13.061275    -0.230044
C      8.836509     8.268555    13.592124    -0.102904
C      9.482982     9.327101    12.690876     0.655919
C      8.699928     8.839010    14.991791    -0.224113
C      8.112090     7.789616    15.963022    -0.107656
C      7.981137     8.283808     0.314071     0.658175
C     10.018832     3.485270    10.364358    -0.227280
C      1.434470     5.373569    12.545789     0.642655
C     11.345071     3.611868     9.655990    -0.096221
C     11.179531     3.976411     8.179513     0.627775
C      0.078622     1.389532     5.090006     0.654107
C     10.491443     0.884664     5.508199    -0.111739
C     10.615896     0.349290     6.906158    -0.211189
C      8.494359     4.652111     4.043670     0.634627
C      7.165362     4.507209     3.289216    -0.107067
C      6.286059     3.454764     4.012945    -0.223268
C      4.927749     3.332742     3.307992    -0.101179
C      5.105501     3.041413     1.822980    -0.227768
C      9.254457    15.104870     4.526725    -0.230044
C      7.892015    14.610678     5.057574    -0.102903
C      7.245541    13.552132     4.156326     0.655919
C      8.028595    14.040223     6.457241    -0.224113
C      8.616433    15.089617     7.428472    -0.107656
C      8.747386    14.595425     8.848621     0.658175
C      7.362842     4.141141     1.829808    -0.227280
C      4.141704     2.252842     4.011239     0.642655
C      6.036603     4.014543     1.121440    -0.096222
C      6.202143     3.650000    16.714063     0.627775
C      5.654797     9.015943     3.444544     0.654107
C      4.262117     8.511075     3.026351    -0.111739
C      4.386570     7.975701     1.628392    -0.211189
C      2.265034    12.278522     4.490880     0.634627
C      0.936037    12.133620     5.245334    -0.107067
C      0.056733    11.081175     4.521605    -0.223268
C     10.503923    10.959153     5.226558    -0.101179
C     10.681675    10.667824     6.711570    -0.227768
C      3.678283     7.478459     4.007825    -0.230044
C      2.315840     6.984267     3.476976    -0.102904
C      1.669367     5.925721     4.378224     0.655919
C      2.452421     6.413812     2.077309    -0.224113
C      3.040259     7.463206     1.106078    -0.107656
C      3.171212     6.969014    16.755029     0.658175
C      1.133517    11.767552     6.704742    -0.227280
C      9.717879     9.879253     4.523312     0.642655
C     -0.192722    11.640954     7.413110    -0.096222
C     -0.027182    11.276411     8.889587     0.627775
C     11.073727    13.863290    11.979094     0.654107
C      0.660906    14.368158    11.560901    -0.111739
C      0.536453    14.903532    10.162942    -0.211189
C      2.657990    10.600711    13.025430     0.634627
C      3.986987    10.745613    13.779884    -0.107067
C      4.866290    11.798058    13.056155    -0.223268
C      6.224600    11.920080    13.761108    -0.101179
C      6.046848    12.211409    15.246120    -0.227768
C      1.897892     0.147952    12.542375    -0.230044
C      3.260334     0.642144    12.011526    -0.102904
C      3.906808     1.700690    12.912774     0.655919
C      3.123754     1.212599    10.611859    -0.224114
C      2.535916     0.163205     9.640628    -0.107656
C      2.404963     0.657397     8.220479     0.658175
C      3.789507    11.111681    15.239292    -0.227280
C      7.010645    12.999980    13.057862     0.642655
C      5.115746    11.238279    15.947660    -0.096222
C      4.950206    11.602822     0.355037     0.627775
O      5.213739     5.007501    13.810609    -0.642727
O      8.286003     3.976411    12.948619    -0.516701
O      8.422828     1.828813    12.788170    -0.591554
O      4.693096     7.103239    13.201242    -0.573204
O      8.774373     9.967719    11.910818    -0.580505
O     10.718198     9.511660    12.870101    -0.595910
O      7.821651     9.499458     0.510366    -0.598120
O      8.004195     7.386942     1.184596    -0.573552
O      1.826052     5.189010    13.716729    -0.644342
O      1.639951     6.474823    11.970560    -0.532607
O      0.393321     4.433995     7.561611    -0.630760
O     10.089467     3.848287     7.599163    -0.515520
O      0.362435     2.618910     5.276059    -0.642727
O      9.095671     3.650000     4.414069    -0.516701
O      8.958847     5.797598     4.253620    -0.591554
O      0.883079     0.523172     4.666692    -0.573204
O      7.954151    12.911514     3.376268    -0.580505
O      6.010325    13.367573     4.335551    -0.595910
O      8.906872    13.379775     9.044916    -0.598120
O      9.377479     0.239469     9.719146    -0.573552
O      3.750122     2.437401     5.182179    -0.644342
O      3.936224     1.151588     3.436010    -0.532607
O      5.182854     3.192416    16.096161    -0.630760
O      7.292207     3.778124    16.133713    -0.515520
O      5.938610    10.245321     3.258491    -0.642727
O      2.866346    11.276411     4.120481    -0.516701
O      2.729521    13.424009     4.280930    -0.591554
O      6.459253     8.149583     3.867858    -0.573204
O      2.377976     5.285103     5.158282    -0.580505
O      0.434151     5.741162     4.198999    -0.595910
O      3.330698     5.753364    16.558734    -0.598120
O      3.148154     7.865880    15.884504    -0.573552
O      9.326297    10.063812     3.352371    -0.644342
O      9.512398     8.777999     5.098540    -0.532607
O     10.759028    10.818827     9.507489    -0.630760
O      1.062882    11.404535     9.469937    -0.515520
O     10.789914    12.633912    11.793041    -0.642727
O      2.056678    11.602822    12.655031    -0.516701
O      2.193502     9.455224    12.815480    -0.591554
O     10.269270    14.729650    12.402408    -0.573204
O      3.198198     2.341308    13.692832    -0.580505
O      5.142024     1.885249    12.733549    -0.595910
O      2.245477     1.873047     8.024184    -0.598120
O      1.774870    15.013353     7.349954    -0.573552
O      7.402227    12.815421    11.886921    -0.644342
O      7.216125    14.101234    13.633090    -0.532607
O      5.969495    12.060406     0.972939    -0.630760
O      3.860142    11.474698     0.935387    -0.515520

The following XYZ coordinates are in angstroms. Other properties are in atomic units.
The sperically averaged electron density of each atom fit to a function of the form exp(a - br)
eigen_1, eigen_2 and eigen_3 are the three eigenvalues of traceless quadrupole moment tensor
  atom number  atomic symbol              X              Y              Z     net charge C6 coefficient C8 coefficient C10 coefficient fluctuating dipole atomic polarizability isotropic forcefield polarizability              a              b squared Pearson coefficient          <r^3>          <r^4>         wp_QDO          m_QDO          q_QDO       dipole_x       dipole_y       dipole_z         dipole            Qxy            Qxz            Qyz     Q(x^2-y^2)  Q(3z^2 - R^2)        eigen_1        eigen_2        eigen_3 static polarizability      alpha(xx)      alpha(xy)      alpha(xz)      alpha(yy)      alpha(yz)      alpha(zz) atomic spin moment
            1             Cd       3.403337       4.145259      15.003910       1.130553     135.677542 0.31051281E+04  0.10889782E+06                                20.094691                           17.342642       0.684561       1.966610                    0.999458      72.298979     188.224398       0.480822       0.363230      -1.206793      -0.038057      -0.038152       0.035702       0.064641       0.052015      -0.036621      -0.044245       0.104050       0.051394      -0.090098      -0.008268       0.098367             22.733401      21.185493      -1.181216       5.899181      22.873394       5.760879      24.141315          -0.000001
            2             Cd       6.566961       2.957370      14.089689       1.003746     146.692236 0.37384600E+04  0.13695933E+06                                21.241321                           18.989183       0.795782       1.979395                    0.998628      75.306988     198.590362       0.462228       0.361702      -1.211392       0.000933      -0.015877      -0.029283       0.033323      -0.034807       0.032284      -0.056238      -0.128610       0.029956      -0.082690      -0.025723       0.108413             23.987316      24.791447      -2.508246      -5.215917      21.180852       7.920362      25.989648          -0.000001
            3             Cd       8.146128      15.124851      11.798162       1.020727     142.381004 0.35992329E+04  0.13068522E+06                                20.737507                           18.611801       0.702011       1.959214                    0.998333      74.739523     196.566957       0.467403       0.360909      -1.211392       0.002966       0.070838       0.041197       0.082000       0.022059       0.041657      -0.019504       0.080687      -0.011311      -0.062245      -0.005411       0.067657             23.110609      21.065483       0.678669      -6.570143      27.324603      -1.854235      20.941742           0.000000
            4             Cd       2.172837       3.481152       6.469360       1.130554     135.677537 0.31051275E+04  0.10889780E+06                                20.094690                           17.342640       0.684562       1.966610                    0.999458      72.298978     188.224390       0.480822       0.363230      -1.206793       0.038057       0.038152       0.035702       0.064641       0.052015       0.036621       0.044245       0.104051       0.051394      -0.090098      -0.008269       0.098367             22.733400      21.185495      -1.181222      -5.899180      22.873392      -5.760875      24.141313          -0.000001
            5             Cd      10.814714       4.669041       5.555139       1.003746     146.692234 0.37384601E+04  0.13695934E+06                                21.241321                           18.989184       0.795782       1.979395                    0.998628      75.306988     198.590362       0.462228       0.361702      -1.211392      -0.000933       0.015877      -0.029283       0.033323      -0.034808      -0.032284       0.056238      -0.128610       0.029956      -0.082690      -0.025723       0.108413             23.987315      24.791445      -2.508247       5.215911      21.180856      -7.920363      25.989643          -0.000001
            6             Cd       8.582396       7.754382       3.263612       1.020727     142.381008 0.35992331E+04  0.13068523E+06                                20.737507                           18.611802       0.702011       1.959214                    0.998333      74.739522     196.566954       0.467403       0.360909      -1.211392      -0.002966      -0.070838       0.041197       0.082000       0.022059      -0.041657       0.019503       0.080687      -0.011311      -0.062245      -0.005411       0.067657             23.110610      21.065480       0.678672       6.570148      27.324606       1.854237      20.941744           0.000000
            7             Cd       7.749012      11.107563       2.065190       1.130553     135.677526 0.31051278E+04  0.10889781E+06                                20.094689                           17.342642       0.684562       1.966610                    0.999458      72.298978     188.224393       0.480822       0.363230      -1.206793       0.038057       0.038152      -0.035702       0.064641       0.052015      -0.036621      -0.044245       0.104050       0.051394      -0.090098      -0.008269       0.098367             22.733398      21.185492      -1.181216       5.899180      22.873391       5.760878      24.141312          -0.000001
            8             Cd       4.585388      12.295452       2.979411       1.003746     146.692232 0.37384598E+04  0.13695933E+06                                21.241321                           18.989183       0.795782       1.979395                    0.998628      75.306987     198.590358       0.462228       0.361702      -1.211392      -0.000933       0.015877       0.029283       0.033323      -0.034807       0.032284      -0.056238      -0.128610       0.029956      -0.082690      -0.025723       0.108413             23.987315      24.791446      -2.508246      -5.215917      21.180851       7.920362      25.989648          -0.000001
            9             Cd       3.006221       0.127971       5.270938       1.020727     142.381001 0.35992329E+04  0.13068522E+06                                20.737506                           18.611801       0.702011       1.959214                    0.998333      74.739523     196.566958       0.467403       0.360909      -1.211392      -0.002966      -0.070838      -0.041197       0.082000       0.022059       0.041657      -0.019503       0.080687      -0.011311      -0.062245      -0.005411       0.067657             23.110609      21.065483       0.678669      -6.570143      27.324602      -1.854234      20.941741           0.000000
           10             Cd       8.979512      11.771670      10.599740       1.130554     135.677521 0.31051272E+04  0.10889779E+06                                20.094688                           17.342639       0.684562       1.966610                    0.999458      72.298976     188.224382       0.480822       0.363230      -1.206793      -0.038057      -0.038152      -0.035702       0.064641       0.052015       0.036621       0.044245       0.104050       0.051394      -0.090098      -0.008269       0.098367             22.733398      21.185493      -1.181222      -5.899179      22.873390      -5.760875      24.141310          -0.000001
           11             Cd       0.337635      10.583781      11.513961       1.003746     146.692234 0.37384602E+04  0.13695934E+06                                21.241321                           18.989184       0.795782       1.979395                    0.998628      75.306988     198.590363       0.462228       0.361702      -1.211392       0.000933      -0.015877       0.029283       0.033323      -0.034807      -0.032284       0.056238      -0.128610       0.029956      -0.082690      -0.025723       0.108413             23.987315      24.791445      -2.508247       5.215911      21.180856      -7.920362      25.989642          -0.000001
           12             Cd       2.569953       7.498440      13.805488       1.020727     142.381009 0.35992332E+04  0.13068524E+06                                20.737507                           18.611802       0.702011       1.959214                    0.998333      74.739523     196.566958       0.467403       0.360909      -1.211392       0.002966       0.070838      -0.041197       0.082000       0.022059      -0.041657       0.019503       0.080687      -0.011311      -0.062245      -0.005411       0.067657             23.110610      21.065480       0.678672       6.570148      27.324605       1.854237      20.941745           0.000000
           13              H       7.495783       5.971480      14.066645       0.093243       1.100575 0.86933319E+01  0.88103600E+02                                 1.826905                            1.768593      -1.288399       2.256959                    0.992284       3.991326      11.769897       0.447917       1.349277      -0.691930       0.026540      -0.025269       0.001490       0.036676      -0.002453       0.001435       0.000093      -0.002766       0.002705      -0.003637       0.000989       0.002648              1.880991       1.811304      -0.349827      -0.122863       2.255741       0.145376       1.575928           0.000000
           14              H       6.439232       6.577017      16.026178       0.109789       0.903708 0.68114877E+01  0.65074555E+02                                 1.618918                            1.582113      -0.957029       2.417296                    0.995606       3.692472      10.639550       0.465235       1.378049      -0.686947      -0.004712      -0.024406       0.015837       0.029473       0.004604      -0.001621      -0.005538      -0.004420       0.004525      -0.006360      -0.002365       0.008725              1.645992       1.433739       0.224399      -0.187313       1.786309      -0.354803       1.717929          -0.000000
           15              H       6.120868       8.001630      15.452656       0.105525       0.890884 0.68967140E+01  0.65992775E+02                                 1.593069                            1.583292      -0.923577       2.426881                    0.996197       3.698802      10.612972       0.469614       1.363047      -0.689885      -0.014234       0.020917      -0.005045       0.025799      -0.004812      -0.000559      -0.000082      -0.002052      -0.006748      -0.003936      -0.002119       0.006055              1.603768       1.658780      -0.329272      -0.043486       1.769258       0.024590       1.383266           0.000000
           16              H      10.681755       2.257418      11.859611       0.088901       1.056443 0.82856164E+01  0.82757875E+02                                 1.761607                            1.714903      -1.158504       2.315314                    0.993558       3.883074      11.273324       0.460719       1.331023      -0.696063       0.022464      -0.027178      -0.001156       0.035279      -0.001622       0.001824      -0.001024      -0.000215       0.010735      -0.003483      -0.001001       0.004484              1.805309       1.740802      -0.285197      -0.061436       2.181358       0.042401       1.493768          -0.000000
           17              H      10.646766       5.031906      12.540668       0.117449       0.986771 0.76314264E+01  0.74076273E+02                                 1.643077                            1.616981      -0.797393       2.493644                    0.998739       3.487551       9.723434       0.491131       1.284799      -0.707893      -0.012248       0.023606      -0.006279       0.027325      -0.003561       0.002374      -0.000972      -0.011896      -0.007656      -0.006692      -0.001747       0.008439              1.659221       1.646503      -0.307420      -0.077220       1.960959       0.127924       1.370203           0.000001
           18              H      11.228577       3.906248      13.470934       0.115545       1.121217 0.89214710E+01  0.88543243E+02                                 1.689660                            1.673603      -0.700428       2.536762                    0.999531       3.296384       8.795789       0.524188       1.177334      -0.735806       0.006102      -0.012435       0.027632       0.030909       0.001092      -0.000372      -0.007196      -0.004692       0.018450      -0.006100      -0.004637       0.010737              1.677744       1.543554       0.003218       0.084113       1.442697      -0.096572       2.046981          -0.000001
           19              H       1.127513       3.444087      11.939835       0.098297       0.943947 0.71694000E+01  0.68968814E+02                                 1.627967                            1.590641      -0.898193       2.438434                    0.996566       3.677471      10.430260       0.481109       1.323406      -0.698033       0.012905      -0.032592       0.001190       0.035074      -0.003153      -0.001297      -0.001144       0.000038      -0.007873      -0.004003      -0.000464       0.004467              1.656235       1.632306      -0.334235       0.069687       1.945573       0.041033       1.390825          -0.000000
           20              H       0.121718       5.483390      10.255115       0.117188       1.133243 0.91299061E+01  0.91678809E+02                                 1.736350                            1.718443      -0.883683       2.455770                    0.997602       3.436478       9.403892       0.502884       1.212929      -0.726028      -0.013677       0.025312      -0.002451       0.028875      -0.007677       0.001899      -0.006425      -0.005585      -0.003081      -0.008534      -0.003335       0.011869              1.737834       1.511408      -0.194261       0.059712       2.136383       0.023474       1.565709           0.000001
           21              H       1.338504       4.554493       9.927389       0.112258       1.220032 0.99238383E+01  0.10183818E+03                                 1.825217                            1.792748      -0.977305       2.404502                    0.996276       3.569940       9.903620       0.491456       1.214480      -0.725170       0.026787      -0.001928      -0.011606       0.029257       0.001205      -0.003232      -0.000300       0.022154      -0.014425      -0.008743      -0.005360       0.014103              1.821562       2.092825      -0.040359      -0.284692       1.541135       0.095898       1.830725           0.000000
           22              H       6.864707       8.523277      12.972516       0.111113       1.132794 0.90623075E+01  0.91841147E+02                                 1.796520                            1.757376      -1.130355       2.331553                    0.994575       3.719044      10.600132       0.472918       1.277973      -0.708727      -0.017465       0.020108      -0.000554       0.026639      -0.009161       0.005114      -0.000876      -0.005048      -0.005284      -0.010232      -0.001289       0.011521              1.815807       1.872272      -0.356269      -0.022903       2.102038      -0.061589       1.473110          -0.000000
           23              H       7.588180       7.370164      12.187337       0.119773       1.125109 0.86890284E+01  0.85543535E+02                                 1.687616                            1.646198      -0.638449       2.571573                    0.999780       3.234143       8.553918       0.531944       1.169565      -0.738106       0.004005      -0.014365      -0.025113       0.029207       0.002547      -0.001510       0.006962       0.002383       0.015406      -0.008760      -0.000191       0.008951              1.696605       1.448356      -0.039766      -0.165946       1.619289       0.318339       2.022169          -0.000001
           24              H       9.442059       7.498287      13.638211       0.095894       1.088701 0.86135440E+01  0.85845245E+02                                 1.729938                            1.697203      -0.834316       2.468890                    0.997882       3.580454       9.987803       0.490066       1.254057      -0.714957       0.016830      -0.030175       0.006668       0.035188      -0.004475       0.002465       0.001944      -0.000362      -0.001766      -0.005993       0.001199       0.004795              1.754464       1.815616      -0.326271      -0.120754       1.966594       0.037128       1.481183           0.000001
           25              H       8.121204       9.616904      14.967894       0.109853       0.976540 0.75686168E+01  0.73591805E+02                                 1.653157                            1.627127      -0.866197       2.459329                    0.996924       3.579019      10.110661       0.480215       1.311769      -0.701577      -0.019154       0.019520      -0.002012       0.027422      -0.003852      -0.001751      -0.002764      -0.008636      -0.021657      -0.008517      -0.001115       0.009632              1.664561       1.685881      -0.397882      -0.028461       1.866367      -0.058269       1.441435          -0.000000
           26              H       9.570831       9.122713      15.312690       0.114044       1.136502 0.88846195E+01  0.87829833E+02                                 1.678610                            1.646829      -0.857727       2.460891                    0.998234       3.319444       8.756047       0.541269       1.144694      -0.743160       0.027518       0.004467       0.008086       0.029027       0.001804       0.007241      -0.001420       0.007211      -0.003948      -0.007378      -0.001895       0.009273              1.681094       2.093483       0.217273       0.148676       1.411165       0.032020       1.538635           0.000001
           27              H       8.729120       7.026975      15.976678       0.102064       1.195183 0.99543649E+01  0.10194721E+03                                 1.789974                            1.787194      -0.839733       2.471004                    0.998018       3.492277       9.591328       0.497030       1.203265      -0.728869       0.021168      -0.030238      -0.005625       0.037337      -0.004022       0.000815      -0.001059       0.004465      -0.021125      -0.007183      -0.001039       0.008222              1.787822       1.799753      -0.291532      -0.021325       1.889677      -0.024051       1.674036           0.000001
           28              H       9.484971       2.801943       9.929095       0.112832       1.243087 0.98507920E+01  0.10152479E+03                                 1.884214                            1.811565      -1.167187       2.311776                    0.995048       3.720097      10.552387       0.475704       1.249304      -0.715646      -0.013960      -0.021790      -0.013857       0.029355       0.004709       0.000312       0.003953       0.011983      -0.008046      -0.008576      -0.000614       0.009190              1.916762       1.776506       0.391234       0.179862       2.125819       0.385766       1.847961           0.000000
           29              H       9.538957       4.325700      10.304616       0.116467       1.132781 0.91013182E+01  0.90935304E+02                                 1.711412                            1.696861      -0.748416       2.517601                    0.998995       3.355977       9.035150       0.516724       1.186369      -0.733147      -0.009757       0.025559      -0.000677       0.027366      -0.003445      -0.000249      -0.003453      -0.005021      -0.019663      -0.007616      -0.000536       0.008152              1.707830       1.633048      -0.327382      -0.049753       1.967014       0.041122       1.523429           0.000000
           30              H      -0.033160       2.731780       9.686714       0.097412       0.919492 0.70564294E+01  0.67701046E+02                                 1.605697                            1.582615      -0.883943       2.441946                    0.996533       3.709588      10.552053       0.479622       1.331058      -0.696121       0.014445      -0.029998       0.011561       0.035245      -0.002607       0.000264       0.000015      -0.003828      -0.015105      -0.005050      -0.000703       0.005753              1.634143       1.498143      -0.265196      -0.008572       1.937207       0.075706       1.467079          -0.000000
           31              H       9.885892       1.654931       5.532095       0.093243       1.100575 0.86933311E+01  0.88103593E+02                                 1.826905                            1.768594      -1.288399       2.256959                    0.992284       3.991326      11.769898       0.447917       1.349277      -0.691930      -0.026540       0.025269       0.001490       0.036675      -0.002453      -0.001435      -0.000093      -0.002766       0.002705      -0.003637       0.000989       0.002648              1.880991       1.811304      -0.349826       0.122863       2.255741      -0.145376       1.575928           0.000000
           32              H      10.942442       1.049394       7.491628       0.109789       0.903707 0.68114809E+01  0.65074479E+02                                 1.618918                            1.582113      -0.957029       2.417296                    0.995606       3.692471      10.639549       0.465235       1.378050      -0.686947       0.004712       0.024406       0.015837       0.029473       0.004604       0.001621       0.005538      -0.004420       0.004525      -0.006360      -0.002365       0.008725              1.645992       1.433738       0.224398       0.187312       1.786309       0.354803       1.717929          -0.000000
           33              H      10.607655      14.877603       6.918106       0.105525       0.890884 0.68967105E+01  0.65992735E+02                                 1.593069                            1.583291      -0.923577       2.426881                    0.996197       3.698802      10.612972       0.469614       1.363047      -0.689885       0.014234      -0.020917      -0.005045       0.025799      -0.004812       0.000559       0.000082      -0.002052      -0.006748      -0.003936      -0.002119       0.006055              1.603768       1.658780      -0.329272       0.043486       1.769258      -0.024590       1.383265           0.000000
           34              H       6.699919       5.368993       3.325061       0.088901       1.056443 0.82856165E+01  0.82757877E+02                                 1.761607                            1.714903      -1.158504       2.315314                    0.993558       3.883074      11.273324       0.460719       1.331023      -0.696063      -0.022464       0.027178      -0.001156       0.035279      -0.001622      -0.001824       0.001024      -0.000215       0.010735      -0.003483      -0.001001       0.004484              1.805310       1.740802      -0.285197       0.061436       2.181358      -0.042401       1.493768          -0.000000
           35              H       6.734908       2.594505       4.006118       0.117449       0.986771 0.76314244E+01  0.74076247E+02                                 1.643077                            1.616980      -0.797393       2.493644                    0.998739       3.487551       9.723433       0.491131       1.284799      -0.707893       0.012248      -0.023606      -0.006279       0.027325      -0.003561      -0.002374       0.000972      -0.011896      -0.007656      -0.006692      -0.001747       0.008439              1.659221       1.646502      -0.307420       0.077220       1.960959      -0.127924       1.370203           0.000001
           36              H       6.153097       3.720163       4.936384       0.115545       1.121217 0.89214722E+01  0.88543257E+02                                 1.689660                            1.673603      -0.700428       2.536762                    0.999531       3.296384       8.795789       0.524188       1.177334      -0.735806      -0.006102       0.012435       0.027632       0.030909       0.001092       0.000372       0.007196      -0.004692       0.018450      -0.006100      -0.004637       0.010737              1.677744       1.543554       0.003218      -0.084114       1.442697       0.096571       2.046981          -0.000001
           37              H       4.448662       4.182324       3.405285       0.098297       0.943947 0.71693999E+01  0.68968813E+02                                 1.627967                            1.590641      -0.898193       2.438434                    0.996566       3.677471      10.430260       0.481109       1.323406      -0.698033      -0.012905       0.032592       0.001190       0.035074      -0.003153       0.001297       0.001144       0.000038      -0.007873      -0.004003      -0.000464       0.004467              1.656235       1.632306      -0.334235      -0.069687       1.945573      -0.041033       1.390824          -0.000000
           38              H       5.454456       2.143021       1.720565       0.117188       1.133243 0.91299035E+01  0.91678775E+02                                 1.736349                            1.718443      -0.883683       2.455770                    0.997602       3.436478       9.403891       0.502884       1.212929      -0.726028       0.013677      -0.025312      -0.002451       0.028875      -0.007677      -0.001899       0.006425      -0.005585      -0.003081      -0.008534      -0.003335       0.011869              1.737833       1.511408      -0.194261      -0.059712       2.136384      -0.023474       1.565709           0.000001
           39              H       4.237671       3.071918       1.392839       0.112258       1.220032 0.99238366E+01  0.10183815E+03                                 1.825216                            1.792748      -0.977305       2.404502                    0.996276       3.569940       9.903617       0.491457       1.214479      -0.725170      -0.026787       0.001928      -0.011606       0.029257       0.001205       0.003232       0.000300       0.022154      -0.014425      -0.008743      -0.005360       0.014103              1.821561       2.092824      -0.040359       0.284692       1.541135      -0.095898       1.830724           0.000000
           40              H       9.863816      14.355956       4.437966       0.111113       1.132794 0.90623072E+01  0.91841145E+02                                 1.796520                            1.757376      -1.130355       2.331553                    0.994575       3.719044      10.600133       0.472918       1.277974      -0.708727       0.017465      -0.020108      -0.000554       0.026639      -0.009161      -0.005114       0.000876      -0.005048      -0.005284      -0.010232      -0.001289       0.011521              1.815807       1.872272      -0.356269       0.022903       2.102038       0.061588       1.473111          -0.000000
           41              H       9.793495       0.256247       3.652787       0.119773       1.125109 0.86890329E+01  0.85543599E+02                                 1.687618                            1.646200      -0.638449       2.571572                    0.999780       3.234143       8.553922       0.531943       1.169566      -0.738106      -0.004005       0.014365      -0.025113       0.029207       0.002547       0.001510      -0.006962       0.002383       0.015406      -0.008760      -0.000191       0.008951              1.696606       1.448357      -0.039765       0.165946       1.619290      -0.318340       2.022171          -0.000001
           42              H       7.939615       0.128124       5.103661       0.095894       1.088701 0.86135444E+01  0.85845254E+02                                 1.729938                            1.697204      -0.834316       2.468890                    0.997882       3.580453       9.987802       0.490066       1.254058      -0.714957      -0.016830       0.030175       0.006668       0.035188      -0.004475      -0.002465      -0.001944      -0.000362      -0.001766      -0.005993       0.001199       0.004795              1.754465       1.815618      -0.326272       0.120754       1.966594      -0.037128       1.481183           0.000001
           43              H       8.607320      13.262329       6.433344       0.109853       0.976540 0.75686196E+01  0.73591836E+02                                 1.653157                            1.627127      -0.866197       2.459329                    0.996924       3.579019      10.110660       0.480215       1.311769      -0.701577       0.019154      -0.019520      -0.002012       0.027422      -0.003852       0.001751       0.002764      -0.008636      -0.021657      -0.008517      -0.001115       0.009632              1.664561       1.685881      -0.397882       0.028461       1.866367       0.058269       1.441436          -0.000000
           44              H       7.157692      13.756520       6.778140       0.114044       1.136502 0.88846199E+01  0.87829841E+02                                 1.678610                            1.646829      -0.857727       2.460891                    0.998234       3.319444       8.756048       0.541269       1.144694      -0.743160      -0.027518      -0.004467       0.008086       0.029027       0.001804      -0.007241       0.001420       0.007211      -0.003948      -0.007378      -0.001895       0.009273              1.681095       2.093484       0.217273      -0.148676       1.411166      -0.032020       1.538635           0.000001
           45              H       8.652554       0.599436       7.442128       0.102064       1.195183 0.99543647E+01  0.10194721E+03                                 1.789974                            1.787194      -0.839733       2.471004                    0.998018       3.492277       9.591328       0.497030       1.203265      -0.728869      -0.021168       0.030238      -0.005625       0.037337      -0.004022      -0.000815       0.001059       0.004465      -0.021125      -0.007183      -0.001039       0.008222              1.787822       1.799753      -0.291532       0.021325       1.889677       0.024051       1.674036           0.000001
           46              H       7.896704       4.824468       1.394545       0.112832       1.243087 0.98507913E+01  0.10152478E+03                                 1.884214                            1.811566      -1.167187       2.311776                    0.995048       3.720096      10.552385       0.475704       1.249304      -0.715646       0.013960       0.021790      -0.013857       0.029355       0.004709      -0.000312      -0.003953       0.011983      -0.008046      -0.008576      -0.000614       0.009190              1.916762       1.776507       0.391234      -0.179862       2.125818      -0.385766       1.847961           0.000000
           47              H       7.842718       3.300711       1.770066       0.116467       1.132781 0.91013219E+01  0.90935352E+02                                 1.711413                            1.696862      -0.748416       2.517601                    0.998995       3.355977       9.035151       0.516723       1.186369      -0.733147       0.009757      -0.025559      -0.000677       0.027366      -0.003445       0.000249       0.003453      -0.005021      -0.019663      -0.007616      -0.000536       0.008152              1.707831       1.633049      -0.327382       0.049753       1.967014      -0.041122       1.523430           0.000000
           48              H       5.609335       4.894631       1.152164       0.097412       0.919492 0.70564272E+01  0.67701021E+02                                 1.605697                            1.582615      -0.883943       2.441946                    0.996533       3.709588      10.552053       0.479622       1.331058      -0.696121      -0.014445       0.029998       0.011561       0.035244      -0.002607      -0.000264      -0.000015      -0.003828      -0.015105      -0.005050      -0.000703       0.005753              1.634143       1.498142      -0.265195       0.008573       1.937207      -0.075706       1.467079          -0.000000
           49              H       3.656566       9.281342       3.002455       0.093243       1.100575 0.86933310E+01  0.88103591E+02                                 1.826906                            1.768594      -1.288399       2.256959                    0.992284       3.991326      11.769898       0.447917       1.349277      -0.691930      -0.026540       0.025269      -0.001490       0.036675      -0.002453       0.001435       0.000093      -0.002766       0.002705      -0.003637       0.000989       0.002648              1.880991       1.811304      -0.349827      -0.122863       2.255741       0.145376       1.575928           0.000000
           50              H       4.713117       8.675805       1.042922       0.109789       0.903708 0.68114877E+01  0.65074555E+02                                 1.618918                            1.582113      -0.957029       2.417296                    0.995606       3.692472      10.639550       0.465235       1.378049      -0.686947       0.004712       0.024406      -0.015837       0.029473       0.004604      -0.001621      -0.005538      -0.004420       0.004525      -0.006360      -0.002365       0.008725              1.645992       1.433739       0.224399      -0.187313       1.786309      -0.354803       1.717929          -0.000000
           51              H       5.031481       7.251192       1.616444       0.105525       0.890884 0.68967140E+01  0.65992775E+02                                 1.593069                            1.583292      -0.923577       2.426881                    0.996197       3.698802      10.612972       0.469614       1.363047      -0.689885       0.014234      -0.020917       0.005045       0.025799      -0.004812      -0.000559      -0.000082      -0.002052      -0.006748      -0.003936      -0.002119       0.006055              1.603768       1.658780      -0.329272      -0.043486       1.769258       0.024590       1.383266           0.000000
           52              H       0.470594      12.995404       5.209489       0.088901       1.056443 0.82856172E+01  0.82757884E+02                                 1.761607                            1.714903      -1.158504       2.315314                    0.993558       3.883074      11.273323       0.460719       1.331023      -0.696063      -0.022464       0.027178       0.001156       0.035279      -0.001622       0.001824      -0.001024      -0.000215       0.010735      -0.003483      -0.001001       0.004484              1.805309       1.740802      -0.285197      -0.061436       2.181358       0.042401       1.493768          -0.000000
           53              H       0.505583      10.220916       4.528432       0.117449       0.986771 0.76314264E+01  0.74076273E+02                                 1.643077                            1.616981      -0.797393       2.493644                    0.998739       3.487551       9.723434       0.491131       1.284799      -0.707893       0.012248      -0.023606       0.006279       0.027325      -0.003561       0.002374      -0.000972      -0.011896      -0.007656      -0.006692      -0.001747       0.008439              1.659221       1.646503      -0.307420      -0.077220       1.960959       0.127924       1.370203           0.000001
           54              H      -0.076228      11.346574       3.598166       0.115545       1.121217 0.89214741E+01  0.88543275E+02                                 1.689660                            1.673603      -0.700428       2.536762                    0.999531       3.296385       8.795790       0.524189       1.177333      -0.735806      -0.006102       0.012435      -0.027632       0.030909       0.001092      -0.000372      -0.007196      -0.004692       0.018450      -0.006100      -0.004637       0.010737              1.677744       1.543554       0.003218       0.084113       1.442697      -0.096572       2.046980          -0.000001
           55              H      10.024836      11.808735       5.129265       0.098297       0.943947 0.71694001E+01  0.68968815E+02                                 1.627967                            1.590641      -0.898193       2.438434                    0.996566       3.677471      10.430260       0.481109       1.323406      -0.698033      -0.012905       0.032592      -0.001190       0.035074      -0.003153      -0.001297      -0.001144       0.000038      -0.007873      -0.004003      -0.000464       0.004467              1.656235       1.632306      -0.334235       0.069687       1.945573       0.041033       1.390824          -0.000000
           56              H      11.030631       9.769432       6.813985       0.117188       1.133243 0.91299059E+01  0.91678805E+02                                 1.736349                            1.718443      -0.883683       2.455770                    0.997602       3.436478       9.403891       0.502884       1.212929      -0.726028       0.013677      -0.025312       0.002451       0.028875      -0.007677       0.001899      -0.006425      -0.005585      -0.003081      -0.008534      -0.003335       0.011869              1.737833       1.511408      -0.194261       0.059712       2.136383       0.023474       1.565709           0.000001
           57              H       9.813845      10.698329       7.141711       0.112258       1.220032 0.99238380E+01  0.10183817E+03                                 1.825217                            1.792748      -0.977305       2.404502                    0.996276       3.569940       9.903618       0.491456       1.214479      -0.725170      -0.026787       0.001928       0.011606       0.029257       0.001205      -0.003232      -0.000300       0.022154      -0.014425      -0.008743      -0.005360       0.014103              1.821561       2.092824      -0.040359      -0.284692       1.541135       0.095898       1.830725           0.000000
           58              H       4.287642       6.729545       4.096584       0.111112       1.132794 0.90623064E+01  0.91841135E+02                                 1.796521                            1.757376      -1.130355       2.331553                    0.994575       3.719044      10.600133       0.472918       1.277974      -0.708727       0.017465      -0.020108       0.000554       0.026639      -0.009161       0.005114      -0.000876      -0.005048      -0.005284      -0.010232      -0.001289       0.011521              1.815807       1.872272      -0.356269      -0.022903       2.102038      -0.061589       1.473111          -0.000000
           59              H       3.564169       7.882658       4.881763       0.119773       1.125109 0.86890310E+01  0.85543571E+02                                 1.687617                            1.646199      -0.638449       2.571573                    0.999780       3.234143       8.553920       0.531943       1.169566      -0.738106      -0.004005       0.014365       0.025113       0.029207       0.002547      -0.001510       0.006962       0.002383       0.015406      -0.008760      -0.000191       0.008951              1.696606       1.448357      -0.039766      -0.165946       1.619290       0.318339       2.022170          -0.000001
           60              H       1.710290       7.754535       3.430889       0.095894       1.088701 0.86135444E+01  0.85845247E+02                                 1.729938                            1.697203      -0.834316       2.468890                    0.997882       3.580454       9.987802       0.490066       1.254057      -0.714957      -0.016830       0.030175      -0.006668       0.035188      -0.004475       0.002465       0.001944      -0.000362      -0.001766      -0.005993       0.001199       0.004795              1.754464       1.815616      -0.326271      -0.120754       1.966593       0.037128       1.481182           0.000001
           61              H       3.031145       5.635918       2.101206       0.109853       0.976540 0.75686162E+01  0.73591796E+02                                 1.653157                            1.627127      -0.866197       2.459329                    0.996924       3.579019      10.110660       0.480215       1.311769      -0.701577       0.019154      -0.019520       0.002012       0.027422      -0.003852      -0.001751      -0.002764      -0.008636      -0.021657      -0.008517      -0.001115       0.009632              1.664561       1.685881      -0.397882      -0.028461       1.866367      -0.058269       1.441435          -0.000000
           62              H       1.581518       6.130109       1.756410       0.114044       1.136502 0.88846182E+01  0.87829818E+02                                 1.678610                            1.646829      -0.857727       2.460891                    0.998234       3.319444       8.756047       0.541269       1.144694      -0.743160      -0.027518      -0.004467      -0.008086       0.029027       0.001804       0.007241      -0.001420       0.007211      -0.003948      -0.007378      -0.001895       0.009273              1.681094       2.093483       0.217273       0.148676       1.411165       0.032020       1.538635           0.000001
           63              H       2.423229       8.225847       1.092422       0.102064       1.195183 0.99543649E+01  0.10194721E+03                                 1.789974                            1.787194      -0.839733       2.471004                    0.998018       3.492277       9.591328       0.497030       1.203265      -0.728869      -0.021168       0.030238       0.005625       0.037337      -0.004022       0.000815      -0.001059       0.004465      -0.021125      -0.007183      -0.001039       0.008222              1.787822       1.799753      -0.291532      -0.021325       1.889677      -0.024051       1.674036           0.000001
           64              H       1.667378      12.450879       7.140005       0.112832       1.243087 0.98507886E+01  0.10152475E+03                                 1.884214                            1.811565      -1.167187       2.311776                    0.995048       3.720096      10.552385       0.475704       1.249304      -0.715646       0.013960       0.021790       0.013857       0.029355       0.004709       0.000312       0.003953       0.011983      -0.008046      -0.008576      -0.000614       0.009190              1.916762       1.776506       0.391234       0.179862       2.125819       0.385766       1.847961           0.000000
           65              H       1.613392      10.927122       6.764484       0.116467       1.132781 0.91013139E+01  0.90935252E+02                                 1.711412                            1.696861      -0.748416       2.517601                    0.998995       3.355976       9.035147       0.516724       1.186369      -0.733147       0.009757      -0.025559       0.000677       0.027366      -0.003445      -0.000249      -0.003453      -0.005021      -0.019663      -0.007616      -0.000536       0.008152              1.707830       1.633048      -0.327382      -0.049753       1.967014       0.041122       1.523429           0.000000
           66              H      11.185509      12.521042       7.382386       0.097412       0.919492 0.70564294E+01  0.67701046E+02                                 1.605697                            1.582615      -0.883943       2.441946                    0.996533       3.709588      10.552053       0.479622       1.331058      -0.696121      -0.014445       0.029998      -0.011561       0.035244      -0.002607       0.000264       0.000015      -0.003828      -0.015105      -0.005050      -0.000703       0.005753              1.634143       1.498143      -0.265195      -0.008572       1.937207       0.075706       1.467079          -0.000000
           67              H       1.266457      13.597891      11.537005       0.093243       1.100575 0.86933311E+01  0.88103592E+02                                 1.826905                            1.768594      -1.288399       2.256959                    0.992284       3.991326      11.769898       0.447917       1.349277      -0.691930       0.026540      -0.025269      -0.001490       0.036675      -0.002453      -0.001435      -0.000093      -0.002766       0.002705      -0.003637       0.000989       0.002648              1.880991       1.811304      -0.349826       0.122863       2.255741      -0.145376       1.575928           0.000000
           68              H       0.209907      14.203428       9.577472       0.109789       0.903707 0.68114809E+01  0.65074479E+02                                 1.618918                            1.582113      -0.957029       2.417296                    0.995606       3.692471      10.639549       0.465235       1.378050      -0.686947      -0.004712      -0.024406      -0.015837       0.029473       0.004604       0.001621       0.005538      -0.004420       0.004525      -0.006360      -0.002365       0.008725              1.645992       1.433738       0.224398       0.187312       1.786309       0.354803       1.717929          -0.000000
           69              H       0.544694       0.375219      10.150994       0.105525       0.890884 0.68967054E+01  0.65992678E+02                                 1.593068                            1.583291      -0.923577       2.426881                    0.996197       3.698801      10.612971       0.469614       1.363048      -0.689885      -0.014234       0.020917       0.005045       0.025799      -0.004812       0.000559       0.000082      -0.002052      -0.006748      -0.003936      -0.002119       0.006055              1.603768       1.658779      -0.329272       0.043486       1.769258      -0.024590       1.383265           0.000000
           70              H       4.452430       9.883829      13.744039       0.088901       1.056443 0.82856173E+01  0.82757885E+02                                 1.761607                            1.714903      -1.158504       2.315314                    0.993558       3.883074      11.273323       0.460719       1.331023      -0.696063       0.022464      -0.027178       0.001156       0.035279      -0.001622      -0.001824       0.001024      -0.000215       0.010735      -0.003483      -0.001001       0.004484              1.805309       1.740802      -0.285197       0.061436       2.181358      -0.042401       1.493768          -0.000000
           71              H       4.417441      12.658317      13.062982       0.117449       0.986771 0.76314244E+01  0.74076247E+02                                 1.643077                            1.616980      -0.797393       2.493644                    0.998739       3.487551       9.723433       0.491131       1.284799      -0.707893      -0.012248       0.023606       0.006279       0.027325      -0.003561      -0.002374       0.000972      -0.011896      -0.007656      -0.006692      -0.001747       0.008439              1.659221       1.646502      -0.307420       0.077220       1.960959      -0.127924       1.370203           0.000001
           72              H       4.999252      11.532659      12.132716       0.115545       1.121217 0.89214722E+01  0.88543257E+02                                 1.689660                            1.673603      -0.700428       2.536762                    0.999531       3.296384       8.795789       0.524188       1.177334      -0.735806       0.006102      -0.012435      -0.027632       0.030909       0.001092       0.000372       0.007196      -0.004692       0.018450      -0.006100      -0.004637       0.010737              1.677744       1.543554       0.003218      -0.084114       1.442697       0.096571       2.046981          -0.000001
           73              H       6.703687      11.070498      13.663815       0.098297       0.943947 0.71694000E+01  0.68968814E+02                                 1.627967                            1.590641      -0.898193       2.438434                    0.996566       3.677471      10.430260       0.481109       1.323406      -0.698033       0.012905      -0.032592      -0.001190       0.035074      -0.003153       0.001297       0.001144       0.000038      -0.007873      -0.004003      -0.000464       0.004467              1.656235       1.632306      -0.334235      -0.069687       1.945573      -0.041033       1.390824          -0.000000
           74              H       5.697893      13.109801      15.348535       0.117188       1.133243 0.91299037E+01  0.91678780E+02                                 1.736349                            1.718443      -0.883683       2.455770                    0.997602       3.436478       9.403892       0.502884       1.212929      -0.726028      -0.013677       0.025312       0.002451       0.028875      -0.007677      -0.001899       0.006425      -0.005585      -0.003081      -0.008534      -0.003335       0.011869              1.737834       1.511408      -0.194261      -0.059712       2.136384      -0.023474       1.565709           0.000001
           75              H       6.914678      12.180904      15.676261       0.112258       1.220033 0.99238426E+01  0.10183823E+03                                 1.825217                            1.792748      -0.977305       2.404502                    0.996276       3.569941       9.903621       0.491457       1.214479      -0.725170       0.026787      -0.001928       0.011606       0.029257       0.001205       0.003232       0.000300       0.022154      -0.014425      -0.008743      -0.005360       0.014103              1.821562       2.092825      -0.040359       0.284692       1.541135      -0.095898       1.830725           0.000000
           76              H       1.288533       0.896866      12.631134       0.111112       1.132794 0.90623069E+01  0.91841147E+02                                 1.796521                            1.757377      -1.130355       2.331553                    0.994575       3.719044      10.600135       0.472917       1.277974      -0.708727      -0.017465       0.020108       0.000554       0.026639      -0.009161      -0.005114       0.000876      -0.005048      -0.005284      -0.010232      -0.001289       0.011521              1.815807       1.872272      -0.356269       0.022903       2.102039       0.061588       1.473111          -0.000000
           77              H       1.358854      14.996575      13.416313       0.119773       1.125109 0.86890322E+01  0.85543589E+02                                 1.687618                            1.646199      -0.638449       2.571572                    0.999780       3.234143       8.553921       0.531943       1.169566      -0.738106       0.004005      -0.014365       0.025113       0.029207       0.002547       0.001510      -0.006962       0.002383       0.015406      -0.008760      -0.000191       0.008951              1.696606       1.448357      -0.039765       0.165946       1.619290      -0.318339       2.022171          -0.000001
           78              H       3.212734      15.124698      11.965439       0.095894       1.088702 0.86135483E+01  0.85845297E+02                                 1.729938                            1.697204      -0.834316       2.468890                    0.997882       3.580454       9.987803       0.490066       1.254057      -0.714957       0.016830      -0.030175      -0.006668       0.035188      -0.004475      -0.002465      -0.001944      -0.000362      -0.001766      -0.005993       0.001199       0.004795              1.754465       1.815617      -0.326272       0.120754       1.966593      -0.037128       1.481183           0.000001
           79              H       2.545029       1.990493      10.635756       0.109853       0.976540 0.75686196E+01  0.73591836E+02                                 1.653157                            1.627127      -0.866197       2.459329                    0.996924       3.579019      10.110660       0.480215       1.311769      -0.701577      -0.019154       0.019520       0.002012       0.027422      -0.003852       0.001751       0.002764      -0.008636      -0.021657      -0.008517      -0.001115       0.009632              1.664561       1.685881      -0.397882       0.028461       1.866367       0.058269       1.441436          -0.000000
           80              H       3.994657       1.496302      10.290960       0.114044       1.136502 0.88846157E+01  0.87829782E+02                                 1.678609                            1.646828      -0.857727       2.460891                    0.998234       3.319444       8.756045       0.541270       1.144693      -0.743160       0.027518       0.004467      -0.008086       0.029027       0.001804      -0.007241       0.001420       0.007211      -0.003948      -0.007378      -0.001895       0.009273              1.681094       2.093482       0.217273      -0.148676       1.411165      -0.032020       1.538634           0.000001
           81              H       2.499795      14.653386       9.626972       0.102064       1.195183 0.99543644E+01  0.10194720E+03                                 1.789974                            1.787194      -0.839733       2.471004                    0.998018       3.492277       9.591327       0.497031       1.203265      -0.728869       0.021168      -0.030238       0.005625       0.037337      -0.004022      -0.000815       0.001059       0.004465      -0.021125      -0.007183      -0.001039       0.008222              1.787822       1.799753      -0.291532       0.021325       1.889677       0.024051       1.674036           0.000001
           82              H       3.255645      10.428354      15.674555       0.112832       1.243087 0.98507925E+01  0.10152480E+03                                 1.884215                            1.811566      -1.167187       2.311776                    0.995048       3.720096      10.552386       0.475704       1.249305      -0.715646      -0.013960      -0.021790       0.013857       0.029355       0.004709      -0.000312      -0.003953       0.011983      -0.008046      -0.008576      -0.000614       0.009190              1.916762       1.776507       0.391234      -0.179862       2.125819      -0.385766       1.847961           0.000000
           83              H       3.309631      11.952111      15.299034       0.116467       1.132781 0.91013192E+01  0.90935311E+02                                 1.711412                            1.696861      -0.748416       2.517601                    0.998995       3.355977       9.035148       0.516724       1.186368      -0.733147      -0.009757       0.025559       0.000677       0.027366      -0.003445       0.000249       0.003453      -0.005022      -0.019663      -0.007616      -0.000536       0.008152              1.707830       1.633048      -0.327382       0.049753       1.967013      -0.041122       1.523429           0.000000
           84              H       5.543014      10.358191      15.916936       0.097412       0.919492 0.70564281E+01  0.67701029E+02                                 1.605697                            1.582615      -0.883943       2.441946                    0.996533       3.709588      10.552052       0.479622       1.331057      -0.696121       0.014445      -0.029998      -0.011561       0.035244      -0.002607      -0.000264      -0.000015      -0.003828      -0.015105      -0.005050      -0.000703       0.005753              1.634143       1.498142      -0.265195       0.008573       1.937207      -0.075706       1.467079          -0.000000
           85              C       5.497552       6.236879      13.624556       0.654107      21.182339 0.24759358E+03  0.51240504E+04                                 7.147258                            5.664816      -0.143321       2.024590                    0.999186      21.822106      61.460376       0.608932       0.486030      -1.010400      -0.051521      -0.032361      -0.036505       0.070953      -0.008067      -0.043297       0.037260      -0.029330       0.340542      -0.081058      -0.050462       0.131520              8.026387       9.452597       1.100046       1.514957      10.106799      -0.342040       4.519766          -0.000000
           86              C       6.890232       6.741747      14.042749      -0.111739      29.612165 0.46238513E+03  0.11085295E+05                                 8.539709                            7.264566      -0.453557       1.869838                    0.996371      28.776144      84.678653       0.596920       0.428003      -1.052553       0.043686       0.091777       0.027029       0.105176       0.003117      -0.007650       0.001221      -0.031074       0.082219      -0.030581       0.002136       0.028446              9.643985      10.307805       2.905583      -0.522979       9.698717       0.435286       8.925434          -0.000001
           87              C       6.765779       7.277121      15.440708      -0.211189      25.818869 0.44793773E+03  0.10678517E+05                                 7.725613                            7.107433      -0.183603       1.932022                    0.997110      29.982183      88.640957       0.607538       0.422901      -1.053294       0.085734       0.001425      -0.055492       0.102135       0.015824      -0.001245      -0.001166       0.016593       0.026773      -0.022334       0.008375       0.013959              8.227771       7.911557       1.370324       0.383032       7.290089       1.204196       9.481666          -0.000000
           88              C       8.887315       2.974300      12.578220       0.634627      22.544157 0.23198118E+03  0.46989387E+04                                 7.345860                            5.389540       0.046590       2.089491                    0.999690      21.199135      58.074605       0.643987       0.469550      -1.024458      -0.047025      -0.012340       0.033035       0.058779       0.003857       0.092872      -0.016588       0.027081       0.237248      -0.084598      -0.049470       0.134068              8.822822      10.585143      -0.114310      -4.097782       9.504016       0.862779       6.379307           0.000000
           89              C      10.216312       3.119202      11.823766      -0.107067      30.569465 0.46068175E+03  0.10983476E+05                                 8.627769                            7.184212      -0.309407       1.916960                    0.997402      28.230174      81.603149       0.611475       0.420135      -1.062338       0.052421       0.073156      -0.049401       0.102665       0.009020       0.017112      -0.001372      -0.014327       0.041708      -0.025238       0.002893       0.022345              9.941111      11.505382       1.837852      -2.428009       8.026987       0.377150      10.290963          -0.000001
           90              C      11.095616       4.171647      12.547495      -0.223268      26.637740 0.44100361E+03  0.10451570E+05                                 7.862950                            7.028359      -0.154716       1.935727                    0.998283      30.016910      87.912559       0.615276       0.420046      -1.057171       0.025679      -0.046915      -0.080547       0.096686       0.016755      -0.000846      -0.003334       0.011669       0.046336      -0.025586       0.008980       0.016606              8.499540      10.706940       1.929219      -0.165299       7.443524       1.241509       7.348155          -0.000001
           91              C       0.648426       4.293669      11.842542      -0.101179      30.652748 0.44720140E+03  0.10577215E+05                                 8.659026                            7.074584      -0.233321       1.947053                    0.997602      27.795088      79.877052       0.617032       0.419691      -1.063221      -0.083975      -0.004582      -0.045498       0.095618       0.001259      -0.010721      -0.016236       0.039780       0.049236      -0.033494       0.005069       0.028425             10.251166      10.809416       2.601541       2.470152       8.783086       2.647724      11.160997          -0.000001
           92              C       0.470674       4.584998      10.357530      -0.227769      27.093178 0.43227711E+03  0.10230611E+05                                 8.005883                            6.977498      -0.353785       1.867946                    0.998223      30.479369      90.264904       0.612771       0.422346      -1.051919      -0.050209      -0.063394       0.044781       0.092440       0.016660       0.004778      -0.008273       0.026495       0.034714      -0.029292       0.013548       0.015744              8.896320       7.403731       1.328414       1.840383       7.419387       2.082418      11.865841          -0.000001
           93              C       7.474066       7.774363      13.061275      -0.230044      27.191580 0.44463303E+03  0.10577138E+05                                 7.990687                            7.069843      -0.284491       1.889122                    0.998391      30.475959      89.921546       0.610788       0.421550      -1.054435       0.035353      -0.028968       0.076632       0.089227       0.021360       0.008050       0.002427       0.012570       0.050377      -0.030841       0.007386       0.023455              8.714356       9.503038       2.566682      -1.190281       9.012462      -1.001293       7.627567          -0.000001
           94              C       8.836509       8.268555      13.592124      -0.102904      30.026535 0.44630702E+03  0.10526977E+05                                 8.448460                            6.997074      -0.242000       1.936891                    0.997853      27.827313      79.272446       0.631256       0.411368      -1.070974      -0.077943      -0.009217       0.057701       0.097413       0.004467       0.012456       0.018834       0.021396       0.029090      -0.025730      -0.001909       0.027639              9.870471      10.234330       3.040702      -2.777583       9.310810      -1.823017      10.066273          -0.000001
           95              C       9.482982       9.327101      12.690876       0.655919      21.601811 0.23578922E+03  0.48024980E+04                                 7.193104                            5.472138      -0.063658       2.052623                    0.999451      21.322430      58.851238       0.631454       0.476235      -1.019367       0.018913       0.045800      -0.027137       0.056496      -0.020848      -0.012200       0.101735      -0.065676       0.100208      -0.079192      -0.050654       0.129846              8.446441       9.800629       1.943442      -1.378544       8.078663      -3.826874       7.460030          -0.000000
           96              C       8.699928       8.839010      14.991791      -0.224113      26.671732 0.44131316E+03  0.10464647E+05                                 7.875592                            7.040816      -0.185247       1.922992                    0.998578      30.140593      88.406759       0.613194       0.421241      -1.056026      -0.030276      -0.083934      -0.028432       0.093648       0.016204       0.000502      -0.005381      -0.006637       0.009159      -0.018740       0.002558       0.016182              8.548958       7.526024       0.982033      -2.059781       7.155544      -1.013667      10.965306           0.000000
           97              C       8.112090       7.789616      15.963022      -0.107656      28.656406 0.43545950E+03  0.10213916E+05                                 8.166953                            6.910319      -0.237459       1.940831                    0.997918      27.715244      78.878869       0.635012       0.411225      -1.070461      -0.039840       0.016060      -0.092585       0.102065       0.016038       0.004829      -0.017942       0.001973      -0.037444      -0.028424       0.003520       0.024904              9.254691       7.420998       1.262357      -0.592930       7.148009       0.211248      13.195067           0.000000
           98              C       7.981137       8.283808       0.314071       0.658175      20.562575 0.23208023E+03  0.47182114E+04                                 6.954251                            5.441222      -0.086281       2.044167                    0.999553      21.418321      59.470165       0.629768       0.478394      -1.016066      -0.017499       0.016891       0.048165       0.053957       0.025348       0.005199      -0.013605       0.161821      -0.222596      -0.080434      -0.041502       0.121936              7.857560       3.963360      -0.463706      -0.233813       8.315202       0.269226      11.294118           0.000001
           99              C      10.018832       3.485270      10.364358      -0.227280      25.775493 0.42192902E+03  0.99293370E+04                                 7.721942                            6.892339      -0.287700       1.893517                    0.997833      30.279383      89.535115       0.616453       0.422207      -1.051589       0.085291      -0.003494       0.041728       0.095016       0.009701       0.001740      -0.004439       0.035387       0.021969      -0.024543       0.007987       0.016557              8.310666       7.959655       0.692993      -1.664241       6.488487       0.112763      10.483855           0.000000
          100              C       1.434470       5.373569      12.545789       0.642655      21.870058 0.24045540E+03  0.49310686E+04                                 7.327051                            5.550460      -0.121840       2.033878                    0.999267      21.570091      60.114892       0.621648       0.480457      -1.015165       0.026596       0.028019       0.034624       0.051877      -0.060348      -0.066533       0.008667       0.134085      -0.067512      -0.085170      -0.044465       0.129635              8.747063       7.725926       3.317056       3.880605       9.387553       1.982510       9.127709          -0.000000
          101              C      11.345071       3.611868       9.655990      -0.096221      30.467367 0.45085342E+03  0.10709509E+05                                 8.681929                            7.149802      -0.321496       1.918506                    0.997072      28.048431      81.377887       0.606440       0.425191      -1.057370      -0.021230       0.042998       0.084057       0.096773       0.016713      -0.005508       0.001503       0.022488      -0.043744      -0.017962      -0.009882       0.027845             10.167822       8.474600       1.152851      -0.321878       7.240749       0.794372      14.788116          -0.000001
          102              C      11.179531       3.976411       8.179513       0.627775      21.395309 0.25092343E+03  0.51970122E+04                                 7.205830                            5.671662      -0.122024       2.030539                    0.999191      21.816670      60.957076       0.615153       0.480740      -1.015765       0.004165       0.031516      -0.045380       0.055407      -0.022903      -0.019444       0.054539      -0.138263      -0.193578      -0.084186      -0.038302       0.122489              8.309501       7.251757       0.738266       0.503401       4.497458      -1.187199      13.179287           0.000000
          103              C       0.078622       1.389532       5.090006       0.654107      21.182347 0.24759364E+03  0.51240519E+04                                 7.147260                            5.664816      -0.143321       2.024590                    0.999186      21.822107      61.460382       0.608932       0.486030      -1.010400       0.051521       0.032361      -0.036505       0.070953      -0.008067       0.043297      -0.037260      -0.029329       0.340542      -0.081058      -0.050462       0.131520              8.026391       9.452606       1.100049      -1.514959      10.106799       0.342038       4.519767          -0.000000
          104              C      10.491443       0.884664       5.508199      -0.111739      29.612169 0.46238506E+03  0.11085293E+05                                 8.539710                            7.264565      -0.453557       1.869838                    0.996371      28.776145      84.678660       0.596920       0.428003      -1.052553      -0.043686      -0.091777       0.027029       0.105176       0.003117       0.007650      -0.001221      -0.031074       0.082219      -0.030581       0.002136       0.028446              9.643988      10.307812       2.905588       0.522978       9.698718      -0.435288       8.925432          -0.000001
          105              C      10.615896       0.349290       6.906158      -0.211189      25.818859 0.44793765E+03  0.10678515E+05                                 7.725610                            7.107432      -0.183603       1.932022                    0.997110      29.982184      88.640958       0.607538       0.422901      -1.053294      -0.085734      -0.001425      -0.055492       0.102135       0.015824       0.001245       0.001166       0.016593       0.026773      -0.022334       0.008375       0.013959              8.227768       7.911550       1.370320      -0.383032       7.290090      -1.204195       9.481663          -0.000000
          106              C       8.494359       4.652111       4.043670       0.634627      22.544160 0.23198125E+03  0.46989406E+04                                 7.345861                            5.389541       0.046590       2.089491                    0.999690      21.199135      58.074606       0.643987       0.469550      -1.024458       0.047025       0.012340       0.033035       0.058779       0.003857      -0.092872       0.016588       0.027081       0.237248      -0.084598      -0.049470       0.134068              8.822823      10.585147      -0.114306       4.097783       9.504014      -0.862777       6.379308           0.000000
          107              C       7.165362       4.507209       3.289216      -0.107067      30.569459 0.46068158E+03  0.10983471E+05                                 8.627768                            7.184211      -0.309407       1.916960                    0.997402      28.230173      81.603147       0.611475       0.420135      -1.062338      -0.052421      -0.073156      -0.049401       0.102665       0.009020      -0.017112       0.001372      -0.014327       0.041708      -0.025238       0.002893       0.022345              9.941109      11.505380       1.837852       2.428007       8.026988      -0.377152      10.290961          -0.000001
          108              C       6.286059       3.454764       4.012945      -0.223268      26.637730 0.44100338E+03  0.10451563E+05                                 7.862948                            7.028357      -0.154717       1.935727                    0.998283      30.016910      87.912561       0.615276       0.420046      -1.057171      -0.025679       0.046915      -0.080547       0.096686       0.016755       0.000846       0.003334       0.011669       0.046336      -0.025586       0.008980       0.016606              8.499538      10.706933       1.929218       0.165297       7.443525      -1.241510       7.348154          -0.000001
          109              C       4.927749       3.332742       3.307992      -0.101179      30.652749 0.44720155E+03  0.10577219E+05                                 8.659026                            7.074585      -0.233321       1.947053                    0.997602      27.795089      79.877054       0.617032       0.419691      -1.063221       0.083975       0.004582      -0.045498       0.095618       0.001259       0.010721       0.016236       0.039780       0.049236      -0.033494       0.005069       0.028425             10.251166      10.809420       2.601542      -2.470151       8.783083      -2.647721      11.160996          -0.000001
          110              C       5.105501       3.041413       1.822980      -0.227768      27.093167 0.43227683E+03  0.10230602E+05                                 8.005881                            6.977496      -0.353785       1.867946                    0.998223      30.479367      90.264897       0.612771       0.422346      -1.051919       0.050209       0.063394       0.044781       0.092439       0.016660      -0.004778       0.008273       0.026495       0.034714      -0.029292       0.013548       0.015744              8.896318       7.403727       1.328416      -1.840381       7.419389      -2.082418      11.865837          -0.000001
          111              C       9.254457      15.104870       4.526725      -0.230044      27.191579 0.44463287E+03  0.10577133E+05                                 7.990686                            7.069842      -0.284491       1.889122                    0.998391      30.475960      89.921553       0.610788       0.421550      -1.054435      -0.035353       0.028968       0.076632       0.089227       0.021360      -0.008049      -0.002427       0.012570       0.050377      -0.030841       0.007386       0.023455              8.714356       9.503041       2.566686       1.190278       9.012462       1.001290       7.627565          -0.000001
          112              C       7.892015      14.610678       5.057574      -0.102903      30.026537 0.44630708E+03  0.10526979E+05                                 8.448460                            6.997074      -0.242000       1.936891                    0.997853      27.827311      79.272439       0.631256       0.411368      -1.070975       0.077943       0.009217       0.057701       0.097413       0.004467      -0.012456      -0.018834       0.021396       0.029090      -0.025730      -0.001909       0.027639              9.870470      10.234335       3.040703       2.777578       9.310805       1.823011      10.066270          -0.000001
          113              C       7.245541      13.552132       4.156326       0.655919      21.601816 0.23578936E+03  0.48025014E+04                                 7.193105                            5.472140      -0.063658       2.052623                    0.999451      21.322429      58.851234       0.631453       0.476235      -1.019367      -0.018913      -0.045800      -0.027137       0.056496      -0.020848       0.012200      -0.101735      -0.065676       0.100208      -0.079192      -0.050654       0.129846              8.446441       9.800638       1.943442       1.378544       8.078660       3.826870       7.460026          -0.000000
          114              C       8.028595      14.040223       6.457241      -0.224113      26.671740 0.44131333E+03  0.10464652E+05                                 7.875593                            7.040818      -0.185247       1.922992                    0.998578      30.140593      88.406761       0.613194       0.421241      -1.056026       0.030276       0.083934      -0.028432       0.093648       0.016204      -0.000502       0.005381      -0.006637       0.009159      -0.018740       0.002558       0.016182              8.548959       7.526025       0.982032       2.059778       7.155544       1.013667      10.965309           0.000000
          115              C       8.616433      15.089617       7.428472      -0.107656      28.656411 0.43545966E+03  0.10213921E+05                                 8.166954                            6.910320      -0.237459       1.940831                    0.997918      27.715244      78.878870       0.635012       0.411225      -1.070461       0.039840      -0.016060      -0.092585       0.102065       0.016038      -0.004829       0.017942       0.001973      -0.037444      -0.028424       0.003520       0.024904              9.254693       7.420998       1.262356       0.592932       7.148009      -0.211247      13.195070           0.000000
          116              C       8.747386      14.595425       8.848621       0.658175      20.562574 0.23208023E+03  0.47182113E+04                                 6.954251                            5.441222      -0.086282       2.044167                    0.999553      21.418321      59.470166       0.629768       0.478394      -1.016066       0.017499      -0.016891       0.048165       0.053957       0.025348      -0.005199       0.013605       0.161821      -0.222596      -0.080434      -0.041502       0.121936              7.857560       3.963360      -0.463706       0.233813       8.315201      -0.269225      11.294117           0.000001
          117              C       7.362842       4.141141       1.829808      -0.227280      25.775512 0.42192943E+03  0.99293487E+04                                 7.721946                            6.892342      -0.287701       1.893517                    0.997833      30.279384      89.535121       0.616453       0.422207      -1.051589      -0.085291       0.003494       0.041728       0.095016       0.009701      -0.001740       0.004439       0.035387       0.021969      -0.024543       0.007987       0.016557              8.310670       7.959664       0.692993       1.664242       6.488487      -0.112763      10.483860          -0.000000
          118              C       4.141704       2.252842       4.011239       0.642655      21.870056 0.24045542E+03  0.49310691E+04                                 7.327050                            5.550461      -0.121840       2.033878                    0.999267      21.570091      60.114890       0.621648       0.480457      -1.015165      -0.026596      -0.028019       0.034624       0.051877      -0.060348       0.066533      -0.008667       0.134085      -0.067512      -0.085170      -0.044465       0.129635              8.747061       7.725926       3.317053      -3.880606       9.387550      -1.982506       9.127708          -0.000000
          119              C       6.036603       4.014543       1.121440      -0.096222      30.467358 0.45085315E+03  0.10709501E+05                                 8.681928                            7.149800      -0.321496       1.918506                    0.997072      28.048432      81.377892       0.606440       0.425191      -1.057370       0.021230      -0.042998       0.084057       0.096773       0.016713       0.005508      -0.001503       0.022488      -0.043744      -0.017962      -0.009882       0.027845             10.167821       8.474595       1.152852       0.321877       7.240751      -0.794374      14.788116          -0.000001
          120              C       6.202143       3.650000      16.714063       0.627775      21.395301 0.25092327E+03  0.51970082E+04                                 7.205828                            5.671660      -0.122024       2.030539                    0.999191      21.816670      60.957075       0.615153       0.480740      -1.015765      -0.004165      -0.031516      -0.045380       0.055407      -0.022903       0.019444      -0.054539      -0.138263      -0.193578      -0.084186      -0.038302       0.122489              8.309499       7.251753       0.738266      -0.503399       4.497457       1.187199      13.179286           0.000000
          121              C       5.654797       9.015943       3.444544       0.654107      21.182339 0.24759357E+03  0.51240504E+04                                 7.147258                            5.664816      -0.143321       2.024590                    0.999186      21.822106      61.460380       0.608932       0.486030      -1.010400       0.051521       0.032361       0.036505       0.070953      -0.008067      -0.043297       0.037260      -0.029330       0.340542      -0.081058      -0.050462       0.131520              8.026388       9.452597       1.100047       1.514957      10.106799      -0.342040       4.519767          -0.000000
          122              C       4.262117       8.511075       3.026351      -0.111739      29.612167 0.46238518E+03  0.11085297E+05                                 8.539710                            7.264566      -0.453557       1.869838                    0.996371      28.776146      84.678663       0.596920       0.428003      -1.052553      -0.043686      -0.091777      -0.027029       0.105176       0.003117      -0.007650       0.001221      -0.031074       0.082219      -0.030581       0.002136       0.028446              9.643986      10.307805       2.905583      -0.522979       9.698718       0.435286       8.925435          -0.000000
          123              C       4.386570       7.975701       1.628392      -0.211189      25.818869 0.44793773E+03  0.10678517E+05                                 7.725613                            7.107433      -0.183603       1.932022                    0.997110      29.982183      88.640957       0.607538       0.422901      -1.053294      -0.085734      -0.001425       0.055492       0.102135       0.015824      -0.001245      -0.001166       0.016593       0.026773      -0.022334       0.008375       0.013959              8.227771       7.911557       1.370324       0.383032       7.290089       1.204196       9.481666          -0.000000
          124              C       2.265034      12.278522       4.490880       0.634627      22.544157 0.23198117E+03  0.46989387E+04                                 7.345861                            5.389540       0.046590       2.089491                    0.999690      21.199135      58.074607       0.643987       0.469550      -1.024457       0.047025       0.012340      -0.033035       0.058779       0.003857       0.092872      -0.016588       0.027081       0.237248      -0.084598      -0.049470       0.134068              8.822822      10.585144      -0.114310      -4.097782       9.504016       0.862779       6.379307           0.000000
          125              C       0.936037      12.133620       5.245334      -0.107067      30.569463 0.46068170E+03  0.10983474E+05                                 8.627769                            7.184212      -0.309407       1.916960                    0.997402      28.230173      81.603148       0.611475       0.420135      -1.062338      -0.052421      -0.073156       0.049401       0.102665       0.009020       0.017112      -0.001372      -0.014327       0.041708      -0.025238       0.002893       0.022345              9.941111      11.505383       1.837853      -2.428009       8.026987       0.377150      10.290963          -0.000001
          126              C       0.056733      11.081175       4.521605      -0.223268      26.637739 0.44100357E+03  0.10451569E+05                                 7.862950                            7.028359      -0.154717       1.935727                    0.998283      30.016909      87.912557       0.615276       0.420046      -1.057171      -0.025679       0.046915       0.080547       0.096686       0.016755      -0.000846      -0.003334       0.011669       0.046336      -0.025586       0.008980       0.016606              8.499540      10.706941       1.929220      -0.165300       7.443524       1.241508       7.348155          -0.000001
          127              C      10.503923      10.959153       5.226558      -0.101179      30.652748 0.44720134E+03  0.10577213E+05                                 8.659026                            7.074583      -0.233321       1.947053                    0.997602      27.795089      79.877055       0.617033       0.419691      -1.063221       0.083975       0.004582       0.045498       0.095618       0.001259      -0.010721      -0.016236       0.039780       0.049236      -0.033494       0.005069       0.028425             10.251167      10.809417       2.601544       2.470151       8.783089       2.647724      11.160994          -0.000001
          128              C      10.681675      10.667824       6.711570      -0.227768      27.093176 0.43227706E+03  0.10230609E+05                                 8.005883                            6.977498      -0.353785       1.867946                    0.998223      30.479366      90.264892       0.612771       0.422346      -1.051919       0.050209       0.063394      -0.044781       0.092439       0.016660       0.004778      -0.008273       0.026495       0.034714      -0.029292       0.013548       0.015744              8.896319       7.403731       1.328414       1.840383       7.419387       2.082419      11.865840          -0.000001
          129              C       3.678283       7.478459       4.007825      -0.230044      27.191578 0.44463298E+03  0.10577136E+05                                 7.990686                            7.069843      -0.284491       1.889122                    0.998391      30.475958      89.921544       0.610788       0.421550      -1.054435      -0.035353       0.028968      -0.076632       0.089227       0.021360       0.008050       0.002427       0.012570       0.050377      -0.030841       0.007386       0.023455              8.714355       9.503037       2.566681      -1.190281       9.012461      -1.001293       7.627566          -0.000001
          130              C       2.315840       6.984267       3.476976      -0.102904      30.026534 0.44630700E+03  0.10526977E+05                                 8.448460                            6.997074      -0.242000       1.936891                    0.997853      27.827312      79.272440       0.631256       0.411368      -1.070975       0.077943       0.009217      -0.057701       0.097413       0.004468       0.012456       0.018834       0.021396       0.029090      -0.025730      -0.001909       0.027639              9.870470      10.234329       3.040702      -2.777583       9.310809      -1.823016      10.066272          -0.000001
          131              C       1.669367       5.925721       4.378224       0.655919      21.601809 0.23578920E+03  0.48024975E+04                                 7.193103                            5.472138      -0.063658       2.052623                    0.999451      21.322429      58.851234       0.631454       0.476235      -1.019367      -0.018913      -0.045800       0.027137       0.056496      -0.020848      -0.012200       0.101735      -0.065676       0.100208      -0.079192      -0.050654       0.129846              8.446440       9.800629       1.943442      -1.378544       8.078662      -3.826874       7.460029          -0.000000
          132              C       2.452421       6.413812       2.077309      -0.224113      26.671734 0.44131319E+03  0.10464648E+05                                 7.875592                            7.040817      -0.185247       1.922992                    0.998578      30.140594      88.406765       0.613194       0.421241      -1.056026       0.030276       0.083934       0.028432       0.093648       0.016204       0.000502      -0.005381      -0.006637       0.009159      -0.018740       0.002558       0.016182              8.548959       7.526024       0.982033      -2.059781       7.155545      -1.013668      10.965307           0.000000
          133              C       3.040259       7.463206       1.106078      -0.107656      28.656406 0.43545948E+03  0.10213916E+05                                 8.166954                            6.910319      -0.237460       1.940831                    0.997918      27.715244      78.878873       0.635012       0.411225      -1.070461       0.039840      -0.016060       0.092585       0.102065       0.016038       0.004829      -0.017942       0.001973      -0.037444      -0.028424       0.003520       0.024904              9.254692       7.420999       1.262357      -0.592930       7.148009       0.211248      13.195068           0.000000
          134              C       3.171212       6.969014      16.755029       0.658175      20.562576 0.23208025E+03  0.47182118E+04                                 6.954251                            5.441222      -0.086281       2.044167                    0.999553      21.418322      59.470167       0.629768       0.478394      -1.016066       0.017499      -0.016891      -0.048165       0.053957       0.025348       0.005199      -0.013605       0.161821      -0.222596      -0.080434      -0.041502       0.121936              7.857560       3.963360      -0.463706      -0.233813       8.315202       0.269226      11.294118           0.000001
          135              C       1.133517      11.767552       6.704742      -0.227280      25.775494 0.42192905E+03  0.99293377E+04                                 7.721942                            6.892339      -0.287700       1.893517                    0.997833      30.279383      89.535113       0.616453       0.422207      -1.051589      -0.085291       0.003494      -0.041728       0.095016       0.009701       0.001740      -0.004439       0.035387       0.021969      -0.024543       0.007987       0.016557              8.310666       7.959655       0.692993      -1.664241       6.488487       0.112763      10.483855           0.000000
          136              C       9.717879       9.879253       4.523312       0.642655      21.870065 0.24045546E+03  0.49310703E+04                                 7.327053                            5.550461      -0.121840       2.033878                    0.999267      21.570091      60.114891       0.621648       0.480457      -1.015165      -0.026596      -0.028019      -0.034624       0.051877      -0.060348      -0.066533       0.008667       0.134085      -0.067512      -0.085170      -0.044465       0.129635              8.747065       7.725928       3.317061       3.880604       9.387562       1.982513       9.127706          -0.000001
          137              C      -0.192722      11.640954       7.413110      -0.096222      30.467369 0.45085344E+03  0.10709509E+05                                 8.681930                            7.149802      -0.321496       1.918506                    0.997072      28.048432      81.377890       0.606440       0.425191      -1.057370       0.021230      -0.042998      -0.084057       0.096773       0.016713      -0.005508       0.001503       0.022488      -0.043744      -0.017962      -0.009882       0.027845             10.167822       8.474600       1.152851      -0.321878       7.240749       0.794372      14.788117          -0.000001
          138              C      -0.027182      11.276411       8.889587       0.627775      21.395309 0.25092344E+03  0.51970124E+04                                 7.205830                            5.671662      -0.122024       2.030539                    0.999191      21.816670      60.957075       0.615153       0.480740      -1.015765      -0.004165      -0.031516       0.045380       0.055407      -0.022903      -0.019444       0.054539      -0.138263      -0.193578      -0.084186      -0.038302       0.122489              8.309501       7.251757       0.738266       0.503401       4.497458      -1.187199      13.179287           0.000000
          139              C      11.073727      13.863290      11.979094       0.654107      21.182346 0.24759362E+03  0.51240516E+04                                 7.147260                            5.664816      -0.143321       2.024590                    0.999186      21.822106      61.460379       0.608932       0.486030      -1.010400      -0.051521      -0.032361       0.036505       0.070953      -0.008067       0.043297      -0.037260      -0.029330       0.340542      -0.081058      -0.050462       0.131520              8.026390       9.452605       1.100050      -1.514959      10.106799       0.342038       4.519767          -0.000000
          140              C       0.660906      14.368158      11.560901      -0.111739      29.612169 0.46238506E+03  0.11085293E+05                                 8.539710                            7.264565      -0.453557       1.869838                    0.996371      28.776145      84.678660       0.596920       0.428003      -1.052553       0.043686       0.091777      -0.027029       0.105176       0.003117       0.007650      -0.001221      -0.031074       0.082219      -0.030581       0.002136       0.028446              9.643988      10.307812       2.905588       0.522977       9.698718      -0.435288       8.925432          -0.000001
          141              C       0.536453      14.903532      10.162942      -0.211189      25.818858 0.44793765E+03  0.10678515E+05                                 7.725611                            7.107432      -0.183603       1.932022                    0.997110      29.982184      88.640962       0.607538       0.422901      -1.053294       0.085734       0.001425       0.055492       0.102135       0.015824       0.001245       0.001166       0.016593       0.026773      -0.022334       0.008375       0.013959              8.227768       7.911550       1.370321      -0.383032       7.290090      -1.204195       9.481664          -0.000000
          142              C       2.657990      10.600711      13.025430       0.634627      22.544161 0.23198125E+03  0.46989406E+04                                 7.345861                            5.389541       0.046590       2.089491                    0.999690      21.199135      58.074605       0.643987       0.469550      -1.024458      -0.047025      -0.012340      -0.033035       0.058779       0.003857      -0.092872       0.016588       0.027081       0.237248      -0.084598      -0.049470       0.134068              8.822823      10.585147      -0.114306       4.097783       9.504014      -0.862777       6.379308           0.000000
          143              C       3.986987      10.745613      13.779884      -0.107067      30.569460 0.46068159E+03  0.10983471E+05                                 8.627768                            7.184210      -0.309407       1.916960                    0.997402      28.230173      81.603145       0.611475       0.420135      -1.062338       0.052421       0.073156       0.049401       0.102665       0.009020      -0.017112       0.001372      -0.014327       0.041708      -0.025238       0.002893       0.022345              9.941109      11.505380       1.837852       2.428007       8.026988      -0.377152      10.290961          -0.000001
          144              C       4.866290      11.798058      13.056155      -0.223268      26.637730 0.44100338E+03  0.10451563E+05                                 7.862948                            7.028357      -0.154717       1.935727                    0.998283      30.016910      87.912561       0.615276       0.420046      -1.057171       0.025679      -0.046915       0.080547       0.096686       0.016755       0.000846       0.003334       0.011669       0.046336      -0.025586       0.008980       0.016606              8.499538      10.706934       1.929219       0.165298       7.443526      -1.241510       7.348154          -0.000001
          145              C       6.224600      11.920080      13.761108      -0.101179      30.652750 0.44720149E+03  0.10577217E+05                                 8.659026                            7.074584      -0.233321       1.947053                    0.997602      27.795090      79.877056       0.617033       0.419691      -1.063221      -0.083975      -0.004582       0.045498       0.095618       0.001259       0.010721       0.016236       0.039780       0.049236      -0.033494       0.005069       0.028425             10.251166      10.809420       2.601544      -2.470150       8.783086      -2.647721      11.160993          -0.000001
          146              C       6.046848      12.211409      15.246120      -0.227768      27.093166 0.43227680E+03  0.10230602E+05                                 8.005881                            6.977495      -0.353785       1.867946                    0.998223      30.479367      90.264896       0.612771       0.422346      -1.051919      -0.050209      -0.063394      -0.044781       0.092439       0.016660      -0.004778       0.008273       0.026495       0.034714      -0.029292       0.013548       0.015744              8.896317       7.403727       1.328416      -1.840382       7.419388      -2.082419      11.865836          -0.000001
          147              C       1.897892       0.147952      12.542375      -0.230044      27.191579 0.44463287E+03  0.10577133E+05                                 7.990686                            7.069841      -0.284491       1.889122                    0.998391      30.475960      89.921551       0.610788       0.421550      -1.054435       0.035353      -0.028968      -0.076632       0.089227       0.021360      -0.008049      -0.002427       0.012570       0.050377      -0.030841       0.007386       0.023455              8.714356       9.503040       2.566685       1.190278       9.012462       1.001290       7.627564          -0.000001
          148              C       3.260334       0.642144      12.011526      -0.102904      30.026538 0.44630708E+03  0.10526979E+05                                 8.448460                            6.997074      -0.242000       1.936891                    0.997853      27.827312      79.272443       0.631256       0.411368      -1.070974      -0.077943      -0.009217      -0.057701       0.097413       0.004467      -0.012456      -0.018834       0.021396       0.029090      -0.025730      -0.001909       0.027639              9.870471      10.234336       3.040703       2.777578       9.310805       1.823012      10.066271          -0.000001
          149              C       3.906808       1.700690      12.912774       0.655919      21.601817 0.23578937E+03  0.48025018E+04                                 7.193105                            5.472140      -0.063658       2.052623                    0.999451      21.322430      58.851237       0.631453       0.476235      -1.019367       0.018913       0.045800       0.027137       0.056496      -0.020848       0.012200      -0.101735      -0.065676       0.100208      -0.079192      -0.050654       0.129846              8.446442       9.800638       1.943442       1.378544       8.078660       3.826870       7.460027          -0.000000
          150              C       3.123754       1.212599      10.611859      -0.224114      26.671742 0.44131338E+03  0.10464653E+05                                 7.875594                            7.040818      -0.185247       1.922992                    0.998578      30.140594      88.406763       0.613194       0.421241      -1.056026      -0.030276      -0.083934       0.028432       0.093648       0.016204      -0.000502       0.005381      -0.006637       0.009159      -0.018740       0.002558       0.016182              8.548960       7.526026       0.982032       2.059779       7.155544       1.013667      10.965311           0.000000
          151              C       2.535916       0.163205       9.640628      -0.107656      28.656410 0.43545965E+03  0.10213921E+05                                 8.166955                            6.910321      -0.237459       1.940831                    0.997918      27.715244      78.878873       0.635012       0.411225      -1.070461      -0.039840       0.016060       0.092585       0.102065       0.016038      -0.004829       0.017942       0.001973      -0.037444      -0.028424       0.003520       0.024904              9.254693       7.420998       1.262356       0.592931       7.148010      -0.211247      13.195072           0.000000
          152              C       2.404963       0.657397       8.220479       0.658175      20.562575 0.23208023E+03  0.47182113E+04                                 6.954251                            5.441222      -0.086282       2.044167                    0.999553      21.418321      59.470166       0.629768       0.478394      -1.016066      -0.017499       0.016891      -0.048165       0.053957       0.025348      -0.005199       0.013605       0.161821      -0.222596      -0.080434      -0.041502       0.121936              7.857560       3.963360      -0.463706       0.233813       8.315201      -0.269225      11.294117           0.000001
          153              C       3.789507      11.111681      15.239292      -0.227280      25.775515 0.42192947E+03  0.99293499E+04                                 7.721946                            6.892342      -0.287700       1.893517                    0.997833      30.279385      89.535121       0.616453       0.422207      -1.051589       0.085291      -0.003494      -0.041728       0.095016       0.009701      -0.001740       0.004439       0.035387       0.021969      -0.024543       0.007987       0.016557              8.310670       7.959664       0.692994       1.664242       6.488486      -0.112763      10.483860           0.000000
          154              C       7.010645      12.999980      13.057862       0.642655      21.870064 0.24045550E+03  0.49310712E+04                                 7.327052                            5.550461      -0.121840       2.033878                    0.999267      21.570092      60.114893       0.621648       0.480457      -1.015165       0.026596       0.028019      -0.034624       0.051877      -0.060348       0.066533      -0.008667       0.134086      -0.067512      -0.085170      -0.044465       0.129635              8.747064       7.725928       3.317057      -3.880605       9.387559      -1.982510       9.127706          -0.000001
          155              C       5.115746      11.238279      15.947660      -0.096222      30.467359 0.45085316E+03  0.10709501E+05                                 8.681928                            7.149800      -0.321496       1.918506                    0.997072      28.048432      81.377890       0.606440       0.425191      -1.057370      -0.021230       0.042998      -0.084057       0.096773       0.016713       0.005508      -0.001503       0.022488      -0.043744      -0.017962      -0.009882       0.027845             10.167820       8.474595       1.152853       0.321876       7.240752      -0.794374      14.788115          -0.000001
          156              C       4.950206      11.602822       0.355037       0.627775      21.395299 0.25092325E+03  0.51970076E+04                                 7.205828                            5.671660      -0.122024       2.030539                    0.999191      21.816669      60.957074       0.615153       0.480741      -1.015765       0.004165       0.031516       0.045380       0.055407      -0.022903       0.019444      -0.054539      -0.138263      -0.193578      -0.084186      -0.038302       0.122489              8.309499       7.251753       0.738266      -0.503400       4.497457       1.187199      13.179286           0.000000
          157              O       5.213739       5.007501      13.810609      -0.642727      39.976905 0.65471571E+03  0.16556679E+05                                 9.289415                            7.957886       0.099946       2.051590                    0.996086      29.667116      80.345818       0.667747       0.362722      -1.134482       0.017698       0.027064      -0.039394       0.050966       0.013136      -0.024921       0.001400      -0.102859       0.136648      -0.080765       0.030167       0.050599             10.234191       8.226322       2.055081      -0.098423      16.543885      -0.375966       5.932366           0.000000
          158              O       8.286003       3.976411      12.948619      -0.516701      32.230415 0.43383205E+03  0.98410744E+04                                 7.954726                            6.335004       0.889801       2.367673                    0.997918      25.825406      65.000130       0.778362       0.346899      -1.153870       0.005157      -0.007969      -0.011096       0.014602      -0.050318       0.019140       0.020614       0.005577       0.056918      -0.068887       0.027973       0.040914              9.427555      10.133177      -3.982266      -3.822169      11.050161       3.291179       7.099328           0.000001
          159              O       8.422828       1.828813      12.788170      -0.591554      36.386389 0.52227511E+03  0.12436640E+05                                 8.611522                            6.987352       0.667082       2.263401                    0.997657      27.595676      71.666288       0.733745       0.350556      -1.148365       0.016000       0.011729       0.003299       0.020111       0.024466       0.042593      -0.020184      -0.075875       0.015786      -0.074954       0.029313       0.045641              9.768915       8.160591       1.449985      -1.901159      15.106875       0.640707       6.039280           0.000000
          160              O       4.693096       7.103239      13.201242      -0.573204      30.638162 0.48427850E+03  0.11337289E+05                                 7.655224                            6.747487       0.507114       2.215149                    0.996874      27.377775      70.929568       0.742116       0.352550      -1.144598       0.020696      -0.019997      -0.027533       0.039828      -0.071555      -0.009847      -0.005427       0.012439       0.113709      -0.091653       0.037923       0.053730              8.164082      10.806405      -2.940119       1.622465       8.326795      -1.101335       5.359046          -0.000000
          161              O       8.774373       9.967719      11.910818      -0.580505      32.588570 0.48598028E+03  0.11365058E+05                                 7.969023                            6.730092       0.628263       2.254113                    0.997405      27.244754      70.102190       0.749374       0.349506      -1.149308       0.018782      -0.017456       0.025329       0.036042      -0.044447       0.020379       0.021502      -0.065701       0.102991      -0.079325       0.029817       0.049508              8.828859       6.942496      -0.830023       0.514997      10.426014      -4.850034       9.118065          -0.000001
          162              O      10.718198       9.511660      12.870101      -0.595910      34.518632 0.51094431E+03  0.12086096E+05                                 8.261863                            6.865307       0.608312       2.230455                    0.998818      27.803464      71.690536       0.748542       0.345922      -1.153546      -0.028203       0.022658       0.006385       0.036737       0.023746      -0.021078       0.053048       0.079480      -0.057047      -0.085452       0.028718       0.056733              9.290125      15.023675       2.695788      -1.812276       6.789334      -1.523918       6.057365          -0.000001
          163              O       7.821651       9.499458       0.510366      -0.598120      35.153688 0.54908168E+03  0.13237291E+05                                 8.392094                            7.197545       0.588651       2.236864                    0.996105      27.811324      72.631761       0.718093       0.353804      -1.145921      -0.010793      -0.028367      -0.019750       0.036211      -0.001162       0.004118       0.025755       0.013665      -0.239256      -0.085492       0.038638       0.046855              9.093466       5.509176      -1.243074      -0.304551      12.721908       3.341123       9.049314           0.000001
          164              O       8.004195       7.386942       1.184596      -0.573552      33.703929 0.51686719E+03  0.12265191E+05                                 8.150369                            6.955132       0.614631       2.256529                    0.996434      27.192563      70.296564       0.735441       0.350964      -1.149031      -0.032537       0.001816      -0.016791       0.036660       0.019899       0.020206      -0.057889       0.030033       0.016564      -0.074364       0.021174       0.053190              8.934702       5.332343      -0.080172       0.872713       8.812196      -3.642156      12.659567           0.000001
          165              O       1.826052       5.189010      13.716729      -0.644342      38.126547 0.58306540E+03  0.14300871E+05                                 8.921205                            7.396800       0.285284       2.107480                    0.997727      29.169943      77.397600       0.709674       0.351886      -1.144938      -0.033817      -0.015289      -0.042206       0.056202      -0.039703      -0.011996       0.000756       0.070296       0.106855      -0.071005       0.024259       0.046745             10.158316      10.127502       0.559932       5.883138       7.201211       0.693279      13.146235           0.000000
          166              O       1.639951       6.474823      11.970560      -0.532607      27.428395 0.42872776E+03  0.97182219E+04                                 7.067743                            6.292879       0.784996       2.314450                    0.998344      26.527869      67.232288       0.780104       0.346376      -1.151732       0.013012      -0.013585      -0.014981       0.024048       0.007887      -0.040824      -0.016121      -0.046733      -0.134133      -0.070008       0.016080       0.053928              7.507506       5.682095       1.984729       1.025156      10.642358      -0.100980       6.198065          -0.000001
          167              O       0.393321       4.433995       7.561611      -0.630760      35.079629 0.56999178E+03  0.13894891E+05                                 8.410024                            7.312421       0.297356       2.117797                    0.997279      28.893349      76.316530       0.714224       0.351791      -1.145533      -0.022878       0.010224       0.045710       0.052128       0.010914      -0.052392       0.006905      -0.034673      -0.106343      -0.074214       0.032217       0.041997              9.158159       9.329701       0.799100      -3.409226       6.258979      -1.115900      11.885798           0.000001
          168              O      10.089467       3.848287       7.599163      -0.515520      25.755056 0.40834180E+03  0.91470631E+04                                 6.756749                            6.141201       0.855884       2.346380                    0.998001      26.128098      65.898217       0.789467       0.346349      -1.151378       0.005508      -0.016347       0.011166       0.020548      -0.008220       0.044507       0.031384      -0.036869      -0.064752      -0.068560       0.020238       0.048322              7.122337       7.601579       0.260126       2.467002       4.897315      -0.262381       8.868117           0.000001
          169              O       0.362435       2.618910       5.276059      -0.642727      39.976906 0.65471570E+03  0.16556679E+05                                 9.289415                            7.957885       0.099946       2.051590                    0.996086      29.667116      80.345819       0.667747       0.362722      -1.134482      -0.017698      -0.027064      -0.039394       0.050966       0.013136       0.024921      -0.001400      -0.102859       0.136648      -0.080765       0.030167       0.050599             10.234192       8.226323       2.055082       0.098423      16.543889       0.375965       5.932365           0.000000
          170              O       9.095671       3.650000       4.414069      -0.516701      32.230411 0.43383206E+03  0.98410747E+04                                 7.954725                            6.335004       0.889801       2.367673                    0.997918      25.825406      65.000130       0.778362       0.346899      -1.153870      -0.005157       0.007969      -0.011096       0.014602      -0.050318      -0.019140      -0.020614       0.005577       0.056918      -0.068887       0.027973       0.040914              9.427554      10.133177      -3.982265       3.822169      11.050158      -3.291179       7.099327           0.000001
          171              O       8.958847       5.797598       4.253620      -0.591554      36.386394 0.52227529E+03  0.12436646E+05                                 8.611523                            6.987353       0.667081       2.263400                    0.997657      27.595676      71.666290       0.733745       0.350556      -1.148365      -0.016000      -0.011729       0.003299       0.020111       0.024466      -0.042593       0.020184      -0.075875       0.015786      -0.074954       0.029313       0.045640              9.768917       8.160595       1.449989       1.901160      15.106874      -0.640707       6.039281           0.000000
          172              O       0.883079       0.523172       4.666692      -0.573204      30.638180 0.48427886E+03  0.11337299E+05                                 7.655227                            6.747490       0.507113       2.215149                    0.996874      27.377778      70.929580       0.742116       0.352550      -1.144598      -0.020696       0.019997      -0.027533       0.039828      -0.071555       0.009847       0.005427       0.012439       0.113709      -0.091653       0.037923       0.053730              8.164086      10.806417      -2.940122      -1.622466       8.326795       1.101334       5.359048          -0.000000
          173              O       7.954151      12.911514       3.376268      -0.580505      32.588572 0.48598049E+03  0.11365064E+05                                 7.969024                            6.730093       0.628263       2.254113                    0.997405      27.244753      70.102188       0.749374       0.349506      -1.149308      -0.018782       0.017456       0.025329       0.036042      -0.044447      -0.020379      -0.021502      -0.065701       0.102991      -0.079325       0.029817       0.049508              8.828858       6.942499      -0.830024      -0.514996      10.426014       4.850031       9.118063          -0.000001
          174              O       6.010325      13.367573       4.335551      -0.595910      34.518635 0.51094430E+03  0.12086096E+05                                 8.261864                            6.865307       0.608312       2.230455                    0.998818      27.803464      71.690536       0.748542       0.345922      -1.153546       0.028203      -0.022658       0.006385       0.036737       0.023746       0.021078      -0.053048       0.079480      -0.057047      -0.085452       0.028718       0.056733              9.290125      15.023677       2.695788       1.812276       6.789334       1.523918       6.057365          -0.000001
          175              O       8.906872      13.379775       9.044916      -0.598120      35.153687 0.54908167E+03  0.13237291E+05                                 8.392094                            7.197546       0.588651       2.236864                    0.996105      27.811323      72.631760       0.718093       0.353804      -1.145921       0.010793       0.028367      -0.019750       0.036211      -0.001162      -0.004118      -0.025755       0.013665      -0.239256      -0.085492       0.038638       0.046855              9.093466       5.509176      -1.243075       0.304552      12.721909      -3.341123       9.049314           0.000001
          176              O       9.377479       0.239469       9.719146      -0.573552      33.703930 0.51686718E+03  0.12265191E+05                                 8.150369                            6.955132       0.614631       2.256529                    0.996434      27.192562      70.296564       0.735441       0.350964      -1.149031       0.032537      -0.001816      -0.016791       0.036660       0.019899      -0.020206       0.057889       0.030033       0.016564      -0.074364       0.021174       0.053190              8.934703       5.332343      -0.080172      -0.872712       8.812197       3.642157      12.659569           0.000001
          177              O       3.750122       2.437401       5.182179      -0.644342      38.126550 0.58306540E+03  0.14300871E+05                                 8.921205                            7.396801       0.285284       2.107480                    0.997727      29.169942      77.397599       0.709674       0.351886      -1.144938       0.033817       0.015289      -0.042206       0.056202      -0.039703       0.011996      -0.000756       0.070296       0.106855      -0.071005       0.024259       0.046745             10.158317      10.127504       0.559931      -5.883140       7.201211      -0.693278      13.146235           0.000000
          178              O       3.936224       1.151588       3.436010      -0.532607      27.428390 0.42872766E+03  0.97182193E+04                                 7.067742                            6.292878       0.784997       2.314450                    0.998344      26.527868      67.232284       0.780104       0.346376      -1.151732      -0.013012       0.013585      -0.014981       0.024048       0.007887       0.040824       0.016121      -0.046733      -0.134133      -0.070008       0.016080       0.053928              7.507504       5.682093       1.984726      -1.025157      10.642356       0.100982       6.198064          -0.000001
          179              O       5.182854       3.192416      16.096161      -0.630760      35.079617 0.56999141E+03  0.13894880E+05                                 8.410022                            7.312418       0.297356       2.117797                    0.997279      28.893348      76.316527       0.714224       0.351791      -1.145533       0.022878      -0.010224       0.045710       0.052128       0.010914       0.052392      -0.006905      -0.034673      -0.106343      -0.074214       0.032217       0.041997              9.158157       9.329698       0.799102       3.409226       6.258977       1.115902      11.885796           0.000001
          180              O       7.292207       3.778124      16.133713      -0.515520      25.755054 0.40834177E+03  0.91470620E+04                                 6.756748                            6.141201       0.855884       2.346380                    0.998001      26.128098      65.898215       0.789467       0.346349      -1.151378      -0.005508       0.016347       0.011166       0.020548      -0.008220      -0.044507      -0.031384      -0.036869      -0.064752      -0.068560       0.020238       0.048322              7.122337       7.601579       0.260126      -2.467002       4.897315       0.262381       8.868117           0.000001
          181              O       5.938610      10.245321       3.258491      -0.642727      39.976907 0.65471577E+03  0.16556681E+05                                 9.289416                            7.957886       0.099946       2.051590                    0.996086      29.667116      80.345822       0.667747       0.362722      -1.134482      -0.017698      -0.027064       0.039394       0.050966       0.013136      -0.024921       0.001400      -0.102859       0.136648      -0.080765       0.030167       0.050599             10.234192       8.226323       2.055081      -0.098423      16.543887      -0.375966       5.932366           0.000000
          182              O       2.866346      11.276411       4.120481      -0.516701      32.230417 0.43383208E+03  0.98410753E+04                                 7.954726                            6.335004       0.889801       2.367673                    0.997918      25.825407      65.000133       0.778362       0.346899      -1.153870      -0.005157       0.007969       0.011096       0.014602      -0.050318       0.019140       0.020614       0.005577       0.056918      -0.068887       0.027973       0.040914              9.427556      10.133178      -3.982266      -3.822169      11.050161       3.291180       7.099328           0.000001
          183              O       2.729521      13.424009       4.280930      -0.591554      36.386390 0.52227514E+03  0.12436641E+05                                 8.611522                            6.987352       0.667081       2.263400                    0.997657      27.595676      71.666290       0.733745       0.350556      -1.148365      -0.016000      -0.011729      -0.003299       0.020111       0.024466       0.042593      -0.020184      -0.075875       0.015786      -0.074954       0.029313       0.045641              9.768916       8.160591       1.449985      -1.901159      15.106875       0.640707       6.039280           0.000000
          184              O       6.459253       8.149583       3.867858      -0.573204      30.638160 0.48427846E+03  0.11337288E+05                                 7.655223                            6.747487       0.507114       2.215149                    0.996874      27.377775      70.929566       0.742116       0.352550      -1.144598      -0.020696       0.019997       0.027533       0.039828      -0.071555      -0.009847      -0.005427       0.012439       0.113709      -0.091653       0.037923       0.053730              8.164082      10.806404      -2.940119       1.622465       8.326795      -1.101335       5.359046          -0.000000
          185              O       2.377976       5.285103       5.158282      -0.580505      32.588571 0.48598028E+03  0.11365058E+05                                 7.969024                            6.730092       0.628263       2.254113                    0.997405      27.244753      70.102189       0.749374       0.349506      -1.149308      -0.018782       0.017456      -0.025329       0.036042      -0.044447       0.020379       0.021502      -0.065701       0.102991      -0.079325       0.029817       0.049508              8.828859       6.942496      -0.830023       0.514996      10.426015      -4.850034       9.118066          -0.000001
          186              O       0.434151       5.741162       4.198999      -0.595910      34.518629 0.51094426E+03  0.12086095E+05                                 8.261863                            6.865306       0.608312       2.230455                    0.998818      27.803463      71.690532       0.748542       0.345922      -1.153546       0.028203      -0.022658      -0.006385       0.036737       0.023746      -0.021078       0.053048       0.079480      -0.057047      -0.085452       0.028718       0.056733              9.290124      15.023674       2.695788      -1.812276       6.789333      -1.523918       6.057365          -0.000001
          187              O       3.330698       5.753364      16.558734      -0.598120      35.153690 0.54908171E+03  0.13237292E+05                                 8.392094                            7.197546       0.588651       2.236864                    0.996105      27.811324      72.631763       0.718093       0.353804      -1.145921       0.010793       0.028367       0.019750       0.036211      -0.001162       0.004118       0.025755       0.013665      -0.239256      -0.085492       0.038638       0.046855              9.093467       5.509176      -1.243074      -0.304551      12.721909       3.341123       9.049315           0.000001
          188              O       3.148154       7.865880      15.884504      -0.573552      33.703930 0.51686722E+03  0.12265192E+05                                 8.150369                            6.955132       0.614631       2.256529                    0.996434      27.192563      70.296566       0.735441       0.350964      -1.149031       0.032537      -0.001816       0.016791       0.036660       0.019899       0.020206      -0.057889       0.030033       0.016564      -0.074364       0.021174       0.053190              8.934703       5.332343      -0.080172       0.872713       8.812197      -3.642156      12.659568           0.000001
          189              O       9.326297      10.063812       3.352371      -0.644342      38.126557 0.58306584E+03  0.14300884E+05                                 8.921207                            7.396803       0.285284       2.107480                    0.997727      29.169942      77.397598       0.709674       0.351886      -1.144938       0.033817       0.015289       0.042206       0.056202      -0.039703      -0.011996       0.000756       0.070296       0.106855      -0.071005       0.024259       0.046745             10.158318      10.127504       0.559932       5.883139       7.201213       0.693280      13.146237           0.000000
          190              O       9.512398       8.777999       5.098540      -0.532607      27.428389 0.42872751E+03  0.97182150E+04                                 7.067742                            6.292877       0.784997       2.314450                    0.998344      26.527868      67.232282       0.780104       0.346376      -1.151732      -0.013012       0.013585       0.014981       0.024048       0.007887      -0.040824      -0.016121      -0.046733      -0.134133      -0.070008       0.016080       0.053928              7.507505       5.682094       1.984731       1.025156      10.642360      -0.100978       6.198061          -0.000001
          191              O      10.759028      10.818827       9.507489      -0.630760      35.079626 0.56999172E+03  0.13894889E+05                                 8.410023                            7.312420       0.297356       2.117797                    0.997279      28.893348      76.316526       0.714224       0.351791      -1.145533       0.022878      -0.010224      -0.045710       0.052128       0.010914      -0.052392       0.006905      -0.034673      -0.106343      -0.074214       0.032217       0.041997              9.158158       9.329700       0.799100      -3.409226       6.258978      -1.115900      11.885797           0.000001
          192              O       1.062882      11.404535       9.469937      -0.515520      25.755050 0.40834168E+03  0.91470597E+04                                 6.756747                            6.141200       0.855884       2.346380                    0.998001      26.128096      65.898208       0.789467       0.346349      -1.151378      -0.005508       0.016347      -0.011166       0.020548      -0.008220       0.044507       0.031384      -0.036869      -0.064752      -0.068560       0.020238       0.048322              7.122336       7.601578       0.260126       2.467002       4.897314      -0.262381       8.868115           0.000001
          193              O      10.789914      12.633912      11.793041      -0.642727      39.976905 0.65471569E+03  0.16556679E+05                                 9.289416                            7.957886       0.099946       2.051590                    0.996086      29.667115      80.345818       0.667747       0.362722      -1.134482       0.017698       0.027064       0.039394       0.050966       0.013136       0.024921      -0.001400      -0.102859       0.136648      -0.080765       0.030167       0.050599             10.234192       8.226323       2.055082       0.098423      16.543889       0.375965       5.932365           0.000000
          194              O       2.056678      11.602822      12.655031      -0.516701      32.230409 0.43383204E+03  0.98410741E+04                                 7.954725                            6.335004       0.889801       2.367673                    0.997918      25.825406      65.000129       0.778362       0.346899      -1.153870       0.005157      -0.007969       0.011096       0.014602      -0.050318      -0.019140      -0.020614       0.005577       0.056918      -0.068887       0.027973       0.040914              9.427553      10.133176      -3.982265       3.822168      11.050158      -3.291179       7.099327           0.000001
          195              O       2.193502       9.455224      12.815480      -0.591554      36.386393 0.52227527E+03  0.12436645E+05                                 8.611523                            6.987353       0.667081       2.263400                    0.997657      27.595676      71.666289       0.733745       0.350556      -1.148365       0.016000       0.011729      -0.003299       0.020111       0.024466      -0.042593       0.020184      -0.075875       0.015786      -0.074954       0.029313       0.045641              9.768916       8.160594       1.449989       1.901159      15.106873      -0.640707       6.039281           0.000000
          196              O      10.269270      14.729650      12.402408      -0.573204      30.638174 0.48427874E+03  0.11337296E+05                                 7.655226                            6.747489       0.507114       2.215149                    0.996874      27.377776      70.929571       0.742116       0.352550      -1.144598       0.020696      -0.019997       0.027533       0.039828      -0.071555       0.009847       0.005427       0.012439       0.113709      -0.091653       0.037923       0.053730              8.164085      10.806415      -2.940121      -1.622466       8.326794       1.101334       5.359047          -0.000000
          197              O       3.198198       2.341308      13.692832      -0.580505      32.588579 0.48598061E+03  0.11365068E+05                                 7.969025                            6.730094       0.628263       2.254113                    0.997405      27.244755      70.102197       0.749374       0.349506      -1.149308       0.018782      -0.017456      -0.025329       0.036042      -0.044447      -0.020379      -0.021502      -0.065701       0.102991      -0.079325       0.029817       0.049508              8.828860       6.942500      -0.830024      -0.514996      10.426016       4.850033       9.118064          -0.000001
          198              O       5.142024       1.885249      12.733549      -0.595910      34.518636 0.51094431E+03  0.12086096E+05                                 8.261864                            6.865307       0.608312       2.230455                    0.998818      27.803464      71.690537       0.748542       0.345922      -1.153546      -0.028203       0.022658      -0.006385       0.036737       0.023746       0.021078      -0.053048       0.079480      -0.057047      -0.085452       0.028718       0.056734              9.290126      15.023678       2.695788       1.812276       6.789334       1.523918       6.057365          -0.000001
          199              O       2.245477       1.873047       8.024184      -0.598120      35.153687 0.54908167E+03  0.13237291E+05                                 8.392094                            7.197546       0.588651       2.236864                    0.996105      27.811323      72.631760       0.718093       0.353804      -1.145921      -0.010793      -0.028367       0.019750       0.036211      -0.001162      -0.004118      -0.025755       0.013665      -0.239256      -0.085492       0.038638       0.046855              9.093466       5.509176      -1.243075       0.304552      12.721909      -3.341123       9.049314           0.000001
          200              O       1.774870      15.013353       7.349954      -0.573552      33.703930 0.51686720E+03  0.12265191E+05                                 8.150369                            6.955132       0.614631       2.256529                    0.996434      27.192563      70.296565       0.735441       0.350964      -1.149031      -0.032537       0.001816       0.016791       0.036660       0.019899      -0.020206       0.057889       0.030033       0.016564      -0.074364       0.021174       0.053190              8.934703       5.332343      -0.080172      -0.872712       8.812196       3.642157      12.659569           0.000001
          201              O       7.402227      12.815421      11.886921      -0.644342      38.126561 0.58306585E+03  0.14300885E+05                                 8.921208                            7.396804       0.285284       2.107480                    0.997727      29.169942      77.397599       0.709674       0.351886      -1.144938      -0.033817      -0.015289       0.042206       0.056202      -0.039703       0.011996      -0.000756       0.070296       0.106855      -0.071005       0.024259       0.046745             10.158319      10.127506       0.559932      -5.883140       7.201214      -0.693279      13.146237           0.000000
          202              O       7.216125      14.101234      13.633090      -0.532607      27.428390 0.42872753E+03  0.97182156E+04                                 7.067742                            6.292877       0.784997       2.314450                    0.998344      26.527868      67.232285       0.780104       0.346376      -1.151732       0.013012      -0.013585       0.014981       0.024048       0.007887       0.040824       0.016121      -0.046733      -0.134133      -0.070008       0.016080       0.053928              7.507505       5.682094       1.984728      -1.025157      10.642360       0.100979       6.198062          -0.000001
          203              O       5.969495      12.060406       0.972939      -0.630760      35.079617 0.56999142E+03  0.13894880E+05                                 8.410022                            7.312418       0.297356       2.117797                    0.997279      28.893348      76.316527       0.714224       0.351791      -1.145533      -0.022878       0.010224      -0.045710       0.052128       0.010914       0.052392      -0.006905      -0.034673      -0.106343      -0.074214       0.032217       0.041997              9.158157       9.329697       0.799102       3.409225       6.258977       1.115902      11.885796           0.000001
          204              O       3.860142      11.474698       0.935387      -0.515520      25.755056 0.40834180E+03  0.91470630E+04                                 6.756749                            6.141201       0.855884       2.346380                    0.998001      26.128098      65.898217       0.789467       0.346349      -1.151378       0.005508      -0.016347      -0.011166       0.020548      -0.008220      -0.044507      -0.031384      -0.036869      -0.064752      -0.068560       0.020238       0.048322              7.122337       7.601579       0.260126      -2.467002       4.897315       0.262381       8.868117           0.000001

******************************************************
Auxiliary information for the entire system
The total spin magnetic moment of the unit cell is   -0.000014
The total net atomic charge of the unit cell is   0.000000
Accuracy of reproducing the electrostatic potential in the unit cell:
  The inner radius (bohr) =    5.0000
  The outer radius (bohr) =   12.0000
  Valid grid points have density less than (e/(bohr^3)) =    0.0001
  The number of valid grid points were=       104794
  The rms potential error without charges in kcal/mol is=      5.09109
  The rms potential error with partial charges in kcal/mol is=      1.00049
  The RRMSE value at monopole order=      0.19652
  The rms potential error with partial charges and cloud penetration in kcal/mol is=      1.00178
  The RRMSE value at monopole order with cloud penetration is=      0.19677
  The rms potential error with partial charges and atomic dipoles in kcal/mol is=      0.37989
  The RRMSE value at dipole order=      0.07462
  The rms potential error with partial charges, atomic dipoles and cloud penetration in kcal/mol is=      0.36488
  The RRMSE value at dipole order with cloud penetration=      0.07167

******************************************************
The electron densities and ab initio electrostatic potential were computed in VASP using the PBE functional and
projector augmented wave method. See the main text of the journal article for a description of computational details.
The atomic charges, dipoles, and quadrupoles were computed with the DDEC6 method as described in
(a) T. A. Manz and N. Gabaldon Limas, RSC Adv. 6 (2016) 47771-47801 DOI: 10.1039/c6ra04656h
(b) N. Gabaldon Limas and T. A. Manz, RSC Adv. 8 (2018) 2678-2707 DOI: 10.1039/c7ra11829e.
For each atom in the material, the electron cloud parameters were fit to the spherically averaged atom-in-material
electron density using radial positions for which this density was between 10^-4 and 10^-2 electrons per cubic bohr.
The polarizabilities, dispersion coefficients, and quantum Drude oscillator (QDO) parameters were fit using the MCLF method.
The magnetic structure of the system was optimized in VASP from the default ferromagnetic initial guess using spin polarization.
The atomic spin moments (ASMs) were computed on this optimized magnetic structure using the DDEC6 partition as inputs
to the method of T. A. Manz and D. S. Sholl, J. Chem. Theory Comput. 7 (2011) 4146-4164 DOI: 10.1021/ct200539n.
The RMSE and RRMSE were computed using a uniform grid with Ewald summation.
