# Supplementary material for: A collection of forcefield precursors for metal–organic frameworks
Source: RSC Adv. 2019 Nov 13;9(63):36492–507. doi: 10.1039/c9ra07327b (PMC9075174; doi:10.1039/c9ra07327b)
Supplement: RA-009-C9RA07327B-s3701 [file RA-009-C9RA07327B-s3701.xyz]

  292
jmolscript: load "" {1 1 1} spacegroup "x,y,z" unitcell [{      9.043900     0.000000     0.000000 }, {      0.000000    16.695000     0.000000 }, {      0.000000     0.000000    26.523000 }]
Cd     0.203578     9.843873    23.602022     1.109162
Cd     4.291602     0.421883     0.581119     0.902088
Cd     4.322261     2.132619    20.032557     0.890315
Cd     4.318372     1.496373    23.602022     1.109163
Cd     0.230348     8.769383     0.581119     0.902088
Cd     0.199689    10.480119    20.032557     0.890315
Cd     8.840322     6.851127    10.340522     1.109162
Cd     4.752298    16.273117    13.842619     0.902088
Cd     4.721639    14.562381     6.771057     0.890315
Cd     4.725528    15.198627    10.340522     1.109163
Cd     8.813552     7.925617    13.842619     0.902088
Cd     8.844211     6.214881     6.771057     0.890315
H      3.449343     6.496024    23.674430     0.103422
H      4.549986     7.900074    25.899710     0.110809
H      4.580735     8.430975    24.422378     0.118418
H      6.013289     6.646280    23.791131     0.096777
H      6.811865     5.143730    25.443514     0.107903
H      5.954504     5.866623     0.018566     0.113303
H      4.879184     4.412488    24.350766     0.088270
H      2.709552     4.901652    25.196850     0.109628
H      3.322729     5.713029    26.393037     0.101307
H      5.921041    12.928608    23.106838     0.086991
H      4.588875    11.729907    20.894819     0.111513
H      4.573500    11.142243    22.350932     0.115079
H      3.447535    13.052151    23.133361     0.091469
H      2.718596    14.699947    21.663986     0.107570
H      3.389654    13.952012    20.457190     0.110740
H      4.803215    15.042195    22.650642     0.087784
H      6.764837    14.492930    21.608288     0.105999
H      5.973496    13.818452    20.435971     0.105424
H      4.899081     0.370629    17.335433     0.113375
H      3.673632     1.240439    16.887194     0.113570
H      3.703477     3.612798    17.213427     0.114663
H      4.978667     4.292285    17.826108     0.120928
H      6.906826     1.487525    18.279652     0.117756
H      6.875173     3.048507    18.452051     0.119715
H      7.056955     3.844859    15.083630     0.106983
H      6.973751     4.464243    16.521177     0.102744
H      7.063286     1.482516    14.821052     0.105272
H      6.992743     0.552604    16.078243     0.101107
H      3.828283     2.662853    14.982843     0.113165
H      5.155023     2.751336    14.152673     0.118437
H      1.072607    14.843525    23.674430     0.103422
H     -0.028036    16.247574    25.899710     0.110809
H      8.985115     0.083475    24.422378     0.118418
H      7.552561    14.993780    23.791131     0.096777
H      6.753985    13.491229    25.443514     0.107903
H      7.611346    14.214123     0.018566     0.113303
H      8.686666    12.759989    24.350766     0.088270
H      1.812398    13.249152    25.196850     0.109628
H      1.199221    14.060529    26.393037     0.101307
H      7.644809     4.581108    23.106838     0.086991
H      8.976975     3.382407    20.894819     0.111513
H      8.992350     2.794743    22.350932     0.115079
H      1.074415     4.704651    23.133361     0.091469
H      1.803354     6.352448    21.663986     0.107571
H      1.132296     5.604512    20.457190     0.110740
H      8.762635     6.694695    22.650642     0.087784
H      6.801013     6.145429    21.608288     0.105999
H      7.592354     5.470951    20.435971     0.105424
H      8.666769     8.718129    17.335433     0.113375
H      0.848318     9.587938    16.887194     0.113570
H      0.818473    11.960298    17.213427     0.114663
H      8.587183    12.639784    17.826108     0.120928
H      6.659024     9.835024    18.279652     0.117756
H      6.690677    11.396007    18.452051     0.119715
H      6.508895    12.192358    15.083630     0.106983
H      6.592099    12.811743    16.521177     0.102744
H      6.502564     9.830016    14.821052     0.105272
H      6.573107     8.900105    16.078243     0.101107
H      0.693667    11.010352    14.982843     0.113165
H      8.410827    11.098836    14.152673     0.118437
H      4.144819    16.324371     4.073933     0.113375
H      5.370268    15.454562     3.625694     0.113570
H      5.340423    13.082202     3.951927     0.114663
H      4.065233    12.402716     4.564608     0.120928
H      2.137074    15.207476     5.018152     0.117756
H      2.168727    13.646493     5.190551     0.119715
H      1.986945    12.850142     1.822130     0.106983
H      2.070149    12.230757     3.259677     0.102744
H      1.980614    15.212484     1.559552     0.105272
H      2.051157    16.142395     2.816743     0.101107
H      5.215617    14.032148     1.721343     0.113165
H      3.888877    13.943664     0.891173     0.118437
H      5.594557    10.198976    10.412930     0.103422
H      4.493914     8.794926    12.638210     0.110809
H      4.463165     8.264025    11.160878     0.118418
H      3.030611    10.048720    10.529631     0.096777
H      2.232035    11.551270    12.182014     0.107903
H      3.089396    10.828377    13.280066     0.113303
H      4.164716    12.282512    11.089266     0.088270
H      6.334348    11.793348    11.935350     0.109628
H      5.721171    10.981971    13.131537     0.101307
H      3.122859     3.766392     9.845338     0.086991
H      4.455025     4.965093     7.633319     0.111513
H      4.470400     5.552757     9.089432     0.115079
H      5.596365     3.642849     9.871861     0.091469
H      6.325304     1.995053     8.402486     0.107570
H      5.654246     2.742989     7.195690     0.110740
H      4.240685     1.652805     9.389142     0.087784
H      2.279063     2.202071     8.346788     0.105999
H      3.070404     2.876549     7.174472     0.105424
H      0.377131     7.976871     4.073933     0.113375
H      8.195582     7.107062     3.625694     0.113570
H      8.225427     4.734702     3.951927     0.114663
H      0.456717     4.055216     4.564608     0.120928
H      2.384876     6.859976     5.018152     0.117756
H      2.353223     5.298993     5.190551     0.119715
H      2.535005     4.502642     1.822130     0.106983
H      2.451801     3.883257     3.259677     0.102744
H      2.541336     6.864984     1.559552     0.105272
H      2.470793     7.794896     2.816743     0.101107
H      8.350233     5.684648     1.721343     0.113165
H      0.633073     5.596164     0.891173     0.118437
H      7.971293     1.851476    10.412930     0.103422
H      0.028036     0.447426    12.638210     0.110809
H      0.058785    16.611525    11.160878     0.118418
H      1.491339     1.701221    10.529631     0.096777
H      2.289915     3.203771    12.182014     0.107903
H      1.432554     2.480877    13.280066     0.113303
H      0.357234     3.935012    11.089266     0.088270
H      7.231502     3.445848    11.935350     0.109628
H      7.844679     2.634471    13.131537     0.101307
H      1.399091    12.113892     9.845338     0.086991
H      0.066925    13.312593     7.633319     0.111513
H      0.051550    13.900257     9.089432     0.115079
H      7.969485    11.990349     9.871861     0.091469
H      7.240546    10.342553     8.402486     0.107571
H      7.911604    11.090488     7.195690     0.110740
H      0.281265    10.000305     9.389142     0.087784
H      2.242887    10.549571     8.346788     0.105999
H      1.451546    11.224049     7.174472     0.105424
C      2.182293     7.592886    24.873269     0.633693
C      3.409550     6.738102    24.621301    -0.099209
C      4.608771     7.631284    24.968752    -0.212783
C      5.949077     6.900044    24.735350    -0.108892
C      5.983444     5.621207    25.605304    -0.229309
C      4.803215     4.716337    25.279071    -0.105011
C      3.442108     5.480969    25.459428    -0.228188
C      7.096748     7.816599    25.077497     0.651284
C      4.784223     3.505950    26.196767     0.639974
C      7.120262    11.763297    21.915955     0.651271
C      5.931894    12.704895    22.152010    -0.107356
C      4.613293    11.961968    21.836386    -0.219744
C      3.407742    12.838455    22.178533    -0.098972
C      2.143404    12.013722    21.929216     0.642910
C      3.463814    14.133987    21.406713    -0.222945
C      4.780606    14.856881    21.690509    -0.097011
C      5.955408    14.008774    21.385495    -0.230651
C      4.809546    16.200828    20.979693     0.641087
C      4.641329     1.223744    16.953502    -0.057318
C      4.672079     3.572730    17.253211    -0.060963
C      6.583959     2.313927    17.887111    -0.057510
C      6.673494     3.726324    15.966846    -0.045064
C      6.680729     1.392363    15.706921    -0.061605
C      4.795980     2.649497    15.049150    -0.047071
C      2.339657    15.940386    24.873269     0.633693
C      1.112400    15.085602    24.621301    -0.099209
C      8.957079    15.978785    24.968752    -0.212783
C      7.616773    15.247544    24.735350    -0.108892
C      7.582406    13.968707    25.605304    -0.229309
C      8.762635    13.063837    25.279071    -0.105011
C      1.079842    13.828469    25.459428    -0.228188
C      6.469102    16.164099    25.077497     0.651284
C      8.781627    11.853450    26.196767     0.639974
C      6.445588     3.415797    21.915955     0.651271
C      7.633956     4.357395    22.152010    -0.107356
C      8.952557     3.614467    21.836386    -0.219744
C      1.114208     4.490955    22.178533    -0.098972
C      2.378546     3.666222    21.929216     0.642910
C      1.058136     5.786487    21.406713    -0.222945
C      8.785244     6.509380    21.690509    -0.097011
C      7.610442     5.661275    21.385495    -0.230651
C      8.756304     7.853328    20.979693     0.641087
C      8.924521     9.571244    16.953502    -0.057318
C      8.893771    11.920230    17.253211    -0.060963
C      6.981891    10.661427    17.887111    -0.057510
C      6.892356    12.073824    15.966846    -0.045064
C      6.885121     9.739863    15.706921    -0.061605
C      8.769870    10.996996    15.049150    -0.047071
C      4.402571    15.471257     3.692002    -0.057318
C      4.371821    13.122270     3.991712    -0.060963
C      2.459941    14.381073     4.625611    -0.057510
C      2.370406    12.968676     2.705346    -0.045064
C      2.363171    15.302637     2.445421    -0.061605
C      4.247920    14.045504     1.787650    -0.047071
C      6.861607     9.102114    11.611769     0.633693
C      5.634350     9.956898    11.359801    -0.099209
C      4.435129     9.063716    11.707252    -0.212783
C      3.094823     9.794957    11.473850    -0.108892
C      3.060456    11.073794    12.343804    -0.229309
C      4.240685    11.978663    12.017571    -0.105011
C      5.601792    11.214032    12.197928    -0.228188
C      1.947152     8.878401    11.815997     0.651284
C      4.259677    13.189050    12.935267     0.639974
C      1.923638     4.931703     8.654455     0.651271
C      3.112006     3.990105     8.890510    -0.107356
C      4.430607     4.733032     8.574886    -0.219744
C      5.636158     3.856545     8.917033    -0.098972
C      6.900496     4.681278     8.667716     0.642910
C      5.580086     2.561013     8.145213    -0.222945
C      4.263294     1.838120     8.429009    -0.097011
C      3.088492     2.686225     8.123995    -0.230651
C      4.234354     0.494172     7.718193     0.641087
C      0.119379     7.123756     3.692002    -0.057318
C      0.150129     4.774770     3.991712    -0.060963
C      2.062009     6.033573     4.625611    -0.057510
C      2.151544     4.621176     2.705346    -0.045064
C      2.158779     6.955137     2.445421    -0.061605
C      0.274030     5.698004     1.787650    -0.047071
C      6.704243     0.754614    11.611769     0.633693
C      7.931500     1.609398    11.359801    -0.099209
C      0.086821     0.716216    11.707252    -0.212783
C      1.427127     1.447457    11.473850    -0.108892
C      1.461494     2.726293    12.343804    -0.229309
C      0.281265     3.631163    12.017571    -0.105011
C      7.964058     2.866532    12.197928    -0.228189
C      2.574798     0.530901    11.815997     0.651284
C      0.262273     4.841550    12.935267     0.639974
C      2.598312    13.279203     8.654455     0.651271
C      1.409944    12.337605     8.890510    -0.107356
C      0.091343    13.080533     8.574886    -0.219744
C      7.929692    12.204045     8.917033    -0.098972
C      6.665354    13.028778     8.667716     0.642910
C      7.985764    10.908513     8.145213    -0.222945
C      0.258656    10.185620     8.429009    -0.097011
C      1.433458    11.033726     8.123995    -0.230651
C      0.287596     8.841672     7.718193     0.641087
N      5.078150     2.290554    17.831413    -0.128911
N      5.231896     3.768062    15.863406    -0.175048
N      7.158247     2.475868    16.534438    -0.158985
N      5.223757     1.345617    15.590219    -0.142975
N      8.487700    10.638054    17.831413    -0.128911
N      8.333954    12.115562    15.863406    -0.175048
N      6.407603    10.823368    16.534438    -0.158985
N      8.342093     9.693117    15.590219    -0.142975
N      3.965750    14.404446     4.569913    -0.128911
N      3.812004    12.926939     2.601906    -0.175048
N      1.885653    14.219131     3.272938    -0.158986
N      3.820143    15.349383     2.328719    -0.142975
N      0.556200     6.056946     4.569913    -0.128911
N      0.709946     4.579439     2.601906    -0.175048
N      2.636297     5.871632     3.272938    -0.158985
N      0.701807     7.001883     2.328719    -0.142975
O      1.989658     8.579560    24.109407    -0.590937
O      4.472209     2.380707    25.759138    -0.601724
O      7.651139     8.377551    24.125321    -0.574539
O      7.546230    11.127217    22.844260    -0.574827
O      4.221693     0.489164    21.527923    -0.602047
O      1.660460    11.394338    22.876088    -0.576378
O      1.448833     7.337453    25.867882    -0.588674
O      7.370778     7.943481    26.324078    -0.589366
O      7.549848    11.726568    20.709158    -0.607159
O      1.724672    11.966976    20.714463    -0.601028
O      5.343136    16.317693    19.865727    -0.585113
O      5.129700     3.711299     0.851388    -0.594589
O      2.532292     0.232060    24.109407    -0.590937
O      0.049741    10.728207    25.759138    -0.601724
O      5.914711     0.030051    24.125321    -0.574539
O      6.019620     2.779718    22.844260    -0.574827
O      0.300257     8.836664    21.527923    -0.602047
O      2.861490     3.046838    22.876088    -0.576378
O      3.073117    15.684953    25.867882    -0.588674
O      6.195072    16.290981    26.324078    -0.589366
O      6.016002     3.379068    20.709158    -0.607159
O      2.797278     3.619476    20.714463    -0.601028
O      8.222714     7.970193    19.865727    -0.585114
O      8.436150    12.058799     0.851388    -0.594589
O      7.054242     8.115439    10.847907    -0.590937
O      4.571691    14.314293    12.497638    -0.601724
O      1.392761     8.317449    10.863821    -0.574539
O      1.497670     5.567783     9.582760    -0.574827
O      4.822207    16.205837     8.266423    -0.602047
O      7.383440     5.300663     9.614588    -0.576378
O      7.595067     9.357547    12.606382    -0.588674
O      1.673121     8.751519    13.062578    -0.589366
O      1.494052     4.968432     7.447658    -0.607159
O      7.319228     4.728024     7.452963    -0.601028
O      3.700764     0.377307     6.604227    -0.585113
O      3.914200    12.983701    14.112888    -0.594589
O      6.511608    16.462940    10.847907    -0.590937
O      8.994159     5.966793    12.497638    -0.601724
O      3.129189    -0.030051    10.863821    -0.574539
O      3.024280    13.915283     9.582760    -0.574827
O      8.743643     7.858337     8.266423    -0.602047
O      6.182410    13.648163     9.614588    -0.576378
O      5.970783     1.010047    12.606382    -0.588674
O      2.848829     0.404019    13.062578    -0.589366
O      3.027898    13.315932     7.447658    -0.607159
O      6.246622    13.075524     7.452963    -0.601028
O      0.821186     8.724807     6.604227    -0.585113
O      0.607750     4.636202    14.112888    -0.594589

The following XYZ coordinates are in angstroms. Other properties are in atomic units.
The sperically averaged electron density of each atom fit to a function of the form exp(a - br)
eigen_1, eigen_2 and eigen_3 are the three eigenvalues of traceless quadrupole moment tensor
  atom number  atomic symbol              X              Y              Z     net charge C6 coefficient C8 coefficient C10 coefficient fluctuating dipole atomic polarizability isotropic forcefield polarizability              a              b squared Pearson coefficient          <r^3>          <r^4>         wp_QDO          m_QDO          q_QDO       dipole_x       dipole_y       dipole_z         dipole            Qxy            Qxz            Qyz     Q(x^2-y^2)  Q(3z^2 - R^2)        eigen_1        eigen_2        eigen_3 static polarizability      alpha(xx)      alpha(xy)      alpha(xz)      alpha(yy)      alpha(yz)      alpha(zz) atomic spin moment
            1             Cd       0.203578       9.843873      23.602022       1.109162     180.597304 0.40546996E+04  0.15123336E+06                                24.564969                           20.274705       0.545964       1.923185                    0.998550      73.433296     193.891150       0.431952       0.380173      -1.199233       0.007091       0.010205      -0.014810       0.019332       0.012254      -0.017047       0.073639       0.087707      -0.204399      -0.120388       0.040239       0.080149             28.843111      25.277744       0.130796       0.900078      34.723671      -3.010136      26.527917          -0.000007
            2             Cd       4.291602       0.421883       0.581119       0.902088     150.631038 0.40722857E+04  0.15280174E+06                                21.721984                           19.938026       0.797533       1.952367                    0.998887      79.053714     212.740168       0.445922       0.366064      -1.204699       0.017542       0.019242      -0.063806       0.068915      -0.063505       0.045279       0.075913       0.174174      -0.191616      -0.156874       0.014935       0.141939             23.634347      18.749550       3.763868      -3.776702      28.249098      -6.289711      23.904392           0.000007
            3             Cd       4.322261       2.132619      20.032557       0.890315     142.612885 0.37878094E+04  0.13931054E+06                                20.685604                           18.964389       0.927300       2.004728                    0.997255      77.714545     205.762279       0.467724       0.356058      -1.215400      -0.021648       0.034847       0.076911       0.087168       0.027367       0.065049      -0.041405       0.009612      -0.356090      -0.150639       0.059032       0.091607             22.775120      17.743089      -0.860599      -4.201528      20.502739      -0.997375      30.079533           0.000006
            4             Cd       4.318372       1.496373      23.602022       1.109163     180.597297 0.40546998E+04  0.15123337E+06                                24.564967                           20.274705       0.545964       1.923185                    0.998550      73.433296     193.891146       0.431952       0.380173      -1.199233      -0.007091       0.010205      -0.014810       0.019333      -0.012254       0.017047       0.073639       0.087707      -0.204399      -0.120388       0.040239       0.080149             28.843108      25.277739      -0.130798      -0.900075      34.723673      -3.010134      26.527913          -0.000007
            5             Cd       0.230348       8.769383       0.581119       0.902088     150.631061 0.40722862E+04  0.15280176E+06                                21.721986                           19.938027       0.797533       1.952367                    0.998887      79.053713     212.740171       0.445922       0.366064      -1.204699      -0.017542       0.019242      -0.063806       0.068915       0.063505      -0.045279       0.075913       0.174173      -0.191616      -0.156874       0.014935       0.141939             23.634351      18.749553      -3.763869       3.776704      28.249102      -6.289713      23.904397           0.000007
            6             Cd       0.199689      10.480119      20.032557       0.890315     142.612878 0.37878093E+04  0.13931053E+06                                20.685603                           18.964389       0.927300       2.004728                    0.997255      77.714544     205.762276       0.467724       0.356058      -1.215400       0.021648       0.034847       0.076911       0.087168      -0.027367      -0.065049      -0.041405       0.009612      -0.356090      -0.150639       0.059032       0.091607             22.775119      17.743089       0.860599       4.201528      20.502736      -0.997374      30.079532           0.000006
            7             Cd       8.840322       6.851127      10.340522       1.109162     180.597311 0.40546994E+04  0.15123335E+06                                24.564969                           20.274704       0.545964       1.923185                    0.998550      73.433297     193.891153       0.431952       0.380173      -1.199233      -0.007091      -0.010205      -0.014810       0.019332       0.012254       0.017047      -0.073639       0.087707      -0.204399      -0.120388       0.040239       0.080149             28.843112      25.277749       0.130797      -0.900077      34.723673       3.010137      26.527913          -0.000007
            8             Cd       4.752298      16.273117      13.842619       0.902088     150.631072 0.40722863E+04  0.15280177E+06                                21.721987                           19.938028       0.797533       1.952367                    0.998887      79.053718     212.740189       0.445922       0.366064      -1.204699      -0.017542      -0.019242      -0.063806       0.068915      -0.063505      -0.045279      -0.075913       0.174174      -0.191616      -0.156874       0.014935       0.141939             23.634352      18.749554       3.763867       3.776706      28.249102       6.289710      23.904399           0.000007
            9             Cd       4.721639      14.562381       6.771057       0.890315     142.612862 0.37878093E+04  0.13931053E+06                                20.685602                           18.964389       0.927300       2.004728                    0.997255      77.714544     205.762273       0.467724       0.356058      -1.215400       0.021648      -0.034847       0.076911       0.087168       0.027367      -0.065049       0.041405       0.009612      -0.356090      -0.150639       0.059032       0.091607             22.775116      17.743089      -0.860599       4.201527      20.502734       0.997370      30.079526           0.000006
           10             Cd       4.725528      15.198627      10.340522       1.109163     180.597312 0.40546995E+04  0.15123335E+06                                24.564968                           20.274704       0.545964       1.923185                    0.998550      73.433295     193.891145       0.431952       0.380173      -1.199233       0.007091      -0.010205      -0.014810       0.019332      -0.012254      -0.017047      -0.073639       0.087708      -0.204399      -0.120388       0.040239       0.080149             28.843112      25.277744      -0.130799       0.900075      34.723678       3.010137      26.527913          -0.000007
           11             Cd       8.813552       7.925617      13.842619       0.902088     150.631038 0.40722853E+04  0.15280172E+06                                21.721983                           19.938024       0.797533       1.952367                    0.998887      79.053714     212.740167       0.445922       0.366064      -1.204699       0.017542      -0.019242      -0.063806       0.068915       0.063505       0.045279      -0.075913       0.174174      -0.191616      -0.156874       0.014935       0.141939             23.634347      18.749550      -3.763866      -3.776704      28.249097       6.289710      23.904393           0.000007
           12             Cd       8.844211       6.214881       6.771057       0.890315     142.612886 0.37878099E+04  0.13931056E+06                                20.685604                           18.964391       0.927300       2.004728                    0.997255      77.714546     205.762284       0.467724       0.356058      -1.215400      -0.021648      -0.034847       0.076911       0.087168      -0.027367       0.065049       0.041405       0.009612      -0.356089      -0.150639       0.059032       0.091607             22.775120      17.743092       0.860600      -4.201529      20.502736       0.997370      30.079532           0.000006
           13              H       3.449343       6.496024      23.674430       0.103422       1.028543 0.81827838E+01  0.80390659E+02                                 1.658262                            1.650288      -0.676045       2.547766                    0.999267       3.459399       9.533730       0.499519       1.248100      -0.716897       0.007546      -0.012853      -0.034371       0.037463       0.002268      -0.001013       0.002585      -0.006064       0.020701      -0.007466      -0.000261       0.007727              1.660033       1.559988      -0.002621       0.091003       1.487642       0.194820       1.932470          -0.000002
           14              H       4.549986       7.900074      25.899710       0.110809       1.107629 0.91977930E+01  0.92834096E+02                                 1.733838                            1.745309      -0.750565       2.511692                    0.998945       3.473706       9.632211       0.488641       1.241916      -0.719403       0.000978       0.001765       0.026448       0.026525      -0.000148      -0.002820       0.001613      -0.001901       0.016132      -0.004485      -0.002010       0.006495              1.715779       1.619904      -0.009136      -0.085828       1.542211       0.161434       1.985223          -0.000001
           15              H       4.580735       8.430975      24.422378       0.118418       1.022378 0.78070135E+01  0.75476547E+02                                 1.621746                            1.589051      -0.763693       2.509310                    0.999280       3.342302       9.009482       0.522344       1.212892      -0.725165       0.000777       0.022951      -0.021912       0.031741       0.002973      -0.001248      -0.004602      -0.009630       0.004236      -0.006366      -0.001903       0.008268              1.628226       1.484585      -0.015387       0.005487       1.917352      -0.372831       1.482741          -0.000003
           16              H       6.013289       6.646280      23.791131       0.096777       0.996547 0.78620867E+01  0.77021831E+02                                 1.662959                            1.647045      -0.885813       2.449046                    0.996818       3.613509      10.179896       0.483198       1.293912      -0.705392      -0.000494      -0.011390      -0.033538       0.035422      -0.001769      -0.001095       0.001643      -0.001540       0.012681      -0.004043      -0.000939       0.004982              1.672226       1.573324      -0.018818      -0.214806       1.501929       0.204389       1.941426          -0.000002
           17              H       6.811865       5.143730      25.443514       0.107903       1.070169 0.83101940E+01  0.81727743E+02                                 1.686471                            1.651704      -0.645730       2.557377                    0.999542       3.412937       9.324386       0.505898       1.231075      -0.721392       0.021813      -0.016333      -0.004950       0.027696      -0.005048      -0.000871      -0.001841       0.002733      -0.029309      -0.010182       0.000058       0.010124              1.702124       2.075308      -0.272637      -0.137741       1.567655       0.084454       1.463408          -0.000003
           18              H       5.954504       5.866623       0.018566       0.113303       1.218273 0.10236391E+02  0.10687269E+03                                 1.878886                            1.862673      -1.291460       2.254498                    0.993565       3.840026      11.083486       0.461561       1.271035      -0.710192      -0.007201       0.006890       0.026379       0.028199      -0.005099      -0.001153       0.003795       0.004415       0.021467      -0.009540       0.000677       0.008862              1.878770       1.720326       0.089889       0.030678       1.684100       0.144077       2.231885           0.000000
           19              H       4.879184       4.412488      24.350766       0.088270       1.042740 0.82862081E+01  0.82990844E+02                                 1.760860                            1.726339      -1.200819       2.291073                    0.993105       3.977426      11.666339       0.453423       1.348739      -0.691880       0.005348      -0.006067      -0.035651       0.036557       0.000739      -0.000775      -0.000913      -0.000533       0.016967      -0.003615      -0.002223       0.005837              1.788764       1.587956      -0.032231      -0.117150       1.714407       0.326742       2.063928          -0.000002
           20              H       2.709552       4.901652      25.196850       0.109628       1.145909 0.91759078E+01  0.93229402E+02                                 1.814835                            1.774042      -0.961299       2.411156                    0.996364       3.655422      10.412683       0.468697       1.286204      -0.707993      -0.020610      -0.017129      -0.011824       0.029291       0.006856       0.002635      -0.004285       0.002096      -0.019447      -0.010268       0.000048       0.010219              1.833216       2.011613       0.332613       0.211045       1.835322       0.196880       1.652714          -0.000002
           21              H       3.322729       5.713029      26.393037       0.101307       0.989271 0.75500151E+01  0.74045028E+02                                 1.721325                            1.663545      -1.138731       2.322483                    0.993434       3.867992      11.309467       0.454366       1.374525      -0.687067       0.003531       0.010246       0.024977       0.027227       0.003444       0.000591       0.002644      -0.003732       0.027404      -0.008527      -0.001280       0.009807              1.762935       1.541371      -0.103828      -0.277749       1.477494       0.165859       2.269939          -0.000000
           22              H       5.921041      12.928608      23.106838       0.086991       1.066514 0.86463415E+01  0.86626139E+02                                 1.729412                            1.718455      -0.916570       2.426803                    0.996175       3.718102      10.546326       0.477325       1.280782      -0.708143      -0.002933       0.010772       0.032192       0.034073       0.002592       0.001484       0.000672      -0.002797       0.013217      -0.005240       0.000321       0.004920              1.740268       1.621769      -0.010968       0.150474       1.577022       0.200056       2.022012          -0.000003
           23              H       4.588875      11.729907      20.894819       0.111513       1.104746 0.90273384E+01  0.90709557E+02                                 1.726813                            1.724258      -0.878128       2.451525                    0.997988       3.503923       9.701753       0.493556       1.235026      -0.720238       0.000176      -0.000012      -0.025814       0.025815      -0.001045      -0.002411       0.002410      -0.004689       0.018377      -0.005955      -0.001467       0.007422              1.718889       1.577424      -0.009954      -0.040271       1.515450       0.211614       2.063793           0.000001
           24              H       4.573500      11.142243      22.350932       0.115079       1.017742 0.77932868E+01  0.75324481E+02                                 1.622055                            1.592595      -0.666955       2.554443                    0.999733       3.316532       8.944212       0.519241       1.220454      -0.723907      -0.000744      -0.022322       0.020724       0.030468      -0.000625      -0.000445      -0.004943      -0.006821       0.000962      -0.004211      -0.002735       0.006946              1.626619       1.463026       0.032426      -0.030052       1.948404      -0.347254       1.468428          -0.000003
           25              H       3.447535      13.052151      23.133361       0.091469       1.079032 0.87823144E+01  0.88139405E+02                                 1.733551                            1.725470      -0.886198       2.445868                    0.996991       3.640104      10.260397       0.480073       1.271268      -0.711017       0.006214       0.009886       0.033153       0.035150      -0.003803      -0.000081       0.001512      -0.006239       0.017639      -0.007883       0.001531       0.006352              1.742968       1.653953       0.028149      -0.124188       1.565809       0.192917       2.009141          -0.000003
           26              H       2.718596      14.699947      21.663986       0.107570       1.196388 0.95073494E+01  0.96778657E+02                                 1.824953                            1.773157      -0.852730       2.462020                    0.997515       3.542185       9.871575       0.485199       1.240127      -0.719493      -0.019799       0.017428       0.010550       0.028409      -0.005064      -0.001768      -0.000687       0.003130      -0.015091      -0.005923      -0.001974       0.007897              1.842124       2.099664      -0.365661      -0.269284       1.859603       0.167303       1.567106          -0.000001
           27              H       3.389654      13.952012      20.457190       0.110740       1.237524 0.10315051E+02  0.10672274E+03                                 1.835436                            1.821769      -0.974242       2.404845                    0.996839       3.577895       9.918287       0.490653       1.206553      -0.727435       0.003005      -0.008589      -0.024141       0.025799      -0.003678      -0.000916      -0.001619      -0.000152       0.021570      -0.007491       0.000048       0.007443              1.827343       1.603591       0.081901       0.068141       1.630603       0.133516       2.247836           0.000004
           28              H       4.803215      15.042195      22.650642       0.087784       1.025732 0.82617620E+01  0.82625712E+02                                 1.739207                            1.721774      -1.172720       2.306599                    0.993191       3.938529      11.516876       0.455148       1.345585      -0.692781       0.001874       0.000205       0.036120       0.036169      -0.003159      -0.001138       0.000534       0.004347       0.016344      -0.006559       0.000774       0.005785              1.759786       1.566412       0.019539       0.052976       1.672350       0.215706       2.040595          -0.000002
           29              H       6.764837      14.492930      21.608288       0.105999       1.186853 0.94601697E+01  0.96146031E+02                                 1.813231                            1.766935      -0.833571       2.470097                    0.997573       3.538181       9.841683       0.486968       1.237581      -0.720107       0.021001       0.014515       0.008377       0.026868       0.004852       0.002387       0.000207       0.004989      -0.031393      -0.010786      -0.000118       0.010904              1.828399       2.138146       0.322389       0.261791       1.753607       0.137238       1.593444          -0.000001
           30              H       5.973496      13.818452      20.435971       0.105424       1.218435 0.10016359E+02  0.10372798E+03                                 1.859421                            1.825420      -1.213087       2.286828                    0.993794       3.809140      10.853392       0.474103       1.247519      -0.715448      -0.006605      -0.006919      -0.023240       0.025131       0.002733       0.001718       0.005055       0.004159       0.022691      -0.008231      -0.001576       0.009807              1.871324       1.570492      -0.094027      -0.074284       1.715131       0.197819       2.328348           0.000002
           31              H       4.899081       0.370629      17.335433       0.113375       1.280179 0.10135121E+02  0.10527363E+03                                 1.940643                            1.853339      -1.247226       2.294074                    0.993598       3.661716      10.450973       0.463984       1.270902      -0.712093       0.011183      -0.036775       0.016602       0.041870       0.000035       0.001291      -0.001756      -0.008428      -0.035065      -0.011952       0.001752       0.010199              1.972176       1.549435      -0.120105       0.066344       2.405614      -0.497374       1.961477           0.000005
           32              H       3.673632       1.240439      16.887194       0.113570       1.161414 0.91596176E+01  0.91851802E+02                                 1.769464                            1.727882      -0.761711       2.524409                    0.999261       3.285528       8.921051       0.499705       1.222312      -0.726209      -0.041070      -0.001914      -0.003502       0.041264       0.005908      -0.000234       0.002222       0.014998      -0.014143      -0.008458      -0.003462       0.011920              1.764353       2.295868       0.063704       0.061501       1.459408      -0.027942       1.537783           0.000007
           33              H       3.703477       3.612798      17.213427       0.114663       1.134851 0.87666176E+01  0.87086220E+02                                 1.747901                            1.693871      -0.714041       2.544356                    0.999683       3.286529       8.926578       0.502376       1.227326      -0.724351      -0.039163       0.007870      -0.004025       0.040148      -0.005001       0.001602      -0.001940       0.009400      -0.020110      -0.007332      -0.003176       0.010508              1.752806       2.317123      -0.140282      -0.014617       1.420683       0.045868       1.520612           0.000007
           34              H       4.978667       4.292285      17.826108       0.120928       1.175848 0.90624798E+01  0.90776155E+02                                 1.791083                            1.723007      -0.788553       2.516021                    0.999253       3.303155       9.009319       0.497763       1.228452      -0.724179       0.010800       0.033186       0.022974       0.041782      -0.000034       0.001315       0.005518      -0.017857      -0.009684      -0.007897      -0.004592       0.012489              1.814899       1.534050       0.135092       0.122866       1.951875       0.478203       1.958772           0.000006
           35              H       6.906826       1.487525      18.279652       0.117756       1.235336 0.98440012E+01  0.10094610E+03                                 1.867718                            1.808879      -0.946526       2.439760                    0.997209       3.446309       9.597823       0.479192       1.246461      -0.719538       0.020617      -0.032907       0.017502       0.042594      -0.009259       0.007922      -0.002945       0.003069      -0.020870      -0.011161      -0.004538       0.015699              1.884213       1.587313      -0.211279       0.179481       2.101332      -0.396058       1.963992           0.000005
           36              H       6.875173       3.048507      18.452051       0.119715       1.108224 0.82900092E+01  0.82271104E+02                                 1.785916                            1.691468      -1.101445       2.359604                    0.996269       3.594588      10.181710       0.476881       1.294208      -0.705576       0.018938       0.028305       0.020805       0.039908       0.006533       0.005758       0.002417       0.006152      -0.032650      -0.012492      -0.001687       0.014179              1.847641       1.504074       0.221749       0.269767       1.836083       0.502086       2.202766           0.000002
           37              H       7.056955       3.844859      15.083630       0.106983       1.108854 0.81879448E+01  0.81594532E+02                                 1.839117                            1.721415      -1.041394       2.384758                    0.995581       3.714206      10.794127       0.452890       1.357149      -0.692228       0.014206       0.005187      -0.034931       0.038064      -0.003069      -0.001399      -0.007042      -0.000151       0.025727      -0.009531      -0.002162       0.011694              1.910765       1.695220       0.163282      -0.568956       1.513207      -0.160324       2.523868           0.000001
           38              H       6.973751       4.464243      16.521177       0.102744       1.189297 0.91796244E+01  0.92636175E+02                                 1.827700                            1.750912      -0.751122       2.518473                    0.999310       3.449254       9.574201       0.484636       1.252376      -0.717654       0.012686       0.026268       0.021109       0.036008      -0.000144       0.006182       0.006506      -0.004290      -0.007559      -0.009981       0.001089       0.008892              1.846669       1.562370       0.342519       0.133199       2.113012       0.406548       1.864623           0.000006
           39              H       7.063286       1.482516      14.821052       0.105272       1.150225 0.84130602E+01  0.84259883E+02                                 1.862324                            1.725080      -1.217656       2.292299                    0.994614       3.814149      11.048765       0.461045       1.326465      -0.697422       0.022176       0.006367      -0.030270       0.038060      -0.003493      -0.008652      -0.000148       0.013044      -0.015122      -0.009664      -0.004036       0.013700              1.956537       1.661117       0.017606      -0.538695       1.473190      -0.034993       2.735306           0.000001
           40              H       6.992743       0.552604      16.078243       0.101107       1.161710 0.90776722E+01  0.90706478E+02                                 1.752177                            1.704945      -0.733468       2.524523                    0.999342       3.338510       9.010019       0.510463       1.200819      -0.730396       0.018828      -0.029584       0.018129       0.039477      -0.006852       0.002313      -0.005156       0.001212      -0.016679      -0.008266      -0.003021       0.011287              1.751304       1.501984      -0.279266       0.053628       2.106729      -0.256325       1.645200           0.000006
           41              H       3.828283       2.662853      14.982843       0.113165       1.037753 0.77872043E+01  0.76118428E+02                                 1.722372                            1.652421      -0.819760       2.497742                    0.998525       3.461657       9.746468       0.476548       1.314895      -0.702446      -0.039184       0.006460      -0.006139       0.040184      -0.003918       0.001493      -0.003407       0.008953      -0.020955      -0.008529      -0.001327       0.009856              1.751627       2.349101      -0.034082       0.261642       1.326139       0.008343       1.579643           0.000001
           42              H       5.155023       2.751336      14.152673       0.118437       1.145848 0.87080779E+01  0.87776907E+02                                 1.857153                            1.760399      -1.039890       2.391999                    0.996277       3.618501      10.440806       0.455320       1.334539      -0.697892       0.012056       0.009923      -0.037211       0.040355       0.001791       0.001652      -0.011151      -0.007322       0.017761      -0.009927      -0.004837       0.014764              1.917139       1.675745       0.005419      -0.296669       1.440763      -0.009057       2.634908          -0.000001
           43              H       1.072607      14.843525      23.674430       0.103422       1.028543 0.81827822E+01  0.80390639E+02                                 1.658262                            1.650288      -0.676045       2.547766                    0.999267       3.459399       9.533730       0.499519       1.248100      -0.716897      -0.007546      -0.012853      -0.034371       0.037463      -0.002268       0.001013       0.002585      -0.006064       0.020701      -0.007466      -0.000261       0.007727              1.660033       1.559988       0.002621      -0.091003       1.487641       0.194820       1.932470          -0.000002
           44              H      -0.028036      16.247574      25.899710       0.110809       1.107629 0.91977910E+01  0.92834075E+02                                 1.733838                            1.745309      -0.750565       2.511692                    0.998945       3.473706       9.632212       0.488641       1.241916      -0.719403      -0.000978       0.001765       0.026448       0.026524       0.000148       0.002820       0.001613      -0.001901       0.016132      -0.004485      -0.002010       0.006495              1.715779       1.619904       0.009136       0.085828       1.542211       0.161433       1.985224          -0.000001
           45              H       8.985115       0.083475      24.422378       0.118418       1.022378 0.78070088E+01  0.75476489E+02                                 1.621745                            1.589051      -0.763693       2.509310                    0.999280       3.342302       9.009481       0.522344       1.212892      -0.725165      -0.000777       0.022951      -0.021912       0.031741      -0.002973       0.001248      -0.004602      -0.009630       0.004236      -0.006366      -0.001903       0.008268              1.628225       1.484585       0.015387      -0.005487       1.917350      -0.372831       1.482741          -0.000003
           46              H       7.552561      14.993780      23.791131       0.096777       0.996546 0.78620854E+01  0.77021815E+02                                 1.662959                            1.647045      -0.885813       2.449046                    0.996818       3.613509      10.179896       0.483198       1.293912      -0.705392       0.000494      -0.011390      -0.033538       0.035422       0.001769       0.001095       0.001643      -0.001540       0.012681      -0.004043      -0.000939       0.004982              1.672226       1.573323       0.018818       0.214805       1.501929       0.204389       1.941426          -0.000002
           47              H       6.753985      13.491229      25.443514       0.107903       1.070170 0.83101958E+01  0.81727765E+02                                 1.686471                            1.651704      -0.645730       2.557377                    0.999542       3.412937       9.324386       0.505898       1.231075      -0.721393      -0.021813      -0.016333      -0.004950       0.027696       0.005048       0.000871      -0.001841       0.002733      -0.029309      -0.010182       0.000058       0.010124              1.702124       2.075308       0.272637       0.137741       1.567655       0.084454       1.463408          -0.000003
           48              H       7.611346      14.214123       0.018566       0.113303       1.218273 0.10236391E+02  0.10687269E+03                                 1.878886                            1.862673      -1.291460       2.254498                    0.993565       3.840026      11.083487       0.461560       1.271035      -0.710192       0.007201       0.006890       0.026379       0.028199       0.005099       0.001153       0.003795       0.004415       0.021467      -0.009540       0.000677       0.008862              1.878770       1.720326      -0.089889      -0.030678       1.684100       0.144077       2.231885           0.000000
           49              H       8.686666      12.759989      24.350766       0.088270       1.042740 0.82862051E+01  0.82990810E+02                                 1.760860                            1.726339      -1.200819       2.291073                    0.993105       3.977426      11.666340       0.453423       1.348739      -0.691880      -0.005348      -0.006067      -0.035651       0.036557      -0.000739       0.000775      -0.000913      -0.000533       0.016967      -0.003615      -0.002223       0.005837              1.788763       1.587956       0.032230       0.117150       1.714406       0.326741       2.063928          -0.000002
           50              H       1.812398      13.249152      25.196850       0.109628       1.145909 0.91759067E+01  0.93229386E+02                                 1.814834                            1.774041      -0.961298       2.411156                    0.996364       3.655422      10.412682       0.468697       1.286204      -0.707993       0.020610      -0.017129      -0.011824       0.029291      -0.006856      -0.002635      -0.004285       0.002096      -0.019447      -0.010268       0.000048       0.010219              1.833216       2.011613      -0.332612      -0.211045       1.835322       0.196880       1.652714          -0.000003
           51              H       1.199221      14.060529      26.393037       0.101307       0.989271 0.75500150E+01  0.74045028E+02                                 1.721325                            1.663545      -1.138731       2.322483                    0.993434       3.867992      11.309467       0.454366       1.374525      -0.687067      -0.003531       0.010246       0.024977       0.027227      -0.003444      -0.000591       0.002644      -0.003732       0.027404      -0.008527      -0.001280       0.009807              1.762935       1.541371       0.103828       0.277749       1.477494       0.165859       2.269939          -0.000000
           52              H       7.644809       4.581108      23.106838       0.086991       1.066513 0.86463374E+01  0.86626091E+02                                 1.729412                            1.718455      -0.916570       2.426803                    0.996175       3.718101      10.546324       0.477325       1.280782      -0.708143       0.002933       0.010772       0.032192       0.034073      -0.002592      -0.001484       0.000672      -0.002797       0.013217      -0.005240       0.000321       0.004920              1.740267       1.621769       0.010968      -0.150474       1.577022       0.200056       2.022011          -0.000003
           53              H       8.976975       3.382407      20.894819       0.111513       1.104746 0.90273355E+01  0.90709516E+02                                 1.726813                            1.724257      -0.878128       2.451525                    0.997988       3.503923       9.701751       0.493557       1.235025      -0.720238      -0.000176      -0.000012      -0.025814       0.025815       0.001045       0.002411       0.002410      -0.004689       0.018377      -0.005955      -0.001467       0.007422              1.718888       1.577423       0.009954       0.040271       1.515449       0.211613       2.063793           0.000001
           54              H       8.992350       2.794743      22.350932       0.115079       1.017742 0.77932819E+01  0.75324421E+02                                 1.622054                            1.592594      -0.666955       2.554443                    0.999733       3.316532       8.944211       0.519242       1.220453      -0.723907       0.000744      -0.022322       0.020724       0.030468       0.000625       0.000445      -0.004943      -0.006821       0.000962      -0.004211      -0.002735       0.006946              1.626619       1.463025      -0.032426       0.030052       1.948403      -0.347254       1.468428          -0.000003
           55              H       1.074415       4.704651      23.133361       0.091469       1.079032 0.87823103E+01  0.88139359E+02                                 1.733552                            1.725470      -0.886198       2.445868                    0.996991       3.640103      10.260396       0.480073       1.271269      -0.711017      -0.006214       0.009886       0.033153       0.035150       0.003803       0.000081       0.001512      -0.006239       0.017639      -0.007883       0.001531       0.006352              1.742968       1.653953      -0.028149       0.124188       1.565809       0.192917       2.009141          -0.000003
           56              H       1.803354       6.352448      21.663986       0.107571       1.196388 0.95073526E+01  0.96778697E+02                                 1.824953                            1.773157      -0.852730       2.462020                    0.997515       3.542185       9.871575       0.485199       1.240127      -0.719493       0.019799       0.017428       0.010549       0.028409       0.005064       0.001768      -0.000687       0.003130      -0.015091      -0.005923      -0.001974       0.007897              1.842124       2.099664       0.365662       0.269283       1.859604       0.167303       1.567106          -0.000001
           57              H       1.132296       5.604512      20.457190       0.110740       1.237524 0.10315051E+02  0.10672274E+03                                 1.835436                            1.821769      -0.974242       2.404845                    0.996839       3.577895       9.918287       0.490653       1.206553      -0.727435      -0.003005      -0.008589      -0.024141       0.025799       0.003678       0.000916      -0.001619      -0.000152       0.021570      -0.007491       0.000048       0.007443              1.827343       1.603591      -0.081901      -0.068141       1.630603       0.133516       2.247836           0.000004
           58              H       8.762635       6.694695      22.650642       0.087784       1.025732 0.82617621E+01  0.82625714E+02                                 1.739208                            1.721774      -1.172720       2.306600                    0.993191       3.938529      11.516876       0.455148       1.345585      -0.692781      -0.001874       0.000205       0.036120       0.036169       0.003159       0.001138       0.000534       0.004347       0.016344      -0.006559       0.000774       0.005785              1.759786       1.566412      -0.019539      -0.052976       1.672351       0.215706       2.040595          -0.000002
           59              H       6.801013       6.145429      21.608288       0.105999       1.186853 0.94601638E+01  0.96145960E+02                                 1.813231                            1.766935      -0.833571       2.470097                    0.997573       3.538181       9.841684       0.486968       1.237581      -0.720107      -0.021001       0.014515       0.008377       0.026868      -0.004852      -0.002387       0.000207       0.004989      -0.031393      -0.010786      -0.000118       0.010904              1.828399       2.138147      -0.322388      -0.261791       1.753605       0.137237       1.593444          -0.000001
           60              H       7.592354       5.470951      20.435971       0.105424       1.218437 0.10016373E+02  0.10372815E+03                                 1.859422                            1.825421      -1.213087       2.286828                    0.993794       3.809142      10.853396       0.474103       1.247518      -0.715448       0.006605      -0.006919      -0.023240       0.025131      -0.002733      -0.001718       0.005055       0.004159       0.022691      -0.008231      -0.001576       0.009807              1.871324       1.570493       0.094027       0.074284       1.715132       0.197820       2.328349           0.000002
           61              H       8.666769       8.718129      17.335433       0.113375       1.280180 0.10135126E+02  0.10527368E+03                                 1.940643                            1.853339      -1.247226       2.294073                    0.993598       3.661717      10.450974       0.463985       1.270902      -0.712093      -0.011183      -0.036775       0.016602       0.041870      -0.000035      -0.001291      -0.001756      -0.008428      -0.035065      -0.011952       0.001752       0.010199              1.972175       1.549435       0.120105      -0.066344       2.405614      -0.497374       1.961477           0.000005
           62              H       0.848318       9.587938      16.887194       0.113570       1.161415 0.91596194E+01  0.91851827E+02                                 1.769464                            1.727882      -0.761711       2.524409                    0.999261       3.285528       8.921052       0.499705       1.222312      -0.726209       0.041070      -0.001914      -0.003502       0.041264      -0.005908       0.000234       0.002222       0.014998      -0.014143      -0.008458      -0.003462       0.011920              1.764353       2.295868      -0.063705      -0.061501       1.459408      -0.027943       1.537783           0.000007
           63              H       0.818473      11.960298      17.213427       0.114663       1.134851 0.87666162E+01  0.87086200E+02                                 1.747901                            1.693871      -0.714041       2.544356                    0.999683       3.286529       8.926577       0.502376       1.227325      -0.724351       0.039163       0.007870      -0.004025       0.040148       0.005001      -0.001602      -0.001940       0.009400      -0.020110      -0.007332      -0.003176       0.010508              1.752806       2.317123       0.140282       0.014617       1.420682       0.045868       1.520612           0.000007
           64              H       8.587183      12.639784      17.826108       0.120928       1.175848 0.90624781E+01  0.90776133E+02                                 1.791082                            1.723007      -0.788553       2.516021                    0.999253       3.303156       9.009321       0.497764       1.228452      -0.724179      -0.010800       0.033186       0.022974       0.041782       0.000034      -0.001315       0.005518      -0.017857      -0.009684      -0.007897      -0.004592       0.012489              1.814898       1.534049      -0.135092      -0.122866       1.951874       0.478203       1.958771           0.000006
           65              H       6.659024       9.835024      18.279652       0.117756       1.235336 0.98440065E+01  0.10094616E+03                                 1.867719                            1.808880      -0.946525       2.439760                    0.997209       3.446309       9.597823       0.479192       1.246461      -0.719538      -0.020617      -0.032907       0.017502       0.042594       0.009259      -0.007922      -0.002945       0.003069      -0.020870      -0.011161      -0.004538       0.015699              1.884213       1.587314       0.211279      -0.179481       2.101333      -0.396058       1.963992           0.000005
           66              H       6.690677      11.396007      18.452051       0.119715       1.108224 0.82900085E+01  0.82271097E+02                                 1.785916                            1.691469      -1.101445       2.359603                    0.996269       3.594588      10.181711       0.476881       1.294208      -0.705576      -0.018938       0.028305       0.020805       0.039908      -0.006533      -0.005758       0.002417       0.006152      -0.032650      -0.012492      -0.001687       0.014179              1.847641       1.504074      -0.221749      -0.269767       1.836083       0.502086       2.202766           0.000002
           67              H       6.508895      12.192358      15.083630       0.106983       1.108854 0.81879500E+01  0.81594591E+02                                 1.839117                            1.721415      -1.041394       2.384758                    0.995581       3.714207      10.794128       0.452890       1.357149      -0.692228      -0.014206       0.005187      -0.034931       0.038064       0.003069       0.001399      -0.007042      -0.000151       0.025727      -0.009531      -0.002162       0.011694              1.910765       1.695220      -0.163281       0.568956       1.513207      -0.160324       2.523868           0.000001
           68              H       6.592099      12.811743      16.521177       0.102744       1.189297 0.91796288E+01  0.92636226E+02                                 1.827701                            1.750912      -0.751122       2.518473                    0.999310       3.449255       9.574203       0.484636       1.252376      -0.717654      -0.012686       0.026268       0.021109       0.036008       0.000144      -0.006182       0.006506      -0.004290      -0.007559      -0.009981       0.001089       0.008892              1.846669       1.562370      -0.342519      -0.133199       2.113013       0.406548       1.864623           0.000006
           69              H       6.502564       9.830016      14.821052       0.105272       1.150226 0.84130660E+01  0.84259952E+02                                 1.862324                            1.725081      -1.217656       2.292299                    0.994614       3.814150      11.048767       0.461045       1.326465      -0.697423      -0.022176       0.006367      -0.030270       0.038060       0.003493       0.008652      -0.000148       0.013044      -0.015122      -0.009664      -0.004036       0.013700              1.956538       1.661117      -0.017606       0.538696       1.473190      -0.034993       2.735307           0.000001
           70              H       6.573107       8.900105      16.078243       0.101107       1.161710 0.90776702E+01  0.90706455E+02                                 1.752177                            1.704945      -0.733469       2.524523                    0.999342       3.338511       9.010022       0.510463       1.200819      -0.730396      -0.018828      -0.029584       0.018129       0.039477       0.006852      -0.002313      -0.005156       0.001212      -0.016679      -0.008266      -0.003021       0.011287              1.751304       1.501984       0.279266      -0.053628       2.106728      -0.256325       1.645201           0.000006
           71              H       0.693667      11.010352      14.982843       0.113165       1.037753 0.77872047E+01  0.76118432E+02                                 1.722372                            1.652421      -0.819760       2.497742                    0.998525       3.461657       9.746467       0.476548       1.314894      -0.702446       0.039184       0.006460      -0.006139       0.040184       0.003918      -0.001493      -0.003407       0.008953      -0.020955      -0.008529      -0.001327       0.009856              1.751627       2.349100       0.034082      -0.261642       1.326139       0.008342       1.579642           0.000001
           72              H       8.410827      11.098836      14.152673       0.118437       1.145848 0.87080728E+01  0.87776849E+02                                 1.857154                            1.760400      -1.039890       2.391999                    0.996277       3.618500      10.440806       0.455320       1.334540      -0.697892      -0.012056       0.009923      -0.037212       0.040355      -0.001791      -0.001652      -0.011151      -0.007322       0.017761      -0.009927      -0.004837       0.014764              1.917139       1.675745      -0.005419       0.296668       1.440763      -0.009058       2.634908          -0.000001
           73              H       4.144819      16.324371       4.073933       0.113375       1.280179 0.10135113E+02  0.10527353E+03                                 1.940642                            1.853338      -1.247226       2.294073                    0.993598       3.661716      10.450971       0.463985       1.270902      -0.712093      -0.011183       0.036775       0.016602       0.041870       0.000035      -0.001291       0.001756      -0.008428      -0.035065      -0.011952       0.001752       0.010199              1.972175       1.549434      -0.120105      -0.066344       2.405612       0.497374       1.961477           0.000005
           74              H       5.370268      15.454562       3.625694       0.113570       1.161414 0.91596131E+01  0.91851743E+02                                 1.769463                            1.727882      -0.761711       2.524409                    0.999261       3.285527       8.921047       0.499705       1.222312      -0.726209       0.041070       0.001914      -0.003502       0.041264       0.005908       0.000234      -0.002222       0.014998      -0.014143      -0.008458      -0.003462       0.011920              1.764352       2.295867       0.063704      -0.061501       1.459407       0.027942       1.537783           0.000007
           75              H       5.340423      13.082202       3.951927       0.114663       1.134851 0.87666183E+01  0.87086228E+02                                 1.747901                            1.693871      -0.714041       2.544356                    0.999683       3.286529       8.926578       0.502376       1.227326      -0.724351       0.039163      -0.007870      -0.004025       0.040148      -0.005001      -0.001602       0.001940       0.009400      -0.020110      -0.007332      -0.003176       0.010508              1.752806       2.317124      -0.140282       0.014616       1.420683      -0.045868       1.520612           0.000007
           76              H       4.065233      12.402716       4.564608       0.120928       1.175847 0.90624697E+01  0.90776029E+02                                 1.791082                            1.723006      -0.788553       2.516021                    0.999253       3.303155       9.009318       0.497764       1.228452      -0.724179      -0.010800      -0.033186       0.022974       0.041782      -0.000034      -0.001315      -0.005518      -0.017857      -0.009684      -0.007897      -0.004592       0.012489              1.814898       1.534049       0.135093      -0.122866       1.951874      -0.478203       1.958770           0.000007
           77              H       2.137074      15.207476       5.018152       0.117756       1.235337 0.98440115E+01  0.10094622E+03                                 1.867719                            1.808880      -0.946526       2.439760                    0.997209       3.446310       9.597823       0.479192       1.246460      -0.719538      -0.020617       0.032907       0.017502       0.042594      -0.009259      -0.007922       0.002945       0.003069      -0.020870      -0.011161      -0.004538       0.015699              1.884213       1.587313      -0.211279      -0.179481       2.101333       0.396058       1.963992           0.000005
           78              H       2.168727      13.646493       5.190551       0.119715       1.108224 0.82900089E+01  0.82271100E+02                                 1.785916                            1.691468      -1.101444       2.359604                    0.996269       3.594588      10.181710       0.476881       1.294208      -0.705576      -0.018938      -0.028305       0.020805       0.039908       0.006533      -0.005758      -0.002418       0.006152      -0.032650      -0.012492      -0.001687       0.014179              1.847641       1.504074       0.221749      -0.269767       1.836082      -0.502085       2.202766           0.000002
           79              H       1.986945      12.850142       1.822130       0.106983       1.108854 0.81879442E+01  0.81594525E+02                                 1.839117                            1.721415      -1.041394       2.384758                    0.995581       3.714206      10.794127       0.452890       1.357149      -0.692228      -0.014206      -0.005187      -0.034931       0.038064      -0.003069       0.001399       0.007042      -0.000151       0.025727      -0.009531      -0.002162       0.011694              1.910765       1.695220       0.163281       0.568956       1.513207       0.160324       2.523868           0.000001
           80              H       2.070149      12.230757       3.259677       0.102744       1.189297 0.91796275E+01  0.92636205E+02                                 1.827700                            1.750911      -0.751122       2.518473                    0.999310       3.449255       9.574201       0.484636       1.252375      -0.717654      -0.012686      -0.026268       0.021109       0.036008      -0.000144      -0.006182      -0.006506      -0.004290      -0.007559      -0.009981       0.001089       0.008892              1.846668       1.562369       0.342519      -0.133199       2.113013      -0.406548       1.864623           0.000006
           81              H       1.980614      15.212484       1.559552       0.105272       1.150225 0.84130650E+01  0.84259942E+02                                 1.862324                            1.725081      -1.217657       2.292299                    0.994614       3.814150      11.048768       0.461045       1.326465      -0.697423      -0.022176      -0.006367      -0.030270       0.038060      -0.003493       0.008652       0.000148       0.013044      -0.015122      -0.009664      -0.004036       0.013700              1.956538       1.661117       0.017606       0.538696       1.473190       0.034993       2.735306           0.000001
           82              H       2.051157      16.142395       2.816743       0.101107       1.161709 0.90776633E+01  0.90706362E+02                                 1.752175                            1.704944      -0.733468       2.524523                    0.999342       3.338510       9.010016       0.510464       1.200819      -0.730397      -0.018828       0.029584       0.018129       0.039477      -0.006852      -0.002313       0.005156       0.001212      -0.016679      -0.008266      -0.003021       0.011287              1.751303       1.501983      -0.279265      -0.053628       2.106726       0.256325       1.645200           0.000006
           83              H       5.215617      14.032148       1.721343       0.113165       1.037753 0.77872048E+01  0.76118439E+02                                 1.722373                            1.652421      -0.819761       2.497742                    0.998525       3.461657       9.746470       0.476548       1.314895      -0.702445       0.039184      -0.006460      -0.006139       0.040184      -0.003918      -0.001493       0.003407       0.008953      -0.020955      -0.008529      -0.001327       0.009856              1.751628       2.349102      -0.034082      -0.261642       1.326140      -0.008342       1.579643           0.000001
           84              H       3.888877      13.943664       0.891173       0.118437       1.145848 0.87080734E+01  0.87776855E+02                                 1.857154                            1.760399      -1.039889       2.391999                    0.996277       3.618500      10.440805       0.455320       1.334540      -0.697892      -0.012056      -0.009923      -0.037211       0.040355       0.001791      -0.001652       0.011151      -0.007322       0.017761      -0.009927      -0.004837       0.014764              1.917139       1.675745       0.005419       0.296668       1.440763       0.009058       2.634909          -0.000001
           85              H       5.594557      10.198976      10.412930       0.103422       1.028544 0.81827873E+01  0.80390696E+02                                 1.658262                            1.650288      -0.676045       2.547766                    0.999267       3.459400       9.533731       0.499519       1.248100      -0.716897      -0.007546       0.012853      -0.034371       0.037463       0.002268       0.001013      -0.002585      -0.006064       0.020701      -0.007466      -0.000261       0.007727              1.660033       1.559987      -0.002621      -0.091003       1.487642      -0.194820       1.932470          -0.000002
           86              H       4.493914       8.794926      12.638210       0.110809       1.107629 0.91977943E+01  0.92834115E+02                                 1.733838                            1.745309      -0.750565       2.511692                    0.998945       3.473706       9.632212       0.488641       1.241916      -0.719403      -0.000978      -0.001765       0.026448       0.026524      -0.000148       0.002820      -0.001613      -0.001901       0.016132      -0.004485      -0.002010       0.006495              1.715780       1.619904      -0.009136       0.085828       1.542211      -0.161434       1.985224          -0.000001
           87              H       4.463165       8.264025      11.160878       0.118418       1.022379 0.78070136E+01  0.75476545E+02                                 1.621745                            1.589051      -0.763693       2.509310                    0.999280       3.342302       9.009481       0.522344       1.212892      -0.725165      -0.000777      -0.022951      -0.021912       0.031741       0.002973       0.001248       0.004602      -0.009630       0.004236      -0.006366      -0.001903       0.008268              1.628226       1.484585      -0.015387      -0.005487       1.917351       0.372831       1.482741          -0.000003
           88              H       3.030611      10.048720      10.529631       0.096777       0.996546 0.78620850E+01  0.77021810E+02                                 1.662959                            1.647045      -0.885813       2.449046                    0.996818       3.613509      10.179896       0.483198       1.293912      -0.705392       0.000494       0.011390      -0.033538       0.035422      -0.001769       0.001095      -0.001643      -0.001540       0.012681      -0.004043      -0.000939       0.004982              1.672226       1.573324      -0.018818       0.214806       1.501929      -0.204388       1.941426          -0.000002
           89              H       2.232035      11.551270      12.182014       0.107903       1.070169 0.83101911E+01  0.81727707E+02                                 1.686471                            1.651703      -0.645730       2.557378                    0.999542       3.412937       9.324385       0.505899       1.231074      -0.721393      -0.021813       0.016333      -0.004950       0.027696      -0.005048       0.000871       0.001841       0.002733      -0.029309      -0.010182       0.000058       0.010124              1.702123       2.075309      -0.272636       0.137741       1.567654      -0.084454       1.463407          -0.000003
           90              H       3.089396      10.828377      13.280066       0.113303       1.218274 0.10236400E+02  0.10687280E+03                                 1.878887                            1.862674      -1.291460       2.254498                    0.993565       3.840027      11.083491       0.461560       1.271035      -0.710192       0.007201      -0.006890       0.026379       0.028199      -0.005099       0.001153      -0.003795       0.004415       0.021467      -0.009540       0.000677       0.008862              1.878771       1.720326       0.089889      -0.030678       1.684101      -0.144078       2.231886           0.000000
           91              H       4.164716      12.282512      11.089266       0.088270       1.042740 0.82862074E+01  0.82990837E+02                                 1.760860                            1.726340      -1.200819       2.291073                    0.993105       3.977426      11.666340       0.453423       1.348739      -0.691880      -0.005348       0.006067      -0.035651       0.036557       0.000739       0.000775       0.000913      -0.000533       0.016967      -0.003615      -0.002223       0.005837              1.788764       1.587956      -0.032231       0.117150       1.714407      -0.326742       2.063929          -0.000002
           92              H       6.334348      11.793348      11.935350       0.109628       1.145909 0.91759026E+01  0.93229332E+02                                 1.814834                            1.774041      -0.961298       2.411156                    0.996364       3.655422      10.412681       0.468698       1.286203      -0.707994       0.020610       0.017129      -0.011824       0.029291       0.006856      -0.002635       0.004285       0.002096      -0.019447      -0.010268       0.000048       0.010219              1.833216       2.011613       0.332612      -0.211045       1.835320      -0.196879       1.652714          -0.000003
           93              H       5.721171      10.981971      13.131537       0.101307       0.989272 0.75500174E+01  0.74045054E+02                                 1.721325                            1.663545      -1.138731       2.322483                    0.993434       3.867992      11.309466       0.454366       1.374524      -0.687067      -0.003531      -0.010246       0.024977       0.027227       0.003444      -0.000591      -0.002644      -0.003732       0.027404      -0.008527      -0.001280       0.009807              1.762935       1.541371      -0.103828       0.277749       1.477495      -0.165860       2.269938          -0.000000
           94              H       3.122859       3.766392       9.845338       0.086991       1.066514 0.86463419E+01  0.86626142E+02                                 1.729412                            1.718455      -0.916570       2.426803                    0.996175       3.718102      10.546325       0.477325       1.280781      -0.708143       0.002933      -0.010772       0.032192       0.034073       0.002592      -0.001484      -0.000672      -0.002797       0.013217      -0.005240       0.000321       0.004920              1.740267       1.621769      -0.010968      -0.150474       1.577022      -0.200056       2.022012          -0.000003
           95              H       4.455025       4.965093       7.633319       0.111513       1.104747 0.90273415E+01  0.90709590E+02                                 1.726813                            1.724258      -0.878128       2.451525                    0.997988       3.503924       9.701754       0.493557       1.235025      -0.720238      -0.000176       0.000012      -0.025814       0.025815      -0.001045       0.002412      -0.002410      -0.004689       0.018377      -0.005955      -0.001467       0.007422              1.718889       1.577424      -0.009954       0.040271       1.515450      -0.211614       2.063793           0.000001
           96              H       4.470400       5.552757       9.089432       0.115079       1.017742 0.77932869E+01  0.75324481E+02                                 1.622055                            1.592595      -0.666955       2.554443                    0.999733       3.316532       8.944212       0.519241       1.220454      -0.723907       0.000744       0.022322       0.020724       0.030468      -0.000625       0.000445       0.004943      -0.006821       0.000962      -0.004211      -0.002735       0.006946              1.626619       1.463026       0.032426       0.030052       1.948404       0.347254       1.468428          -0.000003
           97              H       5.596365       3.642849       9.871861       0.091469       1.079032 0.87823149E+01  0.88139408E+02                                 1.733551                            1.725470      -0.886198       2.445868                    0.996991       3.640104      10.260396       0.480074       1.271268      -0.711017      -0.006214      -0.009886       0.033153       0.035150      -0.003803       0.000081      -0.001512      -0.006239       0.017639      -0.007883       0.001531       0.006352              1.742967       1.653953       0.028149       0.124188       1.565808      -0.192917       2.009141          -0.000003
           98              H       6.325304       1.995053       8.402486       0.107570       1.196388 0.95073480E+01  0.96778637E+02                                 1.824953                            1.773157      -0.852730       2.462020                    0.997515       3.542185       9.871574       0.485199       1.240127      -0.719493       0.019799      -0.017428       0.010549       0.028408      -0.005064       0.001768       0.000687       0.003130      -0.015091      -0.005923      -0.001974       0.007897              1.842124       2.099664      -0.365661       0.269283       1.859603      -0.167303       1.567106          -0.000001
           99              H       5.654246       2.742989       7.195690       0.110740       1.237524 0.10315054E+02  0.10672278E+03                                 1.835436                            1.821769      -0.974242       2.404845                    0.996839       3.577895       9.918287       0.490653       1.206553      -0.727435      -0.003005       0.008589      -0.024141       0.025799      -0.003678       0.000916       0.001619      -0.000152       0.021570      -0.007491       0.000048       0.007443              1.827344       1.603591       0.081901      -0.068141       1.630603      -0.133517       2.247836           0.000004
          100              H       4.240685       1.652805       9.389142       0.087784       1.025732 0.82617621E+01  0.82625714E+02                                 1.739208                            1.721774      -1.172720       2.306599                    0.993191       3.938529      11.516876       0.455148       1.345585      -0.692781      -0.001874      -0.000205       0.036120       0.036169      -0.003159       0.001138      -0.000534       0.004347       0.016344      -0.006559       0.000774       0.005785              1.759786       1.566412       0.019539      -0.052976       1.672351      -0.215706       2.040595          -0.000002
          101              H       2.279063       2.202071       8.346788       0.105999       1.186853 0.94601641E+01  0.96145964E+02                                 1.813231                            1.766935      -0.833571       2.470097                    0.997573       3.538181       9.841684       0.486968       1.237581      -0.720107      -0.021001      -0.014515       0.008377       0.026868       0.004852      -0.002387      -0.000207       0.004989      -0.031393      -0.010786      -0.000118       0.010904              1.828399       2.138148       0.322388      -0.261791       1.753605      -0.137238       1.593444          -0.000001
          102              H       3.070404       2.876549       7.174472       0.105424       1.218435 0.10016360E+02  0.10372798E+03                                 1.859421                            1.825420      -1.213087       2.286828                    0.993794       3.809141      10.853394       0.474103       1.247519      -0.715448       0.006605       0.006919      -0.023240       0.025131       0.002733      -0.001718      -0.005055       0.004159       0.022691      -0.008231      -0.001576       0.009807              1.871324       1.570492      -0.094027       0.074284       1.715131      -0.197821       2.328348           0.000002
          103              H       0.377131       7.976871       4.073933       0.113375       1.280179 0.10135125E+02  0.10527369E+03                                 1.940644                            1.853340      -1.247226       2.294074                    0.993598       3.661717      10.450978       0.463984       1.270903      -0.712093       0.011183       0.036775       0.016602       0.041870      -0.000035       0.001291       0.001756      -0.008428      -0.035065      -0.011952       0.001752       0.010199              1.972176       1.549436       0.120105       0.066344       2.405615       0.497374       1.961478           0.000005
          104              H       8.195582       7.107062       3.625694       0.113570       1.161415 0.91596260E+01  0.91851914E+02                                 1.769465                            1.727883      -0.761711       2.524409                    0.999261       3.285529       8.921057       0.499704       1.222313      -0.726209      -0.041070       0.001914      -0.003502       0.041264      -0.005908      -0.000234      -0.002222       0.014998      -0.014143      -0.008458      -0.003461       0.011920              1.764354       2.295870      -0.063705       0.061501       1.459409       0.027943       1.537784           0.000007
          105              H       8.225427       4.734702       3.951927       0.114663       1.134851 0.87666166E+01  0.87086205E+02                                 1.747901                            1.693871      -0.714041       2.544356                    0.999683       3.286529       8.926577       0.502376       1.227325      -0.724351      -0.039163      -0.007870      -0.004025       0.040148       0.005001       0.001602       0.001940       0.009400      -0.020110      -0.007332      -0.003176       0.010508              1.752806       2.317123       0.140282      -0.014616       1.420682      -0.045868       1.520612           0.000007
          106              H       0.456717       4.055216       4.564608       0.120928       1.175847 0.90624693E+01  0.90776022E+02                                 1.791082                            1.723006      -0.788553       2.516021                    0.999253       3.303155       9.009317       0.497764       1.228452      -0.724179       0.010800      -0.033186       0.022974       0.041782       0.000034       0.001315      -0.005518      -0.017857      -0.009684      -0.007897      -0.004592       0.012489              1.814897       1.534049      -0.135093       0.122866       1.951874      -0.478202       1.958770           0.000007
          107              H       2.384876       6.859976       5.018152       0.117756       1.235336 0.98440068E+01  0.10094617E+03                                 1.867719                            1.808880      -0.946525       2.439760                    0.997209       3.446309       9.597824       0.479192       1.246462      -0.719538       0.020617       0.032907       0.017502       0.042594       0.009259       0.007922       0.002945       0.003069      -0.020870      -0.011161      -0.004538       0.015699              1.884213       1.587314       0.211279       0.179481       2.101333       0.396058       1.963992           0.000005
          108              H       2.353223       5.298993       5.190551       0.119715       1.108224 0.82900080E+01  0.82271093E+02                                 1.785916                            1.691469      -1.101445       2.359604                    0.996269       3.594588      10.181712       0.476880       1.294209      -0.705576       0.018938      -0.028305       0.020805       0.039908      -0.006533       0.005758      -0.002417       0.006152      -0.032650      -0.012492      -0.001687       0.014179              1.847641       1.504074      -0.221749       0.269767       1.836083      -0.502086       2.202766           0.000002
          109              H       2.535005       4.502642       1.822130       0.106983       1.108854 0.81879447E+01  0.81594529E+02                                 1.839117                            1.721415      -1.041394       2.384758                    0.995581       3.714206      10.794126       0.452890       1.357149      -0.692228       0.014206      -0.005187      -0.034931       0.038064       0.003069      -0.001399       0.007042      -0.000151       0.025727      -0.009531      -0.002162       0.011694              1.910765       1.695220      -0.163281      -0.568956       1.513207       0.160324       2.523868           0.000001
          110              H       2.451801       3.883257       3.259677       0.102744       1.189297 0.91796288E+01  0.92636223E+02                                 1.827700                            1.750911      -0.751122       2.518473                    0.999310       3.449255       9.574202       0.484636       1.252375      -0.717654       0.012686      -0.026268       0.021109       0.036008       0.000144       0.006182      -0.006506      -0.004290      -0.007559      -0.009981       0.001089       0.008892              1.846668       1.562370      -0.342519       0.133199       2.113013      -0.406548       1.864623           0.000006
          111              H       2.541336       6.864984       1.559552       0.105272       1.150225 0.84130650E+01  0.84259941E+02                                 1.862324                            1.725081      -1.217656       2.292299                    0.994614       3.814150      11.048768       0.461045       1.326465      -0.697423       0.022176      -0.006367      -0.030270       0.038060       0.003493      -0.008652       0.000148       0.013044      -0.015122      -0.009664      -0.004036       0.013700              1.956538       1.661117      -0.017606      -0.538696       1.473191       0.034993       2.735306           0.000001
          112              H       2.470793       7.794896       2.816743       0.101107       1.161710 0.90776738E+01  0.90706491E+02                                 1.752176                            1.704945      -0.733468       2.524523                    0.999342       3.338511       9.010019       0.510464       1.200818      -0.730397       0.018829       0.029584       0.018129       0.039477       0.006852       0.002313       0.005156       0.001212      -0.016679      -0.008266      -0.003021       0.011287              1.751304       1.501984       0.279265       0.053628       2.106728       0.256325       1.645200           0.000006
          113              H       8.350233       5.684648       1.721343       0.113165       1.037753 0.77872049E+01  0.76118439E+02                                 1.722373                            1.652421      -0.819761       2.497742                    0.998525       3.461657       9.746470       0.476548       1.314895      -0.702445      -0.039184      -0.006460      -0.006139       0.040184       0.003918       0.001493       0.003407       0.008953      -0.020955      -0.008529      -0.001327       0.009856              1.751628       2.349102       0.034082       0.261642       1.326140      -0.008342       1.579643           0.000001
          114              H       0.633073       5.596164       0.891173       0.118437       1.145848 0.87080734E+01  0.87776855E+02                                 1.857154                            1.760399      -1.039889       2.391999                    0.996277       3.618500      10.440805       0.455320       1.334540      -0.697892       0.012056      -0.009923      -0.037211       0.040355      -0.001791       0.001652       0.011151      -0.007322       0.017761      -0.009927      -0.004837       0.014764              1.917139       1.675745      -0.005419      -0.296668       1.440763       0.009058       2.634909          -0.000001
          115              H       7.971293       1.851476      10.412930       0.103422       1.028544 0.81827870E+01  0.80390695E+02                                 1.658262                            1.650288      -0.676045       2.547766                    0.999267       3.459400       9.533732       0.499519       1.248100      -0.716897       0.007546       0.012853      -0.034371       0.037463      -0.002268      -0.001013      -0.002585      -0.006064       0.020701      -0.007466      -0.000261       0.007727              1.660033       1.559988       0.002621       0.091003       1.487642      -0.194820       1.932470          -0.000002
          116              H       0.028036       0.447426      12.638210       0.110809       1.107629 0.91977943E+01  0.92834115E+02                                 1.733838                            1.745309      -0.750565       2.511692                    0.998945       3.473706       9.632212       0.488641       1.241916      -0.719403       0.000978      -0.001765       0.026448       0.026524       0.000148      -0.002820      -0.001613      -0.001901       0.016132      -0.004485      -0.002010       0.006495              1.715780       1.619904       0.009136      -0.085828       1.542211      -0.161434       1.985224          -0.000001
          117              H       0.058785      16.611525      11.160878       0.118418       1.022378 0.78070094E+01  0.75476495E+02                                 1.621745                            1.589051      -0.763693       2.509311                    0.999280       3.342301       9.009478       0.522344       1.212892      -0.725165       0.000777      -0.022951      -0.021912       0.031741      -0.002973      -0.001248       0.004602      -0.009630       0.004236      -0.006366      -0.001903       0.008268              1.628225       1.484585       0.015387       0.005487       1.917351       0.372831       1.482741          -0.000004
          118              H       1.491339       1.701221      10.529631       0.096777       0.996547 0.78620867E+01  0.77021830E+02                                 1.662959                            1.647045      -0.885813       2.449046                    0.996818       3.613509      10.179896       0.483198       1.293912      -0.705392      -0.000494       0.011390      -0.033538       0.035422       0.001769      -0.001095      -0.001643      -0.001540       0.012681      -0.004043      -0.000939       0.004982              1.672226       1.573324       0.018818      -0.214806       1.501929      -0.204388       1.941426          -0.000002
          119              H       2.289915       3.203771      12.182014       0.107903       1.070170 0.83101973E+01  0.81727783E+02                                 1.686471                            1.651704      -0.645729       2.557378                    0.999542       3.412937       9.324386       0.505898       1.231075      -0.721393       0.021813       0.016333      -0.004950       0.027696       0.005048      -0.000871       0.001841       0.002733      -0.029309      -0.010182       0.000058       0.010124              1.702124       2.075308       0.272637      -0.137741       1.567656      -0.084454       1.463408          -0.000003
          120              H       1.432554       2.480877      13.280066       0.113303       1.218274 0.10236398E+02  0.10687279E+03                                 1.878887                            1.862674      -1.291461       2.254498                    0.993565       3.840027      11.083492       0.461560       1.271036      -0.710192      -0.007201      -0.006890       0.026379       0.028199       0.005099      -0.001153      -0.003795       0.004415       0.021467      -0.009540       0.000677       0.008862              1.878771       1.720326      -0.089889       0.030678       1.684101      -0.144078       2.231887           0.000000
          121              H       0.357234       3.935012      11.089266       0.088270       1.042740 0.82862072E+01  0.82990836E+02                                 1.760860                            1.726340      -1.200819       2.291073                    0.993105       3.977426      11.666340       0.453423       1.348739      -0.691880       0.005348       0.006067      -0.035651       0.036557      -0.000739      -0.000775       0.000913      -0.000533       0.016967      -0.003615      -0.002223       0.005837              1.788764       1.587956       0.032231      -0.117150       1.714407      -0.326742       2.063928          -0.000002
          122              H       7.231502       3.445848      11.935350       0.109628       1.145908 0.91758974E+01  0.93229272E+02                                 1.814834                            1.774041      -0.961298       2.411156                    0.996364       3.655421      10.412680       0.468697       1.286204      -0.707993      -0.020610       0.017129      -0.011824       0.029291      -0.006856       0.002635       0.004285       0.002096      -0.019447      -0.010268       0.000048       0.010219              1.833216       2.011613      -0.332612       0.211045       1.835320      -0.196879       1.652714          -0.000003
          123              H       7.844679       2.634471      13.131537       0.101307       0.989272 0.75500183E+01  0.74045063E+02                                 1.721325                            1.663545      -1.138731       2.322483                    0.993434       3.867992      11.309465       0.454366       1.374524      -0.687067       0.003531      -0.010246       0.024977       0.027227      -0.003444       0.000591      -0.002644      -0.003732       0.027404      -0.008527      -0.001280       0.009807              1.762934       1.541371       0.103828      -0.277749       1.477495      -0.165860       2.269938          -0.000000
          124              H       1.399091      12.113892       9.845338       0.086991       1.066514 0.86463426E+01  0.86626148E+02                                 1.729412                            1.718454      -0.916570       2.426803                    0.996175       3.718102      10.546324       0.477326       1.280781      -0.708143      -0.002933      -0.010772       0.032192       0.034073      -0.002592       0.001484      -0.000672      -0.002797       0.013217      -0.005240       0.000321       0.004920              1.740267       1.621769       0.010968       0.150474       1.577021      -0.200055       2.022012          -0.000003
          125              H       0.066925      13.312593       7.633319       0.111513       1.104746 0.90273355E+01  0.90709516E+02                                 1.726813                            1.724257      -0.878128       2.451525                    0.997988       3.503923       9.701751       0.493557       1.235025      -0.720238       0.000176       0.000012      -0.025814       0.025815       0.001045      -0.002412      -0.002410      -0.004689       0.018377      -0.005955      -0.001467       0.007422              1.718888       1.577423       0.009954      -0.040271       1.515449      -0.211613       2.063793           0.000001
          126              H       0.051550      13.900257       9.089432       0.115079       1.017742 0.77932819E+01  0.75324421E+02                                 1.622054                            1.592594      -0.666955       2.554443                    0.999733       3.316532       8.944211       0.519242       1.220453      -0.723907      -0.000744       0.022322       0.020724       0.030468       0.000625      -0.000445       0.004943      -0.006821       0.000962      -0.004211      -0.002735       0.006946              1.626619       1.463025      -0.032426      -0.030052       1.948403       0.347254       1.468428          -0.000003
          127              H       7.969485      11.990349       9.871861       0.091469       1.079032 0.87823143E+01  0.88139404E+02                                 1.733551                            1.725470      -0.886198       2.445868                    0.996991       3.640104      10.260397       0.480073       1.271268      -0.711017       0.006214      -0.009886       0.033153       0.035150       0.003803      -0.000081      -0.001512      -0.006239       0.017639      -0.007883       0.001531       0.006352              1.742967       1.653953      -0.028149      -0.124188       1.565809      -0.192917       2.009141          -0.000003
          128              H       7.240546      10.342553       8.402486       0.107571       1.196387 0.95073438E+01  0.96778590E+02                                 1.824952                            1.773157      -0.852729       2.462020                    0.997515       3.542184       9.871573       0.485199       1.240127      -0.719493      -0.019799      -0.017428       0.010549       0.028408       0.005064      -0.001768       0.000687       0.003130      -0.015091      -0.005923      -0.001974       0.007897              1.842124       2.099663       0.365661      -0.269283       1.859603      -0.167303       1.567106          -0.000001
          129              H       7.911604      11.090488       7.195690       0.110740       1.237524 0.10315049E+02  0.10672272E+03                                 1.835435                            1.821769      -0.974242       2.404845                    0.996839       3.577895       9.918287       0.490653       1.206553      -0.727435       0.003005       0.008589      -0.024141       0.025799       0.003678      -0.000916       0.001619      -0.000152       0.021569      -0.007491       0.000048       0.007443              1.827343       1.603591      -0.081901       0.068141       1.630603      -0.133516       2.247836           0.000004
          130              H       0.281265      10.000305       9.389142       0.087784       1.025732 0.82617632E+01  0.82625728E+02                                 1.739208                            1.721774      -1.172720       2.306599                    0.993191       3.938529      11.516876       0.455148       1.345585      -0.692781       0.001874      -0.000205       0.036120       0.036169       0.003159      -0.001138      -0.000534       0.004347       0.016344      -0.006559       0.000774       0.005785              1.759786       1.566412      -0.019539       0.052976       1.672351      -0.215706       2.040595          -0.000002
          131              H       2.242887      10.549571       8.346788       0.105999       1.186853 0.94601665E+01  0.96145991E+02                                 1.813231                            1.766935      -0.833571       2.470097                    0.997573       3.538181       9.841683       0.486968       1.237581      -0.720107       0.021001      -0.014515       0.008377       0.026868      -0.004852       0.002387      -0.000207       0.004989      -0.031393      -0.010786      -0.000118       0.010904              1.828399       2.138147      -0.322389       0.261791       1.753606      -0.137238       1.593444          -0.000001
          132              H       1.451546      11.224049       7.174472       0.105424       1.218435 0.10016358E+02  0.10372798E+03                                 1.859422                            1.825421      -1.213087       2.286828                    0.993794       3.809141      10.853397       0.474103       1.247519      -0.715448      -0.006605       0.006919      -0.023240       0.025131      -0.002733       0.001718      -0.005055       0.004159       0.022691      -0.008231      -0.001576       0.009807              1.871324       1.570492       0.094027      -0.074284       1.715131      -0.197820       2.328349           0.000002
          133              C       2.182293       7.592886      24.873269       0.633693      22.164117 0.24544064E+03  0.50596689E+04                                 7.310747                            5.585670      -0.030198       2.055614                    0.999616      21.861396      61.105013       0.623297       0.476689      -1.017069      -0.046214       0.026334       0.014705       0.055186       0.075409       0.055620       0.041327       0.000736      -0.017148      -0.075103      -0.041710       0.116813              8.504248      10.007920      -3.356551      -1.066772       8.212166      -1.894724       7.292659          -0.000003
          134              C       3.409550       6.738102      24.621301      -0.099209      28.957215 0.43932804E+03  0.10346881E+05                                 8.297746                            6.995609      -0.228647       1.944768                    0.997967      27.831860      79.861360       0.622576       0.417728      -1.064270       0.078681      -0.032908       0.046329       0.097057       0.021797       0.004719      -0.015185      -0.012699      -0.014258      -0.028008      -0.000027       0.028035              9.517910      12.339854      -2.023911       0.507152       9.957229      -0.570451       6.256648          -0.000004
          135              C       4.608771       7.631284      24.968752      -0.212783      26.527054 0.43179401E+03  0.10183940E+05                                 7.861098                            6.957080      -0.176534       1.931931                    0.997810      29.825450      87.266281       0.617815       0.420348      -1.056516       0.009025      -0.094094      -0.023616       0.097431       0.007388       0.001771      -0.003089      -0.006394      -0.054300      -0.018685       0.001510       0.017175              8.692988      13.038152       0.071881      -0.087740       7.608463      -0.179617       5.432349          -0.000004
          136              C       5.949077       6.900044      24.735350      -0.108892      30.180489 0.45347766E+03  0.10750088E+05                                 8.515399                            7.087815      -0.225918       1.944062                    0.998002      27.920637      80.012456       0.621942       0.415432      -1.067225      -0.081096      -0.033448       0.041375       0.096990      -0.017951      -0.011889      -0.018933      -0.006330       0.000899      -0.032557       0.010185       0.022372              9.917833      13.431278       2.559876      -0.777016       9.997808      -0.540404       6.324413          -0.000004
          137              C       5.983444       5.621207      25.605304      -0.229309      27.081953 0.44964480E+03  0.10754034E+05                                 8.016171                            7.135580      -0.345423       1.866675                    0.998641      30.871261      92.104702       0.603093       0.424639      -1.049805      -0.070617       0.012502      -0.055166       0.090478      -0.006221       0.005844      -0.019866      -0.005585      -0.089435      -0.037259       0.008594       0.028665              8.752975       9.596825       2.367692      -0.031370      10.267016      -0.785138       6.395085          -0.000003
          138              C       4.803215       4.716337      25.279071      -0.105011      30.254678 0.46576499E+03  0.11178774E+05                                 8.698146                            7.315529      -0.460736       1.868346                    0.995972      28.692120      84.283745       0.592274       0.430880      -1.051535       0.000110       0.097220       0.016769       0.098656      -0.010133       0.005208       0.010793       0.021535      -0.061287      -0.026855       0.001836       0.025019              9.968926       9.975109       0.505213      -0.250110      12.996833      -0.802326       6.934836          -0.000003
          139              C       3.442108       5.480969      25.459428      -0.228188      27.566393 0.46060180E+03  0.11073420E+05                                 8.101213                            7.208035      -0.315468       1.877855                    0.998094      30.830170      91.971979       0.602297       0.422999      -1.051692       0.079696       0.032658      -0.049852       0.099515       0.004399       0.004165      -0.011826       0.007205      -0.054897      -0.024004       0.009083       0.014921              8.838401       9.592035      -2.045988      -0.333924      10.022741      -0.633453       6.900429          -0.000004
          140              C       7.096748       7.816599      25.077497       0.651284      21.343112 0.23871814E+03  0.48859081E+04                                 7.148317                            5.522941      -0.050014       2.057190                    0.999542      21.490992      59.809381       0.624539       0.479167      -1.015987       0.035378       0.039883       0.021934       0.057648      -0.090916      -0.011800       0.005551      -0.043782      -0.145632      -0.070821      -0.047780       0.118601              8.243089       9.482950       4.049146      -0.185906       7.177971      -0.778470       8.068346          -0.000003
          141              C       4.784223       3.505950      26.196767       0.639974      21.561234 0.23984746E+03  0.49412813E+04                                 7.283737                            5.603878      -0.234675       1.992782                    0.999244      22.060930      62.686912       0.605519       0.490991      -1.004406       0.002609      -0.053748       0.011878       0.055106      -0.033446      -0.038682       0.028060       0.167493      -0.227526      -0.094080      -0.042913       0.136993              8.360383       4.445622       1.106802       0.722107      12.818090       0.126178       7.817438          -0.000001
          142              C       7.120262      11.763297      21.915955       0.651271      21.251690 0.22969973E+03  0.46551295E+04                                 7.106336                            5.404630       0.015822       2.081388                    0.999596      21.306748      58.956961       0.633770       0.476873      -1.017458       0.041468      -0.037010      -0.017663       0.058321       0.093928       0.019497       0.021218      -0.028605      -0.135201      -0.072517      -0.049977       0.122494              8.250062       8.862679      -3.950656      -0.059012       7.298660      -0.692269       8.588847          -0.000002
          143              C       5.931894      12.704895      22.152010      -0.107356      30.386458 0.45334126E+03  0.10746941E+05                                 8.534872                            7.068087      -0.252303       1.932672                    0.997816      28.036394      80.366376       0.625226       0.413247      -1.068544      -0.074404       0.037120      -0.052988       0.098598       0.021986       0.008986      -0.011489      -0.001104       0.006998      -0.029697       0.008600       0.021097              9.942811      12.545800      -2.906354       0.615215      11.041832      -0.386992       6.240802          -0.000004
          144              C       4.613293      11.961968      21.836386      -0.219744      26.199745 0.43316515E+03  0.10223832E+05                                 7.779820                            6.963288      -0.168258       1.932979                    0.997564      29.932337      87.596057       0.618215       0.419765      -1.056939       0.006429       0.092467       0.030108       0.097457      -0.002239      -0.003870      -0.008711      -0.015164      -0.062474      -0.023381       0.003408       0.019973              8.468385      12.073683      -0.123728      -0.253167       7.756004       0.173789       5.575467          -0.000002
          145              C       3.407742      12.838455      22.178533      -0.098972      30.180027 0.44531230E+03  0.10526508E+05                                 8.547162                            7.036692      -0.284055       1.923437                    0.997814      28.028019      80.651355       0.621416       0.416969      -1.064434       0.082204       0.030997      -0.053438       0.102830      -0.018818      -0.008817      -0.013466      -0.016320       0.009490      -0.029042       0.007127       0.021915             10.062171      13.318176       2.817438      -0.921030      10.704281      -0.417499       6.164055          -0.000004
          146              C       2.143404      12.013722      21.929216       0.642910      21.994433 0.24316908E+03  0.49987762E+04                                 7.315270                            5.581004       0.002052       2.073379                    0.999587      21.621174      60.253139       0.620302       0.480339      -1.015624      -0.045077      -0.032103      -0.019957       0.058829      -0.090154      -0.017596       0.013843      -0.042946      -0.144994      -0.069944      -0.049721       0.119665              8.559857      10.580798       4.305028       0.009771       7.141603      -0.682324       7.957170          -0.000002
          147              C       3.463814      14.133987      21.406713      -0.222945      25.745873 0.42104917E+03  0.99032073E+04                                 7.709453                            6.869150      -0.222092       1.913053                    0.997891      30.282714      89.512937       0.619667       0.420247      -1.052840       0.070148      -0.035751       0.051697       0.094189      -0.006758       0.001655      -0.009361       0.007268      -0.074962      -0.027404       0.006334       0.021070              8.371832       9.017209       2.011263      -0.272169      10.101806      -0.601642       5.996482           0.000001
          148              C       4.780606      14.856881      21.690509      -0.097011      30.465804 0.44500253E+03  0.10574431E+05                                 8.747589                            7.139606      -0.471899       1.867701                    0.996650      28.430777      83.487802       0.600059       0.429554      -1.050848      -0.005064      -0.095405      -0.027732       0.099483       0.002041      -0.003494       0.011926       0.027557      -0.037217      -0.022535       0.002156       0.020379             10.276364       9.659529      -0.277216      -0.086413      14.623147      -1.220666       6.546417          -0.000003
          149              C       5.955408      14.008774      21.385495      -0.230651      26.728867 0.42926173E+03  0.10177642E+05                                 7.970440                            6.981167      -0.446977       1.833208                    0.998439      31.022181      93.030871       0.606759       0.425760      -1.046074      -0.073102      -0.026156       0.055901       0.095671       0.006242       0.002820      -0.007034       0.005297      -0.086662      -0.030381       0.009105       0.021276              8.738547       8.808084      -2.209773       0.065095      11.049922      -0.502086       6.357635          -0.000000
          150              C       4.809546      16.200828      20.979693       0.641087      21.998398 0.24378297E+03  0.50235017E+04                                 7.348943                            5.607587      -0.197770       2.007239                    0.999113      21.782833      61.131809       0.614502       0.483704      -1.012048      -0.003751       0.054913      -0.010472       0.056028       0.030988       0.062747       0.038124       0.138689      -0.114121      -0.085320      -0.039713       0.125032              8.557162       4.853698      -0.760736      -1.614798      12.656255      -1.788903       8.161533           0.000000
          151              C       4.641329       1.223744      16.953502      -0.057318      22.249771 0.35191575E+03  0.79303685E+04                                 7.001267                            6.297757      -0.272816       1.915360                    0.998688      28.200217      82.137325       0.643113       0.422634      -1.049209       0.052446       0.067546      -0.023384       0.088656       0.030895      -0.000347      -0.020342       0.016352      -0.120516      -0.048650      -0.005179       0.053829              7.426816       6.171088       0.861274      -0.478646       6.907206      -0.176556       9.202154           0.000007
          152              C       4.672079       3.572730      17.253211      -0.060963      21.919353 0.35693778E+03  0.80470520E+04                                 6.915931                            6.350920      -0.148064       1.963118                    0.998423      27.787799      80.136644       0.641135       0.423752      -1.051778       0.046780      -0.048071      -0.038067       0.077125      -0.030112      -0.001938       0.030841      -0.008389      -0.089026      -0.047301      -0.005704       0.053005              7.199123       6.494695      -0.765489      -0.847105       6.551724       0.520637       8.550951           0.000009
          153              C       6.583959       2.313927      17.887111      -0.057510      23.482096 0.37363307E+03  0.85501880E+04                                 7.376050                            6.577484      -0.440568       1.870002                    0.996862      28.393212      83.446667       0.616411       0.434216      -1.041724      -0.048087       0.003314      -0.062290       0.078762      -0.007535       0.049109      -0.002338       0.027897      -0.030093      -0.046924      -0.009593       0.056516              8.004403       6.537621       0.180974       0.636143       5.884610      -0.023611      11.590979           0.000005
          154              C       6.673494       3.726324      15.966846      -0.045064      21.703158 0.35565703E+03  0.80464771E+04                                 6.971917                            6.405601      -0.353994       1.900077                    0.997156      28.046014      82.202688       0.625766       0.432633      -1.041722      -0.038584      -0.058719       0.022554       0.073792       0.034636      -0.008990       0.009543      -0.023775       0.047674      -0.047191       0.017936       0.029254              7.195606       6.939037       1.423932      -0.953742       7.207434      -0.690766       7.440346           0.000004
          155              C       6.680729       1.392363      15.706921      -0.061605      22.154241 0.36130001E+03  0.82056428E+04                                 7.049903                            6.439652      -0.374284       1.882273                    0.998115      28.495177      83.655467       0.626575       0.430416      -1.043154      -0.044545       0.057537       0.039805       0.082941      -0.050403      -0.027178      -0.019385       0.013192      -0.036520      -0.064942       0.007046       0.057896              7.375450       6.674301      -0.384519      -0.795677       6.766773       1.194301       8.685276           0.000005
          156              C       4.795980       2.649497      15.049150      -0.047071      22.159210 0.35888037E+03  0.81416694E+04                                 7.101235                            6.456508      -0.390611       1.892540                    0.996937      28.024224      82.381276       0.619820       0.435589      -1.039448       0.044854      -0.009712       0.065608       0.080067      -0.014197       0.023003      -0.028240       0.042972       0.061894      -0.044432      -0.006565       0.050997              7.502382       6.846009       0.039729       1.363555       6.128003       0.511253       9.533134          -0.000001
          157              C       2.339657      15.940386      24.873269       0.633693      22.164114 0.24544063E+03  0.50596688E+04                                 7.310746                            5.585670      -0.030198       2.055614                    0.999616      21.861396      61.105015       0.623297       0.476689      -1.017069       0.046214       0.026334       0.014705       0.055186      -0.075409      -0.055620       0.041327       0.000736      -0.017148      -0.075103      -0.041710       0.116813              8.504247      10.007919       3.356550       1.066772       8.212165      -1.894723       7.292658          -0.000003
          158              C       1.112400      15.085602      24.621301      -0.099209      28.957210 0.43932806E+03  0.10346881E+05                                 8.297746                            6.995610      -0.228647       1.944767                    0.997967      27.831860      79.861364       0.622576       0.417728      -1.064269      -0.078681      -0.032908       0.046329       0.097057      -0.021797      -0.004719      -0.015185      -0.012699      -0.014258      -0.028008      -0.000027       0.028035              9.517909      12.339849       2.023912      -0.507151       9.957230      -0.570453       6.256649          -0.000004
          159              C       8.957079      15.978785      24.968752      -0.212783      26.527038 0.43179393E+03  0.10183938E+05                                 7.861095                            6.957080      -0.176534       1.931931                    0.997810      29.825453      87.266291       0.617815       0.420348      -1.056516      -0.009025      -0.094094      -0.023616       0.097431      -0.007388      -0.001771      -0.003089      -0.006394      -0.054300      -0.018685       0.001510       0.017175              8.692983      13.038139      -0.071880       0.087740       7.608460      -0.179619       5.432350          -0.000004
          160              C       7.616773      15.247544      24.735350      -0.108892      30.180489 0.45347776E+03  0.10750091E+05                                 8.515399                            7.087815      -0.225918       1.944062                    0.998002      27.920637      80.012454       0.621942       0.415432      -1.067225       0.081096      -0.033448       0.041375       0.096990       0.017951       0.011889      -0.018933      -0.006330       0.000899      -0.032557       0.010185       0.022372              9.917832      13.431273      -2.559876       0.777016       9.997810      -0.540404       6.324412          -0.000004
          161              C       7.582406      13.968707      25.605304      -0.229309      27.081962 0.44964500E+03  0.10754040E+05                                 8.016174                            7.135582      -0.345423       1.866675                    0.998641      30.871262      92.104710       0.603092       0.424639      -1.049805       0.070617       0.012502      -0.055166       0.090478       0.006221      -0.005844      -0.019866      -0.005585      -0.089435      -0.037259       0.008594       0.028665              8.752978       9.596825      -2.367692       0.031370      10.267021      -0.785138       6.395087          -0.000003
          162              C       8.762635      13.063837      25.279071      -0.105011      30.254669 0.46576486E+03  0.11178771E+05                                 8.698144                            7.315528      -0.460736       1.868346                    0.995972      28.692120      84.283746       0.592274       0.430880      -1.051535      -0.000110       0.097220       0.016769       0.098656       0.010133      -0.005208       0.010793       0.021535      -0.061287      -0.026855       0.001836       0.025019              9.968924       9.975108      -0.505213       0.250110      12.996827      -0.802328       6.934837          -0.000003
          163              C       1.079842      13.828469      25.459428      -0.228188      27.566395 0.46060183E+03  0.11073421E+05                                 8.101214                            7.208036      -0.315468       1.877855                    0.998094      30.830171      91.971986       0.602297       0.422999      -1.051692      -0.079696       0.032658      -0.049852       0.099515      -0.004399      -0.004165      -0.011826       0.007205      -0.054897      -0.024004       0.009083       0.014921              8.838402       9.592037       2.045989       0.333924      10.022742      -0.633454       6.900429          -0.000004
          164              C       6.469102      16.164099      25.077497       0.651284      21.343110 0.23871814E+03  0.48859081E+04                                 7.148317                            5.522941      -0.050015       2.057190                    0.999542      21.490992      59.809384       0.624539       0.479167      -1.015987      -0.035378       0.039883       0.021934       0.057648       0.090916       0.011800       0.005551      -0.043782      -0.145632      -0.070821      -0.047780       0.118601              8.243088       9.482949      -4.049146       0.185906       7.177970      -0.778470       8.068346          -0.000003
          165              C       8.781627      11.853450      26.196767       0.639974      21.561233 0.23984744E+03  0.49412808E+04                                 7.283736                            5.603878      -0.234674       1.992782                    0.999244      22.060929      62.686909       0.605519       0.490991      -1.004406      -0.002609      -0.053748       0.011878       0.055106       0.033446       0.038682       0.028060       0.167493      -0.227526      -0.094080      -0.042913       0.136993              8.360384       4.445622      -1.106802      -0.722107      12.818091       0.126178       7.817438          -0.000001
          166              C       6.445588       3.415797      21.915955       0.651271      21.251678 0.22969959E+03  0.46551261E+04                                 7.106333                            5.404629       0.015822       2.081388                    0.999596      21.306747      58.956959       0.633771       0.476873      -1.017458      -0.041468      -0.037010      -0.017663       0.058321      -0.093928      -0.019497       0.021218      -0.028605      -0.135201      -0.072517      -0.049977       0.122494              8.250058       8.862675       3.950652       0.059012       7.298653      -0.692268       8.588847          -0.000002
          167              C       7.633956       4.357395      22.152010      -0.107356      30.386462 0.45334156E+03  0.10746950E+05                                 8.534874                            7.068089      -0.252303       1.932672                    0.997816      28.036394      80.366378       0.625225       0.413247      -1.068544       0.074404       0.037120      -0.052988       0.098598      -0.021986      -0.008986      -0.011489      -0.001104       0.006998      -0.029697       0.008600       0.021097              9.942812      12.545800       2.906356      -0.615214      11.041835      -0.386990       6.240802          -0.000003
          168              C       8.952557       3.614467      21.836386      -0.219744      26.199728 0.43316503E+03  0.10223828E+05                                 7.779817                            6.963288      -0.168257       1.932979                    0.997564      29.932338      87.596059       0.618215       0.419765      -1.056939      -0.006429       0.092467       0.030108       0.097457       0.002239       0.003870      -0.008711      -0.015164      -0.062474      -0.023381       0.003408       0.019973              8.468379      12.073670       0.123727       0.253166       7.756001       0.173787       5.575467          -0.000002
          169              C       1.114208       4.490955      22.178533      -0.098972      30.180028 0.44531238E+03  0.10526511E+05                                 8.547161                            7.036693      -0.284055       1.923437                    0.997814      28.028017      80.651346       0.621416       0.416969      -1.064434      -0.082204       0.030997      -0.053438       0.102830       0.018818       0.008817      -0.013466      -0.016320       0.009491      -0.029042       0.007127       0.021915             10.062170      13.318172      -2.817440       0.921029      10.704283      -0.417499       6.164055          -0.000004
          170              C       2.378546       3.666222      21.929216       0.642910      21.994430 0.24316905E+03  0.49987755E+04                                 7.315270                            5.581004       0.002052       2.073379                    0.999587      21.621173      60.253137       0.620302       0.480339      -1.015624       0.045077      -0.032103      -0.019957       0.058829       0.090154       0.017596       0.013843      -0.042946      -0.144994      -0.069944      -0.049721       0.119665              8.559857      10.580797      -4.305027      -0.009771       7.141603      -0.682323       7.957170          -0.000002
          171              C       1.058136       5.786487      21.406713      -0.222945      25.745886 0.42104935E+03  0.99032123E+04                                 7.709455                            6.869152      -0.222092       1.913053                    0.997891      30.282716      89.512942       0.619667       0.420247      -1.052840      -0.070148      -0.035751       0.051697       0.094189       0.006758      -0.001655      -0.009361       0.007268      -0.074963      -0.027404       0.006334       0.021070              8.371835       9.017213      -2.011264       0.272168      10.101809      -0.601643       5.996484           0.000001
          172              C       8.785244       6.509380      21.690509      -0.097011      30.465795 0.44500237E+03  0.10574426E+05                                 8.747587                            7.139605      -0.471899       1.867701                    0.996650      28.430776      83.487799       0.600060       0.429554      -1.050848       0.005064      -0.095405      -0.027732       0.099483      -0.002041       0.003494       0.011926       0.027557      -0.037217      -0.022535       0.002156       0.020379             10.276361       9.659541       0.277218       0.086414      14.623131      -1.220659       6.546413          -0.000003
          173              C       7.610442       5.661275      21.385495      -0.230651      26.728852 0.42926139E+03  0.10177632E+05                                 7.970438                            6.981165      -0.446977       1.833208                    0.998439      31.022181      93.030871       0.606759       0.425760      -1.046074       0.073102      -0.026156       0.055901       0.095671      -0.006242      -0.002820      -0.007034       0.005297      -0.086662      -0.030381       0.009105       0.021276              8.738544       8.808092       2.209777      -0.065094      11.049907      -0.502079       6.357632          -0.000001
          174              C       8.756304       7.853328      20.979693       0.641087      21.998399 0.24378307E+03  0.50235043E+04                                 7.348944                            5.607588      -0.197771       2.007239                    0.999113      21.782834      61.131814       0.614501       0.483704      -1.012048       0.003751       0.054913      -0.010472       0.056028      -0.030988      -0.062747       0.038124       0.138688      -0.114121      -0.085320      -0.039713       0.125032              8.557162       4.853699       0.760737       1.614799      12.656254      -1.788900       8.161533           0.000000
          175              C       8.924521       9.571244      16.953502      -0.057318      22.249772 0.35191573E+03  0.79303680E+04                                 7.001267                            6.297757      -0.272816       1.915360                    0.998688      28.200217      82.137326       0.643113       0.422634      -1.049209      -0.052446       0.067546      -0.023384       0.088656      -0.030895       0.000347      -0.020342       0.016352      -0.120516      -0.048650      -0.005179       0.053829              7.426817       6.171089      -0.861277       0.478645       6.907206      -0.176557       9.202155           0.000007
          176              C       8.893771      11.920230      17.253211      -0.060963      21.919342 0.35693756E+03  0.80470458E+04                                 6.915929                            6.350918      -0.148064       1.963118                    0.998423      27.787799      80.136646       0.641135       0.423752      -1.051778      -0.046780      -0.048071      -0.038067       0.077125       0.030112       0.001938       0.030842      -0.008389      -0.089026      -0.047301      -0.005704       0.053005              7.199121       6.494694       0.765488       0.847104       6.551721       0.520637       8.550949           0.000009
          177              C       6.981891      10.661427      17.887111      -0.057510      23.482107 0.37363335E+03  0.85501961E+04                                 7.376053                            6.577487      -0.440568       1.870002                    0.996862      28.393213      83.446675       0.616411       0.434216      -1.041724       0.048087       0.003314      -0.062290       0.078762       0.007535      -0.049109      -0.002338       0.027897      -0.030093      -0.046924      -0.009593       0.056516              8.004406       6.537623      -0.180975      -0.636142       5.884612      -0.023610      11.590983           0.000005
          178              C       6.892356      12.073824      15.966846      -0.045064      21.703154 0.35565697E+03  0.80464753E+04                                 6.971916                            6.405601      -0.353995       1.900077                    0.997156      28.046015      82.202694       0.625766       0.432633      -1.041722       0.038584      -0.058719       0.022554       0.073792      -0.034636       0.008990       0.009543      -0.023775       0.047674      -0.047191       0.017937       0.029254              7.195605       6.939036      -1.423930       0.953742       7.207432      -0.690763       7.440346           0.000004
          179              C       6.885121       9.739863      15.706921      -0.061605      22.154230 0.36129976E+03  0.82056359E+04                                 7.049901                            6.439650      -0.374284       1.882272                    0.998115      28.495179      83.655476       0.626576       0.430416      -1.043154       0.044545       0.057537       0.039805       0.082941       0.050403       0.027178      -0.019385       0.013192      -0.036520      -0.064942       0.007046       0.057896              7.375448       6.674300       0.384519       0.795676       6.766770       1.194299       8.685274           0.000005
          180              C       8.769870      10.996996      15.049150      -0.047071      22.159208 0.35888039E+03  0.81416700E+04                                 7.101235                            6.456508      -0.390611       1.892540                    0.996937      28.024224      82.381277       0.619820       0.435589      -1.039448      -0.044854      -0.009712       0.065608       0.080067       0.014197      -0.023003      -0.028240       0.042971       0.061894      -0.044432      -0.006565       0.050997              7.502381       6.846008      -0.039729      -1.363555       6.128004       0.511248       9.533132          -0.000001
          181              C       4.402571      15.471257       3.692002      -0.057318      22.249766 0.35191565E+03  0.79303655E+04                                 7.001266                            6.297756      -0.272816       1.915360                    0.998688      28.200215      82.137315       0.643113       0.422634      -1.049209      -0.052446      -0.067546      -0.023384       0.088656       0.030895       0.000348       0.020342       0.016352      -0.120517      -0.048650      -0.005179       0.053829              7.426815       6.171087       0.861275       0.478646       6.907205       0.176560       9.202152           0.000007
          182              C       4.371821      13.122270       3.991712      -0.060963      21.919335 0.35693744E+03  0.80470425E+04                                 6.915927                            6.350917      -0.148064       1.963119                    0.998423      27.787798      80.136637       0.641136       0.423752      -1.051778      -0.046780       0.048071      -0.038067       0.077125      -0.030112       0.001938      -0.030841      -0.008389      -0.089026      -0.047301      -0.005704       0.053005              7.199119       6.494692      -0.765489       0.847100       6.551721      -0.520638       8.550942           0.000009
          183              C       2.459941      14.381073       4.625611      -0.057510      23.482104 0.37363330E+03  0.85501943E+04                                 7.376052                            6.577486      -0.440568       1.870002                    0.996862      28.393210      83.446659       0.616411       0.434216      -1.041724       0.048087      -0.003314      -0.062290       0.078762      -0.007535      -0.049109       0.002338       0.027897      -0.030093      -0.046924      -0.009593       0.056516              8.004405       6.537622       0.180975      -0.636141       5.884612       0.023613      11.590981           0.000005
          184              C       2.370406      12.968676       2.705346      -0.045064      21.703148 0.35565678E+03  0.80464702E+04                                 6.971915                            6.405600      -0.353994       1.900077                    0.997156      28.046013      82.202689       0.625766       0.432633      -1.041722       0.038584       0.058719       0.022554       0.073792       0.034636       0.008990      -0.009543      -0.023775       0.047674      -0.047191       0.017936       0.029254              7.195604       6.939034       1.423931       0.953741       7.207432       0.690764       7.440346           0.000004
          185              C       2.363171      15.302637       2.445421      -0.061605      22.154235 0.36129993E+03  0.82056405E+04                                 7.049902                            6.439652      -0.374284       1.882272                    0.998115      28.495178      83.655470       0.626575       0.430416      -1.043154       0.044545      -0.057537       0.039805       0.082941      -0.050403       0.027178       0.019385       0.013192      -0.036520      -0.064942       0.007046       0.057896              7.375449       6.674301      -0.384519       0.795678       6.766771      -1.194299       8.685274           0.000005
          186              C       4.247920      14.045504       1.787650      -0.047071      22.159206 0.35888026E+03  0.81416665E+04                                 7.101234                            6.456507      -0.390611       1.892540                    0.996937      28.024225      82.381283       0.619820       0.435589      -1.039448      -0.044854       0.009712       0.065608       0.080067      -0.014197      -0.023003       0.028240       0.042972       0.061894      -0.044432      -0.006565       0.050997              7.502381       6.846009       0.039729      -1.363556       6.128003      -0.511249       9.533131          -0.000001
          187              C       6.861607       9.102114      11.611769       0.633693      22.164126 0.24544080E+03  0.50596729E+04                                 7.310749                            5.585672      -0.030198       2.055614                    0.999616      21.861396      61.105015       0.623297       0.476689      -1.017069       0.046214      -0.026334       0.014705       0.055186       0.075409      -0.055620      -0.041327       0.000736      -0.017148      -0.075103      -0.041710       0.116813              8.504251      10.007924      -3.356553       1.066773       8.212170       1.894723       7.292659          -0.000003
          188              C       5.634350       9.956898      11.359801      -0.099209      28.957218 0.43932821E+03  0.10346886E+05                                 8.297748                            6.995612      -0.228647       1.944767                    0.997967      27.831861      79.861368       0.622575       0.417728      -1.064269      -0.078681       0.032908       0.046329       0.097057       0.021797      -0.004719       0.015185      -0.012699      -0.014258      -0.028008      -0.000027       0.028035              9.517912      12.339856      -2.023913      -0.507151       9.957231       0.570449       6.256648          -0.000004
          189              C       4.435129       9.063716      11.707252      -0.212783      26.527054 0.43179415E+03  0.10183944E+05                                 7.861098                            6.957081      -0.176534       1.931931                    0.997810      29.825452      87.266286       0.617815       0.420348      -1.056516      -0.009025       0.094094      -0.023616       0.097431       0.007388      -0.001771       0.003089      -0.006394      -0.054300      -0.018685       0.001510       0.017175              8.692987      13.038147       0.071880       0.087739       7.608464       0.179616       5.432350          -0.000004
          190              C       3.094823       9.794957      11.473850      -0.108892      30.180485 0.45347779E+03  0.10750091E+05                                 8.515398                            7.087816      -0.225918       1.944062                    0.998002      27.920637      80.012456       0.621942       0.415432      -1.067225       0.081096       0.033448       0.041375       0.096990      -0.017951       0.011889       0.018933      -0.006330       0.000899      -0.032557       0.010185       0.022372              9.917831      13.431269       2.559874       0.777017       9.997812       0.540407       6.324414          -0.000004
          191              C       3.060456      11.073794      12.343804      -0.229309      27.081944 0.44964449E+03  0.10754025E+05                                 8.016170                            7.135578      -0.345423       1.866675                    0.998641      30.871258      92.104692       0.603093       0.424639      -1.049805       0.070617      -0.012502      -0.055166       0.090478      -0.006221      -0.005844       0.019866      -0.005585      -0.089434      -0.037259       0.008594       0.028665              8.752973       9.596828       2.367693       0.031370      10.267009       0.785136       6.395084          -0.000003
          192              C       4.240685      11.978663      12.017571      -0.105011      30.254671 0.46576478E+03  0.11178768E+05                                 8.698144                            7.315527      -0.460736       1.868346                    0.995972      28.692120      84.283744       0.592274       0.430880      -1.051535      -0.000110      -0.097220       0.016769       0.098656      -0.010133      -0.005208      -0.010793       0.021535      -0.061287      -0.026855       0.001836       0.025019              9.968924       9.975113       0.505214       0.250110      12.996825       0.802326       6.934835          -0.000004
          193              C       5.601792      11.214032      12.197928      -0.228188      27.566391 0.46060179E+03  0.11073420E+05                                 8.101213                            7.208036      -0.315468       1.877855                    0.998094      30.830171      91.971984       0.602297       0.422999      -1.051692      -0.079696      -0.032658      -0.049852       0.099515       0.004399      -0.004165       0.011826       0.007205      -0.054897      -0.024004       0.009083       0.014921              8.838402       9.592041      -2.045990       0.333925      10.022737       0.633449       6.900427          -0.000004
          194              C       1.947152       8.878401      11.815997       0.651284      21.343116 0.23871825E+03  0.48859108E+04                                 7.148319                            5.522943      -0.050014       2.057190                    0.999542      21.490992      59.809383       0.624539       0.479167      -1.015987      -0.035378      -0.039883       0.021934       0.057648      -0.090916       0.011800      -0.005551      -0.043782      -0.145632      -0.070821      -0.047780       0.118601              8.243090       9.482951       4.049147       0.185904       7.177973       0.778469       8.068347          -0.000003
          195              C       4.259677      13.189050      12.935267       0.639974      21.561232 0.23984744E+03  0.49412808E+04                                 7.283736                            5.603878      -0.234675       1.992782                    0.999244      22.060929      62.686908       0.605519       0.490991      -1.004406      -0.002609       0.053748       0.011878       0.055106      -0.033446       0.038682      -0.028060       0.167493      -0.227526      -0.094080      -0.042913       0.136993              8.360383       4.445622       1.106802      -0.722107      12.818090      -0.126178       7.817437          -0.000001
          196              C       1.923638       4.931703       8.654455       0.651271      21.251689 0.22969973E+03  0.46551295E+04                                 7.106335                            5.404630       0.015822       2.081388                    0.999596      21.306748      58.956959       0.633771       0.476873      -1.017458      -0.041468       0.037010      -0.017663       0.058321       0.093928      -0.019497      -0.021218      -0.028605      -0.135201      -0.072517      -0.049977       0.122494              8.250061       8.862679      -3.950655       0.059013       7.298658       0.692269       8.588847          -0.000002
          197              C       3.112006       3.990105       8.890510      -0.107356      30.386461 0.45334145E+03  0.10746947E+05                                 8.534874                            7.068089      -0.252303       1.932672                    0.997816      28.036394      80.366378       0.625225       0.413247      -1.068544       0.074404      -0.037120      -0.052988       0.098598       0.021986      -0.008986       0.011489      -0.001104       0.006998      -0.029697       0.008600       0.021097              9.942813      12.545804      -2.906356      -0.615214      11.041832       0.386990       6.240802          -0.000004
          198              C       4.430607       4.733032       8.574886      -0.219744      26.199743 0.43316514E+03  0.10223831E+05                                 7.779820                            6.963289      -0.168257       1.932979                    0.997564      29.932337      87.596059       0.618215       0.419765      -1.056939      -0.006429      -0.092467       0.030108       0.097457      -0.002239       0.003870       0.008711      -0.015164      -0.062474      -0.023381       0.003408       0.019974              8.468384      12.073683      -0.123728       0.253166       7.756004      -0.173789       5.575467          -0.000002
          199              C       5.636158       3.856545       8.917033      -0.098972      30.180027 0.44531231E+03  0.10526508E+05                                 8.547161                            7.036692      -0.284055       1.923437                    0.997814      28.028019      80.651352       0.621417       0.416969      -1.064434      -0.082204      -0.030997      -0.053438       0.102830      -0.018818       0.008817       0.013466      -0.016320       0.009490      -0.029042       0.007127       0.021915             10.062170      13.318175       2.817439       0.921030      10.704281       0.417499       6.164055          -0.000004
          200              C       6.900496       4.681278       8.667716       0.642910      21.994440 0.24316916E+03  0.49987783E+04                                 7.315273                            5.581006       0.002051       2.073379                    0.999587      21.621173      60.253140       0.620302       0.480339      -1.015624       0.045077       0.032103      -0.019957       0.058829      -0.090154       0.017596      -0.013843      -0.042946      -0.144994      -0.069944      -0.049721       0.119665              8.559861      10.580803       4.305031      -0.009771       7.141609       0.682325       7.957171          -0.000002
          201              C       5.580086       2.561013       8.145213      -0.222945      25.745877 0.42104918E+03  0.99032073E+04                                 7.709453                            6.869150      -0.222092       1.913052                    0.997891      30.282715      89.512940       0.619667       0.420247      -1.052840      -0.070148       0.035751       0.051697       0.094189      -0.006758      -0.001655       0.009361       0.007268      -0.074962      -0.027404       0.006334       0.021070              8.371834       9.017213       2.011263       0.272168      10.101805       0.601640       5.996482           0.000001
          202              C       4.263294       1.838120       8.429009      -0.097011      30.465801 0.44500246E+03  0.10574429E+05                                 8.747588                            7.139605      -0.471899       1.867701                    0.996650      28.430778      83.487804       0.600060       0.429553      -1.050848       0.005064       0.095405      -0.027732       0.099483       0.002041       0.003494      -0.011926       0.027557      -0.037217      -0.022535       0.002156       0.020379             10.276363       9.659540      -0.277218       0.086414      14.623136       1.220659       6.546412          -0.000003
          203              C       3.088492       2.686225       8.123995      -0.230651      26.728838 0.42926112E+03  0.10177624E+05                                 7.970435                            6.981162      -0.446977       1.833208                    0.998439      31.022184      93.030883       0.606759       0.425760      -1.046074       0.073102       0.026156       0.055901       0.095671       0.006242      -0.002820       0.007034       0.005297      -0.086662      -0.030381       0.009105       0.021276              8.738541       8.808089      -2.209775      -0.065094      11.049903       0.502078       6.357630          -0.000000
          204              C       4.234354       0.494172       7.718193       0.641087      21.998389 0.24378291E+03  0.50235002E+04                                 7.348941                            5.607586      -0.197771       2.007239                    0.999113      21.782834      61.131813       0.614502       0.483704      -1.012048       0.003751      -0.054913      -0.010472       0.056028       0.030988      -0.062747      -0.038124       0.138688      -0.114121      -0.085320      -0.039713       0.125032              8.557159       4.853698      -0.760738       1.614799      12.656246       1.788898       8.161532           0.000000
          205              C       0.119379       7.123756       3.692002      -0.057318      22.249771 0.35191569E+03  0.79303667E+04                                 7.001267                            6.297756      -0.272816       1.915360                    0.998688      28.200216      82.137323       0.643113       0.422634      -1.049209       0.052446      -0.067546      -0.023384       0.088656      -0.030895      -0.000347       0.020342       0.016352      -0.120516      -0.048650      -0.005179       0.053829              7.426816       6.171089      -0.861277      -0.478646       6.907206       0.176557       9.202154           0.000008
          206              C       0.150129       4.774770       3.991712      -0.060963      21.919336 0.35693747E+03  0.80470434E+04                                 6.915927                            6.350917      -0.148064       1.963118                    0.998423      27.787799      80.136641       0.641136       0.423752      -1.051778       0.046780       0.048071      -0.038067       0.077125       0.030112      -0.001938      -0.030841      -0.008389      -0.089027      -0.047301      -0.005704       0.053005              7.199119       6.494692       0.765489      -0.847100       6.551723      -0.520638       8.550942           0.000010
          207              C       2.062009       6.033573       4.625611      -0.057510      23.482109 0.37363336E+03  0.85501961E+04                                 7.376053                            6.577487      -0.440568       1.870002                    0.996862      28.393213      83.446673       0.616411       0.434216      -1.041724      -0.048087      -0.003314      -0.062290       0.078762       0.007535       0.049109       0.002338       0.027897      -0.030093      -0.046924      -0.009593       0.056516              8.004406       6.537623      -0.180974       0.636142       5.884612       0.023611      11.590984           0.000005
          208              C       2.151544       4.621176       2.705346      -0.045064      21.703156 0.35565699E+03  0.80464759E+04                                 6.971917                            6.405601      -0.353994       1.900077                    0.997156      28.046015      82.202693       0.625766       0.432633      -1.041722      -0.038584       0.058719       0.022554       0.073792      -0.034636      -0.008990      -0.009543      -0.023775       0.047674      -0.047191       0.017937       0.029254              7.195605       6.939036      -1.423932      -0.953741       7.207433       0.690763       7.440346           0.000005
          209              C       2.158779       6.955137       2.445421      -0.061605      22.154241 0.36130000E+03  0.82056423E+04                                 7.049903                            6.439652      -0.374284       1.882273                    0.998115      28.495177      83.655467       0.626575       0.430416      -1.043154      -0.044545      -0.057537       0.039805       0.082941       0.050403      -0.027178       0.019385       0.013192      -0.036520      -0.064942       0.007046       0.057896              7.375450       6.674302       0.384519      -0.795677       6.766773      -1.194301       8.685277           0.000005
          210              C       0.274030       5.698004       1.787650      -0.047071      22.159205 0.35888025E+03  0.81416663E+04                                 7.101234                            6.456507      -0.390611       1.892540                    0.996937      28.024225      82.381283       0.619820       0.435589      -1.039448       0.044854       0.009712       0.065608       0.080067       0.014197       0.023003       0.028240       0.042972       0.061894      -0.044432      -0.006565       0.050997              7.502381       6.846009      -0.039730       1.363556       6.128003      -0.511249       9.533131          -0.000001
          211              C       6.704243       0.754614      11.611769       0.633693      22.164116 0.24544064E+03  0.50596688E+04                                 7.310747                            5.585670      -0.030198       2.055614                    0.999616      21.861396      61.105014       0.623297       0.476689      -1.017069      -0.046214      -0.026334       0.014705       0.055186      -0.075409       0.055620      -0.041327       0.000736      -0.017148      -0.075103      -0.041710       0.116813              8.504248      10.007920       3.356551      -1.066772       8.212166       1.894724       7.292659          -0.000003
          212              C       7.931500       1.609398      11.359801      -0.099209      28.957220 0.43932822E+03  0.10346886E+05                                 8.297748                            6.995611      -0.228647       1.944767                    0.997967      27.831861      79.861366       0.622575       0.417728      -1.064269       0.078681       0.032908       0.046329       0.097057      -0.021797       0.004719       0.015185      -0.012699      -0.014258      -0.028008      -0.000027       0.028035              9.517912      12.339857       2.023913       0.507152       9.957231       0.570449       6.256648          -0.000004
          213              C       0.086821       0.716216      11.707252      -0.212783      26.527053 0.43179412E+03  0.10183943E+05                                 7.861098                            6.957081      -0.176534       1.931931                    0.997810      29.825450      87.266278       0.617815       0.420348      -1.056516       0.009025       0.094094      -0.023616       0.097431      -0.007388       0.001771       0.003089      -0.006394      -0.054300      -0.018685       0.001510       0.017175              8.692987      13.038146      -0.071879      -0.087738       7.608464       0.179616       5.432349          -0.000004
          214              C       1.427127       1.447457      11.473850      -0.108892      30.180486 0.45347771E+03  0.10750089E+05                                 8.515398                            7.087815      -0.225918       1.944062                    0.998002      27.920637      80.012456       0.621942       0.415432      -1.067225      -0.081096       0.033448       0.041375       0.096990       0.017951      -0.011889       0.018933      -0.006330       0.000899      -0.032557       0.010185       0.022372              9.917831      13.431266      -2.559874      -0.777017       9.997814       0.540407       6.324414          -0.000004
          215              C       1.461494       2.726293      12.343804      -0.229309      27.081954 0.44964474E+03  0.10754033E+05                                 8.016171                            7.135580      -0.345423       1.866675                    0.998641      30.871260      92.104701       0.603093       0.424639      -1.049805      -0.070617      -0.012502      -0.055166       0.090478       0.006221       0.005844       0.019866      -0.005585      -0.089434      -0.037259       0.008594       0.028665              8.752975       9.596822      -2.367690      -0.031370      10.267017       0.785140       6.395087          -0.000003
          216              C       0.281265       3.631163      12.017571      -0.105011      30.254678 0.46576494E+03  0.11178773E+05                                 8.698146                            7.315528      -0.460736       1.868346                    0.995972      28.692121      84.283747       0.592274       0.430880      -1.051535       0.000110      -0.097220       0.016769       0.098656       0.010133       0.005208      -0.010793       0.021535      -0.061287      -0.026855       0.001836       0.025019              9.968926       9.975112      -0.505214      -0.250111      12.996831       0.802327       6.934835          -0.000004
          217              C       7.964058       2.866532      12.197928      -0.228189      27.566391 0.46060182E+03  0.11073421E+05                                 8.101213                            7.208036      -0.315468       1.877855                    0.998094      30.830172      91.971987       0.602297       0.422999      -1.051692       0.079696      -0.032658      -0.049852       0.099515      -0.004399       0.004165       0.011826       0.007205      -0.054897      -0.024004       0.009083       0.014921              8.838401       9.592040       2.045990      -0.333925      10.022737       0.633449       6.900427          -0.000004
          218              C       2.574798       0.530901      11.815997       0.651284      21.343115 0.23871822E+03  0.48859102E+04                                 7.148319                            5.522943      -0.050014       2.057190                    0.999542      21.490991      59.809380       0.624539       0.479167      -1.015987       0.035378      -0.039883       0.021934       0.057648       0.090916      -0.011800      -0.005551      -0.043782      -0.145632      -0.070821      -0.047780       0.118601              8.243090       9.482950      -4.049147      -0.185905       7.177974       0.778470       8.068346          -0.000003
          219              C       0.262273       4.841550      12.935267       0.639974      21.561230 0.23984742E+03  0.49412802E+04                                 7.283736                            5.603878      -0.234675       1.992782                    0.999244      22.060929      62.686908       0.605519       0.490991      -1.004406       0.002609       0.053748       0.011878       0.055106       0.033446      -0.038682      -0.028060       0.167493      -0.227526      -0.094080      -0.042913       0.136993              8.360382       4.445621      -1.106801       0.722107      12.818087      -0.126174       7.817438          -0.000001
          220              C       2.598312      13.279203       8.654455       0.651271      21.251688 0.22969973E+03  0.46551295E+04                                 7.106335                            5.404630       0.015822       2.081388                    0.999596      21.306748      58.956961       0.633770       0.476873      -1.017458       0.041468       0.037010      -0.017663       0.058321      -0.093928       0.019497      -0.021218      -0.028605      -0.135201      -0.072517      -0.049977       0.122494              8.250061       8.862678       3.950655      -0.059012       7.298659       0.692269       8.588847          -0.000002
          221              C       1.409944      12.337605       8.890510      -0.107356      30.386456 0.45334137E+03  0.10746945E+05                                 8.534872                            7.068088      -0.252303       1.932672                    0.997816      28.036394      80.366376       0.625225       0.413247      -1.068544      -0.074404      -0.037120      -0.052988       0.098598      -0.021986       0.008986       0.011489      -0.001104       0.006998      -0.029697       0.008600       0.021097              9.942811      12.545795       2.906355       0.615214      11.041834       0.386992       6.240802          -0.000004
          222              C       0.091343      13.080533       8.574886      -0.219744      26.199728 0.43316503E+03  0.10223828E+05                                 7.779817                            6.963288      -0.168258       1.932979                    0.997564      29.932338      87.596060       0.618215       0.419765      -1.056939       0.006429      -0.092467       0.030108       0.097457       0.002239      -0.003870       0.008711      -0.015164      -0.062474      -0.023381       0.003408       0.019974              8.468380      12.073671       0.123727      -0.253167       7.756002      -0.173787       5.575467          -0.000002
          223              C       7.929692      12.204045       8.917033      -0.098972      30.180029 0.44531243E+03  0.10526512E+05                                 8.547162                            7.036693      -0.284055       1.923437                    0.997814      28.028019      80.651353       0.621416       0.416969      -1.064434       0.082204      -0.030997      -0.053438       0.102830       0.018818      -0.008817       0.013466      -0.016320       0.009490      -0.029042       0.007127       0.021915             10.062171      13.318172      -2.817440      -0.921029      10.704285       0.417499       6.164055          -0.000004
          224              C       6.665354      13.028778       8.667716       0.642910      21.994439 0.24316917E+03  0.49987785E+04                                 7.315272                            5.581006       0.002052       2.073379                    0.999587      21.621173      60.253137       0.620302       0.480339      -1.015624      -0.045077       0.032103      -0.019957       0.058829       0.090154      -0.017596      -0.013843      -0.042946      -0.144993      -0.069944      -0.049721       0.119665              8.559860      10.580800      -4.305030       0.009771       7.141608       0.682325       7.957170          -0.000002
          225              C       7.985764      10.908513       8.145213      -0.222945      25.745873 0.42104913E+03  0.99032060E+04                                 7.709453                            6.869150      -0.222092       1.913053                    0.997891      30.282715      89.512942       0.619667       0.420247      -1.052840       0.070148       0.035751       0.051697       0.094189       0.006758       0.001655       0.009361       0.007268      -0.074963      -0.027404       0.006334       0.021070              8.371833       9.017212      -2.011263      -0.272168      10.101803       0.601643       5.996483           0.000001
          226              C       0.258656      10.185620       8.429009      -0.097011      30.465804 0.44500255E+03  0.10574431E+05                                 8.747589                            7.139606      -0.471899       1.867701                    0.996650      28.430777      83.487803       0.600059       0.429554      -1.050848      -0.005064       0.095405      -0.027732       0.099483      -0.002041      -0.003494      -0.011926       0.027557      -0.037217      -0.022535       0.002156       0.020379             10.276364       9.659539       0.277219      -0.086413      14.623141       1.220660       6.546413          -0.000002
          227              C       1.433458      11.033726       8.123995      -0.230651      26.728839 0.42926110E+03  0.10177624E+05                                 7.970435                            6.981162      -0.446977       1.833208                    0.998439      31.022181      93.030873       0.606759       0.425760      -1.046074      -0.073102       0.026156       0.055901       0.095671      -0.006242       0.002820       0.007034       0.005297      -0.086662      -0.030381       0.009105       0.021276              8.738541       8.808084       2.209774       0.065095      11.049908       0.502082       6.357631          -0.000000
          228              C       0.287596       8.841672       7.718193       0.641087      21.998389 0.24378290E+03  0.50235001E+04                                 7.348941                            5.607586      -0.197771       2.007239                    0.999113      21.782834      61.131816       0.614501       0.483704      -1.012048      -0.003751      -0.054913      -0.010472       0.056028      -0.030988       0.062747      -0.038124       0.138688      -0.114121      -0.085320      -0.039713       0.125032              8.557159       4.853698       0.760737      -1.614799      12.656246       1.788899       8.161532           0.000000
          229              N       5.078150       2.290554      17.831413      -0.128911      27.262803 0.49051847E+03  0.11646833E+05                                 7.546576                            7.126406      -0.040141       2.028563                    0.998678      26.145560      70.697963       0.664411       0.388255      -1.105173       0.073091       0.022845      -0.159283       0.176735      -0.008721       0.066974       0.030533      -0.034106      -0.245180      -0.119734       0.053403       0.066332              7.966343       6.708825       0.261964       0.348599       7.328411       0.438460       9.861794          -0.000001
          230              N       5.231896       3.768062      15.863406      -0.175048      24.757095 0.43415147E+03  0.99758441E+04                                 6.942489                            6.592501       0.277337       2.119195                    0.998304      26.175107      69.109798       0.710080       0.375397      -1.117063       0.083472      -0.224998       0.091578       0.256862       0.115680      -0.052828       0.134774       0.264977       0.267952      -0.277636       0.130973       0.146663              7.164142       7.172173       0.784683      -0.301438       5.762500       1.003220       8.557754           0.000003
          231              N       7.158247       2.475868      16.534438      -0.158985      24.927636 0.42622690E+03  0.97595733E+04                                 7.023274                            6.554091       0.297561       2.132970                    0.998510      25.898808      68.508615       0.707784       0.377933      -1.113947      -0.244610       0.006861      -0.019105       0.245451       0.011630      -0.027478       0.002799      -0.390283       0.408331      -0.265433       0.127076       0.138358              7.406530       5.074780       0.280771      -0.399561       7.030711       0.140337      10.114100           0.000005
          232              N       5.223757       1.345617      15.590219      -0.142975      28.060121 0.50591504E+03  0.12092526E+05                                 7.635801                            7.181819       0.104559       2.069555                    0.999237      26.423969      71.436431       0.670261       0.382316      -1.110638       0.057580       0.159433       0.107019       0.200468      -0.045051      -0.034489      -0.091279       0.127256       0.060358      -0.145420       0.066168       0.079252              8.088137       7.271492      -0.070857      -0.539505       6.562926       0.010611      10.429992          -0.000002
          233              N       8.487700      10.638054      17.831413      -0.128911      27.262800 0.49051844E+03  0.11646832E+05                                 7.546576                            7.126405      -0.040141       2.028563                    0.998678      26.145559      70.697960       0.664411       0.388255      -1.105173      -0.073091       0.022845      -0.159283       0.176735       0.008721      -0.066974       0.030533      -0.034106      -0.245180      -0.119734       0.053403       0.066332              7.966343       6.708824      -0.261964      -0.348599       7.328411       0.438460       9.861793          -0.000001
          234              N       8.333954      12.115562      15.863406      -0.175048      24.757100 0.43415171E+03  0.99758511E+04                                 6.942491                            6.592503       0.277337       2.119195                    0.998304      26.175108      69.109805       0.710080       0.375397      -1.117063      -0.083472      -0.224998       0.091578       0.256862      -0.115680       0.052828       0.134774       0.264977       0.267952      -0.277636       0.130973       0.146663              7.164143       7.172175      -0.784682       0.301440       5.762501       1.003218       8.557754           0.000003
          235              N       6.407603      10.823368      16.534438      -0.158985      24.927642 0.42622705E+03  0.97595778E+04                                 7.023276                            6.554093       0.297561       2.132970                    0.998510      25.898811      68.508632       0.707784       0.377934      -1.113947       0.244610       0.006861      -0.019104       0.245451      -0.011630       0.027478       0.002799      -0.390283       0.408332      -0.265433       0.127076       0.138358              7.406532       5.074781      -0.280772       0.399561       7.030713       0.140337      10.114103           0.000005
          236              N       8.342093       9.693117      15.590219      -0.142975      28.060115 0.50591483E+03  0.12092520E+05                                 7.635799                            7.181817       0.104559       2.069555                    0.999237      26.423969      71.436430       0.670261       0.382316      -1.110638      -0.057580       0.159433       0.107019       0.200468       0.045051       0.034489      -0.091279       0.127256       0.060358      -0.145420       0.066168       0.079252              8.088135       7.271492       0.070858       0.539503       6.562925       0.010609      10.429990          -0.000002
          237              N       3.965750      14.404446       4.569913      -0.128911      27.262802 0.49051858E+03  0.11646837E+05                                 7.546576                            7.126406      -0.040141       2.028563                    0.998678      26.145560      70.697962       0.664411       0.388255      -1.105173      -0.073091      -0.022845      -0.159283       0.176734      -0.008721      -0.066974      -0.030533      -0.034106      -0.245180      -0.119734       0.053403       0.066332              7.966342       6.708824       0.261963      -0.348597       7.328413      -0.438460       9.861790          -0.000001
          238              N       3.812004      12.926939       2.601906      -0.175048      24.757099 0.43415161E+03  0.99758480E+04                                 6.942490                            6.592502       0.277337       2.119195                    0.998304      26.175106      69.109796       0.710080       0.375397      -1.117063      -0.083473       0.224998       0.091578       0.256862       0.115680       0.052828      -0.134774       0.264977       0.267952      -0.277636       0.130973       0.146663              7.164143       7.172174       0.784683       0.301436       5.762501      -1.003222       8.557755           0.000003
          239              N       1.885653      14.219131       3.272938      -0.158986      24.927639 0.42622704E+03  0.97595774E+04                                 7.023275                            6.554093       0.297561       2.132970                    0.998510      25.898811      68.508630       0.707784       0.377934      -1.113947       0.244610      -0.006861      -0.019104       0.245451       0.011630       0.027478      -0.002799      -0.390283       0.408332      -0.265433       0.127076       0.138358              7.406531       5.074781       0.280771       0.399561       7.030713      -0.140330      10.114100           0.000005
          240              N       3.820143      15.349383       2.328719      -0.142975      28.060115 0.50591485E+03  0.12092520E+05                                 7.635799                            7.181817       0.104559       2.069555                    0.999237      26.423969      71.436428       0.670261       0.382316      -1.110638      -0.057580      -0.159433       0.107019       0.200468      -0.045051       0.034489       0.091279       0.127256       0.060358      -0.145420       0.066168       0.079252              8.088135       7.271491      -0.070857       0.539504       6.562926      -0.010607      10.429988          -0.000002
          241              N       0.556200       6.056946       4.569913      -0.128911      27.262798 0.49051838E+03  0.11646831E+05                                 7.546575                            7.126405      -0.040141       2.028563                    0.998678      26.145560      70.697964       0.664411       0.388255      -1.105173       0.073091      -0.022845      -0.159283       0.176735       0.008721       0.066974      -0.030533      -0.034106      -0.245180      -0.119734       0.053403       0.066332              7.966342       6.708824      -0.261963       0.348598       7.328412      -0.438462       9.861791          -0.000001
          242              N       0.709946       4.579439       2.601906      -0.175048      24.757100 0.43415167E+03  0.99758498E+04                                 6.942491                            6.592503       0.277337       2.119195                    0.998304      26.175108      69.109804       0.710080       0.375397      -1.117063       0.083473       0.224998       0.091578       0.256862      -0.115680      -0.052828      -0.134774       0.264977       0.267952      -0.277636       0.130973       0.146663              7.164144       7.172174      -0.784684      -0.301436       5.762502      -1.003222       8.557755           0.000003
          243              N       2.636297       5.871632       3.272938      -0.158985      24.927640 0.42622701E+03  0.97595766E+04                                 7.023276                            6.554092       0.297561       2.132970                    0.998510      25.898810      68.508628       0.707784       0.377934      -1.113947      -0.244610      -0.006861      -0.019104       0.245451      -0.011630      -0.027478      -0.002799      -0.390283       0.408331      -0.265433       0.127076       0.138358              7.406532       5.074781      -0.280772      -0.399561       7.030711      -0.140336      10.114103           0.000005
          244              N       0.701807       7.001883       2.328719      -0.142975      28.060116 0.50591486E+03  0.12092520E+05                                 7.635799                            7.181817       0.104559       2.069555                    0.999237      26.423970      71.436433       0.670261       0.382316      -1.110638       0.057580      -0.159433       0.107019       0.200468       0.045051      -0.034489       0.091279       0.127256       0.060358      -0.145420       0.066168       0.079252              8.088136       7.271491       0.070858      -0.539504       6.562925      -0.010608      10.429990          -0.000002
          245              O       1.989658       8.579560      24.109407      -0.590937      38.078450 0.55577369E+03  0.13445908E+05                                 8.908792                            7.234809       0.426646       2.175753                    0.997232      28.057962      73.523705       0.716847       0.353173      -1.145866       0.011554      -0.005731       0.007454       0.014896       0.023480       0.069227      -0.023841      -0.079629      -0.009160      -0.099901       0.045579       0.054322             10.193038       8.958704      -3.923881       2.457868      12.779635      -4.678673       8.840774          -0.000006
          246              O       4.472209       2.380707      25.759138      -0.601724      46.072555 0.64705949E+03  0.16333091E+05                                10.298201                            7.924758       0.085659       2.054145                    0.995596      29.253548      79.439956       0.666688       0.363965      -1.132258       0.027594       0.041756       0.016099       0.052576       0.001920      -0.010870       0.015635       0.015974      -0.178808      -0.063703       0.024713       0.038990             12.300985       6.369725       2.249191       0.459261      21.652917       3.034840       8.880314          -0.000004
          247              O       7.651139       8.377551      24.125321      -0.574539      37.463059 0.54873672E+03  0.13228559E+05                                 8.801496                            7.207281       0.516422       2.222464                    0.996146      27.432196      71.669920       0.715727       0.354985      -1.144823      -0.020706       0.002373       0.006702       0.021893      -0.048908      -0.052400      -0.026450      -0.036194      -0.025188      -0.089720       0.031431       0.058289              9.961217       9.889697       4.095846      -3.819013      10.069216      -3.388726       9.924739          -0.000006
          248              O       7.546230      11.127217      22.844260      -0.574827      35.842434 0.51822345E+03  0.12328695E+05                                 8.542799                            7.002540       0.519339       2.220083                    0.997356      27.314694      71.139649       0.725572       0.354834      -1.143724      -0.016133      -0.001383      -0.016149       0.022869       0.054999       0.052512      -0.017372      -0.046246      -0.033137      -0.090562       0.021633       0.068929              9.611234       8.943310      -3.588876       3.551711       9.710327      -3.551400      10.180065          -0.000005
          249              O       4.221693       0.489164      21.527923      -0.602047      38.988927 0.61095196E+03  0.15194744E+05                                 9.145717                            7.665005      -0.004187       2.032730                    0.996034      28.812293      77.545102       0.682921       0.360619      -1.135407       0.007365      -0.029271      -0.012703       0.032748      -0.021895       0.006591       0.016858       0.006098      -0.092549      -0.040037       0.001912       0.038126             10.226868       6.555098      -2.522084      -1.455761      15.102453       2.060850       9.023051          -0.000002
          250              O       1.660460      11.394338      22.876088      -0.576378      37.571782 0.54422855E+03  0.13100980E+05                                 8.839480                            7.185868       0.532218       2.226817                    0.995691      27.496334      71.931460       0.715114       0.355802      -1.143455       0.010962       0.000612      -0.019046       0.021984      -0.053546      -0.058806      -0.024392      -0.055310      -0.048750      -0.099823       0.029671       0.070152             10.024461      10.224541       4.256127      -3.707505      10.149490      -3.285321       9.699351          -0.000006
          251              O       1.448833       7.337453      25.867882      -0.588674      37.414755 0.59680144E+03  0.14696185E+05                                 8.808689                            7.550178       0.320001       2.151192                    0.995343      28.012423      74.028453       0.694409       0.358192      -1.141963      -0.004833      -0.000264      -0.036007       0.036331       0.035767      -0.036906       0.028155       0.038642       0.083429      -0.073446       0.018238       0.055208              9.597515      10.253396      -0.899567      -4.375129       6.616361      -0.975144      11.922789          -0.000005
          252              O       7.370778       7.943481      26.324078      -0.589366      31.921850 0.52159913E+03  0.12433743E+05                                 7.882488                            7.019739       0.563438       2.227982                    0.997068      27.801612      72.567228       0.725278       0.354272      -1.143756       0.000774       0.003615      -0.035805       0.035996      -0.022552       0.056576       0.018340       0.016685       0.072586      -0.066425      -0.002075       0.068500              8.332823       8.463163       1.608362       3.205949       6.031969       0.929967      10.503338           0.000001
          253              O       7.549848      11.726568      20.709158      -0.607159      36.584219 0.57275914E+03  0.13928544E+05                                 8.621443                            7.324212       0.568674       2.230241                    0.996467      27.870622      72.658109       0.717119       0.351221      -1.150171       0.003189      -0.004905       0.034526       0.035018       0.016178      -0.044802       0.034876       0.023105       0.096896      -0.065614      -0.001432       0.067046              9.519072       8.321407      -2.221882      -3.531656       6.590358       2.230217      13.645452           0.000000
          254              O       1.724672      11.966976      20.714463      -0.601028      32.618864 0.51887893E+03  0.12310909E+05                                 7.910788                            6.904583       0.678530       2.253133                    0.998761      27.867396      71.768553       0.749276       0.344540      -1.155662      -0.012313       0.004420       0.042470       0.044439      -0.006404       0.062979       0.029848      -0.002056       0.057635      -0.069889      -0.003950       0.073839              8.552800       8.999928       2.352608       3.599990       6.201844       1.576321      10.456628           0.000003
          255              O       5.343136      16.317693      19.865727      -0.585113      30.287657 0.46041130E+03  0.10600948E+05                                 7.499218                            6.473276       0.913864       2.332441                    0.998502      27.367887      69.409396       0.779424       0.341298      -1.158518       0.008081      -0.014497       0.030776       0.034966       0.039931       0.004692      -0.011581       0.112474       0.123096      -0.090667       0.042070       0.048596              8.153853       5.335722       0.375493      -2.403601       7.393683      -2.641896      11.732154           0.000007
          256              O       5.129700       3.711299       0.851388      -0.594589      30.146961 0.50094942E+03  0.11828837E+05                                 7.500747                            6.837417       0.710817       2.241527                    0.999560      28.524123      74.251069       0.741202       0.349963      -1.146551       0.019582       0.036755      -0.040755       0.058270      -0.023848       0.002251       0.080140       0.183547       0.101292      -0.146973       0.064954       0.082020              7.679002       5.749868       0.409368       1.154898       6.451566       0.786349      10.835573           0.000007
          257              O       2.532292       0.232060      24.109407      -0.590937      38.078450 0.55577374E+03  0.13445910E+05                                 8.908792                            7.234809       0.426646       2.175753                    0.997232      28.057962      73.523708       0.716847       0.353173      -1.145866      -0.011554      -0.005731       0.007454       0.014896      -0.023480      -0.069227      -0.023841      -0.079629      -0.009160      -0.099901       0.045579       0.054323             10.193038       8.958704       3.923881      -2.457868      12.779635      -4.678673       8.840774          -0.000006
          258              O       0.049741      10.728207      25.759138      -0.601724      46.072549 0.64705939E+03  0.16333088E+05                                10.298200                            7.924757       0.085660       2.054145                    0.995596      29.253546      79.439948       0.666688       0.363965      -1.132258      -0.027594       0.041756       0.016099       0.052576      -0.001920       0.010870       0.015636       0.015974      -0.178808      -0.063703       0.024713       0.038990             12.300984       6.369724      -2.249190      -0.459261      21.652915       3.034840       8.880313          -0.000005
          259              O       5.914711       0.030051      24.125321      -0.574539      37.463058 0.54873675E+03  0.13228560E+05                                 8.801496                            7.207281       0.516422       2.222464                    0.996146      27.432197      71.669922       0.715727       0.354985      -1.144823       0.020706       0.002373       0.006702       0.021893       0.048908       0.052400      -0.026450      -0.036194      -0.025188      -0.089720       0.031431       0.058289              9.961216       9.889697      -4.095845       3.819013      10.069214      -3.388725       9.924737          -0.000006
          260              O       6.019620       2.779718      22.844260      -0.574827      35.842420 0.51822319E+03  0.12328687E+05                                 8.542796                            7.002538       0.519339       2.220083                    0.997356      27.314694      71.139646       0.725572       0.354834      -1.143724       0.016133      -0.001383      -0.016149       0.022869      -0.054999      -0.052512      -0.017372      -0.046246      -0.033137      -0.090562       0.021633       0.068929              9.611230       8.943308       3.588873      -3.551711       9.710318      -3.551396      10.180065          -0.000005
          261              O       0.300257       8.836664      21.527923      -0.602047      38.988926 0.61095197E+03  0.15194744E+05                                 9.145717                            7.665005      -0.004187       2.032730                    0.996034      28.812293      77.545104       0.682921       0.360619      -1.135407      -0.007365      -0.029271      -0.012703       0.032748       0.021895      -0.006591       0.016858       0.006098      -0.092549      -0.040037       0.001912       0.038126             10.226867       6.555099       2.522083       1.455762      15.102450       2.060851       9.023053          -0.000002
          262              O       2.861490       3.046838      22.876088      -0.576378      37.571782 0.54422855E+03  0.13100981E+05                                 8.839480                            7.185868       0.532218       2.226817                    0.995691      27.496334      71.931460       0.715114       0.355802      -1.143455      -0.010962       0.000612      -0.019046       0.021984       0.053546       0.058806      -0.024392      -0.055310      -0.048750      -0.099823       0.029671       0.070152             10.024461      10.224541      -4.256127       3.707505      10.149490      -3.285321       9.699351          -0.000006
          263              O       3.073117      15.684953      25.867882      -0.588674      37.414753 0.59680145E+03  0.14696185E+05                                 8.808689                            7.550178       0.320001       2.151192                    0.995343      28.012423      74.028453       0.694409       0.358192      -1.141963       0.004833      -0.000264      -0.036007       0.036331      -0.035767       0.036906       0.028155       0.038642       0.083429      -0.073446       0.018238       0.055208              9.597514      10.253395       0.899567       4.375129       6.616361      -0.975144      11.922788          -0.000005
          264              O       6.195072      16.290981      26.324078      -0.589366      31.921843 0.52159901E+03  0.12433739E+05                                 7.882486                            7.019737       0.563439       2.227982                    0.997068      27.801611      72.567221       0.725279       0.354272      -1.143756      -0.000774       0.003615      -0.035805       0.035996       0.022552      -0.056576       0.018340       0.016685       0.072586      -0.066425      -0.002075       0.068500              8.332821       8.463160      -1.608361      -3.205948       6.031968       0.929967      10.503335           0.000001
          265              O       6.016002       3.379068      20.709158      -0.607159      36.584223 0.57275916E+03  0.13928544E+05                                 8.621443                            7.324212       0.568674       2.230241                    0.996467      27.870622      72.658109       0.717119       0.351221      -1.150171      -0.003189      -0.004905       0.034526       0.035018      -0.016178       0.044802       0.034876       0.023105       0.096896      -0.065614      -0.001432       0.067046              9.519073       8.321407       2.221882       3.531656       6.590358       2.230217      13.645455           0.000000
          266              O       2.797278       3.619476      20.714463      -0.601028      32.618869 0.51887900E+03  0.12310911E+05                                 7.910789                            6.904584       0.678530       2.253133                    0.998761      27.867397      71.768558       0.749276       0.344540      -1.155662       0.012313       0.004420       0.042470       0.044439       0.006404      -0.062979       0.029848      -0.002056       0.057635      -0.069889      -0.003950       0.073839              8.552801       8.999929      -2.352608      -3.599990       6.201845       1.576321      10.456630           0.000003
          267              O       8.222714       7.970193      19.865727      -0.585114      30.287661 0.46041145E+03  0.10600952E+05                                 7.499219                            6.473277       0.913863       2.332441                    0.998502      27.367889      69.409407       0.779424       0.341298      -1.158518      -0.008081      -0.014497       0.030776       0.034966      -0.039931      -0.004692      -0.011581       0.112474       0.123096      -0.090667       0.042070       0.048596              8.153854       5.335722      -0.375493       2.403602       7.393684      -2.641896      11.732155           0.000007
          268              O       8.436150      12.058799       0.851388      -0.594589      30.146967 0.50094955E+03  0.11828841E+05                                 7.500748                            6.837418       0.710817       2.241527                    0.999560      28.524124      74.251076       0.741202       0.349963      -1.146551      -0.019582       0.036755      -0.040755       0.058270       0.023848      -0.002251       0.080140       0.183547       0.101292      -0.146973       0.064954       0.082020              7.679004       5.749869      -0.409368      -1.154899       6.451567       0.786349      10.835575           0.000007
          269              O       7.054242       8.115439      10.847907      -0.590937      38.078464 0.55577408E+03  0.13445919E+05                                 8.908795                            7.234811       0.426646       2.175753                    0.997232      28.057963      73.523710       0.716847       0.353173      -1.145866      -0.011554       0.005731       0.007454       0.014896       0.023480      -0.069227       0.023841      -0.079629      -0.009160      -0.099901       0.045579       0.054323             10.193041       8.958706      -3.923883      -2.457868      12.779643       4.678674       8.840774          -0.000006
          270              O       4.571691      14.314293      12.497638      -0.601724      46.072549 0.64705940E+03  0.16333088E+05                                10.298201                            7.924757       0.085659       2.054145                    0.995596      29.253546      79.439949       0.666688       0.363965      -1.132258      -0.027594      -0.041756       0.016099       0.052576       0.001920       0.010870      -0.015636       0.015974      -0.178808      -0.063703       0.024713       0.038990             12.300984       6.369724       2.249190      -0.459261      21.652915      -3.034840       8.880313          -0.000004
          271              O       1.392761       8.317449      10.863821      -0.574539      37.463054 0.54873675E+03  0.13228560E+05                                 8.801495                            7.207282       0.516422       2.222464                    0.996146      27.432197      71.669923       0.715727       0.354985      -1.144823       0.020706      -0.002373       0.006702       0.021893      -0.048908       0.052400       0.026450      -0.036194      -0.025188      -0.089720       0.031431       0.058289              9.961215       9.889693       4.095844       3.819011      10.069215       3.388725       9.924738          -0.000006
          272              O       1.497670       5.567783       9.582760      -0.574827      35.842433 0.51822343E+03  0.12328694E+05                                 8.542798                            7.002540       0.519339       2.220083                    0.997356      27.314694      71.139647       0.725572       0.354834      -1.143724       0.016133       0.001383      -0.016149       0.022869       0.054999      -0.052512       0.017372      -0.046246      -0.033137      -0.090562       0.021633       0.068929              9.611233       8.943310      -3.588875      -3.551711       9.710325       3.551399      10.180065          -0.000005
          273              O       4.822207      16.205837       8.266423      -0.602047      38.988917 0.61095165E+03  0.15194735E+05                                 9.145716                            7.665004      -0.004187       2.032730                    0.996034      28.812293      77.545104       0.682921       0.360619      -1.135407      -0.007365       0.029271      -0.012703       0.032748      -0.021895      -0.006591      -0.016858       0.006098      -0.092549      -0.040037       0.001912       0.038126             10.226865       6.555099      -2.522085       1.455763      15.102447      -2.060854       9.023051          -0.000002
          274              O       7.383440       5.300663       9.614588      -0.576378      37.571798 0.54422880E+03  0.13100988E+05                                 8.839483                            7.185870       0.532218       2.226817                    0.995691      27.496335      71.931463       0.715114       0.355802      -1.143455      -0.010962      -0.000612      -0.019046       0.021984      -0.053546       0.058806       0.024392      -0.055310      -0.048750      -0.099823       0.029671       0.070152             10.024465      10.224543       4.256131       3.707505      10.149499       3.285326       9.699352          -0.000006
          275              O       7.595067       9.357547      12.606382      -0.588674      37.414749 0.59680136E+03  0.14696182E+05                                 8.808688                            7.550178       0.320001       2.151192                    0.995343      28.012421      74.028448       0.694409       0.358192      -1.141963       0.004833       0.000264      -0.036007       0.036331       0.035767       0.036906      -0.028155       0.038642       0.083429      -0.073446       0.018238       0.055208              9.597514      10.253396      -0.899567       4.375128       6.616361       0.975144      11.922786          -0.000005
          276              O       1.673121       8.751519      13.062578      -0.589366      31.921847 0.52159904E+03  0.12433740E+05                                 7.882487                            7.019737       0.563439       2.227982                    0.997068      27.801611      72.567220       0.725279       0.354271      -1.143756      -0.000774      -0.003615      -0.035805       0.035996      -0.022552      -0.056576      -0.018340       0.016685       0.072586      -0.066425      -0.002075       0.068500              8.332822       8.463164       1.608362      -3.205951       6.031968      -0.929966      10.503335           0.000001
          277              O       1.494052       4.968432       7.447658      -0.607159      36.584221 0.57275915E+03  0.13928544E+05                                 8.621443                            7.324212       0.568674       2.230241                    0.996467      27.870622      72.658109       0.717119       0.351221      -1.150171      -0.003189       0.004905       0.034526       0.035018       0.016178       0.044802      -0.034876       0.023105       0.096896      -0.065614      -0.001432       0.067046              9.519073       8.321408      -2.221882       3.531657       6.590357      -2.230217      13.645454           0.000000
          278              O       7.319228       4.728024       7.452963      -0.601028      32.618868 0.51887901E+03  0.12310911E+05                                 7.910789                            6.904584       0.678530       2.253133                    0.998761      27.867397      71.768559       0.749276       0.344540      -1.155662       0.012313      -0.004420       0.042470       0.044439      -0.006404      -0.062979      -0.029847      -0.002056       0.057635      -0.069889      -0.003950       0.073839              8.552801       8.999930       2.352608      -3.599990       6.201845      -1.576320      10.456629           0.000003
          279              O       3.700764       0.377307       6.604227      -0.585113      30.287662 0.46041140E+03  0.10600951E+05                                 7.499219                            6.473277       0.913863       2.332441                    0.998502      27.367888      69.409403       0.779424       0.341298      -1.158518      -0.008081       0.014497       0.030776       0.034966       0.039931      -0.004692       0.011581       0.112474       0.123096      -0.090667       0.042070       0.048596              8.153854       5.335723       0.375493       2.403602       7.393683       2.641896      11.732157           0.000007
          280              O       3.914200      12.983701      14.112888      -0.594589      30.146963 0.50094949E+03  0.11828839E+05                                 7.500747                            6.837418       0.710817       2.241527                    0.999560      28.524123      74.251072       0.741202       0.349963      -1.146551      -0.019582      -0.036755      -0.040755       0.058270      -0.023848      -0.002251      -0.080140       0.183547       0.101292      -0.146973       0.064954       0.082020              7.679003       5.749868       0.409368      -1.154898       6.451566      -0.786349      10.835574           0.000007
          281              O       6.511608      16.462940      10.847907      -0.590937      38.078450 0.55577369E+03  0.13445908E+05                                 8.908792                            7.234809       0.426646       2.175753                    0.997232      28.057962      73.523705       0.716847       0.353173      -1.145866       0.011554       0.005731       0.007454       0.014896      -0.023480       0.069227       0.023841      -0.079629      -0.009160      -0.099901       0.045579       0.054322             10.193038       8.958703       3.923881       2.457868      12.779636       4.678674       8.840774          -0.000006
          282              O       8.994159       5.966793      12.497638      -0.601724      46.072547 0.64705946E+03  0.16333090E+05                                10.298200                            7.924757       0.085659       2.054145                    0.995596      29.253548      79.439954       0.666688       0.363965      -1.132258       0.027594      -0.041756       0.016099       0.052576      -0.001920      -0.010870      -0.015636       0.015974      -0.178808      -0.063703       0.024713       0.038990             12.300983       6.369724      -2.249190       0.459261      21.652911      -3.034840       8.880313          -0.000004
          283              O       3.129189      -0.030051      10.863821      -0.574539      37.463053 0.54873671E+03  0.13228559E+05                                 8.801495                            7.207281       0.516422       2.222464                    0.996146      27.432196      71.669920       0.715727       0.354985      -1.144823      -0.020706      -0.002373       0.006702       0.021893       0.048908      -0.052400       0.026450      -0.036194      -0.025188      -0.089720       0.031431       0.058289              9.961215       9.889692      -4.095844      -3.819010      10.069216       3.388726       9.924738          -0.000006
          284              O       3.024280      13.915283       9.582760      -0.574827      35.842432 0.51822341E+03  0.12328694E+05                                 8.542798                            7.002540       0.519339       2.220083                    0.997356      27.314693      71.139646       0.725572       0.354834      -1.143724      -0.016133       0.001383      -0.016149       0.022869      -0.054999       0.052512       0.017372      -0.046246      -0.033137      -0.090562       0.021633       0.068929              9.611234       8.943309       3.588875       3.551711       9.710326       3.551400      10.180065          -0.000005
          285              O       8.743643       7.858337       8.266423      -0.602047      38.988919 0.61095171E+03  0.15194736E+05                                 9.145716                            7.665004      -0.004187       2.032730                    0.996034      28.812294      77.545108       0.682921       0.360619      -1.135407       0.007365       0.029271      -0.012703       0.032748       0.021895       0.006591      -0.016858       0.006098      -0.092549      -0.040037       0.001912       0.038126             10.226865       6.555099       2.522085      -1.455763      15.102447      -2.060854       9.023051          -0.000002
          286              O       6.182410      13.648163       9.614588      -0.576378      37.571795 0.54422876E+03  0.13100987E+05                                 8.839482                            7.185869       0.532218       2.226817                    0.995691      27.496334      71.931460       0.715114       0.355802      -1.143455       0.010962      -0.000612      -0.019046       0.021984       0.053546      -0.058806       0.024392      -0.055310      -0.048750      -0.099823       0.029671       0.070152             10.024464      10.224542      -4.256130      -3.707504      10.149498       3.285325       9.699351          -0.000006
          287              O       5.970783       1.010047      12.606382      -0.588674      37.414754 0.59680140E+03  0.14696184E+05                                 8.808689                            7.550178       0.320001       2.151192                    0.995343      28.012422      74.028450       0.694409       0.358192      -1.141963      -0.004833       0.000264      -0.036007       0.036331      -0.035767      -0.036906      -0.028155       0.038642       0.083429      -0.073446       0.018238       0.055208              9.597515      10.253395       0.899567      -4.375129       6.616361       0.975145      11.922788          -0.000005
          288              O       2.848829       0.404019      13.062578      -0.589366      31.921852 0.52159914E+03  0.12433743E+05                                 7.882488                            7.019738       0.563439       2.227982                    0.997068      27.801611      72.567225       0.725279       0.354272      -1.143756       0.000774      -0.003615      -0.035805       0.035996       0.022552       0.056576      -0.018340       0.016685       0.072586      -0.066425      -0.002075       0.068500              8.332824       8.463165      -1.608362       3.205952       6.031970      -0.929967      10.503337           0.000001
          289              O       3.027898      13.315932       7.447658      -0.607159      36.584220 0.57275916E+03  0.13928544E+05                                 8.621443                            7.324213       0.568674       2.230241                    0.996467      27.870622      72.658110       0.717119       0.351222      -1.150171       0.003189       0.004905       0.034526       0.035018      -0.016178      -0.044802      -0.034876       0.023105       0.096896      -0.065614      -0.001432       0.067046              9.519073       8.321407       2.221882      -3.531656       6.590357      -2.230217      13.645453           0.000000
          290              O       6.246622      13.075524       7.452963      -0.601028      32.618861 0.51887890E+03  0.12310908E+05                                 7.910788                            6.904583       0.678530       2.253133                    0.998761      27.867395      71.768551       0.749276       0.344540      -1.155662      -0.012313      -0.004420       0.042470       0.044439       0.006404       0.062979      -0.029847      -0.002056       0.057635      -0.069889      -0.003950       0.073839              8.552800       8.999928      -2.352607       3.599989       6.201844      -1.576320      10.456628           0.000003
          291              O       0.821186       8.724807       6.604227      -0.585113      30.287665 0.46041145E+03  0.10600952E+05                                 7.499220                            6.473277       0.913863       2.332441                    0.998502      27.367889      69.409406       0.779424       0.341298      -1.158518       0.008081       0.014497       0.030776       0.034966      -0.039931       0.004692       0.011581       0.112474       0.123096      -0.090667       0.042070       0.048596              8.153855       5.335723      -0.375493      -2.403603       7.393683       2.641896      11.732158           0.000007
          292              O       0.607750       4.636202      14.112888      -0.594589      30.146947 0.50094911E+03  0.11828827E+05                                 7.500744                            6.837415       0.710818       2.241528                    0.999560      28.524119      74.251051       0.741202       0.349962      -1.146551       0.019582      -0.036755      -0.040755       0.058270       0.023848       0.002251      -0.080140       0.183547       0.101293      -0.146973       0.064954       0.082020              7.678999       5.749866      -0.409366       1.154899       6.451562      -0.786346      10.835570           0.000007

******************************************************
Auxiliary information for the entire system
The total spin magnetic moment of the unit cell is   0.000025
The total net atomic charge of the unit cell is   0.000013
Accuracy of reproducing the electrostatic potential in the unit cell:
  The inner radius (bohr) =    5.0000
  The outer radius (bohr) =   12.0000
  Valid grid points have density less than (e/(bohr^3)) =    0.0001
  The number of valid grid points were=        77780
  The rms potential error without charges in kcal/mol is=      6.04490
  The rms potential error with partial charges in kcal/mol is=      2.09133
  The RRMSE value at monopole order=      0.34597
  The rms potential error with partial charges and cloud penetration in kcal/mol is=      2.09522
  The RRMSE value at monopole order with cloud penetration is=      0.34661
  The rms potential error with partial charges and atomic dipoles in kcal/mol is=      0.98034
  The RRMSE value at dipole order=      0.16218
  The rms potential error with partial charges, atomic dipoles and cloud penetration in kcal/mol is=      0.98050
  The RRMSE value at dipole order with cloud penetration=      0.16220

******************************************************
The electron densities and ab initio electrostatic potential were computed in VASP using the PBE functional and
projector augmented wave method. See the main text of the journal article for a description of computational details.
The atomic charges, dipoles, and quadrupoles were computed with the DDEC6 method as described in
(a) T. A. Manz and N. Gabaldon Limas, RSC Adv. 6 (2016) 47771-47801 DOI: 10.1039/c6ra04656h
(b) N. Gabaldon Limas and T. A. Manz, RSC Adv. 8 (2018) 2678-2707 DOI: 10.1039/c7ra11829e.
For each atom in the material, the electron cloud parameters were fit to the spherically averaged atom-in-material
electron density using radial positions for which this density was between 10^-4 and 10^-2 electrons per cubic bohr.
The polarizabilities, dispersion coefficients, and quantum Drude oscillator (QDO) parameters were fit using the MCLF method.
The magnetic structure of the system was optimized in VASP from the default ferromagnetic initial guess using spin polarization.
The atomic spin moments (ASMs) were computed on this optimized magnetic structure using the DDEC6 partition as inputs
to the method of T. A. Manz and D. S. Sholl, J. Chem. Theory Comput. 7 (2011) 4146-4164 DOI: 10.1021/ct200539n.
The RMSE and RRMSE were computed using a uniform grid with Ewald summation.
