# Supplementary material for: A collection of forcefield precursors for metal–organic frameworks
Source: RSC Adv. 2019 Nov 13;9(63):36492–507. doi: 10.1039/c9ra07327b (PMC9075174; doi:10.1039/c9ra07327b)
Supplement: RA-009-C9RA07327B-s3702 [file RA-009-C9RA07327B-s3702.xyz]

  272
jmolscript: load "" {1 1 1} spacegroup "x,y,z" unitcell [{     10.165000     0.000000     0.000000 }, {      0.000000    22.005000     0.000000 }, {      0.000000    -0.382585    14.138825 }]
Eu     7.617651     5.478440     0.355026     1.316370
Eu     5.670037     5.414513    10.849710     1.366508
Eu     2.535151    16.335267     6.714387     1.316165
Eu     0.587537    16.016610    10.358527     1.366441
Eu     2.547349    16.143975    13.783799     1.316180
Eu     4.494963    16.207902     3.289115     1.366436
Eu     7.629849     5.287148     7.424438     1.316306
Eu     9.577463     5.605805     3.780298     1.366687
H      6.959975     1.493479    13.361190     0.163054
H      5.525694     1.699852    13.947951     0.166039
H      7.387922    21.518441    12.207462     0.111416
H      6.704834    19.570435    11.171086     0.115847
H      2.913289    20.734617    11.492037     0.113771
H      3.590278     0.691744    12.494480     0.111798
H      5.010328    18.264611    10.066843     0.161761
H      3.581129    18.885572     9.888694     0.158130
H      8.908606     7.231803    10.211059     0.161836
H      0.113848     6.637595    10.701677     0.156093
H      1.752446     8.175943    11.507590     0.124174
H      2.351164    10.255689    12.310675     0.108882
H      8.718520    11.407086    12.290881     0.115169
H      8.093373     9.336103    11.489209     0.122805
H      0.401517    12.567526    13.725971     0.161560
H      1.867310    12.298679    13.252321     0.156348
H      3.688878     8.194308     1.232906     0.153383
H      3.041368     7.955873    13.947951     0.157964
H      4.272349    10.330770     2.054371     0.109615
H      4.984916     9.194627    12.326228     0.126805
H      1.541014     2.889970     0.705527     0.163132
H      0.885371     2.479042     2.067096     0.163336
H      9.823456     0.434205     2.250901     0.113485
H      0.964658     1.220823    12.784326     0.113038
H      1.877475    19.937644     7.847048     0.163052
H      0.443194    19.731271     7.260287     0.166038
H      2.305422    -0.087318     9.000776     0.111412
H      1.622334     1.860687    10.037152     0.115833
H      7.995789     0.696506     9.716201     0.113762
H      8.672778    20.739379     8.713758     0.111802
H     10.092828     3.166511    11.141394     0.161746
H      8.663630     2.545550    11.319543     0.158121
H      3.826106    14.199319    10.997178     0.161864
H      5.196348    14.793527    10.506561     0.156094
H      6.834946    13.255180     9.700648     0.124210
H      7.433664    11.175433     8.897563     0.108894
H      3.636020    10.024036     8.917357     0.115177
H      3.010873    12.095019     9.719028     0.122818
H      5.484017     8.863596     7.482266     0.161555
H      6.949810     9.132443     7.955917     0.156350
H      8.771378    13.619399     5.836507     0.153353
H      8.123868    13.475249     7.260287     0.157952
H      9.354849    11.482937     5.015041     0.109603
H     10.067416    12.236495     8.882010     0.126795
H      6.623514    18.923737     6.363885     0.163156
H      5.967871    19.334665     5.002316     0.163347
H      4.740956    21.379503     4.818512     0.113491
H      6.047158    20.210300     8.423912     0.113049
H      3.205024    20.128936     0.777635     0.163053
H      4.639306    19.922563     0.190874     0.166034
H      2.777078     0.103974     1.931363     0.111410
H      3.460166     2.051980     2.967739     0.115834
H      7.251711     0.887798     2.646788     0.113761
H      6.574722    20.930671     1.644345     0.111800
H      5.154672     3.357804     4.071982     0.161733
H      6.583870     2.736843     4.250131     0.158110
H      1.256394    14.390612     3.927766     0.161860
H     10.051152    14.984820     3.437148     0.156094
H      8.412554    13.446472     2.631235     0.124208
H      7.813835    11.366726     1.828150     0.108891
H      1.446479    10.215329     1.847944     0.115171
H      2.071627    12.286312     2.649616     0.122813
H      9.763483     9.054889     0.412854     0.161564
H      8.297689     9.323736     0.886504     0.156348
H      6.476121    13.428107    12.905919     0.153358
H      7.123632    13.666542     0.190874     0.157965
H      5.892650    11.291645    12.084454     0.109614
H      5.180084    12.427788     1.812597     0.126809
H      8.623986    18.732445    13.433298     0.163153
H      9.279628    19.143373    12.071729     0.163345
H      0.341544    21.188210    11.887924     0.113488
H      9.200341    20.401592     1.354499     0.113045
H      8.287524     1.684771     6.291777     0.163048
H      9.721806     1.891144     6.878538     0.166026
H      7.859578    21.709733     5.138049     0.111409
H      8.542666    19.761728     4.101673     0.115840
H      2.169211    20.925909     4.422624     0.113764
H      1.492222     0.883036     5.425067     0.111790
H      0.072171    18.455904     2.997431     0.161754
H      1.501370    19.076865     2.819282     0.158125
H      6.338894     7.423096     3.141647     0.161854
H      4.968652     6.828888     3.632264     0.156083
H      3.330054     8.367235     4.438177     0.124206
H      2.731335    10.446982     5.241262     0.108891
H      6.528979    11.598379     5.221468     0.115178
H      7.154127     9.527396     4.419797     0.122811
H      4.680982    12.758819     6.656559     0.161560
H      3.215190    12.489972     6.182908     0.156350
H      1.393621     8.003016     8.302318     0.153366
H      2.041132     8.147166     6.878538     0.157997
H      0.810150    10.139478     9.123784     0.109609
H      0.097584     9.385920     5.256815     0.126802
H      3.541486     2.698678     7.774940     0.163137
H      4.197128     2.287750     9.136509     0.163337
H      5.424044     0.242912     9.320313     0.113489
H      4.117841     1.412115     5.714913     0.113041
C      5.877403     2.858814    12.314917     0.691156
C      6.024795     1.594566    13.122243    -0.420692
C      5.566354     0.322145    12.450649     0.179966
C      6.481204    21.372900    12.056176    -0.158253
C      6.069521    20.196145    11.435482    -0.153974
C      4.740956    19.948146    11.207847     0.176634
C      3.820007    20.891734    11.622114    -0.150440
C      4.226607     0.065116    12.231498    -0.141987
C      4.268284    18.669928    10.539080    -0.412189
C      3.716324    17.686255    11.533040     0.671586
C      8.788659     6.440623    12.101420     0.674475
C      9.502242     7.150630    10.974556    -0.410461
C      9.933238     8.527438    11.439723     0.177952
C      1.098836     8.818490    11.670186    -0.160118
C      1.454612    10.073085    12.146665    -0.155360
C      0.522481    11.045956    12.381369     0.182361
C      9.367047    10.759909    12.136767    -0.146377
C      8.989926     9.511915    11.660289    -0.152076
C      0.949411    12.377321    12.948336    -0.418117
C      0.861992    13.553911    12.013760     0.687527
C      4.801946     6.888018    13.905534     0.705635
C      3.879980     8.359845     0.295501    -0.408268
C      4.515293     9.723551     0.147044     0.182983
C      4.594580    10.597522     1.223008    -0.155666
C      5.019477     9.764543    13.058619    -0.139717
C      9.806175     3.601240     0.906299     0.690763
C      0.721715     2.574546     1.115553    -0.425605
C      0.374072     1.231710     0.541517     0.191871
C      9.961700     0.264606     1.346016    -0.152224
C      0.576356     0.576492    13.330084    -0.142888
C      0.794903    18.572309     8.893321     0.691193
C      0.942295    19.836557     8.085994    -0.420705
C      0.483854    21.108977     8.757588     0.179963
C      1.398704     0.058222     9.152061    -0.158268
C      0.987021     1.234978     9.772756    -0.153956
C      9.823456     1.482976    10.000391     0.176660
C      8.902507     0.539389     9.586123    -0.150436
C      9.309107    21.366007     8.976740    -0.142021
C      9.350783     2.761194    10.669157    -0.412189
C      8.798824     3.744867     9.675198     0.671523
C      3.706159    14.990499     9.106817     0.674365
C      4.419742    14.280493    10.233682    -0.410432
C      4.850738    12.903684     9.768514     0.177918
C      6.181336    12.612633     9.538051    -0.160118
C      6.537111    11.358038     9.061573    -0.155323
C      5.604981    10.385166     8.826868     0.182361
C      4.284547    10.671214     9.071470    -0.146344
C      3.907426    11.919207     9.547949    -0.152061
C      6.031911     9.053802     8.259902    -0.418103
C      5.944492     7.877211     9.194478     0.687509
C      9.884446    14.543104     7.302703     0.705610
C      8.962480    13.453862     6.773911    -0.408254
C      9.597793    12.090156     6.922369     0.183054
C      9.677080    11.216186     5.846404    -0.155694
C     10.101977    11.666579     8.149619    -0.139716
C      4.723675    18.212467     6.163114     0.690799
C      5.804215    19.239162     5.953859    -0.425618
C      5.456572    20.581997     6.527896     0.191858
C      4.879200    21.549101     5.723396    -0.152236
C      5.658855    20.854631     7.878153    -0.142913
C      4.287597    18.763601     1.823908     0.691187
C      4.140204    20.027849     1.016582    -0.420708
C      4.598646    21.300270     1.688176     0.179963
C      3.683796     0.249515     2.082649    -0.158270
C      4.095478     1.426270     2.703343    -0.153950
C      5.424044     1.674269     2.930978     0.176677
C      6.344993     0.730681     2.516711    -0.150437
C      5.938393    21.557299     1.907327    -0.142019
C      5.896716     2.952487     3.599745    -0.412191
C      6.448676     3.936160     2.605785     0.671529
C      1.376341    15.181792     2.037405     0.674366
C      0.662758    14.471785     3.164269    -0.410432
C      0.231762    13.094977     2.699102     0.177929
C      9.066163    12.803925     2.468639    -0.160114
C      8.710389    11.549330     1.992160    -0.155326
C      9.642519    10.576459     1.757456     0.182376
C      0.797952    10.862506     2.002058    -0.146343
C      1.175074    12.110500     2.478536    -0.152061
C      9.215589     9.245094     1.190489    -0.418110
C      9.303008     8.068504     2.125065     0.687507
C      5.363054    14.734397     0.233291     0.705523
C      6.285019    13.262570    13.843324    -0.408248
C      5.649707    11.898864    13.991781     0.182976
C      5.570420    11.024893    12.915817    -0.155659
C      5.145523    11.857872     1.080206    -0.139717
C      0.358824    18.021175    13.232526     0.690800
C      9.443285    19.047869    13.023272    -0.425614
C      9.790928    20.390705    13.597308     0.191857
C      0.203300    21.357809    12.792809    -0.152235
C      9.588644    21.045923     0.808741    -0.142906
C      9.370097     3.050106     5.245504     0.691133
C      9.222704     1.785858     6.052831    -0.420698
C      9.681146     0.513438     5.381237     0.179991
C      8.766296    21.564193     4.986764    -0.158264
C      9.177979    20.387437     4.366069    -0.153966
C      0.341544    20.139439     4.138434     0.176664
C      1.262493    21.083026     4.552702    -0.150451
C      0.855893     0.256408     5.162085    -0.141985
C      0.814216    18.861221     3.469668    -0.412188
C      1.366176    17.877548     4.463627     0.671553
C      6.458841     6.631916     5.032008     0.674360
C      5.745258     7.341922     3.905143    -0.410441
C      5.314262     8.718731     4.370311     0.177944
C      3.983663     9.009782     4.600774    -0.160113
C      3.627888    10.264377     5.077252    -0.155331
C      4.560019    11.237249     5.311957     0.182368
C      5.880452    10.951201     5.067355    -0.146377
C      6.257574     9.703208     4.590876    -0.152047
C      4.133089    12.568613     5.878923    -0.418118
C      4.220508    13.745204     4.944347     0.687522
C      0.280554     7.079311     6.836122     0.705761
C      1.202519     8.168553     7.364914    -0.408266
C      0.567207     9.532259     7.216456     0.183066
C      0.487920    10.406229     8.292421    -0.155672
C      0.063023     9.955836     5.989206    -0.139682
C      5.441324     3.409948     7.975711     0.690755
C      4.360785     2.383253     8.184966    -0.425603
C      4.708428     1.040418     7.610929     0.191866
C      5.285800     0.073314     8.415429    -0.152221
C      4.506144     0.767784     6.260672    -0.142877
O      6.422247     3.923964    12.758169    -0.604237
O      5.267503     2.905896    11.241780    -0.585215
O      2.698807    16.986743    11.247435    -0.584634
O      4.275399    17.543824    12.633040    -0.530040
O      7.532265     6.449235    12.173528    -0.604051
O      9.466664     5.888544    12.994994    -0.531025
O      1.646730    14.524347    12.232770    -0.603205
O      0.067089    13.612734    11.067872    -0.577017
O      4.557986     6.394122    12.787153    -0.572350
O      5.757456     6.946542     0.487789    -0.550156
O      9.908842     4.728396     1.497726    -0.600331
O      8.837451     3.360672     0.168252    -0.558414
O      1.339747    17.507158     8.450069    -0.604178
O      0.185003    18.525226     9.966458    -0.585207
O      7.781307     4.444380     9.960802    -0.584605
O      9.357899     3.887298     8.575197    -0.530051
O      2.449765    14.981888     9.034709    -0.603959
O      4.384165    15.542578     8.213243    -0.530775
O      6.729230     6.906776     8.975467    -0.603275
O      5.149589     7.818389    10.140365    -0.577109
O      9.640486    15.037001     8.421084    -0.572486
O      0.674956    14.867165     6.581623    -0.550246
O      4.826342    17.085311     5.571687    -0.600332
O      3.754951    18.453036     6.901160    -0.558356
O      3.742753    17.698451     1.380656    -0.604188
O      4.897497    18.716519     2.897045    -0.585208
O      7.466192     4.635672     2.891390    -0.584621
O      5.889601     4.078591     1.505785    -0.530191
O      2.632735    15.173180     1.965297    -0.603974
O      0.698335    15.733871     1.143831    -0.530800
O      8.518270     7.098068     1.906055    -0.603252
O     10.097911     8.009681     3.070953    -0.577096
O      5.607014    15.228293     1.351672    -0.572463
O      4.407544    14.675873    13.651036    -0.550165
O      0.256158    16.894019    12.641099    -0.600350
O      1.327549    18.261743    13.970573    -0.558368
O      8.825253     4.115257     5.688756    -0.604214
O      9.979997     3.097189     4.172367    -0.585196
O      2.383692    17.178035     4.178023    -0.584581
O      0.807101    17.735117     5.563628    -0.530062
O      7.715235     6.640527     5.104116    -0.604002
O      5.780835     6.079837     5.925582    -0.530823
O      3.435770    14.715639     5.163358    -0.603216
O      5.015411    13.804026     3.998460    -0.577027
O      0.524514     6.585414     5.717741    -0.572915
O      9.490044     6.755250     7.557202    -0.550211
O      5.338658     4.537104     8.567138    -0.600316
O      6.410049     3.169379     7.237665    -0.558390

The following XYZ coordinates are in angstroms. Other properties are in atomic units.
The sperically averaged electron density of each atom fit to a function of the form exp(a - br)
eigen_1, eigen_2 and eigen_3 are the three eigenvalues of traceless quadrupole moment tensor
  atom number  atomic symbol              X              Y              Z     net charge C6 coefficient C8 coefficient C10 coefficient fluctuating dipole atomic polarizability isotropic forcefield polarizability              a              b squared Pearson coefficient          <r^3>          <r^4>         wp_QDO          m_QDO          q_QDO       dipole_x       dipole_y       dipole_z         dipole            Qxy            Qxz            Qyz     Q(x^2-y^2)  Q(3z^2 - R^2)        eigen_1        eigen_2        eigen_3 static polarizability      alpha(xx)      alpha(xy)      alpha(xz)      alpha(yy)      alpha(yz)      alpha(zz) atomic spin moment
            1             Eu       7.617651       5.478440       0.355026       1.316370     184.668265 0.52624750E+04  0.20986223E+06                                24.613364                           22.497036       0.474449       1.824968                    0.999670      96.190493     264.098810       0.425863       0.360655      -1.213050      -0.020934       0.007378      -0.006418       0.023106      -0.000019      -0.023904       0.039080      -0.030618       0.060818      -0.043270      -0.013536       0.056807             26.771920      20.845050      -0.025940       1.423697      28.515138      -1.179392      30.955571           0.028943
            2             Eu       5.670037       5.414513      10.849710       1.366508     206.247278 0.58793054E+04  0.23940356E+06                                24.374728                           21.992535       0.442309       1.825132                    0.999479      94.357640     255.993017       0.487580       0.308500      -1.270022      -0.014341       0.007040       0.000680       0.015991       0.013920       0.022352       0.007376       0.298582      -0.246160      -0.110414      -0.082421       0.192836             26.345148      18.740072      -1.513502      -1.280819      29.408244       0.528128      30.887126           0.009705
            3             Eu       2.535151      16.335267       6.714387       1.316165     184.678745 0.52628954E+04  0.20988493E+06                                24.614969                           22.498508       0.474729       1.824988                    0.999671      96.199079     264.133258       0.425829       0.360673      -1.213024      -0.020956      -0.007410       0.006421       0.023136       0.000030       0.023940       0.039096      -0.030613       0.060794      -0.043297      -0.013536       0.056833             26.773604      20.846102       0.026175      -1.423910      28.517269      -1.179452      30.957442           0.029508
            4             Eu       0.587537      16.016610      10.358527       1.366441     206.253290 0.58795083E+04  0.23941387E+06                                24.375171                           21.992888       0.442448       1.825154                    0.999480      94.359398     255.998841       0.487577       0.308500      -1.270023      -0.014363      -0.007049      -0.000687       0.016014      -0.013967      -0.022310       0.007425       0.298667      -0.245985      -0.110505      -0.082343       0.192847             26.345662      18.740371       1.513595       1.281052      29.408769       0.528487      30.887846           0.010252
            5             Eu       2.547349      16.143975      13.783799       1.316180     184.679003 0.52629140E+04  0.20988549E+06                                24.614841                           22.498419       0.474715       1.824991                    0.999671      96.197885     264.128354       0.425835       0.360669      -1.213030       0.020949      -0.007417       0.006472       0.023147      -0.000025      -0.023910       0.039073      -0.030574       0.060758      -0.043259      -0.013530       0.056789             26.773446      20.846026      -0.026236       1.423898      28.517069      -1.179583      30.957242           0.029404
            6             Eu       4.494963      16.207902       3.289115       1.366436     206.247133 0.58792842E+04  0.23940227E+06                                24.374637                           21.992405       0.442493       1.825174                    0.999480      94.358172     255.993522       0.487585       0.308498      -1.270026       0.014356      -0.007064      -0.000722       0.016016       0.013961       0.022336       0.007415       0.298620      -0.245974      -0.110479      -0.082347       0.192826             26.345088      18.739936      -1.513554      -1.281117      29.408031       0.528619      30.887298           0.010158
            7             Eu       7.629849       5.287148       7.424438       1.316306     184.670756 0.52625807E+04  0.20986737E+06                                24.613547                           22.497242       0.474314       1.824934                    0.999670      96.189871     264.097139       0.425862       0.360654      -1.213051       0.020945       0.007403      -0.006470       0.023138       0.000016       0.023917       0.039064      -0.030566       0.060760      -0.043264      -0.013515       0.056780             26.772055      20.845271       0.026218      -1.424219      28.515371      -1.179108      30.955523           0.028822
            8             Eu       9.577463       5.605805       3.780298       1.366687     206.231950 0.58786103E+04  0.23936773E+06                                24.373452                           21.991145       0.442214       1.825140                    0.999479      94.352834     255.974401       0.487599       0.308498      -1.270027       0.014321       0.007069       0.000784       0.015990      -0.013946      -0.022372       0.007385       0.298400      -0.246115      -0.110341      -0.082404       0.192744             26.344002      18.738843       1.513766       1.281433      29.406607       0.529084      30.886554           0.008934
            9              H       6.959975       1.493479      13.361190       0.163054       0.862150 0.65160624E+01  0.61995205E+02                                 1.615702                            1.584786      -1.160895       2.347992                    0.995344       3.608451      10.614176       0.445396       1.445397      -0.674101       0.022783      -0.003922       0.005225       0.023702      -0.004073       0.000602       0.001453       0.000933      -0.015533      -0.005723      -0.000989       0.006712              1.626378       2.002214       0.027640       0.159813       1.425676       0.022905       1.451244           0.000152
           10              H       5.525694       1.699852      13.947951       0.166039       0.976064 0.75178262E+01  0.73923533E+02                                 1.736115                            1.686632      -1.309373       2.275987                    0.993396       3.683380      10.914931       0.438971       1.418991      -0.679104      -0.013594       0.001334       0.017995       0.022592      -0.000363      -0.004281      -0.000351       0.008590      -0.005087      -0.004101      -0.003105       0.007206              1.758153       1.591416       0.043381      -0.345410       1.492661       0.062704       2.190383           0.001155
           11              H       7.387922      21.518441      12.207462       0.111416       0.930388 0.66308554E+01  0.62972339E+02                                 1.647791                            1.560844      -1.088668       2.357755                    0.996635       3.682828      10.606403       0.468107       1.377783      -0.686460       0.031641       0.005029       0.005855       0.032568       0.000734       0.001348       0.009972      -0.002314      -0.033071      -0.015552       0.004184       0.011367              1.692742       2.310725       0.112752       0.158169       1.379461       0.037988       1.388039           0.000411
           12              H       6.704834      19.570435      11.171086       0.115847       1.000058 0.73387525E+01  0.70254745E+02                                 1.630129                            1.569412      -0.785014       2.506119                    0.999729       3.336704       9.116155       0.508358       1.258586      -0.714463       0.024152      -0.024257      -0.008369       0.035239      -0.003624      -0.000405       0.010397      -0.001773      -0.037158      -0.016947       0.003801       0.013146              1.637405       1.876621      -0.290785      -0.087989       1.629674       0.129181       1.405919           0.000169
           13              H       2.913289      20.734617      11.492037       0.113771       0.898953 0.64380628E+01  0.60499434E+02                                 1.594377                            1.527086      -0.963226       2.421578                    0.997925       3.543978      10.047916       0.479852       1.358322      -0.691099      -0.033792      -0.009248      -0.002821       0.035148       0.004889       0.002467       0.009545       0.001673      -0.036258      -0.016322       0.002544       0.013778              1.624842       2.166588       0.107975       0.110603       1.352054       0.040925       1.355882          -0.000089
           14              H       3.590278       0.691744      12.494480       0.111798       0.997162 0.74543577E+01  0.72214363E+02                                 1.672360                            1.616843      -0.957621       2.424158                    0.998062       3.523616       9.939720       0.480768       1.315094      -0.701049      -0.021663       0.025620       0.010388       0.035122      -0.003738       0.002098       0.013684      -0.004719      -0.034406      -0.019081       0.003477       0.015605              1.676147       1.924826      -0.291742      -0.161967       1.648754       0.154770       1.454862          -0.000043
           15              H       5.010328      18.264611      10.066843       0.161761       0.989386 0.76531251E+01  0.74284613E+02                                 1.657032                            1.630713      -0.793980       2.521979                    0.999222       3.264174       9.078522       0.484282       1.303009      -0.705929       0.019531      -0.007899      -0.011179       0.023851      -0.003993      -0.004859       0.002871       0.010222      -0.010283      -0.006345      -0.004076       0.010421              1.657009       1.726853      -0.133079      -0.248733       1.623318       0.144666       1.620856           0.000348
           16              H       3.581129      18.885572       9.888694       0.158130       0.829039 0.61224894E+01  0.57318317E+02                                 1.572312                            1.535051      -1.110528       2.374764                    0.995071       3.539899      10.309990       0.453306       1.443274      -0.674726      -0.020009       0.005523      -0.015143       0.025694      -0.005732       0.006951      -0.001566       0.004329      -0.008340      -0.007877      -0.002958       0.010835              1.589430       1.656808      -0.064728       0.356902       1.397795      -0.093584       1.713685           0.001099
           17              H       8.908606       7.231803      10.211059       0.161836       0.921740 0.69407727E+01  0.67363971E+02                                 1.708502                            1.648988      -1.455093       2.203971                    0.993236       3.832725      11.541121       0.429564       1.469124      -0.668599      -0.015048       0.002932      -0.017585       0.023329      -0.004019       0.004640      -0.001003      -0.003000      -0.005790      -0.006389      -0.000427       0.006816              1.737381       1.697477       0.023749       0.395229       1.489488      -0.000912       2.025179           0.003747
           18              H       0.113848       6.637595      10.701677       0.156093       1.024199 0.79727848E+01  0.78260153E+02                                 1.703948                            1.671231      -0.832112       2.504551                    0.998917       3.317927       9.309821       0.474986       1.313694      -0.703796       0.019178      -0.012118      -0.007714       0.023961      -0.005234      -0.003961       0.003936       0.003026      -0.021217      -0.008870      -0.001839       0.010709              1.706033       1.808570      -0.210354      -0.164139       1.760444       0.135690       1.549086           0.000191
           19              H       1.752446       8.175943      11.507590       0.124174       0.989084 0.72107688E+01  0.69047637E+02                                 1.647458                            1.578441      -0.852051       2.482175                    0.999353       3.370972       9.352278       0.493665       1.295705      -0.705992       0.026582      -0.024002      -0.005283       0.036202      -0.001511       0.000956       0.008740       0.001006      -0.043192      -0.017627       0.007307       0.010320              1.657908       1.884285      -0.321462      -0.036724       1.694849       0.101108       1.394591          -0.000276
           20              H       2.351164      10.255689      12.310675       0.108882       0.939237 0.67098187E+01  0.63840774E+02                                 1.651094                            1.564567      -1.099727       2.350511                    0.996863       3.680117      10.570360       0.470555       1.368071      -0.688433       0.030706       0.005442       0.003535       0.031385      -0.000805       0.000457       0.007680      -0.005854      -0.034451      -0.014105       0.002798       0.011306              1.691758       2.299608       0.136839       0.193316       1.395179       0.039522       1.380486          -0.000231
           21              H       8.718520      11.407086      12.290881       0.115169       0.920581 0.67057775E+01  0.63593708E+02                                 1.614701                            1.555377      -0.967008       2.423395                    0.997728       3.536766      10.039011       0.477406       1.352862      -0.692520      -0.022831       0.025615       0.005389       0.034734      -0.004965       0.002255       0.011448      -0.000890      -0.038983      -0.018894       0.004987       0.013907              1.624318       1.860123      -0.333961      -0.107010       1.655177       0.110525       1.357654          -0.000639
           22              H       8.093373       9.336103      11.489209       0.122805       0.866577 0.61905854E+01  0.57650730E+02                                 1.564088                            1.504912      -0.953528       2.437657                    0.997827       3.457723       9.783651       0.479415       1.371898      -0.688855      -0.034355      -0.009038      -0.008150       0.036447       0.001129       0.006024       0.008630       0.007862      -0.033975      -0.016554       0.004017       0.012538              1.583789       2.045057       0.126523       0.152792       1.378452       0.056937       1.327859          -0.000514
           23              H       0.401517      12.567526      13.725971       0.161560       0.925324 0.70950798E+01  0.68724880E+02                                 1.672339                            1.636625      -1.239062       2.309501                    0.993648       3.621431      10.630930       0.446660       1.415703      -0.679889      -0.014490       0.002849       0.015980       0.021759      -0.000293      -0.004022       0.002612       0.008127      -0.001132      -0.005612      -0.001204       0.006817              1.683743       1.585653      -0.011465      -0.361582       1.447031       0.098004       2.018543           0.001171
           24              H       1.867310      12.298679      13.252321       0.156348       0.856876 0.65136962E+01  0.61560165E+02                                 1.573764                            1.557828      -0.998271       2.425294                    0.997181       3.448344       9.894182       0.463864       1.397149      -0.684340       0.023560      -0.002565       0.003703       0.023987      -0.002083       0.003071       0.001985       0.006471      -0.015726      -0.006996       0.000022       0.006974              1.572244       1.888361      -0.002454       0.164013       1.409110       0.000103       1.419262           0.000013
           25              H       3.688878       8.194308       1.232906       0.153383       0.955254 0.71061230E+01  0.67779284E+02                                 1.620048                            1.571018      -0.798020       2.515291                    0.999396       3.272062       9.052199       0.493039       1.302449      -0.705264      -0.001746      -0.004206       0.022855       0.023304       0.003402       0.000285      -0.003221      -0.006672       0.009673      -0.006630       0.000488       0.006142              1.632330       1.422149      -0.000979      -0.117717       1.423391      -0.107248       2.051448          -0.000086
           26              H       3.041368       7.955873      13.947951       0.157964       0.965211 0.71113793E+01  0.68241407E+02                                 1.664359                            1.595781      -0.948944       2.443917                    0.998417       3.391773       9.594061       0.475322       1.342839      -0.695803      -0.018573      -0.002719      -0.012197       0.022386       0.003234       0.001147      -0.002257       0.007029       0.002760      -0.006136       0.001798       0.004338              1.695762       2.122464      -0.049184       0.364539       1.395705      -0.018021       1.569115           0.005292
           27              H       4.272349      10.330770       2.054371       0.109615       0.946560 0.68296792E+01  0.65484592E+02                                 1.677469                            1.592054      -1.246687       2.282638                    0.994747       3.788170      11.040822       0.459009       1.391702      -0.683239      -0.010325      -0.005340       0.029322       0.031542       0.005510      -0.004537       0.005193      -0.012584       0.006910      -0.012166       0.002848       0.009319              1.709812       1.482042       0.079521      -0.257419       1.443677      -0.222125       2.203717          -0.000518
           28              H       4.984916       9.194627      12.326228       0.126805       0.884026 0.63191199E+01  0.59502337E+02                                 1.615723                            1.543592      -1.121262       2.355779                    0.996702       3.626906      10.520933       0.460033       1.413968      -0.679634      -0.001392      -0.022337      -0.028334       0.036107       0.008136      -0.003695       0.001919      -0.007584       0.003057      -0.010926       0.002439       0.008487              1.636113       1.359712       0.004401      -0.029647       1.650634       0.356695       1.897994          -0.000238
           29              H       1.541014       2.889970       0.705527       0.163132       0.937265 0.69381894E+01  0.65289532E+02                                 1.559105                            1.521322      -0.677951       2.575212                    0.999963       3.091972       8.289964       0.520333       1.250914      -0.717804       0.019151       0.006263      -0.011811       0.023356       0.005320      -0.007404      -0.000736       0.004179      -0.002561      -0.008195      -0.002084       0.010279              1.567993       1.872379       0.131685      -0.219007       1.399040      -0.063107       1.432560           0.000690
           30              H       0.885371       2.479042       2.067096       0.163336       0.967056 0.72378422E+01  0.70320369E+02                                 1.708838                            1.642439      -1.272806       2.295562                    0.994677       3.602665      10.524557       0.451059       1.397657      -0.683405       0.000358      -0.004382       0.023598       0.024004       0.000651       0.004309      -0.001288      -0.005528       0.003062      -0.006124       0.002088       0.004036              1.735982       1.526197      -0.068122       0.112253       1.468713      -0.054138       2.213037           0.000228
           31              H       9.823456       0.434205       2.250901       0.113485       0.965616 0.70179173E+01  0.67937957E+02                                 1.716005                            1.626343      -1.349232       2.236281                    0.993090       3.877272      11.458943       0.447666       1.413342      -0.678710      -0.005365       0.008896       0.031540       0.033207       0.005040      -0.003318       0.004084      -0.013367       0.013124      -0.011812       0.003173       0.008639              1.758700       1.450757      -0.007969      -0.147226       1.445276       0.085915       2.380066          -0.000100
           32              H       0.964658       1.220823      12.784326       0.113038       1.022064 0.76127339E+01  0.74111083E+02                                 1.700119                            1.633658      -0.956792       2.426661                    0.997688       3.519235       9.940247       0.478576       1.314658      -0.701355       0.012725       0.025847      -0.019659       0.034878       0.009402      -0.005618      -0.001244      -0.019940      -0.003845      -0.014788      -0.000230       0.015018              1.715343       1.553453       0.168795      -0.199364       1.721041      -0.318528       1.871536          -0.000119
           33              H       1.877475      19.937644       7.847048       0.163052       0.862195 0.65165179E+01  0.62000784E+02                                 1.615770                            1.584849      -1.161020       2.347928                    0.995343       3.608620      10.614870       0.445382       1.445412      -0.674097       0.022781       0.003929      -0.005223       0.023700       0.004074      -0.000601       0.001450       0.000933      -0.015526      -0.005719      -0.000992       0.006711              1.626447       2.002312      -0.027641      -0.159821       1.425730       0.022907       1.451300           0.000264
           34              H       0.443194      19.731271       7.260287       0.166038       0.976185 0.75190523E+01  0.73938896E+02                                 1.736276                            1.686779      -1.309627       2.275856                    0.993394       3.683716      10.916312       0.438946       1.419008      -0.679099      -0.013595      -0.001326      -0.017989       0.022587       0.000363       0.004278      -0.000359       0.008593      -0.005096      -0.004107      -0.003098       0.007205              1.758319       1.591553      -0.043389       0.345461       1.492787       0.062712       2.190616           0.001290
           35              H       2.305422      -0.087318       9.000776       0.111412       0.930415 0.66310906E+01  0.62975036E+02                                 1.647809                            1.560861      -1.088669       2.357747                    0.996635       3.682883      10.606548       0.468110       1.377764      -0.686463       0.031639      -0.005026      -0.005855       0.032566      -0.000733      -0.001347       0.009973      -0.002313      -0.033072      -0.015552       0.004185       0.011367              1.692759       2.310752      -0.112750      -0.158170       1.379474       0.037988       1.388052           0.000423
           36              H       1.622334       1.860687      10.037152       0.115833       1.000047 0.73386270E+01  0.70253210E+02                                 1.630119                            1.569401      -0.785005       2.506125                    0.999729       3.336663       9.116007       0.508359       1.258589      -0.714463       0.024151       0.024259       0.008369       0.035239       0.003624       0.000407       0.010393      -0.001773      -0.037155      -0.016944       0.003800       0.013144              1.637394       1.876606       0.290788       0.087991       1.629668       0.129182       1.405909          -0.000099
           37              H       7.995789       0.696506       9.716201       0.113762       0.898946 0.64379882E+01  0.60498508E+02                                 1.594366                            1.527075      -0.963176       2.421603                    0.997925       3.543947      10.047783       0.479855       1.358320      -0.691100      -0.033793       0.009252       0.002821       0.035150      -0.004890      -0.002467       0.009543       0.001677      -0.036254      -0.016320       0.002543       0.013777              1.624831       2.166570      -0.107975      -0.110603       1.352048       0.040925       1.355874          -0.000158
           38              H       8.672778      20.739379       8.713758       0.111802       0.997236 0.74550624E+01  0.72222810E+02                                 1.672423                            1.616902      -0.957706       2.424102                    0.998061       3.523786       9.940272       0.480768       1.315066      -0.701053      -0.021661      -0.025615      -0.010388       0.035118       0.003737      -0.002099       0.013685      -0.004718      -0.034413      -0.019084       0.003479       0.015605              1.676211       1.924907       0.291756       0.161975       1.648813       0.154778       1.454912           0.000132
           39              H      10.092828       3.166511      11.141394       0.161746       0.989462 0.76538948E+01  0.74294121E+02                                 1.657130                            1.630805      -0.794037       2.521943                    0.999221       3.264331       9.079151       0.484263       1.303025      -0.705925       0.019528       0.007897       0.011179       0.023847       0.003988       0.004856       0.002869       0.010221      -0.010272      -0.006342      -0.004072       0.010414              1.657107       1.726956       0.133095       0.248762       1.623415       0.144685       1.620952           0.000047
           40              H       8.663630       2.545550      11.319543       0.158121       0.829003 0.61221264E+01  0.57313945E+02                                 1.572261                            1.535002      -1.110415       2.374823                    0.995072       3.539754      10.309408       0.453316       1.443268      -0.674729      -0.020008      -0.005519       0.015146       0.025694       0.005727      -0.006950      -0.001567       0.004325      -0.008343      -0.007875      -0.002956       0.010831              1.589377       1.656758       0.064730      -0.356889       1.397750      -0.093581       1.713622           0.000965
           41              H       3.826106      14.199319      10.997178       0.161864       0.921614 0.69395792E+01  0.67349579E+02                                 1.708365                            1.648864      -1.454983       2.204049                    0.993238       3.832382      11.539897       0.429573       1.469155      -0.668595      -0.015045      -0.002938       0.017587       0.023330       0.004019      -0.004640      -0.001004      -0.003000      -0.005772      -0.006388      -0.000427       0.006815              1.737238       1.697337      -0.023747      -0.395176       1.489381      -0.000909       2.024997           0.003871
           42              H       5.196348      14.793527      10.506561       0.156094       1.024039 0.79711495E+01  0.78239901E+02                                 1.703772                            1.671064      -0.832005       2.504627                    0.998918       3.317568       9.308491       0.475010       1.313700      -0.703797       0.019184       0.012118       0.007712       0.023965       0.005238       0.003957       0.003935       0.003024      -0.021216      -0.008868      -0.001843       0.010710              1.705855       1.808375       0.210326       0.164113       1.760260       0.135669       1.548930           0.000390
           43              H       6.834946      13.255180       9.700648       0.124210       0.988890 0.72089217E+01  0.69024993E+02                                 1.647202                            1.578208      -0.851862       2.482288                    0.999355       3.370478       9.350335       0.493720       1.295656      -0.706004       0.026591       0.024005       0.005280       0.036211       0.001515      -0.000959       0.008737       0.001003      -0.043208      -0.017630       0.007307       0.010323              1.657647       1.883960       0.321383       0.036716       1.694583       0.101082       1.394399          -0.000253
           44              H       7.433664      11.175433       8.897563       0.108894       0.939181 0.67093524E+01  0.63835508E+02                                 1.651065                            1.564541      -1.099771       2.350511                    0.996862       3.680027      10.570184       0.470544       1.368121      -0.688423       0.030711      -0.005444      -0.003535       0.031390       0.000803      -0.000459       0.007680      -0.005858      -0.034453      -0.014106       0.002797       0.011309              1.691727       2.299558      -0.136835      -0.193308       1.395157       0.039520       1.380466          -0.000266
           45              H       3.636020      10.024036       8.917357       0.115177       0.920463 0.67046943E+01  0.63580917E+02                                 1.614580                            1.555267      -0.966950       2.423448                    0.997730       3.536492      10.038059       0.477415       1.352889      -0.692516      -0.022835      -0.025620      -0.005388       0.034740       0.004964      -0.002253       0.011447      -0.000895      -0.038977      -0.018891       0.004984       0.013907              1.624195       1.859967       0.333920       0.106997       1.655051       0.110511       1.357566          -0.000676
           46              H       3.010873      12.095019       9.719028       0.122818       0.866553 0.61903854E+01  0.57648552E+02                                 1.564078                            1.504903      -0.953592       2.437637                    0.997827       3.457682       9.783592       0.479408       1.371925      -0.688850      -0.034360       0.009032       0.008149       0.036450      -0.001129      -0.006025       0.008633       0.007860      -0.033980      -0.016558       0.004019       0.012539              1.583779       2.045039      -0.126522      -0.152790       1.378444       0.056936       1.327852          -0.000529
           47              H       5.484017       8.863596       7.482266       0.161555       0.925290 0.70947321E+01  0.68720524E+02                                 1.672287                            1.636576      -1.238971       2.309545                    0.993649       3.621343      10.630522       0.446671       1.415688      -0.679892      -0.014492      -0.002856      -0.015982       0.021763       0.000292       0.004023       0.002616       0.008130      -0.001131      -0.005616      -0.001202       0.006819              1.683689       1.585607       0.011465       0.361563       1.446989       0.097998       2.018471           0.001113
           48              H       6.949810       9.132443       7.955917       0.156350       0.856834 0.65132879E+01  0.61555393E+02                                 1.573723                            1.557788      -0.998233       2.425322                    0.997181       3.448244       9.893849       0.463866       1.397166      -0.684338       0.023562       0.002558      -0.003703       0.023988       0.002083      -0.003071       0.001988       0.006468      -0.015732      -0.006999       0.000026       0.006973              1.572203       1.888307       0.002451      -0.164005       1.409074       0.000102       1.419229          -0.000035
           49              H       8.771378      13.619399       5.836507       0.153353       0.955338 0.71069305E+01  0.67789112E+02                                 1.620167                            1.571127      -0.798180       2.515213                    0.999395       3.272215       9.052852       0.493011       1.302482      -0.705258      -0.001749       0.004197      -0.022854       0.023302      -0.003401      -0.000285      -0.003220      -0.006674       0.009679      -0.006630       0.000488       0.006142              1.632450       1.422246       0.000977       0.117742       1.423489      -0.107264       2.051615           0.000045
           50              H       8.123868      13.475249       7.260287       0.157952       0.965103 0.71102712E+01  0.68227199E+02                                 1.664156                            1.595595      -0.948533       2.444108                    0.998420       3.391403       9.592342       0.475384       1.342735      -0.695826      -0.018568       0.002727       0.012208       0.022388      -0.003234      -0.001148      -0.002247       0.007021       0.002782      -0.006131       0.001798       0.004333              1.695549       2.122160       0.049172      -0.364479       1.395546      -0.018017       1.568940           0.005319
           51              H       9.354849      11.482937       5.015041       0.109603       0.946592 0.68299700E+01  0.65487989E+02                                 1.677495                            1.592078      -1.246663       2.282641                    0.994747       3.788243      11.041037       0.459010       1.391686      -0.683242      -0.010326       0.005336      -0.029320       0.031540      -0.005510       0.004536       0.005193      -0.012584       0.006913      -0.012166       0.002847       0.009319              1.709838       1.482065      -0.079523       0.257421       1.443701      -0.222130       2.203748          -0.000532
           52              H      10.067416      12.236495       8.882010       0.126795       0.884041 0.63192110E+01  0.59503122E+02                                 1.615711                            1.543579      -1.121171       2.355814                    0.996704       3.626862      10.520633       0.460048       1.413924      -0.679643      -0.001393       0.022336       0.028332       0.036104      -0.008136       0.003697       0.001919      -0.007587       0.003048      -0.010928       0.002438       0.008490              1.636102       1.359700      -0.004401       0.029646       1.650624       0.356694       1.897981          -0.000314
           53              H       6.623514      18.923737       6.363885       0.163156       0.937256 0.69381225E+01  0.65288933E+02                                 1.559111                            1.521328      -0.677986       2.575204                    0.999963       3.091964       8.290023       0.520324       1.250935      -0.717798       0.019151      -0.006260       0.011814       0.023357      -0.005320       0.007406      -0.000743       0.004179      -0.002555      -0.008193      -0.002090       0.010283              1.568000       1.872386      -0.131685       0.219009       1.399045      -0.063108       1.432567           0.001037
           54              H       5.967871      19.334665       5.002316       0.163347       0.967127 0.72385251E+01  0.70328746E+02                                 1.708918                            1.642513      -1.273019       2.295460                    0.994674       3.602848      10.525263       0.451050       1.397650      -0.683405       0.000359       0.004387      -0.023594       0.024001      -0.000649      -0.004311      -0.001287      -0.005520       0.003053      -0.006122       0.002086       0.004036              1.736065       1.526267       0.068128      -0.112263       1.468776      -0.054140       2.213152           0.000409
           55              H       4.740956      21.379503       4.818512       0.113491       0.965645 0.70181942E+01  0.67941370E+02                                 1.716040                            1.626375      -1.349288       2.236250                    0.993090       3.877370      11.459329       0.447662       1.413342      -0.678709      -0.005364      -0.008893      -0.031539       0.033205      -0.005042       0.003318       0.004083      -0.013369       0.013121      -0.011813       0.003174       0.008639              1.758736       1.450784       0.007968       0.147231       1.445302       0.085916       2.380123          -0.000044
           56              H       6.047158      20.210300       8.423912       0.113049       1.022092 0.76129804E+01  0.74113868E+02                                 1.700122                            1.633661      -0.956819       2.426640                    0.997687       3.519281       9.940309       0.478587       1.314621      -0.701362       0.012726      -0.025844       0.019659       0.034876      -0.009403       0.005618      -0.001243      -0.019946      -0.003842      -0.014791      -0.000229       0.015020              1.715346       1.553458      -0.168793       0.199364       1.721039      -0.318526       1.871541           0.000080
           57              H       3.205024      20.128936       0.777635       0.163053       0.862191 0.65164761E+01  0.62000223E+02                                 1.615760                            1.584839      -1.160988       2.347942                    0.995343       3.608593      10.614741       0.445386       1.445403      -0.674099      -0.022782       0.003929      -0.005222       0.023700      -0.004074       0.000601       0.001449       0.000933      -0.015526      -0.005719      -0.000992       0.006711              1.626437       2.002301       0.027639       0.159818       1.425720       0.022906       1.451289           0.000244
           58              H       4.639306      19.922563       0.190874       0.166034       0.976238 0.75195698E+01  0.73945255E+02                                 1.736333                            1.686832      -1.309674       2.275825                    0.993393       3.683839      10.916769       0.438942       1.418999      -0.679100       0.013594      -0.001324      -0.017987       0.022585      -0.000362      -0.004277      -0.000361       0.008596      -0.005099      -0.004108      -0.003097       0.007206              1.758378       1.591601       0.043392      -0.345480       1.492832       0.062714       2.190700           0.001267
           59              H       2.777078       0.103974       1.931363       0.111410       0.930413 0.66310711E+01  0.62974740E+02                                 1.647801                            1.560854      -1.088645       2.357757                    0.996635       3.682861      10.606440       0.468113       1.377756      -0.686465      -0.031639      -0.005027      -0.005856       0.032566       0.000734       0.001348       0.009973      -0.002311      -0.033071      -0.015552       0.004186       0.011366              1.692751       2.310739       0.112749       0.158169       1.379467       0.037988       1.388046           0.000416
           60              H       3.460166       2.051980       2.967739       0.115834       1.000065 0.73387805E+01  0.70254980E+02                                 1.630130                            1.569410      -0.785014       2.506117                    0.999729       3.336686       9.116061       0.508362       1.258578      -0.714465      -0.024150       0.024259       0.008368       0.035238      -0.003624      -0.000407       0.010392      -0.001772      -0.037154      -0.016943       0.003800       0.013143              1.637406       1.876620      -0.290796      -0.087993       1.629682       0.129185       1.405917          -0.000099
           61              H       7.251711       0.887798       2.646788       0.113761       0.898952 0.64380364E+01  0.60499049E+02                                 1.594370                            1.527078      -0.963173       2.421603                    0.997925       3.543954      10.047796       0.479856       1.358315      -0.691101       0.033792       0.009253       0.002822       0.035149       0.004890       0.002468       0.009543       0.001680      -0.036252      -0.016319       0.002543       0.013776              1.624835       2.166577       0.107977       0.110603       1.352050       0.040926       1.355877          -0.000152
           62              H       6.574722      20.930671       1.644345       0.111800       0.997246 0.74551566E+01  0.72223912E+02                                 1.672430                            1.616909      -0.957703       2.424101                    0.998061       3.523802       9.940313       0.480769       1.315060      -0.701055       0.021660      -0.025615      -0.010388       0.035117      -0.003738       0.002099       0.013685      -0.004718      -0.034412      -0.019084       0.003479       0.015605              1.676218       1.924916      -0.291758      -0.161977       1.648820       0.154780       1.454918           0.000119
           63              H       5.154672       3.357804       4.071982       0.161733       0.989468 0.76539167E+01  0.74294121E+02                                 1.657113                            1.630788      -0.793987       2.521958                    0.999222       3.264319       9.078998       0.484276       1.302994      -0.705932      -0.019526       0.007899       0.011179       0.023846      -0.003989      -0.004856       0.002872       0.010218      -0.010268      -0.006343      -0.004071       0.010414              1.657090       1.726941      -0.133095      -0.248760       1.623395       0.144683       1.620933           0.000024
           64              H       6.583870       2.736843       4.250131       0.158110       0.829013 0.61222060E+01  0.57314829E+02                                 1.572269                            1.535009      -1.110391       2.374830                    0.995073       3.539766      10.309427       0.453317       1.443262      -0.674730       0.020008      -0.005517       0.015145       0.025693      -0.005726       0.006950      -0.001567       0.004323      -0.008346      -0.007875      -0.002956       0.010830              1.589385       1.656768      -0.064730       0.356895       1.397754      -0.093583       1.713632           0.000961
           65              H       1.256394      14.390612       3.927766       0.161860       0.921671 0.69401370E+01  0.67356468E+02                                 1.708442                            1.648934      -1.455132       2.203973                    0.993236       3.832562      11.540633       0.429561       1.469162      -0.668593       0.015046      -0.002936       0.017585       0.023329      -0.004020       0.004642      -0.001001      -0.003000      -0.005781      -0.006392      -0.000425       0.006816              1.737318       1.697412       0.023751       0.395206       1.489441      -0.000908       2.025100           0.003880
           66              H      10.051152      14.984820       3.437148       0.156094       1.024043 0.79711858E+01  0.78240273E+02                                 1.703770                            1.671061      -0.831992       2.504631                    0.998918       3.317570       9.308469       0.475013       1.313691      -0.703798      -0.019183       0.012119       0.007711       0.023965      -0.005238      -0.003957       0.003935       0.003025      -0.021212      -0.008867      -0.001844       0.010711              1.705853       1.808376      -0.210328      -0.164112       1.760256       0.135667       1.548926           0.000408
           67              H       8.412554      13.446472       2.631235       0.124208       0.988855 0.72085746E+01  0.69020607E+02                                 1.647144                            1.578155      -0.851802       2.482315                    0.999356       3.370377       9.349880       0.493737       1.295630      -0.706010      -0.026591       0.024006       0.005280       0.036212      -0.001518       0.000959       0.008736       0.001005      -0.043210      -0.017630       0.007306       0.010324              1.657587       1.883886      -0.321366      -0.036715       1.694522       0.101077       1.394354          -0.000259
           68              H       7.813835      11.366726       1.828150       0.108891       0.939196 0.67094775E+01  0.63836929E+02                                 1.651075                            1.564549      -1.099759       2.350511                    0.996862       3.680048      10.570227       0.470546       1.368109      -0.688426      -0.030710      -0.005444      -0.003534       0.031388      -0.000803       0.000458       0.007680      -0.005856      -0.034452      -0.014105       0.002798       0.011308              1.691737       2.299577       0.136835       0.193310       1.395161       0.039520       1.380472          -0.000251
           69              H       1.446479      10.215329       1.847944       0.115171       0.920474 0.67047832E+01  0.63581906E+02                                 1.614585                            1.555272      -0.966934       2.423452                    0.997730       3.536501      10.038063       0.477417       1.352880      -0.692518       0.022833      -0.025620      -0.005388       0.034739      -0.004965       0.002253       0.011447      -0.000895      -0.038977      -0.018891       0.004983       0.013908              1.624199       1.859974      -0.333923      -0.106998       1.655056       0.110512       1.357569          -0.000671
           70              H       2.071627      12.286312       2.649616       0.122813       0.866558 0.61904274E+01  0.57648998E+02                                 1.564079                            1.504904      -0.953575       2.437642                    0.997827       3.457687       9.783587       0.479409       1.371919      -0.688851       0.034359       0.009033       0.008149       0.036450       0.001129       0.006024       0.008633       0.007861      -0.033980      -0.016557       0.004018       0.012539              1.583779       2.045040       0.126522       0.152790       1.378444       0.056937       1.327853          -0.000520
           71              H       9.763483       9.054889       0.412854       0.161564       0.925286 0.70947023E+01  0.68720262E+02                                 1.672289                            1.636578      -1.238994       2.309536                    0.993648       3.621353      10.630603       0.446668       1.415698      -0.679890       0.014491      -0.002854      -0.015983       0.021762      -0.000290      -0.004022       0.002614       0.008129      -0.001127      -0.005616      -0.001201       0.006816              1.683692       1.585609      -0.011465      -0.361563       1.446990       0.098000       2.018476           0.001140
           72              H       8.297689       9.323736       0.886504       0.156348       0.856846 0.65134007E+01  0.61556659E+02                                 1.573730                            1.557795      -0.998212       2.425328                    0.997181       3.448262       9.893881       0.463868       1.397153      -0.684340      -0.023561       0.002558      -0.003703       0.023987      -0.002083       0.003071       0.001989       0.006466      -0.015732      -0.006999       0.000027       0.006972              1.572209       1.888316      -0.002453       0.164007       1.409078       0.000102       1.419234           0.000013
           73              H       6.476121      13.428107      12.905919       0.153358       0.955321 0.71067569E+01  0.67786908E+02                                 1.620133                            1.571096      -0.798097       2.515249                    0.999395       3.272171       9.052635       0.493023       1.302462      -0.705262       0.001746       0.004196      -0.022855       0.023302       0.003400       0.000286      -0.003221      -0.006667       0.009677      -0.006627       0.000487       0.006140              1.632415       1.422219      -0.000977      -0.117739       1.423462      -0.107260       2.051565           0.000022
           74              H       7.123632      13.666542       0.190874       0.157965       0.965041 0.71097058E+01  0.68220490E+02                                 1.664095                            1.595541      -0.948490       2.444141                    0.998420       3.391274       9.591920       0.475387       1.342752      -0.695823       0.018569       0.002723       0.012210       0.022390       0.003232       0.001147      -0.002244       0.007025       0.002790      -0.006130       0.001798       0.004332              1.695485       2.122070      -0.049168       0.364455       1.395501      -0.018015       1.568885           0.005288
           75              H       5.892650      11.291645      12.084454       0.109614       0.946591 0.68299699E+01  0.65488099E+02                                 1.677504                            1.592085      -1.246721       2.282617                    0.994746       3.788263      11.041166       0.459005       1.391699      -0.683240       0.010327       0.005337      -0.029321       0.031542       0.005510      -0.004537       0.005194      -0.012585       0.006913      -0.012167       0.002847       0.009320              1.709848       1.482073       0.079524      -0.257425       1.443707      -0.222133       2.203765          -0.000508
           76              H       5.180084      12.427788       1.812597       0.126809       0.884009 0.63189391E+01  0.59500028E+02                                 1.615685                            1.543556      -1.121209       2.355805                    0.996704       3.626800      10.520467       0.460046       1.413943      -0.679639       0.001394       0.022338       0.028333       0.036107       0.008139      -0.003697       0.001921      -0.007585       0.003046      -0.010929       0.002437       0.008492              1.636074       1.359682       0.004400      -0.029645       1.650595       0.356681       1.897944          -0.000315
           77              H       8.623986      18.732445      13.433298       0.163153       0.937248 0.69380484E+01  0.65288076E+02                                 1.559105                            1.521322      -0.677982       2.575208                    0.999963       3.091949       8.289978       0.520323       1.250939      -0.717798      -0.019152      -0.006260       0.011814       0.023357       0.005320      -0.007405      -0.000743       0.004181      -0.002555      -0.008191      -0.002091       0.010282              1.567994       1.872380       0.131683      -0.219009       1.399040      -0.063107       1.432563           0.001001
           78              H       9.279628      19.143373      12.071729       0.163345       0.967129 0.72385468E+01  0.70328970E+02                                 1.708917                            1.642511      -1.272999       2.295466                    0.994675       3.602851      10.525253       0.451052       1.397644      -0.683406      -0.000360       0.004387      -0.023594       0.024001       0.000648       0.004311      -0.001287      -0.005519       0.003053      -0.006122       0.002086       0.004036              1.736063       1.526266      -0.068128       0.112264       1.468775      -0.054142       2.213149           0.000388
           79              H       0.341544      21.188210      11.887924       0.113488       0.965670 0.70184188E+01  0.67944057E+02                                 1.716064                            1.626396      -1.349306       2.236237                    0.993089       3.877430      11.459532       0.447661       1.413333      -0.678711       0.005364      -0.008893      -0.031538       0.033204       0.005042      -0.003318       0.004083      -0.013368       0.013121      -0.011813       0.003174       0.008639              1.758762       1.450801      -0.007969      -0.147235       1.445320       0.085919       2.380164          -0.000067
           80              H       9.200341      20.401592       1.354499       0.113045       1.022088 0.76129367E+01  0.74113299E+02                                 1.700116                            1.633655      -0.956797       2.426650                    0.997688       3.519264       9.940235       0.478589       1.314619      -0.701362      -0.012725      -0.025843       0.019659       0.034875       0.009403      -0.005618      -0.001243      -0.019944      -0.003839      -0.014791      -0.000228       0.015019              1.715340       1.553453       0.168794      -0.199364       1.721034      -0.318526       1.871534           0.000070
           81              H       8.287524       1.684771       6.291777       0.163048       0.862170 0.65162513E+01  0.61997393E+02                                 1.615720                            1.584802      -1.160885       2.347991                    0.995344       3.608494      10.614303       0.445397       1.445385      -0.674103      -0.022783      -0.003921       0.005224       0.023701       0.004073      -0.000602       0.001453       0.000933      -0.015533      -0.005723      -0.000989       0.006712              1.626396       2.002245      -0.027638      -0.159813       1.425689       0.022905       1.451256           0.000159
           82              H       9.721806       1.891144       6.878538       0.166026       0.976162 0.75187899E+01  0.73935383E+02                                 1.736225                            1.686732      -1.309463       2.275928                    0.993396       3.683612      10.915796       0.438961       1.418978      -0.679105       0.013593       0.001332       0.017992       0.022589       0.000361       0.004281      -0.000354       0.008593      -0.005091      -0.004103      -0.003104       0.007206              1.758266       1.591509      -0.043386       0.345447       1.492746       0.062709       2.190542           0.001140
           83              H       7.859578      21.709733       5.138049       0.111409       0.930417 0.66310953E+01  0.62975036E+02                                 1.647805                            1.560857      -1.088639       2.357760                    0.996635       3.682871      10.606479       0.468113       1.377756      -0.686465      -0.031638       0.005031       0.005855       0.032566      -0.000734      -0.001348       0.009971      -0.002310      -0.033071      -0.015551       0.004186       0.011365              1.692757       2.310750      -0.112751      -0.158170       1.379471       0.037988       1.388049           0.000433
           84              H       8.542666      19.761728       4.101673       0.115840       1.000089 0.73390081E+01  0.70257654E+02                                 1.630145                            1.569425      -0.785002       2.506115                    0.999729       3.336748       9.116242       0.508364       1.258563      -0.714468      -0.024150      -0.024256      -0.008371       0.035237       0.003625       0.000406       0.010396      -0.001772      -0.037158      -0.016946       0.003800       0.013146              1.637421       1.876642       0.290793       0.087992       1.629691       0.129184       1.405930           0.000187
           85              H       2.169211      20.925909       4.422624       0.113764       0.898980 0.64382929E+01  0.60502026E+02                                 1.594395                            1.527101      -0.963205       2.421579                    0.997925       3.544023      10.048019       0.479856       1.358301      -0.691103       0.033790      -0.009249      -0.002823       0.035147      -0.004890      -0.002467       0.009544       0.001677      -0.036258      -0.016322       0.002544       0.013777              1.624860       2.166618      -0.107978      -0.110606       1.352067       0.040926       1.355895          -0.000070
           86              H       1.492222       0.883036       5.425067       0.111790       0.997206 0.74547615E+01  0.72219168E+02                                 1.672396                            1.616876      -0.957628       2.424143                    0.998062       3.523705       9.939994       0.480769       1.315077      -0.701052       0.021661       0.025619       0.010388       0.035120       0.003740      -0.002097       0.013684      -0.004717      -0.034405      -0.019081       0.003477       0.015604              1.676184       1.924872       0.291754       0.161973       1.648791       0.154776       1.454889          -0.000026
           87              H       0.072171      18.455904       2.997431       0.161754       0.989427 0.76535157E+01  0.74289241E+02                                 1.657064                            1.630743      -0.793988       2.521965                    0.999222       3.264243       9.078721       0.484284       1.302991      -0.705933      -0.019530      -0.007898      -0.011179       0.023849       0.003994       0.004859       0.002871       0.010223      -0.010280      -0.006345      -0.004076       0.010421              1.657041       1.726889       0.133085       0.248744       1.623348       0.144673       1.620887           0.000351
           88              H       1.501370      19.076865       2.819282       0.158125       0.829031 0.61223986E+01  0.57317184E+02                                 1.572297                            1.535036      -1.110477       2.374788                    0.995071       3.539853      10.309790       0.453311       1.443267      -0.674728       0.020009       0.005522      -0.015144       0.025694       0.005730      -0.006951      -0.001566       0.004329      -0.008343      -0.007876      -0.002958       0.010834              1.589414       1.656793       0.064729      -0.356900       1.397780      -0.093584       1.713667           0.001090
           89              H       6.338894       7.423096       3.141647       0.161854       0.921646 0.69398912E+01  0.67353454E+02                                 1.708412                            1.648906      -1.455094       2.203994                    0.993237       3.832487      11.540336       0.429564       1.469165      -0.668593       0.015045       0.002935      -0.017586       0.023329       0.004019      -0.004639      -0.001002      -0.002996      -0.005779      -0.006387      -0.000427       0.006814              1.737286       1.697387      -0.023750      -0.395198       1.489413      -0.000910       2.025058           0.003805
           90              H       4.968652       6.828888       3.632264       0.156083       1.024047 0.79712188E+01  0.78240660E+02                                 1.703770                            1.671063      -0.831932       2.504653                    0.998918       3.317597       9.308542       0.475014       1.313687      -0.703799      -0.019181      -0.012119      -0.007711       0.023963       0.005236       0.003958       0.003933       0.003023      -0.021197      -0.008862      -0.001844       0.010706              1.705852       1.808378       0.210325       0.164110       1.760252       0.135667       1.548925           0.000157
           91              H       3.330054       8.367235       4.438177       0.124206       0.989107 0.72109859E+01  0.69050469E+02                                 1.647498                            1.578475      -0.852168       2.482126                    0.999353       3.371039       9.352618       0.493654       1.295722      -0.705987      -0.026581      -0.024000      -0.005282       0.036200       0.001502      -0.000953       0.008739       0.001003      -0.043173      -0.017620       0.007308       0.010312              1.657950       1.884337       0.321481       0.036726       1.694893       0.101111       1.394619          -0.000401
           92              H       2.731335      10.446982       5.241262       0.108891       0.939206 0.67095669E+01  0.63837884E+02                                 1.651072                            1.564548      -1.099722       2.350523                    0.996863       3.680057      10.570203       0.470552       1.368090      -0.688429      -0.030709       0.005441       0.003535       0.031387       0.000805      -0.000457       0.007680      -0.005854      -0.034451      -0.014105       0.002798       0.011307              1.691733       2.299569      -0.136834      -0.193310       1.395162       0.039520       1.380469          -0.000269
           93              H       6.528979      11.598379       5.221468       0.115178       0.920540 0.67054018E+01  0.63589242E+02                                 1.614655                            1.555336      -0.966982       2.423417                    0.997729       3.536659      10.038629       0.477411       1.352866      -0.692519       0.022833       0.025616       0.005390       0.034736       0.004965      -0.002254       0.011448      -0.000891      -0.038982      -0.018894       0.004986       0.013908              1.624270       1.860064       0.333943       0.107004       1.655125       0.110518       1.357620          -0.000637
           94              H       7.154127       9.527396       4.419797       0.122811       0.866538 0.61902122E+01  0.57646323E+02                                 1.564039                            1.504866      -0.953492       2.437683                    0.997828       3.457593       9.783170       0.479423       1.371896      -0.688856       0.034360      -0.009038      -0.008149       0.036451      -0.001131      -0.006024       0.008631       0.007862      -0.033978      -0.016555       0.004015       0.012540              1.583739       2.044988      -0.126518      -0.152785       1.378410       0.056934       1.327821          -0.000565
           95              H       4.680982      12.758819       6.656559       0.161560       0.925334 0.70951773E+01  0.68726035E+02                                 1.672347                            1.636632      -1.239060       2.309499                    0.993648       3.621457      10.631010       0.446661       1.415697      -0.679890       0.014491       0.002851       0.015980       0.021759       0.000293       0.004022       0.002613       0.008128      -0.001135      -0.005613      -0.001203       0.006817              1.683750       1.585660       0.011465       0.361583       1.447038       0.098004       2.018553           0.001189
           96              H       3.215190      12.489972       6.182908       0.156350       0.856866 0.65136130E+01  0.61559251E+02                                 1.573761                            1.557825      -0.998289       2.425289                    0.997181       3.448335       9.894182       0.463861       1.397161      -0.684338      -0.023561      -0.002563       0.003702       0.023987       0.002083      -0.003071       0.001986       0.006469      -0.015726      -0.006997       0.000024       0.006973              1.572241       1.888355       0.002453      -0.164010       1.409107       0.000102       1.419259           0.000012
           97              H       1.393621       8.003016       8.302318       0.153366       0.955333 0.71068395E+01  0.67787503E+02                                 1.620094                            1.571060      -0.797923       2.515306                    0.999396       3.272240       9.052643       0.493052       1.302388      -0.705276       0.001743      -0.004214       0.022852       0.023303      -0.003404      -0.000289      -0.003220      -0.006673       0.009668      -0.006631       0.000491       0.006140              1.632377       1.422191       0.000980       0.117720       1.423431      -0.107247       2.051508          -0.000156
           98              H       2.041132       8.147166       6.878538       0.157997       0.965249 0.71117869E+01  0.68246587E+02                                 1.664420                            1.595838      -0.949107       2.443842                    0.998415       3.391910       9.594671       0.475306       1.342859      -0.695798       0.018577      -0.002722      -0.012197       0.022389      -0.003236      -0.001147      -0.002261       0.007036       0.002747      -0.006141       0.001797       0.004345              1.695825       2.122545       0.049191      -0.364549       1.395759      -0.018022       1.569171           0.005182
           99              H       0.810150      10.139478       9.123784       0.109609       0.946552 0.68296052E+01  0.65483593E+02                                 1.677450                            1.592037      -1.246604       2.282675                    0.994748       3.788134      11.040631       0.459015       1.391689      -0.683242       0.010323      -0.005341       0.029321       0.031540      -0.005507       0.004536       0.005191      -0.012581       0.006911      -0.012162       0.002846       0.009316              1.709791       1.482025      -0.079519       0.257411       1.443664      -0.222119       2.203685          -0.000543
          100              H       0.097584       9.385920       5.256815       0.126802       0.884017 0.63190298E+01  0.59501175E+02                                 1.615702                            1.543573      -1.121200       2.355808                    0.996703       3.626859      10.520710       0.460040       1.413954      -0.679637       0.001391      -0.022340      -0.028332       0.036107      -0.008130       0.003695       0.001920      -0.007581       0.003059      -0.010922       0.002440       0.008481              1.636092       1.359694      -0.004401       0.029645       1.650615       0.356690       1.897967          -0.000345
          101              H       3.541486       2.698678       7.774940       0.163137       0.937257 0.69381233E+01  0.65288856E+02                                 1.559106                            1.521323      -0.677956       2.575214                    0.999963       3.091965       8.289984       0.520328       1.250927      -0.717800      -0.019152       0.006263      -0.011812       0.023357      -0.005319       0.007403      -0.000737       0.004180      -0.002560      -0.008193      -0.002085       0.010278              1.567995       1.872381      -0.131686       0.219007       1.399042      -0.063107       1.432560           0.000653
          102              H       4.197128       2.287750       9.136509       0.163337       0.967058 0.72378632E+01  0.70320603E+02                                 1.708837                            1.642439      -1.272819       2.295556                    0.994677       3.602669      10.524561       0.451060       1.397653      -0.683406      -0.000359      -0.004383       0.023597       0.024004      -0.000650      -0.004310      -0.001288      -0.005526       0.003061      -0.006124       0.002087       0.004036              1.735981       1.526198       0.068122      -0.112253       1.468712      -0.054137       2.213034           0.000237
          103              H       5.424044       0.242912       9.320313       0.113489       0.965634 0.70180901E+01  0.67940100E+02                                 1.716028                            1.626364      -1.349272       2.236260                    0.993090       3.877336      11.459200       0.447663       1.413343      -0.678709       0.005366       0.008897       0.031539       0.033206      -0.005041       0.003317       0.004084      -0.013366       0.013121      -0.011811       0.003172       0.008639              1.758724       1.450775       0.007969       0.147229       1.445294       0.085916       2.380103          -0.000100
          104              H       4.117841       1.412115       5.714913       0.113041       1.022068 0.76127720E+01  0.74111625E+02                                 1.700130                            1.633668      -0.956816       2.426652                    0.997688       3.519245       9.940321       0.478571       1.314668      -0.701353      -0.012725       0.025847      -0.019660       0.034878      -0.009402       0.005618      -0.001243      -0.019941      -0.003843      -0.014788      -0.000229       0.015018              1.715355       1.553464      -0.168797       0.199368       1.721051      -0.318532       1.871549          -0.000100
          105              C       5.877403       2.858814      12.314917       0.691156      20.121764 0.22542512E+03  0.45625030E+04                                 6.930045                            5.410106       0.047758       2.095349                    0.999844      21.141236      59.110121       0.621534       0.486901      -1.008760       0.002151       0.018348       0.000908       0.018496      -0.026129      -0.065263       0.019443       0.090964      -0.037805      -0.054131      -0.045805       0.099936              7.765542       5.055279       1.588783       1.645697      10.310713      -0.806972       7.930633           0.002861
          106              C       6.024795       1.594566      13.122243      -0.420692      33.334510 0.50739815E+03  0.12428886E+05                                 8.982028                            7.420745      -0.417049       1.856245                    0.996332      31.739321      93.879582       0.614392       0.406984      -1.067721      -0.019703      -0.026289      -0.035669       0.048493       0.002486       0.006478       0.030121       0.018587      -0.063201      -0.042279       0.015311       0.026968             10.008992       7.298889       2.435436       0.420190      13.814149       0.083573       8.913938           0.008467
          107              C       5.566354       0.322145      12.450649       0.179966      29.453994 0.39328450E+03  0.90148353E+04                                 8.501683                            6.772525      -0.168086       1.970835                    0.999177      25.626297      72.680064       0.610983       0.437347      -1.051520       0.014711       0.049331       0.020255       0.055320       0.020179       0.006709       0.020509      -0.053652      -0.028491      -0.028821      -0.017793       0.046614              9.477787      10.342754       2.064587       0.860760      11.883626       3.134105       6.206981           0.044117
          108              C       6.481204      21.372900      12.056176      -0.158253      30.963135 0.45692699E+03  0.10895018E+05                                 8.580396                            7.166260       0.239169       2.052459                    0.999214      29.683531      86.411380       0.609474       0.421473      -1.059221      -0.008832      -0.035082      -0.013529       0.038624       0.017123       0.007154      -0.002333       0.009351      -0.005606      -0.019107      -0.000472       0.019579              9.146281      10.908518       0.594782       0.631602      10.160218       2.700061       6.370108           0.010435
          109              C       6.069521      20.196145      11.435482      -0.153974      31.180790 0.44159249E+03  0.10445234E+05                                 8.640337                            7.061792       0.183005       2.035844                    0.999062      29.561530      85.854669       0.611463       0.423486      -1.057420       0.018771       0.028937       0.022246       0.041044      -0.015785      -0.010163       0.003290      -0.024855       0.004332      -0.023339       0.001146       0.022193              9.394855      12.196513       2.316143       1.230883       9.689902       2.373110       6.298150           0.015714
          110              C       4.740956      19.948146      11.207847       0.176634      29.738685 0.39713770E+03  0.91238447E+04                                 8.548976                            6.798438      -0.186327       1.963487                    0.999434      25.717208      72.980776       0.610887       0.436424      -1.052252      -0.018297      -0.049689      -0.013153       0.054560       0.022448       0.005791       0.023845      -0.048621      -0.026414      -0.029592      -0.018346       0.047938              9.585164      10.751921       2.594144       0.859533      11.870098       2.760897       6.133474           0.043683
          111              C       3.820007      20.891734      11.622114      -0.150440      30.118928 0.45508349E+03  0.10854437E+05                                 8.475872                            7.203526       0.083491       2.008203                    0.998405      29.603207      86.563862       0.600564       0.427593      -1.054016       0.004338       0.018782       0.023695       0.030545       0.023836       0.008684      -0.007542       0.009658      -0.007087      -0.028138       0.002487       0.025651              8.956929      10.155161       0.706099       0.490860      10.359822       2.626301       6.355803           0.007045
          112              C       4.226607       0.065116      12.231498      -0.141987      30.915848 0.45199913E+03  0.10772504E+05                                 8.639676                            7.181422       0.022464       1.984571                    0.998700      29.788990      87.336479       0.600637       0.427873      -1.052870      -0.013624      -0.024538      -0.012261       0.030628      -0.011911      -0.007249       0.006946      -0.039005       0.005932      -0.024870      -0.000295       0.025165              9.311361      11.640100       2.294609       0.923267       9.972915       2.457175       6.321069           0.014451
          113              C       4.268284      18.669928      10.539080      -0.412189      32.952170 0.50169553E+03  0.12241045E+05                                 8.929474                            7.390260      -0.299387       1.891681                    0.996920      31.527055      92.734920       0.614918       0.408235      -1.068077       0.012960       0.028848       0.030618       0.044018      -0.006321       0.011568       0.026519       0.018863      -0.065307      -0.041885       0.018564       0.023321              9.995562       7.863511       3.246813      -0.129274      12.909988      -0.408252       9.213186           0.010349
          114              C       3.716324      17.686255      11.533040       0.671586      19.373805 0.22666551E+03  0.45939797E+04                                 6.761030                            5.423667       0.198116       2.146744                    0.999853      21.201810      59.323766       0.620970       0.486667      -1.008865      -0.011814      -0.014426       0.002036       0.018757      -0.061013      -0.034874       0.035189      -0.038383      -0.095603      -0.056112      -0.042269       0.098381              7.500067       6.456141       2.872143       0.452562       8.107660      -1.722811       7.936400           0.000679
          115              C       8.788659       6.440623      12.101420       0.674475      18.913599 0.23763398E+03  0.48855586E+04                                 6.713077                            5.596053      -0.037445       2.057698                    0.999732      21.792505      61.910335       0.602857       0.494181      -1.002532      -0.016619      -0.004593       0.009418       0.019646       0.001493      -0.011421       0.053339      -0.105224      -0.008322      -0.056511      -0.029679       0.086190              7.236337       7.466923       1.241119      -0.640271       6.645549      -2.757181       7.596540           0.006000
          116              C       9.502242       7.150630      10.974556      -0.410461      33.339454 0.50879001E+03  0.12489642E+05                                 9.044846                            7.470068      -0.463160       1.836496                    0.996816      32.025912      95.279416       0.606670       0.411284      -1.063374       0.014105       0.038191       0.021430       0.046008      -0.010137       0.001097       0.011212      -0.002655      -0.084357      -0.031123       0.005664       0.025459             10.109533       8.072916       3.109751      -0.510626      12.625752      -0.084698       9.629929           0.024481
          117              C       9.933238       8.527438      11.439723       0.177952      29.530478 0.39185731E+03  0.89669647E+04                                 8.518842                            6.752541      -0.050352       2.011328                    0.999558      25.507984      72.099527       0.613410       0.436353      -1.052939      -0.017347      -0.047345      -0.011757       0.051775       0.018353       0.007396       0.019965      -0.055254      -0.032781      -0.027873      -0.018625       0.046498              9.576354      10.390463       2.625815       0.801274      12.897513       2.165351       5.441087           0.035377
          118              C       1.098836       8.818490      11.670186      -0.160118      31.274403 0.44417773E+03  0.10507091E+05                                 8.610610                            7.043579       0.289492       2.068370                    0.999565      29.493056      85.270058       0.618186       0.418853      -1.061809       0.017354       0.030624       0.013969       0.037869      -0.012060      -0.004454       0.000993      -0.017646      -0.028934      -0.013534      -0.006519       0.020052              9.314293      11.691699       2.102963       1.159825      10.465983       2.062611       5.785197           0.014917
          119              C       1.454612      10.073085      12.146665      -0.155360      30.712796 0.44910559E+03  0.10665944E+05                                 8.535594                            7.105394       0.244142       2.054281                    0.999297      29.579089      86.029268       0.611781       0.421560      -1.058814      -0.004595      -0.035841      -0.014365       0.038885       0.013670       0.004299      -0.002439       0.011830      -0.000674      -0.016020       0.000673       0.015348              9.082377      10.599987       0.336812       0.756337      10.946579       2.147952       5.700566           0.009818
          120              C       0.522481      11.045956      12.381369       0.182361      28.572526 0.38182635E+03  0.86938751E+04                                 8.338750                            6.682243      -0.109364       1.993217                    0.999328      25.430593      72.050378       0.613407       0.438541      -1.050062       0.012686       0.051652       0.009913       0.054102       0.020115       0.004934       0.015600      -0.059234      -0.031285      -0.030589      -0.015190       0.045779              9.226033       9.969721       1.637366       0.750702      12.261731       2.375093       5.446648           0.041722
          121              C       9.367047      10.759909      12.136767      -0.146377      31.050443 0.45466796E+03  0.10851375E+05                                 8.674747                            7.213160       0.042548       1.991622                    0.998795      29.763276      87.304230       0.598036       0.429129      -1.052166      -0.011095      -0.024258      -0.016011       0.031111      -0.010973      -0.008273       0.004972      -0.032436       0.015017      -0.023607       0.003004       0.020603              9.316515      11.309300       1.985142       0.847220      10.819499       2.072024       5.820746           0.007817
          122              C       8.989926       9.511915      11.660289      -0.152076      29.969429 0.45142191E+03  0.10733253E+05                                 8.412719                            7.145620       0.182229       2.039270                    0.999055      29.449512      85.662439       0.607336       0.424159      -1.057336       0.003096       0.025303       0.009813       0.027315       0.024098       0.010104      -0.000419       0.008316       0.009699      -0.027638       0.002189       0.025449              8.871265       9.513409       0.626599       0.684283      11.395295       2.172034       5.705090           0.011093
          123              C       0.949411      12.377321      12.948336      -0.418117      33.262374 0.51208947E+03  0.12568700E+05                                 8.986957                            7.473906      -0.346659       1.874063                    0.997093      31.793139      94.034350       0.610072       0.409054      -1.066707      -0.017548      -0.033349      -0.037323       0.053038       0.004411       0.005714       0.025761       0.033653      -0.081499      -0.043689       0.010852       0.032837              9.971464       7.098831       2.309693      -0.083304      14.145145      -0.678862       8.670416           0.009105
          124              C       0.861992      13.553911      12.013760       0.687527      19.845817 0.22231223E+03  0.44808466E+04                                 6.851932                            5.358520       0.163232       2.134380                    0.999776      21.022762      58.527174       0.627411       0.484348      -1.010772       0.007453       0.017773      -0.008115       0.020911      -0.042601      -0.067585       0.035912       0.038060      -0.003036      -0.059115      -0.044024       0.103139              7.687480       5.938228       2.175319       1.385433      10.029380      -1.619500       7.094833           0.002060
          125              C       4.801946       6.888018      13.905534       0.705635      19.636640 0.22160210E+03  0.44584999E+04                                 6.797799                            5.362899      -0.071139       2.059902                    0.999543      20.818667      57.717911       0.625511       0.486695      -1.010561       0.011671      -0.019510      -0.010569       0.025071       0.041684      -0.050212      -0.043283      -0.030759      -0.090034      -0.068969      -0.024479       0.093448              7.501721       7.071480      -2.736884       0.920918       7.760501       1.546562       7.673181           0.008674
          126              C       3.879980       8.359845       0.295501      -0.408268      31.721807 0.48977217E+03  0.11858825E+05                                 8.626550                            7.265315      -0.132245       1.939640                    0.998395      31.322604      91.285802       0.625911       0.404153      -1.072538       0.026912       0.032042      -0.003154       0.041963       0.027858       0.001172      -0.010367      -0.021171       0.031122      -0.036023       0.007791       0.028232              9.343233       9.225187      -1.153831      -0.558276      11.634685       0.560373       7.169826           0.033166
          127              C       4.515293       9.723551       0.147044       0.182983      28.271071 0.39223894E+03  0.89707420E+04                                 8.221320                            6.749687      -0.012276       2.022523                    0.999433      25.420552      71.646114       0.614866       0.435560      -1.054257      -0.013061      -0.050875       0.006801       0.052963       0.018180      -0.000110      -0.012296      -0.042439      -0.070824      -0.027177      -0.014626       0.041803              8.799376       5.662550       2.068577      -1.179992      11.297071       0.517482       9.438506           0.062008
          128              C       4.594580      10.597522       1.223008      -0.155666      30.929865 0.45628062E+03  0.10881727E+05                                 8.567390                            7.162901       0.189312       2.036669                    0.999159      29.733707      86.721206       0.609064       0.421674      -1.058513       0.014859       0.032951       0.003901       0.036356      -0.004455      -0.007819      -0.009252       0.003890      -0.008795      -0.015238       0.005991       0.009248              8.998773       6.004444       1.984883      -1.114568      10.641165       0.843343      10.350711           0.009327
          129              C       5.019477       9.764543      13.058619      -0.139717      30.266091 0.45173499E+03  0.10761025E+05                                 8.529453                            7.198232       0.025491       1.994509                    0.998193      29.435980      86.186224       0.597774       0.430129      -1.051840       0.019810       0.025584      -0.007622       0.033243      -0.002322       0.013815       0.010179       0.004716      -0.041843      -0.024027       0.007729       0.016298              8.915594       6.291075       2.146903      -1.592892      10.474068      -0.497311       9.981639           0.024001
          130              C       9.806175       3.601240       0.906299       0.690763      20.215478 0.23154438E+03  0.47183987E+04                                 6.985120                            5.496545      -0.049904       2.060658                    0.999711      21.317120      59.828509       0.614284       0.489301      -1.007401      -0.007797       0.016893      -0.001268       0.018649       0.024042      -0.060580      -0.051149       0.003251       0.101077      -0.060158      -0.040660       0.100818              7.825846       7.510378      -2.419273       1.513965      10.005642       1.489995       5.961517           0.005611
          131              C       0.721715       2.574546       1.115553      -0.425605      32.889969 0.49539834E+03  0.12051826E+05                                 8.900280                            7.344420      -0.292913       1.891060                    0.997143      31.646955      93.014489       0.616618       0.408312      -1.067802      -0.027376      -0.030980      -0.022749       0.047188       0.031769      -0.012488       0.002487      -0.020115       0.036821      -0.041937       0.012815       0.029122              9.820112       9.288420      -2.416465       0.393807      12.500033       1.281123       7.671883           0.011620
          132              C       0.374072       1.231710       0.541517       0.191871      28.934459 0.39059050E+03  0.89272040E+04                                 8.355193                            6.725256      -0.147099       1.976073                    0.998697      25.441476      71.775195       0.617142       0.434237      -1.054637      -0.007549       0.051659       0.015681       0.054511       0.006099       0.008469       0.024920      -0.046568      -0.051719      -0.029789      -0.013905       0.043694              9.125187       5.337304       1.092434      -1.128555      11.550309       1.533159      10.487949           0.070868
          133              C       9.961700       0.264606       1.346016      -0.152224      30.723738 0.46142226E+03  0.11059463E+05                                 8.613328                            7.264723      -0.015638       1.974716                    0.998092      29.912403      88.089784       0.595799       0.428915      -1.051707      -0.016169      -0.023503      -0.011216       0.030653      -0.019127       0.005093       0.022677       0.002709      -0.025108      -0.033071       0.004700       0.028372              9.071936       5.863001       1.791115      -1.091164      10.666021       0.170241      10.686786           0.010064
          134              C       0.576356       0.576492      13.330084      -0.142888      30.707876 0.45171873E+03  0.10755224E+05                                 8.574527                            7.158558       0.045636       1.991606                    0.998959      29.700891      86.799754       0.604701       0.425416      -1.055262      -0.016075      -0.021073      -0.020068       0.033244       0.000844      -0.002253      -0.013944      -0.013165      -0.091241      -0.033997       0.008605       0.025392              9.103046       5.717873       1.071518      -1.171003       9.783678       1.824557      11.807589           0.027144
          135              C       0.794903      18.572309       8.893321       0.691193      20.123804 0.22545155E+03  0.45631703E+04                                 6.930473                            5.410402       0.047884       2.095347                    0.999844      21.142646      59.114859       0.621521       0.486897      -1.008762       0.002146      -0.018378      -0.000903       0.018525       0.026153       0.065301       0.019476       0.091030      -0.037882      -0.054181      -0.045828       0.100008              7.766039       5.055545      -1.588921      -1.645786      10.311450      -0.807085       7.931122           0.003103
          136              C       0.942295      19.836557       8.085994      -0.420705      33.335186 0.50741019E+03  0.12429280E+05                                 8.982114                            7.420797      -0.417153       1.856204                    0.996332      31.740244      93.883296       0.614393       0.406980      -1.067721      -0.019706       0.026323       0.035660       0.048506      -0.002471      -0.006464       0.030097       0.018616      -0.063216      -0.042264       0.015328       0.026936             10.009083       7.298990      -2.435436      -0.420153      13.814162       0.083551       8.914098           0.008716
          137              C       0.483854      21.108977       8.757588       0.179963      29.454318 0.39328831E+03  0.90149626E+04                                 8.501802                            6.772600      -0.168175       1.970802                    0.999177      25.626556      72.681441       0.610973       0.437352      -1.051515       0.014710      -0.049321      -0.020275       0.055317      -0.020181      -0.006715       0.020520      -0.053648      -0.028428      -0.028831      -0.017785       0.046616              9.477928      10.342929      -2.064631      -0.860792      11.883778       3.134182       6.207077           0.044200
          138              C       1.398704       0.058222       9.152061      -0.158268      30.963253 0.45693020E+03  0.10895106E+05                                 8.580383                            7.166260       0.239224       2.052473                    0.999214      29.683649      86.411550       0.609478       0.421470      -1.059223      -0.008836       0.035087       0.013522       0.038627      -0.017117      -0.007159      -0.002328       0.009355      -0.005617      -0.019100      -0.000478       0.019578              9.146253      10.908490      -0.594715      -0.631572      10.160178       2.700049       6.370091           0.010411
          139              C       0.987021       1.234978       9.772756      -0.153956      31.179034 0.44156389E+03  0.10444378E+05                                 8.640026                            7.061574       0.183125       2.035897                    0.999062      29.560329      85.850168       0.611472       0.423488      -1.057420       0.018767      -0.028931      -0.022247       0.041038       0.015783       0.010159       0.003267      -0.024876       0.004374      -0.023353       0.001175       0.022178              9.394486      12.195960      -2.315948      -1.230805       9.689564       2.373024       6.297933           0.015394
          140              C       9.823456       1.482976      10.000391       0.176660      29.736412 0.39710309E+03  0.91228557E+04                                 8.548649                            6.798227      -0.186288       1.963521                    0.999435      25.715835      72.976230       0.610885       0.436435      -1.052245      -0.018296       0.049690       0.013136       0.054556      -0.022443      -0.005785       0.023804      -0.048644      -0.026371      -0.029593      -0.018316       0.047910              9.584759      10.751419      -2.593896      -0.859465      11.869590       2.760795       6.133269           0.043520
          141              C       8.902507       0.539389       9.586123      -0.150436      30.118608 0.45507608E+03  0.10854235E+05                                 8.475906                            7.203543       0.083418       2.008182                    0.998405      29.602918      86.563420       0.600553       0.427602      -1.054009       0.004340      -0.018766      -0.023698       0.030539      -0.023840      -0.008680      -0.007559       0.009661      -0.007023      -0.028155       0.002512       0.025643              8.956971      10.155179      -0.706119      -0.490864      10.359900       2.626331       6.355835           0.006934
          142              C       9.309107      21.366007       8.976740      -0.142021      30.917224 0.45202296E+03  0.10773210E+05                                 8.639856                            7.181550       0.022439       1.984548                    0.998700      29.790029      87.339960       0.600640       0.427865      -1.052875      -0.013618       0.024543       0.012254       0.030626       0.011911       0.007251       0.006966      -0.038989       0.005876      -0.024854      -0.000324       0.025179              9.311566      11.640396      -2.294685      -0.923303       9.973111       2.457234       6.321191           0.014633
          143              C       9.350783       2.761194      10.669157      -0.412189      32.950003 0.50166017E+03  0.12239945E+05                                 8.929065                            7.389983      -0.299215       1.891750                    0.996920      31.525645      92.729346       0.614933       0.408233      -1.068080       0.012952      -0.028824      -0.030632       0.044011       0.006286      -0.011586       0.026506       0.018852      -0.065231      -0.041858       0.018537       0.023321              9.995052       7.863134      -3.246472       0.129283      12.909236      -0.408156       9.212786           0.009968
          144              C       8.798824       3.744867       9.675198       0.671523      19.370939 0.22662711E+03  0.45930054E+04                                 6.760453                            5.423267       0.198039       2.146782                    0.999853      21.199508      59.315995       0.620983       0.486678      -1.008860      -0.011795       0.014409      -0.002009       0.018729       0.060960       0.034840       0.035154      -0.038376      -0.095547      -0.056069      -0.042228       0.098297              7.499392       6.455589      -2.871794      -0.452558       8.106843      -1.722607       7.935746           0.000410
          145              C       3.706159      14.990499       9.106817       0.674365      18.915156 0.23765862E+03  0.48861333E+04                                 6.713123                            5.596116      -0.037174       2.057780                    0.999732      21.792946      61.909608       0.602897       0.494141      -1.002564      -0.016643       0.004612      -0.009475       0.019698      -0.001484       0.011404       0.053361      -0.105226      -0.008385      -0.056495      -0.029717       0.086212              7.236365       7.466961      -1.241136       0.640244       6.645634      -2.757169       7.596500           0.006117
          146              C       4.419742      14.280493      10.233682      -0.410432      33.339651 0.50879286E+03  0.12489652E+05                                 9.044697                            7.469973      -0.463143       1.836517                    0.996816      32.025385      95.275689       0.606692       0.411271      -1.063389       0.014149      -0.038270      -0.021384       0.046066       0.010168      -0.001132       0.011227      -0.002641      -0.084410      -0.031153       0.005661       0.025493             10.109353       8.072724      -3.109744       0.510589      12.625724      -0.084587       9.629611           0.024936
          147              C       4.850738      12.903684       9.768514       0.177918      29.533728 0.39191053E+03  0.89683820E+04                                 8.518916                            6.752604      -0.049952       2.011422                    0.999558      25.509778      72.102638       0.613468       0.436302      -1.052982      -0.017355       0.047387       0.011789       0.051824      -0.018353      -0.007431       0.020045      -0.055279      -0.033102      -0.027837      -0.018761       0.046598              9.576432      10.390458      -2.625881      -0.801279      12.897696       2.165376       5.441141           0.035508
          148              C       6.181336      12.612633       9.538051      -0.160118      31.275336 0.44419570E+03  0.10507556E+05                                 8.610559                            7.043575       0.289737       2.068435                    0.999566      29.493551      85.269907       0.618209       0.418835      -1.061827       0.017385      -0.030638      -0.013984       0.037900       0.012067       0.004450       0.001012      -0.017651      -0.029115      -0.013540      -0.006552       0.020091              9.314216      11.691553      -2.103072      -1.159843      10.465903       2.062580       5.785191           0.015005
          149              C       6.537111      11.358038       9.061573      -0.155323      30.713539 0.44912104E+03  0.10666404E+05                                 8.535718                            7.105517       0.244078       2.054255                    0.999296      29.579621      86.031219       0.611776       0.421560      -1.058814      -0.004579       0.035863       0.014380       0.038909      -0.013672      -0.004300      -0.002426       0.011819      -0.000757      -0.016004       0.000642       0.015362              9.082496      10.600162      -0.336869      -0.756356      10.946673       2.147950       5.700653           0.009866
          150              C       5.604981      10.385166       8.826868       0.182361      28.574232 0.38185599E+03  0.86946483E+04                                 8.338699                            6.682220      -0.109049       1.993306                    0.999328      25.431562      72.051626       0.613452       0.438504      -1.050092       0.012685      -0.051679      -0.009910       0.054128      -0.020103      -0.004947       0.015638      -0.059223      -0.031524      -0.030538      -0.015283       0.045820              9.225956       9.969624      -1.637386      -0.750691      12.261629       2.375041       5.446615           0.041871
          151              C       4.284547      10.671214       9.071470      -0.146344      31.050317 0.45466698E+03  0.10851354E+05                                 8.674799                            7.213224       0.042518       1.991617                    0.998794      29.763077      87.303893       0.598024       0.429138      -1.052160      -0.011119       0.024258       0.016025       0.031127       0.010967       0.008268       0.004970      -0.032457       0.015015      -0.023611       0.003008       0.020603              9.316571      11.309342      -1.985246      -0.847231      10.819574       2.072019       5.820797           0.007788
          152              C       3.907426      11.919207       9.547949      -0.152061      29.970487 0.45144310E+03  0.10733850E+05                                 8.412752                            7.145661       0.182333       2.039293                    0.999055      29.450336      85.664349       0.607352       0.424144      -1.057349       0.003082      -0.025344      -0.009813       0.027352      -0.024090      -0.010110      -0.000388       0.008323       0.009548      -0.027600       0.002127       0.025474              8.871294       9.513438      -0.626640      -0.684292      11.395320       2.172027       5.705123           0.011238
          153              C       6.031911       9.053802       8.259902      -0.418103      33.262631 0.51209333E+03  0.12568821E+05                                 8.987044                            7.473981      -0.346636       1.874067                    0.997093      31.793102      94.034393       0.610063       0.409059      -1.066703      -0.017554       0.033336       0.037331       0.053038      -0.004427      -0.005730       0.025786       0.033656      -0.081562      -0.043724       0.010861       0.032864              9.971552       7.098890      -2.309742       0.083289      14.145258      -0.678922       8.670507           0.009012
          154              C       5.944492       7.877211       9.194478       0.687509      19.844326 0.22229307E+03  0.44803682E+04                                 6.851578                            5.358272       0.163044       2.134350                    0.999776      21.022009      58.524661       0.627427       0.484345      -1.010772       0.007446      -0.017764       0.008099       0.020895       0.042576       0.067547       0.035875       0.038039      -0.003027      -0.059081      -0.043991       0.103072              7.687058       5.937988      -2.175166      -1.385378      10.028686      -1.619370       7.094499           0.001946
          155              C       9.884446      14.543104       7.302703       0.705610      19.633558 0.22156150E+03  0.44574630E+04                                 6.797087                            5.362398      -0.071023       2.059990                    0.999543      20.816331      57.709342       0.625544       0.486693      -1.010566       0.011686       0.019508       0.010551       0.025069      -0.041632       0.050184      -0.043282      -0.030719      -0.090067      -0.068953      -0.024438       0.093391              7.500902       7.070659       2.736443      -0.920835       7.759596       1.546412       7.672450           0.008886
          156              C       8.962480      13.453862       6.773911      -0.408254      31.720071 0.48974176E+03  0.11857839E+05                                 8.626094                            7.264982      -0.131987       1.939730                    0.998396      31.321302      91.279411       0.625942       0.404141      -1.072552       0.026896      -0.032040       0.003174       0.041953      -0.027860      -0.001176      -0.010318      -0.021208       0.031265      -0.036045       0.007850       0.028195              9.342711       9.224525       1.153668       0.558291      11.634011       0.560301       7.169597           0.033475
          157              C       9.597793      12.090156       6.922369       0.183054      28.270352 0.39222780E+03  0.89704080E+04                                 8.221144                            6.749565      -0.012273       2.022528                    0.999433      25.420046      71.643966       0.614876       0.435556      -1.054260      -0.013074       0.050858      -0.006796       0.052949      -0.018178       0.000119      -0.012295      -0.042448      -0.070825      -0.027173      -0.014633       0.041806              8.799184       5.662436      -2.068508       1.179979      11.296782       0.517414       9.438335           0.062195
          158              C       9.677080      11.216186       5.846404      -0.155694      30.930332 0.45629005E+03  0.10882022E+05                                 8.567528                            7.163020       0.189278       2.036652                    0.999159      29.734036      86.722803       0.609053       0.421680      -1.058508       0.014828      -0.032960      -0.003895       0.036351       0.004458       0.007807      -0.009252       0.003913      -0.008795      -0.015235       0.005996       0.009239              8.998917       6.004547      -1.984934       1.114579      10.641376       0.843313      10.350827           0.009306
          159              C      10.101977      11.666579       8.149619      -0.139716      30.265906 0.45172968E+03  0.10760849E+05                                 8.529375                            7.198158       0.025610       1.994544                    0.998194      29.435736      86.184851       0.597782       0.430126      -1.051844       0.019794      -0.025586       0.007621       0.033234       0.002329      -0.013819       0.010180       0.004718      -0.041863      -0.024036       0.007735       0.016301              8.915523       6.291006      -2.146872       1.592853      10.474006      -0.497270       9.981556           0.023952
          160              C       4.723675      18.212467       6.163114       0.690799      20.217053 0.23156551E+03  0.47189300E+04                                 6.985414                            5.496751      -0.049791       2.060664                    0.999712      21.318191      59.831868       0.614281       0.489294      -1.007406      -0.007822      -0.016916       0.001269       0.018680      -0.024066       0.060627      -0.051172       0.003246       0.101171      -0.060192      -0.040697       0.100889              7.826182       7.510710       2.419430      -1.514027      10.006112       1.490062       5.961724           0.005932
          161              C       5.804215      19.239162       5.953859      -0.425618      32.891106 0.49541875E+03  0.12052453E+05                                 8.900432                            7.344531      -0.293046       1.891009                    0.997143      31.647933      93.018024       0.616618       0.408307      -1.067804      -0.027354       0.031015       0.022752       0.047200      -0.031766       0.012505       0.002459      -0.020091       0.036863      -0.041936       0.012802       0.029134              9.820276       9.288581       2.416509      -0.393837      12.500212       1.281151       7.672034           0.012137
          162              C       5.456572      20.581997       6.527896       0.191858      28.935724 0.39061024E+03  0.89277626E+04                                 8.355360                            6.725370      -0.147078       1.976067                    0.998697      25.442294      71.777789       0.617145       0.434230      -1.054642      -0.007529      -0.051660      -0.015687       0.054512      -0.006131      -0.008475       0.024931      -0.046582      -0.051684      -0.029784      -0.013930       0.043715              9.125372       5.337399      -1.092455       1.128579      11.550527       1.533230      10.488192           0.071037
          163              C       4.879200      21.549101       5.723396      -0.152236      30.724344 0.46143375E+03  0.11059796E+05                                 8.613365                            7.264751      -0.015581       1.974728                    0.998092      29.912900      88.091188       0.595806       0.428907      -1.051712      -0.016166       0.023516       0.011215       0.030661       0.019115      -0.005090       0.022674       0.002673      -0.025074      -0.033055       0.004692       0.028363              9.071971       5.863027      -1.791130       1.091183      10.666035       0.170228      10.686852           0.010159
          164              C       5.658855      20.854631       7.878153      -0.142913      30.709280 0.45174343E+03  0.10755943E+05                                 8.574680                            7.158673       0.045658       1.991600                    0.998959      29.701890      86.802767       0.604707       0.425407      -1.055270      -0.016073       0.021078       0.020069       0.033247      -0.000861       0.002272      -0.013938      -0.013206      -0.091205      -0.033983       0.008577       0.025407              9.103213       5.717972      -1.071524       1.171027       9.783806       1.824615      11.807860           0.027396
          165              C       4.287597      18.763601       1.823908       0.691187      20.123501 0.22544753E+03  0.45630735E+04                                 6.930457                            5.410393       0.047864       2.095345                    0.999844      21.142394      59.114263       0.621514       0.486904      -1.008758      -0.002148      -0.018369      -0.000901       0.018516      -0.026153      -0.065301       0.019472       0.091027      -0.037889      -0.054179      -0.045827       0.100007              7.766019       5.055533       1.588919       1.645784      10.311412      -0.807083       7.931111           0.003083
          166              C       4.140204      20.027849       1.016582      -0.420708      33.334833 0.50740518E+03  0.12429127E+05                                 8.982051                            7.420756      -0.417136       1.856210                    0.996332      31.740100      93.882756       0.614395       0.406980      -1.067722       0.019703       0.026316       0.035665       0.048505       0.002473       0.006463       0.030091       0.018614      -0.063207      -0.042256       0.015323       0.026933             10.009000       7.298940       2.435386       0.420124      13.813984       0.083539       8.914075           0.008679
          167              C       4.598646      21.300270       1.688176       0.179963      29.453632 0.39327795E+03  0.90146841E+04                                 8.501776                            6.772590      -0.168264       1.970778                    0.999177      25.626184      72.680699       0.610962       0.437362      -1.051506      -0.014710      -0.049317      -0.020266       0.055311       0.020182       0.006710       0.020498      -0.053653      -0.028380      -0.028842      -0.017757       0.046599              9.477890      10.342901       2.064587       0.860780      11.883699       3.134172       6.207069           0.044130
          168              C       3.683796       0.249515       2.082649      -0.158270      30.962771 0.45692182E+03  0.10894854E+05                                 8.580306                            7.166205       0.239226       2.052479                    0.999214      29.683293      86.410260       0.609479       0.421471      -1.059223       0.008838       0.035080       0.013519       0.038619       0.017118       0.007160      -0.002335       0.009350      -0.005589      -0.019107      -0.000465       0.019572              9.146163      10.908370       0.594674       0.631551      10.160076       2.700024       6.370042           0.010375
          169              C       4.095478       1.426270       2.703343      -0.153950      31.178136 0.44154893E+03  0.10443931E+05                                 8.639867                            7.061459       0.183175       2.035920                    0.999062      29.559715      85.847873       0.611476       0.423488      -1.057420      -0.018759      -0.028927      -0.022243       0.041029      -0.015779      -0.010158       0.003250      -0.024887       0.004413      -0.023361       0.001198       0.022163              9.394300      12.195697       2.315833       1.230753       9.689379       2.372973       6.297822           0.015409
          170              C       5.424044       1.674269       2.930978       0.176677      29.734880 0.39708038E+03  0.91222186E+04                                 8.548478                            6.798128      -0.186319       1.963524                    0.999435      25.714960      72.973685       0.610875       0.436447      -1.052236       0.018293       0.049690       0.013122       0.054552       0.022441       0.005779       0.023766      -0.048665      -0.026322      -0.029598      -0.018285       0.047883              9.584539      10.751207       2.593779       0.859429      11.869258       2.760700       6.133154           0.043499
          171              C       6.344993       0.730681       2.516711      -0.150437      30.118183 0.45506861E+03  0.10854014E+05                                 8.475848                            7.203502       0.083401       2.008182                    0.998405      29.602578      86.562271       0.600552       0.427604      -1.054007      -0.004342      -0.018760      -0.023694       0.030532       0.023840       0.008679      -0.007568       0.009655      -0.006987      -0.028162       0.002527       0.025635              8.956906      10.155117       0.706124       0.490864      10.359805       2.626303       6.355796           0.006926
          172              C       5.938393      21.557299       1.907327      -0.142019      30.916817 0.45201628E+03  0.10773011E+05                                 8.639794                            7.181505       0.022432       1.984550                    0.998700      29.789757      87.339016       0.600641       0.427866      -1.052875       0.013612       0.024539       0.012253       0.030620      -0.011911      -0.007252       0.006960      -0.038989       0.005900      -0.024859      -0.000314       0.025172              9.311492      11.640313       2.294650       0.923295       9.973012       2.457213       6.321153           0.014619
          173              C       5.896716       2.952487       3.599745      -0.412191      32.949241 0.50164865E+03  0.12239574E+05                                 8.928900                            7.389878      -0.299107       1.891787                    0.996920      31.525095      92.726892       0.614941       0.408231      -1.068083      -0.012951      -0.028810      -0.030647       0.044011      -0.006278       0.011599       0.026503       0.018853      -0.065179      -0.041849       0.018525       0.023323              9.994838       7.862994       3.246331      -0.129274      12.908843      -0.408189       9.212677           0.009920
          174              C       6.448676       3.936160       2.605785       0.671529      19.369194 0.22660295E+03  0.45923883E+04                                 6.760024                            5.422952       0.198016       2.146808                    0.999853      21.198293      59.311557       0.621006       0.486673      -1.008863       0.011785       0.014392      -0.001998       0.018708      -0.060917      -0.034822       0.035124      -0.038363      -0.095516      -0.056043      -0.042190       0.098233              7.498895       6.455194       2.871535       0.452557       8.106222      -1.722461       7.935270           0.000430
          175              C       1.376341      15.181792       2.037405       0.674366      18.914185 0.23764384E+03  0.48857558E+04                                 6.712928                            5.595964      -0.037209       2.057786                    0.999732      21.792190      61.907086       0.602901       0.494145      -1.002562       0.016636       0.004603      -0.009454       0.019681       0.001490      -0.011411       0.053335      -0.105182      -0.008374      -0.056482      -0.029691       0.086172              7.236148       7.466731       1.241056      -0.640207       6.645415      -2.757081       7.596299           0.006098
          176              C       0.662758      14.471785       3.164269      -0.410432      33.339165 0.50878509E+03  0.12489420E+05                                 9.044629                            7.469925      -0.463139       1.836519                    0.996816      32.025169      95.275046       0.606693       0.411272      -1.063388      -0.014141      -0.038247      -0.021403       0.046053      -0.010166       0.001134       0.011217      -0.002631      -0.084409      -0.031148       0.005661       0.025487             10.109263       8.072656       3.109672      -0.510549      12.625549      -0.084599       9.629583           0.024945
          177              C       0.231762      13.094977       2.699102       0.177929      29.532743 0.39189588E+03  0.89679796E+04                                 8.518837                            6.752560      -0.050018       2.011410                    0.999558      25.509212      72.101205       0.613458       0.436312      -1.052974       0.017350       0.047377       0.011779       0.051811       0.018349       0.007425       0.020021      -0.055276      -0.033028      -0.027845      -0.018726       0.046571              9.576326      10.390335       2.625849       0.801276      12.897540       2.165364       5.441105           0.035498
          178              C       9.066163      12.803925       2.468639      -0.160114      31.274476 0.44418199E+03  0.10507142E+05                                 8.610414                            7.043478       0.289760       2.068450                    0.999566      29.492907      85.267445       0.618212       0.418837      -1.061827      -0.017377      -0.030631      -0.013980       0.037890      -0.012066      -0.004453       0.001002      -0.017654      -0.029079      -0.013543      -0.006541       0.020085              9.314045      11.691328       2.103042       1.159828      10.465700       2.062543       5.785108           0.014999
          179              C       8.710389      11.549330       1.992160      -0.155326      30.713059 0.44911287E+03  0.10666163E+05                                 8.535655                            7.105474       0.244071       2.054257                    0.999296      29.579273      86.030072       0.611775       0.421562      -1.058812       0.004582       0.035854       0.014379       0.038901       0.013671       0.004296      -0.002434       0.011816      -0.000714      -0.016010       0.000659       0.015351              9.082420      10.600110       0.336847       0.756351      10.946537       2.147926       5.700613           0.009863
          180              C       9.642519      10.576459       1.757456       0.182376      28.573146 0.38183933E+03  0.86941921E+04                                 8.338603                            6.682162      -0.109129       1.993290                    0.999328      25.430943      72.050044       0.613441       0.438515      -1.050083      -0.012684      -0.051673      -0.009904       0.054121       0.020103       0.004940       0.015619      -0.059224      -0.031438      -0.030552      -0.015246       0.045799              9.225830       9.969521       1.637327       0.750684      12.261409       2.375004       5.446559           0.041843
          181              C       0.797952      10.862506       2.002058      -0.146343      31.049668 0.45465577E+03  0.10851015E+05                                 8.674677                            7.213134       0.042540       1.991629                    0.998795      29.762633      87.302181       0.598029       0.429138      -1.052161       0.011113       0.024254       0.016023       0.031120      -0.010966      -0.008269       0.004963      -0.032459       0.015048      -0.023617       0.003021       0.020596              9.316426      11.309173       1.985205       0.847223      10.819390       2.071980       5.820715           0.007762
          182              C       1.175074      12.110500       2.478536      -0.152061      29.970024 0.45143546E+03  0.10733626E+05                                 8.412696                            7.145627       0.182318       2.039292                    0.999055      29.449992      85.663263       0.607350       0.424147      -1.057347      -0.003086      -0.025336      -0.009812       0.027344       0.024091       0.010108      -0.000396       0.008322       0.009588      -0.027609       0.002144       0.025465              8.871222       9.513359       0.626650       0.684287      11.395220       2.172010       5.705088           0.011221
          183              C       9.215589       9.245094       1.190489      -0.418110      33.262374 0.51209149E+03  0.12568763E+05                                 8.987001                            7.473970      -0.346611       1.874075                    0.997093      31.792997      94.034009       0.610063       0.409059      -1.066703       0.017552       0.033328       0.037333       0.053034       0.004432       0.005731       0.025780       0.033646      -0.081534      -0.043712       0.010855       0.032858              9.971477       7.098837       2.309664      -0.083274      14.145088      -0.678903       8.670507           0.009057
          184              C       9.303008       8.068504       2.125065       0.687507      19.843986 0.22228901E+03  0.44802634E+04                                 6.851505                            5.358227       0.163094       2.134370                    0.999776      21.021710      58.523575       0.627430       0.484346      -1.010772      -0.007452      -0.017760       0.008096       0.020893      -0.042574      -0.067548       0.035873       0.038030      -0.003007      -0.059083      -0.043987       0.103070              7.686961       5.937898       2.175099       1.385384      10.028521      -1.619350       7.094464           0.001946
          185              C       5.363054      14.734397       0.233291       0.705523      19.631826 0.22153864E+03  0.44568974E+04                                 6.796784                            5.362177      -0.071291       2.059946                    0.999542      20.815102      57.705641       0.625545       0.486703      -1.010559      -0.011671       0.019465       0.010529       0.025019       0.041542      -0.050151      -0.043222      -0.030710      -0.090010      -0.068912      -0.024351       0.093263              7.500561       7.070324      -2.736264       0.920809       7.759216       1.546334       7.672144           0.008724
          186              C       6.285019      13.262570      13.843324      -0.408248      31.719357 0.48972894E+03  0.11857475E+05                                 8.626114                            7.265005      -0.131973       1.939738                    0.998396      31.320636      91.277839       0.625925       0.404154      -1.072541      -0.026935      -0.032017       0.003190       0.041961       0.027822       0.001190      -0.010298      -0.021179       0.031299      -0.036011       0.007870       0.028141              9.342734       9.224501      -1.153672      -0.558322      11.634090       0.560343       7.169612           0.033364
          187              C       5.649707      11.898864      13.991781       0.182976      28.271012 0.39223923E+03  0.89707207E+04                                 8.221196                            6.749605      -0.012173       2.022553                    0.999433      25.420479      71.645019       0.614884       0.435549      -1.054267       0.013063       0.050860      -0.006800       0.052949       0.018180      -0.000118      -0.012296      -0.042472      -0.070797      -0.027166      -0.014646       0.041812              8.799238       5.662465       2.068504      -1.179986      11.296847       0.517440       9.438401           0.061926
          188              C       5.570420      11.024893      12.915817      -0.155659      30.930093 0.45628545E+03  0.10881884E+05                                 8.567471                            7.162970       0.189268       2.036650                    0.999159      29.733942      86.722395       0.609057       0.421678      -1.058509      -0.014833      -0.032964      -0.003891       0.036356      -0.004454      -0.007812      -0.009250       0.003895      -0.008777      -0.015231       0.005988       0.009243              8.998858       6.004514       1.984906      -1.114590      10.641267       0.843308      10.350793           0.009358
          189              C       5.145523      11.857872       1.080206      -0.139717      30.266329 0.45173896E+03  0.10761136E+05                                 8.529490                            7.198264       0.025533       1.994517                    0.998194      29.436055      86.186317       0.597773       0.430130      -1.051840      -0.019799      -0.025588       0.007620       0.033239      -0.002323       0.013819       0.010181       0.004709      -0.041847      -0.024032       0.007733       0.016299              8.915630       6.291097       2.146898      -1.592884      10.474113      -0.497295       9.981679           0.023889
          190              C       0.358824      18.021175      13.232526       0.690800      20.216894 0.23156345E+03  0.47188785E+04                                 6.985383                            5.496729      -0.049789       2.060667                    0.999712      21.318103      59.831606       0.614281       0.489294      -1.007406       0.007812      -0.016914       0.001273       0.018675       0.024060      -0.060621      -0.051166       0.003242       0.101157      -0.060189      -0.040688       0.100877              7.826147       7.510685      -2.419430       1.514018      10.006062       1.490042       5.961695           0.005907
          191              C       9.443285      19.047869      13.023272      -0.425614      32.890876 0.49541460E+03  0.12052329E+05                                 8.900408                            7.344513      -0.293027       1.891017                    0.997143      31.647759      93.017473       0.616617       0.408308      -1.067803       0.027357       0.031007       0.022753       0.047197       0.031759      -0.012497       0.002458      -0.020083       0.036853      -0.041924       0.012799       0.029126              9.820251       9.288571      -2.416524       0.393834      12.500183       1.281126       7.671999           0.012084
          192              C       9.790928      20.390705      13.597308       0.191857      28.935274 0.39060339E+03  0.89275721E+04                                 8.355318                            6.725345      -0.147098       1.976065                    0.998697      25.442011      71.776988       0.617141       0.434235      -1.054639       0.007533      -0.051658      -0.015683       0.054509       0.006122       0.008480       0.024926      -0.046564      -0.051706      -0.029792      -0.013912       0.043704              9.125325       5.337378       1.092451      -1.128581      11.550472       1.533194      10.488127           0.070990
          193              C       0.203300      21.357809      12.792809      -0.152235      30.724169 0.46142982E+03  0.11059674E+05                                 8.613316                            7.264705      -0.015561       1.974735                    0.998092      29.912774      88.090598       0.595810       0.428905      -1.051714       0.016166       0.023513       0.011217       0.030659      -0.019115       0.005092       0.022673       0.002683      -0.025077      -0.033057       0.004696       0.028361              9.071926       5.862989       1.791115      -1.091177      10.665984       0.170240      10.686804           0.010097
          194              C       9.588644      21.045923       0.808741      -0.142906      30.708606 0.45173131E+03  0.10755579E+05                                 8.574565                            7.158585       0.045686       1.991615                    0.998959      29.701393      86.800926       0.604710       0.425408      -1.055269       0.016077       0.021074       0.020067       0.033245       0.000855      -0.002267      -0.013938      -0.013194      -0.091202      -0.033983       0.008583       0.025400              9.103089       5.717907       1.071518      -1.171017       9.783682       1.824563      11.807678           0.027358
          195              C       9.370097       3.050106       5.245504       0.691133      20.121551 0.22542284E+03  0.45624514E+04                                 6.930049                            5.410113       0.047713       2.095342                    0.999844      21.141079      59.109905       0.621527       0.486907      -1.008756      -0.002148       0.018325       0.000904       0.018473       0.026130       0.065251       0.019432       0.090924      -0.037806      -0.054117      -0.045794       0.099911              7.765545       5.055260      -1.588760      -1.645686      10.310734      -0.807004       7.930642           0.002775
          196              C       9.222704       1.785858       6.052831      -0.420698      33.333975 0.50739080E+03  0.12428668E+05                                 8.981930                            7.420676      -0.417023       1.856252                    0.996332      31.739255      93.879404       0.614396       0.406982      -1.067722       0.019696      -0.026269      -0.035678       0.048486      -0.002491      -0.006478       0.030108       0.018576      -0.063171      -0.042260       0.015297       0.026963             10.008868       7.298821      -2.435335      -0.420136      13.813889       0.083532       8.913894           0.008428
          197              C       9.681146       0.513438       5.381237       0.179991      29.452070 0.39325389E+03  0.90140095E+04                                 8.501597                            6.772472      -0.168278       1.970788                    0.999177      25.625241      72.677921       0.610954       0.437374      -1.051498      -0.014709       0.049319       0.020236       0.055301      -0.020184      -0.006697       0.020456      -0.053671      -0.028371      -0.028852      -0.017724       0.046575              9.477682      10.342655      -2.064519      -0.860743      11.883459       3.134073       6.206931           0.044112
          198              C       8.766296      21.564193       4.986764      -0.158264      30.962489 0.45691593E+03  0.10894697E+05                                 8.580333                            7.166216       0.239136       2.052455                    0.999214      29.683061      86.409984       0.609470       0.421478      -1.059217       0.008840      -0.035065      -0.013522       0.038608      -0.017126      -0.007150      -0.002346       0.009349      -0.005545      -0.019120      -0.000447       0.019567              9.146207      10.908435      -0.594733      -0.631579      10.160123       2.700036       6.370062           0.010451
          199              C       9.177979      20.387437       4.366069      -0.153966      31.179538 0.44157173E+03  0.10444621E+05                                 8.640144                            7.061652       0.183013       2.035857                    0.999062      29.560672      85.851691       0.611466       0.423489      -1.057418      -0.018754       0.028933       0.022233       0.041026       0.015785       0.010164       0.003271      -0.024864       0.004402      -0.023355       0.001177       0.022177              9.394630      12.196208      -2.316018      -1.230832       9.689666       2.373052       6.298016           0.015764
          200              C       0.341544      20.139439       4.138434       0.176664      29.736315 0.39710058E+03  0.91228249E+04                                 8.548800                            6.798330      -0.186485       1.963454                    0.999434      25.715907      72.977624       0.610861       0.436451      -1.052230       0.018290      -0.049678      -0.013142       0.054545      -0.022450      -0.005781       0.023787      -0.048646      -0.026289      -0.029608      -0.018286       0.047894              9.584943      10.751691      -2.594003      -0.859492      11.869778       2.760825       6.133361           0.043663
          201              C       1.262493      21.083026       4.552702      -0.150451      30.118358 0.45507245E+03  0.10854112E+05                                 8.475800                            7.203464       0.083471       2.008203                    0.998405      29.602757      86.562397       0.600563       0.427596      -1.054014      -0.004345       0.018771       0.023684       0.030531      -0.023836      -0.008683      -0.007555       0.009657      -0.007032      -0.028150       0.002509       0.025641              8.956852      10.155081      -0.706089      -0.490852      10.359721       2.626280       6.355754           0.007058
          202              C       0.855893       0.256408       5.162085      -0.141985      30.915076 0.45198537E+03  0.10772102E+05                                 8.639576                            7.181342       0.022452       1.984574                    0.998700      29.788472      87.334861       0.600637       0.427876      -1.052868       0.013609      -0.024534      -0.012257       0.030616       0.011913       0.007249       0.006932      -0.039005       0.005991      -0.024881      -0.000270       0.025151              9.311249      11.639956      -2.294550      -0.923251       9.972794       2.457148       6.320996           0.014498
          203              C       0.814216      18.861221       3.469668      -0.412188      32.951183 0.50168046E+03  0.12240567E+05                                 8.929259                            7.390115      -0.299294       1.891716                    0.996920      31.526441      92.732238       0.614929       0.408232      -1.068081      -0.012954       0.028830       0.030625       0.044010       0.006308      -0.011575       0.026507       0.018862      -0.065260      -0.041865       0.018546       0.023319              9.995289       7.863317      -3.246632       0.129281      12.909556      -0.408235       9.212995           0.010341
          204              C       1.366176      17.877548       4.463627       0.671553      19.373009 0.22665504E+03  0.45937088E+04                                 6.760829                            5.423527       0.198108       2.146761                    0.999853      21.201148      59.321281       0.620981       0.486664      -1.008868       0.011801      -0.014412       0.002025       0.018737       0.060979       0.034859       0.035162      -0.038382      -0.095570      -0.056094      -0.042235       0.098328              7.499829       6.455948      -2.872022      -0.452558       8.107366      -1.722736       7.936173           0.000660
          205              C       6.458841       6.631916       5.032008       0.674360      18.911930 0.23760974E+03  0.48848875E+04                                 6.712523                            5.595658      -0.037277       2.057803                    0.999732      21.790332      61.901075       0.602902       0.494162      -1.002551       0.016610      -0.004593       0.009411       0.019636      -0.001491       0.011418       0.053303      -0.105139      -0.008361      -0.056467      -0.029661       0.086128              7.235696       7.466357      -1.240922       0.640137       6.644915      -2.756843       7.595815           0.005948
          206              C       5.745258       7.341922       3.905143      -0.410441      33.337895 0.50876695E+03  0.12488881E+05                                 9.044519                            7.469891      -0.463062       1.836547                    0.996815      32.024368      95.272745       0.606681       0.411283      -1.063379      -0.014116       0.038203       0.021433       0.046022       0.010153      -0.001118       0.011189      -0.002628      -0.084333      -0.031109       0.005651       0.025458             10.109095       8.072647      -3.109619       0.510520      12.625179      -0.084579       9.629458           0.024652
          207              C       5.314262       8.718731       4.370311       0.177944      29.530781 0.39186597E+03  0.89671462E+04                                 8.518617                            6.752415      -0.050100       2.011403                    0.999558      25.508091      72.098021       0.613448       0.436327      -1.052963       0.017343      -0.047356      -0.011760       0.051785      -0.018344      -0.007415       0.019987      -0.055263      -0.032901      -0.027857      -0.018670       0.046527              9.576044      10.390258      -2.625647      -0.801263      12.896913       2.165265       5.440961           0.035445
          208              C       3.983663       9.009782       4.600774      -0.160113      31.274099 0.44417332E+03  0.10506950E+05                                 8.610507                            7.043511       0.289599       2.068405                    0.999565      29.492951      85.269311       0.618194       0.418849      -1.061813      -0.017362       0.030625       0.013980       0.037878       0.012048       0.004457       0.000981      -0.017664      -0.028938      -0.013539      -0.006507       0.020047              9.314155      11.691558      -2.102770      -1.159791      10.465785       2.062551       5.785121           0.014838
          209              C       3.627888      10.264377       5.077252      -0.155331      30.712651 0.44910442E+03  0.10665904E+05                                 8.535555                            7.105380       0.244144       2.054284                    0.999296      29.578970      86.028746       0.611783       0.421559      -1.058815       0.004589      -0.035853      -0.014368       0.038896      -0.013670      -0.004299      -0.002437       0.011823      -0.000695      -0.016015       0.000666       0.015349              9.082315      10.599898      -0.336716      -0.756305      10.946514       2.147921       5.700534           0.009825
          210              C       4.560019      11.237249       5.311957       0.182368      28.573359 0.38183989E+03  0.86942332E+04                                 8.338755                            6.682246      -0.109254       1.993246                    0.999328      25.431063      72.051180       0.613425       0.438526      -1.050074      -0.012686       0.051661       0.009915       0.054112      -0.020111      -0.004940       0.015618      -0.059230      -0.031382      -0.030569      -0.015229       0.045797              9.226028       9.969719      -1.637347      -0.750696      12.261715       2.375086       5.446650           0.041858
          211              C       5.880452      10.951201       5.067355      -0.146377      31.050811 0.45467615E+03  0.10851619E+05                                 8.674821                            7.213238       0.042534       1.991614                    0.998795      29.763512      87.305126       0.598032       0.429131      -1.052165       0.011107      -0.024261      -0.016013       0.031118       0.010970       0.008272       0.004976      -0.032438       0.014996      -0.023602       0.002997       0.020606              9.316580      11.309424      -1.985203      -0.847242      10.819513       2.072020       5.820802           0.007807
          212              C       6.257574       9.703208       4.590876      -0.152047      29.969208 0.45141879E+03  0.10733143E+05                                 8.412629                            7.145564       0.182279       2.039287                    0.999055      29.449317      85.661260       0.607343       0.424155      -1.057340      -0.003091       0.025317       0.009818       0.027329      -0.024097      -0.010103      -0.000413       0.008327       0.009668      -0.027630       0.002177       0.025453              8.871149       9.513348      -0.626608      -0.684280      11.395056       2.171989       5.705043           0.011154
          213              C       4.133089      12.568613       5.878923      -0.418118      33.262878 0.51209841E+03  0.12568984E+05                                 8.987069                            7.473993      -0.346670       1.874054                    0.997093      31.793499      94.035899       0.610065       0.409056      -1.066704       0.017550      -0.033348      -0.037324       0.053040      -0.004414      -0.005717       0.025770       0.033659      -0.081523      -0.043702       0.010856       0.032846              9.971586       7.098900      -2.309728       0.083308      14.145337      -0.678882       8.670519           0.009137
          214              C       4.220508      13.745204       4.944347       0.687522      19.845915 0.22231356E+03  0.44808750E+04                                 6.851910                            5.358504       0.163216       2.134375                    0.999776      21.022833      58.527168       0.627418       0.484342      -1.010776      -0.007456       0.017772      -0.008114       0.020911       0.042596       0.067578       0.035902       0.038056      -0.003028      -0.059109      -0.044016       0.103125              7.687450       5.938214      -2.175303      -1.385432      10.029320      -1.619497       7.094814           0.002118
          215              C       0.280554       7.079311       6.836122       0.705761      19.636436 0.22159636E+03  0.44583962E+04                                 6.797904                            5.362923      -0.071411       2.059798                    0.999543      20.819193      57.721174       0.625487       0.486712      -1.010543      -0.011670      -0.019490      -0.010544       0.025044      -0.041643       0.050239      -0.043276      -0.030745      -0.090098      -0.069008      -0.024421       0.093429              7.501871       7.071580       2.736949      -0.920910       7.760669       1.546626       7.673364           0.008596
          216              C       1.202519       8.168553       7.364914      -0.408266      31.723795 0.48980557E+03  0.11859892E+05                                 8.627057                            7.265667      -0.132283       1.939600                    0.998396      31.323981      91.292222       0.625879       0.404165      -1.072525      -0.026924       0.031980      -0.003173       0.041925      -0.027858      -0.001156      -0.010375      -0.021168       0.031078      -0.036013       0.007767       0.028246              9.343850       9.225667       1.154046       0.558402      11.635590       0.560627       7.170292           0.032970
          217              C       0.567207       9.532259       7.216456       0.183066      28.269582 0.39221239E+03  0.89699967E+04                                 8.221125                            6.749520      -0.012401       2.022506                    0.999433      25.419550      71.643094       0.614864       0.435568      -1.054250       0.013031      -0.050857       0.006798       0.052938      -0.018139       0.000102      -0.012291      -0.042398      -0.070839      -0.027177      -0.014585       0.041762              8.799189       5.662394      -2.068534       1.179928      11.296917       0.517516       9.438254           0.062136
          218              C       0.487920      10.406229       8.292421      -0.155672      30.929657 0.45627593E+03  0.10881605E+05                                 8.567455                            7.162947       0.189281       2.036661                    0.999159      29.733449      86.720883       0.609051       0.421684      -1.058505      -0.014852       0.032941       0.003898       0.036344       0.004478       0.007801      -0.009257       0.003929      -0.008832      -0.015249       0.006022       0.009228              8.998860       6.004472      -1.984908       1.114542      10.641354       0.843400      10.350754           0.009277
          219              C       0.063023       9.955836       5.989206      -0.139682      30.264743 0.45170927E+03  0.10760273E+05                                 8.529301                            7.198107       0.025454       1.994510                    0.998193      29.434969      86.183083       0.597768       0.430139      -1.051832      -0.019814       0.025566      -0.007611       0.033229       0.002352      -0.013830       0.010165       0.004748      -0.041905      -0.024049       0.007740       0.016309              8.915439       6.290942      -2.146893       1.592835      10.473976      -0.497314       9.981398           0.023910
          220              C       5.441324       3.409948       7.975711       0.690755      20.215603 0.23154639E+03  0.47184411E+04                                 6.985115                            5.496546      -0.049858       2.060671                    0.999711      21.317073      59.828023       0.614289       0.489298      -1.007405       0.007795       0.016897      -0.001274       0.018651      -0.024045       0.060587      -0.051150       0.003246       0.101092      -0.060162      -0.040665       0.100827              7.825830       7.510387       2.419272      -1.513956      10.005622       1.489993       5.961480           0.005584
          221              C       4.360785       2.383253       8.184966      -0.425603      32.890018 0.49540016E+03  0.12051886E+05                                 8.900302                            7.344448      -0.292932       1.891053                    0.997143      31.647027      93.014891       0.616615       0.408313      -1.067800       0.027375      -0.030984      -0.022752       0.047192      -0.031765       0.012485       0.002480      -0.020109       0.036830      -0.041932       0.012812       0.029119              9.820122       9.288448       2.416437      -0.393811      12.500031       1.281122       7.671888           0.011620
          222              C       4.708428       1.040418       7.610929       0.191866      28.934892 0.39059773E+03  0.89274027E+04                                 8.355224                            6.725279      -0.147052       1.976085                    0.998697      25.441751      71.775898       0.617147       0.434232      -1.054641       0.007549       0.051663       0.015682       0.054516      -0.006112      -0.008469       0.024922      -0.046583      -0.051700      -0.029783      -0.013920       0.043703              9.125213       5.337326      -1.092449       1.128561      11.550329       1.533155      10.487985           0.070897
          223              C       5.285800       0.073314       8.415429      -0.152221      30.724161 0.46143009E+03  0.11059701E+05                                 8.613393                            7.264772      -0.015646       1.974708                    0.998092      29.912785      88.091194       0.595798       0.428913      -1.051707       0.016174      -0.023504      -0.011218       0.030658       0.019122      -0.005091       0.022681       0.002702      -0.025099      -0.033070       0.004699       0.028371              9.072005       5.863045      -1.791127       1.091177      10.666086       0.170243      10.686883           0.010077
          224              C       4.506144       0.767784       6.260672      -0.142877      30.707885 0.45171875E+03  0.10755224E+05                                 8.574514                            7.158546       0.045633       1.991606                    0.998959      29.700914      86.799791       0.604703       0.425415      -1.055263       0.016081      -0.021073      -0.020073       0.033250      -0.000847       0.002256      -0.013941      -0.013176      -0.091227      -0.033991       0.008596       0.025395              9.103027       5.717872      -1.071528       1.171009       9.783640       1.824530      11.807570           0.027206
          225              O       6.422247       3.923964      12.758169      -0.604237      44.572571 0.68926282E+03  0.17651863E+05                                10.092615                            8.235170      -0.117844       2.003702                    0.993513      28.958588      78.865748       0.648200       0.368970      -1.129902      -0.009664      -0.036093       0.005464       0.037762       0.017638      -0.017996       0.018191       0.004472      -0.069011      -0.041541       0.012196       0.029345             11.464474       8.078689       4.095498       2.118592      15.991232       3.132985      10.323502           0.116391
          226              O       5.267503       2.905896      11.241780      -0.585215      31.242360 0.49216856E+03  0.11524579E+05                                 7.692829                            6.754035       0.939036       2.356168                    0.998591      27.121142      69.401927       0.752577       0.347571      -1.153067       0.015464      -0.014928      -0.000535       0.021500      -0.030697      -0.005847       0.007005       0.106327       0.181359      -0.091797       0.029384       0.062413              8.137694       6.395748       0.769799       2.748455       6.725215      -0.195239      11.292120           0.050333
          227              O       2.698807      16.986743      11.247435      -0.584634      40.589226 0.68496138E+03  0.17469876E+05                                 9.392224                            8.180674       0.072656       2.072418                    0.992868      28.446246      76.673367       0.655449       0.366390      -1.134763       0.036389       0.012354      -0.001800       0.038471      -0.005166      -0.006692       0.019542      -0.004810      -0.112990      -0.043962       0.013404       0.030558             10.177702      11.078126       4.459621       1.652007      10.928620       1.282110       8.526361           0.119768
          228              O       4.275399      17.543824      12.633040      -0.530040      29.099690 0.47514205E+03  0.11055562E+05                                 7.392566                            6.700549       0.602499       2.258887                    0.997194      26.662208      68.560470       0.742883       0.354347      -1.144695       0.001921       0.003994      -0.003534       0.005669      -0.046339       0.020628       0.018411      -0.016591       0.149963      -0.078035       0.022061       0.055975              7.715109       5.722456       0.445360       1.621978       6.502522      -1.132701      10.920350           0.113397
          229              O       7.532265       6.449235      12.173528      -0.604051      36.752794 0.66035343E+03  0.16714880E+05                                 8.769267                            8.034862       0.111233       2.079199                    0.993794      28.707730      77.477655       0.660036       0.366616      -1.132825       0.019724       0.013664       0.010509       0.026195       0.000884      -0.014975       0.030090       0.029673      -0.116010      -0.056213       0.017996       0.038217              9.057694      12.518236       1.611742      -0.274353       7.257559      -0.274260       7.397288           0.077287
          230              O       9.466664       5.888544      12.994994      -0.531025      28.109432 0.46279872E+03  0.10693271E+05                                 7.195996                            6.588860       0.813281       2.330209                    0.997552      26.552475      67.947222       0.753578       0.351771      -1.147263      -0.003047       0.003703      -0.002813       0.005559      -0.015184       0.031424      -0.004120      -0.071932       0.090240      -0.063781       0.019395       0.044386              7.438914       5.909844      -0.712641       1.368416       7.400688      -2.760410       9.006208           0.132092
          231              O       1.646730      14.524347      12.232770      -0.603205      44.699717 0.68701422E+03  0.17546775E+05                                10.053350                            8.181176       0.004009       2.045485                    0.993669      28.685662      77.537629       0.656414       0.365340      -1.134838      -0.009826      -0.031905      -0.011366       0.035266       0.015513      -0.026410       0.018798       0.016124      -0.087938      -0.050075       0.014070       0.036005             11.492187       9.766100       5.370325       1.334593      16.188045       1.784099       8.522414           0.109319
          232              O       0.067089      13.612734      11.067872      -0.577017      30.662327 0.48845744E+03  0.11408342E+05                                 7.562295                            6.719942       0.945907       2.361141                    0.998700      26.957209      68.741930       0.756440       0.346685      -1.154583       0.012302      -0.017787      -0.002293       0.021748      -0.040593       0.007091       0.024059       0.060931       0.148947      -0.080277       0.025289       0.054989              7.899837       7.370549       0.884869       2.800401       6.810752      -0.371664       9.518208           0.055468
          233              O       4.557986       6.394122      12.787153      -0.572350      31.666824 0.48053228E+03  0.11200251E+05                                 7.802299                            6.701880       0.697268       2.281058                    0.997937      27.015132      69.278872       0.749720       0.350511      -1.149075       0.018917       0.011732       0.036756       0.042971       0.032120      -0.010571       0.001835      -0.065204       0.096886      -0.063066       0.028544       0.034522              8.338157       6.004114      -0.513112       0.084134       7.614066       3.378556      11.396290           0.110682
          234              O       5.757456       6.946542       0.487789      -0.550156      34.875726 0.54717787E+03  0.13173262E+05                                 8.377697                            7.224965       0.449270       2.212062                    0.995613      26.961631      70.247828       0.711159       0.357746      -1.143331      -0.021109       0.000313      -0.014413       0.025562       0.005776       0.012535      -0.030342       0.036550      -0.019637      -0.043850       0.016000       0.027851              8.918998      10.191842      -3.338199       3.083972       7.995402      -1.407274       8.569751           0.113314
          235              O       9.908842       4.728396       1.497726      -0.600331      36.263841 0.56091941E+03  0.13608067E+05                                 8.634964                            7.284070       0.261489       2.120778                    0.996765      28.218193      74.159383       0.711756       0.354715      -1.144083       0.006503      -0.009279      -0.040465       0.042021       0.006238      -0.015421       0.005814      -0.074553      -0.013353      -0.042258       0.001747       0.040510              9.552152       6.072043      -0.817430      -0.067710      13.669013       3.898956       8.915399           0.131610
          236              O       8.837451       3.360672       0.168252      -0.558414      32.148596 0.55171373E+03  0.13289253E+05                                 7.870745                            7.217024       0.582373       2.255077                    0.995268      26.950724      69.882015       0.718266       0.354025      -1.148105       0.001512      -0.005616      -0.002670       0.006399       0.039414       0.010413      -0.027285       0.104206       0.095766      -0.088371       0.038873       0.049499              8.141123       9.225362      -0.302836       3.105419       7.034420       0.738994       8.163586           0.060884
          237              O       1.339747      17.507158       8.450069      -0.604178      44.573604 0.68928434E+03  0.17652270E+05                                10.091888                            8.234604      -0.117648       2.003778                    0.993509      28.960099      78.865431       0.648314       0.368908      -1.129968      -0.009690       0.036032      -0.005456       0.037709      -0.017687       0.018163       0.018405       0.004505      -0.069763      -0.041936       0.012416       0.029520             11.463605       8.078112      -4.095174      -2.118357      15.990113       3.132741      10.322590           0.116751
          238              O       0.185003      18.525226       9.966458      -0.585207      31.242897 0.49217759E+03  0.11524747E+05                                 7.692470                            6.753732       0.939221       2.356220                    0.998591      27.122839      69.404239       0.752661       0.347534      -1.153108       0.015471       0.014860       0.000543       0.021459       0.030856       0.005909       0.006963       0.106600       0.181665      -0.092042       0.029504       0.062537              8.137295       6.395450      -0.769706      -2.748309       6.724825      -0.195276      11.291609           0.050828
          239              O       7.781307       4.444380       9.960802      -0.584605      40.582555 0.68482960E+03  0.17465966E+05                                 9.392147                            8.180662       0.072083       2.072270                    0.992869      28.442512      76.666275       0.655346       0.366459      -1.134690       0.036400      -0.012384       0.001857       0.038494       0.005202       0.006549       0.019304      -0.004885      -0.112225      -0.043586       0.013229       0.030357             10.177595      11.077990      -4.459485      -1.652016      10.928435       1.282109       8.526358           0.119588
          240              O       9.357899       3.887298       8.575197      -0.530051      29.097081 0.47509292E+03  0.11054279E+05                                 7.392874                            6.700834       0.602159       2.258817                    0.997193      26.658308      68.552982       0.742752       0.354414      -1.144626       0.001997      -0.004092       0.003565       0.005783       0.045994      -0.020645       0.018401      -0.016574       0.149441      -0.077637       0.021807       0.055830              7.715446       5.722686      -0.445400      -1.622042       6.502825      -1.132779      10.920826           0.112826
          241              O       2.449765      14.981888       9.034709      -0.603959      36.750580 0.66030124E+03  0.16713165E+05                                 8.768760                            8.034424       0.111242       2.079226                    0.993792      28.706977      77.473751       0.660071       0.366605      -1.132837       0.019675      -0.013691      -0.010485       0.026162      -0.000836       0.014911       0.030190       0.029785      -0.116306      -0.056343       0.018042       0.038301              9.057150      12.517371      -1.611670       0.274403       7.257230      -0.274214       7.396849           0.078090
          242              O       4.384165      15.542578       8.213243      -0.530775      28.100503 0.46261031E+03  0.10687837E+05                                 7.194639                            6.587672       0.813094       2.330246                    0.997550      26.547154      67.930311       0.753619       0.351787      -1.147249      -0.002984      -0.003737       0.002879       0.005582       0.015136      -0.031345      -0.004154      -0.071561       0.089800      -0.063507       0.019252       0.044255              7.437472       5.908777       0.712560      -1.368180       7.399303      -2.759703       9.004335           0.135631
          243              O       6.729230       6.906776       8.975467      -0.603275      44.700192 0.68702035E+03  0.17547189E+05                                10.054064                            8.181723       0.003824       2.045408                    0.993670      28.685126      77.539907       0.656322       0.365385      -1.134788      -0.009829       0.031951       0.011363       0.035307      -0.015444       0.026253       0.018657       0.016162      -0.087622      -0.049804       0.013919       0.035885             11.493027       9.766907      -5.370775      -1.334830      16.189026       1.784326       8.523147           0.109011
          244              O       5.149589       7.818389      10.140365      -0.577109      30.666783 0.48854798E+03  0.11411108E+05                                 7.563499                            6.720959       0.945552       2.360986                    0.998701      26.957847      68.747933       0.756309       0.346726      -1.154537       0.012291       0.017844       0.002248       0.021783       0.040416      -0.007085       0.024050       0.060759       0.148607      -0.080037       0.025156       0.054881              7.901137       7.371736      -0.885148      -2.800888       6.811931      -0.371734       9.519744           0.055330
          245              O       9.640486      15.037001       8.421084      -0.572486      31.662815 0.48045501E+03  0.11198185E+05                                 7.802617                            6.702147       0.696437       2.280853                    0.997935      27.009848      69.268244       0.749557       0.350596      -1.148986       0.018853      -0.011812      -0.036751       0.042960      -0.031633       0.010413       0.001780      -0.064873       0.096069      -0.062446       0.028252       0.034195              8.338514       6.004357       0.513147      -0.084151       7.614419       3.378727      11.396766           0.113120
          246              O       0.674956      14.867165       6.581623      -0.550246      34.876826 0.54720456E+03  0.13174047E+05                                 8.377815                            7.225098       0.449169       2.212027                    0.995612      26.962294      70.249623       0.711160       0.357741      -1.143336      -0.021077      -0.000307       0.014396       0.025526      -0.005854      -0.012667      -0.030398       0.036600      -0.019611      -0.043970       0.016011       0.027959              8.919099      10.191869       3.338185      -3.083975       7.995534      -1.407236       8.569893           0.114169
          247              O       4.826342      17.085311       5.571687      -0.600332      36.264231 0.56092994E+03  0.13608227E+05                                 8.634364                            7.283588       0.261795       2.120855                    0.996765      28.220602      74.162628       0.711868       0.354661      -1.144140       0.006466       0.009256       0.040462       0.042007      -0.006350       0.015662       0.005852      -0.074948      -0.013034      -0.042646       0.001974       0.040671              9.551460       6.071649       0.817370       0.067741      13.668104       3.898636       8.914628           0.132183
          248              O       3.754951      18.453036       6.901160      -0.558356      32.148934 0.55171801E+03  0.13289287E+05                                 7.870447                            7.216755       0.582392       2.255093                    0.995267      26.951533      69.882301       0.718329       0.353996      -1.148137       0.001496       0.005569       0.002653       0.006348      -0.039444      -0.010393      -0.027390       0.104420       0.095962      -0.088539       0.038979       0.049560              8.140800       9.225065       0.302810      -3.105295       7.034077       0.738947       8.163258           0.061375
          249              O       3.742753      17.698451       1.380656      -0.604188      44.571936 0.68925395E+03  0.17651319E+05                                10.091737                            8.234500      -0.117580       2.003811                    0.993509      28.959344      78.863311       0.648308       0.368915      -1.129961       0.009688       0.036025      -0.005443       0.037700       0.017667      -0.018146       0.018381       0.004487      -0.069738      -0.041897       0.012403       0.029495             11.463415       8.078000       4.095100       2.118316      15.989857       3.132676      10.322388           0.116630
          250              O       4.897497      18.716519       2.897045      -0.585208      31.242498 0.49216959E+03  0.11524512E+05                                 7.692414                            6.753684       0.939240       2.356233                    0.998591      27.122579      69.403424       0.752663       0.347535      -1.153107      -0.015476       0.014861       0.000544       0.021463      -0.030851      -0.005903       0.006965       0.106587       0.181671      -0.092035       0.029499       0.062536              8.137233       6.395401       0.769694       2.748288       6.724766      -0.195267      11.291532           0.050843
          251              O       7.466192       4.635672       2.891390      -0.584621      40.581570 0.68480966E+03  0.17465469E+05                                 9.392419                            8.180886       0.071981       2.072231                    0.992871      28.441684      76.666049       0.655290       0.366490      -1.134658      -0.036399      -0.012412       0.001872       0.038502      -0.005218      -0.006467       0.019172      -0.004911      -0.111773      -0.043369       0.013135       0.030234             10.177898      11.078321       4.459610       1.652178      10.928652       1.282186       8.526722           0.119459
          252              O       5.889601       4.078591       1.505785      -0.530191      29.099136 0.47513736E+03  0.11055685E+05                                 7.393712                            6.701563       0.601856       2.258704                    0.997194      26.657801      68.555125       0.742635       0.354458      -1.144578      -0.002040      -0.004153       0.003593       0.005859      -0.045781       0.020656       0.018395      -0.016571       0.149069      -0.077384       0.021658       0.055725              7.716347       5.723335       0.445533       1.622205       6.503592      -1.132953      10.922114           0.112645
          253              O       2.632735      15.173180       1.965297      -0.603974      36.749784 0.66028610E+03  0.16712745E+05                                 8.768831                            8.034499       0.111159       2.079202                    0.993792      28.706303      77.472725       0.660045       0.366620      -1.132822      -0.019678      -0.013690      -0.010474       0.026160       0.000825      -0.014891       0.030111       0.029780      -0.116161      -0.056241       0.017976       0.038266              9.057216      12.517469       1.611660      -0.274393       7.257265      -0.274232       7.396916           0.078001
          254              O       0.698335      15.733871       1.143831      -0.530800      28.100554 0.46261248E+03  0.10687952E+05                                 7.194901                            6.587904       0.812989       2.330217                    0.997550      26.546250      67.929292       0.753565       0.351810      -1.147224       0.002953      -0.003746       0.002897       0.005581      -0.015095       0.031264      -0.004178      -0.071369       0.089678      -0.063349       0.019165       0.044185              7.437748       5.908986      -0.712580       1.368226       7.399572      -2.759837       9.004688           0.135454
          255              O       8.518270       7.098068       1.906055      -0.603252      44.697891 0.68698077E+03  0.17545914E+05                                10.053734                            8.181496       0.003903       2.045444                    0.993671      28.684302      77.536937       0.656330       0.365386      -1.134789       0.009837       0.031947       0.011366       0.035307       0.015440      -0.026239       0.018648       0.016146      -0.087590      -0.049782       0.013915       0.035867             11.492604       9.766517       5.370503       1.334782      16.188405       1.784280       8.522891           0.109092
          256              O      10.097911       8.009681       3.070953      -0.577096      30.666749 0.48854700E+03  0.11411093E+05                                 7.563563                            6.721013       0.945441       2.360959                    0.998700      26.957531      68.747415       0.756294       0.346732      -1.154530      -0.012300       0.017845       0.002269       0.021792      -0.040406       0.007069       0.024048       0.060758       0.148653      -0.080032       0.025137       0.054896              7.901205       7.371735       0.885121       2.800927       6.811964      -0.371788       9.519915           0.055023
          257              O       5.607014      15.228293       1.351672      -0.572463      31.662608 0.48045069E+03  0.11198209E+05                                 7.803285                            6.702691       0.696109       2.280754                    0.997935      27.007294      69.265113       0.749420       0.350656      -1.148922      -0.018802      -0.011872      -0.036739       0.042944       0.031310      -0.010256       0.001720      -0.064656       0.095588      -0.062035       0.028051       0.033984              8.339255       6.004873      -0.513237       0.084137       7.615081       3.379077      11.397810           0.113189
          258              O       4.407544      14.675873      13.651036      -0.550165      34.872898 0.54712942E+03  0.13171983E+05                                 8.377980                            7.225239       0.448828       2.211939                    0.995613      26.958913      70.243574       0.711049       0.357804      -1.143269       0.021136      -0.000375       0.014378       0.025565       0.005715       0.012586      -0.030030       0.036399      -0.019048      -0.043481       0.015708       0.027773              8.919281      10.192050      -3.338246       3.084063       7.995682      -1.407260       8.570110           0.114694
          259              O       0.256158      16.894019      12.641099      -0.600350      36.265018 0.56094571E+03  0.13608717E+05                                 8.634522                            7.283719       0.261783       2.120848                    0.996765      28.220830      74.163720       0.711857       0.354664      -1.144137      -0.006466       0.009253       0.040463       0.042008       0.006340      -0.015658       0.005855      -0.074952      -0.013040      -0.042642       0.001969       0.040673              9.551635       6.071763      -0.817402      -0.067747      13.668348       3.898698       8.914796           0.132087
          260              O       1.327549      18.261743      13.970573      -0.558368      32.148711 0.55171413E+03  0.13289187E+05                                 7.870478                            7.216785       0.582400       2.255095                    0.995267      26.951317      69.882017       0.718319       0.354001      -1.148131      -0.001501       0.005571       0.002660       0.006354       0.039423       0.010389      -0.027379       0.104386       0.095909      -0.088501       0.038958       0.049543              8.140832       9.225096      -0.302815       3.105306       7.034110       0.738945       8.163289           0.061348
          261              O       8.825253       4.115257       5.688756      -0.604214      44.570279 0.68922174E+03  0.17650640E+05                                10.092592                            8.235174      -0.117859       2.003706                    0.993514      28.957279      78.863156       0.648167       0.368993      -1.129879       0.009679      -0.036080       0.005461       0.037752      -0.017588       0.017931       0.018117       0.004440      -0.068834      -0.041402       0.012138       0.029264             11.464435       8.078637      -4.095407      -2.118564      15.991247       3.132983      10.323419           0.116223
          262              O       9.979997       3.097189       4.172367      -0.585196      31.242079 0.49216349E+03  0.11524452E+05                                 7.692885                            6.754085       0.939027       2.356170                    0.998591      27.120640      69.401048       0.752559       0.347580      -1.153058      -0.015469      -0.014946      -0.000530       0.021517       0.030660       0.005823       0.007025       0.106242       0.181313      -0.091737       0.029347       0.062390              8.137754       6.395765      -0.769796      -2.748464       6.725279      -0.195241      11.292218           0.050274
          263              O       2.383692      17.178035       4.178023      -0.584581      40.585990 0.68489576E+03  0.17467896E+05                                 9.392095                            8.180580       0.072545       2.072395                    0.992869      28.444565      76.669769       0.655413       0.366416      -1.134735      -0.036389       0.012366      -0.001818       0.038476       0.005181       0.006624       0.019422      -0.004844      -0.112595      -0.043770       0.013318       0.030452             10.177549      11.077953      -4.459516      -1.652005      10.928427       1.282109       8.526268           0.119902
          264              O       0.807101      17.735117       5.563628      -0.530062      29.099266 0.47513511E+03  0.11055426E+05                                 7.392808                            6.700767       0.602383       2.258855                    0.997194      26.660962      68.558698       0.742822       0.354375      -1.144665      -0.001952       0.004036      -0.003551       0.005719       0.046185      -0.020641       0.018409      -0.016601       0.149707      -0.077858       0.021953       0.055905              7.715368       5.722636      -0.445395      -1.622022       6.502745      -1.132742      10.920723           0.113460
          265              O       7.715235       6.640527       5.104116      -0.604002      36.747839 0.66024533E+03  0.16711586E+05                                 8.768981                            8.034634       0.110978       2.079154                    0.993794      28.704604      77.469835       0.659987       0.366655      -1.132786      -0.019679       0.013704       0.010461       0.026163      -0.000793       0.014885       0.029957       0.029682      -0.115865      -0.056040       0.017863       0.038178              9.057390      12.517798      -1.611667       0.274412       7.257331      -0.274251       7.397039           0.077720
          266              O       5.780835       6.079837       5.925582      -0.530823      28.098934 0.46258183E+03  0.10687115E+05                                 7.194916                            6.587935       0.812935       2.330226                    0.997550      26.544275      67.924843       0.753517       0.351837      -1.147197       0.002919       0.003752      -0.002913       0.005576       0.015044      -0.031176      -0.004217      -0.071125       0.089607      -0.063166       0.019039       0.044127              7.437759       5.909056       0.712567      -1.368238       7.399529      -2.759811       9.004690           0.134309
          267              O       3.435770      14.715639       5.163358      -0.603216      44.699613 0.68701172E+03  0.17546699E+05                                10.053345                            8.181174       0.004096       2.045510                    0.993669      28.685628      77.537577       0.656412       0.365341      -1.134837       0.009822      -0.031907      -0.011376       0.035269      -0.015516       0.026390       0.018786       0.016134      -0.087896      -0.050047       0.014050       0.035997             11.492171       9.766099      -5.370312      -1.334591      16.187999       1.784095       8.522414           0.109328
          268              O       5.015411      13.804026       3.998460      -0.577027      30.662187 0.48845455E+03  0.11408264E+05                                 7.562297                            6.719944       0.945967       2.361153                    0.998701      26.957135      68.741840       0.756436       0.346688      -1.154581      -0.012307      -0.017782      -0.002292       0.021746       0.040568      -0.007094       0.024050       0.060906       0.148897      -0.080241       0.025272       0.054969              7.899834       7.370548      -0.884856      -2.800404       6.810733      -0.371683       9.518223           0.055466
          269              O       0.524514       6.585414       5.717741      -0.572915      31.685676 0.48088437E+03  0.11210532E+05                                 7.805197                            6.704177       0.697303       2.280887                    0.997938      27.024746      69.310375       0.749616       0.350495      -1.149086      -0.019002       0.011667       0.036750       0.042986      -0.032346       0.010736       0.001861      -0.065473       0.097092      -0.063386       0.028706       0.034680              8.341384       6.006272       0.513534      -0.083990       7.617006       3.380187      11.400873           0.106158
          270              O       9.490044       6.755250       7.557202      -0.550211      34.878262 0.54722114E+03  0.13174530E+05                                 8.377937                            7.225107       0.449416       2.212090                    0.995614      26.962920      70.251195       0.711176       0.357731      -1.143346       0.021123       0.000264      -0.014520       0.025634      -0.005698      -0.012464      -0.030352       0.036633      -0.019715      -0.043845       0.015993       0.027852              8.919285      10.192115       3.338253      -3.084261       7.995506      -1.407343       8.570234           0.112209
          271              O       5.338658       4.537104       8.567138      -0.600316      36.261921 0.56088510E+03  0.13606985E+05                                 8.634521                            7.283733       0.261564       2.120807                    0.996765      28.217878      74.157136       0.711791       0.354703      -1.144096      -0.006501      -0.009270      -0.040463       0.042017      -0.006256       0.015461       0.005824      -0.074612      -0.013285      -0.042321       0.001789       0.040532              9.551622       6.071775       0.817387       0.067738      13.668289       3.898687       8.914803           0.131610
          272              O       6.410049       3.169379       7.237665      -0.558390      32.147400 0.55168781E+03  0.13288457E+05                                 7.870516                            7.216828       0.582406       2.255099                    0.995268      26.950230      69.880015       0.718281       0.354022      -1.148108      -0.001516      -0.005608      -0.002676       0.006396      -0.039403      -0.010413      -0.027294       0.104222       0.095759      -0.088375       0.038875       0.049500              8.140872       9.225136       0.302837      -3.105307       7.034173       0.738949       8.163307           0.060944

******************************************************
Auxiliary information for the entire system
The total spin magnetic moment of the unit cell is   7.313840
The total net atomic charge of the unit cell is   0.000009
Accuracy of reproducing the electrostatic potential in the unit cell:
  The inner radius (bohr) =    5.0000
  The outer radius (bohr) =   12.0000
  Valid grid points have density less than (e/(bohr^3)) =    0.0001
  The number of valid grid points were=        10088
  The rms potential error without charges in kcal/mol is=      6.65258
  The rms potential error with partial charges in kcal/mol is=      0.46718
  The RRMSE value at monopole order=      0.07023
  The rms potential error with partial charges and cloud penetration in kcal/mol is=      0.44786
  The RRMSE value at monopole order with cloud penetration is=      0.06732
  The rms potential error with partial charges and atomic dipoles in kcal/mol is=      0.48540
  The RRMSE value at dipole order=      0.07296
  The rms potential error with partial charges, atomic dipoles and cloud penetration in kcal/mol is=      0.43667
  The RRMSE value at dipole order with cloud penetration=      0.06564

******************************************************
The electron densities and ab initio electrostatic potential were computed in VASP using the PBE functional and
projector augmented wave method. See the main text of the journal article for a description of computational details.
The atomic charges, dipoles, and quadrupoles were computed with the DDEC6 method as described in
(a) T. A. Manz and N. Gabaldon Limas, RSC Adv. 6 (2016) 47771-47801 DOI: 10.1039/c6ra04656h
(b) N. Gabaldon Limas and T. A. Manz, RSC Adv. 8 (2018) 2678-2707 DOI: 10.1039/c7ra11829e.
For each atom in the material, the electron cloud parameters were fit to the spherically averaged atom-in-material
electron density using radial positions for which this density was between 10^-4 and 10^-2 electrons per cubic bohr.
The polarizabilities, dispersion coefficients, and quantum Drude oscillator (QDO) parameters were fit using the MCLF method.
The magnetic structure of the system was optimized in VASP from the default ferromagnetic initial guess using spin polarization.
The atomic spin moments (ASMs) were computed on this optimized magnetic structure using the DDEC6 partition as inputs
to the method of T. A. Manz and D. S. Sholl, J. Chem. Theory Comput. 7 (2011) 4146-4164 DOI: 10.1021/ct200539n.
The RMSE and RRMSE were computed using a uniform grid with Ewald summation.
