# Supplementary material for: A collection of forcefield precursors for metal–organic frameworks
Source: RSC Adv. 2019 Nov 13;9(63):36492–507. doi: 10.1039/c9ra07327b (PMC9075174; doi:10.1039/c9ra07327b)
Supplement: RA-009-C9RA07327B-s3703 [file RA-009-C9RA07327B-s3703.xyz]

  140
jmolscript: load "" {1 1 1} spacegroup "x,y,z" unitcell [{     12.127700     0.000000     0.000000 }, {     -3.821424    12.597545     0.000000 }, {     -3.821424    -3.579967    12.078161 }]
Co     4.140830    -0.517164     8.770798     0.664113
Co     6.407872     0.461423    10.081520     0.665704
Co     0.344022     9.534742     3.307363     0.666584
Co    -1.923020     8.556155     1.996641     0.667296
H      9.103530     2.937578     2.142666     0.124119
H      9.364643     2.432720     4.581246     0.121854
H      8.502960     1.603837     6.514960     0.122237
H      5.217313     0.355027     4.582454     0.127179
H      5.061469     0.649438     2.101600     0.122119
H      5.914745     1.504418     0.169094     0.114438
H      1.442126    -1.428964     9.755531     0.091143
H     -0.650889    -1.919656     9.013932     0.126586
H      0.578932    -1.151935     5.297481     0.127765
H      2.674437    -0.699775     6.139329     0.102906
H     -2.260924    -2.168984     7.279508     0.113351
H      1.445172     7.798052     8.652795     0.124037
H      1.184059     5.316541     8.443842     0.121694
H      2.045742     3.227001     8.689029     0.122210
H      5.331389     4.724945    10.435531     0.126952
H      5.487233     7.187182    10.858267     0.121983
H      4.633957     9.282980    10.587716     0.114345
H     -3.021124    -0.741825    10.675887     0.091665
H     -0.928109    -0.170246    11.357095     0.126870
H     -2.157930     3.611150    11.677166     0.128012
H     -4.253435     2.932505    11.004412     0.103147
H      4.503350     5.001783     0.010870     0.113563
H     -4.618678     6.080000     9.935495     0.123980
H     -4.879791     6.584858     7.496915     0.121687
H     -4.018108     7.413741     5.563201     0.122173
H     -0.732461     8.662551     7.495707     0.127108
H     -0.576617     8.368140     9.976561     0.122039
H     -1.429893     7.513160    11.909067     0.114330
H      3.042726    10.446542     2.322630     0.091330
H      5.135741    10.937234     3.064229     0.126625
H      3.905920    10.169513     6.780680     0.127805
H      1.810415     9.717353     5.938832     0.102949
H     10.567200    -1.410983     4.798653     0.113443
H      3.039680     1.219526     3.425366     0.123961
H      3.300793     3.701037     3.634319     0.121666
H      2.439110     5.790577     3.389132     0.122227
H     -0.846537     4.292633     1.642630     0.127008
H     -1.002381     1.830396     1.219894     0.122059
H     -0.149105    -0.265402     1.490445     0.114368
H      7.505976     9.759403     1.402274     0.091636
H      5.412961     9.187824     0.721066     0.126873
H      6.642782     5.406428     0.400995     0.127853
H      8.738287     6.085073     1.073749     0.103132
H      3.802926     7.595762    -0.010870     0.113636
C      7.602237     2.340324     0.970480    -0.021386
C      8.295456     2.477733     2.143632    -0.172392
C      7.810234     1.933385     3.353260     0.084388
C      8.525834     2.029389     4.573879    -0.146639
C      8.010791     1.541983     5.727826    -0.107491
C      6.724567     0.940879     5.748480    -0.014869
C      6.039725     0.788172     4.575087    -0.166568
C      6.551591     1.271242     3.354588     0.079241
C      5.868861     1.111368     2.121650    -0.139615
C      6.376261     1.624130     0.967581    -0.125741
C      4.324730    -0.694914    11.762921     0.570532
C      6.138971     0.494793     7.048211     0.574604
C      1.267354    -1.366860     8.843871     0.080532
C      0.003258    -1.658416     8.408816    -0.199967
C     -0.293854    -1.563958     7.066690     0.160561
C      0.732455    -1.208006     6.212161    -0.193170
C      1.993292    -0.934137     6.728140     0.096057
C     -1.674060    -1.856347     6.628495    -0.130944
C      2.946465     8.752182     9.558536    -0.020848
C      2.253246     7.666447     9.093406    -0.172974
C      2.738468     6.351999     9.271559     0.084273
C      2.022868     5.208987     8.832638    -0.147205
C      2.537911     3.964104     8.972020    -0.107617
C      3.824135     3.773481     9.542472    -0.014548
C      4.508977     4.855100    10.022337    -0.167529
C      3.997111     6.162557     9.906025     0.079132
C      4.679841     7.299230    10.409684    -0.140160
C      4.172441     8.551434    10.246025    -0.125550
C      6.223972    -2.457850     9.401641     0.570951
C      4.409731     2.400568     9.600809     0.575100
C     -2.846352     0.149897    10.875418     0.082742
C     -1.582256     0.484161    11.278587    -0.199645
C     -1.285144     1.797795    11.569429     0.162305
C     -2.311453     2.718248    11.470992    -0.192992
C     -3.572290     2.301370    11.061784     0.097770
C      0.095062     2.134833    11.974289    -0.130250
C     -3.117385     6.677254    11.107681    -0.021282
C     -3.810604     6.539845     9.934529    -0.173034
C     -3.325382     7.084193     8.724901     0.084327
C     -4.040982     6.988189     7.504282    -0.147207
C     -3.525939     7.475595     6.350335    -0.107227
C     -2.239715     8.076699     6.329681    -0.014711
C     -1.554873     8.229406     7.503074    -0.167176
C     -2.066739     7.746336     8.723573     0.079273
C     -1.384009     7.906210     9.956511    -0.140029
C     -1.891409     7.393448    11.110580    -0.125804
C      0.160122     9.712492     0.315240     0.570392
C     -1.654119     8.522785     5.029950     0.574809
C      3.217498    10.384438     3.234290     0.081361
C      4.481594    10.675994     3.669345    -0.200250
C      4.778706    10.581536     5.011471     0.161456
C      3.752397    10.225584     5.866000    -0.193619
C      2.491560     9.951715     5.350021     0.096636
C      6.158912    10.873925     5.449666    -0.131753
C      1.538387     0.265396     2.519625    -0.020993
C      2.231606     1.351131     2.984755    -0.173051
C      1.746384     2.665579     2.806602     0.084259
C      2.461984     3.808591     3.245523    -0.147244
C      1.946941     5.053474     3.106141    -0.107494
C      0.660717     5.244097     2.535689    -0.014646
C     -0.024125     4.162478     2.055824    -0.167519
C      0.487741     2.855021     2.172136     0.079158
C     -0.194989     1.718348     1.668477    -0.140103
C      0.312411     0.466144     1.832136    -0.125479
C     -1.739120    11.475428     2.676520     0.570836
C      0.075121     6.617010     2.477352     0.575141
C      7.331204     8.867681     1.202743     0.082590
C      6.067108     8.533417     0.799574    -0.199550
C      5.769996     7.219783     0.508732     0.161930
C      6.796305     6.299330     0.607169    -0.193010
C      8.057142     6.716208     1.016377     0.097579
C      4.389790     6.882745     0.103872    -0.129731
N      2.265960    -0.994460     8.033306    -0.187766
N     -3.844958     1.032872    10.748718    -0.187850
N      2.218892    10.012038     4.044855    -0.188468
N      8.329810     7.984706     1.329443    -0.187578
O      3.637396    -0.892156    10.728306    -0.502605
O      5.435639    -0.098378    11.789131    -0.499379
O      4.991625    -0.023166     7.024658    -0.481052
O      6.830271     0.670500     8.087053    -0.508490
O      6.911306    -1.521943     9.884767    -0.509704
O      5.113063    -2.313456     8.822251    -0.499280
O      5.557077     2.275956    10.104106    -0.484255
O      3.718431     1.454488     9.137129    -0.515456
O      0.847456     9.909734     1.349855    -0.508346
O     -0.950787     9.115956     0.289030    -0.497156
O     -0.506773     9.040744     5.053503    -0.480790
O     -2.345419     8.347078     3.991108    -0.515409
O     -2.426454    10.539521     2.193394    -0.508968
O     -0.628211    11.331034     3.255910    -0.497545
O     -1.072225     6.741622     1.974055    -0.483233
O      0.766421     7.563090     2.941032    -0.515351

The following XYZ coordinates are in angstroms. Other properties are in atomic units.
The sperically averaged electron density of each atom fit to a function of the form exp(a - br)
eigen_1, eigen_2 and eigen_3 are the three eigenvalues of traceless quadrupole moment tensor
  atom number  atomic symbol              X              Y              Z     net charge C6 coefficient C8 coefficient C10 coefficient fluctuating dipole atomic polarizability isotropic forcefield polarizability              a              b squared Pearson coefficient          <r^3>          <r^4>         wp_QDO          m_QDO          q_QDO       dipole_x       dipole_y       dipole_z         dipole            Qxy            Qxz            Qyz     Q(x^2-y^2)  Q(3z^2 - R^2)        eigen_1        eigen_2        eigen_3 static polarizability      alpha(xx)      alpha(xy)      alpha(xz)      alpha(yy)      alpha(yz)      alpha(zz) atomic spin moment
            1             Co       4.140830      -0.517164       8.770798       0.664113     114.872487 0.23296418E+04  0.77812634E+05                                19.177630                           15.755153       0.631500       2.019302                    0.995042      51.880010     142.128380       0.458942       0.399565      -1.151497      -0.019863      -0.008535      -0.005702       0.022358      -0.085476      -0.124974      -0.045337      -0.178360       0.160563      -0.215842       0.096063       0.119780             22.971121      22.364232      -0.017855      -0.793243      22.965359       0.083591      23.583771           0.963440
            2             Co       6.407872       0.461423      10.081520       0.665704     114.787141 0.23276793E+04  0.77727973E+05                                19.166885                           15.747654       0.629258       2.019117                    0.995013      51.830665     141.959429       0.459105       0.399521      -1.151569       0.021420       0.006036       0.008384       0.023781      -0.084654      -0.125040      -0.047382      -0.175824       0.155773      -0.214975       0.095813       0.119162             22.956732      22.347215      -0.766095      -0.241300      23.493163       0.240205      23.029818          -0.911431
            3             Co       0.344022       9.534742       3.307363       0.666584     114.751073 0.23263821E+04  0.77673833E+05                                19.163424                           15.743439       0.631716       2.019841                    0.995037      51.819802     141.919810       0.459159       0.399530      -1.151562       0.019666       0.008529       0.007886       0.022841      -0.085148      -0.114811      -0.058616      -0.193333       0.125158      -0.214020       0.094203       0.119817             22.954680      22.345067      -0.017694      -0.799285      22.945061       0.079242      23.573912          -0.975757
            4             Co      -1.923020       8.556155       1.996641       0.667296     114.713755 0.23254739E+04  0.77634333E+05                                19.158288                           15.739684       0.631298       2.019950                    0.995022      51.796482     141.838036       0.459253       0.399495      -1.151611      -0.019765      -0.005288      -0.011017       0.023238      -0.084212      -0.114466      -0.056630      -0.185937       0.146742      -0.211989       0.094415       0.117574             22.947892      22.332915      -0.763763      -0.246798      23.476125       0.236908      23.034634           0.952601
            5              H       9.103530       2.937578       2.142666       0.124119       1.003669 0.72178558E+01  0.69731640E+02                                 1.711720                            1.612226      -1.213091       2.314736                    0.994856       3.604269      10.331150       0.469472       1.350439      -0.692723       0.031304       0.020514       0.001307       0.037450       0.010072       0.004471       0.001570       0.007818      -0.001255      -0.010756      -0.001870       0.012627              1.753939       2.128750       0.377844      -0.098158       1.585353      -0.113484       1.547714          -0.000092
            6              H       9.364643       2.432720       4.581246       0.121854       1.047653 0.75705748E+01  0.72198930E+02                                 1.614717                            1.542742      -0.796306       2.508402                    0.999584       3.158705       8.293789       0.544773       1.178933      -0.734694       0.033288       0.016293       0.003315       0.037209       0.011530       0.006169      -0.004980       0.017727       0.023566      -0.020330       0.006903       0.013428              1.618224       1.972070       0.348856      -0.046383       1.461106      -0.050003       1.421496          -0.000009
            7              H       8.502960       1.603837       6.514960       0.122237       1.073380 0.78426925E+01  0.75654359E+02                                 1.655582                            1.580758      -0.924729       2.446707                    0.998835       3.240383       8.630260       0.531423       1.194805      -0.730334       0.023416       0.004150       0.033380       0.040985       0.010104       0.010425       0.000452       0.020442       0.012869      -0.017206      -0.001751       0.018957              1.671808       1.559992       0.053191       0.304080       1.344397       0.005445       2.111035           0.000195
            8              H       5.217313       0.355027       4.582454       0.127179       0.955980 0.69750207E+01  0.67360799E+02                                 1.707731                            1.624860      -1.318279       2.266703                    0.993545       3.727108      10.970796       0.446814       1.419442      -0.678568      -0.032584      -0.019016       0.000447       0.037730       0.007062       0.000636      -0.000559       0.012139      -0.002531      -0.008964      -0.000781       0.009745              1.745907       2.067247       0.306913      -0.012490       1.546407      -0.075399       1.624068           0.000117
            9              H       5.061469       0.649438       2.101600       0.122119       0.986472 0.70296754E+01  0.67529868E+02                                 1.701421                            1.599815      -1.039159       2.395206                    0.996799       3.557695      10.199989       0.466993       1.365323      -0.690180      -0.031339      -0.021235      -0.003450       0.038012       0.010534       0.005815      -0.000916       0.010635       0.027318      -0.016934       0.003884       0.013051              1.744921       2.146880       0.377236      -0.049452       1.594772      -0.040180       1.493111           0.000019
           10              H       5.914745       1.504418       0.169094       0.114438       1.041310 0.74614274E+01  0.72071778E+02                                 1.699952                            1.597892      -1.064157       2.373747                    0.997414       3.500814       9.759664       0.494150       1.283228      -0.707595      -0.020248      -0.007424      -0.031199       0.037927       0.008944       0.008404      -0.000523       0.019218       0.007832      -0.015242      -0.000989       0.016230              1.749294       1.569419       0.072777       0.314023       1.432880       0.023682       2.245585          -0.000117
           11              H       1.442126      -1.428964       9.755531       0.091143       1.075882 0.75467431E+01  0.73378909E+02                                 1.760962                            1.623074      -1.006781       2.391103                    0.997670       3.639523      10.305801       0.481223       1.309026      -0.701438       0.006703      -0.003971       0.043067       0.043766       0.006539      -0.006574      -0.005004       0.013194       0.038020      -0.015805      -0.001459       0.017264              1.837671       1.598699       0.005177       0.325324       1.409905      -0.001012       2.504409           0.000403
           12              H      -0.650889      -1.919656       9.013932       0.126586       0.965253 0.69255428E+01  0.65470856E+02                                 1.605812                            1.535753      -0.796947       2.510032                    0.999682       3.272443       8.940403       0.507331       1.277087      -0.710497      -0.024260      -0.011726       0.022088       0.034842       0.006174      -0.002586      -0.006127       0.022951       0.032862      -0.019453       0.005233       0.014220              1.622622       1.802040       0.117467      -0.329399       1.345978      -0.077533       1.719847           0.000289
           13              H       0.578932      -1.151935       5.297481       0.127765       0.936123 0.67462798E+01  0.64196191E+02                                 1.647227                            1.571786      -1.018492       2.408617                    0.996932       3.515931      10.059197       0.468713       1.373263      -0.688622      -0.006014      -0.001874      -0.033664       0.034248       0.003058       0.000852       0.001087       0.016657       0.025109      -0.013096       0.004422       0.008674              1.674820       1.532194       0.016137       0.122873       1.302333      -0.083761       2.189933           0.000230
           14              H       2.674437      -0.699775       6.139329       0.102906       1.064656 0.75178799E+01  0.73415300E+02                                 1.786273                            1.649885      -1.097818       2.361181                    0.996316       3.667929      10.590008       0.461925       1.357824      -0.691385       0.035117       0.009828      -0.031167       0.047971       0.004332      -0.005395      -0.004632       0.012964       0.022372      -0.012013      -0.000689       0.012702              1.858706       2.150584       0.260180      -0.468887       1.474968      -0.169449       1.950566           0.000404
           15              H      -2.260924      -2.168984       7.279508       0.113351       0.950554 0.71107680E+01  0.68138268E+02                                 1.628879                            1.583463      -0.934142       2.439264                    0.998342       3.479550       9.790294       0.483394       1.322301      -0.699472      -0.025010      -0.010169       0.017670       0.032267       0.005196      -0.001073      -0.002447       0.015268       0.012385      -0.011562       0.003560       0.008002              1.633994       1.845568       0.144178      -0.169550       1.326170      -0.148621       1.730245           0.000062
           16              H       1.445172       7.798052       8.652795       0.124037       1.004061 0.72216987E+01  0.69779835E+02                                 1.712321                            1.612773      -1.213560       2.314456                    0.994846       3.605578      10.336585       0.469328       1.350637      -0.692680      -0.031267       0.004596      -0.020046       0.037425       0.001399       0.010915       0.002205       0.005608      -0.007834      -0.010770      -0.001822       0.012592              1.754577       2.129499      -0.201609       0.334467       1.613273      -0.105466       1.520957          -0.000108
           17              H       1.184059       5.316541       8.443842       0.121694       1.048704 0.75802859E+01  0.72315030E+02                                 1.615764                            1.543696      -0.797642       2.507630                    0.999576       3.160741       8.300601       0.544620       1.178879      -0.734699      -0.033227       0.001457      -0.016594       0.037168       0.002641       0.012806       0.001467      -0.004028      -0.041559      -0.020346       0.006912       0.013434              1.619286       1.973434      -0.143772       0.321574       1.452912      -0.052773       1.431514           0.000011
           18              H       2.045742       3.227001       8.689029       0.122210       1.074501 0.78530787E+01  0.75780588E+02                                 1.656721                            1.581779      -0.928168       2.444953                    0.998809       3.242591       8.637986       0.531257       1.194766      -0.730331      -0.023310      -0.030855      -0.013514       0.040964       0.007115       0.012651       0.004914       0.005486      -0.032255      -0.017181      -0.001785       0.018966              1.672998       1.561019       0.276658       0.137546       2.047828       0.213659       1.410147          -0.000002
           19              H       5.331389       4.724945      10.435531       0.126952       0.957208 0.69864836E+01  0.67500256E+02                                 1.709201                            1.626182      -1.319725       2.265795                    0.993525       3.730597      10.983964       0.446631       1.419419      -0.678560       0.032545      -0.005852       0.018023       0.037660      -0.001390       0.006963       0.000841       0.007314      -0.016724      -0.008986      -0.000726       0.009712              1.747454       2.069101      -0.099292       0.291075       1.660448      -0.042085       1.512815           0.000050
           20              H       5.487233       7.187182      10.858267       0.121983       0.987084 0.70351694E+01  0.67596049E+02                                 1.702107                            1.600417      -1.039647       2.394853                    0.996789       3.559224      10.205484       0.466914       1.365283      -0.690183       0.031331      -0.002710       0.021284       0.037974       0.002589       0.011752       0.004415      -0.007323      -0.026547      -0.016944       0.003876       0.013068              1.745652       2.147820      -0.154710       0.347839       1.523859      -0.061421       1.565277          -0.000043
           21              H       4.633957       9.282980      10.587716       0.114345       1.042045 0.74679178E+01  0.72149289E+02                                 1.700607                            1.598468      -1.065388       2.373006                    0.997411       3.502214       9.764188       0.494122       1.283038      -0.707629       0.020203       0.027825       0.015924       0.037895       0.005513       0.010963       0.003257       0.006557      -0.030253      -0.015220      -0.001019       0.016240              1.749997       1.569999       0.280479       0.159091       2.168030       0.241399       1.511961           0.000005
           22              H      -3.021124      -0.741825      10.675887       0.091665       1.074427 0.75335882E+01  0.73220755E+02                                 1.759659                            1.621875      -1.008819       2.390669                    0.997657       3.635835      10.294011       0.481293       1.309376      -0.701375      -0.006765      -0.042558      -0.008506       0.043924      -0.008064       0.004332       0.002794      -0.013093      -0.040370      -0.015649      -0.001480       0.017130              1.836276       1.597316       0.310147       0.097269       2.414902       0.297152       1.496610          -0.000427
           23              H      -0.928109      -0.170246      11.357095       0.126870       0.964242 0.69162089E+01  0.65359470E+02                                 1.604630                            1.534681      -0.796506       2.510457                    0.999688       3.269874       8.931309       0.507535       1.277025      -0.710518       0.024220      -0.024577       0.004905       0.034853      -0.004254       0.005184       0.002452      -0.006081      -0.054108      -0.019451       0.005202       0.014248              1.621403       1.800584      -0.348878       0.018952       1.730580       0.036816       1.333046          -0.000251
           24              H      -2.157930       3.611150      11.677166       0.128012       0.935364 0.67393091E+01  0.64112589E+02                                 1.646311                            1.570964      -1.018087       2.408990                    0.996945       3.513645      10.050945       0.468846       1.373246      -0.688632       0.005948       0.031775       0.011361       0.034265      -0.000015       0.003161       0.006604      -0.001979      -0.030575      -0.013054       0.004366       0.008689              1.673859       1.531256       0.113124       0.050325       2.162607       0.171462       1.327714          -0.000254
           25              H      -4.253435       2.932505      11.004412       0.103147       1.064494 0.75159007E+01  0.73392645E+02                                 1.786286                            1.649808      -1.099327       2.360700                    0.996308       3.666908      10.587529       0.461867       1.358055      -0.691342      -0.035178       0.032739      -0.000553       0.048059      -0.006447       0.002582       0.000865      -0.005709      -0.033741      -0.011928      -0.000766       0.012694              1.858739       2.150671      -0.523815       0.116210       2.004638      -0.012544       1.420906          -0.000471
           26              H       4.503350       5.001783       0.010870       0.113563       0.949657 0.71016822E+01  0.68026809E+02                                 1.627668                            1.582320      -0.932473       2.440219                    0.998363       3.476559       9.778882       0.483647       1.322083      -0.699528       0.025026      -0.019861       0.004659       0.032287      -0.002564       0.004647       0.001714       0.001238      -0.029673      -0.011530       0.003494       0.008036              1.632743       1.843987      -0.203496       0.089916       1.777272      -0.014541       1.276969          -0.000050
           27              H      -4.618678       6.080000       9.935495       0.123980       1.004148 0.72225336E+01  0.69790499E+02                                 1.712476                            1.612908      -1.213281       2.314565                    0.994844       3.605981      10.338213       0.469287       1.350706      -0.692666      -0.031289      -0.020486      -0.001327       0.037422       0.010082       0.004452       0.001535       0.007832      -0.001196      -0.010782      -0.001827       0.012609              1.754738       2.129720       0.378045      -0.098248       1.586022      -0.113593       1.548473          -0.000214
           28              H      -4.879791       6.584858       7.496915       0.121687       1.048688 0.75802450E+01  0.72314867E+02                                 1.615778                            1.543718      -0.797413       2.507723                    0.999577       3.160768       8.300807       0.544600       1.178919      -0.734689      -0.033257      -0.016261      -0.003314       0.037167       0.011525       0.006178      -0.004990       0.017746       0.023675      -0.020353       0.006911       0.013441              1.619297       1.973424       0.349171      -0.046455       1.462015      -0.050081       1.422452           0.000017
           29              H      -4.018108       7.413741       5.563201       0.122173       1.074328 0.78513638E+01  0.75758665E+02                                 1.656433                            1.581523      -0.927218       2.445389                    0.998816       3.242239       8.636281       0.531351       1.194640      -0.730362      -0.023352      -0.004107      -0.033391       0.040953       0.010096       0.010437       0.000469       0.020455       0.012660      -0.017169      -0.001806       0.018975              1.672702       1.560736       0.053233       0.304243       1.345007       0.005394       2.112364           0.000071
           30              H      -0.732461       8.662551       7.495707       0.127108       0.956021 0.69754270E+01  0.67365263E+02                                 1.707749                            1.624884      -1.317696       2.266943                    0.993544       3.727180      10.970817       0.446823       1.419402      -0.678577       0.032554       0.019032      -0.000456       0.037712       0.007096       0.000610      -0.000587       0.012147      -0.002403      -0.009015      -0.000734       0.009750              1.745932       2.067209       0.306878      -0.012481       1.546433      -0.075406       1.624153           0.000146
           31              H      -0.576617       8.368140       9.976561       0.122039       0.986761 0.70323026E+01  0.67561487E+02                                 1.701750                            1.600108      -1.039006       2.395213                    0.996796       3.558422      10.202590       0.466952       1.365313      -0.690181       0.031338       0.021210       0.003400       0.037993       0.010546       0.005806      -0.000932       0.010642       0.027348      -0.016953       0.003908       0.013045              1.745273       2.147312       0.377317      -0.049483       1.595072      -0.040215       1.493435          -0.000044
           32              H      -1.429893       7.513160      11.909067       0.114330       1.042116 0.74685432E+01  0.72156428E+02                                 1.700632                            1.598492      -1.065551       2.372909                    0.997407       3.502408       9.764620       0.494141       1.282969      -0.707643       0.020211       0.007369       0.031206       0.037902       0.008962       0.008417      -0.000494       0.019233       0.007761      -0.015240      -0.001023       0.016263              1.750027       1.570025       0.072827       0.314144       1.433413       0.023644       2.246642          -0.000053
           33              H       3.042726      10.446542       2.322630       0.091330       1.075369 0.75417868E+01  0.73317461E+02                                 1.760326                            1.622478      -1.008560       2.390451                    0.997660       3.637891      10.299691       0.481347       1.308925      -0.701463      -0.006765       0.003906      -0.043132       0.043833       0.006482      -0.006523      -0.004980       0.013105       0.037870      -0.015710      -0.001458       0.017167              1.837005       1.598049       0.005152       0.325233       1.409380      -0.001033       2.503586          -0.000399
           34              H       5.135741      10.937234       3.064229       0.126625       0.965138 0.69243622E+01  0.65455501E+02                                 1.605545                            1.535512      -0.796933       2.510038                    0.999683       3.271934       8.938100       0.507436       1.276904      -0.710538       0.024243       0.011671      -0.022083       0.034808       0.006165      -0.002574      -0.006141       0.022946       0.032857      -0.019453       0.005239       0.014214              1.622341       1.801689       0.117431      -0.329312       1.345774      -0.077518       1.719558          -0.000250
           35              H       3.905920      10.169513       6.780680       0.127805       0.936181 0.67468978E+01  0.64203861E+02                                 1.647315                            1.571871      -1.018752       2.408492                    0.996931       3.516105      10.059998       0.468693       1.373286      -0.688616       0.006017       0.001785       0.033644       0.034224       0.003053       0.000852       0.001070       0.016674       0.025070      -0.013095       0.004435       0.008660              1.674907       1.532280       0.016136       0.122876       1.302393      -0.083772       2.190048          -0.000286
           36              H       1.810415       9.717353       5.938832       0.102949       1.064356 0.75149099E+01  0.73377962E+02                                 1.785878                            1.649515      -1.097205       2.361525                    0.996326       3.666816      10.585682       0.462002       1.357751      -0.691405      -0.035121      -0.009855       0.031234       0.048023       0.004323      -0.005480      -0.004579       0.012934       0.022359      -0.011971      -0.000774       0.012745              1.858291       2.150108       0.260119      -0.468838       1.474641      -0.169427       1.950123          -0.000438
           37              H      10.567200      -1.410983       4.798653       0.113443       0.950291 0.71083275E+01  0.68108628E+02                                 1.628549                            1.583170      -0.933979       2.439368                    0.998346       3.478885       9.787781       0.483451       1.322267      -0.699481       0.025045       0.010089      -0.017651       0.032258       0.005194      -0.001069      -0.002438       0.015314       0.012376      -0.011576       0.003565       0.008011              1.633658       1.845140       0.144108      -0.169440       1.325950      -0.148556       1.729884          -0.000067
           38              H       3.039680       1.219526       3.425366       0.123961       1.004152 0.72225825E+01  0.69790368E+02                                 1.712410                            1.612862      -1.213046       2.314652                    0.994848       3.605845      10.337429       0.469321       1.350620      -0.692684       0.031248      -0.004574       0.020064       0.037416       0.001399       0.010930       0.002199       0.005614      -0.007810      -0.010778      -0.001828       0.012607              1.754662       2.129595      -0.201620       0.334489       1.613354      -0.105474       1.521036           0.000176
           39              H       3.300793       3.701037       3.634319       0.121666       1.048689 0.75800862E+01  0.72311616E+02                                 1.615643                            1.543592      -0.797639       2.507600                    0.999576       3.160710       8.300046       0.544691       1.178751      -0.734729       0.033214      -0.001446       0.016604       0.037161       0.002643       0.012811       0.001465      -0.004032      -0.041555      -0.020349       0.006913       0.013437              1.619158       1.973253      -0.143740       0.321531       1.452803      -0.052762       1.431418          -0.000015
           40              H       2.439110       5.790577       3.389132       0.122227       1.074171 0.78498603E+01  0.75740279E+02                                 1.656253                            1.581355      -0.927802       2.445142                    0.998813       3.241929       8.635140       0.531390       1.194615      -0.730368       0.023319       0.030858       0.013508       0.040969       0.007139       0.012655       0.004896       0.005482      -0.032236      -0.017177      -0.001800       0.018977              1.672517       1.560581       0.276548       0.137484       2.047186       0.213568       1.409785          -0.000041
           41              H      -0.846537       4.292633       1.642630       0.127008       0.956863 0.69832558E+01  0.67460617E+02                                 1.708759                            1.625786      -1.319117       2.266139                    0.993531       3.729500      10.979696       0.446697       1.419385      -0.678571      -0.032552       0.005845      -0.018051       0.037678      -0.001404       0.006970       0.000850       0.007317      -0.016705      -0.008992      -0.000727       0.009719              1.746983       2.068530      -0.099267       0.290978       1.659969      -0.042071       1.512450          -0.000104
           42              H      -1.002381       1.830396       1.219894       0.122059       0.986521 0.70300874E+01  0.67534031E+02                                 1.701411                            1.599808      -1.038714       2.395377                    0.996801       3.557698      10.199626       0.467023       1.365231      -0.690200      -0.031330       0.002739      -0.021335       0.038003       0.002578       0.011772       0.004394      -0.007309      -0.026498      -0.016949       0.003898       0.013051              1.744913       2.146819      -0.154613       0.347628       1.523251      -0.061386       1.564670           0.000018
           43              H      -0.149105      -0.265402       1.490445       0.114368       1.042035 0.74678089E+01  0.72147828E+02                                 1.700583                            1.598447      -1.065402       2.373021                    0.997410       3.502104       9.763789       0.494131       1.283023      -0.707633      -0.020210      -0.027826      -0.015934       0.037902       0.005522       0.010972       0.003251       0.006552      -0.030232      -0.015221      -0.001025       0.016247              1.749967       1.569978       0.280494       0.159098       2.167975       0.241404       1.511949           0.000014
           44              H       7.505976       9.759403       1.402274       0.091636       1.074397 0.75332987E+01  0.73215900E+02                                 1.759499                            1.621750      -1.008443       2.390797                    0.997662       3.635571      10.292506       0.481362       1.309224      -0.701408       0.006757       0.042527       0.008540       0.043899      -0.008064       0.004333       0.002778      -0.013083      -0.040373      -0.015646      -0.001481       0.017127              1.836097       1.597163       0.310099       0.097254       2.414634       0.297097       1.496495           0.000399
           45              H       5.412961       9.187824       0.721066       0.126873       0.964247 0.69161159E+01  0.65357814E+02                                 1.604586                            1.534631      -0.796542       2.510445                    0.999688       3.269715       8.930573       0.507568       1.276958      -0.710533      -0.024236       0.024574      -0.004907       0.034861      -0.004249       0.005178       0.002439      -0.006063      -0.054099      -0.019442       0.005204       0.014238              1.621359       1.800537      -0.348907       0.018964       1.730547       0.036797       1.332994           0.000249
           46              H       6.642782       5.406428       0.400995       0.127853       0.935995 0.67449943E+01  0.64179964E+02                                 1.646987                            1.571569      -1.018299       2.408758                    0.996937       3.515123      10.056093       0.468783       1.373146      -0.688647      -0.005955      -0.031739      -0.011345       0.034227      -0.000022       0.003163       0.006593      -0.001949      -0.030615      -0.013061       0.004389       0.008672              1.674564       1.531874       0.113211       0.050363       2.163630       0.171587       1.328188           0.000272
           47              H       8.738287       6.085073       1.073749       0.103132       1.064249 0.75138410E+01  0.73366159E+02                                 1.785895                            1.649500      -1.098328       2.361143                    0.996318       3.666265      10.584579       0.461954       1.357919      -0.691372       0.035162      -0.032751       0.000549       0.048055      -0.006489       0.002580       0.000931      -0.005757      -0.033631      -0.011911      -0.000810       0.012720              1.858302       2.150126      -0.523581       0.116170       2.004121      -0.012526       1.420659           0.000410
           48              H       3.802926       7.595762      -0.010870       0.113636       0.949276 0.70978901E+01  0.67981196E+02                                 1.627248                            1.581915      -0.932206       2.440445                    0.998366       3.475504       9.775148       0.483702       1.322112      -0.699526      -0.025043       0.019896      -0.004653       0.032321      -0.002579       0.004636       0.001714       0.001235      -0.029591      -0.011502       0.003470       0.008032              1.632313       1.843439      -0.203499       0.089875       1.776834      -0.014556       1.276666           0.000044
           49              C       7.602237       2.340324       0.970480      -0.021386      38.552855 0.44173367E+03  0.10335056E+05                                 9.820871                            6.924485       0.069776       2.021012                    0.999257      27.254722      75.944535       0.643144       0.407048      -1.079754      -0.024599      -0.024264       0.032239       0.047256       0.008379       0.003238       0.008081       0.007029      -0.009119      -0.011522      -0.002344       0.013867             12.301065      10.279212       3.369404      -2.284435       7.943471      -4.310766      18.680512          -0.002300
           50              C       8.295456       2.477733       2.143632      -0.172392      38.434584 0.47149473E+03  0.11345001E+05                                 9.986147                            7.310004       0.014834       1.966177                    0.999678      30.543185      89.681678       0.598947       0.425001      -1.055704      -0.012612      -0.001839       0.007156       0.014617       0.006404       0.001195       0.019620      -0.006257      -0.118628      -0.045202       0.013799       0.031403             12.005888       9.527836       2.508112      -1.352065       7.522542      -4.120238      18.967285          -0.000182
           51              C       7.810234       1.933385       3.353260       0.084388      34.603485 0.40743548E+03  0.93893612E+04                                 9.306513                            6.782037      -0.106073       1.979858                    0.999323      26.378055      74.164690       0.627821       0.423343      -1.063806       0.012284       0.011235      -0.000177       0.016648       0.008338       0.000662      -0.006140       0.005262       0.081137      -0.022844      -0.005064       0.027908             11.216132       8.904041       2.471709      -0.962661       6.863897      -3.748824      17.880459          -0.000254
           52              C       8.525834       2.029389       4.573879      -0.146639      32.585195 0.42437096E+03  0.99053321E+04                                 8.785685                            6.839480       0.215756       2.038199                    0.999809      29.278657      83.551018       0.634820       0.413363      -1.067403      -0.014034      -0.001287      -0.001951       0.014227       0.019908       0.007471      -0.004234       0.028162      -0.042329      -0.023251      -0.008676       0.031928              9.821960       8.542148       2.058161      -0.614685       6.163755      -2.485118      14.759978           0.000094
           53              C       8.010791       1.541983       5.727826      -0.107491      31.763902 0.43066512E+03  0.10123422E+05                                 8.767744                            6.988786      -0.040015       1.957709                    0.999642      29.450540      85.273452       0.612666       0.425300      -1.056262      -0.021050      -0.005271      -0.010036       0.023908       0.001552       0.021423       0.012896       0.017235       0.006146      -0.023206      -0.005752       0.028958              9.711107       9.317615       2.533286      -1.770744       6.404025      -2.482439      13.411681           0.000075
           54              C       6.724567       0.940879       5.748480      -0.014869      37.661009 0.44360827E+03  0.10420368E+05                                 9.781280                            7.004483      -0.076224       1.978740                    0.999232      27.410767      77.267026       0.628693       0.414747      -1.071566       0.024927       0.020332      -0.030606       0.044401       0.004016       0.006898       0.008330       0.012157      -0.016626      -0.013176      -0.001340       0.014517             12.299295      10.066078       2.568838      -2.636733       6.677640      -2.945017      20.154169           0.001416
           55              C       6.039725       0.788172       4.575087      -0.166568      38.051751 0.48485082E+03  0.11797820E+05                                10.080299                            7.520775      -0.283147       1.876549                    0.998366      31.007392      92.827222       0.575392       0.437470      -1.043685       0.012898       0.003310      -0.006606       0.014864      -0.003786      -0.001184       0.015041      -0.002297      -0.120354      -0.043610       0.016904       0.026706             12.258687       9.185133       1.928934      -0.662006       7.130049      -3.159987      20.460880           0.000210
           56              C       6.551591       1.271242       3.354588       0.079241      34.565408 0.41329434E+03  0.95791880E+04                                 9.362999                            6.868694      -0.114477       1.977337                    0.999354      26.621400      75.597595       0.617329       0.428075      -1.058556      -0.015725      -0.007461      -0.000019       0.017406       0.012352       0.002959      -0.007694       0.003170       0.080668      -0.027013      -0.001259       0.028272             11.388441       9.055348       2.286706      -0.562951       6.717744      -3.245908      18.392232           0.000255
           57              C       5.868861       1.111368       2.121650      -0.139615      35.558858 0.45035093E+03  0.10707011E+05                                 9.459162                            7.131589       0.121008       2.013906                    0.999364      29.656485      86.408312       0.608326       0.423499      -1.057196       0.016564      -0.000564       0.002184       0.016717       0.017021      -0.000358       0.006461       0.007745      -0.043343      -0.018245      -0.006798       0.025043             11.033565       9.613218       2.449216      -0.538697       7.088644      -2.838062      16.398834          -0.000136
           58              C       6.376261       1.624130       0.967581      -0.125741      34.699325 0.44486347E+03  0.10528624E+05                                 9.241964                            7.039312       0.077445       1.987518                    0.999604      29.736637      86.029432       0.619578       0.417700      -1.062414       0.024126       0.001478       0.013813       0.027840       0.003209       0.019428       0.013497       0.011533       0.004110      -0.021406      -0.005451       0.026856             10.698862       9.919270       3.326485      -1.953805       7.602871      -3.073779      14.574445          -0.000191
           59              C       4.324730      -0.694914      11.762921       0.570532      23.961144 0.25617880E+03  0.53440538E+04                                 7.706413                            5.690612       0.012446       2.058394                    0.999661      22.671263      63.987217       0.619402       0.474030      -1.017314       0.024352       0.018608      -0.053831       0.061944      -0.053876       0.006478       0.028107      -0.075929      -0.177206      -0.071813      -0.026743       0.098555              9.302972       8.386477       2.355160      -1.391760       6.278967      -2.246192      13.243471           0.000540
           60              C       6.138971       0.494793       7.048211       0.574604      23.903881 0.25790671E+03  0.53893234E+04                                 7.724293                            5.720049      -0.087250       2.026085                    0.999568      22.666262      64.034711       0.616122       0.475738      -1.016366      -0.025375      -0.010076       0.053431       0.060002      -0.048842       0.011222       0.019328      -0.080084      -0.192156      -0.073086      -0.023116       0.096202              9.395782       8.189395       1.853765      -2.000370       5.346674      -1.553876      14.651277          -0.002174
           61              C       1.267354      -1.366860       8.843871       0.080532      26.891242 0.34567652E+03  0.77167297E+04                                 7.960711                            6.324235       0.091749       2.041713                    0.999649      26.512984      75.627764       0.632361       0.433888      -1.047510       0.030379       0.011252      -0.045504       0.055858      -0.008334      -0.002709      -0.003221      -0.057275       0.027332      -0.034607       0.008859       0.025748              8.928964      11.817996       1.735761       1.442594       4.998433       0.018671       9.970464          -0.002278
           62              C       0.003258      -1.658416       8.408816      -0.199967      32.651580 0.45170629E+03  0.10731242E+05                                 8.897452                            7.119320       0.137831       2.016451                    0.999367      29.876662      86.593312       0.612717       0.420777      -1.060487       0.005558      -0.010567       0.001660       0.012054       0.007602      -0.020482      -0.013217       0.003181      -0.025516      -0.024789      -0.003351       0.028140             10.001040      13.043449       1.398583       2.746730       5.245517       0.206420      11.714155           0.003454
           63              C      -0.293854      -1.563958       7.066690       0.160561      32.306642 0.37959807E+03  0.86055341E+04                                 8.995862                            6.588929      -0.171958       1.969000                    0.999245      25.512544      71.445830       0.629963       0.428881      -1.058988      -0.010452      -0.006992      -0.008321       0.015079       0.005312       0.008720      -0.001667       0.024417       0.007650      -0.015342      -0.001517       0.016859             11.020418      16.978502       1.763847       3.784291       4.973073       0.074311      11.109677          -0.005015
           64              C       0.732455      -1.208006       6.212161      -0.193170      32.189145 0.46120784E+03  0.11036921E+05                                 8.901542                            7.256614       0.011645       1.982615                    0.998178      30.013881      87.899020       0.597795       0.428157      -1.053709       0.004992      -0.010694      -0.003092       0.012200      -0.009916       0.012004       0.014078      -0.007402       0.046660      -0.026174       0.002044       0.024130              9.867325      14.083545       1.875569       0.818152       5.269513      -0.287396      10.248918           0.003421
           65              C       1.993292      -0.934137       6.728140       0.096057      26.718002 0.34160342E+03  0.76099927E+04                                 7.967751                            6.311711       0.014979       2.026491                    0.999005      26.261810      75.050914       0.628696       0.437324      -1.044518      -0.003511      -0.015221       0.047984       0.050463      -0.009809      -0.021370       0.007287      -0.050345      -0.031602      -0.037244       0.001813       0.035431              8.950978      11.327869       1.803407       1.152419       4.903767      -0.055830      10.621299          -0.002817
           66              C      -1.674060      -1.856347       6.628495      -0.130944      37.001849 0.41550040E+03  0.96705433E+04                                 9.742793                            6.825756       0.186405       2.041827                    0.999687      28.860237      82.890932       0.625843       0.420496      -1.060282       0.023313       0.006545       0.009490       0.026008      -0.000951      -0.026317       0.009926       0.000103      -0.038542      -0.032724       0.005746       0.026977             12.362851      19.173549       1.190725       7.463615       5.291235      -0.063047      12.623768           0.003448
           67              C       2.946465       8.752182       9.558536      -0.020848      38.550730 0.44160202E+03  0.10331357E+05                                 9.821131                            6.923715       0.068692       2.020710                    0.999258      27.250724      75.934763       0.643134       0.407079      -1.079717       0.024871      -0.037452       0.013966       0.047077       0.000850       0.008859       0.006578       0.012065       0.006886      -0.011424      -0.002346       0.013770             12.303197      10.279219      -3.148862       2.580957      20.168812      -0.688677       6.461562          -0.000338
           68              C       2.253246       7.666447       9.093406      -0.172974      38.465220 0.47186232E+03  0.11356171E+05                                 9.991218                            7.312647       0.014998       1.966036                    0.999679      30.557528      89.735892       0.598859       0.424977      -1.055709       0.012652      -0.007487      -0.000552       0.014711      -0.000744       0.006575      -0.000574       0.061912       0.085165      -0.045163       0.013802       0.031361             12.013644       9.532290      -2.011337       2.021174      20.304297      -0.336714       6.204344           0.000014
           69              C       2.738468       6.351999       9.271559       0.084273      34.618358 0.40756048E+03  0.93931245E+04                                 9.309423                            6.783152      -0.106909       1.979492                    0.999322      26.384156      74.189519       0.627749       0.423353      -1.063782      -0.012128       0.003371      -0.010955       0.016687      -0.001765       0.008260       0.006659      -0.037840      -0.048275      -0.022975      -0.005004       0.027979             11.221205       8.906796      -1.626802       2.096821      19.044509      -0.141616       5.712312           0.000037
           70              C       2.022868       5.208987       8.832638      -0.147205      32.612800 0.42472991E+03  0.99159207E+04                                 8.790226                            6.841936       0.215619       2.037869                    0.999810      29.295470      83.611477       0.634760       0.413311      -1.067424       0.014216       0.001607       0.001422       0.014377       0.001432       0.021381      -0.005413       0.032349      -0.030124      -0.023361      -0.008726       0.032087              9.828137       8.546463      -1.175849       1.799534      15.431830       0.258640       5.506119           0.000004
           71              C       2.537911       3.964104       8.972020      -0.107617      31.781953 0.43086452E+03  0.10129542E+05                                 8.771458                            6.990538      -0.041325       1.957135                    0.999643      29.460834      85.316452       0.612555       0.425316      -1.056225       0.021377       0.007942       0.007494       0.024004       0.019910       0.007532       0.013984       0.013146      -0.005009      -0.022990      -0.005756       0.028746              9.716499       9.321108      -2.420068       1.926295      14.209457      -0.172084       5.618933           0.000144
           72              C       3.824135       3.773481       9.542472      -0.014548      37.676042 0.44362158E+03  0.10421110E+05                                 9.785087                            7.005238      -0.077545       1.978291                    0.999233      27.412247      77.281326       0.628551       0.414824      -1.071480      -0.024922       0.034958      -0.011181       0.044364       0.005670       0.005811       0.006379       0.018665       0.003689      -0.013250      -0.001323       0.014572             12.307133      10.069059      -3.259916       1.714222      20.689016       1.204314       6.163324           0.000675
           73              C       4.508977       4.855100      10.022337      -0.167529      38.091673 0.48533742E+03  0.11812584E+05                                10.085924                            7.523403      -0.281786       1.876641                    0.998381      31.028831      92.901921       0.575425       0.437337      -1.043768      -0.012648       0.007349      -0.001582       0.014714      -0.000163      -0.003721      -0.004114       0.061987       0.072591      -0.043345       0.017044       0.026301             12.267760       9.190004      -1.183937       1.662499      21.125229       0.983867       6.488046           0.000042
           74              C       3.997111       6.162557       9.906025       0.079132      34.578313 0.41339066E+03  0.95820605E+04                                 9.365301                            6.869391      -0.114363       1.977265                    0.999355      26.626610      75.617029       0.617306       0.428062      -1.058555       0.015814      -0.002049       0.006877       0.017366      -0.000649       0.012709       0.005004      -0.039593      -0.047608      -0.027060      -0.001256       0.028315             11.392875       9.057590      -1.190710       2.032993      19.227921       0.459622       5.893113           0.000011
           75              C       4.679841       7.299230      10.409684      -0.140160      35.579679 0.45061273E+03  0.10714728E+05                                 9.461935                            7.132923       0.121941       2.013988                    0.999371      29.668156      86.446670       0.608367       0.423412      -1.057257      -0.016420      -0.002257      -0.000339       0.016578      -0.005198       0.016349       0.000587       0.027658       0.015996      -0.018247      -0.006923       0.025170             11.037820       9.616085      -1.213474       2.195901      17.201640       0.157223       6.295736          -0.000040
           76              C       4.172441       8.551434      10.246025      -0.125550      34.706997 0.44491999E+03  0.10530481E+05                                 9.243805                            7.040034       0.075564       1.986848                    0.999600      29.740250      86.046926       0.619499       0.417733      -1.062375      -0.024068      -0.012633      -0.005626       0.027759       0.017586       0.008493       0.013435       0.011447       0.004642      -0.021275      -0.005393       0.026668             10.702047       9.921444      -2.820697       2.634468      15.692771      -0.678258       6.491925          -0.000106
           77              C       6.223972      -2.457850       9.401641       0.570951      23.964572 0.25618148E+03  0.53445498E+04                                 7.709149                            5.691988       0.007937       2.056835                    0.999654      22.678543      64.027070       0.619058       0.474255      -1.017112      -0.024186       0.057041      -0.002603       0.062012       0.021206      -0.050080      -0.011034       0.055641       0.218601      -0.071702      -0.027234       0.098936              9.307240       8.389770      -2.006547       1.863156      13.912415       0.013792       5.619536           0.001168
           78              C       4.409731       2.400568       9.600809       0.575100      23.904804 0.25785268E+03  0.53883675E+04                                 7.725978                            5.720325      -0.088872       2.025459                    0.999565      22.674922      64.077887       0.615913       0.475884      -1.016203       0.025407      -0.054066      -0.005602       0.060000       0.024473      -0.043838      -0.021116       0.055269       0.216300      -0.073119      -0.023600       0.096720              9.399102       8.190357      -2.445460       1.209273      14.754124       1.232865       5.252824           0.000279
           79              C      -2.846352       0.149897      10.875418       0.082742      26.819550 0.34459508E+03  0.76858850E+04                                 7.945439                            6.313403       0.096907       2.044054                    0.999661      26.460774      75.424163       0.633100       0.433760      -1.047679      -0.029964       0.046412       0.002174       0.055287      -0.000302      -0.009425      -0.007080      -0.044815       0.066793      -0.035134       0.008234       0.026900              8.910503      11.791023       0.886809       2.067984       9.540734       1.367322       5.399752           0.001646
           80              C      -1.582256       0.484161      11.278587      -0.199645      32.616750 0.45123149E+03  0.10716887E+05                                 8.892107                            7.116586       0.137607       2.016877                    0.999352      29.851239      86.500451       0.612719       0.420896      -1.060437      -0.005562      -0.004927       0.009407       0.011988      -0.021248       0.001223      -0.014046       0.005958      -0.014761      -0.024495      -0.002828       0.027323              9.993420      13.031278       2.232348       2.118141      11.071909       1.933869       5.877072          -0.003030
           81              C      -1.285144       1.797795      11.569429       0.162305      32.254819 0.37903449E+03  0.85894711E+04                                 8.987185                            6.584881      -0.171426       1.969522                    0.999243      25.487481      71.359398       0.630043       0.428991      -1.058932       0.010912       0.005949       0.009057       0.015378       0.006770       0.007053       0.002737       0.009072      -0.036412      -0.014191      -0.002020       0.016211             11.006401      16.952720       3.118595       2.760618      10.562789       1.731426       5.503695           0.003349
           82              C      -2.311453       2.718248      11.470992      -0.192992      32.162933 0.46083042E+03  0.11025249E+05                                 8.896792                            7.253928       0.011392       1.982867                    0.998167      29.994405      87.821486       0.597891       0.428190      -1.053725      -0.005415       0.000180       0.011151       0.012397       0.014107      -0.006348       0.016879      -0.017252       0.017032      -0.026080       0.002426       0.023654              9.860730      14.071867       0.249545       2.027969       9.998233       1.114552       5.512089          -0.003407
           83              C      -3.572290       2.301370      11.061784       0.097770      26.658084 0.34069548E+03  0.75841157E+04                                 7.954397                            6.302111       0.019923       2.028597                    0.999032      26.220188      74.884636       0.629405       0.437157      -1.044701       0.003684      -0.049908       0.001239       0.050059      -0.017325      -0.015853      -0.005200      -0.008943       0.095869      -0.037470       0.001088       0.036382              8.934922      11.306198       0.589348       2.051397      10.172694       1.507215       5.325875           0.000977
           84              C       0.095062       2.134833      11.974289      -0.130250      36.942226 0.41490936E+03  0.96530404E+04                                 9.733015                            6.821504       0.187074       2.042584                    0.999681      28.830564      82.780931       0.625975       0.420570      -1.060269      -0.023451      -0.007497      -0.009336       0.026331      -0.024667      -0.008664       0.003191       0.023274       0.032506      -0.032782       0.005845       0.026937             12.346640      19.144035       6.804965       3.256328      12.052861       1.941631       5.843024          -0.003214
           85              C      -3.117385       6.677254      11.107681      -0.021282      38.568964 0.44184729E+03  0.10338578E+05                                 9.823941                            6.925492       0.069275       2.020760                    0.999259      27.259840      75.966752       0.643068       0.407062      -1.079724       0.024889       0.024331      -0.032020       0.047294       0.008194       0.003363       0.008016       0.007027      -0.008145      -0.011335      -0.002347       0.013681             12.306949      10.281603       3.370191      -2.285950       7.945859      -4.313884      18.693385          -0.001240
           86              C      -3.810604       6.539845       9.934529      -0.173034      38.466777 0.47189243E+03  0.11357085E+05                                 9.991276                            7.312702       0.015489       1.966155                    0.999680      30.559591      89.742913       0.598878       0.424956      -1.055721       0.012581       0.001920      -0.007351       0.014697       0.006546       0.001295       0.019615      -0.005920      -0.118914      -0.045296       0.013836       0.031460             12.013719       9.532298       2.509436      -1.353483       7.526435      -4.123906      18.982424          -0.000103
           87              C      -3.325382       7.084193       8.724901       0.084327      34.616959 0.40755125E+03  0.93929341E+04                                 9.309466                            6.783295      -0.107203       1.979433                    0.999322      26.383715      74.190319       0.627706       0.423380      -1.063756      -0.012276      -0.011203       0.000176       0.016620       0.008380       0.000660      -0.006205       0.005340       0.081312      -0.022935      -0.005047       0.027982             11.221252       8.906469       2.472487      -0.963537       6.866159      -3.751335      17.891127          -0.000022
           88              C      -4.040982       6.988189       7.504282      -0.147207      32.612669 0.42474336E+03  0.99163721E+04                                 8.790452                            6.842249       0.215330       2.037811                    0.999810      29.295358      83.613354       0.634713       0.413335      -1.067402       0.014019       0.001338       0.002038       0.014229       0.020032       0.007492      -0.004306       0.028459      -0.042114      -0.023423      -0.008654       0.032077              9.828394       8.546449       2.059468      -0.615885       6.167003      -2.487656      14.771729           0.000045
           89              C      -3.525939       7.475595       6.350335      -0.107227      31.771826 0.43072003E+03  0.10125359E+05                                 8.770150                            6.989813      -0.042168       1.956987                    0.999641      29.454325      85.296043       0.612524       0.425370      -1.056185       0.021190       0.005435       0.009842       0.023988       0.001473       0.021214       0.012788       0.017081       0.006317      -0.023014      -0.005661       0.028675              9.715004       9.319449       2.534023      -1.772839       6.405676      -2.484618      13.419887           0.000252
           90              C      -2.239715       8.076699       6.329681      -0.014711      37.670070 0.44360499E+03  0.10420536E+05                                 9.783924                            7.005045      -0.077295       1.978422                    0.999231      27.410883      77.274682       0.628573       0.414817      -1.071494      -0.025205      -0.020402       0.030480       0.044504       0.003805       0.007135       0.008522       0.011942      -0.016653      -0.013415      -0.001155       0.014570             12.305207      10.067552       2.569219      -2.638435       6.679341      -2.947257      20.168727           0.002041
           91              C      -1.554873       8.229406       7.503074      -0.167176      38.072947 0.48510910E+03  0.11805600E+05                                10.083331                            7.522224      -0.281825       1.876824                    0.998371      31.017534      92.861511       0.575404       0.437406      -1.043731      -0.012872      -0.003170       0.006728       0.014866      -0.003602      -0.001195       0.014953      -0.002120      -0.120001      -0.043467       0.017035       0.026432             12.263999       9.187224       1.929327      -0.662490       7.132292      -3.162001      20.472481           0.000229
           92              C      -2.066739       7.746336       8.723573       0.079273      34.574147 0.41335908E+03  0.95812806E+04                                 9.365176                            6.869593      -0.115224       1.977061                    0.999354      26.624985      75.615709       0.617226       0.428120      -1.058504       0.015703       0.007476       0.000023       0.017391       0.012378       0.003031      -0.007753       0.003228       0.080621      -0.027062      -0.001217       0.028279             11.392518       9.057152       2.287201      -0.563484       6.719475      -3.247793      18.400927           0.000122
           93              C      -1.384009       7.906210       9.956511      -0.140029      35.579043 0.45060801E+03  0.10714716E+05                                 9.462395                            7.133329       0.121429       2.013864                    0.999369      29.667514      86.448575       0.608286       0.423464      -1.057212      -0.016498       0.000476      -0.002317       0.016667       0.017158      -0.000411       0.006306       0.007957      -0.043398      -0.018210      -0.006969       0.025180             11.038333       9.616336       2.450098      -0.539470       7.091101      -2.840147      16.407563          -0.000074
           94              C      -1.891409       7.393448      11.110580      -0.125804      34.716218 0.44506938E+03  0.10534939E+05                                 9.245244                            7.041089       0.075484       1.986728                    0.999600      29.746745      86.070493       0.619468       0.417718      -1.062381      -0.024209      -0.001741      -0.013742       0.027892       0.003220       0.019385       0.013392       0.011599       0.004619      -0.021252      -0.005565       0.026817             10.703694       9.922554       3.327768      -1.955711       7.605518      -3.076282      14.583008          -0.000278
           95              C       0.160122       9.712492       0.315240       0.570392      23.970466 0.25626724E+03  0.53465108E+04                                 7.708515                            5.691592       0.011816       2.058025                    0.999661      22.680324      64.022349       0.619331       0.474030      -1.017285      -0.024171      -0.018689       0.054068       0.062104      -0.053952       0.006283       0.027860      -0.075971      -0.177925      -0.071730      -0.026973       0.098703              9.306487       8.388621       2.355992      -1.393644       6.280997      -2.248092      13.249842           0.001981
           96              C      -1.654119       8.522785       5.029950       0.574809      23.900325 0.25782634E+03  0.53874859E+04                                 7.724270                            5.719528      -0.086007       2.026512                    0.999570      22.669877      64.054140       0.616060       0.475800      -1.016284       0.025294       0.010145      -0.053501       0.060042      -0.048948       0.011091       0.019241      -0.080350      -0.192655      -0.073119      -0.023327       0.096446              9.396700       8.189234       1.853793      -2.001238       5.347045      -1.554456      14.653821          -0.000540
           97              C       3.217498      10.384438       3.234290       0.081361      26.862087 0.34521819E+03  0.77035496E+04                                 7.953821                            6.319135       0.095946       2.043263                    0.999660      26.492108      75.541184       0.632785       0.433763      -1.047638      -0.030281      -0.011237       0.045351       0.055677      -0.008945      -0.002830      -0.002899      -0.057702       0.026486      -0.034860       0.008720       0.026139              8.920960      11.806529       1.733691       1.441605       4.994199       0.018529       9.962151           0.003172
           98              C       4.481594      10.675994       3.669345      -0.200250      32.647109 0.45163580E+03  0.10728900E+05                                 8.896334                            7.118592       0.138350       2.016700                    0.999365      29.871981      86.570502       0.612785       0.420757      -1.060525      -0.005401       0.010222      -0.001767       0.011695       0.007516      -0.020305      -0.013087       0.003046      -0.025604      -0.024637      -0.003230       0.027867              9.999740      13.041532       1.398186       2.746656       5.244868       0.206299      11.712820          -0.003331
           99              C       4.778706      10.581536       5.011471       0.161456      32.289337 0.37936057E+03  0.85987928E+04                                 8.992994                            6.587101      -0.171840       1.969108                    0.999244      25.503273      71.413917       0.630018       0.428911      -1.058971       0.010633       0.006730       0.008244       0.015044       0.005103       0.008611      -0.001682       0.023769       0.006948      -0.014869      -0.001647       0.016516             11.016595      16.972030       1.763024       3.782471       4.971626       0.074069      11.106128           0.004768
          100              C       3.752397      10.225584       5.866000      -0.193619      32.192673 0.46127059E+03  0.11038601E+05                                 8.901677                            7.256736       0.012167       1.982769                    0.998178      30.015302      87.898759       0.597846       0.428113      -1.053754      -0.005013       0.010308       0.003117       0.011878      -0.009998       0.011944       0.013989      -0.007222       0.046266      -0.026116       0.002186       0.023930              9.867503      14.084076       1.875472       0.818325       5.269483      -0.287486      10.248948          -0.003938
          101              C       2.491560       9.951715       5.350021       0.096636      26.698032 0.34128850E+03  0.76009514E+04                                 7.962876                            6.308077       0.017048       2.027280                    0.999018      26.248160      74.993125       0.629008       0.437224      -1.044616       0.003765       0.014762      -0.047883       0.050248      -0.009824      -0.021435       0.007579      -0.050977      -0.031381      -0.037482       0.001668       0.035814              8.945336      11.320645       1.801943       1.151575       4.900890      -0.055970      10.614473           0.001840
          102              C       6.158912      10.873925       5.449666      -0.131753      37.019270 0.41573593E+03  0.96773425E+04                                 9.745679                            6.827656       0.186282       2.041743                    0.999684      28.867932      82.917177       0.625764       0.420491      -1.060291      -0.023134      -0.006970      -0.009634       0.026011      -0.000875      -0.026160       0.009896       0.000600      -0.038509      -0.032522       0.005610       0.026912             12.366798      19.180042       1.190889       7.466932       5.292642      -0.062934      12.627710          -0.003728
          103              C       1.538387       0.265396       2.519625      -0.020993      38.553125 0.44166041E+03  0.10333078E+05                                 9.821495                            6.924187       0.068987       2.020790                    0.999258      27.252690      75.941867       0.643109       0.407081      -1.079715      -0.024974       0.037510      -0.013992       0.047186       0.000910       0.008823       0.006583       0.011923       0.006878      -0.011354      -0.002373       0.013727             12.303254      10.279221      -3.148490       2.580996      20.168735      -0.688744       6.461807           0.000754
          104              C       2.231606       1.351131       2.984755      -0.173051      38.467504 0.47190946E+03  0.11357592E+05                                 9.991469                            7.312927       0.015382       1.966126                    0.999680      30.559626      89.743242       0.598857       0.424967      -1.055715      -0.012721       0.007526       0.000590       0.014792      -0.000691       0.006654      -0.000540       0.061995       0.085336      -0.045231       0.013763       0.031468             12.013715       9.532166      -2.011154       2.021147      20.304482      -0.336710       6.204497           0.000049
          105              C       1.746384       2.665579       2.806602       0.084259      34.618384 0.40756975E+03  0.93933825E+04                                 9.309350                            6.783199      -0.106948       1.979470                    0.999322      26.384554      74.190586       0.627751       0.423349      -1.063786       0.012104      -0.003378       0.010987       0.016692      -0.001764       0.008283       0.006658      -0.037912      -0.048202      -0.022995      -0.005007       0.028002             11.220911       8.906415      -1.626659       2.096710      19.044076      -0.141621       5.712241          -0.000036
          106              C       2.461984       3.808591       3.245523      -0.147244      32.612807 0.42474166E+03  0.99162123E+04                                 8.790030                            6.841923       0.215752       2.037892                    0.999810      29.295924      83.611433       0.634779       0.413297      -1.067438      -0.014245      -0.001597      -0.001367       0.014399       0.001456       0.021411      -0.005417       0.032327      -0.030082      -0.023385      -0.008714       0.032099              9.827770       8.546025      -1.175601       1.799400      15.431262       0.258695       5.506023          -0.000033
          107              C       1.946941       5.053474       3.106141      -0.107494      31.776331 0.43078529E+03  0.10127139E+05                                 8.770384                            6.989913      -0.041263       1.957202                    0.999643      29.457122      85.301376       0.612585       0.425318      -1.056231      -0.021401      -0.007938      -0.007485       0.024022       0.019933       0.007521       0.013921       0.013167      -0.004889      -0.022988      -0.005731       0.028718              9.715123       9.319761      -2.419735       1.925908      14.207325      -0.172132       5.618282          -0.000229
          108              C       0.660717       5.244097       2.535689      -0.014646      37.670881 0.44358907E+03  0.10420025E+05                                 9.783837                            7.004763      -0.076909       1.978507                    0.999234      27.410759      77.272758       0.628609       0.414799      -1.071510       0.024936      -0.035029       0.011265       0.044449       0.005708       0.005782       0.006427       0.018767       0.003699      -0.013338      -0.001274       0.014612             12.305010      10.067522      -3.259276       1.713773      20.685007       1.204169       6.162503          -0.001470
          109              C      -0.024125       4.162478       2.055824      -0.167519      38.084617 0.48525939E+03  0.11810077E+05                                10.084443                            7.522673      -0.281326       1.876830                    0.998380      31.025189      92.885202       0.575474       0.437322      -1.043789       0.012667      -0.007354       0.001529       0.014727      -0.000183      -0.003691      -0.004030       0.061978       0.072750      -0.043357       0.017053       0.026304             12.265434       9.188614      -1.183860       1.662202      21.120556       0.983746       6.487132          -0.000174
          110              C       0.487741       2.855021       2.172136       0.079158      34.574923 0.41336248E+03  0.95811977E+04                                 9.364582                            6.869117      -0.114083       1.977369                    0.999356      26.625311      75.611314       0.617327       0.428057      -1.058563      -0.015802       0.002060      -0.006934       0.017379      -0.000659       0.012779       0.005008      -0.039609      -0.047435      -0.027111      -0.001185       0.028296             11.391618       9.056720      -1.190729       2.032774      19.225455       0.459529       5.892678          -0.000074
          111              C      -0.194989       1.718348       1.668477      -0.140103      35.573651 0.45054359E+03  0.10712557E+05                                 9.460725                            7.132321       0.122672       2.014267                    0.999372      29.664387      86.430486       0.608406       0.423405      -1.057273       0.016474       0.002303       0.000202       0.016636      -0.005242       0.016419       0.000530       0.027566       0.016185      -0.018247      -0.006983       0.025230             11.036082       9.614378      -1.213120       2.195497      17.198883       0.157244       6.294984           0.000052
          112              C       0.312411       0.466144       1.832136      -0.125479      34.703398 0.44488495E+03  0.10529457E+05                                 9.243240                            7.039852       0.075324       1.986800                    0.999601      29.738824      86.042339       0.619494       0.417744      -1.062366       0.024128       0.012639       0.005611       0.027810       0.017609       0.008550       0.013377       0.011417       0.004794      -0.021255      -0.005428       0.026684             10.701039       9.920506      -2.819782       2.634332      15.690932      -0.678038       6.491680           0.000220
          113              C      -1.739120      11.475428       2.676520       0.570836      23.962303 0.25617364E+03  0.53442554E+04                                 7.708245                            5.691621       0.009540       2.057414                    0.999656      22.676203      64.016162       0.619134       0.474208      -1.017154       0.024068      -0.057109       0.002749       0.062034       0.021300      -0.050005      -0.011202       0.055863       0.217970      -0.071725      -0.027072       0.098797              9.305854       8.388490      -2.005962       1.862595      13.910393       0.013627       5.618680          -0.001560
          114              C       0.075121       6.617010       2.477352       0.575141      23.898487 0.25779118E+03  0.53867052E+04                                 7.724654                            5.719697      -0.088032       2.025856                    0.999566      22.670018      64.059611       0.615945       0.475893      -1.016209      -0.025401       0.054098       0.005626       0.060029       0.024544      -0.043834      -0.021149       0.055415       0.215440      -0.073080      -0.023470       0.096549              9.397126       8.189032      -2.444820       1.208730      14.750619       1.232578       5.251729          -0.000054
          115              C       7.331204       8.867681       1.202743       0.082590      26.820416 0.34461656E+03  0.76864453E+04                                 7.945522                            6.313606       0.097261       2.044165                    0.999661      26.461188      75.424507       0.633092       0.433761      -1.047684       0.030043      -0.046475      -0.002107       0.055380      -0.000303      -0.009611      -0.006813      -0.044586       0.066639      -0.035058       0.008359       0.026700              8.910497      11.790635       0.886798       2.068369       9.540750       1.367238       5.400108          -0.002856
          116              C       6.067108       8.533417       0.799574      -0.199550      32.611084 0.45114003E+03  0.10713995E+05                                 8.890410                            7.115366       0.138480       2.017144                    0.999356      29.848435      86.484770       0.612846       0.420837      -1.060492       0.005537       0.004851      -0.009314       0.011873      -0.021351       0.001271      -0.013997       0.006017      -0.014513      -0.024532      -0.002855       0.027386              9.991342      13.028112       2.231379       2.117845      11.069846       1.933339       5.876067           0.003069
          117              C       5.769996       7.219783       0.508732       0.161930      32.259697 0.37911347E+03  0.85916073E+04                                 8.987620                            6.585277      -0.171214       1.969550                    0.999243      25.490289      71.365953       0.630073       0.428953      -1.058968      -0.010837      -0.005927      -0.009077       0.015329       0.006781       0.007151       0.002771       0.009161      -0.036908      -0.014388      -0.001973       0.016361             11.006902      16.953178       3.118827       2.760892      10.563497       1.731605       5.504030          -0.004568
          118              C       6.796305       6.299330       0.607169      -0.193010      32.166021 0.46087642E+03  0.11026637E+05                                 8.897015                            7.254001       0.011901       1.982943                    0.998174      29.997992      87.833455       0.597923       0.428156      -1.053745       0.005383      -0.000109      -0.011162       0.012393       0.014111      -0.006340       0.016928      -0.017325       0.016881      -0.026098       0.002381       0.023718              9.861018      14.071777       0.250115       2.028310       9.998863       1.114906       5.512414           0.003538
          119              C       8.057142       6.716208       1.016377       0.097579      26.663369 0.34078086E+03  0.75865016E+04                                 7.955518                            6.303015       0.019264       2.028342                    0.999030      26.223411      74.896563       0.629342       0.437172      -1.044690      -0.003752       0.049940      -0.000886       0.050088      -0.017512      -0.015701      -0.005002      -0.009055       0.096239      -0.037606       0.001199       0.036407              8.936228      11.307643       0.590183       2.052158      10.173955       1.507952       5.327085          -0.001863
          120              C       4.389790       6.882745       0.103872      -0.129731      36.923955 0.41467731E+03  0.96461979E+04                                 9.729665                            6.819460       0.187690       2.042881                    0.999683      28.821561      82.746242       0.626094       0.420553      -1.060290       0.023428       0.007518       0.009338       0.026317      -0.024714      -0.008766       0.003197       0.023255       0.033094      -0.032922       0.005906       0.027016             12.341989      19.135917       6.801721       3.254910      12.048965       1.940777       5.841084           0.002565
          121              N       2.265960      -0.994460       8.033306      -0.187766      35.173590 0.48474555E+03  0.11502755E+05                                 8.971752                            7.128849       0.190607       2.103595                    0.998403      26.929983      73.358019       0.656541       0.393148      -1.099131      -0.125113      -0.022836      -0.045577       0.135100      -0.010958      -0.043610      -0.010696      -0.069291       0.135041      -0.075474       0.013571       0.061904             10.251095      12.515161       2.405095       1.192209       5.950779       0.053965      12.287345           0.033701
          122              N      -3.844958       1.032872      10.748718      -0.187850      35.143406 0.48433083E+03  0.11490184E+05                                 8.967704                            7.126889       0.185223       2.102390                    0.998385      26.911691      73.293853       0.656496       0.393268      -1.099073       0.124404       0.037220       0.034606       0.134385      -0.038654      -0.022701      -0.000422      -0.104071       0.031018      -0.075491       0.014870       0.060622             10.245242      12.506229       0.458772       2.641216      11.741423       1.770530       6.488073          -0.034994
          123              N       2.218892      10.012038       4.044855      -0.188468      35.182994 0.48491348E+03  0.11507888E+05                                 8.974469                            7.131084       0.186121       2.102280                    0.998387      26.932328      73.371237       0.656291       0.393258      -1.099040       0.125007       0.022732       0.045716       0.135032      -0.010847      -0.043309      -0.011894      -0.070295       0.132231      -0.075499       0.014252       0.061247             10.254303      12.519320       2.405695       1.194185       5.952349       0.054389      12.291240          -0.034601
          124              N       8.329810       7.984706       1.329443      -0.187578      35.137131 0.48422542E+03  0.11486981E+05                                 8.966541                            7.126065       0.185896       2.102673                    0.998378      26.907973      73.279874       0.656545       0.393263      -1.099084      -0.124536      -0.037227      -0.034818       0.134564      -0.038269      -0.023140      -0.001468      -0.104496       0.028976      -0.075527       0.014879       0.060648             10.243880      12.503540       0.458853       2.641648      11.739720       1.770604       6.488382           0.033834
          125              O       3.637396      -0.892156      10.728306      -0.502605      39.607945 0.58779487E+03  0.14466945E+05                                 9.326979                            7.579928       0.203076       2.115560                    0.997838      27.596704      73.697999       0.678921       0.366552      -1.131670       0.030938       0.014016      -0.004001       0.034199      -0.037880       0.037605       0.012670      -0.038818       0.095193      -0.072851       0.023741       0.049110             10.771757       8.070057       0.666970       2.169212       6.691704      -0.256033      17.553509          -0.021556
          126              O       5.435639      -0.098378      11.789131      -0.499379      37.091404 0.57712366E+03  0.14111160E+05                                 8.845251                            7.465623       0.389604       2.183374                    0.997407      27.208820      71.952235       0.691700       0.362155      -1.137360      -0.015839      -0.005343      -0.027361       0.032063       0.007565      -0.027925       0.000385      -0.002146      -0.158575      -0.061886       0.023103       0.038783              9.949469      12.261815       3.236909      -2.398238       8.209913      -1.616015       9.376679          -0.015928
          127              O       4.991625      -0.023166       7.024658      -0.481052      35.019306 0.53585681E+03  0.12893170E+05                                 8.579099                            7.226633       0.231954       2.136597                    0.997177      26.983235      71.357454       0.696531       0.365472      -1.131972       0.014363       0.007746       0.024851       0.029731       0.014712      -0.022408      -0.003003       0.002938      -0.136051      -0.051972       0.010289       0.041683              9.643396      12.124127       2.897649      -3.213645       6.863529      -1.212231       9.942534           0.008082
          128              O       6.830271       0.670500       8.087053      -0.508490      37.276254 0.55252210E+03  0.13382400E+05                                 8.908229                            7.292267       0.389784       2.168303                    0.999147      27.564840      72.888938       0.700672       0.360917      -1.136710      -0.023161      -0.008039      -0.001467       0.024560      -0.041855       0.033725       0.014275      -0.059500       0.075945      -0.077044       0.035897       0.041147             10.336941       6.960824       0.354837       1.458602       5.859053       0.261505      18.190946           0.025898
          129              O       6.911306      -1.521943       9.884767      -0.509704      39.818573 0.59159960E+03  0.14582575E+05                                 9.351210                            7.597679       0.223936       2.119892                    0.997919      27.700703      74.006386       0.679101       0.365902      -1.132290      -0.030797       0.007773      -0.012134       0.034002       0.048493      -0.026899       0.018412      -0.056013       0.045350      -0.075253       0.026554       0.048699             10.801717       8.089191       1.890678       1.258454      16.868443       2.753625       7.447518           0.004095
          130              O       5.113063      -2.313456       8.822251      -0.499280      37.095601 0.57710582E+03  0.14110173E+05                                 8.843998                            7.463822       0.397596       2.185579                    0.997426      27.213397      71.955573       0.692039       0.361992      -1.137524       0.016251       0.024972       0.012859       0.032450      -0.028723      -0.000308      -0.021247       0.070248       0.061953      -0.060702       0.022195       0.038507              9.948774      12.262111      -3.219576       2.422782      10.161615      -1.037374       7.422597          -0.007948
          131              O       5.557077       2.275956      10.104106      -0.484255      35.104520 0.53740296E+03  0.12938999E+05                                 8.588875                            7.233718       0.245954       2.139936                    0.997195      27.030884      71.494862       0.696709       0.365136      -1.132294      -0.015049      -0.021680      -0.014567       0.030145      -0.025175       0.007725      -0.020581       0.061866       0.042729      -0.051464       0.010251       0.041213              9.655254      12.137489      -3.909853       1.868668      10.369957      -0.178184       6.458317           0.009104
          132              O       3.718431       1.454488       9.137129      -0.515456      37.518164 0.55675872E+03  0.13510187E+05                                 8.940365                            7.315095       0.408636       2.171838                    0.999198      27.681807      73.255854       0.700338       0.360416      -1.137155       0.023208      -0.001273       0.007811       0.024521       0.045952      -0.031609       0.013483      -0.058079       0.084535      -0.079332       0.036326       0.043006             10.378154       6.983923       1.300926       0.757859      17.129142       3.596771       7.021396           0.002210
          133              O       0.847456       9.909734       1.349855      -0.508346      39.781324 0.59090532E+03  0.14561813E+05                                 9.348461                            7.595590       0.216034       2.118013                    0.997882      27.678690      73.948710       0.678847       0.366131      -1.132064      -0.030124      -0.014321       0.003976       0.033591      -0.039639       0.038829       0.013922      -0.040829       0.091429      -0.075346       0.026342       0.049004             10.798719       8.086853       0.668687       2.171247       6.706197      -0.259356      17.603107          -0.003940
          134              O      -0.950787       9.115956       0.289030      -0.497156      37.044269 0.57613694E+03  0.14081759E+05                                 8.841209                            7.461916       0.381414       2.181523                    0.997327      27.179284      71.873174       0.691463       0.362415      -1.137096       0.016082       0.005361       0.026837       0.031743       0.008343      -0.027866      -0.000125      -0.000242      -0.152804      -0.060101       0.020954       0.039147              9.945329      12.256940       3.235977      -2.397097       8.206255      -1.615392       9.372791          -0.021467
          135              O      -0.506773       9.040744       5.053503      -0.480790      35.015810 0.53575898E+03  0.12890062E+05                                 8.578063                            7.225570       0.233714       2.137142                    0.997165      26.981564      71.347948       0.696650       0.365432      -1.132019      -0.014961      -0.008085      -0.024358       0.029707       0.014476      -0.021865      -0.003298       0.004460      -0.130240      -0.049903       0.009162       0.040741              9.642425      12.123329       2.897823      -3.212404       6.862786      -1.211911       9.941159           0.018346
          136              O      -2.345419       8.347078       3.991108      -0.515409      37.503366 0.55654890E+03  0.13504258E+05                                 8.940336                            7.315621       0.400456       2.169763                    0.999168      27.670327      73.230903       0.700017       0.360604      -1.136970       0.022615       0.008156       0.001527       0.024089      -0.043541       0.034893       0.015195      -0.062669       0.070249      -0.079392       0.036523       0.042868             10.377804       6.983532       0.356420       1.460208       5.877964       0.260685      18.271916           0.013076
          137              O      -2.426454      10.539521       2.193394      -0.508968      39.787065 0.59107315E+03  0.14566317E+05                                 9.346818                            7.594731       0.222976       2.119888                    0.997907      27.687102      73.961062       0.679177       0.365944      -1.132261       0.030378      -0.007903       0.012790       0.033895       0.048528      -0.027130       0.018433      -0.056171       0.045374      -0.075451       0.026702       0.048749             10.796084       8.085287       1.890220       1.257530      16.859021       2.750423       7.443946          -0.001975
          138              O      -0.628211      11.331034       3.255910      -0.497545      37.060732 0.57647349E+03  0.14091763E+05                                 8.842388                            7.462932       0.386228       2.182675                    0.997368      27.189861      71.901041       0.691591       0.362302      -1.137207      -0.016389      -0.024807      -0.012802       0.032371      -0.029022      -0.000385      -0.020816       0.070058       0.058675      -0.060171       0.021473       0.038698              9.946674      12.259212      -3.218944       2.421196      10.159623      -1.036734       7.421186           0.017606
          139              O      -1.072225       6.741622       1.974055      -0.483233      35.075853 0.53689869E+03  0.12923869E+05                                 8.585013                            7.231017       0.243035       2.139331                    0.997188      27.015715      71.447275       0.696736       0.365206      -1.132235       0.015065       0.021565       0.014960       0.030263      -0.025056       0.007339      -0.020333       0.061497       0.040695      -0.050925       0.010182       0.040744              9.650437      12.131758      -3.907218       1.866767      10.363848      -0.177180       6.455703          -0.012512
          140              O       0.766421       7.563090       2.941032      -0.515351      37.501699 0.55650721E+03  0.13502610E+05                                 8.938465                            7.314035       0.406528       2.171426                    0.999188      27.673682      73.231257       0.700301       0.360474      -1.137105      -0.023178       0.001255      -0.008325       0.024660       0.045855      -0.031910       0.013749      -0.057924       0.084514      -0.079444       0.036492       0.042952             10.375538       6.982453       1.300388       0.757197      17.124752       3.594538       7.019410          -0.008045

******************************************************
Auxiliary information for the entire system
The total spin magnetic moment of the unit cell is   0.026007
The total net atomic charge of the unit cell is   0.000002
Accuracy of reproducing the electrostatic potential in the unit cell:
  The inner radius (bohr) =    5.0000
  The outer radius (bohr) =   12.0000
  Valid grid points have density less than (e/(bohr^3)) =    0.0001
  The number of valid grid points were=        25124
  The rms potential error without charges in kcal/mol is=      2.64547
  The rms potential error with partial charges in kcal/mol is=      0.66242
  The RRMSE value at monopole order=      0.25040
  The rms potential error with partial charges and cloud penetration in kcal/mol is=      0.66001
  The RRMSE value at monopole order with cloud penetration is=      0.24949
  The rms potential error with partial charges and atomic dipoles in kcal/mol is=      0.51745
  The RRMSE value at dipole order=      0.19560
  The rms potential error with partial charges, atomic dipoles and cloud penetration in kcal/mol is=      0.50366
  The RRMSE value at dipole order with cloud penetration=      0.19039

******************************************************
The electron densities and ab initio electrostatic potential were computed in VASP using the PBE functional and
projector augmented wave method. See the main text of the journal article for a description of computational details.
The atomic charges, dipoles, and quadrupoles were computed with the DDEC6 method as described in
(a) T. A. Manz and N. Gabaldon Limas, RSC Adv. 6 (2016) 47771-47801 DOI: 10.1039/c6ra04656h
(b) N. Gabaldon Limas and T. A. Manz, RSC Adv. 8 (2018) 2678-2707 DOI: 10.1039/c7ra11829e.
For each atom in the material, the electron cloud parameters were fit to the spherically averaged atom-in-material
electron density using radial positions for which this density was between 10^-4 and 10^-2 electrons per cubic bohr.
The polarizabilities, dispersion coefficients, and quantum Drude oscillator (QDO) parameters were fit using the MCLF method.
The magnetic structure of the system was optimized in VASP from the default ferromagnetic initial guess using spin polarization.
The atomic spin moments (ASMs) were computed on this optimized magnetic structure using the DDEC6 partition as inputs
to the method of T. A. Manz and D. S. Sholl, J. Chem. Theory Comput. 7 (2011) 4146-4164 DOI: 10.1021/ct200539n.
The RMSE and RRMSE were computed using a uniform grid with Ewald summation.
