# Supplementary material for: A collection of forcefield precursors for metal–organic frameworks
Source: RSC Adv. 2019 Nov 13;9(63):36492–507. doi: 10.1039/c9ra07327b (PMC9075174; doi:10.1039/c9ra07327b)
Supplement: RA-009-C9RA07327B-s3704 [file RA-009-C9RA07327B-s3704.xyz]

  324
jmolscript: load "" {1 1 1} spacegroup "x,y,z" unitcell [{     12.410500     0.000000     0.000000 }, {      0.000000    26.217200     0.000000 }, {      0.000000     0.000000    26.221500 }]
Zn    11.393584     0.180374    25.151663     1.054114
Zn     1.016916    26.036826    12.040913     1.054114
Zn     1.016916    13.288974    14.180587     1.054114
Zn    11.393584    12.928226     1.069837     1.054114
Zn     1.016916    26.036826     1.069837     1.054114
Zn    11.393584     0.180374    14.180587     1.054114
Zn    11.393584    12.928226    12.040913     1.054114
Zn     1.016916    13.288974    25.151663     1.054114
Zn    10.498290    20.418480    19.666125     1.062127
Zn     0.159723    18.274175    19.666125     1.068448
Zn     1.912210     5.798720     6.555375     1.062127
Zn    12.250777     7.943025     6.555375     1.068448
Zn     1.912210     7.309880    19.666125     1.062127
Zn    12.250777     5.165575    19.666125     1.068448
Zn    10.498290    18.907320     6.555375     1.062127
Zn     0.159723    21.051625     6.555375     1.068448
H      2.614892    19.799229    22.715685     0.144774
H      3.066635    22.764395    25.432233     0.133023
H      0.043437    22.892859    22.802216     0.126684
H      5.319140    21.605595    25.573829     0.101874
H      4.158759    21.081251     0.280570     0.101460
H      7.139761    19.411215     1.431694     0.098716
H      5.981861    20.352412     1.937769     0.096211
H      8.182243    20.480877     3.096759     0.136755
H     11.176896    23.183870     3.301287     0.128696
H      8.661288    23.204844     0.159951     0.141307
H      9.795608     6.417971     9.604935     0.144774
H      9.343865     3.452805    12.321483     0.133023
H     12.367063     3.324341     9.691466     0.126684
H      7.091360     4.611605    12.463079     0.101874
H      8.251741     5.135949    13.391320     0.101460
H      5.270739     6.805985    14.542444     0.098716
H      6.428639     5.864788    15.048519     0.096211
H      4.228257     5.736323    16.207509     0.136755
H      1.233604     3.033330    16.412037     0.128696
H      3.749212     3.012356    13.270701     0.141307
H      9.795608     6.690629    16.616565     0.144774
H      9.343865     9.655795    13.900017     0.133023
H     12.367063     9.784259    16.530034     0.126684
H      7.091360     8.496995    13.758421     0.101874
H      8.251741     7.972651    12.830180     0.101460
H      5.270739     6.302615    11.679056     0.098716
H      6.428639     7.243812    11.172981     0.096211
H      4.228257     7.372277    10.013991     0.136755
H      1.233604    10.075270     9.809463     0.128696
H      3.749212    10.096244    12.950799     0.141306
H      2.614892    19.526571     3.505815     0.144774
H      3.066635    16.561405     0.789267     0.133023
H      0.043437    16.432941     3.419284     0.126684
H      5.319140    17.720205     0.647671     0.101874
H      4.158759    18.244549    25.940930     0.101460
H      7.139761    19.914585    24.789806     0.098716
H      5.981861    18.973388    24.283731     0.096211
H      8.182243    18.844923    23.124741     0.136755
H     11.176896    16.141930    22.920213     0.128696
H      8.661288    16.120956    26.061549     0.141306
H      9.795608     6.417971     3.505815     0.144774
H      9.343865     3.452805     0.789267     0.133023
H     12.367063     3.324341     3.419284     0.126684
H      7.091360     4.611605     0.647671     0.101874
H      8.251741     5.135949    25.940930     0.101460
H      5.270739     6.805985    24.789806     0.098716
H      6.428639     5.864788    24.283731     0.096211
H      4.228257     5.736323    23.124741     0.136755
H      1.233604     3.033330    22.920213     0.128696
H      3.749212     3.012356    26.061549     0.141307
H      2.614892    19.799229    16.616565     0.144774
H      3.066635    22.764395    13.900017     0.133023
H      0.043437    22.892859    16.530034     0.126684
H      5.319140    21.605595    13.758421     0.101874
H      4.158759    21.081251    12.830180     0.101460
H      7.139761    19.411215    11.679056     0.098716
H      5.981861    20.352412    11.172981     0.096211
H      8.182243    20.480877    10.013991     0.136755
H     11.176896    23.183870     9.809463     0.128696
H      8.661288    23.204844    12.950799     0.141307
H      2.614892    19.526571     9.604935     0.144774
H      3.066635    16.561405    12.321483     0.133023
H      0.043437    16.432941     9.691466     0.126684
H      5.319140    17.720205    12.463079     0.101874
H      4.158759    18.244549    13.391320     0.101460
H      7.139761    19.914585    14.542444     0.098716
H      5.981861    18.973388    15.048519     0.096211
H      8.182243    18.844923    16.207509     0.136755
H     11.176896    16.141930    16.412037     0.128696
H      8.661288    16.120956    13.270701     0.141306
H      9.795608     6.690629    22.715685     0.144774
H      9.343865     9.655795    25.432233     0.133023
H     12.367063     9.784259    22.802216     0.126684
H      7.091360     8.496995    25.573829     0.101874
H      8.251741     7.972651     0.280570     0.101460
H      5.270739     6.302615     1.431694     0.098716
H      6.428639     7.243812     1.937769     0.096211
H      4.228257     7.372277     3.096759     0.136755
H      1.233604    10.075270     3.301287     0.128696
H      3.749212    10.096244     0.159951     0.141306
C      0.431885    20.606719    21.499008     0.635412
C      1.198854    21.254284    22.605555    -0.000546
C      2.324487    20.593611    23.101142    -0.226001
C      3.018234    21.162524    24.202444     0.269212
C      2.601241    22.373758    24.726874    -0.261614
C      1.478091    23.008215    24.191956     0.009176
C      0.789308    22.457654    23.148340    -0.154646
C      0.979188    24.284992    24.863226     0.624973
C      4.770596    20.834809    25.791467    -0.074175
C      6.530405    20.121701     1.172101    -0.068565
C      8.270357    21.736681     1.507736     0.273064
C      8.650118    21.193984     2.727036    -0.258948
C      9.758376    21.747167     3.393062     0.002424
C     10.444677    22.824694     2.852899    -0.147782
C     10.036371    23.372634     1.630977    -0.001751
C      8.944247    22.837803     0.964951    -0.218639
C     10.277135    21.117955     4.659561     0.636477
C     10.810787    24.497352     1.006906     0.625738
C     11.978615     5.610481     8.388258     0.635412
C     11.211646     4.962916     9.494805    -0.000546
C     10.086013     5.623589     9.990391    -0.226001
C      9.392266     5.054676    11.091694     0.269212
C      9.809259     3.843442    11.616124    -0.261614
C     10.932409     3.208985    11.081206     0.009176
C     11.621192     3.759546    10.037590    -0.154646
C     11.431312     1.932208    11.752476     0.624973
C      7.639904     5.382391    12.680717    -0.074175
C      5.880095     6.095499    14.282851    -0.068565
C      4.140143     4.480519    14.618486     0.273064
C      3.760381     5.023216    15.837786    -0.258948
C      2.652124     4.470033    16.503812     0.002424
C      1.965823     3.392506    15.963649    -0.147782
C      2.374129     2.844566    14.741727    -0.001751
C      3.466253     3.379397    14.075701    -0.218639
C      2.133365     5.099245    17.770311     0.636477
C      1.599713     1.719848    14.117656     0.625738
C     11.978615     7.498119    17.833242     0.635412
C     11.211646     8.145684    16.726695    -0.000546
C     10.086013     7.485011    16.231108    -0.226001
C      9.392266     8.053924    15.129805     0.269212
C      9.809259     9.265158    14.605375    -0.261614
C     10.932409     9.899615    15.140294     0.009176
C     11.621192     9.349054    16.183910    -0.154646
C     11.431312    11.176392    14.469024     0.624973
C      7.639904     7.726209    13.540783    -0.074175
C      5.880095     7.013101    11.938649    -0.068565
C      4.140143     8.628081    11.603014     0.273064
C      3.760381     8.085384    10.383714    -0.258948
C      2.652124     8.638567     9.717688     0.002424
C      1.965823     9.716094    10.257851    -0.147782
C      2.374129    10.264034    11.479773    -0.001751
C      3.466253     9.729203    12.145799    -0.218639
C      2.133365     8.009355     8.451189     0.636477
C      1.599713    11.388752    12.103844     0.625738
C      0.431885    18.719081     4.722492     0.635412
C      1.198854    18.071516     3.615945    -0.000546
C      2.324487    18.732189     3.120358    -0.226001
C      3.018234    18.163276     2.019055     0.269212
C      2.601241    16.952042     1.494625    -0.261614
C      1.478091    16.317585     2.029544     0.009176
C      0.789308    16.868146     3.073160    -0.154646
C      0.979188    15.040808     1.358274     0.624973
C      4.770596    18.490991     0.430033    -0.074175
C      6.530405    19.204099    25.049399    -0.068565
C      8.270357    17.589119    24.713764     0.273064
C      8.650118    18.131816    23.494464    -0.258948
C      9.758376    17.578633    22.828438     0.002424
C     10.444677    16.501106    23.368601    -0.147782
C     10.036371    15.953166    24.590523    -0.001751
C      8.944247    16.487997    25.256549    -0.218639
C     10.277135    18.207845    21.561939     0.636477
C     10.810787    14.828448    25.214594     0.625738
C     11.978615     5.610481     4.722492     0.635413
C     11.211646     4.962916     3.615945    -0.000546
C     10.086013     5.623589     3.120358    -0.226001
C      9.392266     5.054676     2.019055     0.269212
C      9.809259     3.843442     1.494625    -0.261614
C     10.932409     3.208985     2.029544     0.009176
C     11.621192     3.759546     3.073160    -0.154646
C     11.431312     1.932208     1.358274     0.624973
C      7.639904     5.382391     0.430033    -0.074175
C      5.880095     6.095499    25.049399    -0.068565
C      4.140143     4.480519    24.713764     0.273064
C      3.760381     5.023216    23.494464    -0.258948
C      2.652124     4.470033    22.828438     0.002424
C      1.965823     3.392506    23.368601    -0.147782
C      2.374129     2.844566    24.590523    -0.001751
C      3.466253     3.379397    25.256549    -0.218639
C      2.133365     5.099245    21.561939     0.636476
C      1.599713     1.719848    25.214594     0.625738
C      0.431885    20.606719    17.833242     0.635413
C      1.198854    21.254284    16.726695    -0.000546
C      2.324487    20.593611    16.231108    -0.226001
C      3.018234    21.162524    15.129805     0.269212
C      2.601241    22.373758    14.605375    -0.261614
C      1.478091    23.008215    15.140294     0.009176
C      0.789308    22.457654    16.183910    -0.154646
C      0.979188    24.284992    14.469024     0.624973
C      4.770596    20.834809    13.540783    -0.074175
C      6.530405    20.121701    11.938649    -0.068565
C      8.270357    21.736681    11.603014     0.273064
C      8.650118    21.193984    10.383714    -0.258948
C      9.758376    21.747167     9.717688     0.002424
C     10.444677    22.824694    10.257851    -0.147782
C     10.036371    23.372634    11.479773    -0.001751
C      8.944247    22.837803    12.145799    -0.218639
C     10.277135    21.117955     8.451189     0.636476
C     10.810787    24.497352    12.103844     0.625738
C      0.431885    18.719081     8.388258     0.635413
C      1.198854    18.071516     9.494805    -0.000546
C      2.324487    18.732189     9.990391    -0.226001
C      3.018234    18.163276    11.091694     0.269212
C      2.601241    16.952042    11.616124    -0.261614
C      1.478091    16.317585    11.081206     0.009176
C      0.789308    16.868146    10.037590    -0.154646
C      0.979188    15.040808    11.752476     0.624973
C      4.770596    18.490991    12.680717    -0.074175
C      6.530405    19.204099    14.282851    -0.068565
C      8.270357    17.589119    14.618486     0.273064
C      8.650118    18.131816    15.837786    -0.258948
C      9.758376    17.578633    16.503812     0.002424
C     10.444677    16.501106    15.963649    -0.147782
C     10.036371    15.953166    14.741727    -0.001751
C      8.944247    16.487997    14.075701    -0.218639
C     10.277135    18.207845    17.770311     0.636476
C     10.810787    14.828448    14.117656     0.625738
C     11.978615     7.498119    21.499008     0.635413
C     11.211646     8.145684    22.605555    -0.000546
C     10.086013     7.485011    23.101142    -0.226001
C      9.392266     8.053924    24.202444     0.269212
C      9.809259     9.265158    24.726874    -0.261614
C     10.932409     9.899615    24.191956     0.009176
C     11.621192     9.349054    23.148340    -0.154646
C     11.431312    11.176392    24.863226     0.624973
C      7.639904     7.726209    25.791467    -0.074175
C      5.880095     7.013101     1.172101    -0.068565
C      4.140143     8.628081     1.507736     0.273064
C      3.760381     8.085384     2.727036    -0.258948
C      2.652124     8.638567     3.393062     0.002424
C      1.965823     9.716094     2.852899    -0.147782
C      2.374129    10.264034     1.630977    -0.001751
C      3.466253     9.729203     0.964951    -0.218639
C      2.133365     8.009355     4.659561     0.636476
C      1.599713    11.388752     1.006906     0.625738
C      5.645536    19.662900     0.000000     0.079119
C      6.764964     6.554300    13.110750     0.079119
C      6.764964     6.554300     0.000000     0.079119
C      5.645536    19.662900    13.110750     0.079119
O     11.808591    21.120576    21.078939    -0.563943
O      0.923341    19.497732    21.066353    -0.607506
O     -0.001241    24.856527    24.309953    -0.573993
O      1.551312    24.629224    25.909464    -0.575729
O      4.040859    20.395671    24.632477    -0.195439
O      7.255178    21.249041     0.728171    -0.203967
O      9.724868    20.107806     5.093789    -0.566256
O     11.286109    21.694733     5.173502    -0.594723
O     11.881813    24.819823     1.578534    -0.577884
O     10.339188    25.037426    26.179546    -0.572828
O      0.601909     5.096624     7.968189    -0.563943
O     11.487159     6.719468     7.955603    -0.607506
O      0.001241     1.360673    11.199203    -0.573993
O     10.859187     1.587976    12.798714    -0.575729
O      8.369641     5.821529    11.521727    -0.195439
O      5.155322     4.968159    13.838921    -0.203967
O      2.685632     6.109394    18.204539    -0.566256
O      1.124391     4.522467    18.284252    -0.594723
O      0.528687     1.397377    14.689284    -0.577884
O      2.071312     1.179774    13.068796    -0.572828
O      0.601909     8.011976    18.253311    -0.563943
O     11.487159     6.389132    18.265897    -0.607506
O      0.001241    11.747927    15.022297    -0.573993
O     10.859187    11.520624    13.422786    -0.575729
O      8.369641     7.287071    14.699773    -0.195439
O      5.155322     8.140441    12.382579    -0.203967
O      2.685632     6.999206     8.016961    -0.566256
O      1.124391     8.586133     7.937248    -0.594723
O      0.528687    11.711223    11.532216    -0.577884
O      2.071312    11.928826    13.152704    -0.572828
O     11.808591    18.205224     5.142561    -0.563943
O      0.923341    19.828068     5.155147    -0.607506
O     -0.001241    14.469273     1.911547    -0.573993
O      1.551312    14.696576     0.312036    -0.575729
O      4.040859    18.930129     1.589023    -0.195439
O      7.255178    18.076759    25.493329    -0.203967
O      9.724868    19.217994    21.127711    -0.566256
O     11.286109    17.631067    21.047998    -0.594723
O     11.881813    14.505977    24.642966    -0.577884
O     10.339188    14.288374     0.041954    -0.572828
O      0.601909     5.096624     5.142561    -0.563943
O     11.487159     6.719468     5.155147    -0.607506
O      0.001241     1.360673     1.911547    -0.573993
O     10.859187     1.587976     0.312036    -0.575729
O      8.369641     5.821529     1.589023    -0.195439
O      5.155322     4.968159    25.493329    -0.203967
O      2.685632     6.109394    21.127711    -0.566256
O      1.124391     4.522467    21.047998    -0.594723
O      0.528687     1.397377    24.642966    -0.577884
O      2.071312     1.179774     0.041954    -0.572828
O     11.808591    21.120576    18.253311    -0.563943
O      0.923341    19.497732    18.265897    -0.607506
O     -0.001241    24.856527    15.022297    -0.573993
O      1.551312    24.629224    13.422786    -0.575729
O      4.040859    20.395671    14.699773    -0.195439
O      7.255178    21.249041    12.382579    -0.203967
O      9.724868    20.107806     8.016961    -0.566256
O     11.286109    21.694733     7.937248    -0.594723
O     11.881813    24.819823    11.532216    -0.577884
O     10.339188    25.037426    13.152704    -0.572828
O     11.808591    18.205224     7.968189    -0.563943
O      0.923341    19.828068     7.955603    -0.607506
O     -0.001241    14.469273    11.199203    -0.573993
O      1.551312    14.696576    12.798714    -0.575729
O      4.040859    18.930129    11.521727    -0.195439
O      7.255178    18.076759    13.838921    -0.203967
O      9.724868    19.217994    18.204539    -0.566256
O     11.286109    17.631067    18.284252    -0.594723
O     11.881813    14.505977    14.689284    -0.577884
O     10.339188    14.288374    13.068796    -0.572828
O      0.601909     8.011976    21.078939    -0.563943
O     11.487159     6.389132    21.066353    -0.607506
O      0.001241    11.747927    24.309953    -0.573993
O     10.859187    11.520624    25.909464    -0.575729
O      8.369641     7.287071    24.632477    -0.195439
O      5.155322     8.140441     0.728171    -0.203967
O      2.685632     6.999206     5.093789    -0.566256
O      1.124391     8.586133     5.173502    -0.594723
O      0.528687    11.711223     1.578534    -0.577884
O      2.071312    11.928826    26.179546    -0.572828

The following XYZ coordinates are in angstroms. Other properties are in atomic units.
The sperically averaged electron density of each atom fit to a function of the form exp(a - br)
eigen_1, eigen_2 and eigen_3 are the three eigenvalues of traceless quadrupole moment tensor
  atom number  atomic symbol              X              Y              Z     net charge C6 coefficient C8 coefficient C10 coefficient fluctuating dipole atomic polarizability isotropic forcefield polarizability              a              b squared Pearson coefficient          <r^3>          <r^4>         wp_QDO          m_QDO          q_QDO       dipole_x       dipole_y       dipole_z         dipole            Qxy            Qxz            Qyz     Q(x^2-y^2)  Q(3z^2 - R^2)        eigen_1        eigen_2        eigen_3 static polarizability      alpha(xx)      alpha(xy)      alpha(xz)      alpha(yy)      alpha(yz)      alpha(zz) atomic spin moment
            1             Zn      11.393584       0.180374      25.151663       1.054114      70.972166 0.12343993E+04  0.35425127E+05                                14.310985                           11.662754       0.305708       2.014396                    0.996676      41.071040     106.717811       0.516503       0.413217      -1.133867      -0.141086       0.052319      -0.163713       0.222361      -0.039046       0.111582      -0.047823       0.079002       0.159702      -0.082921      -0.080158       0.163079             17.936275      14.917923       1.751036      -4.862713      25.341357       1.014637      13.549547          -0.000001
            2             Zn       1.016916      26.036826      12.040913       1.054114      70.972168 0.12343992E+04  0.35425123E+05                                14.310985                           11.662753       0.305708       2.014396                    0.996676      41.071039     106.717807       0.516503       0.413217      -1.133867       0.141086      -0.052319      -0.163712       0.222361      -0.039046      -0.111582       0.047823       0.079002       0.159702      -0.082921      -0.080158       0.163079             17.936276      14.917922       1.751036       4.862712      25.341359      -1.014640      13.549548          -0.000001
            3             Zn       1.016916      13.288974      14.180587       1.054114      70.972169 0.12343992E+04  0.35425124E+05                                14.310985                           11.662753       0.305708       2.014396                    0.996676      41.071039     106.717808       0.516503       0.413217      -1.133867       0.141086       0.052319       0.163712       0.222361       0.039046       0.111582       0.047823       0.079002       0.159702      -0.082921      -0.080158       0.163079             17.936276      14.917922      -1.751037      -4.862712      25.341359      -1.014639      13.549548          -0.000001
            4             Zn      11.393584      12.928226       1.069837       1.054114      70.972167 0.12343993E+04  0.35425128E+05                                14.310985                           11.662754       0.305708       2.014396                    0.996676      41.071039     106.717810       0.516503       0.413217      -1.133867      -0.141086      -0.052319       0.163712       0.222361       0.039046      -0.111582      -0.047823       0.079002       0.159702      -0.082920      -0.080158       0.163079             17.936276      14.917923      -1.751035       4.862714      25.341358       1.014638      13.549547          -0.000001
            5             Zn       1.016916      26.036826       1.069837       1.054114      70.972173 0.12343993E+04  0.35425127E+05                                14.310986                           11.662754       0.305708       2.014396                    0.996676      41.071040     106.717812       0.516503       0.413217      -1.133867       0.141086      -0.052319       0.163712       0.222361      -0.039046       0.111582      -0.047823       0.079002       0.159702      -0.082920      -0.080158       0.163079             17.936277      14.917922       1.751037      -4.862713      25.341360       1.014640      13.549549          -0.000001
            6             Zn      11.393584       0.180374      14.180587       1.054114      70.972164 0.12343992E+04  0.35425125E+05                                14.310985                           11.662754       0.305708       2.014396                    0.996676      41.071039     106.717808       0.516503       0.413217      -1.133867      -0.141086       0.052319       0.163712       0.222361      -0.039046      -0.111582       0.047823       0.079002       0.159702      -0.082921      -0.080158       0.163079             17.936275      14.917923       1.751036       4.862713      25.341357      -1.014637      13.549547          -0.000001
            7             Zn      11.393584      12.928226      12.040913       1.054114      70.972167 0.12343993E+04  0.35425127E+05                                14.310985                           11.662754       0.305708       2.014396                    0.996676      41.071040     106.717811       0.516503       0.413217      -1.133867      -0.141086      -0.052319      -0.163712       0.222361       0.039046       0.111582       0.047823       0.079002       0.159702      -0.082921      -0.080158       0.163079             17.936276      14.917923      -1.751036      -4.862714      25.341357      -1.014637      13.549547          -0.000001
            8             Zn       1.016916      13.288974      25.151663       1.054114      70.972171 0.12343992E+04  0.35425126E+05                                14.310986                           11.662754       0.305708       2.014396                    0.996676      41.071039     106.717809       0.516503       0.413217      -1.133867       0.141086       0.052319      -0.163712       0.222361       0.039046      -0.111582      -0.047823       0.079002       0.159702      -0.082920      -0.080158       0.163079             17.936277      14.917922      -1.751037       4.862713      25.341360       1.014640      13.549549          -0.000001
            9             Zn      10.498290      20.418480      19.666125       1.062127      69.022640 0.12182158E+04  0.34823676E+05                                14.054636                           11.590205       0.339007       2.028622                    0.996465      40.749506     105.458279       0.518163       0.413513      -1.134375      -0.142814       0.164069      -0.000000       0.217519      -0.130583      -0.000000      -0.000000      -0.035632      -0.260152      -0.088434      -0.086717       0.175152             17.453066      14.479060       4.625697       0.000001      12.962669       0.000000      24.917470          -0.000001
           10             Zn       0.159723      18.274175      19.666125       1.068448      72.150863 0.12075329E+04  0.34487283E+05                                14.468780                           11.532069       0.302686       2.013577                    0.996536      40.865319     106.161414       0.519277       0.412997      -1.133252       0.148511      -0.167779       0.000000       0.224066      -0.104338      -0.000000      -0.000000      -0.032902      -0.225962      -0.075321      -0.067966       0.143287             18.482988      14.734167       5.303006       0.000001      13.968767       0.000000      26.746031          -0.000003
           11             Zn       1.912210       5.798720       6.555375       1.062127      69.022637 0.12182157E+04  0.34823673E+05                                14.054635                           11.590205       0.339007       2.028622                    0.996465      40.749506     105.458277       0.518163       0.413513      -1.134375       0.142814      -0.164069       0.000000       0.217519      -0.130583       0.000000      -0.000000      -0.035632      -0.260152      -0.088434      -0.086717       0.175152             17.453065      14.479059       4.625697      -0.000000      12.962668       0.000000      24.917469          -0.000001
           12             Zn      12.250777       7.943025       6.555375       1.068448      72.150863 0.12075329E+04  0.34487283E+05                                14.468780                           11.532069       0.302686       2.013577                    0.996536      40.865319     106.161414       0.519277       0.412997      -1.133252      -0.148511       0.167779       0.000000       0.224066      -0.104338       0.000000      -0.000000      -0.032902      -0.225962      -0.075321      -0.067966       0.143287             18.482989      14.734168       5.303006       0.000000      13.968767       0.000000      26.746031          -0.000002
           13             Zn       1.912210       7.309880      19.666125       1.062127      69.022645 0.12182159E+04  0.34823679E+05                                14.054637                           11.590206       0.339007       2.028622                    0.996465      40.749507     105.458283       0.518163       0.413513      -1.134375       0.142814       0.164069       0.000000       0.217519       0.130583      -0.000000      -0.000000      -0.035632      -0.260152      -0.088434      -0.086717       0.175152             17.453067      14.479061      -4.625698      -0.000000      12.962669       0.000000      24.917472          -0.000001
           14             Zn      12.250777       5.165575      19.666125       1.068448      72.150864 0.12075329E+04  0.34487284E+05                                14.468780                           11.532069       0.302686       2.013577                    0.996536      40.865320     106.161416       0.519277       0.412997      -1.133252      -0.148511      -0.167779      -0.000000       0.224066       0.104338       0.000000       0.000000      -0.032902      -0.225962      -0.075321      -0.067966       0.143287             18.482989      14.734168      -5.303006      -0.000000      13.968767       0.000000      26.746032          -0.000003
           15             Zn      10.498290      18.907320       6.555375       1.062127      69.022644 0.12182159E+04  0.34823678E+05                                14.054636                           11.590205       0.339007       2.028622                    0.996465      40.749508     105.458284       0.518163       0.413513      -1.134375      -0.142814      -0.164069      -0.000000       0.217519       0.130583       0.000000       0.000000      -0.035632      -0.260152      -0.088434      -0.086717       0.175152             17.453066      14.479060      -4.625697       0.000000      12.962669       0.000000      24.917470          -0.000001
           16             Zn       0.159723      21.051625       6.555375       1.068448      72.150864 0.12075330E+04  0.34487285E+05                                14.468780                           11.532070       0.302686       2.013577                    0.996536      40.865320     106.161417       0.519277       0.412997      -1.133252       0.148511       0.167779       0.000000       0.224066       0.104338       0.000000       0.000000      -0.032902      -0.225962      -0.075321      -0.067966       0.143287             18.482988      14.734167      -5.303006       0.000000      13.968767      -0.000000      26.746031          -0.000003
           17              H       2.614892      19.799229      22.715685       0.144774       1.147313 0.85958707E+01  0.84821619E+02                                 1.729866                            1.653864      -1.178549       2.339227                    0.996592       3.290797       8.857251       0.520174       1.193276      -0.730750       0.011535      -0.031967      -0.017462       0.038209      -0.010220      -0.003633       0.004851      -0.008925      -0.019098      -0.008357      -0.007616       0.015973              1.749414       1.621276      -0.176806       0.093362       1.906047       0.312405       1.720917           0.000000
           18              H       3.066635      22.764395      25.432233       0.133023       1.112468 0.83363336E+01  0.81891040E+02                                 1.701600                            1.630902      -1.279232       2.276217                    0.996008       3.431094       9.309764       0.521114       1.196498      -0.727952       0.016303       0.019436       0.025573       0.036021       0.002837       0.012567       0.006809       0.004331       0.004400      -0.012168      -0.004290       0.016457              1.727378       1.745622      -0.068325       0.341146       1.696259       0.205932       1.740253           0.000000
           19              H       0.043437      22.892859      22.802216       0.126684       1.197286 0.90853353E+01  0.91046671E+02                                 1.779843                            1.699296      -1.284668       2.274075                    0.995523       3.467674       9.454861       0.512808       1.191869      -0.729799      -0.030915       0.019245      -0.015442       0.039555      -0.008973       0.006728      -0.003621       0.008565      -0.008338      -0.008647      -0.006018       0.014665              1.798047       1.923125      -0.292409       0.279610       1.780158       0.032585       1.690858          -0.000001
           20              H       5.319140      21.605595      25.573829       0.101874       1.276273 0.10105936E+02  0.10333246E+03                                 1.831832                            1.768851      -0.946106       2.417152                    0.997984       3.460448       9.330406       0.515951       1.161014      -0.739389       0.019501       0.027083      -0.011287       0.035231       0.005223      -0.006404      -0.005303      -0.015799       0.019841      -0.013944       0.000205       0.013739              1.879271       2.139454       0.317807       0.064331       1.964492      -0.143581       1.533868           0.000000
           21              H       4.158759      21.081251       0.280570       0.101460       1.258342 0.10147155E+02  0.10435117E+03                                 1.845604                            1.795893      -0.989335       2.397720                    0.997429       3.542865       9.729002       0.499695       1.191922      -0.731087      -0.022694       0.009586       0.026633       0.036280       0.000369       0.000278       0.012903       0.013933       0.006774      -0.016823       0.005801       0.011021              1.890110       2.100167      -0.221595      -0.270765       1.642086      -0.019907       1.928076           0.000000
           22              H       7.139761      19.411215       1.431694       0.098716       1.287715 0.10429664E+02  0.10790059E+03                                 1.868105                            1.815774      -0.993097       2.393926                    0.997256       3.566645       9.795556       0.499422       1.185454      -0.732725       0.023663      -0.025162       0.008989       0.035691       0.001085      -0.000609      -0.012525       0.004454      -0.023099      -0.016403       0.005743       0.010660              1.912644       2.114740      -0.271456       0.231611       1.964296       0.018612       1.658895           0.000000
           23              H       5.981861      20.352412       1.937769       0.096211       1.297832 0.10324403E+02  0.10608146E+03                                 1.847746                            1.783850      -0.951927       2.410665                    0.997695       3.497108       9.437471       0.515761       1.155800      -0.740575      -0.019691       0.012850       0.027758       0.036378      -0.006252      -0.005103       0.004827      -0.016784       0.010193      -0.012923      -0.000039       0.012962              1.896352       2.170892       0.056807      -0.316526       1.548845       0.150322       1.969318           0.000000
           24              H       8.182243      20.480877       3.096759       0.136755       1.108558 0.82921301E+01  0.81357358E+02                                 1.700715                            1.629507      -1.218628       2.308739                    0.996190       3.400181       9.223490       0.519874       1.200819      -0.727218      -0.016538      -0.026996       0.018603       0.036720       0.011580      -0.002100      -0.007545      -0.001050      -0.007355      -0.012125      -0.003422       0.015547              1.726681       1.766552       0.364226       0.077778       1.749791      -0.172374       1.663699           0.000000
           25              H      11.176896      23.183870       3.301287       0.128696       1.161686 0.87574215E+01  0.87047170E+02                                 1.748113                            1.670487      -1.316925       2.259399                    0.995543       3.462976       9.435228       0.515687       1.194927      -0.728582       0.031670       0.016015       0.019728       0.040604       0.007061       0.008912       0.006251       0.006206      -0.008625      -0.009325      -0.006245       0.015570              1.771141       1.856084       0.276533       0.284468       1.682992      -0.036260       1.774347          -0.000001
           26              H       8.661288      23.204844       0.159951       0.141307       1.165653 0.87482599E+01  0.86627079E+02                                 1.745241                            1.666539      -1.142415       2.355609                    0.996765       3.284440       8.829463       0.519558       1.190530      -0.731832      -0.011437       0.015883      -0.032788       0.038186      -0.002222       0.009431      -0.005121       0.005077       0.025940      -0.008588      -0.006989       0.015577              1.763240       1.634739       0.086369       0.197499       1.710158      -0.299849       1.944823           0.000000
           27              H       9.795608       6.417971       9.604935       0.144774       1.147312 0.85958680E+01  0.84821589E+02                                 1.729866                            1.653864      -1.178549       2.339227                    0.996592       3.290797       8.857252       0.520174       1.193277      -0.730750      -0.011535       0.031967      -0.017462       0.038209      -0.010220       0.003633      -0.004851      -0.008925      -0.019098      -0.008357      -0.007616       0.015973              1.749413       1.621276      -0.176806      -0.093362       1.906048      -0.312405       1.720917           0.000000
           28              H       9.343865       3.452805      12.321483       0.133023       1.112468 0.83363324E+01  0.81891028E+02                                 1.701600                            1.630902      -1.279232       2.276218                    0.996008       3.431094       9.309765       0.521114       1.196498      -0.727952      -0.016303      -0.019436       0.025573       0.036021       0.002837      -0.012567      -0.006809       0.004331       0.004400      -0.012168      -0.004290       0.016457              1.727378       1.745623      -0.068325      -0.341146       1.696259      -0.205932       1.740253           0.000000
           29              H      12.367063       3.324341       9.691466       0.126684       1.197286 0.90853353E+01  0.91046670E+02                                 1.779843                            1.699296      -1.284669       2.274075                    0.995523       3.467674       9.454861       0.512808       1.191869      -0.729799       0.030915      -0.019245      -0.015442       0.039555      -0.008973      -0.006728       0.003621       0.008565      -0.008338      -0.008647      -0.006018       0.014665              1.798047       1.923125      -0.292409      -0.279610       1.780158      -0.032585       1.690858          -0.000001
           30              H       7.091360       4.611605      12.463079       0.101874       1.276273 0.10105937E+02  0.10333247E+03                                 1.831832                            1.768852      -0.946106       2.417152                    0.997984       3.460448       9.330407       0.515951       1.161014      -0.739389      -0.019501      -0.027083      -0.011287       0.035231       0.005223       0.006404       0.005303      -0.015799       0.019841      -0.013944       0.000205       0.013739              1.879272       2.139454       0.317808      -0.064331       1.964493       0.143581       1.533868           0.000000
           31              H       8.251741       5.135949      13.391320       0.101460       1.258342 0.10147155E+02  0.10435117E+03                                 1.845604                            1.795893      -0.989335       2.397720                    0.997429       3.542865       9.729002       0.499695       1.191922      -0.731087       0.022694      -0.009586       0.026633       0.036280       0.000369      -0.000278      -0.012903       0.013933       0.006774      -0.016823       0.005801       0.011021              1.890110       2.100167      -0.221595       0.270765       1.642086       0.019907       1.928076           0.000000
           32              H       5.270739       6.805985      14.542444       0.098716       1.287715 0.10429664E+02  0.10790059E+03                                 1.868105                            1.815774      -0.993097       2.393926                    0.997256       3.566645       9.795556       0.499422       1.185454      -0.732725      -0.023663       0.025162       0.008989       0.035691       0.001085       0.000609       0.012525       0.004454      -0.023099      -0.016403       0.005743       0.010660              1.912644       2.114740      -0.271456      -0.231611       1.964296      -0.018612       1.658895           0.000000
           33              H       6.428639       5.864788      15.048519       0.096211       1.297832 0.10324403E+02  0.10608146E+03                                 1.847746                            1.783850      -0.951927       2.410665                    0.997695       3.497108       9.437471       0.515761       1.155800      -0.740575       0.019691      -0.012850       0.027758       0.036378      -0.006252       0.005103      -0.004827      -0.016784       0.010193      -0.012923      -0.000039       0.012962              1.896352       2.170892       0.056807       0.316526       1.548845      -0.150322       1.969318           0.000000
           34              H       4.228257       5.736323      16.207509       0.136755       1.108558 0.82921337E+01  0.81357399E+02                                 1.700715                            1.629507      -1.218628       2.308739                    0.996190       3.400181       9.223489       0.519874       1.200818      -0.727218       0.016538       0.026996       0.018603       0.036720       0.011580       0.002100       0.007545      -0.001050      -0.007355      -0.012125      -0.003422       0.015547              1.726681       1.766553       0.364227      -0.077778       1.749791       0.172374       1.663699           0.000000
           35              H       1.233604       3.033330      16.412037       0.128696       1.161686 0.87574242E+01  0.87047199E+02                                 1.748113                            1.670487      -1.316925       2.259399                    0.995543       3.462977       9.435229       0.515688       1.194926      -0.728582      -0.031670      -0.016015       0.019728       0.040604       0.007061      -0.008912      -0.006251       0.006206      -0.008625      -0.009325      -0.006245       0.015570              1.771141       1.856084       0.276533      -0.284468       1.682992       0.036260       1.774347          -0.000001
           36              H       3.749212       3.012356      13.270701       0.141307       1.165653 0.87482605E+01  0.86627088E+02                                 1.745241                            1.666539      -1.142415       2.355610                    0.996765       3.284440       8.829464       0.519557       1.190531      -0.731832       0.011437      -0.015883      -0.032788       0.038186      -0.002222      -0.009431       0.005121       0.005077       0.025940      -0.008588      -0.006989       0.015577              1.763240       1.634739       0.086369      -0.197499       1.710158       0.299849       1.944824           0.000000
           37              H       9.795608       6.690629      16.616565       0.144774       1.147313 0.85958727E+01  0.84821641E+02                                 1.729866                            1.653864      -1.178549       2.339227                    0.996592       3.290798       8.857253       0.520174       1.193276      -0.730750      -0.011535      -0.031967       0.017462       0.038209       0.010220      -0.003633      -0.004851      -0.008925      -0.019098      -0.008357      -0.007616       0.015973              1.749413       1.621276       0.176806       0.093362       1.906047      -0.312405       1.720917           0.000000
           38              H       9.343865       9.655795      13.900017       0.133023       1.112467 0.83363283E+01  0.81890975E+02                                 1.701599                            1.630902      -1.279232       2.276217                    0.996008       3.431094       9.309764       0.521114       1.196498      -0.727952      -0.016303       0.019436      -0.025573       0.036021      -0.002837       0.012567      -0.006809       0.004331       0.004400      -0.012168      -0.004290       0.016457              1.727378       1.745622       0.068325       0.341146       1.696259      -0.205932       1.740252           0.000000
           39              H      12.367063       9.784259      16.530034       0.126684       1.197286 0.90853353E+01  0.91046671E+02                                 1.779843                            1.699296      -1.284669       2.274075                    0.995523       3.467674       9.454861       0.512808       1.191869      -0.729799       0.030915       0.019245       0.015442       0.039555       0.008973       0.006728       0.003621       0.008565      -0.008338      -0.008647      -0.006018       0.014665              1.798047       1.923125       0.292409       0.279610       1.780158      -0.032585       1.690858          -0.000001
           40              H       7.091360       8.496995      13.758421       0.101874       1.276273 0.10105936E+02  0.10333246E+03                                 1.831832                            1.768851      -0.946106       2.417152                    0.997984       3.460448       9.330406       0.515951       1.161014      -0.739389      -0.019501       0.027083       0.011287       0.035231      -0.005223      -0.006404       0.005303      -0.015799       0.019841      -0.013944       0.000205       0.013739              1.879271       2.139454      -0.317807       0.064331       1.964492       0.143581       1.533868           0.000000
           41              H       8.251741       7.972651      12.830180       0.101460       1.258342 0.10147156E+02  0.10435119E+03                                 1.845604                            1.795893      -0.989335       2.397720                    0.997429       3.542865       9.729003       0.499695       1.191922      -0.731087       0.022694       0.009586      -0.026633       0.036280      -0.000369       0.000278      -0.012903       0.013933       0.006774      -0.016823       0.005801       0.011021              1.890110       2.100168       0.221595      -0.270765       1.642086       0.019907       1.928077           0.000000
           42              H       5.270739       6.302615      11.679056       0.098716       1.287715 0.10429664E+02  0.10790059E+03                                 1.868105                            1.815774      -0.993097       2.393926                    0.997256       3.566645       9.795556       0.499422       1.185454      -0.732725      -0.023663      -0.025162      -0.008989       0.035691      -0.001085      -0.000609       0.012525       0.004454      -0.023099      -0.016403       0.005743       0.010660              1.912644       2.114740       0.271456       0.231611       1.964296      -0.018612       1.658895           0.000000
           43              H       6.428639       7.243812      11.172981       0.096211       1.297832 0.10324405E+02  0.10608148E+03                                 1.847746                            1.783850      -0.951927       2.410665                    0.997695       3.497108       9.437471       0.515761       1.155800      -0.740575       0.019691       0.012850      -0.027758       0.036378       0.006252      -0.005103      -0.004827      -0.016784       0.010193      -0.012923      -0.000039       0.012962              1.896352       2.170892      -0.056807      -0.316526       1.548845      -0.150322       1.969319           0.000000
           44              H       4.228257       7.372277      10.013991       0.136755       1.108558 0.82921337E+01  0.81357399E+02                                 1.700715                            1.629507      -1.218628       2.308739                    0.996190       3.400181       9.223489       0.519874       1.200818      -0.727218       0.016538      -0.026996      -0.018603       0.036720      -0.011580      -0.002100       0.007545      -0.001050      -0.007355      -0.012125      -0.003422       0.015547              1.726681       1.766553      -0.364227       0.077778       1.749791       0.172374       1.663699           0.000000
           45              H       1.233604      10.075270       9.809463       0.128696       1.161686 0.87574243E+01  0.87047202E+02                                 1.748113                            1.670487      -1.316925       2.259399                    0.995543       3.462977       9.435230       0.515688       1.194926      -0.728582      -0.031670       0.016015      -0.019728       0.040604      -0.007061       0.008912      -0.006251       0.006206      -0.008625      -0.009325      -0.006245       0.015570              1.771141       1.856084      -0.276533       0.284468       1.682992       0.036260       1.774347          -0.000001
           46              H       3.749212      10.096244      12.950799       0.141306       1.165653 0.87482609E+01  0.86627092E+02                                 1.745241                            1.666539      -1.142415       2.355609                    0.996765       3.284440       8.829464       0.519557       1.190531      -0.731832       0.011437       0.015883       0.032788       0.038186       0.002222       0.009431       0.005121       0.005077       0.025940      -0.008588      -0.006989       0.015577              1.763241       1.634739      -0.086369       0.197499       1.710158       0.299849       1.944824           0.000000
           47              H       2.614892      19.526571       3.505815       0.144774       1.147313 0.85958714E+01  0.84821632E+02                                 1.729867                            1.653864      -1.178549       2.339227                    0.996592       3.290797       8.857253       0.520173       1.193277      -0.730750       0.011535       0.031967       0.017462       0.038209       0.010220       0.003633       0.004851      -0.008925      -0.019098      -0.008357      -0.007616       0.015973              1.749414       1.621276       0.176806      -0.093362       1.906048       0.312405       1.720918           0.000000
           48              H       3.066635      16.561405       0.789267       0.133023       1.112468 0.83363311E+01  0.81891006E+02                                 1.701599                            1.630901      -1.279232       2.276217                    0.996008       3.431095       9.309765       0.521115       1.196497      -0.727952       0.016302      -0.019436      -0.025573       0.036021      -0.002837      -0.012567       0.006809       0.004331       0.004400      -0.012168      -0.004290       0.016457              1.727377       1.745622       0.068325      -0.341146       1.696259       0.205932       1.740252           0.000000
           49              H       0.043437      16.432941       3.419284       0.126684       1.197286 0.90853353E+01  0.91046670E+02                                 1.779843                            1.699296      -1.284669       2.274075                    0.995523       3.467674       9.454861       0.512808       1.191869      -0.729799      -0.030915      -0.019245       0.015442       0.039555       0.008973      -0.006728      -0.003621       0.008565      -0.008338      -0.008647      -0.006018       0.014665              1.798047       1.923125       0.292409      -0.279610       1.780158       0.032585       1.690858          -0.000001
           50              H       5.319140      17.720205       0.647671       0.101874       1.276273 0.10105936E+02  0.10333246E+03                                 1.831832                            1.768851      -0.946106       2.417153                    0.997984       3.460448       9.330406       0.515951       1.161014      -0.739389       0.019501      -0.027083       0.011287       0.035231      -0.005223       0.006404      -0.005303      -0.015799       0.019841      -0.013944       0.000205       0.013739              1.879271       2.139454      -0.317807      -0.064331       1.964492      -0.143581       1.533868           0.000000
           51              H       4.158759      18.244549      25.940930       0.101460       1.258342 0.10147156E+02  0.10435119E+03                                 1.845604                            1.795893      -0.989335       2.397720                    0.997429       3.542865       9.729003       0.499695       1.191922      -0.731087      -0.022694      -0.009586      -0.026633       0.036280      -0.000369      -0.000278       0.012903       0.013933       0.006774      -0.016823       0.005801       0.011021              1.890110       2.100168       0.221595       0.270765       1.642086      -0.019907       1.928077           0.000000
           52              H       7.139761      19.914585      24.789806       0.098716       1.287715 0.10429664E+02  0.10790059E+03                                 1.868105                            1.815774      -0.993097       2.393926                    0.997256       3.566645       9.795556       0.499422       1.185454      -0.732725       0.023663       0.025162      -0.008989       0.035691      -0.001085       0.000609      -0.012525       0.004454      -0.023099      -0.016403       0.005743       0.010660              1.912644       2.114740       0.271456      -0.231611       1.964296       0.018612       1.658895           0.000000
           53              H       5.981861      18.973388      24.283731       0.096211       1.297832 0.10324402E+02  0.10608145E+03                                 1.847746                            1.783849      -0.951927       2.410665                    0.997695       3.497108       9.437470       0.515761       1.155800      -0.740575      -0.019691      -0.012850      -0.027758       0.036378       0.006252       0.005103       0.004827      -0.016784       0.010193      -0.012923      -0.000039       0.012962              1.896351       2.170892      -0.056807       0.316526       1.548845       0.150322       1.969318           0.000000
           54              H       8.182243      18.844923      23.124741       0.136755       1.108558 0.82921299E+01  0.81357349E+02                                 1.700715                            1.629506      -1.218628       2.308739                    0.996190       3.400181       9.223487       0.519874       1.200818      -0.727218      -0.016538       0.026996      -0.018603       0.036720      -0.011580       0.002100      -0.007545      -0.001050      -0.007355      -0.012125      -0.003422       0.015547              1.726680       1.766552      -0.364226      -0.077778       1.749790      -0.172374       1.663699           0.000000
           55              H      11.176896      16.141930      22.920213       0.128696       1.161686 0.87574242E+01  0.87047199E+02                                 1.748113                            1.670487      -1.316925       2.259399                    0.995543       3.462977       9.435229       0.515688       1.194926      -0.728582       0.031670      -0.016015      -0.019728       0.040604      -0.007061      -0.008912       0.006251       0.006206      -0.008625      -0.009325      -0.006245       0.015570              1.771141       1.856084      -0.276533      -0.284468       1.682992      -0.036260       1.774347          -0.000001
           56              H       8.661288      16.120956      26.061549       0.141306       1.165653 0.87482603E+01  0.86627083E+02                                 1.745241                            1.666539      -1.142415       2.355610                    0.996765       3.284440       8.829463       0.519557       1.190531      -0.731832      -0.011437      -0.015883       0.032788       0.038186       0.002222      -0.009431      -0.005121       0.005077       0.025940      -0.008588      -0.006989       0.015577              1.763240       1.634739      -0.086369      -0.197499       1.710158      -0.299849       1.944824           0.000000
           57              H       9.795608       6.417971       3.505815       0.144774       1.147313 0.85958740E+01  0.84821656E+02                                 1.729866                            1.653864      -1.178549       2.339227                    0.996592       3.290798       8.857253       0.520174       1.193276      -0.730750      -0.011535       0.031967       0.017462       0.038209      -0.010220      -0.003633       0.004851      -0.008925      -0.019098      -0.008357      -0.007616       0.015973              1.749413       1.621276      -0.176806       0.093362       1.906047       0.312405       1.720917           0.000000
           58              H       9.343865       3.452805       0.789267       0.133023       1.112467 0.83363282E+01  0.81890975E+02                                 1.701599                            1.630902      -1.279232       2.276217                    0.996008       3.431094       9.309764       0.521114       1.196498      -0.727952      -0.016303      -0.019436      -0.025573       0.036021       0.002837       0.012567       0.006809       0.004331       0.004400      -0.012168      -0.004290       0.016457              1.727378       1.745622      -0.068325       0.341146       1.696259       0.205932       1.740252           0.000000
           59              H      12.367063       3.324341       3.419284       0.126684       1.197286 0.90853392E+01  0.91046716E+02                                 1.779843                            1.699296      -1.284669       2.274075                    0.995523       3.467675       9.454863       0.512808       1.191869      -0.729799       0.030915      -0.019245       0.015442       0.039555      -0.008973       0.006728      -0.003621       0.008565      -0.008338      -0.008647      -0.006018       0.014665              1.798047       1.923125      -0.292409       0.279610       1.780158       0.032585       1.690858          -0.000001
           60              H       7.091360       4.611605       0.647671       0.101874       1.276273 0.10105936E+02  0.10333246E+03                                 1.831832                            1.768851      -0.946106       2.417152                    0.997984       3.460448       9.330406       0.515951       1.161014      -0.739389      -0.019501      -0.027083       0.011287       0.035231       0.005223      -0.006404      -0.005303      -0.015799       0.019841      -0.013944       0.000205       0.013739              1.879271       2.139454       0.317807       0.064331       1.964492      -0.143581       1.533868           0.000000
           61              H       8.251741       5.135949      25.940930       0.101460       1.258342 0.10147156E+02  0.10435119E+03                                 1.845604                            1.795893      -0.989335       2.397720                    0.997429       3.542865       9.729003       0.499695       1.191922      -0.731087       0.022694      -0.009586      -0.026633       0.036280       0.000369       0.000278       0.012903       0.013933       0.006774      -0.016823       0.005801       0.011021              1.890110       2.100168      -0.221595      -0.270765       1.642086      -0.019907       1.928077           0.000000
           62              H       5.270739       6.805985      24.789806       0.098716       1.287714 0.10429661E+02  0.10790055E+03                                 1.868105                            1.815775      -0.993097       2.393927                    0.997256       3.566644       9.795555       0.499422       1.185455      -0.732725      -0.023663       0.025162      -0.008989       0.035691       0.001085      -0.000609      -0.012525       0.004454      -0.023099      -0.016403       0.005743       0.010660              1.912644       2.114740      -0.271456       0.231611       1.964297       0.018612       1.658895           0.000000
           63              H       6.428639       5.864788      24.283731       0.096211       1.297832 0.10324405E+02  0.10608149E+03                                 1.847746                            1.783850      -0.951927       2.410665                    0.997695       3.497108       9.437472       0.515761       1.155801      -0.740575       0.019691      -0.012850      -0.027758       0.036378      -0.006252      -0.005103       0.004827      -0.016784       0.010193      -0.012923      -0.000039       0.012962              1.896352       2.170892       0.056807      -0.316526       1.548845       0.150323       1.969319           0.000000
           64              H       4.228257       5.736323      23.124741       0.136755       1.108558 0.82921337E+01  0.81357399E+02                                 1.700715                            1.629507      -1.218628       2.308739                    0.996190       3.400181       9.223489       0.519874       1.200818      -0.727218       0.016538       0.026996      -0.018603       0.036720       0.011580      -0.002100      -0.007545      -0.001050      -0.007355      -0.012125      -0.003422       0.015547              1.726681       1.766553       0.364227       0.077778       1.749791      -0.172374       1.663699           0.000000
           65              H       1.233604       3.033330      22.920213       0.128696       1.161686 0.87574257E+01  0.87047221E+02                                 1.748114                            1.670487      -1.316926       2.259399                    0.995543       3.462977       9.435231       0.515687       1.194926      -0.728582      -0.031670      -0.016015      -0.019728       0.040604       0.007061       0.008912       0.006251       0.006206      -0.008625      -0.009325      -0.006245       0.015570              1.771142       1.856085       0.276533       0.284468       1.682993      -0.036260       1.774348          -0.000001
           66              H       3.749212       3.012356      26.061549       0.141307       1.165653 0.87482581E+01  0.86627054E+02                                 1.745240                            1.666538      -1.142415       2.355610                    0.996765       3.284440       8.829462       0.519558       1.190530      -0.731832       0.011437      -0.015883       0.032788       0.038186      -0.002222       0.009431      -0.005121       0.005077       0.025940      -0.008588      -0.006989       0.015577              1.763240       1.634738       0.086369       0.197499       1.710157      -0.299849       1.944823           0.000000
           67              H       2.614892      19.799229      16.616565       0.144774       1.147313 0.85958710E+01  0.84821624E+02                                 1.729867                            1.653864      -1.178549       2.339227                    0.996592       3.290797       8.857252       0.520174       1.193277      -0.730750       0.011535      -0.031967       0.017462       0.038209      -0.010220       0.003633      -0.004851      -0.008925      -0.019098      -0.008357      -0.007616       0.015973              1.749414       1.621276      -0.176806      -0.093362       1.906047      -0.312405       1.720918           0.000000
           68              H       3.066635      22.764395      13.900017       0.133023       1.112468 0.83363311E+01  0.81891006E+02                                 1.701599                            1.630901      -1.279232       2.276217                    0.996008       3.431095       9.309765       0.521115       1.196497      -0.727952       0.016303       0.019436      -0.025573       0.036021       0.002837      -0.012567      -0.006809       0.004331       0.004400      -0.012168      -0.004290       0.016457              1.727377       1.745622      -0.068325      -0.341146       1.696259      -0.205932       1.740252           0.000000
           69              H       0.043437      22.892859      16.530034       0.126684       1.197286 0.90853355E+01  0.91046676E+02                                 1.779843                            1.699296      -1.284668       2.274075                    0.995523       3.467674       9.454862       0.512807       1.191869      -0.729799      -0.030915       0.019245       0.015442       0.039555      -0.008973      -0.006728       0.003621       0.008565      -0.008338      -0.008647      -0.006018       0.014665              1.798047       1.923125      -0.292409      -0.279610       1.780158      -0.032585       1.690859          -0.000001
           70              H       5.319140      21.605595      13.758421       0.101874       1.276273 0.10105937E+02  0.10333247E+03                                 1.831832                            1.768852      -0.946106       2.417152                    0.997984       3.460448       9.330407       0.515951       1.161014      -0.739389       0.019501       0.027083       0.011287       0.035231       0.005223       0.006404       0.005303      -0.015799       0.019841      -0.013944       0.000205       0.013739              1.879272       2.139454       0.317808      -0.064331       1.964493       0.143581       1.533868           0.000000
           71              H       4.158759      21.081251      12.830180       0.101460       1.258342 0.10147156E+02  0.10435119E+03                                 1.845604                            1.795893      -0.989335       2.397720                    0.997429       3.542865       9.729003       0.499695       1.191922      -0.731087      -0.022694       0.009586      -0.026633       0.036280       0.000369      -0.000278      -0.012903       0.013933       0.006774      -0.016823       0.005801       0.011021              1.890110       2.100168      -0.221595       0.270765       1.642086       0.019907       1.928077           0.000000
           72              H       7.139761      19.411215      11.679056       0.098716       1.287715 0.10429663E+02  0.10790057E+03                                 1.868105                            1.815774      -0.993097       2.393926                    0.997256       3.566645       9.795556       0.499422       1.185454      -0.732725       0.023663      -0.025162      -0.008989       0.035691       0.001085       0.000609       0.012525       0.004454      -0.023099      -0.016403       0.005743       0.010660              1.912644       2.114740      -0.271456      -0.231611       1.964296      -0.018612       1.658895           0.000000
           73              H       5.981861      20.352412      11.172981       0.096211       1.297832 0.10324403E+02  0.10608146E+03                                 1.847746                            1.783850      -0.951927       2.410665                    0.997695       3.497108       9.437471       0.515761       1.155800      -0.740575      -0.019691       0.012850      -0.027758       0.036378      -0.006252       0.005103      -0.004827      -0.016784       0.010193      -0.012923      -0.000039       0.012962              1.896352       2.170892       0.056807       0.316526       1.548845      -0.150322       1.969318           0.000000
           74              H       8.182243      20.480877      10.013991       0.136755       1.108558 0.82921300E+01  0.81357355E+02                                 1.700715                            1.629506      -1.218628       2.308739                    0.996190       3.400181       9.223489       0.519874       1.200818      -0.727218      -0.016538      -0.026996      -0.018603       0.036720       0.011580       0.002100       0.007545      -0.001050      -0.007355      -0.012125      -0.003422       0.015547              1.726681       1.766552       0.364226      -0.077778       1.749791       0.172374       1.663699           0.000000
           75              H      11.176896      23.183870       9.809463       0.128696       1.161686 0.87574242E+01  0.87047198E+02                                 1.748113                            1.670487      -1.316925       2.259399                    0.995543       3.462977       9.435229       0.515688       1.194926      -0.728582       0.031670       0.016015      -0.019728       0.040604       0.007061      -0.008912      -0.006251       0.006206      -0.008625      -0.009325      -0.006245       0.015570              1.771141       1.856084       0.276533      -0.284468       1.682992       0.036260       1.774347          -0.000001
           76              H       8.661288      23.204844      12.950799       0.141307       1.165653 0.87482605E+01  0.86627088E+02                                 1.745241                            1.666539      -1.142415       2.355610                    0.996765       3.284440       8.829464       0.519557       1.190531      -0.731832      -0.011437       0.015883       0.032788       0.038186      -0.002222      -0.009431       0.005121       0.005077       0.025940      -0.008588      -0.006989       0.015577              1.763240       1.634739       0.086369      -0.197499       1.710158       0.299849       1.944824           0.000000
           77              H       2.614892      19.526571       9.604935       0.144774       1.147313 0.85958711E+01  0.84821621E+02                                 1.729866                            1.653864      -1.178549       2.339227                    0.996592       3.290798       8.857253       0.520174       1.193276      -0.730750       0.011535       0.031967      -0.017462       0.038209       0.010220      -0.003633      -0.004851      -0.008925      -0.019098      -0.008357      -0.007616       0.015973              1.749413       1.621276       0.176806       0.093362       1.906047      -0.312404       1.720917           0.000000
           78              H       3.066635      16.561405      12.321483       0.133023       1.112468 0.83363336E+01  0.81891040E+02                                 1.701600                            1.630902      -1.279232       2.276217                    0.996008       3.431094       9.309764       0.521114       1.196498      -0.727952       0.016303      -0.019436       0.025573       0.036021      -0.002837       0.012567      -0.006809       0.004331       0.004400      -0.012168      -0.004290       0.016457              1.727378       1.745622       0.068325       0.341146       1.696259      -0.205932       1.740253           0.000000
           79              H       0.043437      16.432941       9.691466       0.126684       1.197286 0.90853353E+01  0.91046670E+02                                 1.779843                            1.699296      -1.284668       2.274075                    0.995523       3.467674       9.454861       0.512808       1.191869      -0.729799      -0.030915      -0.019245      -0.015442       0.039555       0.008973       0.006728       0.003621       0.008565      -0.008338      -0.008647      -0.006018       0.014665              1.798047       1.923125       0.292409       0.279610       1.780158      -0.032585       1.690858          -0.000001
           80              H       5.319140      17.720205      12.463079       0.101874       1.276273 0.10105936E+02  0.10333246E+03                                 1.831832                            1.768851      -0.946106       2.417152                    0.997984       3.460448       9.330406       0.515951       1.161014      -0.739389       0.019501      -0.027083      -0.011287       0.035231      -0.005223      -0.006404       0.005303      -0.015799       0.019841      -0.013944       0.000205       0.013739              1.879271       2.139454      -0.317807       0.064331       1.964492       0.143581       1.533868           0.000000
           81              H       4.158759      18.244549      13.391320       0.101460       1.258342 0.10147156E+02  0.10435119E+03                                 1.845604                            1.795893      -0.989335       2.397720                    0.997429       3.542865       9.729003       0.499695       1.191922      -0.731087      -0.022694      -0.009586       0.026633       0.036280      -0.000369       0.000278      -0.012903       0.013933       0.006774      -0.016823       0.005801       0.011021              1.890110       2.100168       0.221595      -0.270766       1.642086       0.019907       1.928077           0.000000
           82              H       7.139761      19.914585      14.542444       0.098716       1.287715 0.10429664E+02  0.10790059E+03                                 1.868105                            1.815775      -0.993097       2.393926                    0.997256       3.566645       9.795557       0.499422       1.185454      -0.732725       0.023663       0.025162       0.008989       0.035691      -0.001085      -0.000609       0.012525       0.004454      -0.023099      -0.016403       0.005743       0.010660              1.912644       2.114740       0.271456       0.231611       1.964297      -0.018612       1.658895           0.000000
           83              H       5.981861      18.973388      15.048519       0.096211       1.297832 0.10324405E+02  0.10608149E+03                                 1.847746                            1.783850      -0.951928       2.410665                    0.997695       3.497108       9.437472       0.515761       1.155801      -0.740575      -0.019691      -0.012850       0.027758       0.036378       0.006252      -0.005103      -0.004827      -0.016784       0.010193      -0.012923      -0.000039       0.012962              1.896352       2.170892      -0.056807      -0.316526       1.548845      -0.150323       1.969319           0.000000
           84              H       8.182243      18.844923      16.207509       0.136755       1.108558 0.82921301E+01  0.81357358E+02                                 1.700715                            1.629507      -1.218628       2.308739                    0.996190       3.400181       9.223490       0.519874       1.200819      -0.727218      -0.016538       0.026996       0.018603       0.036720      -0.011580      -0.002100       0.007545      -0.001050      -0.007355      -0.012125      -0.003422       0.015547              1.726681       1.766552      -0.364226       0.077778       1.749791       0.172374       1.663699           0.000000
           85              H      11.176896      16.141930      16.412037       0.128696       1.161686 0.87574257E+01  0.87047221E+02                                 1.748114                            1.670487      -1.316926       2.259399                    0.995543       3.462977       9.435231       0.515687       1.194926      -0.728582       0.031670      -0.016015       0.019728       0.040604      -0.007061       0.008912      -0.006251       0.006206      -0.008625      -0.009325      -0.006245       0.015570              1.771142       1.856085      -0.276533       0.284468       1.682993       0.036261       1.774348          -0.000001
           86              H       8.661288      16.120956      13.270701       0.141306       1.165653 0.87482608E+01  0.86627092E+02                                 1.745241                            1.666539      -1.142415       2.355609                    0.996765       3.284440       8.829464       0.519557       1.190531      -0.731832      -0.011437      -0.015883      -0.032788       0.038186       0.002222       0.009431       0.005121       0.005077       0.025940      -0.008588      -0.006989       0.015577              1.763241       1.634739      -0.086369       0.197499       1.710159       0.299849       1.944824           0.000000
           87              H       9.795608       6.690629      22.715685       0.144774       1.147313 0.85958743E+01  0.84821659E+02                                 1.729866                            1.653864      -1.178549       2.339227                    0.996592       3.290798       8.857253       0.520174       1.193276      -0.730750      -0.011535      -0.031967      -0.017462       0.038209       0.010220       0.003633       0.004851      -0.008925      -0.019098      -0.008357      -0.007616       0.015973              1.749414       1.621276       0.176806      -0.093362       1.906047       0.312405       1.720917           0.000000
           88              H       9.343865       9.655795      25.432233       0.133023       1.112468 0.83363324E+01  0.81891025E+02                                 1.701600                            1.630902      -1.279232       2.276218                    0.996008       3.431094       9.309764       0.521114       1.196498      -0.727952      -0.016303       0.019436       0.025573       0.036021      -0.002837      -0.012567       0.006809       0.004331       0.004400      -0.012168      -0.004290       0.016457              1.727378       1.745622       0.068325      -0.341146       1.696259       0.205932       1.740253           0.000000
           89              H      12.367063       9.784259      22.802216       0.126684       1.197286 0.90853353E+01  0.91046671E+02                                 1.779843                            1.699296      -1.284668       2.274075                    0.995523       3.467674       9.454861       0.512808       1.191869      -0.729799       0.030915       0.019245      -0.015442       0.039555       0.008973      -0.006728      -0.003621       0.008565      -0.008338      -0.008647      -0.006018       0.014665              1.798047       1.923125       0.292409      -0.279610       1.780158       0.032585       1.690858          -0.000001
           90              H       7.091360       8.496995      25.573829       0.101874       1.276273 0.10105937E+02  0.10333247E+03                                 1.831832                            1.768852      -0.946106       2.417152                    0.997984       3.460448       9.330407       0.515951       1.161014      -0.739389      -0.019501       0.027083      -0.011287       0.035231      -0.005223       0.006404      -0.005303      -0.015799       0.019841      -0.013944       0.000205       0.013739              1.879272       2.139454      -0.317808      -0.064331       1.964493      -0.143581       1.533868           0.000000
           91              H       8.251741       7.972651       0.280570       0.101460       1.258342 0.10147156E+02  0.10435119E+03                                 1.845604                            1.795893      -0.989335       2.397720                    0.997429       3.542865       9.729003       0.499695       1.191922      -0.731087       0.022694       0.009586       0.026633       0.036280      -0.000369      -0.000278       0.012903       0.013933       0.006774      -0.016823       0.005801       0.011021              1.890110       2.100168       0.221595       0.270766       1.642086      -0.019907       1.928077           0.000000
           92              H       5.270739       6.302615       1.431694       0.098716       1.287715 0.10429664E+02  0.10790059E+03                                 1.868105                            1.815774      -0.993097       2.393926                    0.997256       3.566645       9.795556       0.499422       1.185454      -0.732725      -0.023663      -0.025162       0.008989       0.035691      -0.001085       0.000609      -0.012525       0.004454      -0.023099      -0.016403       0.005743       0.010660              1.912644       2.114740       0.271456      -0.231611       1.964296       0.018612       1.658895           0.000000
           93              H       6.428639       7.243812       1.937769       0.096211       1.297832 0.10324405E+02  0.10608148E+03                                 1.847746                            1.783850      -0.951927       2.410665                    0.997695       3.497108       9.437471       0.515761       1.155800      -0.740575       0.019691       0.012850       0.027758       0.036378       0.006252       0.005103       0.004827      -0.016784       0.010193      -0.012923      -0.000039       0.012962              1.896352       2.170892      -0.056807       0.316526       1.548845       0.150322       1.969319           0.000000
           94              H       4.228257       7.372277       3.096759       0.136755       1.108558 0.82921337E+01  0.81357402E+02                                 1.700716                            1.629507      -1.218628       2.308739                    0.996190       3.400181       9.223490       0.519874       1.200819      -0.727218       0.016538      -0.026996       0.018603       0.036720      -0.011580       0.002100      -0.007545      -0.001050      -0.007355      -0.012125      -0.003422       0.015547              1.726681       1.766553      -0.364227      -0.077778       1.749791      -0.172374       1.663699           0.000000
           95              H       1.233604      10.075270       3.301287       0.128696       1.161686 0.87574241E+01  0.87047195E+02                                 1.748113                            1.670487      -1.316925       2.259399                    0.995543       3.462977       9.435228       0.515688       1.194926      -0.728583      -0.031670       0.016015       0.019728       0.040604      -0.007061      -0.008912       0.006251       0.006206      -0.008625      -0.009325      -0.006245       0.015570              1.771141       1.856084      -0.276533      -0.284468       1.682992      -0.036260       1.774347          -0.000001
           96              H       3.749212      10.096244       0.159951       0.141306       1.165654 0.87482622E+01  0.86627108E+02                                 1.745241                            1.666539      -1.142416       2.355609                    0.996765       3.284440       8.829464       0.519557       1.190531      -0.731832       0.011437       0.015883      -0.032788       0.038186       0.002222      -0.009431      -0.005121       0.005077       0.025940      -0.008588      -0.006989       0.015577              1.763241       1.634739      -0.086369      -0.197499       1.710159      -0.299849       1.944824           0.000000
           97              C       0.431885      20.606719      21.499008       0.635412      22.984867 0.24811783E+03  0.51232451E+04                                 7.604876                            5.639604      -0.057856       2.049538                    0.999426      21.797482      60.762804       0.617090       0.480696      -1.016033      -0.029752      -0.028803      -0.048314       0.063632       0.019685      -0.076613      -0.070369      -0.007584       0.020277      -0.092992      -0.022582       0.115575              9.566836       8.792309       1.286242       4.853456       7.917350       3.999690      11.990849           0.000001
           98              C       1.198854      21.254284      22.605555      -0.000546      40.125344 0.42032623E+03  0.97122613E+04                                10.107716                            6.749426       0.011976       2.009482                    0.999264      26.805582      74.214597       0.652219       0.406423      -1.080230       0.027287       0.017649       0.039493       0.051145      -0.012326      -0.002797      -0.002716      -0.003174      -0.016028      -0.012026      -0.003075       0.015101             13.660176      12.068122       0.582435       6.777117      12.625476       6.304897      16.286929          -0.000000
           99              C       2.324487      20.593611      23.101142      -0.226001      39.136551 0.48474997E+03  0.11719673E+05                                10.058961                            7.373313      -0.156073       1.903040                    0.999283      31.203885      91.193054       0.602379       0.420570      -1.060768      -0.016270      -0.003902      -0.017531       0.024234      -0.007867      -0.039193      -0.007309      -0.036092      -0.044589      -0.053444       0.026012       0.027433             12.520583      14.379349      -1.197937       7.713711       8.899311       1.957858      14.283088           0.000001
          100              C       3.018234      21.162524      24.202444       0.269212      34.901963 0.34423081E+03  0.76026115E+04                                 9.371461                            6.250680       0.085589       2.047969                    0.999404      24.628114      67.705627       0.651564       0.425634      -1.062768       0.039237      -0.027901       0.021863       0.052877      -0.013488       0.030232      -0.001970       0.040598      -0.003492      -0.028199      -0.016174       0.044373             12.672876      15.682465      -5.013835       6.854587      10.929848      -0.191699      11.406314           0.000000
          101              C       2.601241      22.373758      24.726874      -0.261614      38.491634 0.49492781E+03  0.12045366E+05                                 9.946989                            7.472622      -0.077061       1.923561                    0.999382      31.784328      93.636701       0.594829       0.423093      -1.057662      -0.031029       0.029221      -0.002579       0.042701       0.025279       0.017263       0.003411       0.024378       0.046849      -0.036705       0.001928       0.034776             11.965167      13.248776      -6.378044       2.596510      14.404369       1.205885       8.242357           0.000001
          102              C       1.478091      23.008215      24.191956       0.009176      39.898336 0.42176114E+03  0.97581302E+04                                10.077031                            6.774096      -0.008471       2.002000                    0.999078      26.855621      74.511471       0.648842       0.408007      -1.078693       0.027609      -0.045465      -0.011114       0.054340      -0.002185       0.011888      -0.007460       0.011234       0.009157      -0.012433      -0.004935       0.017368             13.387236      10.945645      -4.757794       1.481541      17.723574       6.040774      11.492488          -0.000000
          103              C       0.789308      22.457654      23.148340      -0.154646      36.330499 0.44339064E+03  0.10535111E+05                                 9.690705                            7.148099      -0.190691       1.902510                    0.999317      30.461224      89.683126       0.596524       0.432141      -1.048421       0.015483      -0.013818       0.003453       0.021038      -0.006231      -0.008267      -0.037051       0.033505      -0.013319      -0.048404       0.019939       0.028464             11.686742       8.379343      -0.680147       2.709219      13.934846       6.450389      12.746035          -0.000001
          104              C       0.979188      24.284992      24.863226       0.624973      22.716946 0.25217279E+03  0.52232871E+04                                 7.515478                            5.673267      -0.059105       2.046925                    0.999287      21.921355      61.019191       0.617819       0.478629      -1.018069      -0.017459       0.056706       0.027196       0.065269       0.073210      -0.033204      -0.070794       0.048057      -0.024015      -0.096233      -0.023674       0.119907              9.255042       7.008894      -3.472016      -0.213989      12.920440       3.999890       7.835791           0.000000
          105              C       4.770596      20.834809      25.791467      -0.074175      27.350477 0.37046576E+03  0.84189982E+04                                 8.104847                            6.456654      -0.383155       1.883640                    0.997008      28.139916      81.127714       0.638698       0.421986      -1.054262      -0.027885      -0.052905      -0.061328       0.085660       0.000393       0.033789       0.018416       0.020622       0.087394      -0.035993      -0.017390       0.053383             10.261025      13.936797      -2.748248       3.950357       8.170035      -1.684018       8.676244           0.000001
          106              C       6.530405      20.121701       1.172101      -0.068565      27.183784 0.36442827E+03  0.82488807E+04                                 8.059931                            6.392208      -0.375753       1.886208                    0.996783      28.066011      80.786886       0.643579       0.420456      -1.055087       0.025151       0.062654      -0.055238       0.087232       0.030165      -0.002171      -0.015015      -0.029507      -0.064404      -0.029600      -0.017546       0.047146             10.247167      13.903072       4.017086       2.781135       8.776487       1.745674       8.061942           0.000001
          107              C       8.270357      21.736681       1.507736       0.273064      35.030406 0.34516420E+03  0.76277510E+04                                 9.405418                            6.259816       0.066065       2.042019                    0.999417      24.609453      67.655932       0.651039       0.425725      -1.062801      -0.038369      -0.022006      -0.031937       0.054557       0.030861       0.018617       0.002228       0.023508      -0.046391      -0.031516      -0.013847       0.045363             12.822758      15.701126       7.262054       4.880505      11.968755       0.328946      10.798394           0.000000
          108              C       8.650118      21.193984       2.727036      -0.258948      38.651505 0.49802436E+03  0.12137015E+05                                 9.989646                            7.500741      -0.132276       1.910427                    0.999550      31.761770      93.566873       0.593275       0.423632      -1.057554       0.030526       0.000297       0.031352       0.043759       0.015937      -0.021693      -0.000537      -0.010371      -0.058737      -0.033617       0.002964       0.030653             12.094003      13.567868       2.890573       6.581560       8.345863      -0.808280      14.368278           0.000001
          109              C       9.758376      21.747167       3.393062       0.002424      40.543408 0.42833997E+03  0.99429517E+04                                10.170374                            6.817746       0.001267       2.004322                    0.999176      26.941300      74.729261       0.648418       0.406934      -1.080034      -0.026885       0.010574      -0.047995       0.056019       0.015235       0.000692       0.004927       0.003422      -0.017096      -0.013826      -0.004952       0.018778             13.557295      11.540203       1.364792       5.720938      11.051802      -5.383647      18.079879          -0.000000
          110              C      10.444677      22.824694       2.852899      -0.147782      36.604059 0.45800332E+03  0.10957088E+05                                 9.738955                            7.261916      -0.208234       1.895552                    0.999301      30.524654      89.808139       0.592945       0.431783      -1.049960      -0.012524      -0.002771      -0.013147       0.018368      -0.008714       0.003717       0.036939       0.020082      -0.037734      -0.046537       0.016239       0.030298             11.678365       8.380216       2.702797       0.879200      12.733511      -6.218744      13.921367          -0.000001
          111              C      10.036371      23.372634       1.630977      -0.001751      40.446482 0.42422435E+03  0.98209139E+04                                10.157265                            6.778967       0.025702       2.013179                    0.999190      26.847962      74.301780       0.651309       0.406221      -1.080812      -0.024479      -0.036690       0.016621       0.047134      -0.004109       0.014093       0.002392       0.007888       0.004951      -0.013998      -0.002585       0.016583             13.763642      12.775530       7.429713      -0.341866      16.505246      -5.532719      12.010152          -0.000000
          112              C       8.944247      22.837803       0.964951      -0.218639      38.652755 0.46572254E+03  0.11155838E+05                                 9.975526                            7.229763      -0.147078       1.910463                    0.999247      30.871338      90.024028       0.607546       0.420874      -1.059783       0.019188       0.017412      -0.001998       0.025988      -0.041177       0.008781       0.003869       0.007973       0.085172      -0.056473       0.024214       0.032259             12.513390      14.463252       7.842931       1.519034      14.249947      -1.536771       8.826970           0.000001
          113              C      10.277135      21.117955       4.659561       0.636477      22.559758 0.24602700E+03  0.50681560E+04                                 7.494932                            5.612904      -0.080574       2.043090                    0.999307      21.745690      60.501230       0.619177       0.480202      -1.016531       0.021562      -0.023362       0.056359       0.064708      -0.034130      -0.069803       0.073924       0.016242      -0.056153      -0.094635      -0.024195       0.118829              9.268316       7.293774      -0.285592       3.730939       7.567001      -3.906722      12.944174           0.000001
          114              C      10.810787      24.497352       1.006906       0.625738      23.453205 0.25497361E+03  0.52955118E+04                                 7.689510                            5.706192      -0.074603       2.041359                    0.999393      21.939218      61.136202       0.615835       0.478882      -1.018010       0.031787       0.050088      -0.024081       0.064025      -0.071504      -0.020283       0.076242      -0.025236       0.039129      -0.094025      -0.023651       0.117676              9.685688       9.137759       4.885991      -1.178431      12.154913      -3.994904       7.764392           0.000001
          115              C      11.978615       5.610481       8.388258       0.635412      22.984866 0.24811783E+03  0.51232452E+04                                 7.604875                            5.639604      -0.057856       2.049538                    0.999426      21.797482      60.762803       0.617090       0.480696      -1.016033       0.029752       0.028803      -0.048314       0.063632       0.019685       0.076613       0.070369      -0.007584       0.020277      -0.092992      -0.022582       0.115575              9.566835       8.792309       1.286242      -4.853455       7.917349      -3.999689      11.990848           0.000001
          116              C      11.211646       4.962916       9.494805      -0.000546      40.125334 0.42032613E+03  0.97122586E+04                                10.107714                            6.749426       0.011976       2.009482                    0.999264      26.805582      74.214597       0.652219       0.406423      -1.080230      -0.027287      -0.017649       0.039493       0.051145      -0.012326       0.002797       0.002716      -0.003174      -0.016028      -0.012026      -0.003075       0.015101             13.660172      12.068119       0.582433      -6.777112      12.625475      -6.304895      16.286920          -0.000000
          117              C      10.086013       5.623589       9.990391      -0.226001      39.136535 0.48474992E+03  0.11719671E+05                                10.058959                            7.373313      -0.156073       1.903040                    0.999283      31.203885      91.193057       0.602379       0.420571      -1.060768       0.016270       0.003902      -0.017531       0.024234      -0.007867       0.039193       0.007309      -0.036092      -0.044589      -0.053444       0.026012       0.027433             12.520578      14.379344      -1.197940      -7.713705       8.899311      -1.957855      14.283079           0.000001
          118              C       9.392266       5.054676      11.091694       0.269212      34.901969 0.34423097E+03  0.76026158E+04                                 9.371462                            6.250682       0.085589       2.047969                    0.999404      24.628114      67.705628       0.651564       0.425634      -1.062768      -0.039237       0.027901       0.021863       0.052877      -0.013488      -0.030232       0.001970       0.040598      -0.003492      -0.028199      -0.016174       0.044373             12.672877      15.682467      -5.013838      -6.854587      10.929851       0.191701      11.406315           0.000000
          119              C       9.809259       3.843442      11.616124      -0.261614      38.491635 0.49492783E+03  0.12045367E+05                                 9.946990                            7.472623      -0.077061       1.923561                    0.999382      31.784328      93.636707       0.594829       0.423093      -1.057662       0.031029      -0.029221      -0.002579       0.042701       0.025279      -0.017263      -0.003411       0.024378       0.046849      -0.036705       0.001928       0.034776             11.965169      13.248778      -6.378045      -2.596511      14.404370      -1.205884       8.242358           0.000001
          120              C      10.932409       3.208985      11.081206       0.009176      39.898338 0.42176116E+03  0.97581309E+04                                10.077031                            6.774096      -0.008471       2.002000                    0.999078      26.855622      74.511476       0.648842       0.408007      -1.078693      -0.027609       0.045465      -0.011114       0.054340      -0.002185      -0.011888       0.007460       0.011234       0.009157      -0.012433      -0.004935       0.017368             13.387236      10.945645      -4.757793      -1.481542      17.723574      -6.040773      11.492488          -0.000001
          121              C      11.621192       3.759546      10.037590      -0.154646      36.330506 0.44339069E+03  0.10535113E+05                                 9.690706                            7.148099      -0.190691       1.902510                    0.999317      30.461226      89.683131       0.596524       0.432141      -1.048421      -0.015483       0.013818       0.003453       0.021038      -0.006231       0.008267       0.037051       0.033505      -0.013319      -0.048404       0.019939       0.028464             11.686743       8.379344      -0.680147      -2.709219      13.934848      -6.450390      12.746037          -0.000001
          122              C      11.431312       1.932208      11.752476       0.624973      22.716950 0.25217289E+03  0.52232897E+04                                 7.515479                            5.673268      -0.059105       2.046925                    0.999287      21.921355      61.019194       0.617818       0.478630      -1.018069       0.017459      -0.056706       0.027196       0.065269       0.073210       0.033204       0.070794       0.048057      -0.024015      -0.096233      -0.023674       0.119907              9.255043       7.008897      -3.472016       0.213988      12.920442      -3.999888       7.835790           0.000001
          123              C       7.639904       5.382391      12.680717      -0.074175      27.350476 0.37046575E+03  0.84189981E+04                                 8.104846                            6.456654      -0.383155       1.883640                    0.997008      28.139916      81.127714       0.638698       0.421986      -1.054262       0.027885       0.052905      -0.061328       0.085660       0.000393      -0.033789      -0.018416       0.020622       0.087394      -0.035993      -0.017390       0.053383             10.261025      13.936796      -2.748248      -3.950356       8.170035       1.684019       8.676243           0.000001
          124              C       5.880095       6.095499      14.282851      -0.068565      27.183783 0.36442825E+03  0.82488801E+04                                 8.059931                            6.392208      -0.375753       1.886208                    0.996783      28.066010      80.786884       0.643579       0.420456      -1.055087      -0.025151      -0.062654      -0.055238       0.087232       0.030165       0.002171       0.015015      -0.029507      -0.064404      -0.029600      -0.017546       0.047146             10.247167      13.903072       4.017086      -2.781134       8.776487      -1.745674       8.061941           0.000001
          125              C       4.140143       4.480519      14.618486       0.273064      35.030413 0.34516426E+03  0.76277525E+04                                 9.405418                            6.259816       0.066065       2.042019                    0.999417      24.609453      67.655929       0.651039       0.425724      -1.062801       0.038369       0.022006      -0.031937       0.054557       0.030861      -0.018617      -0.002228       0.023508      -0.046391      -0.031516      -0.013847       0.045363             12.822761      15.701132       7.262055      -4.880509      11.968755      -0.328948      10.798395           0.000000
          126              C       3.760381       5.023216      15.837786      -0.258948      38.651516 0.49802434E+03  0.12137014E+05                                 9.989647                            7.500741      -0.132276       1.910427                    0.999550      31.761768      93.566863       0.593275       0.423632      -1.057554      -0.030526      -0.000297       0.031352       0.043759       0.015937       0.021693       0.000537      -0.010371      -0.058737      -0.033617       0.002964       0.030653             12.094006      13.567875       2.890575      -6.581566       8.345864       0.808277      14.368280           0.000001
          127              C       2.652124       4.470033      16.503812       0.002424      40.543401 0.42833976E+03  0.99429459E+04                                10.170373                            6.817745       0.001266       2.004322                    0.999176      26.941300      74.729264       0.648418       0.406934      -1.080034       0.026885      -0.010574      -0.047995       0.056019       0.015235      -0.000692      -0.004927       0.003422      -0.017096      -0.013826      -0.004952       0.018778             13.557294      11.540203       1.364792      -5.720939      11.051800       5.383645      18.079878          -0.000000
          128              C       1.965823       3.392506      15.963649      -0.147782      36.604065 0.45800336E+03  0.10957090E+05                                 9.738956                            7.261917      -0.208235       1.895552                    0.999301      30.524655      89.808147       0.592945       0.431783      -1.049960       0.012524       0.002771      -0.013147       0.018368      -0.008714      -0.003717      -0.036939       0.020082      -0.037734      -0.046537       0.016239       0.030298             11.678367       8.380218       2.702798      -0.879200      12.733515       6.218745      13.921368          -0.000001
          129              C       2.374129       2.844566      14.741727      -0.001751      40.446484 0.42422438E+03  0.98209148E+04                                10.157265                            6.778967       0.025702       2.013179                    0.999190      26.847963      74.301785       0.651309       0.406221      -1.080812       0.024479       0.036690       0.016621       0.047134      -0.004109      -0.014093      -0.002392       0.007888       0.004951      -0.013998      -0.002585       0.016583             13.763643      12.775530       7.429714       0.341866      16.505247       5.532719      12.010152          -0.000000
          130              C       3.466253       3.379397      14.075701      -0.218639      38.652751 0.46572254E+03  0.11155838E+05                                 9.975525                            7.229763      -0.147078       1.910463                    0.999247      30.871338      90.024030       0.607546       0.420874      -1.059783      -0.019188      -0.017412      -0.001998       0.025988      -0.041177      -0.008781      -0.003869       0.007973       0.085172      -0.056473       0.024214       0.032259             12.513389      14.463250       7.842929      -1.519035      14.249946       1.536770       8.826970           0.000001
          131              C       2.133365       5.099245      17.770311       0.636477      22.559760 0.24602701E+03  0.50681561E+04                                 7.494932                            5.612904      -0.080574       2.043090                    0.999307      21.745690      60.501230       0.619177       0.480202      -1.016531      -0.021562       0.023362       0.056359       0.064708      -0.034130       0.069803      -0.073924       0.016242      -0.056153      -0.094635      -0.024195       0.118829              9.268317       7.293775      -0.285592      -3.730941       7.567001       3.906723      12.944177           0.000001
          132              C       1.599713       1.719848      14.117656       0.625738      23.453206 0.25497362E+03  0.52955121E+04                                 7.689510                            5.706192      -0.074603       2.041359                    0.999393      21.939219      61.136206       0.615835       0.478882      -1.018010      -0.031787      -0.050088      -0.024081       0.064025      -0.071504       0.020282      -0.076242      -0.025236       0.039129      -0.094025      -0.023651       0.117676              9.685689       9.137760       4.885991       1.178431      12.154914       3.994904       7.764392           0.000001
          133              C      11.978615       7.498119      17.833242       0.635412      22.984867 0.24811782E+03  0.51232451E+04                                 7.604876                            5.639605      -0.057856       2.049538                    0.999426      21.797482      60.762805       0.617090       0.480696      -1.016033       0.029752      -0.028803       0.048314       0.063632      -0.019685      -0.076613       0.070369      -0.007584       0.020277      -0.092992      -0.022582       0.115575              9.566836       8.792308      -1.286241       4.853455       7.917350      -3.999689      11.990849           0.000001
          134              C      11.211646       8.145684      16.726695      -0.000546      40.125343 0.42032624E+03  0.97122619E+04                                10.107716                            6.749426       0.011976       2.009482                    0.999264      26.805583      74.214601       0.652219       0.406423      -1.080230      -0.027287       0.017649      -0.039493       0.051145       0.012326      -0.002797       0.002716      -0.003174      -0.016028      -0.012026      -0.003075       0.015101             13.660175      12.068120      -0.582435       6.777115      12.625477      -6.304897      16.286927          -0.000000
          135              C      10.086013       7.485011      16.231108      -0.226001      39.136560 0.48475025E+03  0.11719681E+05                                10.058964                            7.373316      -0.156073       1.903040                    0.999283      31.203886      91.193063       0.602378       0.420571      -1.060768       0.016270      -0.003902       0.017531       0.024234       0.007867      -0.039193       0.007309      -0.036092      -0.044589      -0.053444       0.026012       0.027433             12.520585      14.379353       1.197939       7.713713       8.899312      -1.957856      14.283092           0.000001
          136              C       9.392266       8.053924      15.129805       0.269212      34.901964 0.34423090E+03  0.76026138E+04                                 9.371462                            6.250681       0.085589       2.047969                    0.999404      24.628114      67.705628       0.651564       0.425634      -1.062768      -0.039237      -0.027901      -0.021863       0.052877       0.013488       0.030232       0.001970       0.040598      -0.003492      -0.028199      -0.016174       0.044373             12.672876      15.682467       5.013840       6.854584      10.929852       0.191701      11.406310           0.000000
          137              C       9.809259       9.265158      14.605375      -0.261614      38.491619 0.49492763E+03  0.12045361E+05                                 9.946988                            7.472621      -0.077061       1.923561                    0.999382      31.784328      93.636706       0.594829       0.423093      -1.057661       0.031029       0.029221       0.002579       0.042701      -0.025279       0.017263      -0.003411       0.024378       0.046849      -0.036705       0.001928       0.034776             11.965166      13.248774       6.378043       2.596511      14.404367      -1.205883       8.242356           0.000001
          138              C      10.932409       9.899615      15.140294       0.009176      39.898342 0.42176127E+03  0.97581340E+04                                10.077032                            6.774097      -0.008471       2.002000                    0.999078      26.855622      74.511475       0.648842       0.408007      -1.078693      -0.027609      -0.045465       0.011114       0.054340       0.002185       0.011888       0.007460       0.011234       0.009157      -0.012433      -0.004935       0.017368             13.387237      10.945645       4.757791       1.481545      17.723573      -6.040773      11.492492          -0.000000
          139              C      11.621192       9.349054      16.183910      -0.154646      36.330504 0.44339066E+03  0.10535112E+05                                 9.690705                            7.148099      -0.190691       1.902510                    0.999317      30.461225      89.683129       0.596524       0.432141      -1.048421      -0.015483      -0.013818      -0.003453       0.021038       0.006231      -0.008267       0.037051       0.033505      -0.013319      -0.048404       0.019939       0.028464             11.686743       8.379343       0.680147       2.709219      13.934848      -6.450391      12.746037          -0.000001
          140              C      11.431312      11.176392      14.469024       0.624973      22.716948 0.25217289E+03  0.52232897E+04                                 7.515479                            5.673268      -0.059105       2.046925                    0.999287      21.921355      61.019194       0.617818       0.478630      -1.018069       0.017459       0.056706      -0.027196       0.065269      -0.073210      -0.033204       0.070794       0.048057      -0.024015      -0.096233      -0.023674       0.119907              9.255042       7.008896       3.472016      -0.213987      12.920441      -3.999888       7.835789           0.000001
          141              C       7.639904       7.726209      13.540783      -0.074175      27.350477 0.37046575E+03  0.84189980E+04                                 8.104847                            6.456654      -0.383155       1.883640                    0.997008      28.139916      81.127714       0.638698       0.421986      -1.054262       0.027885      -0.052905       0.061328       0.085660      -0.000393       0.033789      -0.018416       0.020622       0.087394      -0.035993      -0.017390       0.053383             10.261026      13.936799       2.748249       3.950358       8.170035       1.684019       8.676243           0.000001
          142              C       5.880095       7.013101      11.938649      -0.068565      27.183784 0.36442827E+03  0.82488807E+04                                 8.059931                            6.392208      -0.375753       1.886208                    0.996783      28.066011      80.786886       0.643579       0.420456      -1.055087      -0.025151       0.062654       0.055238       0.087232      -0.030165      -0.002171       0.015015      -0.029507      -0.064404      -0.029600      -0.017546       0.047146             10.247167      13.903072      -4.017086       2.781134       8.776487      -1.745674       8.061941           0.000001
          143              C       4.140143       8.628081      11.603014       0.273064      35.030415 0.34516428E+03  0.76277532E+04                                 9.405419                            6.259817       0.066065       2.042018                    0.999417      24.609454      67.655933       0.651039       0.425724      -1.062801       0.038369      -0.022006       0.031937       0.054557      -0.030861       0.018617      -0.002228       0.023508      -0.046391      -0.031516      -0.013847       0.045363             12.822761      15.701132      -7.262055       4.880510      11.968755      -0.328948      10.798396           0.000000
          144              C       3.760381       8.085384      10.383714      -0.258948      38.651519 0.49802439E+03  0.12137015E+05                                 9.989648                            7.500741      -0.132276       1.910427                    0.999550      31.761770      93.566868       0.593275       0.423632      -1.057554      -0.030526       0.000297      -0.031352       0.043759      -0.015937      -0.021693       0.000537      -0.010371      -0.058737      -0.033617       0.002964       0.030653             12.094006      13.567875      -2.890575       6.581566       8.345864       0.808277      14.368280           0.000001
          145              C       2.652124       8.638567       9.717688       0.002424      40.543401 0.42833976E+03  0.99429459E+04                                10.170373                            6.817745       0.001266       2.004322                    0.999176      26.941300      74.729264       0.648418       0.406934      -1.080034       0.026885       0.010574       0.047995       0.056019      -0.015235       0.000692      -0.004927       0.003422      -0.017096      -0.013826      -0.004952       0.018778             13.557294      11.540203      -1.364793       5.720939      11.051800       5.383644      18.079878          -0.000000
          146              C       1.965823       9.716094      10.257851      -0.147782      36.604066 0.45800338E+03  0.10957091E+05                                 9.738956                            7.261917      -0.208235       1.895552                    0.999301      30.524656      89.808150       0.592945       0.431783      -1.049960       0.012524      -0.002771       0.013147       0.018368       0.008714       0.003717      -0.036939       0.020082      -0.037734      -0.046537       0.016239       0.030298             11.678367       8.380218      -2.702798       0.879200      12.733514       6.218745      13.921368          -0.000001
          147              C       2.374129      10.264034      11.479773      -0.001751      40.446484 0.42422438E+03  0.98209149E+04                                10.157266                            6.778967       0.025702       2.013179                    0.999190      26.847963      74.301786       0.651309       0.406221      -1.080812       0.024479      -0.036690      -0.016621       0.047134       0.004109       0.014093      -0.002392       0.007888       0.004951      -0.013998      -0.002585       0.016583             13.763643      12.775531      -7.429714      -0.341866      16.505247       5.532719      12.010152          -0.000000
          148              C       3.466253       9.729203      12.145799      -0.218639      38.652750 0.46572253E+03  0.11155838E+05                                 9.975525                            7.229763      -0.147078       1.910463                    0.999247      30.871338      90.024030       0.607546       0.420874      -1.059783      -0.019188       0.017412       0.001998       0.025988       0.041177       0.008781      -0.003869       0.007973       0.085172      -0.056473       0.024214       0.032259             12.513388      14.463250      -7.842928       1.519035      14.249945       1.536771       8.826970           0.000001
          149              C       2.133365       8.009355       8.451189       0.636477      22.559760 0.24602701E+03  0.50681562E+04                                 7.494932                            5.612904      -0.080574       2.043090                    0.999307      21.745690      60.501230       0.619177       0.480202      -1.016531      -0.021562      -0.023362      -0.056359       0.064708       0.034130      -0.069803      -0.073924       0.016242      -0.056153      -0.094635      -0.024195       0.118829              9.268317       7.293775       0.285592       3.730941       7.567001       3.906723      12.944177           0.000001
          150              C       1.599713      11.388752      12.103844       0.625738      23.453206 0.25497362E+03  0.52955121E+04                                 7.689510                            5.706192      -0.074603       2.041359                    0.999393      21.939219      61.136205       0.615835       0.478882      -1.018010      -0.031787       0.050088       0.024081       0.064025       0.071504      -0.020283      -0.076242      -0.025236       0.039129      -0.094025      -0.023651       0.117676              9.685688       9.137759      -4.885991      -1.178431      12.154914       3.994904       7.764392           0.000001
          151              C       0.431885      18.719081       4.722492       0.635412      22.984865 0.24811781E+03  0.51232447E+04                                 7.604875                            5.639604      -0.057856       2.049538                    0.999426      21.797481      60.762802       0.617090       0.480696      -1.016033      -0.029752       0.028803       0.048314       0.063632      -0.019685       0.076613      -0.070369      -0.007584       0.020277      -0.092992      -0.022582       0.115575              9.566835       8.792308      -1.286241      -4.853455       7.917350       3.999689      11.990849           0.000001
          152              C       1.198854      18.071516       3.615945      -0.000546      40.125341 0.42032622E+03  0.97122611E+04                                10.107716                            6.749426       0.011976       2.009482                    0.999264      26.805582      74.214597       0.652219       0.406423      -1.080230       0.027287      -0.017649      -0.039493       0.051145       0.012326       0.002797      -0.002716      -0.003174      -0.016028      -0.012026      -0.003075       0.015101             13.660174      12.068120      -0.582434      -6.777115      12.625477       6.304896      16.286926          -0.000000
          153              C       2.324487      18.732189       3.120358      -0.226001      39.136559 0.48475024E+03  0.11719681E+05                                10.058963                            7.373315      -0.156073       1.903040                    0.999283      31.203886      91.193062       0.602379       0.420571      -1.060768      -0.016270       0.003902       0.017531       0.024234       0.007867       0.039193      -0.007309      -0.036092      -0.044589      -0.053444       0.026012       0.027433             12.520584      14.379351       1.197939      -7.713712       8.899312       1.957856      14.283090           0.000001
          154              C       3.018234      18.163276       2.019055       0.269212      34.901965 0.34423090E+03  0.76026139E+04                                 9.371462                            6.250681       0.085589       2.047969                    0.999404      24.628114      67.705630       0.651564       0.425634      -1.062768       0.039237       0.027901      -0.021863       0.052877       0.013488      -0.030232      -0.001970       0.040598      -0.003492      -0.028199      -0.016174       0.044373             12.672877      15.682467       5.013840      -6.854585      10.929852      -0.191701      11.406310           0.000000
          155              C       2.601241      16.952042       1.494625      -0.261614      38.491617 0.49492762E+03  0.12045361E+05                                 9.946987                            7.472621      -0.077061       1.923561                    0.999382      31.784328      93.636705       0.594829       0.423093      -1.057661      -0.031029      -0.029221       0.002579       0.042701      -0.025279      -0.017263       0.003411       0.024378       0.046848      -0.036705       0.001928       0.034776             11.965165      13.248774       6.378043      -2.596511      14.404366       1.205882       8.242355           0.000001
          156              C       1.478091      16.317585       2.029544       0.009176      39.898346 0.42176128E+03  0.97581343E+04                                10.077033                            6.774097      -0.008471       2.002000                    0.999078      26.855622      74.511476       0.648842       0.408007      -1.078693       0.027609       0.045465       0.011114       0.054340       0.002185      -0.011888      -0.007460       0.011234       0.009157      -0.012433      -0.004935       0.017368             13.387238      10.945646       4.757792      -1.481545      17.723576       6.040774      11.492493          -0.000001
          157              C       0.789308      16.868146       3.073160      -0.154646      36.330504 0.44339066E+03  0.10535112E+05                                 9.690706                            7.148099      -0.190691       1.902510                    0.999317      30.461225      89.683129       0.596524       0.432141      -1.048421       0.015483       0.013818      -0.003453       0.021038       0.006231       0.008267      -0.037051       0.033505      -0.013319      -0.048404       0.019939       0.028464             11.686743       8.379343       0.680147      -2.709219      13.934848       6.450391      12.746038          -0.000001
          158              C       0.979188      15.040808       1.358274       0.624973      22.716946 0.25217280E+03  0.52232874E+04                                 7.515478                            5.673267      -0.059105       2.046925                    0.999287      21.921356      61.019195       0.617819       0.478629      -1.018069      -0.017459      -0.056706      -0.027196       0.065269      -0.073210       0.033204      -0.070794       0.048057      -0.024015      -0.096233      -0.023674       0.119907              9.255041       7.008894       3.472015       0.213989      12.920439       3.999889       7.835791           0.000001
          159              C       4.770596      18.490991       0.430033      -0.074175      27.350476 0.37046575E+03  0.84189980E+04                                 8.104847                            6.456654      -0.383155       1.883640                    0.997008      28.139916      81.127714       0.638698       0.421986      -1.054262      -0.027885       0.052905       0.061328       0.085660      -0.000393      -0.033789       0.018416       0.020622       0.087394      -0.035993      -0.017390       0.053383             10.261026      13.936798       2.748249      -3.950357       8.170035      -1.684019       8.676243           0.000001
          160              C       6.530405      19.204099      25.049399      -0.068565      27.183782 0.36442825E+03  0.82488802E+04                                 8.059931                            6.392208      -0.375753       1.886208                    0.996783      28.066010      80.786883       0.643579       0.420456      -1.055087       0.025151      -0.062654       0.055238       0.087232      -0.030165       0.002171      -0.015015      -0.029507      -0.064404      -0.029600      -0.017546       0.047146             10.247166      13.903072      -4.017086      -2.781134       8.776486       1.745674       8.061941           0.000001
          161              C       8.270357      17.589119      24.713764       0.273064      35.030405 0.34516420E+03  0.76277510E+04                                 9.405417                            6.259816       0.066065       2.042019                    0.999417      24.609453      67.655930       0.651039       0.425724      -1.062801      -0.038369       0.022006       0.031937       0.054557      -0.030861      -0.018617       0.002228       0.023508      -0.046391      -0.031516      -0.013847       0.045363             12.822758      15.701125      -7.262054      -4.880505      11.968754       0.328946      10.798393           0.000000
          162              C       8.650118      18.131816      23.494464      -0.258948      38.651500 0.49802431E+03  0.12137013E+05                                 9.989645                            7.500740      -0.132276       1.910427                    0.999550      31.761769      93.566863       0.593275       0.423632      -1.057554       0.030526      -0.000297      -0.031352       0.043759      -0.015937       0.021693      -0.000537      -0.010371      -0.058737      -0.033617       0.002964       0.030653             12.094001      13.567866      -2.890572      -6.581559       8.345862      -0.808280      14.368276           0.000001
          163              C       9.758376      17.578633      22.828438       0.002424      40.543409 0.42833998E+03  0.99429520E+04                                10.170374                            6.817747       0.001266       2.004322                    0.999176      26.941300      74.729264       0.648418       0.406934      -1.080034      -0.026885      -0.010574       0.047995       0.056019      -0.015235      -0.000692       0.004927       0.003422      -0.017096      -0.013826      -0.004952       0.018778             13.557295      11.540204      -1.364791      -5.720938      11.051802      -5.383648      18.079880          -0.000000
          164              C      10.444677      16.501106      23.368601      -0.147782      36.604062 0.45800335E+03  0.10957090E+05                                 9.738956                            7.261916      -0.208235       1.895552                    0.999301      30.524655      89.808146       0.592945       0.431783      -1.049960      -0.012524       0.002771       0.013147       0.018368       0.008714      -0.003717       0.036939       0.020082      -0.037734      -0.046537       0.016239       0.030298             11.678366       8.380216      -2.702797      -0.879200      12.733513      -6.218745      13.921369          -0.000001
          165              C      10.036371      15.953166      24.590523      -0.001751      40.446483 0.42422435E+03  0.98209142E+04                                10.157266                            6.778967       0.025702       2.013179                    0.999190      26.847962      74.301783       0.651309       0.406221      -1.080812      -0.024479       0.036690      -0.016621       0.047134       0.004109      -0.014093       0.002392       0.007888       0.004951      -0.013998      -0.002585       0.016583             13.763643      12.775530      -7.429714       0.341866      16.505247      -5.532719      12.010153          -0.000000
          166              C       8.944247      16.487997      25.256549      -0.218639      38.652755 0.46572254E+03  0.11155838E+05                                 9.975526                            7.229763      -0.147078       1.910463                    0.999247      30.871338      90.024029       0.607546       0.420874      -1.059783       0.019188      -0.017412       0.001998       0.025988       0.041177      -0.008781       0.003869       0.007973       0.085172      -0.056473       0.024214       0.032259             12.513390      14.463252      -7.842930      -1.519034      14.249947      -1.536771       8.826970           0.000001
          167              C      10.277135      18.207845      21.561939       0.636477      22.559759 0.24602701E+03  0.50681561E+04                                 7.494932                            5.612905      -0.080574       2.043090                    0.999307      21.745690      60.501232       0.619177       0.480202      -1.016531       0.021562       0.023362      -0.056359       0.064708       0.034130       0.069803       0.073924       0.016242      -0.056153      -0.094635      -0.024195       0.118829              9.268317       7.293774       0.285592      -3.730940       7.567001      -3.906723      12.944175           0.000001
          168              C      10.810787      14.828448      25.214594       0.625738      23.453206 0.25497363E+03  0.52955121E+04                                 7.689510                            5.706192      -0.074603       2.041359                    0.999393      21.939219      61.136203       0.615835       0.478882      -1.018010       0.031787      -0.050088       0.024081       0.064025       0.071504       0.020282       0.076242      -0.025236       0.039129      -0.094025      -0.023651       0.117676              9.685688       9.137759      -4.885991       1.178431      12.154913      -3.994904       7.764392           0.000001
          169              C      11.978615       5.610481       4.722492       0.635413      22.984865 0.24811781E+03  0.51232446E+04                                 7.604875                            5.639604      -0.057856       2.049538                    0.999426      21.797481      60.762800       0.617090       0.480696      -1.016033       0.029752       0.028803       0.048314       0.063632       0.019685      -0.076613      -0.070369      -0.007584       0.020277      -0.092992      -0.022582       0.115575              9.566835       8.792307       1.286241       4.853455       7.917349       3.999689      11.990847           0.000001
          170              C      11.211646       4.962916       3.615945      -0.000546      40.125344 0.42032625E+03  0.97122621E+04                                10.107716                            6.749427       0.011976       2.009482                    0.999264      26.805583      74.214602       0.652219       0.406423      -1.080230      -0.027287      -0.017649      -0.039493       0.051145      -0.012326      -0.002797      -0.002716      -0.003174      -0.016028      -0.012026      -0.003075       0.015101             13.660175      12.068120       0.582435       6.777116      12.625477       6.304896      16.286927          -0.000000
          171              C      10.086013       5.623589       3.120358      -0.226001      39.136555 0.48475018E+03  0.11719679E+05                                10.058963                            7.373315      -0.156073       1.903040                    0.999283      31.203884      91.193054       0.602379       0.420571      -1.060768       0.016270       0.003902       0.017531       0.024234      -0.007867      -0.039193      -0.007309      -0.036092      -0.044589      -0.053444       0.026012       0.027433             12.520584      14.379351      -1.197939       7.713712       8.899311       1.957855      14.283090           0.000001
          172              C       9.392266       5.054676       2.019055       0.269212      34.901965 0.34423090E+03  0.76026139E+04                                 9.371462                            6.250681       0.085589       2.047969                    0.999404      24.628114      67.705630       0.651564       0.425634      -1.062768      -0.039237       0.027901      -0.021863       0.052877      -0.013488       0.030232      -0.001970       0.040598      -0.003492      -0.028199      -0.016174       0.044373             12.672877      15.682468      -5.013840       6.854585      10.929852      -0.191702      11.406310           0.000000
          173              C       9.809259       3.843442       1.494625      -0.261614      38.491619 0.49492763E+03  0.12045361E+05                                 9.946987                            7.472621      -0.077061       1.923561                    0.999382      31.784328      93.636705       0.594829       0.423093      -1.057661       0.031029      -0.029221       0.002579       0.042701       0.025279       0.017263       0.003411       0.024378       0.046849      -0.036705       0.001928       0.034776             11.965165      13.248774      -6.378043       2.596511      14.404366       1.205882       8.242355           0.000001
          174              C      10.932409       3.208985       2.029544       0.009176      39.898342 0.42176127E+03  0.97581340E+04                                10.077032                            6.774097      -0.008471       2.002000                    0.999078      26.855622      74.511474       0.648842       0.408007      -1.078693      -0.027609       0.045465       0.011114       0.054340      -0.002185       0.011888      -0.007460       0.011234       0.009157      -0.012433      -0.004935       0.017368             13.387236      10.945645      -4.757791       1.481546      17.723573       6.040773      11.492491          -0.000001
          175              C      11.621192       3.759546       3.073160      -0.154646      36.330504 0.44339067E+03  0.10535112E+05                                 9.690706                            7.148099      -0.190691       1.902510                    0.999317      30.461226      89.683132       0.596524       0.432141      -1.048421      -0.015483       0.013818      -0.003453       0.021038      -0.006231      -0.008267      -0.037051       0.033505      -0.013319      -0.048404       0.019939       0.028464             11.686743       8.379343      -0.680147       2.709219      13.934848       6.450390      12.746037          -0.000001
          176              C      11.431312       1.932208       1.358274       0.624973      22.716948 0.25217289E+03  0.52232896E+04                                 7.515479                            5.673268      -0.059105       2.046925                    0.999287      21.921355      61.019193       0.617818       0.478630      -1.018069       0.017459      -0.056706      -0.027196       0.065269       0.073210      -0.033204      -0.070794       0.048057      -0.024015      -0.096233      -0.023674       0.119907              9.255042       7.008896      -3.472016      -0.213987      12.920440       3.999887       7.835789           0.000001
          177              C       7.639904       5.382391       0.430033      -0.074175      27.350477 0.37046575E+03  0.84189980E+04                                 8.104847                            6.456654      -0.383155       1.883640                    0.997008      28.139916      81.127714       0.638698       0.421986      -1.054262       0.027885       0.052905       0.061328       0.085660       0.000393       0.033789       0.018416       0.020622       0.087394      -0.035993      -0.017390       0.053383             10.261026      13.936799      -2.748249       3.950358       8.170035      -1.684019       8.676244           0.000001
          178              C       5.880095       6.095499      25.049399      -0.068565      27.183782 0.36442824E+03  0.82488800E+04                                 8.059931                            6.392208      -0.375753       1.886208                    0.996783      28.066010      80.786885       0.643579       0.420456      -1.055087      -0.025151      -0.062654       0.055238       0.087232       0.030165      -0.002171      -0.015015      -0.029507      -0.064404      -0.029600      -0.017546       0.047146             10.247166      13.903072       4.017085       2.781134       8.776486       1.745674       8.061941           0.000001
          179              C       4.140143       4.480519      24.713764       0.273064      35.030413 0.34516426E+03  0.76277527E+04                                 9.405419                            6.259817       0.066065       2.042019                    0.999417      24.609453      67.655931       0.651038       0.425725      -1.062801       0.038369       0.022006       0.031937       0.054557       0.030861       0.018617       0.002228       0.023508      -0.046391      -0.031516      -0.013847       0.045363             12.822761      15.701133       7.262055       4.880510      11.968755       0.328948      10.798396           0.000000
          180              C       3.760381       5.023216      23.494464      -0.258948      38.651518 0.49802437E+03  0.12137015E+05                                 9.989648                            7.500741      -0.132276       1.910427                    0.999550      31.761769      93.566866       0.593275       0.423632      -1.057554      -0.030526      -0.000297      -0.031352       0.043759       0.015937      -0.021693      -0.000537      -0.010371      -0.058737      -0.033617       0.002964       0.030653             12.094006      13.567875       2.890575       6.581566       8.345864      -0.808277      14.368280           0.000001
          181              C       2.652124       4.470033      22.828438       0.002424      40.543400 0.42833975E+03  0.99429457E+04                                10.170372                            6.817745       0.001266       2.004322                    0.999176      26.941300      74.729262       0.648418       0.406934      -1.080034       0.026885      -0.010574       0.047995       0.056019       0.015235       0.000692       0.004927       0.003422      -0.017096      -0.013826      -0.004952       0.018778             13.557293      11.540203       1.364793       5.720939      11.051800      -5.383644      18.079877          -0.000000
          182              C       1.965823       3.392506      23.368601      -0.147782      36.604061 0.45800332E+03  0.10957089E+05                                 9.738956                            7.261916      -0.208235       1.895552                    0.999301      30.524654      89.808142       0.592945       0.431783      -1.049960       0.012524       0.002771       0.013147       0.018368      -0.008714       0.003717       0.036939       0.020082      -0.037734      -0.046537       0.016239       0.030298             11.678366       8.380217       2.702798       0.879200      12.733513      -6.218744      13.921366          -0.000001
          183              C       2.374129       2.844566      24.590523      -0.001751      40.446480 0.42422435E+03  0.98209139E+04                                10.157265                            6.778967       0.025702       2.013179                    0.999190      26.847962      74.301779       0.651309       0.406221      -1.080812       0.024479       0.036690      -0.016621       0.047134      -0.004109       0.014093       0.002392       0.007888       0.004950      -0.013998      -0.002585       0.016583             13.763642      12.775529       7.429713      -0.341866      16.505245      -5.532718      12.010151          -0.000000
          184              C       3.466253       3.379397      25.256549      -0.218639      38.652749 0.46572252E+03  0.11155838E+05                                 9.975525                            7.229763      -0.147078       1.910463                    0.999247      30.871337      90.024023       0.607546       0.420874      -1.059783      -0.019188      -0.017412       0.001998       0.025988      -0.041177       0.008781       0.003869       0.007973       0.085172      -0.056473       0.024214       0.032259             12.513388      14.463250       7.842929       1.519035      14.249945      -1.536770       8.826969           0.000001
          185              C       2.133365       5.099245      21.561939       0.636476      22.559760 0.24602701E+03  0.50681562E+04                                 7.494933                            5.612905      -0.080574       2.043090                    0.999307      21.745690      60.501233       0.619177       0.480202      -1.016531      -0.021562       0.023362      -0.056359       0.064708      -0.034130      -0.069803       0.073924       0.016242      -0.056153      -0.094635      -0.024195       0.118829              9.268318       7.293775      -0.285592       3.730941       7.567001      -3.906723      12.944178           0.000001
          186              C       1.599713       1.719848      25.214594       0.625738      23.453204 0.25497361E+03  0.52955116E+04                                 7.689509                            5.706191      -0.074603       2.041359                    0.999393      21.939218      61.136200       0.615835       0.478882      -1.018010      -0.031787      -0.050088       0.024081       0.064025      -0.071504      -0.020283       0.076242      -0.025236       0.039129      -0.094025      -0.023651       0.117676              9.685688       9.137758       4.885990      -1.178431      12.154912      -3.994904       7.764392           0.000001
          187              C       0.431885      20.606719      17.833242       0.635413      22.984865 0.24811781E+03  0.51232448E+04                                 7.604875                            5.639604      -0.057856       2.049538                    0.999426      21.797481      60.762800       0.617090       0.480696      -1.016033      -0.029752      -0.028803       0.048314       0.063632       0.019685       0.076613       0.070369      -0.007584       0.020277      -0.092992      -0.022582       0.115575              9.566835       8.792307       1.286241      -4.853455       7.917349      -3.999689      11.990848           0.000001
          188              C       1.198854      21.254284      16.726695      -0.000546      40.125343 0.42032624E+03  0.97122618E+04                                10.107716                            6.749426       0.011976       2.009482                    0.999264      26.805583      74.214599       0.652219       0.406423      -1.080230       0.027287       0.017649      -0.039493       0.051145      -0.012326       0.002797       0.002716      -0.003174      -0.016028      -0.012026      -0.003075       0.015101             13.660174      12.068120       0.582434      -6.777115      12.625477      -6.304896      16.286926          -0.000000
          189              C       2.324487      20.593611      16.231108      -0.226001      39.136554 0.48475018E+03  0.11719679E+05                                10.058962                            7.373315      -0.156073       1.903040                    0.999283      31.203884      91.193052       0.602379       0.420571      -1.060768      -0.016270      -0.003902       0.017531       0.024234      -0.007867       0.039193       0.007309      -0.036092      -0.044589      -0.053444       0.026012       0.027433             12.520583      14.379350      -1.197939      -7.713711       8.899311      -1.957855      14.283089           0.000001
          190              C       3.018234      21.162524      15.129805       0.269212      34.901964 0.34423090E+03  0.76026139E+04                                 9.371462                            6.250681       0.085589       2.047969                    0.999404      24.628114      67.705629       0.651564       0.425634      -1.062768       0.039237      -0.027901      -0.021863       0.052877      -0.013488      -0.030232       0.001970       0.040598      -0.003492      -0.028199      -0.016174       0.044373             12.672876      15.682467      -5.013840      -6.854584      10.929852       0.191701      11.406310           0.000000
          191              C       2.601241      22.373758      14.605375      -0.261614      38.491617 0.49492761E+03  0.12045361E+05                                 9.946987                            7.472621      -0.077061       1.923561                    0.999382      31.784328      93.636704       0.594829       0.423093      -1.057661      -0.031029       0.029221       0.002579       0.042701       0.025279      -0.017263      -0.003411       0.024378       0.046849      -0.036705       0.001928       0.034776             11.965165      13.248775      -6.378043      -2.596511      14.404366      -1.205882       8.242355           0.000001
          192              C       1.478091      23.008215      15.140294       0.009176      39.898345 0.42176127E+03  0.97581341E+04                                10.077032                            6.774097      -0.008471       2.002000                    0.999078      26.855622      74.511474       0.648842       0.408007      -1.078693       0.027609      -0.045465       0.011114       0.054340      -0.002185      -0.011888       0.007460       0.011234       0.009157      -0.012433      -0.004935       0.017368             13.387237      10.945646      -4.757792      -1.481545      17.723575      -6.040774      11.492492          -0.000001
          193              C       0.789308      22.457654      16.183910      -0.154646      36.330504 0.44339066E+03  0.10535112E+05                                 9.690706                            7.148099      -0.190691       1.902510                    0.999317      30.461225      89.683130       0.596524       0.432141      -1.048421       0.015483      -0.013818      -0.003453       0.021038      -0.006231       0.008267       0.037051       0.033505      -0.013319      -0.048404       0.019939       0.028464             11.686743       8.379343      -0.680147      -2.709219      13.934848      -6.450391      12.746038          -0.000001
          194              C       0.979188      24.284992      14.469024       0.624973      22.716944 0.25217278E+03  0.52232870E+04                                 7.515478                            5.673267      -0.059105       2.046925                    0.999287      21.921355      61.019193       0.617819       0.478630      -1.018069      -0.017459       0.056706      -0.027196       0.065269       0.073210       0.033204       0.070794       0.048057      -0.024015      -0.096233      -0.023674       0.119907              9.255041       7.008894      -3.472015       0.213989      12.920439      -3.999889       7.835791           0.000000
          195              C       4.770596      20.834809      13.540783      -0.074175      27.350476 0.37046574E+03  0.84189978E+04                                 8.104847                            6.456654      -0.383155       1.883639                    0.997008      28.139916      81.127717       0.638698       0.421986      -1.054262      -0.027885      -0.052905       0.061328       0.085660       0.000393      -0.033789      -0.018416       0.020622       0.087394      -0.035993      -0.017390       0.053383             10.261026      13.936799      -2.748249      -3.950357       8.170035       1.684019       8.676243           0.000001
          196              C       6.530405      20.121701      11.938649      -0.068565      27.183782 0.36442825E+03  0.82488802E+04                                 8.059931                            6.392208      -0.375753       1.886208                    0.996783      28.066010      80.786885       0.643579       0.420456      -1.055086       0.025151       0.062654       0.055238       0.087232       0.030165       0.002171       0.015015      -0.029507      -0.064404      -0.029600      -0.017546       0.047146             10.247167      13.903072       4.017086      -2.781135       8.776486      -1.745674       8.061942           0.000001
          197              C       8.270357      21.736681      11.603014       0.273064      35.030403 0.34516418E+03  0.76277503E+04                                 9.405417                            6.259816       0.066065       2.042019                    0.999417      24.609452      67.655927       0.651039       0.425724      -1.062801      -0.038369      -0.022006       0.031937       0.054557       0.030861      -0.018617      -0.002228       0.023508      -0.046391      -0.031516      -0.013847       0.045363             12.822757      15.701125       7.262054      -4.880504      11.968754      -0.328946      10.798393           0.000000
          198              C       8.650118      21.193984      10.383714      -0.258948      38.651501 0.49802432E+03  0.12137013E+05                                 9.989645                            7.500740      -0.132276       1.910427                    0.999550      31.761769      93.566865       0.593275       0.423632      -1.057554       0.030526       0.000297      -0.031352       0.043759       0.015937       0.021693       0.000537      -0.010371      -0.058737      -0.033617       0.002964       0.030653             12.094002      13.567866       2.890572      -6.581559       8.345862       0.808280      14.368276           0.000001
          199              C       9.758376      21.747167       9.717688       0.002424      40.543408 0.42833997E+03  0.99429518E+04                                10.170374                            6.817746       0.001266       2.004322                    0.999176      26.941300      74.729262       0.648418       0.406934      -1.080034      -0.026885       0.010574       0.047995       0.056019       0.015235      -0.000692      -0.004927       0.003422      -0.017096      -0.013826      -0.004952       0.018778             13.557295      11.540203       1.364791      -5.720938      11.051802       5.383648      18.079880          -0.000000
          200              C      10.444677      22.824694      10.257851      -0.147782      36.604062 0.45800334E+03  0.10957089E+05                                 9.738956                            7.261916      -0.208235       1.895552                    0.999301      30.524655      89.808144       0.592945       0.431783      -1.049960      -0.012524      -0.002771       0.013147       0.018368      -0.008714      -0.003717      -0.036939       0.020082      -0.037734      -0.046537       0.016239       0.030298             11.678366       8.380216       2.702797      -0.879200      12.733512       6.218745      13.921369          -0.000001
          201              C      10.036371      23.372634      11.479773      -0.001751      40.446482 0.42422435E+03  0.98209140E+04                                10.157265                            6.778967       0.025702       2.013179                    0.999190      26.847962      74.301781       0.651309       0.406221      -1.080812      -0.024479      -0.036690      -0.016621       0.047134      -0.004109      -0.014093      -0.002392       0.007888       0.004950      -0.013998      -0.002585       0.016583             13.763643      12.775530       7.429713       0.341866      16.505246       5.532719      12.010152          -0.000000
          202              C       8.944247      22.837803      12.145799      -0.218639      38.652753 0.46572252E+03  0.11155838E+05                                 9.975526                            7.229763      -0.147078       1.910463                    0.999247      30.871337      90.024026       0.607546       0.420874      -1.059783       0.019188       0.017412       0.001998       0.025988      -0.041177      -0.008781      -0.003869       0.007973       0.085172      -0.056473       0.024214       0.032259             12.513390      14.463252       7.842930      -1.519034      14.249947       1.536771       8.826970           0.000001
          203              C      10.277135      21.117955       8.451189       0.636476      22.559760 0.24602702E+03  0.50681565E+04                                 7.494932                            5.612905      -0.080574       2.043090                    0.999307      21.745691      60.501234       0.619177       0.480202      -1.016531       0.021562      -0.023362      -0.056359       0.064708      -0.034130       0.069803      -0.073924       0.016242      -0.056152      -0.094635      -0.024195       0.118829              9.268317       7.293774      -0.285592      -3.730940       7.567001       3.906723      12.944175           0.000001
          204              C      10.810787      24.497352      12.103844       0.625738      23.453205 0.25497363E+03  0.52955121E+04                                 7.689510                            5.706192      -0.074603       2.041359                    0.999393      21.939219      61.136203       0.615835       0.478882      -1.018010       0.031787       0.050088       0.024081       0.064025      -0.071504       0.020283      -0.076242      -0.025236       0.039129      -0.094025      -0.023651       0.117676              9.685688       9.137759       4.885990       1.178431      12.154913       3.994904       7.764392           0.000001
          205              C       0.431885      18.719081       8.388258       0.635413      22.984863 0.24811779E+03  0.51232443E+04                                 7.604875                            5.639604      -0.057856       2.049538                    0.999426      21.797480      60.762798       0.617090       0.480696      -1.016033      -0.029752       0.028803      -0.048314       0.063632      -0.019685      -0.076613       0.070369      -0.007584       0.020277      -0.092992      -0.022582       0.115575              9.566835       8.792308      -1.286241       4.853455       7.917348      -3.999688      11.990847           0.000001
          206              C       1.198854      18.071516       9.494805      -0.000546      40.125335 0.42032614E+03  0.97122588E+04                                10.107715                            6.749426       0.011976       2.009482                    0.999264      26.805582      74.214598       0.652219       0.406423      -1.080230       0.027287      -0.017649       0.039493       0.051145       0.012326      -0.002797       0.002716      -0.003174      -0.016028      -0.012026      -0.003075       0.015101             13.660172      12.068120      -0.582433       6.777112      12.625476      -6.304895      16.286921          -0.000000
          207              C       2.324487      18.732189       9.990391      -0.226001      39.136535 0.48474991E+03  0.11719671E+05                                10.058960                            7.373313      -0.156073       1.903040                    0.999283      31.203885      91.193057       0.602379       0.420571      -1.060768      -0.016270       0.003902      -0.017531       0.024234       0.007867      -0.039193       0.007309      -0.036092      -0.044589      -0.053444       0.026012       0.027433             12.520578      14.379345       1.197940       7.713705       8.899310      -1.957855      14.283080           0.000001
          208              C       3.018234      18.163276      11.091694       0.269212      34.901969 0.34423097E+03  0.76026158E+04                                 9.371463                            6.250682       0.085589       2.047969                    0.999404      24.628114      67.705629       0.651564       0.425634      -1.062768       0.039237       0.027901       0.021863       0.052877       0.013488       0.030232       0.001970       0.040598      -0.003492      -0.028199      -0.016174       0.044373             12.672878      15.682467       5.013838       6.854588      10.929851       0.191701      11.406315           0.000000
          209              C       2.601241      16.952042      11.616124      -0.261614      38.491632 0.49492781E+03  0.12045366E+05                                 9.946989                            7.472622      -0.077061       1.923561                    0.999382      31.784328      93.636702       0.594829       0.423093      -1.057662      -0.031029      -0.029221      -0.002579       0.042701      -0.025279       0.017263      -0.003411       0.024378       0.046848      -0.036705       0.001928       0.034776             11.965167      13.248777       6.378045       2.596511      14.404368      -1.205884       8.242357           0.000001
          210              C       1.478091      16.317585      11.081206       0.009176      39.898340 0.42176117E+03  0.97581310E+04                                10.077031                            6.774096      -0.008471       2.002000                    0.999078      26.855622      74.511474       0.648842       0.408007      -1.078693       0.027609       0.045465      -0.011114       0.054340       0.002185       0.011888       0.007460       0.011234       0.009157      -0.012433      -0.004935       0.017368             13.387236      10.945646       4.757794       1.481542      17.723575      -6.040774      11.492489          -0.000001
          211              C       0.789308      16.868146      10.037590      -0.154646      36.330502 0.44339063E+03  0.10535111E+05                                 9.690705                            7.148099      -0.190691       1.902510                    0.999317      30.461224      89.683122       0.596524       0.432141      -1.048421       0.015483       0.013818       0.003453       0.021038       0.006231      -0.008267       0.037051       0.033505      -0.013319      -0.048404       0.019939       0.028464             11.686742       8.379343       0.680148       2.709219      13.934847      -6.450390      12.746036          -0.000001
          212              C       0.979188      15.040808      11.752476       0.624973      22.716946 0.25217279E+03  0.52232871E+04                                 7.515478                            5.673267      -0.059105       2.046925                    0.999287      21.921355      61.019191       0.617819       0.478629      -1.018069      -0.017459      -0.056706       0.027196       0.065269      -0.073210      -0.033204       0.070794       0.048057      -0.024015      -0.096233      -0.023674       0.119907              9.255042       7.008894       3.472016      -0.213989      12.920440      -3.999890       7.835791           0.000001
          213              C       4.770596      18.490991      12.680717      -0.074175      27.350475 0.37046574E+03  0.84189979E+04                                 8.104846                            6.456654      -0.383155       1.883640                    0.997008      28.139916      81.127715       0.638698       0.421986      -1.054262      -0.027885       0.052905      -0.061328       0.085660      -0.000393       0.033789      -0.018416       0.020622       0.087394      -0.035993      -0.017390       0.053383             10.261025      13.936796       2.748248       3.950356       8.170035       1.684018       8.676243           0.000001
          214              C       6.530405      19.204099      14.282851      -0.068565      27.183783 0.36442826E+03  0.82488804E+04                                 8.059931                            6.392208      -0.375753       1.886208                    0.996783      28.066011      80.786888       0.643579       0.420456      -1.055087       0.025151      -0.062654      -0.055238       0.087232      -0.030165      -0.002171       0.015015      -0.029507      -0.064404      -0.029600      -0.017546       0.047146             10.247167      13.903072      -4.017086       2.781135       8.776486      -1.745674       8.061941           0.000001
          215              C       8.270357      17.589119      14.618486       0.273064      35.030406 0.34516420E+03  0.76277511E+04                                 9.405418                            6.259816       0.066065       2.042019                    0.999417      24.609453      67.655933       0.651038       0.425725      -1.062801      -0.038369       0.022006      -0.031937       0.054557      -0.030861       0.018617      -0.002228       0.023508      -0.046391      -0.031516      -0.013847       0.045363             12.822759      15.701126      -7.262055       4.880505      11.968756      -0.328946      10.798394           0.000000
          216              C       8.650118      18.131816      15.837786      -0.258948      38.651506 0.49802438E+03  0.12137015E+05                                 9.989646                            7.500741      -0.132277       1.910427                    0.999550      31.761771      93.566875       0.593275       0.423632      -1.057554       0.030526      -0.000297       0.031352       0.043759      -0.015937      -0.021693       0.000537      -0.010371      -0.058737      -0.033617       0.002964       0.030653             12.094003      13.567868      -2.890573       6.581560       8.345863       0.808280      14.368277           0.000001
          217              C       9.758376      17.578633      16.503812       0.002424      40.543411 0.42834000E+03  0.99429526E+04                                10.170374                            6.817747       0.001266       2.004322                    0.999176      26.941301      74.729266       0.648418       0.406934      -1.080034      -0.026885      -0.010574      -0.047995       0.056019      -0.015235       0.000692      -0.004927       0.003422      -0.017096      -0.013826      -0.004952       0.018778             13.557296      11.540204      -1.364792       5.720938      11.051802       5.383648      18.079881          -0.000000
          218              C      10.444677      16.501106      15.963649      -0.147782      36.604062 0.45800335E+03  0.10957089E+05                                 9.738956                            7.261916      -0.208235       1.895552                    0.999301      30.524655      89.808148       0.592945       0.431783      -1.049960      -0.012524       0.002771      -0.013147       0.018368       0.008714       0.003717      -0.036939       0.020082      -0.037734      -0.046537       0.016239       0.030298             11.678366       8.380217      -2.702797       0.879200      12.733513       6.218745      13.921369          -0.000001
          219              C      10.036371      15.953166      14.741727      -0.001751      40.446482 0.42422435E+03  0.98209139E+04                                10.157265                            6.778967       0.025702       2.013179                    0.999190      26.847962      74.301780       0.651309       0.406221      -1.080812      -0.024479       0.036690       0.016621       0.047134       0.004109       0.014093      -0.002392       0.007888       0.004951      -0.013998      -0.002585       0.016583             13.763643      12.775530      -7.429713      -0.341866      16.505246       5.532719      12.010152          -0.000000
          220              C       8.944247      16.487997      14.075701      -0.218639      38.652754 0.46572254E+03  0.11155838E+05                                 9.975526                            7.229763      -0.147078       1.910463                    0.999247      30.871338      90.024029       0.607546       0.420874      -1.059783       0.019188      -0.017412      -0.001998       0.025988       0.041177       0.008781      -0.003869       0.007973       0.085172      -0.056473       0.024214       0.032259             12.513390      14.463251      -7.842930       1.519034      14.249947       1.536771       8.826971           0.000001
          221              C      10.277135      18.207845      17.770311       0.636476      22.559760 0.24602702E+03  0.50681565E+04                                 7.494933                            5.612905      -0.080574       2.043090                    0.999307      21.745691      60.501237       0.619177       0.480202      -1.016531       0.021562       0.023362       0.056359       0.064708       0.034130      -0.069803      -0.073924       0.016242      -0.056153      -0.094635      -0.024195       0.118829              9.268318       7.293775       0.285592       3.730940       7.567002       3.906723      12.944177           0.000001
          222              C      10.810787      14.828448      14.117656       0.625738      23.453204 0.25497361E+03  0.52955117E+04                                 7.689510                            5.706192      -0.074603       2.041359                    0.999393      21.939218      61.136202       0.615835       0.478882      -1.018010       0.031787      -0.050088      -0.024081       0.064025       0.071504      -0.020283      -0.076242      -0.025236       0.039129      -0.094025      -0.023651       0.117676              9.685688       9.137759      -4.885991      -1.178431      12.154913       3.994904       7.764392           0.000001
          223              C      11.978615       7.498119      21.499008       0.635413      22.984866 0.24811781E+03  0.51232446E+04                                 7.604875                            5.639604      -0.057856       2.049538                    0.999426      21.797481      60.762800       0.617090       0.480696      -1.016033       0.029752      -0.028803      -0.048314       0.063632      -0.019685       0.076613      -0.070369      -0.007584       0.020277      -0.092992      -0.022582       0.115575              9.566835       8.792308      -1.286242      -4.853455       7.917349       3.999689      11.990848           0.000001
          224              C      11.211646       8.145684      22.605555      -0.000546      40.125345 0.42032623E+03  0.97122617E+04                                10.107717                            6.749427       0.011976       2.009482                    0.999264      26.805582      74.214600       0.652219       0.406423      -1.080230      -0.027287       0.017649       0.039493       0.051145       0.012326       0.002797      -0.002716      -0.003174      -0.016028      -0.012026      -0.003075       0.015101             13.660176      12.068123      -0.582436      -6.777118      12.625477       6.304897      16.286930          -0.000000
          225              C      10.086013       7.485011      23.101142      -0.226001      39.136552 0.48474996E+03  0.11719673E+05                                10.058963                            7.373313      -0.156073       1.903040                    0.999283      31.203884      91.193057       0.602379       0.420571      -1.060768       0.016270      -0.003902      -0.017531       0.024234       0.007867       0.039193      -0.007309      -0.036092      -0.044589      -0.053444       0.026012       0.027433             12.520584      14.379351       1.197937      -7.713713       8.899312       1.957858      14.283090           0.000001
          226              C       9.392266       8.053924      24.202444       0.269212      34.901963 0.34423081E+03  0.76026115E+04                                 9.371461                            6.250680       0.085589       2.047969                    0.999404      24.628114      67.705629       0.651564       0.425634      -1.062768      -0.039237      -0.027901       0.021863       0.052877       0.013488      -0.030232      -0.001970       0.040598      -0.003492      -0.028199      -0.016174       0.044373             12.672876      15.682466       5.013835      -6.854588      10.929849      -0.191699      11.406314           0.000000
          227              C       9.809259       9.265158      24.726874      -0.261614      38.491636 0.49492783E+03  0.12045367E+05                                 9.946990                            7.472623      -0.077061       1.923561                    0.999382      31.784328      93.636704       0.594829       0.423093      -1.057662       0.031029       0.029221      -0.002579       0.042701      -0.025279      -0.017263       0.003411       0.024378       0.046848      -0.036705       0.001928       0.034776             11.965169      13.248777       6.378045      -2.596510      14.404371       1.205885       8.242358           0.000001
          228              C      10.932409       9.899615      24.191956       0.009176      39.898338 0.42176118E+03  0.97581315E+04                                10.077031                            6.774096      -0.008471       2.002000                    0.999078      26.855623      74.511477       0.648842       0.408007      -1.078693      -0.027609      -0.045465      -0.011114       0.054340       0.002185      -0.011888      -0.007460       0.011234       0.009157      -0.012433      -0.004935       0.017368             13.387235      10.945645       4.757793      -1.481542      17.723574       6.040773      11.492487          -0.000001
          229              C      11.621192       9.349054      23.148340      -0.154646      36.330500 0.44339066E+03  0.10535112E+05                                 9.690705                            7.148099      -0.190691       1.902510                    0.999317      30.461225      89.683128       0.596524       0.432141      -1.048421      -0.015483      -0.013818       0.003453       0.021038       0.006231       0.008267      -0.037051       0.033505      -0.013319      -0.048404       0.019939       0.028464             11.686741       8.379343       0.680147      -2.709219      13.934845       6.450389      12.746035          -0.000001
          230              C      11.431312      11.176392      24.863226       0.624973      22.716949 0.25217289E+03  0.52232897E+04                                 7.515479                            5.673268      -0.059105       2.046925                    0.999287      21.921355      61.019192       0.617819       0.478630      -1.018069       0.017459       0.056706       0.027196       0.065269      -0.073210       0.033204      -0.070794       0.048057      -0.024015      -0.096233      -0.023674       0.119907              9.255042       7.008896       3.472016       0.213988      12.920441       3.999888       7.835790           0.000001
          231              C       7.639904       7.726209      25.791467      -0.074175      27.350476 0.37046574E+03  0.84189978E+04                                 8.104846                            6.456654      -0.383155       1.883640                    0.997008      28.139916      81.127714       0.638698       0.421986      -1.054262       0.027885      -0.052905      -0.061328       0.085660      -0.000393      -0.033789       0.018416       0.020622       0.087394      -0.035993      -0.017390       0.053383             10.261025      13.936796       2.748248      -3.950357       8.170035      -1.684018       8.676244           0.000001
          232              C       5.880095       7.013101       1.172101      -0.068565      27.183784 0.36442826E+03  0.82488806E+04                                 8.059931                            6.392208      -0.375753       1.886208                    0.996783      28.066011      80.786887       0.643579       0.420456      -1.055087      -0.025151       0.062654      -0.055238       0.087232      -0.030165       0.002171      -0.015015      -0.029507      -0.064404      -0.029600      -0.017546       0.047146             10.247167      13.903073      -4.017086      -2.781135       8.776487       1.745674       8.061942           0.000001
          233              C       4.140143       8.628081       1.507736       0.273064      35.030413 0.34516426E+03  0.76277526E+04                                 9.405419                            6.259817       0.066065       2.042019                    0.999417      24.609453      67.655931       0.651038       0.425725      -1.062801       0.038369      -0.022006      -0.031937       0.054557      -0.030861      -0.018617       0.002228       0.023508      -0.046391      -0.031516      -0.013847       0.045363             12.822761      15.701132      -7.262055      -4.880510      11.968756       0.328948      10.798396           0.000000
          234              C       3.760381       8.085384       2.727036      -0.258948      38.651520 0.49802439E+03  0.12137015E+05                                 9.989648                            7.500741      -0.132276       1.910427                    0.999550      31.761770      93.566869       0.593275       0.423632      -1.057554      -0.030526       0.000297       0.031352       0.043759      -0.015937       0.021693      -0.000537      -0.010371      -0.058737      -0.033617       0.002964       0.030653             12.094006      13.567875      -2.890575      -6.581566       8.345864      -0.808277      14.368280           0.000001
          235              C       2.652124       8.638567       3.393062       0.002424      40.543398 0.42833973E+03  0.99429449E+04                                10.170372                            6.817744       0.001267       2.004322                    0.999176      26.941299      74.729259       0.648418       0.406934      -1.080034       0.026885       0.010574      -0.047995       0.056019      -0.015235      -0.000692       0.004927       0.003422      -0.017096      -0.013826      -0.004952       0.018778             13.557293      11.540202      -1.364792      -5.720939      11.051799      -5.383644      18.079877          -0.000000
          236              C       1.965823       9.716094       2.852899      -0.147782      36.604057 0.45800326E+03  0.10957087E+05                                 9.738955                            7.261915      -0.208234       1.895552                    0.999301      30.524652      89.808130       0.592945       0.431783      -1.049960       0.012524      -0.002771      -0.013147       0.018368       0.008714      -0.003717       0.036939       0.020082      -0.037734      -0.046537       0.016239       0.030298             11.678364       8.380216      -2.702798      -0.879200      12.733512      -6.218743      13.921365          -0.000001
          237              C       2.374129      10.264034       1.630977      -0.001751      40.446480 0.42422435E+03  0.98209139E+04                                10.157265                            6.778967       0.025702       2.013179                    0.999190      26.847962      74.301779       0.651309       0.406221      -1.080812       0.024479      -0.036690       0.016621       0.047134       0.004109      -0.014093       0.002392       0.007888       0.004951      -0.013998      -0.002585       0.016583             13.763642      12.775529      -7.429713       0.341866      16.505245      -5.532718      12.010151          -0.000000
          238              C       3.466253       9.729203       0.964951      -0.218639      38.652750 0.46572253E+03  0.11155838E+05                                 9.975525                            7.229763      -0.147078       1.910463                    0.999247      30.871338      90.024030       0.607546       0.420874      -1.059783      -0.019188       0.017412      -0.001998       0.025988       0.041177      -0.008781       0.003869       0.007973       0.085172      -0.056473       0.024214       0.032259             12.513388      14.463250      -7.842929      -1.519035      14.249945      -1.536771       8.826970           0.000001
          239              C       2.133365       8.009355       4.659561       0.636476      22.559762 0.24602703E+03  0.50681567E+04                                 7.494933                            5.612905      -0.080574       2.043090                    0.999307      21.745691      60.501234       0.619177       0.480202      -1.016531      -0.021562      -0.023362       0.056359       0.064708       0.034130       0.069803       0.073924       0.016242      -0.056153      -0.094635      -0.024195       0.118829              9.268318       7.293775       0.285592      -3.730941       7.567001      -3.906723      12.944178           0.000001
          240              C       1.599713      11.388752       1.006906       0.625738      23.453204 0.25497361E+03  0.52955117E+04                                 7.689510                            5.706192      -0.074603       2.041359                    0.999393      21.939218      61.136202       0.615835       0.478882      -1.018010      -0.031787       0.050088      -0.024081       0.064025       0.071504       0.020282       0.076242      -0.025236       0.039129      -0.094025      -0.023651       0.117676              9.685688       9.137759      -4.885991       1.178431      12.154913      -3.994904       7.764392           0.000001
          241              C       5.645536      19.662900       0.000000       0.079119      35.662958 0.43968539E+03  0.10370884E+05                                 9.996886                            7.353906      -0.714489       1.807592                    0.996324      26.615796      76.754846       0.562998       0.461238      -1.036881      -0.003109      -0.000000      -0.000000       0.003109       0.000000       0.000000       0.000484      -0.015937       0.016560      -0.010728       0.004856       0.005872             13.721615      19.497876       0.000001       0.000000      11.026441       0.137606      10.640527           0.000001
          242              C       6.764964       6.554300      13.110750       0.079119      35.662958 0.43968539E+03  0.10370883E+05                                 9.996886                            7.353906      -0.714489       1.807592                    0.996324      26.615796      76.754846       0.562998       0.461238      -1.036881       0.003109       0.000000       0.000000       0.003109       0.000000       0.000000      -0.000484      -0.015937       0.016560      -0.010728       0.004856       0.005872             13.721615      19.497876       0.000001       0.000000      11.026442      -0.137606      10.640527           0.000001
          243              C       6.764964       6.554300       0.000000       0.079119      35.662959 0.43968540E+03  0.10370884E+05                                 9.996886                            7.353906      -0.714489       1.807592                    0.996324      26.615796      76.754845       0.562998       0.461238      -1.036881       0.003109      -0.000000      -0.000000       0.003109       0.000000      -0.000000       0.000484      -0.015937       0.016560      -0.010728       0.004856       0.005872             13.721615      19.497876      -0.000001      -0.000000      11.026441       0.137606      10.640527           0.000001
          244              C       5.645536      19.662900      13.110750       0.079119      35.662957 0.43968539E+03  0.10370883E+05                                 9.996885                            7.353906      -0.714489       1.807592                    0.996324      26.615796      76.754846       0.562998       0.461238      -1.036881      -0.003109      -0.000000       0.000000       0.003109       0.000000      -0.000000      -0.000484      -0.015937       0.016560      -0.010728       0.004856       0.005872             13.721614      19.497875      -0.000001       0.000000      11.026441      -0.137606      10.640527           0.000001
          245              O      11.808591      21.120576      21.078939      -0.563943      29.609594 0.44740336E+03  0.10255984E+05                                 7.498383                            6.430914       0.545643       2.226295                    0.999005      26.909606      68.709156       0.770816       0.346639      -1.150868       0.032980      -0.002184       0.015675       0.036580       0.010149      -0.005672      -0.063133       0.079825       0.008571      -0.086332       0.031759       0.054573              8.486623       9.623902       0.526086       4.221760       5.809721       0.946552      10.026246          -0.000001
          246              O       0.923341      19.497732      21.066353      -0.607506      32.571988 0.50634902E+03  0.11950018E+05                                 7.993970                            6.821721       0.531694       2.205242                    0.999069      27.826607      71.661139       0.753041       0.344643      -1.154649       0.003342       0.028913       0.019625       0.035104      -0.002980      -0.057589       0.009865      -0.094517      -0.015630      -0.085886       0.030934       0.054951              9.191615       6.554012       1.094459       1.784493       9.758338       4.489575      11.262495          -0.000000
          247              O      -0.001241      24.856527      24.309953      -0.573993      29.605607 0.45253687E+03  0.10391624E+05                                 7.468702                            6.438667       0.553348       2.223820                    0.999112      27.097659      68.995838       0.776439       0.343534      -1.154755       0.024234      -0.023104      -0.005149       0.033876      -0.010266      -0.003498      -0.056794       0.042867      -0.123158      -0.081842       0.034361       0.047481              8.439652       8.097490      -3.807285      -0.322673      11.169606       1.114780       6.051859          -0.000002
          248              O       1.551312      24.629224      25.909464      -0.575729      30.892800 0.47268267E+03  0.10977499E+05                                 7.708160                            6.609570       0.519454       2.212424                    0.998902      27.214719      69.778207       0.760965       0.346584      -1.151741       0.004470      -0.015918      -0.034963       0.038676       0.065464      -0.006281      -0.001951       0.009541       0.129067      -0.087211       0.037656       0.049555              8.688953       6.008462      -0.706764      -0.037344      10.768642       4.291162       9.289756           0.000000
          249              O       4.040859      20.395671      24.632477      -0.195439      30.614483 0.31980525E+03  0.67190238E+04                                 7.879490                            5.429403       0.477305       2.284811                    0.999386      22.103115      53.462046       0.843404       0.345661      -1.155411      -0.017945       0.142760       0.106563       0.179048      -0.026782       0.136900       0.007148       0.108079       0.107080      -0.114626      -0.059012       0.173638             10.972034      15.698324      -4.626846       7.480842       7.086847      -2.580906      10.130931           0.000000
          250              O       7.255178      21.249041       0.728171      -0.203967      31.267460 0.32599722E+03  0.68821245E+04                                 7.996273                            5.480809       0.467582       2.277525                    0.999447      22.247595      53.943444       0.839635       0.345547      -1.155491       0.010675      -0.107734       0.148087       0.183440       0.138612       0.027808      -0.002116       0.000482      -0.217176      -0.113581      -0.062566       0.176147             11.243389      15.946081       7.840253       4.670278      10.587509       2.736444       7.196577           0.000001
          251              O       9.724868      20.107806       5.093789      -0.566256      28.802914 0.43696430E+03  0.99553108E+04                                 7.328616                            6.335789       0.578715       2.236197                    0.999050      26.873061      68.350841       0.780388       0.344498      -1.152933       0.001466       0.034424      -0.015721       0.037872      -0.014050      -0.059507      -0.003674      -0.068684      -0.037548      -0.081696       0.034280       0.047416              8.153567       6.004047      -0.084844       0.867336       8.386291      -3.788799      10.070365           0.000000
          252              O      11.286109      21.694733       5.173502      -0.594723      32.317870 0.48797135E+03  0.11413639E+05                                 7.954333                            6.695700       0.533272       2.211220                    0.999083      27.491307      70.547772       0.760059       0.344531      -1.154409      -0.028923       0.011909      -0.017329       0.035758       0.000806       0.004231       0.065260       0.079151      -0.037161      -0.089017       0.040549       0.048468              9.242403       9.188983      -0.494028       4.759952       6.274782      -1.143346      12.263445          -0.000001
          253              O      11.881813      24.819823       1.578534      -0.577884      31.879176 0.48538714E+03  0.11340231E+05                                 7.883475                            6.693999       0.539125       2.217401                    0.998898      27.303554      70.068273       0.757283       0.346190      -1.152811      -0.037809      -0.015683       0.010677       0.042303      -0.010807       0.005318       0.069644       0.060577      -0.079585      -0.092516       0.041651       0.050865              9.055377      10.793429       4.779009      -0.540312      10.330156      -0.881826       6.042546          -0.000001
          254              O      10.339188      25.037426      26.179546      -0.572828      29.391071 0.44854199E+03  0.10277345E+05                                 7.431724                            6.403271       0.566170       2.227574                    0.999122      27.083328      68.889581       0.779824       0.342793      -1.155349      -0.003372      -0.017771       0.025879       0.031574      -0.049131      -0.006078      -0.017159      -0.068299       0.139248      -0.084414       0.028681       0.055733              8.402566       6.456966       1.657875      -0.840498      10.286363      -3.807462       8.464371          -0.000000
          255              O       0.601909       5.096624       7.968189      -0.563943      29.609593 0.44740334E+03  0.10255984E+05                                 7.498382                            6.430914       0.545643       2.226295                    0.999005      26.909606      68.709155       0.770816       0.346639      -1.150868      -0.032980       0.002184       0.015675       0.036580       0.010149       0.005672       0.063133       0.079825       0.008571      -0.086332       0.031759       0.054573              8.486623       9.623902       0.526086      -4.221759       5.809721      -0.946551      10.026245          -0.000001
          256              O      11.487159       6.719468       7.955603      -0.607506      32.571988 0.50634904E+03  0.11950018E+05                                 7.993970                            6.821721       0.531694       2.205242                    0.999069      27.826608      71.661141       0.753041       0.344643      -1.154649      -0.003342      -0.028913       0.019625       0.035104      -0.002980       0.057589      -0.009865      -0.094517      -0.015630      -0.085886       0.030934       0.054951              9.191615       6.554012       1.094460      -1.784493       9.758338      -4.489575      11.262495          -0.000000
          257              O       0.001241       1.360673      11.199203      -0.573993      29.605610 0.45253688E+03  0.10391624E+05                                 7.468702                            6.438667       0.553348       2.223820                    0.999112      27.097660      68.995840       0.776439       0.343534      -1.154755      -0.024234       0.023104      -0.005149       0.033876      -0.010266       0.003498       0.056794       0.042867      -0.123158      -0.081842       0.034361       0.047481              8.439653       8.097491      -3.807286       0.322674      11.169607      -1.114781       6.051859          -0.000002
          258              O      10.859187       1.587976      12.798714      -0.575729      30.892806 0.47268291E+03  0.10977506E+05                                 7.708161                            6.609572       0.519454       2.212424                    0.998902      27.214720      69.778211       0.760964       0.346584      -1.151741      -0.004470       0.015918      -0.034963       0.038676       0.065464       0.006281       0.001951       0.009541       0.129067      -0.087211       0.037656       0.049555              8.688954       6.008465      -0.706764       0.037343      10.768643      -4.291160       9.289753           0.000000
          259              O       8.369641       5.821529      11.521727      -0.195439      30.614479 0.31980525E+03  0.67190238E+04                                 7.879490                            5.429403       0.477305       2.284811                    0.999386      22.103115      53.462046       0.843404       0.345661      -1.155411       0.017945      -0.142760       0.106563       0.179048      -0.026782      -0.136900      -0.007148       0.108079       0.107080      -0.114626      -0.059012       0.173638             10.972032      15.698320      -4.626845      -7.480839       7.086847       2.580905      10.130929           0.000000
          260              O       5.155322       4.968159      13.838921      -0.203967      31.267461 0.32599718E+03  0.68821236E+04                                 7.996273                            5.480809       0.467582       2.277525                    0.999447      22.247594      53.943441       0.839635       0.345547      -1.155491      -0.010675       0.107734       0.148087       0.183440       0.138612      -0.027808       0.002116       0.000482      -0.217176      -0.113581      -0.062566       0.176147             11.243389      15.946083       7.840254      -4.670278      10.587509      -2.736444       7.196576           0.000001
          261              O       2.685632       6.109394      18.204539      -0.566256      28.802912 0.43696426E+03  0.99553098E+04                                 7.328616                            6.335789       0.578715       2.236197                    0.999050      26.873061      68.350839       0.780388       0.344498      -1.152933      -0.001467      -0.034424      -0.015721       0.037872      -0.014050       0.059507       0.003674      -0.068684      -0.037548      -0.081696       0.034280       0.047416              8.153567       6.004046      -0.084844      -0.867335       8.386290       3.788799      10.070364           0.000000
          262              O       1.124391       4.522467      18.284252      -0.594723      32.317870 0.48797131E+03  0.11413638E+05                                 7.954333                            6.695700       0.533273       2.211220                    0.999083      27.491306      70.547769       0.760059       0.344531      -1.154409       0.028923      -0.011909      -0.017329       0.035758       0.000806      -0.004231      -0.065260       0.079151      -0.037161      -0.089017       0.040549       0.048468              9.242403       9.188983      -0.494028      -4.759952       6.274781       1.143346      12.263446          -0.000001
          263              O       0.528687       1.397377      14.689284      -0.577884      31.879177 0.48538716E+03  0.11340232E+05                                 7.883476                            6.694000       0.539125       2.217401                    0.998898      27.303554      70.068274       0.757283       0.346190      -1.152811       0.037809       0.015683       0.010677       0.042303      -0.010807      -0.005318      -0.069644       0.060577      -0.079584      -0.092516       0.041651       0.050865              9.055378      10.793430       4.779010       0.540312      10.330156       0.881826       6.042546          -0.000001
          264              O       2.071312       1.179774      13.068796      -0.572828      29.391078 0.44854211E+03  0.10277348E+05                                 7.431726                            6.403272       0.566170       2.227574                    0.999122      27.083330      68.889590       0.779824       0.342793      -1.155349       0.003372       0.017771       0.025879       0.031574      -0.049131       0.006078       0.017159      -0.068299       0.139249      -0.084414       0.028681       0.055733              8.402568       6.456967       1.657875       0.840498      10.286365       3.807462       8.464372          -0.000000
          265              O       0.601909       8.011976      18.253311      -0.563943      29.609593 0.44740336E+03  0.10255984E+05                                 7.498382                            6.430914       0.545643       2.226295                    0.999005      26.909606      68.709156       0.770816       0.346639      -1.150868      -0.032980      -0.002184      -0.015675       0.036580      -0.010149      -0.005672       0.063133       0.079825       0.008571      -0.086332       0.031759       0.054573              8.486623       9.623902      -0.526086       4.221759       5.809721      -0.946551      10.026246          -0.000001
          266              O      11.487159       6.389132      18.265897      -0.607506      32.571990 0.50634907E+03  0.11950019E+05                                 7.993971                            6.821721       0.531694       2.205242                    0.999069      27.826607      71.661141       0.753040       0.344643      -1.154649      -0.003342       0.028913      -0.019625       0.035104       0.002980      -0.057589      -0.009865      -0.094517      -0.015630      -0.085886       0.030934       0.054951              9.191616       6.554012      -1.094459       1.784493       9.758339      -4.489575      11.262496          -0.000000
          267              O       0.001241      11.747927      15.022297      -0.573993      29.605608 0.45253686E+03  0.10391624E+05                                 7.468702                            6.438667       0.553348       2.223820                    0.999112      27.097660      68.995839       0.776439       0.343534      -1.154755      -0.024234      -0.023104       0.005149       0.033876       0.010266      -0.003498       0.056794       0.042867      -0.123158      -0.081842       0.034361       0.047481              8.439652       8.097490       3.807286      -0.322674      11.169606      -1.114781       6.051859          -0.000002
          268              O      10.859187      11.520624      13.422786      -0.575729      30.892805 0.47268289E+03  0.10977505E+05                                 7.708161                            6.609572       0.519454       2.212424                    0.998902      27.214719      69.778209       0.760964       0.346584      -1.151741      -0.004470      -0.015918       0.034963       0.038676      -0.065464      -0.006281       0.001951       0.009541       0.129067      -0.087211       0.037656       0.049555              8.688954       6.008465       0.706765      -0.037343      10.768644      -4.291160       9.289753           0.000000
          269              O       8.369641       7.287071      14.699773      -0.195439      30.614475 0.31980519E+03  0.67190223E+04                                 7.879489                            5.429403       0.477305       2.284811                    0.999386      22.103115      53.462046       0.843404       0.345661      -1.155411       0.017945       0.142760      -0.106563       0.179048       0.026782       0.136900      -0.007148       0.108079       0.107080      -0.114626      -0.059012       0.173638             10.972031      15.698320       4.626846       7.480837       7.086847       2.580904      10.130925           0.000000
          270              O       5.155322       8.140441      12.382579      -0.203967      31.267461 0.32599720E+03  0.68821239E+04                                 7.996272                            5.480809       0.467582       2.277525                    0.999447      22.247595      53.943442       0.839635       0.345547      -1.155491      -0.010675      -0.107734      -0.148087       0.183440      -0.138612       0.027808       0.002116       0.000482      -0.217176      -0.113581      -0.062566       0.176147             11.243389      15.946082      -7.840254       4.670277      10.587509      -2.736444       7.196576           0.000001
          271              O       2.685632       6.999206       8.016961      -0.566256      28.802909 0.43696421E+03  0.99553083E+04                                 7.328615                            6.335788       0.578715       2.236197                    0.999050      26.873061      68.350836       0.780388       0.344498      -1.152933      -0.001466       0.034424       0.015721       0.037872       0.014050      -0.059507       0.003674      -0.068684      -0.037548      -0.081696       0.034280       0.047416              8.153566       6.004045       0.084844       0.867335       8.386289       3.788798      10.070363           0.000000
          272              O       1.124391       8.586133       7.937248      -0.594723      32.317873 0.48797137E+03  0.11413640E+05                                 7.954334                            6.695700       0.533272       2.211220                    0.999083      27.491307      70.547773       0.760059       0.344531      -1.154409       0.028923       0.011909       0.017329       0.035758      -0.000806       0.004231      -0.065260       0.079151      -0.037161      -0.089017       0.040549       0.048468              9.242404       9.188984       0.494028       4.759953       6.274782       1.143346      12.263447          -0.000001
          273              O       0.528687      11.711223      11.532216      -0.577884      31.879176 0.48538714E+03  0.11340231E+05                                 7.883475                            6.693999       0.539125       2.217401                    0.998898      27.303554      70.068273       0.757283       0.346190      -1.152811       0.037809      -0.015683      -0.010677       0.042303       0.010807       0.005318      -0.069644       0.060577      -0.079584      -0.092516       0.041651       0.050865              9.055377      10.793430      -4.779009      -0.540312      10.330156       0.881826       6.042546          -0.000001
          274              O       2.071312      11.928826      13.152704      -0.572828      29.391076 0.44854209E+03  0.10277348E+05                                 7.431725                            6.403271       0.566170       2.227574                    0.999122      27.083330      68.889589       0.779824       0.342793      -1.155349       0.003372      -0.017771      -0.025879       0.031574       0.049131      -0.006078       0.017159      -0.068299       0.139249      -0.084414       0.028681       0.055733              8.402568       6.456967      -1.657875      -0.840498      10.286364       3.807462       8.464372          -0.000000
          275              O      11.808591      18.205224       5.142561      -0.563943      29.609594 0.44740336E+03  0.10255984E+05                                 7.498383                            6.430914       0.545643       2.226295                    0.999005      26.909606      68.709156       0.770816       0.346639      -1.150868       0.032980       0.002184      -0.015675       0.036580      -0.010149       0.005672      -0.063133       0.079825       0.008571      -0.086332       0.031759       0.054573              8.486623       9.623902      -0.526086      -4.221759       5.809721       0.946552      10.026246          -0.000001
          276              O       0.923341      19.828068       5.155147      -0.607506      32.571987 0.50634902E+03  0.11950018E+05                                 7.993970                            6.821720       0.531694       2.205242                    0.999069      27.826608      71.661140       0.753041       0.344643      -1.154649       0.003342      -0.028913      -0.019625       0.035104       0.002980       0.057589       0.009865      -0.094517      -0.015630      -0.085886       0.030934       0.054951              9.191614       6.554012      -1.094459      -1.784492       9.758337       4.489575      11.262494          -0.000000
          277              O      -0.001241      14.469273       1.911547      -0.573993      29.605611 0.45253693E+03  0.10391626E+05                                 7.468703                            6.438668       0.553348       2.223820                    0.999112      27.097660      68.995843       0.776439       0.343534      -1.154755       0.024234       0.023104       0.005149       0.033876       0.010266       0.003498      -0.056794       0.042867      -0.123158      -0.081842       0.034361       0.047481              8.439653       8.097491       3.807286       0.322673      11.169607       1.114780       6.051860          -0.000002
          278              O       1.551312      14.696576       0.312036      -0.575729      30.892803 0.47268272E+03  0.10977500E+05                                 7.708161                            6.609570       0.519454       2.212424                    0.998902      27.214720      69.778211       0.760964       0.346584      -1.151741       0.004470       0.015918       0.034963       0.038676      -0.065464       0.006281      -0.001951       0.009541       0.129067      -0.087211       0.037656       0.049555              8.688954       6.008463       0.706765       0.037344      10.768643       4.291163       9.289756           0.000000
          279              O       4.040859      18.930129       1.589023      -0.195439      30.614475 0.31980519E+03  0.67190223E+04                                 7.879489                            5.429403       0.477305       2.284811                    0.999386      22.103115      53.462046       0.843404       0.345661      -1.155411      -0.017945      -0.142760      -0.106563       0.179048       0.026782      -0.136900       0.007148       0.108079       0.107080      -0.114626      -0.059012       0.173638             10.972031      15.698320       4.626846      -7.480837       7.086847      -2.580904      10.130925           0.000000
          280              O       7.255178      18.076759      25.493329      -0.203967      31.267458 0.32599720E+03  0.68821240E+04                                 7.996272                            5.480809       0.467582       2.277525                    0.999447      22.247595      53.943442       0.839635       0.345547      -1.155491       0.010675       0.107734      -0.148087       0.183440      -0.138612      -0.027808      -0.002116       0.000482      -0.217176      -0.113581      -0.062566       0.176147             11.243388      15.946080      -7.840252      -4.670277      10.587508       2.736443       7.196576           0.000001
          281              O       9.724868      19.217994      21.127711      -0.566256      28.802908 0.43696419E+03  0.99553076E+04                                 7.328615                            6.335788       0.578715       2.236197                    0.999050      26.873061      68.350835       0.780388       0.344498      -1.152933       0.001466      -0.034424       0.015721       0.037872       0.014050       0.059507      -0.003674      -0.068684      -0.037548      -0.081696       0.034280       0.047416              8.153565       6.004045       0.084844      -0.867335       8.386289      -3.788798      10.070362           0.000000
          282              O      11.286109      17.631067      21.047998      -0.594723      32.317872 0.48797138E+03  0.11413640E+05                                 7.954334                            6.695700       0.533272       2.211220                    0.999083      27.491307      70.547774       0.760059       0.344532      -1.154409      -0.028923      -0.011909       0.017329       0.035758      -0.000806      -0.004231       0.065260       0.079151      -0.037161      -0.089017       0.040549       0.048468              9.242404       9.188983       0.494028      -4.759952       6.274782      -1.143347      12.263446          -0.000001
          283              O      11.881813      14.505977      24.642966      -0.577884      31.879175 0.48538712E+03  0.11340230E+05                                 7.883475                            6.693999       0.539125       2.217401                    0.998898      27.303554      70.068272       0.757283       0.346190      -1.152811      -0.037809       0.015683      -0.010677       0.042303       0.010807      -0.005318       0.069644       0.060577      -0.079584      -0.092516       0.041651       0.050865              9.055377      10.793429      -4.779009       0.540312      10.330155      -0.881826       6.042546          -0.000001
          284              O      10.339188      14.288374       0.041954      -0.572828      29.391074 0.44854204E+03  0.10277346E+05                                 7.431725                            6.403271       0.566170       2.227574                    0.999122      27.083329      68.889585       0.779824       0.342793      -1.155349      -0.003372       0.017771      -0.025879       0.031574       0.049131       0.006078      -0.017159      -0.068299       0.139248      -0.084414       0.028681       0.055733              8.402567       6.456967      -1.657875       0.840498      10.286364      -3.807462       8.464371          -0.000000
          285              O       0.601909       5.096624       5.142561      -0.563943      29.609595 0.44740340E+03  0.10255985E+05                                 7.498383                            6.430915       0.545643       2.226295                    0.999005      26.909607      68.709159       0.770816       0.346639      -1.150868      -0.032980       0.002184      -0.015675       0.036580       0.010149      -0.005672      -0.063133       0.079825       0.008571      -0.086332       0.031759       0.054573              8.486623       9.623902       0.526086       4.221760       5.809721       0.946552      10.026246          -0.000001
          286              O      11.487159       6.719468       5.155147      -0.607506      32.571989 0.50634906E+03  0.11950019E+05                                 7.993971                            6.821721       0.531694       2.205242                    0.999069      27.826608      71.661142       0.753041       0.344643      -1.154649      -0.003342      -0.028913      -0.019625       0.035104      -0.002980      -0.057589       0.009865      -0.094517      -0.015630      -0.085886       0.030934       0.054951              9.191615       6.554012       1.094459       1.784493       9.758338       4.489575      11.262495          -0.000000
          287              O       0.001241       1.360673       1.911547      -0.573993      29.605612 0.45253693E+03  0.10391626E+05                                 7.468703                            6.438668       0.553348       2.223820                    0.999112      27.097660      68.995843       0.776439       0.343534      -1.154755      -0.024234       0.023104       0.005149       0.033876      -0.010266      -0.003498      -0.056794       0.042867      -0.123158      -0.081842       0.034361       0.047481              8.439653       8.097492      -3.807286      -0.322674      11.169609       1.114781       6.051860          -0.000002
          288              O      10.859187       1.587976       0.312036      -0.575729      30.892802 0.47268284E+03  0.10977503E+05                                 7.708161                            6.609571       0.519454       2.212424                    0.998902      27.214719      69.778206       0.760964       0.346584      -1.151741      -0.004470       0.015918       0.034963       0.038676       0.065464      -0.006281      -0.001951       0.009541       0.129067      -0.087211       0.037656       0.049555              8.688953       6.008465      -0.706764      -0.037342      10.768642       4.291160       9.289752           0.000000
          289              O       8.369641       5.821529       1.589023      -0.195439      30.614476 0.31980520E+03  0.67190225E+04                                 7.879489                            5.429403       0.477305       2.284811                    0.999386      22.103115      53.462047       0.843404       0.345661      -1.155411       0.017945      -0.142760      -0.106563       0.179048      -0.026782       0.136900       0.007148       0.108079       0.107080      -0.114626      -0.059012       0.173638             10.972031      15.698321      -4.626846       7.480837       7.086847      -2.580904      10.130926           0.000000
          290              O       5.155322       4.968159      25.493329      -0.203967      31.267461 0.32599720E+03  0.68821240E+04                                 7.996272                            5.480809       0.467582       2.277525                    0.999447      22.247595      53.943442       0.839635       0.345547      -1.155491      -0.010675       0.107734      -0.148087       0.183440       0.138612       0.027808      -0.002116       0.000482      -0.217176      -0.113581      -0.062566       0.176147             11.243389      15.946082       7.840253       4.670277      10.587509       2.736444       7.196576           0.000001
          291              O       2.685632       6.109394      21.127711      -0.566256      28.802909 0.43696422E+03  0.99553084E+04                                 7.328615                            6.335788       0.578715       2.236197                    0.999050      26.873060      68.350835       0.780388       0.344498      -1.152933      -0.001467      -0.034424       0.015721       0.037872      -0.014050      -0.059507      -0.003674      -0.068684      -0.037548      -0.081696       0.034280       0.047416              8.153566       6.004046      -0.084844       0.867335       8.386289      -3.788798      10.070363           0.000000
          292              O       1.124391       4.522467      21.047998      -0.594723      32.317869 0.48797131E+03  0.11413638E+05                                 7.954333                            6.695700       0.533272       2.211220                    0.999083      27.491306      70.547769       0.760059       0.344531      -1.154409       0.028923      -0.011909       0.017329       0.035758       0.000806       0.004231       0.065260       0.079151      -0.037161      -0.089017       0.040549       0.048468              9.242403       9.188983      -0.494028       4.759952       6.274781      -1.143346      12.263445          -0.000001
          293              O       0.528687       1.397377      24.642966      -0.577884      31.879177 0.48538716E+03  0.11340232E+05                                 7.883476                            6.694000       0.539125       2.217401                    0.998898      27.303554      70.068274       0.757283       0.346190      -1.152811       0.037809       0.015683      -0.010677       0.042303      -0.010807       0.005318       0.069644       0.060577      -0.079585      -0.092516       0.041651       0.050865              9.055377      10.793430       4.779009      -0.540312      10.330156      -0.881826       6.042546          -0.000001
          294              O       2.071312       1.179774       0.041954      -0.572828      29.391075 0.44854206E+03  0.10277347E+05                                 7.431725                            6.403271       0.566170       2.227574                    0.999122      27.083329      68.889586       0.779824       0.342793      -1.155349       0.003372       0.017771      -0.025879       0.031574      -0.049131      -0.006078      -0.017159      -0.068299       0.139248      -0.084414       0.028681       0.055733              8.402567       6.456967       1.657875      -0.840498      10.286363      -3.807462       8.464371          -0.000000
          295              O      11.808591      21.120576      18.253311      -0.563943      29.609593 0.44740334E+03  0.10255984E+05                                 7.498382                            6.430914       0.545643       2.226295                    0.999005      26.909606      68.709155       0.770816       0.346639      -1.150868       0.032980      -0.002184      -0.015675       0.036580       0.010149       0.005672       0.063133       0.079825       0.008571      -0.086332       0.031759       0.054573              8.486622       9.623901       0.526086      -4.221759       5.809721      -0.946551      10.026245          -0.000001
          296              O       0.923341      19.497732      18.265897      -0.607506      32.571986 0.50634900E+03  0.11950017E+05                                 7.993970                            6.821720       0.531694       2.205242                    0.999069      27.826608      71.661139       0.753041       0.344643      -1.154649       0.003342       0.028913      -0.019625       0.035104      -0.002980       0.057589      -0.009865      -0.094517      -0.015630      -0.085886       0.030934       0.054951              9.191614       6.554011       1.094459      -1.784492       9.758337      -4.489574      11.262494          -0.000000
          297              O      -0.001241      24.856527      15.022297      -0.573993      29.605610 0.45253692E+03  0.10391625E+05                                 7.468702                            6.438667       0.553348       2.223820                    0.999112      27.097660      68.995842       0.776439       0.343534      -1.154755       0.024234      -0.023104       0.005149       0.033876      -0.010266       0.003498       0.056794       0.042867      -0.123158      -0.081842       0.034361       0.047481              8.439652       8.097491      -3.807286       0.322673      11.169607      -1.114780       6.051860          -0.000002
          298              O       1.551312      24.629224      13.422786      -0.575729      30.892803 0.47268272E+03  0.10977500E+05                                 7.708161                            6.609571       0.519454       2.212424                    0.998902      27.214719      69.778210       0.760964       0.346584      -1.151741       0.004470      -0.015918       0.034963       0.038676       0.065464       0.006281       0.001951       0.009541       0.129067      -0.087211       0.037656       0.049555              8.688954       6.008463      -0.706765       0.037344      10.768644      -4.291163       9.289757           0.000000
          299              O       4.040859      20.395671      14.699773      -0.195439      30.614476 0.31980520E+03  0.67190226E+04                                 7.879489                            5.429403       0.477305       2.284811                    0.999386      22.103115      53.462047       0.843404       0.345661      -1.155411      -0.017945       0.142760      -0.106563       0.179048      -0.026782      -0.136900      -0.007148       0.108079       0.107080      -0.114626      -0.059012       0.173638             10.972031      15.698321      -4.626846      -7.480837       7.086847       2.580904      10.130925           0.000000
          300              O       7.255178      21.249041      12.382579      -0.203967      31.267458 0.32599720E+03  0.68821240E+04                                 7.996272                            5.480809       0.467582       2.277525                    0.999447      22.247595      53.943442       0.839635       0.345547      -1.155491       0.010675      -0.107734      -0.148087       0.183440       0.138612      -0.027808       0.002116       0.000482      -0.217176      -0.113581      -0.062566       0.176147             11.243388      15.946080       7.840252      -4.670277      10.587508      -2.736444       7.196576           0.000001
          301              O       9.724868      20.107806       8.016961      -0.566256      28.802914 0.43696428E+03  0.99553103E+04                                 7.328616                            6.335789       0.578715       2.236197                    0.999050      26.873061      68.350840       0.780388       0.344498      -1.152933       0.001467       0.034424       0.015721       0.037872      -0.014050       0.059507       0.003674      -0.068684      -0.037548      -0.081696       0.034280       0.047416              8.153567       6.004046      -0.084844      -0.867335       8.386291       3.788799      10.070364           0.000000
          302              O      11.286109      21.694733       7.937248      -0.594723      32.317867 0.48797130E+03  0.11413638E+05                                 7.954332                            6.695700       0.533272       2.211220                    0.999083      27.491306      70.547768       0.760059       0.344531      -1.154409      -0.028923       0.011909       0.017329       0.035758       0.000806      -0.004231      -0.065260       0.079151      -0.037161      -0.089017       0.040549       0.048468              9.242402       9.188982      -0.494028      -4.759951       6.274781       1.143346      12.263444          -0.000001
          303              O      11.881813      24.819823      11.532216      -0.577884      31.879175 0.48538712E+03  0.11340230E+05                                 7.883475                            6.693999       0.539125       2.217401                    0.998898      27.303554      70.068272       0.757283       0.346190      -1.152811      -0.037809      -0.015683      -0.010677       0.042303      -0.010807      -0.005318      -0.069644       0.060577      -0.079585      -0.092516       0.041651       0.050865              9.055377      10.793429       4.779009       0.540312      10.330155       0.881826       6.042546          -0.000001
          304              O      10.339188      25.037426      13.152704      -0.572828      29.391076 0.44854208E+03  0.10277347E+05                                 7.431725                            6.403272       0.566170       2.227574                    0.999122      27.083329      68.889587       0.779824       0.342793      -1.155349      -0.003372      -0.017771      -0.025879       0.031574      -0.049131       0.006078       0.017159      -0.068299       0.139249      -0.084414       0.028681       0.055733              8.402568       6.456967       1.657875       0.840499      10.286365       3.807462       8.464372          -0.000000
          305              O      11.808591      18.205224       7.968189      -0.563943      29.609594 0.44740336E+03  0.10255984E+05                                 7.498383                            6.430914       0.545643       2.226295                    0.999005      26.909606      68.709156       0.770816       0.346639      -1.150868       0.032980       0.002184       0.015675       0.036580      -0.010149      -0.005672       0.063133       0.079825       0.008571      -0.086332       0.031759       0.054573              8.486623       9.623902      -0.526086       4.221759       5.809721      -0.946551      10.026246          -0.000001
          306              O       0.923341      19.828068       7.955603      -0.607506      32.571988 0.50634905E+03  0.11950018E+05                                 7.993970                            6.821721       0.531694       2.205242                    0.999069      27.826608      71.661141       0.753041       0.344643      -1.154649       0.003342      -0.028913       0.019625       0.035104       0.002980      -0.057589      -0.009865      -0.094517      -0.015630      -0.085886       0.030934       0.054951              9.191615       6.554012      -1.094460       1.784493       9.758338      -4.489575      11.262495          -0.000000
          307              O      -0.001241      14.469273      11.199203      -0.573993      29.605607 0.45253686E+03  0.10391624E+05                                 7.468702                            6.438667       0.553348       2.223820                    0.999112      27.097660      68.995839       0.776439       0.343534      -1.154755       0.024234       0.023104      -0.005149       0.033876       0.010266      -0.003498       0.056794       0.042867      -0.123158      -0.081842       0.034361       0.047481              8.439652       8.097490       3.807285      -0.322673      11.169606      -1.114780       6.051859          -0.000002
          308              O       1.551312      14.696576      12.798714      -0.575729      30.892801 0.47268269E+03  0.10977499E+05                                 7.708160                            6.609570       0.519454       2.212424                    0.998902      27.214719      69.778208       0.760964       0.346584      -1.151741       0.004470       0.015918      -0.034963       0.038676      -0.065464      -0.006281       0.001951       0.009541       0.129067      -0.087211       0.037656       0.049555              8.688954       6.008462       0.706765      -0.037344      10.768642      -4.291162       9.289756           0.000000
          309              O       4.040859      18.930129      11.521727      -0.195439      30.614481 0.31980527E+03  0.67190244E+04                                 7.879490                            5.429404       0.477305       2.284811                    0.999386      22.103115      53.462048       0.843404       0.345661      -1.155411      -0.017945      -0.142760       0.106563       0.179048       0.026782       0.136900      -0.007148       0.108079       0.107080      -0.114626      -0.059012       0.173638             10.972033      15.698322       4.626846       7.480840       7.086847       2.580906      10.130930           0.000000
          310              O       7.255178      18.076759      13.838921      -0.203967      31.267459 0.32599721E+03  0.68821243E+04                                 7.996272                            5.480809       0.467582       2.277525                    0.999447      22.247595      53.943443       0.839635       0.345547      -1.155491       0.010675       0.107734       0.148087       0.183440      -0.138612       0.027808       0.002116       0.000482      -0.217176      -0.113581      -0.062566       0.176147             11.243388      15.946081      -7.840253       4.670277      10.587509      -2.736444       7.196576           0.000001
          311              O       9.724868      19.217994      18.204539      -0.566256      28.802911 0.43696424E+03  0.99553091E+04                                 7.328615                            6.335789       0.578715       2.236197                    0.999050      26.873061      68.350838       0.780388       0.344498      -1.152933       0.001467      -0.034424      -0.015721       0.037872       0.014050      -0.059507       0.003674      -0.068684      -0.037548      -0.081696       0.034280       0.047416              8.153566       6.004046       0.084844       0.867335       8.386290       3.788798      10.070363           0.000000
          312              O      11.286109      17.631067      18.284252      -0.594723      32.317872 0.48797138E+03  0.11413640E+05                                 7.954334                            6.695700       0.533272       2.211220                    0.999083      27.491307      70.547774       0.760059       0.344532      -1.154409      -0.028923      -0.011909      -0.017329       0.035758      -0.000806       0.004231      -0.065260       0.079151      -0.037161      -0.089017       0.040549       0.048468              9.242404       9.188983       0.494028       4.759952       6.274782       1.143347      12.263446          -0.000001
          313              O      11.881813      14.505977      14.689284      -0.577884      31.879175 0.48538713E+03  0.11340231E+05                                 7.883475                            6.693999       0.539125       2.217401                    0.998898      27.303554      70.068272       0.757283       0.346190      -1.152811      -0.037809       0.015683       0.010677       0.042303       0.010807       0.005318      -0.069644       0.060577      -0.079585      -0.092516       0.041651       0.050865              9.055377      10.793429      -4.779009      -0.540312      10.330155       0.881826       6.042546          -0.000001
          314              O      10.339188      14.288374      13.068796      -0.572828      29.391076 0.44854208E+03  0.10277347E+05                                 7.431725                            6.403271       0.566170       2.227574                    0.999122      27.083329      68.889587       0.779824       0.342793      -1.155349      -0.003372       0.017771       0.025879       0.031574       0.049131      -0.006078       0.017159      -0.068299       0.139248      -0.084414       0.028681       0.055733              8.402568       6.456967      -1.657875      -0.840499      10.286365       3.807462       8.464372          -0.000000
          315              O       0.601909       8.011976      21.078939      -0.563943      29.609594 0.44740336E+03  0.10255984E+05                                 7.498383                            6.430914       0.545643       2.226295                    0.999005      26.909606      68.709156       0.770816       0.346639      -1.150868      -0.032980      -0.002184       0.015675       0.036580      -0.010149       0.005672      -0.063133       0.079825       0.008571      -0.086332       0.031759       0.054573              8.486623       9.623902      -0.526086      -4.221760       5.809721       0.946552      10.026246          -0.000001
          316              O      11.487159       6.389132      21.066353      -0.607506      32.571992 0.50634910E+03  0.11950020E+05                                 7.993971                            6.821721       0.531694       2.205242                    0.999069      27.826609      71.661145       0.753041       0.344643      -1.154649      -0.003342       0.028913       0.019625       0.035104       0.002980       0.057589       0.009865      -0.094517      -0.015630      -0.085886       0.030934       0.054951              9.191616       6.554013      -1.094460      -1.784493       9.758339       4.489576      11.262496          -0.000000
          317              O       0.001241      11.747927      24.309953      -0.573993      29.605609 0.45253686E+03  0.10391624E+05                                 7.468702                            6.438667       0.553348       2.223820                    0.999112      27.097659      68.995838       0.776439       0.343534      -1.154755      -0.024234      -0.023104      -0.005149       0.033876       0.010266       0.003498      -0.056794       0.042867      -0.123158      -0.081842       0.034361       0.047481              8.439652       8.097491       3.807286       0.322674      11.169607       1.114781       6.051859          -0.000002
          318              O      10.859187      11.520624      25.909464      -0.575729      30.892805 0.47268289E+03  0.10977505E+05                                 7.708161                            6.609572       0.519454       2.212424                    0.998902      27.214719      69.778209       0.760964       0.346584      -1.151741      -0.004470      -0.015918      -0.034963       0.038676      -0.065464       0.006281      -0.001951       0.009541       0.129067      -0.087211       0.037656       0.049555              8.688954       6.008465       0.706764       0.037343      10.768644       4.291161       9.289753           0.000000
          319              O       8.369641       7.287071      24.632477      -0.195439      30.614483 0.31980525E+03  0.67190237E+04                                 7.879491                            5.429404       0.477305       2.284811                    0.999386      22.103114      53.462045       0.843404       0.345661      -1.155411       0.017945       0.142760       0.106563       0.179048       0.026782      -0.136900       0.007148       0.108079       0.107080      -0.114626      -0.059012       0.173638             10.972035      15.698325       4.626846      -7.480842       7.086847      -2.580906      10.130932           0.000000
          320              O       5.155322       8.140441       0.728171      -0.203967      31.267462 0.32599720E+03  0.68821241E+04                                 7.996273                            5.480809       0.467582       2.277525                    0.999447      22.247595      53.943443       0.839635       0.345547      -1.155491      -0.010675      -0.107734       0.148087       0.183440      -0.138612      -0.027808      -0.002116       0.000482      -0.217176      -0.113581      -0.062566       0.176147             11.243390      15.946083      -7.840254      -4.670278      10.587509       2.736444       7.196576           0.000001
          321              O       2.685632       6.999206       5.093789      -0.566256      28.802911 0.43696424E+03  0.99553091E+04                                 7.328615                            6.335789       0.578715       2.236197                    0.999050      26.873061      68.350838       0.780388       0.344498      -1.152933      -0.001467       0.034424      -0.015721       0.037872       0.014050       0.059507      -0.003674      -0.068684      -0.037548      -0.081696       0.034280       0.047416              8.153566       6.004046       0.084844      -0.867335       8.386289      -3.788798      10.070363           0.000000
          322              O       1.124391       8.586133       5.173502      -0.594723      32.317867 0.48797128E+03  0.11413637E+05                                 7.954332                            6.695699       0.533272       2.211220                    0.999083      27.491306      70.547767       0.760059       0.344531      -1.154409       0.028923       0.011909      -0.017329       0.035758      -0.000806      -0.004231       0.065260       0.079151      -0.037161      -0.089017       0.040549       0.048468              9.242403       9.188982       0.494028      -4.759952       6.274781      -1.143346      12.263444          -0.000001
          323              O       0.528687      11.711223       1.578534      -0.577884      31.879175 0.48538712E+03  0.11340231E+05                                 7.883475                            6.693999       0.539125       2.217401                    0.998898      27.303554      70.068272       0.757283       0.346190      -1.152811       0.037809      -0.015683       0.010677       0.042303       0.010807      -0.005318       0.069644       0.060577      -0.079584      -0.092516       0.041651       0.050865              9.055377      10.793429      -4.779009       0.540312      10.330155      -0.881826       6.042545          -0.000001
          324              O       2.071312      11.928826      26.179546      -0.572828      29.391076 0.44854208E+03  0.10277347E+05                                 7.431725                            6.403271       0.566170       2.227574                    0.999122      27.083329      68.889587       0.779824       0.342793      -1.155349       0.003372      -0.017771       0.025879       0.031574       0.049131       0.006078      -0.017159      -0.068299       0.139249      -0.084414       0.028681       0.055733              8.402568       6.456967      -1.657875       0.840498      10.286364      -3.807462       8.464372          -0.000000

******************************************************
Auxiliary information for the entire system
The total spin magnetic moment of the unit cell is   -0.000009
The total net atomic charge of the unit cell is   0.000012
Accuracy of reproducing the electrostatic potential in the unit cell:
  The inner radius (bohr) =    5.0000
  The outer radius (bohr) =   12.0000
  Valid grid points have density less than (e/(bohr^3)) =    0.0001
  The number of valid grid points were=      1017068
  The rms potential error without charges in kcal/mol is=      5.49678
  The rms potential error with partial charges in kcal/mol is=      1.18635
  The RRMSE value at monopole order=      0.21583
  The rms potential error with partial charges and cloud penetration in kcal/mol is=      1.19593
  The RRMSE value at monopole order with cloud penetration is=      0.21757
  The rms potential error with partial charges and atomic dipoles in kcal/mol is=      0.40005
  The RRMSE value at dipole order=      0.07278
  The rms potential error with partial charges, atomic dipoles and cloud penetration in kcal/mol is=      0.39186
  The RRMSE value at dipole order with cloud penetration=      0.07129

******************************************************
The electron densities and ab initio electrostatic potential were computed in VASP using the PBE functional and
projector augmented wave method. See the main text of the journal article for a description of computational details.
The atomic charges, dipoles, and quadrupoles were computed with the DDEC6 method as described in
(a) T. A. Manz and N. Gabaldon Limas, RSC Adv. 6 (2016) 47771-47801 DOI: 10.1039/c6ra04656h
(b) N. Gabaldon Limas and T. A. Manz, RSC Adv. 8 (2018) 2678-2707 DOI: 10.1039/c7ra11829e.
For each atom in the material, the electron cloud parameters were fit to the spherically averaged atom-in-material
electron density using radial positions for which this density was between 10^-4 and 10^-2 electrons per cubic bohr.
The polarizabilities, dispersion coefficients, and quantum Drude oscillator (QDO) parameters were fit using the MCLF method.
The magnetic structure of the system was optimized in VASP from the default ferromagnetic initial guess using spin polarization.
The atomic spin moments (ASMs) were computed on this optimized magnetic structure using the DDEC6 partition as inputs
to the method of T. A. Manz and D. S. Sholl, J. Chem. Theory Comput. 7 (2011) 4146-4164 DOI: 10.1021/ct200539n.
The RMSE and RRMSE were computed using a uniform grid with Ewald summation.
