# Supplementary material for: A collection of forcefield precursors for metal–organic frameworks
Source: RSC Adv. 2019 Nov 13;9(63):36492–507. doi: 10.1039/c9ra07327b (PMC9075174; doi:10.1039/c9ra07327b)
Supplement: RA-009-C9RA07327B-s3705 [file RA-009-C9RA07327B-s3705.xyz]

  324
jmolscript: load "" {1 1 1} spacegroup "x,y,z" unitcell [{     12.297000     0.000000     0.000000 }, {      0.000000    26.057000     0.000000 }, {      0.000000     0.000000    26.084000 }]
Cu     0.911577    13.195265    25.135325     0.862458
Cu    11.385423    12.861735    12.093325     0.862523
Cu    11.385423     0.166765    13.990675     0.862637
Cu     0.911577    25.890235     0.948675     0.862797
Cu    11.385423    12.861735     0.948675     0.862739
Cu     0.911577    13.195265    13.990675     0.862924
Cu     0.911577    25.890235    12.093325     0.862397
Cu    11.385423     0.166765    25.135325     0.862555
Cu    10.495121    20.212936    19.563000     0.842438
Cu     0.049188    18.318592    19.563000     0.886656
Cu     1.801879     5.844064     6.521000     0.842730
Cu    12.247812     7.738408     6.521000     0.886608
Cu     1.801879     7.184436    19.563000     0.842626
Cu    12.247812     5.290092    19.563000     0.886768
Cu    10.495121    18.872564     6.521000     0.842458
Cu     0.049188    20.766908     6.521000     0.886599
H      2.565154    19.688669    22.614828     0.146031
H      3.021373    22.599236    25.335389     0.138474
H     -0.002459    22.802481    22.664388     0.138146
H      5.279102    21.483996    25.421466     0.101071
H      4.120725    20.962856     0.268665     0.103173
H      7.095369    19.287391     1.429403     0.105029
H      5.921005    20.201992     1.943258     0.102446
H      8.119709    20.366151     3.103996     0.137555
H     11.099272    23.070868     3.338752     0.139057
H      8.591914    23.099530     0.187805     0.144797
H      9.731846     6.368331     9.572828     0.146011
H      9.275627     3.457764    12.293389     0.138481
H      0.002459     3.254519     9.622388     0.138103
H      7.017898     4.573003    12.379466     0.101092
H      8.176275     5.094143    13.310665     0.103180
H      5.201631     6.769609    14.471403     0.105023
H      6.375994     5.855008    14.985258     0.102439
H      4.177291     5.690849    16.145996     0.137528
H      1.197728     2.986132    16.380752     0.139048
H      3.705086     2.957469    13.229805     0.144777
H      9.731846     6.660169    16.511172     0.146044
H      9.275627     9.570736    13.790611     0.138476
H      0.002459     9.773981    16.461612     0.138135
H      7.017898     8.455496    13.704534     0.101063
H      8.176275     7.934356    12.773335     0.103167
H      5.201631     6.258891    11.612597     0.105045
H      6.375994     7.173492    11.098742     0.102437
H      4.177291     7.337651     9.938004     0.137563
H      1.197728    10.042368     9.703248     0.139076
H      3.705086    10.071030    12.854195     0.144790
H      2.565154    19.396831     3.469172     0.146019
H      3.021373    16.486264     0.748611     0.138465
H     -0.002459    16.283019     3.419612     0.138088
H      5.279102    17.601503     0.662534     0.101054
H      4.120725    18.122643    25.815335     0.103161
H      7.095369    19.798109    24.654597     0.105032
H      5.921005    18.883508    24.140742     0.102440
H      8.119709    18.719349    22.980004     0.137562
H     11.099272    16.014632    22.745248     0.139054
H      8.591914    15.985969    25.896195     0.144781
H      9.731846     6.368331     3.469172     0.146046
H      9.275627     3.457764     0.748611     0.138501
H      0.002459     3.254519     3.419612     0.138133
H      7.017898     4.573003     0.662534     0.101089
H      8.176275     5.094143    25.815335     0.103180
H      5.201631     6.769609    24.654597     0.105034
H      6.375994     5.855008    24.140742     0.102446
H      4.177291     5.690849    22.980004     0.137558
H      1.197728     2.986132    22.745248     0.139097
H      3.705086     2.957469    25.896195     0.144783
H      2.565154    19.688669    16.511172     0.146007
H      3.021373    22.599236    13.790611     0.138483
H     -0.002459    22.802481    16.461612     0.138087
H      5.279102    21.483996    13.704534     0.101080
H      4.120725    20.962856    12.773335     0.103182
H      7.095369    19.287391    11.612597     0.105020
H      5.921005    20.201992    11.098742     0.102439
H      8.119709    20.366151     9.938004     0.137524
H     11.099272    23.070868     9.703248     0.139030
H      8.591914    23.099530    12.854195     0.144753
H      2.565154    19.396831     9.572828     0.146031
H      3.021373    16.486264    12.293389     0.138472
H     -0.002459    16.283019     9.622388     0.138098
H      5.279102    17.601503    12.379466     0.101062
H      4.120725    18.122643    13.310665     0.103164
H      7.095369    19.798109    14.471403     0.105042
H      5.921005    18.883508    14.985258     0.102435
H      8.119709    18.719349    16.145996     0.137564
H     11.099272    16.014632    16.380752     0.139066
H      8.591914    15.985969    13.229805     0.144792
H      9.731846     6.660169    22.614828     0.146035
H      9.275627     9.570736    25.335389     0.138473
H      0.002459     9.773981    22.664388     0.138113
H      7.017898     8.455496    25.421466     0.101059
H      8.176275     7.934356     0.268665     0.103159
H      5.201631     6.258891     1.429403     0.105033
H      6.375994     7.173492     1.943258     0.102438
H      4.177291     7.337651     3.103996     0.137559
H      1.197728    10.042368     3.338752     0.139070
H      3.705086    10.071030     0.187805     0.144765
C      0.408260    20.493830    21.341929     0.602453
C      1.163296    21.150467    22.460932     0.009276
C      2.284783    20.493830    22.985221    -0.223455
C      2.977104    21.041027    24.052056     0.275397
C      2.562695    22.239649    24.610254    -0.251595
C      1.452276    22.906709    24.083357     0.014562
C      0.740279    22.362117    23.008696    -0.153799
C      0.955477    24.154839    24.748499     0.604322
C      4.731886    20.715315    25.643180    -0.075372
C      6.476830    19.988325     1.178997    -0.074433
C      8.195950    21.632521     1.518089     0.271921
C      8.583306    21.085324     2.738820    -0.252238
C      9.675280    21.632521     3.403962     0.019619
C     10.366371    22.719098     2.884890    -0.157552
C      9.945814    23.274112     1.677201     0.015433
C      8.866137    22.729521     0.996409    -0.221371
C     10.206510    21.004548     4.671644     0.599888
C     10.752497    24.384141     1.056402     0.599656
C     11.888740     5.563169     8.299929     0.602452
C     11.133704     4.906533     9.418932     0.009249
C     10.012217     5.563169     9.943221    -0.223492
C      9.319896     5.015972    11.010056     0.275394
C      9.734305     3.817350    11.568254    -0.251573
C     10.844724     3.150291    11.041357     0.014587
C     11.556721     3.694883     9.966696    -0.153821
C     11.341523     1.902161    11.706499     0.604298
C      7.565114     5.341685    12.601180    -0.075371
C      5.820170     6.068675    14.220997    -0.074433
C      4.101050     4.424479    14.560089     0.271898
C      3.713694     4.971676    15.780820    -0.252277
C      2.621720     4.424479    16.445962     0.019565
C      1.930629     3.337902    15.926890    -0.157602
C      2.351186     2.782888    14.719201     0.015429
C      3.430863     3.327479    14.038409    -0.221363
C      2.090490     5.052452    17.713644     0.599908
C      1.544503     1.672859    14.098402     0.599648
C     11.888740     7.465330    17.784071     0.602449
C     11.133704     8.121967    16.665068     0.009282
C     10.012217     7.465330    16.140779    -0.223432
C      9.319896     8.012527    15.073944     0.275411
C      9.734305     9.211149    14.515746    -0.251569
C     10.844724     9.878209    15.042643     0.014561
C     11.556721     9.333617    16.117304    -0.153825
C     11.341523    11.126339    14.377501     0.604323
C      7.565114     7.686815    13.482820    -0.075372
C      5.820170     6.959825    11.863003    -0.074432
C      4.101050     8.604021    11.523911     0.271931
C      3.713694     8.056824    10.303180    -0.252228
C      2.621720     8.604021     9.638038     0.019603
C      1.930629     9.690598    10.157110    -0.157564
C      2.351186    10.245612    11.364799     0.015430
C      3.430863     9.701021    12.045591    -0.221374
C      2.090490     7.976048     8.370356     0.599916
C      1.544503    11.355641    11.985598     0.599674
C      0.408260    18.591669     4.742071     0.602432
C      1.163296    17.935033     3.623068     0.009297
C      2.284783    18.591669     3.098779    -0.223408
C      2.977104    18.044472     2.031944     0.275401
C      2.562695    16.845850     1.473746    -0.251592
C      1.452276    16.178791     2.000643     0.014541
C      0.740279    16.723383     3.075304    -0.153823
C      0.955477    14.930661     1.335501     0.604317
C      4.731886    18.370185     0.440820    -0.075365
C      6.476830    19.097175    24.905003    -0.074425
C      8.195950    17.452979    24.565911     0.271928
C      8.583306    18.000176    23.345180    -0.252202
C      9.675280    17.452979    22.680038     0.019625
C     10.366371    16.366402    23.199110    -0.157559
C      9.945814    15.811388    24.406799     0.015416
C      8.866137    16.355979    25.087591    -0.221391
C     10.206510    18.080952    21.412356     0.599883
C     10.752497    14.701359    25.027598     0.599658
C     11.888740     5.563169     4.742071     0.602435
C     11.133704     4.906533     3.623068     0.009303
C     10.012217     5.563169     3.098779    -0.223436
C      9.319896     5.015972     2.031944     0.275417
C      9.734305     3.817350     1.473746    -0.251565
C     10.844724     3.150291     2.000643     0.014585
C     11.556721     3.694883     3.075304    -0.153777
C     11.341523     1.902161     1.335501     0.604305
C      7.565114     5.341685     0.440820    -0.075380
C      5.820170     6.068675    24.905003    -0.074434
C      4.101050     4.424479    24.565911     0.271920
C      3.713694     4.971676    23.345180    -0.252238
C      2.621720     4.424479    22.680038     0.019623
C      1.930629     3.337902    23.199110    -0.157545
C      2.351186     2.782888    24.406799     0.015430
C      3.430863     3.327479    25.087591    -0.221382
C      2.090490     5.052452    21.412356     0.599895
C      1.544503     1.672859    25.027598     0.599651
C      0.408260    20.493830    17.784071     0.602435
C      1.163296    21.150467    16.665068     0.009238
C      2.284783    20.493830    16.140779    -0.223493
C      2.977104    21.041027    15.073944     0.275394
C      2.562695    22.239649    14.515746    -0.251574
C      1.452276    22.906709    15.042643     0.014582
C      0.740279    22.362117    16.117304    -0.153801
C      0.955477    24.154839    14.377501     0.604281
C      4.731886    20.715315    13.482820    -0.075366
C      6.476830    19.988325    11.863003    -0.074430
C      8.195950    21.632521    11.523911     0.271894
C      8.583306    21.085324    10.303180    -0.252280
C      9.675280    21.632521     9.638038     0.019560
C     10.366371    22.719098    10.157110    -0.157598
C      9.945814    23.274112    11.364799     0.015424
C      8.866137    22.729521    12.045591    -0.221369
C     10.206510    21.004548     8.370356     0.599901
C     10.752497    24.384141    11.985598     0.599642
C      0.408260    18.591669     8.299929     0.602446
C      1.163296    17.935033     9.418932     0.009273
C      2.284783    18.591669     9.943221    -0.223431
C      2.977104    18.044472    11.010056     0.275410
C      2.562695    16.845850    11.568254    -0.251585
C      1.452276    16.178791    11.041357     0.014557
C      0.740279    16.723383     9.966696    -0.153807
C      0.955477    14.930661    11.706499     0.604324
C      4.731886    18.370185    12.601180    -0.075374
C      6.476830    19.097175    14.220997    -0.074430
C      8.195950    17.452979    14.560089     0.271934
C      8.583306    18.000176    15.780820    -0.252218
C      9.675280    17.452979    16.445962     0.019601
C     10.366371    16.366402    15.926890    -0.157570
C      9.945814    15.811388    14.719201     0.015434
C      8.866137    16.355979    14.038409    -0.221351
C     10.206510    18.080952    17.713644     0.599893
C     10.752497    14.701359    14.098402     0.599661
C     11.888740     7.465330    21.341929     0.602436
C     11.133704     8.121967    22.460932     0.009300
C     10.012217     7.465330    22.985221    -0.223418
C      9.319896     8.012527    24.052056     0.275406
C      9.734305     9.211149    24.610254    -0.251609
C     10.844724     9.878209    24.083357     0.014544
C     11.556721     9.333617    23.008696    -0.153807
C     11.341523    11.126339    24.748499     0.604322
C      7.565114     7.686815    25.643180    -0.075366
C      5.820170     6.959825     1.178997    -0.074429
C      4.101050     8.604021     1.518089     0.271914
C      3.713694     8.056824     2.738820    -0.252214
C      2.621720     8.604021     3.403962     0.019627
C      1.930629     9.690598     2.884890    -0.157592
C      2.351186    10.245612     1.677201     0.015415
C      3.430863     9.701021     0.996409    -0.221377
C      2.090490     7.976048     4.671644     0.599902
C      1.544503    11.355641     1.056402     0.599676
C      5.614810    19.542750     0.000000     0.086458
C      6.682190     6.514250    13.042000     0.086462
C      6.682190     6.514250     0.000000     0.086461
C      5.614810    19.542750    13.042000     0.086460
O     11.652637    21.047802    20.948321    -0.520630
O      0.876776    19.404648    20.929802    -0.536921
O     -0.027053    24.728875    24.225776    -0.519463
O      1.533436    24.481854    25.814552    -0.540559
O      4.002674    20.274952    24.490268    -0.197991
O      7.192515    21.154115     0.736090    -0.201738
O      9.656834    19.970345     5.098118    -0.526640
O     11.234539    21.556956     5.151590    -0.530663
O     11.829714    24.668422     1.620077    -0.528621
O     10.291359    24.901893     0.000522    -0.525662
O      0.644363     5.009198     7.906321    -0.520582
O     11.420224     6.652352     7.887802    -0.536909
O      0.027053     1.328125    11.183776    -0.519489
O     10.763564     1.575146    12.772552    -0.540606
O      8.294327     5.782048    11.448268    -0.198006
O      5.104485     4.902885    13.778090    -0.201745
O      2.640166     6.086655    18.140118    -0.526770
O      1.062461     4.500044    18.193590    -0.530695
O      0.467286     1.388578    14.662077    -0.528672
O      2.005641     1.155107    13.042522    -0.525790
O      0.644363     8.019302    18.177679    -0.520663
O     11.420224     6.376148    18.196198    -0.536911
O      0.027053    11.700375    14.900224    -0.519429
O     10.763564    11.453354    13.311448    -0.540583
O      8.294327     7.246452    14.635732    -0.197973
O      5.104485     8.125615    12.305910    -0.201733
O      2.640166     6.941845     7.943882    -0.526736
O      1.062461     8.528456     7.890410    -0.530728
O      0.467286    11.639922    11.421923    -0.528666
O      2.005641    11.873393    13.041478    -0.525744
O     11.652637    18.037698     5.135679    -0.520631
O      0.876776    19.680852     5.154198    -0.536918
O     -0.027053    14.356625     1.858224    -0.519307
O      1.533436    14.603646     0.269448    -0.540492
O      4.002674    18.810548     1.593732    -0.197967
O      7.192515    17.931385    25.347910    -0.201731
O      9.656834    19.115155    20.985882    -0.526632
O     11.234539    17.528544    20.932410    -0.530739
O     11.829714    14.417078    24.463923    -0.528510
O     10.291359    14.183607    -0.000522    -0.525525
O      0.644363     5.009198     5.135679    -0.520580
O     11.420224     6.652352     5.154198    -0.536827
O      0.027053     1.328125     1.858224    -0.519379
O     10.763564     1.575146     0.269448    -0.540503
O      8.294327     5.782048     1.593732    -0.197981
O      5.104485     4.902885    25.347910    -0.201746
O      2.640166     6.086655    20.985882    -0.526664
O      1.062461     4.500044    20.932410    -0.530689
O      0.467286     1.388578    24.463923    -0.528651
O      2.005641     1.155107    -0.000522    -0.525625
O     11.652637    21.047802    18.177679    -0.520591
O      0.876776    19.404648    18.196198    -0.536823
O     -0.027053    24.728875    14.900224    -0.519439
O      1.533436    24.481854    13.311448    -0.540504
O      4.002674    20.274952    14.635732    -0.198002
O      7.192515    21.154115    12.305910    -0.201746
O      9.656834    19.970345     7.943882    -0.526743
O     11.234539    21.556956     7.890410    -0.530671
O     11.829714    24.668422    11.421923    -0.528653
O     10.291359    24.901893    13.041478    -0.525792
O     11.652637    18.037698     7.906321    -0.520640
O      0.876776    19.680852     7.887802    -0.536886
O     -0.027053    14.356625    11.183776    -0.519435
O      1.533436    14.603646    12.772552    -0.540586
O      4.002674    18.810548    11.448268    -0.197966
O      7.192515    17.931385    13.778090    -0.201725
O      9.656834    19.115155    18.140118    -0.526613
O     11.234539    17.528544    18.193590    -0.530694
O     11.829714    14.417078    14.662077    -0.528616
O     10.291359    14.183607    13.042522    -0.525655
O      0.644363     8.019302    20.948321    -0.520646
O     11.420224     6.376148    20.929802    -0.536946
O      0.027053    11.700375    24.225776    -0.519334
O     10.763564    11.453354    25.814552    -0.540481
O      8.294327     7.246452    24.490268    -0.197979
O      5.104485     8.125615     0.736090    -0.201735
O      2.640166     6.941845     5.098118    -0.526770
O      1.062461     8.528456     5.151590    -0.530723
O      0.467286    11.639922     1.620077    -0.528559
O      2.005641    11.873393     0.000522    -0.525658

The following XYZ coordinates are in angstroms. Other properties are in atomic units.
The sperically averaged electron density of each atom fit to a function of the form exp(a - br)
eigen_1, eigen_2 and eigen_3 are the three eigenvalues of traceless quadrupole moment tensor
  atom number  atomic symbol              X              Y              Z     net charge C6 coefficient C8 coefficient C10 coefficient fluctuating dipole atomic polarizability isotropic forcefield polarizability              a              b squared Pearson coefficient          <r^3>          <r^4>         wp_QDO          m_QDO          q_QDO       dipole_x       dipole_y       dipole_z         dipole            Qxy            Qxz            Qyz     Q(x^2-y^2)  Q(3z^2 - R^2)        eigen_1        eigen_2        eigen_3 static polarizability      alpha(xx)      alpha(xy)      alpha(xz)      alpha(yy)      alpha(yz)      alpha(zz) atomic spin moment
            1             Cu       0.911577      13.195265      25.135325       0.862458      49.258628 0.74052495E+03  0.18641060E+05                                11.729727                            9.405172       1.053404       2.270020                    0.996454      39.764647      95.722283       0.543188       0.447945      -1.114926       0.098371       0.026251      -0.108296       0.148641      -0.017143       0.083032       0.016143      -0.083489      -0.091754      -0.114797       0.054372       0.060425             15.030976      12.282312      -1.344110       4.437574      21.481631       1.017690      11.328985           0.647752
            2             Cu      11.385423      12.861735      12.093325       0.862523      49.253827 0.74043293E+03  0.18638094E+05                                11.728775                            9.404406       1.053316       2.270000                    0.996454      39.763653      95.717034       0.543228       0.447928      -1.114941      -0.098319      -0.026250      -0.108258       0.148578      -0.017130      -0.083057      -0.016164      -0.083531      -0.091772      -0.114835       0.054394       0.060441             15.029724      12.281343      -1.343852      -4.437183      21.479895      -1.017757      11.327935          -0.649171
            3             Cu      11.385423       0.166765      13.990675       0.862637      49.243879 0.74027093E+03  0.18632897E+05                                11.726918                            9.403145       1.053466       2.270084                    0.996454      39.761223      95.706633       0.543287       0.447906      -1.114961      -0.098307       0.026229       0.108222       0.148540       0.017121       0.082963      -0.016146      -0.083427      -0.091677      -0.114705       0.054331       0.060374             15.027076      12.279357       1.343796       4.436312      21.475660      -1.017319      11.326212          -0.648663
            4             Cu       0.911577      25.890235       0.948675       0.862797      49.229347 0.74002376E+03  0.18624930E+05                                11.724128                            9.401140       1.054105       2.270313                    0.996458      39.758317      95.691972       0.543388       0.447865      -1.114998       0.098312      -0.026251       0.108257       0.148573       0.017083      -0.082880       0.016113      -0.083389      -0.091511      -0.114588       0.054274       0.060314             15.023076      12.276253       1.343266      -4.434992      21.469606       1.017153      11.323368          -0.647999
            5             Cu      11.385423      12.861735       0.948675       0.862739      49.235843 0.74014284E+03  0.18628723E+05                                11.725209                            9.401963       1.054250       2.270342                    0.996459      39.760477      95.699996       0.543358       0.447871      -1.114991      -0.098331      -0.026258       0.108274       0.148599      -0.017075       0.082853       0.016103      -0.083360      -0.091521      -0.114552       0.054253       0.060299             15.024589      12.277471      -1.343298       4.435473      21.471834       1.017364      11.324463          -0.646412
            6             Cu       0.911577      13.195265      13.990675       0.862924      49.217876 0.73983282E+03  0.18618764E+05                                11.721830                            9.399520       1.054530       2.270459                    0.996460      39.756298      95.680938       0.543475       0.447826      -1.115032       0.098296       0.026229       0.108212       0.148526      -0.017107      -0.082888      -0.016105      -0.083369      -0.091595      -0.114601       0.054272       0.060329             15.019849      12.273747      -1.342948      -4.433952      21.464621      -1.016862      11.321180           0.649232
            7             Cu       0.911577      25.890235      12.093325       0.862397      49.264124 0.74061545E+03  0.18643964E+05                                11.730706                            9.405850       1.052785       2.269823                    0.996451      39.766061      95.728233       0.543158       0.447955      -1.114917       0.098311      -0.026214      -0.108248       0.148559       0.017151       0.082992      -0.016144      -0.083446      -0.091686      -0.114744       0.054347       0.060397             15.032409      12.283532       1.344389       4.438047      21.483868      -1.017658      11.329827           0.648595
            8             Cu      11.385423       0.166765      25.135325       0.862555      49.236204 0.74016900E+03  0.18629547E+05                                11.725211                            9.402120       1.053561       2.270083                    0.996456      39.761723      95.703424       0.543354       0.447870      -1.114992      -0.098312       0.026236      -0.108277       0.148585       0.017136      -0.082987       0.016135      -0.083478      -0.091604      -0.114735       0.054343       0.060392             15.024326      12.277261       1.343326      -4.435295      21.471375       1.017139      11.324342           0.647834
            9             Cu      10.495121      20.212936      19.563000       0.842438      49.597771 0.77541645E+03  0.19757369E+05                                11.837848                            9.672828       1.038829       2.260034                    0.996110      40.236075      97.639757       0.531262       0.452484      -1.111443      -0.104289       0.109296       0.000002       0.151069       0.080790       0.000001      -0.000011      -0.000546       0.176361      -0.110183       0.051397       0.058787             14.935004      12.166759       4.379060      -0.000081      11.250873      -0.000203      21.387381           0.644404
           10             Cu       0.049188      18.318592      19.563000       0.886656      48.800222 0.70036610E+03  0.17373965E+05                                11.598708                            9.093840       1.125552       2.300704                    0.996749      39.173804      93.398940       0.557611       0.442793      -1.118937       0.102286      -0.107151       0.000017       0.148135       0.089929       0.000020       0.000005      -0.000138       0.190918      -0.121749       0.058110       0.063639             15.158906      11.801780       4.720237      -0.000057      11.519038      -0.000102      22.155901          -0.646524
           11             Cu       1.801879       5.844064       6.521000       0.842730      49.574819 0.77498943E+03  0.19743527E+05                                11.833657                            9.669652       1.039524       2.260317                    0.996112      40.229659      97.612941       0.531398       0.452436      -1.111486       0.104301      -0.109259      -0.000005       0.151051       0.080775       0.000007       0.000009      -0.000488       0.176351      -0.110167       0.051384       0.058784             14.929295      12.162309       4.377320      -0.000163      11.246985      -0.000206      21.378590           0.645482
           12             Cu      12.247812       7.738408       6.521000       0.886608      48.807075 0.70046725E+03  0.17377199E+05                                11.600115                            9.094761       1.125247       2.300606                    0.996748      39.174650      93.404627       0.557556       0.442819      -1.118914      -0.102294       0.107157       0.000013       0.148144       0.089892      -0.000023       0.000005      -0.000123       0.190861      -0.121703       0.058082       0.063621             15.160946      11.803305       4.721011      -0.000232      11.520488      -0.000301      22.159045          -0.645948
           13             Cu       1.801879       7.184436      19.563000       0.842626      49.577930 0.77505008E+03  0.19745428E+05                                11.833975                            9.669891       1.039269       2.260199                    0.996112      40.232003      97.619029       0.531404       0.452423      -1.111496       0.104270       0.109257      -0.000014       0.151027      -0.080795      -0.000023      -0.000000      -0.000498       0.176385      -0.110193       0.051398       0.058795             14.929748      12.162689      -4.377423      -0.000208      11.247153       0.000328      21.379401           0.644698
           14             Cu      12.247812       5.290092      19.563000       0.886768      48.787462 0.70016267E+03  0.17367520E+05                                11.596362                            9.092218       1.125875       2.300833                    0.996750      39.170886      93.385822       0.557693       0.442764      -1.118964      -0.102304      -0.107138       0.000003       0.148137      -0.089913       0.000005      -0.000007      -0.000113       0.190899      -0.121730       0.058097       0.063633             15.155483      11.799249      -4.719099      -0.000205      11.516699       0.000256      22.150501          -0.646735
           15             Cu      10.495121      18.872564       6.521000       0.842458      49.602970 0.77548650E+03  0.19759679E+05                                11.838923                            9.673450       1.038715       2.260003                    0.996109      40.236202      97.642630       0.531228       0.452501      -1.111428      -0.104287      -0.109276       0.000015       0.151054      -0.080794      -0.000025      -0.000001      -0.000495       0.176374      -0.110190       0.051398       0.058792             14.936708      12.168081      -4.379775      -0.000195      11.252017       0.000300      21.390027          -0.644601
           16             Cu       0.049188      20.766908       6.521000       0.886599      48.809475 0.70050620E+03  0.17378465E+05                                11.600690                            9.095177       1.125292       2.300631                    0.996747      39.174438      93.405938       0.557526       0.442835      -1.118900       0.102328       0.107163      -0.000003       0.148172      -0.089897       0.000005      -0.000006      -0.000113       0.190862      -0.121707       0.058086       0.063621             15.161820      11.803902      -4.721297      -0.000160      11.521177       0.000214      22.160382           0.646643
           17              H       2.565154      19.688669      22.614828       0.146031       1.097380 0.81150923E+01  0.78819252E+02                                 1.671853                            1.600836      -1.105455       2.376042                    0.997489       3.204900       8.517648       0.532520       1.184218      -0.733204       0.011453      -0.033200      -0.015818       0.038518      -0.008630      -0.003061       0.005743      -0.011658      -0.018818      -0.008218      -0.007277       0.015496              1.691017       1.559725      -0.158150       0.098722       1.853446       0.297209       1.659881          -0.000278
           18              H       3.021373      22.599236      25.335389       0.138474       1.058786 0.78382034E+01  0.75881880E+02                                 1.654016                            1.587398      -1.199298       2.320040                    0.996683       3.351549       9.051586       0.524805       1.205554      -0.725996       0.015391       0.018544       0.028497       0.037321       0.002609       0.011214       0.007632       0.003297       0.009355      -0.011320      -0.004572       0.015892              1.679535       1.696880      -0.088677       0.329392       1.634282       0.182627       1.707443          -0.000232
           19              H      -0.002459      22.802481      22.664388       0.138146       1.104981 0.82422286E+01  0.80642701E+02                                 1.695193                            1.625811      -1.185998       2.333516                    0.996424       3.308959       8.926202       0.520546       1.202615      -0.727876      -0.033973       0.020550      -0.016310       0.042924      -0.009491       0.007632      -0.004182       0.009382      -0.010956      -0.008894      -0.007321       0.016216              1.709193       1.813236      -0.267285       0.250579       1.699391       0.032499       1.614953           0.000436
           20              H       5.279102      21.483996      25.421466       0.101071       1.263603 0.99659060E+01  0.10143858E+03                                 1.811617                            1.750099      -0.935956       2.422004                    0.998051       3.438831       9.219196       0.522132       1.152497      -0.741534       0.020330       0.028175      -0.012329       0.036867       0.005079      -0.006963      -0.005183      -0.015663       0.019357      -0.014056       0.000282       0.013774              1.858365       2.116571       0.313141       0.061893       1.939251      -0.139473       1.519272          -0.000023
           21              H       4.120725      20.962856       0.268665       0.103173       1.237095 0.99189907E+01  0.10140247E+03                                 1.823197                            1.774320      -0.985400       2.401763                    0.997505       3.511703       9.607487       0.503381       1.190222      -0.731522      -0.022967       0.009725       0.026471       0.036370       0.000221       0.000523       0.013246       0.014056       0.006159      -0.017179       0.005943       0.011236              1.866998       2.073365      -0.222841      -0.259645       1.626024      -0.020475       1.901603           0.000013
           22              H       7.095369      19.287391       1.429403       0.105029       1.239992 0.99262093E+01  0.10144266E+03                                 1.824173                            1.773963      -0.982260       2.405771                    0.997414       3.489278       9.528570       0.504117       1.188878      -0.732104       0.022577      -0.025859       0.009515       0.035622       0.000392      -0.000543      -0.012788       0.003673      -0.023334      -0.016565       0.005651       0.010914              1.867185       2.078443      -0.264006       0.226557       1.900554       0.021028       1.622559           0.000006
           23              H       5.921005      20.201992       1.943258       0.102446       1.252805 0.98589610E+01  0.10010742E+03                                 1.802339                            1.741320      -0.935293       2.422851                    0.997980       3.434034       9.203515       0.523014       1.153340      -0.741193      -0.020668       0.011222       0.028259       0.036765      -0.006953      -0.005294       0.004753      -0.017996       0.014052      -0.014405       0.000820       0.013586              1.849618       2.115080       0.067432      -0.304060       1.513612       0.137088       1.920163           0.000013
           24              H       8.119709      20.366151       3.103996       0.137555       1.083178 0.80363120E+01  0.78231049E+02                                 1.676701                            1.605830      -1.198683       2.321449                    0.996401       3.351594       9.055673       0.522890       1.203299      -0.726853      -0.016817      -0.028046       0.019829       0.038244       0.011252      -0.002210      -0.008631      -0.002976      -0.006954      -0.012354      -0.003710       0.016064              1.702711       1.737392       0.359676       0.078392       1.734419      -0.169453       1.636321          -0.000223
           25              H      11.099272      23.070868       3.338752       0.139057       1.074655 0.79222662E+01  0.76808883E+02                                 1.665670                            1.594060      -1.165981       2.338873                    0.997104       3.308193       8.906333       0.525234       1.202793      -0.727279       0.033465       0.016435       0.020904       0.042743       0.007496       0.009383       0.005958       0.007886      -0.009385      -0.009481      -0.006888       0.016368              1.687477       1.759673       0.250984       0.266608       1.604779      -0.040231       1.697981           0.000073
           26              H       8.591914      23.099530       0.187805       0.144797       1.118612 0.82989286E+01  0.81017413E+02                                 1.692438                            1.618749      -1.095589       2.380942                    0.997432       3.207028       8.531307       0.529885       1.184045      -0.733593      -0.010825       0.016299      -0.033623       0.038902      -0.001844       0.008548      -0.006547       0.003097       0.026953      -0.009128      -0.006380       0.015508              1.709366       1.581284       0.084297       0.181747       1.662355      -0.292246       1.884460           0.000235
           27              H       9.731846       6.368331       9.572828       0.146011       1.097508 0.81163351E+01  0.78834852E+02                                 1.672031                            1.600997      -1.105538       2.375994                    0.997488       3.205123       8.518612       0.532470       1.184275      -0.733191      -0.011451       0.033202      -0.015813       0.038517      -0.008628       0.003056      -0.005744      -0.011658      -0.018821      -0.008218      -0.007276       0.015494              1.691204       1.559892      -0.158177      -0.098745       1.853658      -0.297260       1.660060          -0.000222
           28              H       9.275627       3.457764      12.293389       0.138481       1.058755 0.78379191E+01  0.75878533E+02                                 1.653995                            1.587378      -1.199307       2.320044                    0.996683       3.351495       9.051441       0.524803       1.205567      -0.725993      -0.015391      -0.018546       0.028497       0.037322       0.002612      -0.011213      -0.007629       0.003300       0.009354      -0.011317      -0.004575       0.015892              1.679512       1.696857      -0.088675      -0.329385       1.634261      -0.182624       1.707417          -0.000238
           29              H       0.002459       3.254519       9.622388       0.138103       1.105171 0.82442257E+01  0.80669167E+02                                 1.695586                            1.626169      -1.186078       2.333479                    0.996422       3.309349       8.928375       0.520398       1.202853      -0.727822       0.033977      -0.020549      -0.016304       0.042925      -0.009486      -0.007633       0.004178       0.009388      -0.010952      -0.008893      -0.007319       0.016212              1.709598       1.813664      -0.267383      -0.250665       1.699808      -0.032530       1.615322           0.000513
           30              H       7.017898       4.573003      12.379466       0.101092       1.263517 0.99650478E+01  0.10142757E+03                                 1.811524                            1.750015      -0.935910       2.422031                    0.998051       3.438719       9.218766       0.522148       1.152485      -0.741537      -0.020330      -0.028177      -0.012328       0.036868       0.005080       0.006963       0.005183      -0.015666       0.019353      -0.014058       0.000283       0.013775              1.858267       2.116454       0.313115      -0.061888       1.939148       0.139458       1.519199           0.000006
           31              H       8.176275       5.094143      13.310665       0.103180       1.237065 0.99186577E+01  0.10139785E+03                                 1.823141                            1.774268      -0.985374       2.401778                    0.997505       3.511622       9.607094       0.503400       1.190192      -0.731529       0.022967      -0.009726       0.026471       0.036370       0.000222      -0.000523      -0.013247       0.014055       0.006157      -0.017179       0.005943       0.011236              1.866938       2.073295      -0.222834       0.259631       1.625981       0.020470       1.901539          -0.000011
           32              H       5.201631       6.769609      14.471403       0.105023       1.240043 0.99266389E+01  0.10144729E+03                                 1.824151                            1.773944      -0.982328       2.405736                    0.997413       3.489305       9.528391       0.504149       1.188800      -0.732122      -0.022580       0.025856       0.009513       0.035622       0.000392       0.000544       0.012787       0.003673      -0.023333      -0.016564       0.005651       0.010914              1.867162       2.078406      -0.263993      -0.226553       1.900537      -0.021026       1.622544          -0.000024
           33              H       6.375994       5.855008      14.985258       0.102439       1.252794 0.98587160E+01  0.10010289E+03                                 1.802201                            1.741194      -0.935372       2.422801                    0.997979       3.434041       9.203012       0.523088       1.153201      -0.741226       0.020665      -0.011224       0.028255       0.036761      -0.006954       0.005294      -0.004755      -0.017997       0.014051      -0.014406       0.000818       0.013588              1.849472       2.114896       0.067421       0.304023       1.513511      -0.137071       1.920010          -0.000031
           34              H       4.177291       5.690849      16.145996       0.137528       1.083265 0.80370146E+01  0.78238577E+02                                 1.676686                            1.605815      -1.198811       2.321369                    0.996400       3.351724       9.055678       0.522941       1.203171      -0.726882       0.016814       0.028044       0.019827       0.038240       0.011254       0.002208       0.008632      -0.002973      -0.006943      -0.012359      -0.003706       0.016064              1.702696       1.737374       0.359671      -0.078386       1.734408       0.169452       1.636307           0.000208
           35              H       1.197728       2.986132      16.380752       0.139048       1.074686 0.79225053E+01  0.76811158E+02                                 1.665634                            1.594030      -1.166033       2.338839                    0.997102       3.308243       8.906229       0.525270       1.202713      -0.727297      -0.033461      -0.016433       0.020897       0.042736       0.007495      -0.009387      -0.005958       0.007885      -0.009378      -0.009481      -0.006889       0.016370              1.687440       1.759628       0.250973      -0.266589       1.604750       0.040234       1.697942          -0.000486
           36              H       3.705086       2.957469      13.229805       0.144777       1.118711 0.82999474E+01  0.81030679E+02                                 1.692619                            1.618913      -1.095675       2.380899                    0.997431       3.207212       8.532258       0.529821       1.184140      -0.733571       0.010824      -0.016302      -0.033621       0.038901      -0.001846      -0.008548       0.006543       0.003101       0.026948      -0.009125      -0.006381       0.015506              1.709551       1.581452       0.084322      -0.181771       1.662540       0.292295       1.884662           0.000276
           37              H       9.731846       6.660169      16.511172       0.146044       1.097335 0.81146264E+01  0.78813335E+02                                 1.671784                            1.600772      -1.105427       2.376063                    0.997490       3.204792       8.517194       0.532541       1.184191      -0.733211      -0.011451      -0.033206       0.015813       0.038520       0.008628      -0.003060      -0.005742      -0.011662      -0.018824      -0.008220      -0.007276       0.015496              1.690947       1.559658       0.158147       0.098707       1.853378      -0.297194       1.659804          -0.000274
           38              H       9.275627       9.570736      13.790611       0.138476       1.058774 0.78380743E+01  0.75880250E+02                                 1.653997                            1.587380      -1.199321       2.320031                    0.996683       3.351524       9.051469       0.524811       1.205545      -0.725998      -0.015391       0.018543      -0.028498       0.037321      -0.002610       0.011213      -0.007631       0.003298       0.009356      -0.011318      -0.004574       0.015892              1.679514       1.696859       0.088675       0.329387       1.634262      -0.182625       1.707421          -0.000240
           39              H       0.002459       9.773981      16.461612       0.138135       1.105042 0.82428241E+01  0.80650043E+02                                 1.695257                            1.625870      -1.186037       2.333488                    0.996423       3.309082       8.926639       0.520536       1.202616      -0.727875       0.033975       0.020545       0.016306       0.042922       0.009492       0.007632       0.004179       0.009382      -0.010961      -0.008895      -0.007321       0.016216              1.709258       1.813303       0.267298       0.250591       1.699459      -0.032506       1.615013           0.000450
           40              H       7.017898       8.455496      13.704534       0.101063       1.263632 0.99661629E+01  0.10144136E+03                                 1.811598                            1.750083      -0.936013       2.421966                    0.998050       3.438906       9.219261       0.522154       1.152445      -0.741546      -0.020331       0.028172       0.012327       0.036864      -0.005080      -0.006964       0.005184      -0.015661       0.019361      -0.014057       0.000281       0.013776              1.858345       2.116546      -0.313133       0.061889       1.939231       0.139471       1.519256          -0.000028
           41              H       8.176275       7.934356      12.773335       0.103167       1.237126 0.99192995E+01  0.10140636E+03                                 1.823223                            1.774344      -0.985418       2.401751                    0.997505       3.511743       9.607612       0.503380       1.190216      -0.731523       0.022967       0.009722      -0.026472       0.036370      -0.000221       0.000523      -0.013247       0.014058       0.006156      -0.017180       0.005945       0.011235              1.867025       2.073402       0.222849      -0.259652       1.626049       0.020475       1.901625           0.000003
           42              H       5.201631       6.258891      11.612597       0.105045       1.239957 0.99258265E+01  0.10143750E+03                                 1.824118                            1.773913      -0.982239       2.405790                    0.997414       3.489185       9.528174       0.504133       1.188856      -0.732109      -0.022579      -0.025863      -0.009512       0.035626      -0.000391      -0.000543       0.012789       0.003673      -0.023342      -0.016568       0.005653       0.010915              1.867128       2.078370       0.263993       0.226539       1.900502      -0.021028       1.622510           0.000004
           43              H       6.375994       7.173492      11.098742       0.102437       1.252875 0.98595940E+01  0.10011479E+03                                 1.802341                            1.741322      -0.935397       2.422785                    0.997979       3.434162       9.203702       0.523042       1.153269      -0.741210       0.020668       0.011218      -0.028253       0.036760       0.006954      -0.005294      -0.004753      -0.017997       0.014051      -0.014406       0.000820       0.013587              1.849621       2.115086      -0.067437      -0.304060       1.513618      -0.137085       1.920161           0.000009
           44              H       4.177291       7.337651       9.938004       0.137563       1.083186 0.80363296E+01  0.78230731E+02                                 1.676653                            1.605785      -1.198718       2.321427                    0.996401       3.351592       9.055438       0.522923       1.203229      -0.726869       0.016813      -0.028048      -0.019826       0.038242      -0.011252      -0.002209       0.008631      -0.002975      -0.006946      -0.012356      -0.003708       0.016063              1.702661       1.737339      -0.359663       0.078381       1.734375       0.169448       1.636269           0.000246
           45              H       1.197728      10.042368       9.703248       0.139076       1.074682 0.79224935E+01  0.76811309E+02                                 1.665653                            1.594046      -1.166018       2.338843                    0.997103       3.308256       8.906391       0.525257       1.202738      -0.727290      -0.033461       0.016430      -0.020896       0.042734      -0.007495       0.009385      -0.005957       0.007885      -0.009385      -0.009481      -0.006887       0.016368              1.687461       1.759653      -0.250980       0.266600       1.604766       0.040233       1.697963          -0.000443
           46              H       3.705086      10.071030      12.854195       0.144790       1.118702 0.82998397E+01  0.81029091E+02                                 1.692578                            1.618878      -1.095638       2.380914                    0.997431       3.207196       8.532093       0.529841       1.184103      -0.733579       0.010824       0.016298       0.033621       0.038899       0.001843       0.008548       0.006545       0.003097       0.026950      -0.009128      -0.006379       0.015506              1.709509       1.581416      -0.084317       0.181766       1.662498       0.292279       1.884613           0.000232
           47              H       2.565154      19.396831       3.469172       0.146019       1.097475 0.81161161E+01  0.78833388E+02                                 1.672130                            1.601083      -1.105465       2.376057                    0.997490       3.205016       8.518785       0.532394       1.184434      -0.733155       0.011453       0.033205       0.015818       0.038522       0.008627       0.003059       0.005739      -0.011659      -0.018820      -0.008217      -0.007275       0.015492              1.691305       1.559974       0.158196      -0.098751       1.853782       0.297296       1.660157           0.000253
           48              H       3.021373      16.486264       0.748611       0.138465       1.058783 0.78382351E+01  0.75882886E+02                                 1.654079                            1.587454      -1.199267       2.320058                    0.996683       3.351585       9.051967       0.524765       1.205634      -0.725978       0.015393      -0.018542      -0.028498       0.037322      -0.002607      -0.011214       0.007633       0.003295       0.009356      -0.011322      -0.004571       0.015892              1.679602       1.696953       0.088688      -0.329414       1.634345       0.182636       1.707508           0.000223
           49              H      -0.002459      16.283019       3.419612       0.138088       1.105275 0.82453618E+01  0.80684435E+02                                 1.695829                            1.626390      -1.186049       2.333491                    0.996423       3.309557       8.929662       0.520302       1.203014      -0.727785      -0.033975      -0.020544       0.016314       0.042924       0.009489      -0.007628      -0.004175       0.009380      -0.010958      -0.008893      -0.007315       0.016209              1.709846       1.813929       0.267433      -0.250725       1.700050       0.032547       1.615559          -0.000480
           50              H       5.279102      17.601503       0.662534       0.101054       1.263730 0.99672652E+01  0.10145686E+03                                 1.811822                            1.750286      -0.935987       2.421982                    0.998051       3.439020       9.220198       0.522068       1.152586      -0.741513       0.020331      -0.028173       0.012328       0.036865      -0.005079       0.006963      -0.005182      -0.015659       0.019360      -0.014055       0.000282       0.013773              1.858582       2.116846      -0.313197      -0.061910       1.939477      -0.139496       1.519424          -0.000008
           51              H       4.120725      18.122643      25.815335       0.103161       1.237149 0.99195583E+01  0.10140997E+03                                 1.823273                            1.774388      -0.985435       2.401742                    0.997505       3.511793       9.607889       0.503363       1.190244      -0.731516      -0.022966      -0.009723      -0.026472       0.036370      -0.000221      -0.000523       0.013246       0.014057       0.006157      -0.017179       0.005944       0.011235              1.867079       2.073467       0.222856       0.259668       1.626083      -0.020479       1.901685          -0.000018
           52              H       7.095369      19.798109      24.654597       0.105032       1.239969 0.99259364E+01  0.10143888E+03                                 1.824133                            1.773927      -0.982228       2.405795                    0.997414       3.489177       9.528156       0.504129       1.188861      -0.732108       0.022577       0.025864      -0.009515       0.035626      -0.000391       0.000543      -0.012789       0.003673      -0.023338      -0.016566       0.005652       0.010915              1.867142       2.078385       0.263996      -0.226549       1.900514       0.021020       1.622528          -0.000033
           53              H       5.921005      18.883508      24.140742       0.102440       1.252745 0.98582652E+01  0.10009763E+03                                 1.802200                            1.741192      -0.935300       2.422842                    0.997980       3.433951       9.202878       0.523068       1.153252      -0.741215      -0.020670      -0.011218      -0.028258       0.036764       0.006954       0.005296       0.004754      -0.017997       0.014061      -0.014408       0.000820       0.013588              1.849471       2.114893      -0.067419       0.304027       1.513506       0.137070       1.920013          -0.000033
           54              H       8.119709      18.719349      22.980004       0.137562       1.083085 0.80353543E+01  0.78218794E+02                                 1.676555                            1.605694      -1.198643       2.321482                    0.996402       3.351367       9.054663       0.522935       1.203239      -0.726868      -0.016818       0.028049      -0.019829       0.038246      -0.011250       0.002213      -0.008630      -0.002976      -0.006955      -0.012350      -0.003713       0.016064              1.702560       1.737230      -0.359633      -0.078367       1.734275      -0.169439       1.636174           0.000199
           55              H      11.099272      16.014632      22.745248       0.139054       1.074656 0.79223283E+01  0.76810103E+02                                 1.665719                            1.594105      -1.165933       2.338897                    0.997104       3.308215       8.906605       0.525204       1.202853      -0.727265       0.033465      -0.016433      -0.020905       0.042743      -0.007497      -0.009382       0.005957       0.007887      -0.009390      -0.009480      -0.006888       0.016368              1.687529       1.759722      -0.250992      -0.266617       1.604827      -0.040239       1.698039          -0.000072
           56              H       8.591914      15.985969      25.896195       0.144781       1.118734 0.83002417E+01  0.81035062E+02                                 1.692724                            1.619009      -1.095520       2.380974                    0.997432       3.207225       8.532644       0.529767       1.184238      -0.733549      -0.010830      -0.016294       0.033623       0.038901       0.001842      -0.008546      -0.006545       0.003097       0.026948      -0.009128      -0.006377       0.015504              1.709660       1.581551      -0.084330      -0.181793       1.662638      -0.292319       1.884789          -0.000278
           57              H       9.731846       6.368331       3.469172       0.146046       1.097351 0.81148197E+01  0.78816007E+02                                 1.671832                            1.600816      -1.105413       2.376067                    0.997490       3.204828       8.517447       0.532519       1.184228      -0.733202      -0.011454       0.033201       0.015817       0.038519      -0.008629      -0.003062       0.005743      -0.011658      -0.018815      -0.008218      -0.007277       0.015495              1.690995       1.559703      -0.158153       0.098715       1.853431       0.297206       1.659852          -0.000217
           58              H       9.275627       3.457764       0.748611       0.138501       1.058712 0.78374020E+01  0.75871259E+02                                 1.653849                            1.587244      -1.199257       2.320063                    0.996684       3.351330       9.050464       0.524873       1.205443      -0.726021      -0.015392      -0.018543      -0.028497       0.037321       0.002612       0.011213       0.007632       0.003298       0.009360      -0.011318      -0.004576       0.015894              1.679359       1.696699      -0.088652       0.329344       1.634108       0.182601       1.707270           0.000216
           59              H       0.002459       3.254519       3.419612       0.138133       1.105024 0.82427051E+01  0.80649392E+02                                 1.695326                            1.625930      -1.185987       2.333527                    0.996424       3.309033       8.926826       0.520487       1.202722      -0.727852       0.033979      -0.020552       0.016312       0.042930      -0.009489       0.007631      -0.004180       0.009382      -0.010953      -0.008893      -0.007320       0.016213              1.709330       1.813387      -0.267326       0.250611       1.699532       0.032505       1.615072           0.000022
           60              H       7.017898       4.573003       0.662534       0.101089       1.263497 0.99647770E+01  0.10142328E+03                                 1.811433                            1.749932      -0.935941       2.422010                    0.998051       3.438695       9.218382       0.522192       1.152407      -0.741555      -0.020332      -0.028174       0.012328       0.036866       0.005080      -0.006963      -0.005184      -0.015665       0.019357      -0.014058       0.000282       0.013776              1.858168       2.116321       0.313089       0.061875       1.939052      -0.139450       1.519131           0.000006
           61              H       8.176275       5.094143      25.815335       0.103180       1.237084 0.99187836E+01  0.10139882E+03                                 1.823107                            1.774237      -0.985401       2.401762                    0.997505       3.511608       9.606844       0.503426       1.190135      -0.731542       0.022965      -0.009724      -0.026472       0.036370       0.000221       0.000523       0.013248       0.014055       0.006160      -0.017180       0.005942       0.011238              1.866901       2.073247      -0.222827      -0.259625       1.625955      -0.020465       1.901502          -0.000025
           62              H       5.201631       6.769609      24.654597       0.105034       1.239951 0.99257218E+01  0.10143564E+03                                 1.824071                            1.773870      -0.982245       2.405782                    0.997414       3.489161       9.527912       0.504156       1.188811      -0.732120      -0.022579       0.025860      -0.009515       0.035624       0.000391      -0.000543      -0.012789       0.003671      -0.023334      -0.016566       0.005650       0.010915              1.867076       2.078301      -0.263978       0.226535       1.900449       0.021021       1.622477          -0.000015
           63              H       6.375994       5.855008      24.140742       0.102446       1.252706 0.98578056E+01  0.10009101E+03                                 1.802092                            1.741095      -0.935312       2.422836                    0.997980       3.433898       9.202409       0.523113       1.153176      -0.741233       0.020667      -0.011221      -0.028258       0.036763      -0.006954      -0.005294       0.004755      -0.017997       0.014056      -0.014407       0.000819       0.013588              1.849356       2.114744       0.067409      -0.303997       1.513428       0.137061       1.919896          -0.000030
           64              H       4.177291       5.690849      22.980004       0.137558       1.083135 0.80357625E+01  0.78223057E+02                                 1.676530                            1.605674      -1.198690       2.321442                    0.996402       3.351439       9.054608       0.522973       1.203147      -0.726888       0.016816       0.028046      -0.019828       0.038243       0.011252      -0.002212      -0.008631      -0.002977      -0.006952      -0.012354      -0.003712       0.016065              1.702532       1.737199       0.359620       0.078365       1.734247      -0.169432       1.636150           0.000211
           65              H       1.197728       2.986132      22.745248       0.139097       1.074484 0.79204187E+01  0.76783975E+02                                 1.665238                            1.593670      -1.165931       2.338892                    0.997105       3.307784       8.903872       0.525417       1.202486      -0.727349      -0.033462      -0.016436      -0.020903       0.042741       0.007497       0.009386       0.005963       0.007885      -0.009384      -0.009484      -0.006889       0.016373              1.687030       1.759208       0.250880       0.266502       1.604360      -0.040196       1.697522          -0.000084
           66              H       3.705086       2.957469      25.896195       0.144783       1.118644 0.82992478E+01  0.81021437E+02                                 1.692484                            1.618792      -1.095600       2.380934                    0.997431       3.207084       8.531548       0.529871       1.184062      -0.733590       0.010826      -0.016300       0.033622       0.038902      -0.001845       0.008548      -0.006547       0.003096       0.026950      -0.009128      -0.006380       0.015507              1.709412       1.581324       0.084304       0.181751       1.662403      -0.292258       1.884508          -0.000257
           67              H       2.565154      19.688669      16.511172       0.146007       1.097435 0.81155956E+01  0.78825296E+02                                 1.671905                            1.600884      -1.105491       2.376020                    0.997489       3.204985       8.517913       0.532513       1.184214      -0.733205       0.011454      -0.033201       0.015816       0.038518      -0.008630       0.003058      -0.005745      -0.011661      -0.018816      -0.008218      -0.007279       0.015497              1.691072       1.559776      -0.158160      -0.098729       1.853507      -0.297222       1.659934          -0.000290
           68              H       3.021373      22.599236      13.790611       0.138483       1.058709 0.78374863E+01  0.75873303E+02                                 1.653952                            1.587340      -1.199244       2.320078                    0.996684       3.351397       9.051117       0.524807       1.205575      -0.725992       0.015393       0.018545      -0.028498       0.037323       0.002613      -0.011213      -0.007630       0.003301       0.009360      -0.011316      -0.004578       0.015893              1.679469       1.696813      -0.088669      -0.329373       1.634217      -0.182618       1.707376           0.000218
           69              H      -0.002459      22.802481      16.461612       0.138087       1.105157 0.82440733E+01  0.80667097E+02                                 1.695558                            1.626143      -1.186095       2.333473                    0.996423       3.309311       8.928166       0.520409       1.202837      -0.727826      -0.033981       0.020553       0.016308       0.042931      -0.009488      -0.007630       0.004179       0.009385      -0.010953      -0.008893      -0.007319       0.016211              1.709569       1.813635      -0.267375      -0.250661       1.699773      -0.032527       1.615299          -0.000058
           70              H       5.279102      21.483996      13.704534       0.101080       1.263539 0.99652973E+01  0.10143112E+03                                 1.811583                            1.750068      -0.935903       2.422037                    0.998052       3.438735       9.218965       0.522125       1.152526      -0.741527       0.020331       0.028178       0.012327       0.036869       0.005080       0.006963       0.005182      -0.015665       0.019353      -0.014058       0.000284       0.013774              1.858330       2.116531       0.313134      -0.061894       1.939212       0.139467       1.519245          -0.000025
           71              H       4.120725      20.962856      12.773335       0.103182       1.237026 0.99182929E+01  0.10139356E+03                                 1.823132                            1.774260      -0.985341       2.401796                    0.997506       3.511601       9.607126       0.503389       1.190224      -0.731521      -0.022966       0.009727      -0.026472       0.036371       0.000221      -0.000522      -0.013247       0.014056       0.006158      -0.017179       0.005943       0.011236              1.866929       2.073286      -0.222828       0.259631       1.625968       0.020473       1.901532          -0.000006
           72              H       7.095369      19.287391      11.612597       0.105020       1.240053 0.99268424E+01  0.10145094E+03                                 1.824248                            1.774032      -0.982309       2.405747                    0.997413       3.489373       9.528973       0.504101       1.188894      -0.732100       0.022580      -0.025856      -0.009515       0.035622       0.000391       0.000544       0.012786       0.003674      -0.023334      -0.016563       0.005651       0.010912              1.867266       2.078540      -0.264019      -0.226572       1.900639      -0.021033       1.622620          -0.000002
           73              H       5.921005      20.201992      11.098742       0.102439       1.252884 0.98597741E+01  0.10011808E+03                                 1.802439                            1.741412      -0.935338       2.422823                    0.997979       3.434162       9.204068       0.522990       1.153366      -0.741187      -0.020665       0.011224      -0.028257       0.036762      -0.006954       0.005293      -0.004754      -0.017995       0.014047      -0.014404       0.000818       0.013586              1.849727       2.115223       0.067444       0.304086       1.513690      -0.137097       1.920267           0.000006
           74              H       8.119709      20.366151       9.938004       0.137524       1.083304 0.80375434E+01  0.78246484E+02                                 1.676871                            1.605984      -1.198787       2.321385                    0.996400       3.351877       9.056808       0.522847       1.203345      -0.726842      -0.016815      -0.028045      -0.019828       0.038241       0.011254       0.002206       0.008631      -0.002973      -0.006945      -0.012359      -0.003704       0.016063              1.702890       1.737580       0.359731      -0.078413       1.734596       0.169477       1.636492          -0.000230
           75              H      11.099272      23.070868       9.703248       0.139030       1.074771 0.79234611E+01  0.76824385E+02                                 1.665888                            1.594260      -1.166052       2.338835                    0.997102       3.308465       8.907679       0.525155       1.202913      -0.727251       0.033462       0.016433      -0.020898       0.042737       0.007494      -0.009386      -0.005955       0.007886      -0.009381      -0.009480      -0.006887       0.016368              1.687704       1.759900       0.251033      -0.266650       1.604998       0.040257       1.698213           0.000473
           76              H       8.591914      23.099530      12.854195       0.144753       1.118802 0.83008359E+01  0.81042030E+02                                 1.692765                            1.619043      -1.095716       2.380879                    0.997430       3.207346       8.532930       0.529775       1.184204      -0.733557      -0.010824       0.016302       0.033621       0.038901      -0.001844      -0.008547       0.006543       0.003100       0.026945      -0.009126      -0.006379       0.015505              1.709703       1.581586       0.084336      -0.181797       1.662684       0.292337       1.884839          -0.000302
           77              H       2.565154      19.396831       9.572828       0.146031       1.097465 0.81160220E+01  0.78832067E+02                                 1.672095                            1.601054      -1.105434       2.376064                    0.997490       3.205024       8.518721       0.532410       1.184404      -0.733161       0.011451       0.033206      -0.015814       0.038521       0.008627      -0.003057      -0.005740      -0.011660      -0.018824      -0.008218      -0.007275       0.015493              1.691268       1.559946       0.158190       0.098749       1.853737      -0.297281       1.660121           0.000247
           78              H       3.021373      16.486264      12.293389       0.138472       1.058820 0.78385250E+01  0.75885857E+02                                 1.654057                            1.587435      -1.199345       2.320014                    0.996683       3.351625       9.051876       0.524797       1.205559      -0.725994       0.015392      -0.018542       0.028497       0.037320      -0.002608       0.011214      -0.007632       0.003296       0.009353      -0.011321      -0.004571       0.015892              1.679578       1.696928       0.088683       0.329408       1.634321      -0.182632       1.707485           0.000207
           79              H      -0.002459      16.283019       9.622388       0.138098       1.105226 0.82448088E+01  0.80676836E+02                                 1.695694                            1.626267      -1.186108       2.333462                    0.996422       3.309462       8.928983       0.520360       1.202913      -0.727808      -0.033977      -0.020547      -0.016307       0.042924       0.009489       0.007629       0.004177       0.009383      -0.010961      -0.008892      -0.007318       0.016211              1.709709       1.813784       0.267406       0.250694       1.699915      -0.032537       1.615428          -0.000481
           80              H       5.279102      17.601503      12.379466       0.101062       1.263697 0.99668957E+01  0.10145154E+03                                 1.811734                            1.750207      -0.936007       2.421971                    0.998050       3.438986       9.219853       0.522104       1.152525      -0.741527       0.020331      -0.028172      -0.012328       0.036864      -0.005079      -0.006963       0.005182      -0.015659       0.019359      -0.014055       0.000282       0.013773              1.858489       2.116728      -0.313169       0.061903       1.939381       0.139483       1.519358          -0.000024
           81              H       4.120725      18.122643      13.310665       0.103164       1.237157 0.99195768E+01  0.10140953E+03                                 1.823223                            1.774342      -0.985456       2.401728                    0.997505       3.511779       9.607612       0.503393       1.190181      -0.731531      -0.022966      -0.009722       0.026471       0.036368      -0.000222       0.000524      -0.013247       0.014057       0.006157      -0.017180       0.005944       0.011236              1.867026       2.073402       0.222846      -0.259655       1.626046       0.020476       1.901630          -0.000032
           82              H       7.095369      19.798109      14.471403       0.105042       1.239929 0.99255259E+01  0.10143357E+03                                 1.824086                            1.773883      -0.982214       2.405804                    0.997414       3.489131       9.527960       0.504139       1.188852      -0.732110       0.022578       0.025866       0.009513       0.035627      -0.000391      -0.000543       0.012790       0.003673      -0.023342      -0.016568       0.005653       0.010915              1.867093       2.078327       0.263986       0.226538       1.900463      -0.021022       1.622490          -0.000034
           83              H       5.921005      18.883508      14.985258       0.102435       1.252776 0.98585146E+01  0.10010017E+03                                 1.802170                            1.741166      -0.935366       2.422801                    0.997979       3.434019       9.202875       0.523098       1.153188      -0.741230      -0.020669      -0.011217       0.028254       0.036761       0.006954      -0.005295      -0.004754      -0.017998       0.014055      -0.014408       0.000819       0.013589              1.849440       2.114853      -0.067417      -0.304017       1.513486      -0.137068       1.919982          -0.000049
           84              H       8.119709      18.719349      16.145996       0.137564       1.083104 0.80354996E+01  0.78220216E+02                                 1.676536                            1.605678      -1.198642       2.321473                    0.996402       3.351396       9.054611       0.522956       1.203193      -0.726878      -0.016816       0.028050       0.019825       0.038244      -0.011250      -0.002212       0.008632      -0.002978      -0.006954      -0.012353      -0.003712       0.016064              1.702539       1.737209      -0.359626       0.078366       1.734254       0.169433       1.636154           0.000196
           85              H      11.099272      16.014632      16.380752       0.139066       1.074648 0.79221235E+01  0.76806291E+02                                 1.665570                            1.593971      -1.165983       2.338860                    0.997103       3.308161       8.905850       0.525292       1.202681      -0.727304       0.033464      -0.016433       0.020901       0.042740      -0.007497       0.009385      -0.005957       0.007886      -0.009386      -0.009481      -0.006889       0.016370              1.687373       1.759560      -0.250956       0.266581       1.604681       0.040226       1.697878          -0.000085
           86              H       8.591914      15.985969      13.229805       0.144792       1.118655 0.82994196E+01  0.81024366E+02                                 1.692580                            1.618877      -1.095564       2.380962                    0.997432       3.207086       8.531906       0.529818       1.184162      -0.733567      -0.010826      -0.016298      -0.033625       0.038903       0.001845       0.008546       0.006544       0.003098       0.026952      -0.009125      -0.006381       0.015505              1.709512       1.581413      -0.084313       0.181770       1.662496       0.292287       1.884626          -0.000293
           87              H       9.731846       6.660169      22.614828       0.146035       1.097348 0.81147499E+01  0.78815000E+02                                 1.671819                            1.600802      -1.105465       2.376052                    0.997490       3.204796       8.517288       0.532526       1.184217      -0.733205      -0.011453      -0.033204      -0.015819       0.038521       0.008629       0.003061       0.005742      -0.011661      -0.018822      -0.008219      -0.007277       0.015496              1.690984       1.559688       0.158153      -0.098710       1.853423       0.297209       1.659842          -0.000272
           88              H       9.275627       9.570736      25.335389       0.138473       1.058804 0.78384105E+01  0.75884693E+02                                 1.654063                            1.587442      -1.199268       2.320049                    0.996683       3.351611       9.051921       0.524784       1.205589      -0.725988      -0.015394       0.018540       0.028495       0.037319      -0.002607      -0.011214       0.007633       0.003296       0.009354      -0.011322      -0.004571       0.015892              1.679584       1.696936       0.088688      -0.329406       1.634329       0.182629       1.707486          -0.000231
           89              H       0.002459       9.773981      22.664388       0.138113       1.105078 0.82433151E+01  0.80657680E+02                                 1.695464                            1.626057      -1.185976       2.333534                    0.996424       3.309165       8.927610       0.520429       1.202821      -0.727830       0.033976       0.020547      -0.016311       0.042926       0.009491      -0.007630      -0.004178       0.009382      -0.010956      -0.008894      -0.007318       0.016212              1.709472       1.813531       0.267350      -0.250640       1.699674       0.032521       1.615211           0.000464
           90              H       7.017898       8.455496      25.421466       0.101059       1.263665 0.99665726E+01  0.10144754E+03                                 1.811717                            1.750190      -0.935978       2.421989                    0.998051       3.438934       9.219714       0.522101       1.152540      -0.741524      -0.020332       0.028173      -0.012329       0.036866      -0.005079       0.006963      -0.005183      -0.015659       0.019361      -0.014056       0.000281       0.013775              1.858471       2.116708      -0.313169      -0.061899       1.939359      -0.139486       1.519345          -0.000012
           91              H       8.176275       7.934356       0.268665       0.103159       1.237179 0.99198641E+01  0.10141380E+03                                 1.823294                            1.774409      -0.985447       2.401732                    0.997505       3.511834       9.608009       0.503364       1.190235      -0.731518       0.022965       0.009722       0.026470       0.036368      -0.000221      -0.000524       0.013245       0.014057       0.006158      -0.017178       0.005943       0.011235              1.867100       2.073493       0.222862       0.259668       1.626103      -0.020478       1.901703           0.000009
           92              H       5.201631       6.258891       1.429403       0.105033       1.240004 0.99262907E+01  0.10144340E+03                                 1.824165                            1.773956      -0.982263       2.405777                    0.997414       3.489230       9.528343       0.504126       1.188858      -0.732109      -0.022579      -0.025862       0.009514       0.035625      -0.000392       0.000543      -0.012788       0.003673      -0.023337      -0.016566       0.005652       0.010914              1.867176       2.078425       0.264004      -0.226553       1.900554       0.021024       1.622550           0.000010
           93              H       6.375994       7.173492       1.943258       0.102438       1.252812 0.98589523E+01  0.10010656E+03                                 1.802278                            1.741265      -0.935335       2.422820                    0.997980       3.434051       9.203299       0.523051       1.153268      -0.741211       0.020667       0.011219       0.028257       0.036762       0.006953       0.005294       0.004754      -0.017996       0.014058      -0.014407       0.000820       0.013587              1.849554       2.115000      -0.067427       0.304045       1.513568       0.137078       1.920094           0.000012
           94              H       4.177291       7.337651       3.103996       0.137559       1.083165 0.80361235E+01  0.78228317E+02                                 1.676645                            1.605776      -1.198725       2.321432                    0.996401       3.351545       9.055323       0.522919       1.203246      -0.726865       0.016815      -0.028047       0.019829       0.038243      -0.011252       0.002211      -0.008629      -0.002973      -0.006945      -0.012353      -0.003709       0.016063              1.702653       1.737328      -0.359662      -0.078378       1.734369      -0.169451       1.636263           0.000251
           95              H       1.197728      10.042368       3.338752       0.139070       1.074722 0.79229534E+01  0.76817712E+02                                 1.665778                            1.594160      -1.165969       2.338868                    0.997103       3.308353       8.907079       0.525199       1.202841      -0.727267      -0.033457       0.016429       0.020902       0.042734      -0.007497      -0.009383       0.005956       0.007885      -0.009384      -0.009479      -0.006889       0.016367              1.687590       1.759782      -0.251003      -0.266629       1.604886      -0.040246       1.698101          -0.000441
           96              H       3.705086      10.071030       0.187805       0.144765       1.118781 0.83006854E+01  0.81040606E+02                                 1.692784                            1.619063      -1.095608       2.380934                    0.997431       3.207306       8.532968       0.529752       1.184254      -0.733545       0.010826       0.016298      -0.033623       0.038902       0.001841      -0.008547      -0.006543       0.003097       0.026948      -0.009127      -0.006377       0.015504              1.709723       1.581606      -0.084339      -0.181801       1.662703      -0.292338       1.884859           0.000259
           97              C       0.408260      20.493830      21.341929       0.602453      22.893480 0.25116976E+03  0.51998969E+04                                 7.556884                            5.646630      -0.013221       2.060237                    0.999538      22.021148      61.380484       0.621493       0.476039      -1.018948      -0.024148      -0.026678      -0.042071       0.055361       0.020090      -0.077984      -0.075365      -0.004915       0.023246      -0.096662      -0.023838       0.120500              9.526661       8.518738       1.302957       4.697512       8.044211       4.127789      12.017034          -0.000510
           98              C       1.163296      21.150467      22.460932       0.009276      40.338951 0.42392515E+03  0.98063615E+04                                10.146150                            6.775379       0.030730       2.014718                    0.999238      26.734626      73.814333       0.652046       0.406078      -1.081557       0.024298       0.013200       0.033544       0.043472      -0.014172       0.004429       0.000408       0.000447      -0.021567      -0.012758      -0.005341       0.018099             13.803493      12.090036       0.691163       6.969825      12.586914       6.394188      16.733529           0.000524
           99              C       2.284783      20.493830      22.985221      -0.223455      38.447805 0.46432052E+03  0.11100209E+05                                 9.918007                            7.201910      -0.124992       1.917756                    0.999307      30.715540      89.121988       0.611623       0.418898      -1.062337      -0.021562      -0.004371      -0.019685       0.029522      -0.005849      -0.042053      -0.004911      -0.038599      -0.044746      -0.056155       0.027063       0.029092             12.429074      14.227965      -1.037646       7.856563       8.731158       1.942675      14.328100           0.000701
          100              C       2.977104      21.041027      24.052056       0.275397      34.270972 0.33373488E+03  0.73150703E+04                                 9.257939                            6.153318       0.080502       2.049524                    0.999506      24.390506      66.831558       0.656812       0.425450      -1.062722       0.042494      -0.027603       0.021915       0.055208      -0.013222       0.025494      -0.002364       0.034902      -0.004836      -0.024597      -0.013838       0.038435             12.525148      15.436585      -4.731384       6.793017      10.687801       0.046027      11.451058           0.000896
          101              C       2.562695      22.239649      24.610254      -0.251595      38.109861 0.48716502E+03  0.11797646E+05                                 9.874877                            7.404964      -0.052791       1.935459                    0.999383      31.373351      91.890208       0.599219       0.422086      -1.059370      -0.031009       0.027850      -0.000651       0.041685       0.025229       0.012808       0.001950       0.022032       0.048910      -0.036260       0.006341       0.029919             11.936329      13.021029      -6.530755       2.340513      14.562152       1.345388       8.225805           0.000732
          102              C       1.452276      22.906709      24.083357       0.014562      40.249779 0.42297870E+03  0.97840677E+04                                10.129357                            6.774413      -0.009273       2.002474                    0.999203      26.744906      73.966213       0.650802       0.406870      -1.080471       0.023737      -0.040810      -0.010161       0.048292      -0.003888       0.014425      -0.000622       0.006346       0.013458      -0.012720      -0.004927       0.017647             13.588420      10.937170      -5.187412       1.119207      18.337399       6.226366      11.490690          -0.000224
          103              C       0.740279      22.362117      23.008696      -0.153799      36.298840 0.45397666E+03  0.10816744E+05                                 9.638762                            7.193470      -0.135943       1.920622                    0.999287      30.270193      88.342487       0.601407       0.427439      -1.054569       0.010374      -0.009370       0.003676       0.014454      -0.008171      -0.002821      -0.032852       0.032582      -0.014041      -0.043530       0.017936       0.025594             11.624283       8.219658      -0.707089       2.578396      13.887558       6.458685      12.765632          -0.001977
          104              C       0.955477      24.154839      24.748499       0.604322      22.770759 0.25050900E+03  0.51821099E+04                                 7.515891                            5.634988      -0.017150       2.058296                    0.999576      22.006944      61.289812       0.622915       0.475329      -1.019465      -0.015419       0.050050       0.025916       0.058433       0.075227      -0.031650      -0.070859       0.045713      -0.017488      -0.097595      -0.022519       0.120114              9.372890       7.054521      -3.696462      -0.420352      13.229349       4.165493       7.834799          -0.000489
          105              C       4.731886      20.715315      25.643180      -0.075372      27.376853 0.37071157E+03  0.84180829E+04                                 8.088032                            6.445243      -0.373749       1.886398                    0.996950      28.073421      80.657303       0.641882       0.420217      -1.056360      -0.025620      -0.051604      -0.063216       0.085531       0.001424       0.033590       0.018138       0.017591       0.085637      -0.034445      -0.018246       0.052690             10.235303      13.917820      -2.747077       3.945182       8.139321      -1.661777       8.648768           0.000074
          106              C       6.476830      19.988325       1.178997      -0.074433      27.402527 0.37039104E+03  0.84109818E+04                                 8.103708                            6.449361      -0.380163       1.884656                    0.996941      28.079944      80.739464       0.640495       0.421118      -1.055543       0.024924       0.065163      -0.052578       0.087360       0.034916      -0.002311      -0.016989      -0.040045      -0.074615      -0.034305      -0.021517       0.055822             10.269049      13.812445       4.005820       2.845375       8.807134       1.770808       8.187567          -0.000031
          107              C       8.195950      21.632521       1.518089       0.271921      34.739157 0.33990864E+03  0.74813449E+04                                 9.341360                            6.206792       0.077280       2.046126                    0.999428      24.510649      67.204227       0.654765       0.425014      -1.063458      -0.038342      -0.022201      -0.029044       0.052977       0.026303       0.015477       0.001880       0.019270      -0.041829      -0.026623      -0.012025       0.038648             12.727665      15.546656       7.168126       4.936578      11.888195       0.371489      10.748144          -0.000085
          108              C       8.583306      21.085324       2.738820      -0.252238      37.950025 0.48416046E+03  0.11705618E+05                                 9.838055                            7.373792      -0.043102       1.939317                    0.999384      31.338468      91.683275       0.601558       0.421137      -1.060070       0.026140       0.000015       0.028300       0.038525       0.014441      -0.024104      -0.006661      -0.016068      -0.064712      -0.036479       0.002447       0.034032             11.916775      13.298635       2.782610       6.506174       8.257902      -0.865840      14.193787           0.001038
          109              C       9.675280      21.632521       3.403962       0.019619      39.742679 0.41772560E+03  0.96338241E+04                                10.043123                            6.732562       0.014369       2.011300                    0.999181      26.649702      73.628429       0.652676       0.406912      -1.080285      -0.023382       0.007964      -0.041502       0.048296       0.013655       0.000640      -0.001009       0.004731      -0.018926      -0.011003      -0.006011       0.017014             13.421829      11.453745       1.285663       5.760504      10.992544      -5.333988      17.819198          -0.000306
          110              C      10.366371      22.719098       2.884890      -0.157552      36.359450 0.45440868E+03  0.10833085E+05                                 9.665394                            7.208175      -0.157722       1.913260                    0.999393      30.297117      88.538448       0.599191       0.428781      -1.053405      -0.008082      -0.005124      -0.010638       0.014309      -0.007308       0.003574       0.037998       0.028122      -0.041642      -0.049464       0.020575       0.028889             11.640003       8.267816       2.653161       0.867971      12.811739      -6.286325      13.840452           0.000299
          111              C       9.945814      23.274112       1.677201       0.015433      39.770641 0.41637495E+03  0.95904012E+04                                10.052970                            6.716305       0.044184       2.021299                    0.999158      26.585831      73.292562       0.654556       0.406263      -1.081223      -0.024060      -0.031546       0.011624       0.041342      -0.001061       0.014778      -0.003383       0.005567       0.006922      -0.013105      -0.004119       0.017225             13.650375      12.693413       7.397976      -0.393010      16.360669      -5.505830      11.897043          -0.000184
          112              C       8.866137      22.729521       0.996409      -0.221371      38.232999 0.45833932E+03  0.10925287E+05                                 9.877969                            7.155879      -0.119068       1.921267                    0.999350      30.629544      88.836491       0.613324       0.418958      -1.061957       0.017854       0.019211      -0.003317       0.026435      -0.040895       0.007383       0.000303       0.010103       0.084288      -0.055569       0.022427       0.033142             12.394297      14.286011       7.799990       1.524344      14.182638      -1.481298       8.714242          -0.000847
          113              C      10.206510      21.004548       4.671644       0.599888      22.844424 0.25261973E+03  0.52337372E+04                                 7.521119                            5.652142      -0.005659       2.060916                    0.999556      22.047884      61.335335       0.623407       0.474231      -1.020641       0.019952      -0.020410       0.051374       0.058771      -0.031720      -0.074318       0.076648       0.008019      -0.048263      -0.098692      -0.023520       0.122212              9.357519       7.368051      -0.455490       3.834059       7.640646      -4.088952      13.063859           0.000616
          114              C      10.752497      24.384141       1.056402       0.599656      23.044968 0.25314646E+03  0.52473378E+04                                 7.573551                            5.658866      -0.005833       2.061640                    0.999569      22.043500      61.337169       0.622903       0.474371      -1.020574       0.030751       0.043059      -0.020823       0.056862      -0.075851      -0.018032       0.080037      -0.035661       0.030766      -0.099304      -0.024410       0.123715              9.544697       9.075649       4.835217      -1.277492      11.863190      -3.977058       7.695250          -0.000747
          115              C      11.888740       5.563169       8.299929       0.602452      22.893553 0.25117021E+03  0.51999149E+04                                 7.556935                            5.646661      -0.013261       2.060221                    0.999538      22.021168      61.380835       0.621486       0.476043      -1.018945       0.024171       0.026686      -0.042050       0.055359       0.020074       0.077990       0.075367      -0.004917       0.023225      -0.096677      -0.023819       0.120496              9.526756       8.518722       1.303032      -4.697465       8.044467      -4.128006      12.017079          -0.000468
          116              C      11.133704       4.906533       9.418932       0.009249      40.340167 0.42393631E+03  0.98066873E+04                                10.146325                            6.775439       0.030768       2.014722                    0.999239      26.735112      73.815998       0.652047       0.406074      -1.081559      -0.024281      -0.013180       0.033559       0.043469      -0.014170      -0.004458      -0.000433       0.000453      -0.021563      -0.012791      -0.005307       0.018098             13.803803      12.090193       0.691010      -6.969708      12.587644      -6.394508      16.733572           0.000599
          117              C      10.012217       5.563169       9.943221      -0.223492      38.450129 0.46434961E+03  0.11101111E+05                                 9.918445                            7.202157      -0.125099       1.917709                    0.999307      30.716763      89.127228       0.611608       0.418901      -1.062332       0.021582       0.004378      -0.019660       0.029520      -0.005858       0.042040       0.004901      -0.038616      -0.044799      -0.056151       0.027062       0.029090             12.429657      14.228683      -1.037809      -7.856848       8.731745      -1.942838      14.328543           0.000827
          118              C       9.319896       5.015972      11.010056       0.275394      34.271333 0.33373532E+03  0.73150866E+04                                 9.258022                            6.153323       0.080470       2.049513                    0.999506      24.390575      66.831904       0.656811       0.425450      -1.062721      -0.042487       0.027611       0.021923       0.055210      -0.013218      -0.025497       0.002363       0.034903      -0.004853      -0.024596      -0.013840       0.038436             12.525345      15.436905      -4.731604      -6.793035      10.688107      -0.046043      11.451024           0.000933
          119              C       9.734305       3.817350      11.568254      -0.251573      38.109177 0.48714849E+03  0.11797147E+05                                 9.874819                            7.404858      -0.052789       1.935470                    0.999382      31.372650      91.887831       0.599221       0.422088      -1.059369       0.031011      -0.027849      -0.000637       0.041686       0.025243      -0.012791      -0.001939       0.022030       0.048873      -0.036266       0.006363       0.029903             11.936409      13.021126      -6.530982      -2.340412      14.562441      -1.345439       8.225661           0.000795
          120              C      10.844724       3.150291      11.041357       0.014587      40.250144 0.42297186E+03  0.97839036E+04                                10.129617                            6.774465      -0.009329       2.002466                    0.999203      26.744507      73.965925       0.650782       0.406883      -1.080458      -0.023724       0.040809      -0.010150       0.048283      -0.003867      -0.014416       0.000638       0.006364       0.013442      -0.012691      -0.004948       0.017639             13.589075      10.937624      -5.187937      -1.119076      18.338664      -6.226781      11.490936          -0.000178
          121              C      11.556721       3.694883       9.966696      -0.153821      36.300257 0.45398994E+03  0.10817209E+05                                 9.639174                            7.193652      -0.135978       1.920613                    0.999287      30.270790      88.346710       0.601386       0.427449      -1.054557      -0.010356       0.009380       0.003704       0.014455      -0.008172       0.002824       0.032842       0.032595      -0.014083      -0.043526       0.017943       0.025583             11.624957       8.220082      -0.707399      -2.578378      13.888753      -6.459160      12.766036          -0.001826
          122              C      11.341523       1.902161      11.706499       0.604298      22.769953 0.25049684E+03  0.51818223E+04                                 7.515812                            5.634894      -0.017136       2.058311                    0.999575      22.006897      61.290498       0.622910       0.475336      -1.019456       0.015423      -0.050047       0.025916       0.058432       0.075226       0.031666       0.070843       0.045689      -0.017541      -0.097569      -0.022548       0.120117              9.372944       7.054473      -3.696567       0.420456      13.229648      -4.165634       7.834712          -0.000460
          123              C       7.565114       5.341685      12.601180      -0.075371      27.377056 0.37071356E+03  0.84181307E+04                                 8.088075                            6.445263      -0.373743       1.886400                    0.996950      28.073338      80.656803       0.641881       0.420217      -1.056361       0.025621       0.051604      -0.063214       0.085530       0.001426      -0.033591      -0.018140       0.017587       0.085620      -0.034444      -0.018244       0.052688             10.235408      13.918082      -2.747201      -3.945273       8.139388       1.661760       8.648754           0.000065
          124              C       5.820170       6.068675      14.220997      -0.074433      27.403071 0.37039736E+03  0.84111534E+04                                 8.103847                            6.449443      -0.380223       1.884632                    0.996941      28.080186      80.740050       0.640487       0.421122      -1.055542      -0.024927      -0.065165      -0.052579       0.087364       0.034910       0.002309       0.016980      -0.040035      -0.074616      -0.034298      -0.021514       0.055811             10.269292      13.812769       4.006059      -2.845516       8.807437      -1.770891       8.187670          -0.000087
          125              C       4.101050       4.424479      14.560089       0.271898      34.739948 0.33991537E+03  0.74815369E+04                                 9.341517                            6.206859       0.077242       2.046109                    0.999428      24.510963      67.205488       0.654760       0.425015      -1.063457       0.038341       0.022205      -0.029047       0.052979       0.026307      -0.015487      -0.001883       0.019276      -0.041844      -0.026631      -0.012029       0.038660             12.727956      15.547007       7.168489      -4.936513      11.888685      -0.371467      10.748176          -0.000882
          126              C       3.713694       4.971676      15.780820      -0.252277      37.951686 0.48418640E+03  0.11706402E+05                                 9.838293                            7.373973      -0.043250       1.939254                    0.999384      31.339681      91.687420       0.601552       0.421135      -1.060071      -0.026159      -0.000014       0.028294       0.038534       0.014465       0.024092       0.006683      -0.016067      -0.064702      -0.036465       0.002408       0.034057             11.916999      13.298871       2.782797      -6.506119       8.258223       0.865876      14.193905          -0.000976
          127              C       2.621720       4.424479      16.445962       0.019565      39.743836 0.41774139E+03  0.96342803E+04                                10.043248                            6.732654       0.014243       2.011252                    0.999181      26.650390      73.630707       0.652677       0.406908      -1.080287       0.023368      -0.007955      -0.041509       0.048294       0.013664      -0.000660       0.001013       0.004742      -0.018927      -0.011020      -0.006004       0.017024             13.421934      11.453753       1.285819      -5.760268      10.992867       5.334126      17.819181           0.001277
          128              C       1.930629       3.337902      15.926890      -0.157602      36.361810 0.45443978E+03  0.10834045E+05                                 9.665937                            7.208520      -0.157928       1.913185                    0.999392      30.298210      88.543409       0.599162       0.428793      -1.053395       0.008075       0.005133      -0.010650       0.014317      -0.007304      -0.003583      -0.038008       0.028122      -0.041688      -0.049478       0.020588       0.028890             11.640755       8.268260       2.653483      -0.867798      12.812779       6.286897      13.841227           0.001580
          129              C       2.351186       2.782888      14.719201       0.015429      39.771379 0.41637336E+03  0.95903981E+04                                10.053304                            6.716413       0.044003       2.021251                    0.999158      26.585638      73.293225       0.654530       0.406278      -1.081209       0.024054       0.031533       0.011623       0.041328      -0.001080      -0.014777       0.003357       0.005580       0.006905      -0.013091      -0.004132       0.017223             13.651110      12.694038       7.398632       0.393303      16.361807       5.506319      11.897485           0.000870
          130              C       3.430863       3.327479      14.038409      -0.221363      38.233350 0.45833751E+03  0.10925278E+05                                 9.878168                            7.155943      -0.119156       1.921247                    0.999350      30.629442      88.837517       0.613309       0.418967      -1.061946      -0.017858      -0.019217      -0.003317       0.026442      -0.040896      -0.007377      -0.000304       0.010101       0.084254      -0.055563       0.022431       0.033132             12.394729      14.286481       7.800449      -1.524241      14.183316       1.481467       8.714391          -0.000813
          131              C       2.090490       5.052452      17.713644       0.599908      22.844863 0.25262493E+03  0.52338644E+04                                 7.521221                            5.652213      -0.005769       2.060875                    0.999556      22.047873      61.335133       0.623401       0.474233      -1.020641      -0.019956       0.020434       0.051370       0.058777      -0.031695       0.074316      -0.076659       0.008039      -0.048330      -0.098718      -0.023484       0.122201              9.357614       7.368092      -0.455418      -3.833953       7.640839       4.089031      13.063909          -0.000353
          132              C       1.544503       1.672859      14.098402       0.599648      23.044217 0.25313416E+03  0.52470449E+04                                 7.573512                            5.658790      -0.005893       2.061630                    0.999568      22.043344      61.337506       0.622894       0.474381      -1.020563      -0.030740      -0.043063      -0.020835       0.056863      -0.075834       0.018034      -0.080033      -0.035652       0.030724      -0.099285      -0.024417       0.123702              9.544812       9.075735       4.835451       1.277659      11.863456       3.977195       7.695246          -0.000496
          133              C      11.888740       7.465330      17.784071       0.602449      22.893578 0.25117249E+03  0.51999694E+04                                 7.556930                            5.646691      -0.013271       2.060221                    0.999538      22.021153      61.380660       0.621484       0.476044      -1.018945       0.024167      -0.026694       0.042052       0.055362      -0.020089      -0.077987       0.075364      -0.004907       0.023270      -0.096661      -0.023842       0.120503              9.526634       8.518676      -1.302902       4.697363       8.044302      -4.127786      12.016925          -0.000498
          134              C      11.133704       8.121967      16.665068       0.009282      40.338498 0.42392372E+03  0.98063115E+04                                10.146027                            6.775344       0.030726       2.014716                    0.999239      26.734602      73.813983       0.652051       0.406075      -1.081560      -0.024273       0.013183      -0.033564       0.043469       0.014170       0.004436      -0.000415       0.000448      -0.021571      -0.012765      -0.005333       0.018098             13.803194      12.089702      -0.691035       6.969447      12.586885      -6.394080      16.732995           0.000538
          135              C      10.012217       7.465330      16.140779      -0.223432      38.445958 0.46429983E+03  0.11099556E+05                                 9.917586                            7.201683      -0.124940       1.917778                    0.999307      30.714842      89.118435       0.611643       0.418891      -1.062345       0.021582      -0.004392       0.019655       0.029520       0.005842      -0.042055       0.004918      -0.038603      -0.044780      -0.056161       0.027076       0.029085             12.428387      14.227168       1.037699       7.855920       8.730869      -1.942543      14.327125           0.000714
          136              C       9.319896       8.012527      15.073944       0.275411      34.270092 0.33372867E+03  0.73148765E+04                                 9.257689                            6.153202       0.080536       2.049538                    0.999506      24.390203      66.829757       0.656829       0.425442      -1.062731      -0.042480      -0.027614      -0.021928       0.055208       0.013212       0.025489       0.002362       0.034899      -0.004844      -0.024588      -0.013838       0.038426             12.524733      15.436056       4.731308       6.792644      10.687597      -0.046038      11.450546           0.000903
          137              C       9.734305       9.211149      14.515746      -0.251569      38.108639 0.48714645E+03  0.11797060E+05                                 9.874609                            7.404776      -0.052828       1.935452                    0.999382      31.372738      91.887295       0.599234       0.422081      -1.059376       0.031023       0.027839       0.000635       0.041687      -0.025237       0.012800      -0.001940       0.022038       0.048893      -0.036266       0.006355       0.029911             11.936026      13.020710       6.530632       2.340405      14.561830      -1.345359       8.225538           0.000731
          138              C      10.844724       9.878209      15.042643       0.014561      40.249896 0.42297866E+03  0.97840600E+04                                10.129357                            6.774394      -0.009267       2.002475                    0.999203      26.744909      73.966035       0.650806       0.406868      -1.080473      -0.023728      -0.040823       0.010143       0.048295       0.003882       0.014423       0.000620       0.006343       0.013438      -0.012717      -0.004924       0.017641             13.588481      10.937177       5.187470       1.119150      18.337567      -6.226462      11.490698          -0.000150
          139              C      11.556721       9.333617      16.117304      -0.153825      36.299945 0.45399218E+03  0.10817214E+05                                 9.638956                            7.193592      -0.135941       1.920613                    0.999287      30.270865      88.345067       0.601402       0.427439      -1.054568      -0.010353      -0.009395      -0.003700       0.014462       0.008171      -0.002815       0.032848       0.032594      -0.014067      -0.043529       0.017936       0.025593             11.624541       8.219782       0.707150       2.578370      13.887998      -6.458895      12.765845          -0.001951
          140              C      11.341523      11.126339      14.377501       0.604323      22.770436 0.25050513E+03  0.51820196E+04                                 7.515844                            5.634956      -0.017166       2.058293                    0.999576      22.006967      61.290185       0.622914       0.475331      -1.019462       0.015448       0.050048      -0.025904       0.058433      -0.075228      -0.031651       0.070863       0.045714      -0.017513      -0.097598      -0.022521       0.120119              9.372853       7.054428       3.696385      -0.420375      13.229312      -4.165574       7.834818          -0.000468
          141              C       7.565114       7.686815      13.482820      -0.075372      27.377099 0.37071635E+03  0.84182185E+04                                 8.088083                            6.445291      -0.373787       1.886381                    0.996950      28.073636      80.658047       0.641879       0.420218      -1.056359       0.025621      -0.051611       0.063215       0.085535      -0.001435       0.033589      -0.018141       0.017602       0.085636      -0.034439      -0.018254       0.052693             10.235348      13.917921       2.747130       3.945113       8.139407       1.661754       8.648716           0.000050
          142              C       5.820170       6.959825      11.863003      -0.074432      27.402945 0.37039623E+03  0.84111377E+04                                 8.103849                            6.449450      -0.380231       1.884632                    0.996941      28.080233      80.740745       0.640483       0.421124      -1.055539      -0.024924       0.065156       0.052586       0.087360      -0.034918      -0.002320       0.016994      -0.040042      -0.074647      -0.034305      -0.021526       0.055831             10.269284      13.812793      -4.006051       2.845381       8.807423      -1.770867       8.187636          -0.000051
          143              C       4.101050       8.604021      11.523911       0.271931      34.739563 0.33991094E+03  0.74814177E+04                                 9.341471                            6.206835       0.077245       2.046114                    0.999428      24.510756      67.204894       0.654758       0.425017      -1.063455       0.038326      -0.022213       0.029050       0.052974      -0.026301       0.015479      -0.001881       0.019266      -0.041844      -0.026623      -0.012026       0.038649             12.727873      15.546948      -7.168420       4.936542      11.888561      -0.371514      10.748111          -0.000868
          144              C       3.713694       8.056824      10.303180      -0.252228      37.949787 0.48415835E+03  0.11705533E+05                                 9.837922                            7.373718      -0.043136       1.939303                    0.999384      31.338564      91.682852       0.601569       0.421131      -1.060076      -0.026167      -0.000005      -0.028280       0.038529      -0.014451      -0.024095       0.006670      -0.016073      -0.064706      -0.036470       0.002429       0.034041             11.916528      13.298374      -2.782650       6.505909       8.257866       0.865798      14.193344          -0.000891
          145              C       2.621720       8.604021       9.638038       0.019603      39.743243 0.41773422E+03  0.96340616E+04                                10.043135                            6.732584       0.014268       2.011262                    0.999181      26.650078      73.629339       0.652683       0.406907      -1.080290       0.023355       0.007947       0.041512       0.048289      -0.013661       0.000654       0.001005       0.004738      -0.018935      -0.011010      -0.006011       0.017021             13.421757      11.453697      -1.285745       5.760371      10.992586       5.333931      17.818989           0.001343
          146              C       1.930629       9.690598      10.157110      -0.157564      36.360752 0.45442626E+03  0.10833614E+05                                 9.665624                            7.208320      -0.157898       1.913194                    0.999392      30.297837      88.541129       0.599184       0.428781      -1.053405       0.008069      -0.005144       0.010661       0.014326       0.007311       0.003581      -0.038009       0.028118      -0.041688      -0.049479       0.020583       0.028896             11.640298       8.268010      -2.653290       0.867933      12.812162       6.286522      13.840721           0.001668
          147              C       2.351186      10.245612      11.364799       0.015430      39.771383 0.41637779E+03  0.95905039E+04                                10.053183                            6.716377       0.044061       2.021263                    0.999158      26.585887      73.293381       0.654543       0.406269      -1.081217       0.024047      -0.031547      -0.011626       0.041336       0.001068       0.014782       0.003366       0.005570       0.006895      -0.013104      -0.004120       0.017225             13.650800      12.693862      -7.398397      -0.393079      16.361332       5.505981      11.897207           0.000949
          148              C       3.430863       9.701021      12.045591      -0.221374      38.234244 0.45835127E+03  0.10925684E+05                                 9.878304                            7.156046      -0.119109       1.921254                    0.999350      30.629964      88.839246       0.613305       0.418966      -1.061947      -0.017865       0.019200       0.003322       0.026435       0.040889       0.007391      -0.000302       0.010095       0.084277      -0.055560       0.022417       0.033143             12.394860      14.286692      -7.800516       1.524375      14.183408       1.481352       8.714479          -0.000831
          149              C       2.090490       7.976048       8.370356       0.599916      22.844291 0.25261870E+03  0.52337082E+04                                 7.521073                            5.652124      -0.005764       2.060878                    0.999556      22.047834      61.335063       0.623409       0.474230      -1.020642      -0.019952      -0.020442      -0.051366       0.058774       0.031699      -0.074316      -0.076657       0.008047      -0.048298      -0.098710      -0.023492       0.122202              9.357374       7.367980       0.455399       3.833918       7.640580       4.088807      13.063561          -0.000316
          150              C       1.544503      11.355641      11.985598       0.599674      23.044238 0.25313633E+03  0.52470950E+04                                 7.573469                            5.658795      -0.005887       2.061629                    0.999568      22.043366      61.337365       0.622898       0.474378      -1.020566      -0.030724       0.043070       0.020854       0.056867       0.075851      -0.018023      -0.080036      -0.035651       0.030735      -0.099307      -0.024402       0.123709              9.544639       9.075692      -4.835316      -1.277484      11.863181       3.976930       7.695044          -0.000465
          151              C       0.408260      18.591669       4.742071       0.602432      22.892706 0.25115954E+03  0.51996551E+04                                 7.556784                            5.646549      -0.013194       2.060251                    0.999538      22.021100      61.381039       0.621489       0.476045      -1.018941      -0.024147       0.026674       0.042067       0.055356      -0.020097       0.077981      -0.075362      -0.004909       0.023274      -0.096651      -0.023851       0.120502              9.526616       8.518571      -1.303041      -4.697453       8.044250       4.127951      12.017026           0.000492
          152              C       1.163296      17.935033       3.623068       0.009297      40.338901 0.42391525E+03  0.98061069E+04                                10.146326                            6.775398       0.030773       2.014745                    0.999239      26.734124      73.813628       0.652029       0.406090      -1.081546       0.024286      -0.013195      -0.033538       0.043459       0.014172      -0.004419       0.000402       0.000443      -0.021567      -0.012747      -0.005351       0.018098             13.803943      12.090296      -0.691105      -6.969931      12.587575       6.394625      16.733958          -0.000566
          153              C       2.284783      18.591669       3.098779      -0.223408      38.445739 0.46428777E+03  0.11099266E+05                                 9.917766                            7.201697      -0.124916       1.917805                    0.999307      30.714277      89.118647       0.611625       0.418903      -1.062330      -0.021564       0.004384       0.019679       0.029521       0.005836       0.042051      -0.004927      -0.038592      -0.044741      -0.056151       0.027076       0.029075             12.428786      14.227528       1.037696      -7.856194       8.731215       1.942823      14.327616          -0.000768
          154              C       2.977104      18.044472       2.031944       0.275401      34.270684 0.33373077E+03  0.73149647E+04                                 9.257957                            6.153316       0.080583       2.049557                    0.999506      24.390243      66.830969       0.656805       0.425455      -1.062718       0.042493       0.027606      -0.021920       0.055211       0.013217      -0.025489      -0.002360       0.034891      -0.004838      -0.024592      -0.013832       0.038424             12.525221      15.436683       4.731384      -6.793035      10.687884       0.046143      11.451096          -0.000923
          155              C       2.562695      16.845850       1.473746      -0.251592      38.110758 0.48717259E+03  0.11797913E+05                                 9.875181                            7.405107      -0.052839       1.935447                    0.999382      31.373422      91.891718       0.599201       0.422096      -1.059361      -0.031013      -0.027844       0.000651       0.041683      -0.025226      -0.012815       0.001947       0.022040       0.048914      -0.036260       0.006337       0.029924             11.936812      13.021650       6.531097      -2.340667      14.562692       1.345453       8.226094          -0.000786
          156              C       1.452276      16.178791       2.000643       0.014541      40.251837 0.42299268E+03  0.97845011E+04                                10.129807                            6.774570      -0.009152       2.002510                    0.999203      26.745383      73.968675       0.650786       0.406876      -1.080464       0.023747       0.040817       0.010154       0.048301       0.003894      -0.014430      -0.000601       0.006323       0.013443      -0.012741      -0.004902       0.017643             13.589286      10.937796       5.187719      -1.119346      18.338604       6.226947      11.491457           0.000145
          157              C       0.740279      16.723383       3.075304      -0.153823      36.301132 0.45399863E+03  0.10817518E+05                                 9.639458                            7.193790      -0.135933       1.920628                    0.999287      30.271098      88.349350       0.601369       0.427457      -1.054547       0.010371       0.009389      -0.003673       0.014464       0.008163       0.002809      -0.032843       0.032612      -0.014026      -0.043525       0.017937       0.025589             11.625378       8.220440       0.707249      -2.578746      13.888913       6.459418      12.766780           0.001889
          158              C       0.955477      14.930661       1.335501       0.604317      22.770833 0.25050812E+03  0.51821056E+04                                 7.515946                            5.634987      -0.017055       2.058322                    0.999576      22.007276      61.291530       0.622911       0.475330      -1.019461      -0.015430      -0.050061      -0.025898       0.058437      -0.075228       0.031633      -0.070875       0.045738      -0.017501      -0.097620      -0.022495       0.120115              9.373090       7.054492       3.696477       0.420425      13.229770       4.165818       7.835007           0.000470
          159              C       4.731886      18.370185       0.440820      -0.075365      27.376436 0.37070541E+03  0.84179227E+04                                 8.087939                            6.445169      -0.373750       1.886398                    0.996950      28.073432      80.657692       0.641888       0.420214      -1.056360      -0.025620       0.051609       0.063216       0.085534      -0.001430      -0.033589       0.018141       0.017595       0.085641      -0.034443      -0.018250       0.052693             10.235169      13.917666       2.746969      -3.945000       8.139263      -1.661707       8.648579          -0.000095
          160              C       6.476830      19.097175      24.905003      -0.074425      27.402301 0.37038812E+03  0.84108854E+04                                 8.103666                            6.449348      -0.380175       1.884657                    0.996941      28.079622      80.737973       0.640495       0.421120      -1.055544       0.024920      -0.065157       0.052583       0.087358      -0.034921       0.002319      -0.016997      -0.040056      -0.074629      -0.034308      -0.021527       0.055835             10.268976      13.812323      -4.005812      -2.845332       8.807124       1.770750       8.187480           0.000004
          161              C       8.195950      17.452979      24.565911       0.271928      34.738415 0.33989981E+03  0.74811087E+04                                 9.341303                            6.206756       0.077340       2.046155                    0.999428      24.510215      67.203045       0.654759       0.425020      -1.063454      -0.038337       0.022200       0.029047       0.052975      -0.026296      -0.015467       0.001878       0.019259      -0.041831      -0.026613      -0.012022       0.038636             12.727605      15.546581      -7.168169      -4.936445      11.888223       0.371449      10.748010           0.000069
          162              C       8.583306      18.000176      23.345180      -0.252202      37.947122 0.48411989E+03  0.11704348E+05                                 9.837477                            7.373428      -0.043006       1.939365                    0.999384      31.336936      91.676523       0.601582       0.421131      -1.060078       0.026140      -0.000002      -0.028298       0.038523      -0.014427       0.024110      -0.006651      -0.016063      -0.064707      -0.036483       0.002466       0.034017             11.915983      13.297683      -2.782434      -6.505566       8.257457      -0.865841      14.192810          -0.001085
          163              C       9.675280      17.452979      22.680038       0.019625      39.741687 0.41771606E+03  0.96335424E+04                                10.042955                            6.732485       0.014408       2.011320                    0.999181      26.649322      73.626974       0.652680       0.406912      -1.080285      -0.023374      -0.007964       0.041503       0.048294      -0.013656      -0.000634      -0.000999       0.004728      -0.018961      -0.010993      -0.006027       0.017021             13.421585      11.453469      -1.285655      -5.760275      10.992400      -5.333956      17.818885           0.000301
          164              C      10.366371      16.366402      23.199110      -0.157559      36.360228 0.45441745E+03  0.10833384E+05                                 9.665685                            7.208349      -0.157743       1.913258                    0.999393      30.297238      88.540160       0.599169       0.428793      -1.053394      -0.008085       0.005131       0.010636       0.014311       0.007312      -0.003579       0.037993       0.028131      -0.041628      -0.049460       0.020577       0.028883             11.640435       8.268054      -2.653223      -0.868009      12.812155      -6.286655      13.841097          -0.000310
          165              C       9.945814      15.811388      24.406799       0.015416      39.771598 0.41638179E+03  0.95906171E+04                                10.053196                            6.716393       0.044337       2.021348                    0.999159      26.586062      73.293902       0.654545       0.406267      -1.081218      -0.024060       0.031551      -0.011634       0.041348       0.001044      -0.014777      -0.003390       0.005561       0.006897      -0.013113      -0.004105       0.017218             13.650801      12.693871      -7.398276       0.393000      16.361111      -5.505995      11.897421           0.000146
          166              C       8.866137      16.355979      25.087591      -0.221391      38.234172 0.45835174E+03  0.10925718E+05                                 9.878326                            7.156066      -0.119008       1.921288                    0.999350      30.629934      88.839772       0.613301       0.418968      -1.061944       0.017845      -0.019195       0.003312       0.026418       0.040896      -0.007397       0.000313       0.010117       0.084316      -0.055577       0.022426       0.033151             12.394840      14.286688      -7.800377      -1.524461      14.183190      -1.481375       8.714643           0.000792
          167              C      10.206510      18.080952      21.412356       0.599883      22.844467 0.25262074E+03  0.52337552E+04                                 7.521091                            5.652129      -0.005643       2.060920                    0.999556      22.047870      61.334964       0.623412       0.474227      -1.020645       0.019957       0.020418      -0.051367       0.058769       0.031723       0.074316       0.076648       0.008019      -0.048270      -0.098690      -0.023522       0.122212              9.357468       7.367955       0.455430      -3.833905       7.640704      -4.088985      13.063746          -0.000628
          168              C      10.752497      14.701359      25.027598       0.599658      23.045169 0.25314797E+03  0.52473833E+04                                 7.573609                            5.658884      -0.005741       2.061668                    0.999569      22.043672      61.337986       0.622901       0.474371      -1.020573       0.030738      -0.043070       0.020832       0.056866       0.075868       0.018019       0.080036      -0.035662       0.030797      -0.099327      -0.024391       0.123718              9.544857       9.075885      -4.835464       1.277591      11.863410      -3.977104       7.695276           0.000743
          169              C      11.888740       5.563169       4.742071       0.602435      22.893529 0.25117274E+03  0.51999670E+04                                 7.556853                            5.646650      -0.013215       2.060238                    0.999538      22.021148      61.380260       0.621495       0.476037      -1.018951       0.024168       0.026663       0.042068       0.055360       0.020103      -0.077996      -0.075359      -0.004921       0.023272      -0.096658      -0.023855       0.120513              9.526523       8.518582       1.302908       4.697305       8.044240       4.127760      12.016747          -0.000221
          170              C      11.133704       4.906533       3.623068       0.009303      40.337460 0.42391336E+03  0.98059899E+04                                10.145796                            6.775220       0.030876       2.014765                    0.999239      26.734245      73.812154       0.652065       0.406070      -1.081566      -0.024290      -0.013194      -0.033552       0.043472      -0.014164       0.004431       0.000419       0.000441      -0.021552      -0.012761      -0.005326       0.018087             13.802836      12.089491       0.690954       6.969270      12.586573       6.393812      16.732443           0.001566
          171              C      10.012217       5.563169       3.098779      -0.223436      38.446093 0.46430070E+03  0.11099581E+05                                 9.917595                            7.201675      -0.124906       1.917786                    0.999308      30.714885      89.118546       0.611646       0.418889      -1.062346       0.021562       0.004378       0.019674       0.029515      -0.005842      -0.042067      -0.004921      -0.038592      -0.044745      -0.056168       0.027073       0.029095             12.428426      14.227264      -1.037696       7.856004       8.730849       1.942520      14.327167           0.000883
          172              C       9.319896       5.015972       2.031944       0.275417      34.269965 0.33372697E+03  0.73148317E+04                                 9.257689                            6.153200       0.080522       2.049534                    0.999506      24.390123      66.829554       0.656827       0.425444      -1.062729      -0.042490       0.027607      -0.021918       0.055208      -0.013213       0.025488      -0.002362       0.034898      -0.004827      -0.024588      -0.013836       0.038424             12.524728      15.436071      -4.731299       6.792682      10.687559       0.045988      11.450553           0.000067
          173              C       9.734305       3.817350       1.473746      -0.251565      38.107690 0.48713493E+03  0.11796665E+05                                 9.874323                            7.404609      -0.052725       1.935483                    0.999383      31.372402      91.884678       0.599252       0.422072      -1.059386       0.031008      -0.027847       0.000646       0.041682       0.025242       0.012795       0.001937       0.022037       0.048906      -0.036272       0.006364       0.029908             11.935608      13.020270      -6.530385       2.340334      14.561317       1.345216       8.225237          -0.000961
          174              C      10.844724       3.150291       2.000643       0.014585      40.248640 0.42296951E+03  0.97837716E+04                                10.129073                            6.774280      -0.009165       2.002508                    0.999203      26.744588      73.964269       0.650819       0.406863      -1.080479      -0.023742       0.040818       0.010158       0.048301      -0.003881       0.014423      -0.000613       0.006334       0.013468      -0.012721      -0.004920       0.017640             13.587981      10.936929      -5.187338       1.119172      18.336867       6.225998      11.490148          -0.000697
          175              C      11.556721       3.694883       3.075304      -0.153777      36.297232 0.45395522E+03  0.10816089E+05                                 9.638392                            7.193226      -0.135763       1.920684                    0.999287      30.269531      88.339549       0.601427       0.427431      -1.054576      -0.010366       0.009375      -0.003680       0.014453      -0.008165      -0.002821      -0.032843       0.032573      -0.014047      -0.043517       0.017933       0.025584             11.623782       8.219399      -0.707216       2.578203      13.887108       6.458276      12.764840          -0.000049
          176              C      11.341523       1.902161       1.335501       0.604305      22.770914 0.25051210E+03  0.51821832E+04                                 7.515879                            5.634997      -0.017097       2.058312                    0.999576      22.007029      61.289831       0.622920       0.475324      -1.019469       0.015442      -0.050050      -0.025893       0.058429       0.075235      -0.031661      -0.070857       0.045693      -0.017471      -0.097590      -0.022535       0.120125              9.372857       7.054480      -3.696412      -0.420316      13.229332       4.165461       7.834759           0.000254
          177              C       7.565114       5.341685       0.440820      -0.075380      27.377351 0.37072099E+03  0.84183294E+04                                 8.088119                            6.445337      -0.373768       1.886387                    0.996950      28.073517      80.657078       0.641877       0.420219      -1.056361       0.025618       0.051608       0.063215       0.085532       0.001430       0.033589       0.018141       0.017594       0.085647      -0.034443      -0.018251       0.052694             10.235369      13.917901      -2.747190       3.945194       8.139429      -1.661759       8.648776           0.000036
          178              C       5.820170       6.068675      24.905003      -0.074434      27.402847 0.37039648E+03  0.84111092E+04                                 8.103765                            6.449423      -0.380186       1.884648                    0.996941      28.079830      80.738312       0.640492       0.421120      -1.055546      -0.024926      -0.065161       0.052579       0.087360       0.034916      -0.002312      -0.016988      -0.040043      -0.074613      -0.034303      -0.021518       0.055821             10.269090      13.812385       4.005948       2.845404       8.807324       1.770854       8.187559           0.000028
          179              C       4.101050       4.424479      24.565911       0.271920      34.738679 0.33990630E+03  0.74812671E+04                                 9.341215                            6.206738       0.077268       2.046122                    0.999428      24.510549      67.203443       0.654774       0.425010      -1.063463       0.038339       0.022203       0.029045       0.052977       0.026303       0.015477       0.001883       0.019266      -0.041834      -0.026622      -0.012027       0.038649             12.727369      15.546154       7.168015       4.936307      11.888121       0.371473      10.747833           0.000070
          180              C       3.713694       4.971676      23.345180      -0.252238      37.948441 0.48414415E+03  0.11705066E+05                                 9.837594                            7.373563      -0.043098       1.939316                    0.999384      31.338075      91.679965       0.601583       0.421125      -1.060083      -0.026143      -0.000013      -0.028300       0.038527       0.014441      -0.024109      -0.006660      -0.016071      -0.064707      -0.036482       0.002449       0.034033             11.916025      13.297657       2.782442       6.505549       8.257536      -0.865780      14.192880          -0.001067
          181              C       2.621720       4.424479      22.680038       0.019623      39.741171 0.41771908E+03  0.96336030E+04                                10.042718                            6.732435       0.014357       2.011294                    0.999181      26.649534      73.626865       0.652695       0.406903      -1.080294       0.023381      -0.007962       0.041503       0.048297       0.013655       0.000641      -0.001009       0.004725      -0.018927      -0.011002      -0.006011       0.017013             13.421021      11.453021       1.285624       5.759970      10.991983      -5.333575      17.818059           0.000295
          182              C       1.930629       3.337902      23.199110      -0.157545      36.358471 0.45440179E+03  0.10832810E+05                                 9.665073                            7.208061      -0.157722       1.913254                    0.999393      30.296751      88.535042       0.599207       0.428774      -1.053417       0.008086       0.005117       0.010636       0.014307      -0.007308       0.003576       0.038008       0.028106      -0.041636      -0.049470       0.020570       0.028900             11.639468       8.267361       2.652974       0.867785      12.811238      -6.286040      13.839805          -0.000327
          183              C       2.351186       2.782888      24.406799       0.015430      39.770165 0.41637292E+03  0.95903371E+04                                10.052867                            6.716283       0.044167       2.021294                    0.999158      26.585764      73.292172       0.654558       0.406263      -1.081224       0.024062       0.031543      -0.011632       0.041343      -0.001063       0.014779      -0.003381       0.005559       0.006920      -0.013107      -0.004116       0.017223             13.650160      12.693188       7.397911      -0.393087      16.360543      -5.505701      11.896750           0.000126
          184              C       3.430863       3.327479      25.087591      -0.221382      38.232774 0.45833774E+03  0.10925238E+05                                 9.877901                            7.155852      -0.119047       1.921273                    0.999350      30.629562      88.836439       0.613328       0.418956      -1.061958      -0.017850      -0.019211       0.003314       0.026432      -0.040898       0.007386       0.000303       0.010096       0.084283      -0.055570       0.022426       0.033144             12.394201      14.285807       7.799973       1.524246      14.182682      -1.481297       8.714113           0.000804
          185              C       2.090490       5.052452      21.412356       0.599895      22.844857 0.25262722E+03  0.52339054E+04                                 7.521139                            5.652195      -0.005716       2.060895                    0.999556      22.047747      61.334042       0.623412       0.474226      -1.020649      -0.019955       0.020413      -0.051376       0.058774      -0.031722      -0.074319       0.076651       0.008018      -0.048266      -0.098694      -0.023522       0.122216              9.357416       7.368029      -0.455358       3.833900       7.640627      -4.088781      13.063591          -0.000621
          186              C       1.544503       1.672859      25.027598       0.599651      23.045182 0.25314919E+03  0.52474045E+04                                 7.573603                            5.658904      -0.005829       2.061642                    0.999569      22.043494      61.337067       0.622901       0.474372      -1.020574      -0.030730      -0.043071       0.020828       0.056862      -0.075852      -0.018034       0.080038      -0.035666       0.030760      -0.099304      -0.024413       0.123717              9.544755       9.075775       4.835308      -1.277467      11.863288      -3.976997       7.695202           0.000724
          187              C       0.408260      20.493830      17.784071       0.602435      22.893927 0.25117468E+03  0.52000214E+04                                 7.556979                            5.646683      -0.013157       2.060254                    0.999538      22.021271      61.380847       0.621491       0.476039      -1.018949      -0.024164      -0.026672       0.042067       0.055362       0.020085       0.077999       0.075361      -0.004924       0.023253      -0.096672      -0.023835       0.120507              9.526850       8.518811       1.303022      -4.697578       8.044424      -4.128009      12.017314          -0.000265
          188              C       1.163296      21.150467      16.665068       0.009238      40.340065 0.42393670E+03  0.98066977E+04                                10.146311                            6.775448       0.030868       2.014754                    0.999239      26.735101      73.815952       0.652046       0.406075      -1.081559       0.024294       0.013197      -0.033562       0.043483      -0.014170      -0.004444      -0.000433       0.000443      -0.021558      -0.012783      -0.005312       0.018095             13.803797      12.090222       0.691033      -6.969815      12.587406      -6.394426      16.733762           0.001489
          189              C       2.284783      20.493830      16.140779      -0.223493      38.449441 0.46434185E+03  0.11100867E+05                                 9.918341                            7.202115      -0.125013       1.917740                    0.999307      30.716345      89.125474       0.611609       0.418903      -1.062332      -0.021566      -0.004374       0.019671       0.029516      -0.005858       0.042050       0.004903      -0.038606      -0.044773      -0.056157       0.027059       0.029098             12.429528      14.228536      -1.037791      -7.856821       8.731529      -1.942736      14.328521           0.000734
          190              C       2.977104      21.041027      15.073944       0.275394      34.270758 0.33373049E+03  0.73149553E+04                                 9.257943                            6.153299       0.080515       2.049533                    0.999506      24.390321      66.831123       0.656809       0.425453      -1.062719       0.042494      -0.027605      -0.021918       0.055211      -0.013215      -0.025491       0.002362       0.034900      -0.004837      -0.024592      -0.013837       0.038429             12.525211      15.436725      -4.731498      -6.793014      10.687892      -0.046013      11.451015           0.000024
          191              C       2.562695      22.239649      14.515746      -0.251574      38.108659 0.48714375E+03  0.11797000E+05                                 9.874734                            7.404834      -0.052733       1.935491                    0.999383      31.372348      91.886716       0.599221       0.422090      -1.059368      -0.031003       0.027851       0.000643       0.041681       0.025245      -0.012788      -0.001933       0.022042       0.048896      -0.036274       0.006373       0.029902             11.936240      13.020958      -6.530816      -2.340413      14.562120      -1.345409       8.225641          -0.001032
          192              C       1.452276      22.906709      15.042643       0.014582      40.249628 0.42296944E+03  0.97838239E+04                                10.129489                            6.774424      -0.009176       2.002514                    0.999203      26.744434      73.965389       0.650788       0.406881      -1.080461       0.023738      -0.040810       0.010154       0.048291      -0.003869      -0.014413       0.000623       0.006350       0.013458      -0.012699      -0.004934       0.017633             13.588817      10.937427      -5.187713      -1.119110      18.338111      -6.226684      11.490913          -0.000732
          193              C       0.740279      22.362117      16.117304      -0.153801      36.299273 0.45397716E+03  0.10816825E+05                                 9.639010                            7.193563      -0.135881       1.920649                    0.999287      30.270273      88.344776       0.601388       0.427450      -1.054556       0.010358      -0.009379      -0.003690       0.014453      -0.008172       0.002825       0.032831       0.032580      -0.014072      -0.043511       0.017935       0.025575             11.624730       8.219960      -0.707328      -2.578399      13.888268      -6.458996      12.765962          -0.000206
          194              C       0.955477      24.154839      14.377501       0.604281      22.770330 0.25050243E+03  0.51819553E+04                                 7.515851                            5.634935      -0.017082       2.058326                    0.999575      22.006943      61.290285       0.622913       0.475332      -1.019460      -0.015441       0.050048      -0.025898       0.058429       0.075233       0.031672       0.070843       0.045678      -0.017511      -0.097569      -0.022555       0.120124              9.372957       7.054451      -3.696486       0.420452      13.229554      -4.165719       7.834868           0.000222
          195              C       4.731886      20.715315      13.482820      -0.075366      27.376640 0.37070777E+03  0.84179648E+04                                 8.087976                            6.445196      -0.373718       1.886412                    0.996950      28.073078      80.655848       0.641887       0.420215      -1.056362      -0.025619      -0.051603       0.063214       0.085529       0.001425      -0.033592      -0.018142       0.017585       0.085633      -0.034447      -0.018246       0.052693             10.235262      13.917817      -2.747047      -3.945226       8.139246       1.661762       8.648722           0.000040
          196              C       6.476830      19.988325      11.863003      -0.074430      27.402578 0.37038902E+03  0.84109412E+04                                 8.103750                            6.449351      -0.380189       1.884648                    0.996941      28.080123      80.740529       0.640493       0.421119      -1.055541       0.024926       0.065165       0.052577       0.087362       0.034912       0.002305       0.016981      -0.040036      -0.074612      -0.034301      -0.021510       0.055812             10.269195      13.812740       4.005951      -2.845418       8.807253      -1.770832       8.187594           0.000072
          197              C       8.195950      21.632521      11.523911       0.271894      34.740457 0.33991805E+03  0.74816250E+04                                 9.341666                            6.206916       0.077248       2.046111                    0.999428      24.511086      67.206380       0.654750       0.425019      -1.063452      -0.038345      -0.022202       0.029045       0.052980       0.026309      -0.015489      -0.001881       0.019277      -0.041841      -0.026635      -0.012027       0.038662             12.728238      15.547376       7.168596      -4.936671      11.888864      -0.371382      10.748474           0.000862
          198              C       8.583306      21.085324      10.303180      -0.252280      37.953324 0.48420390E+03  0.11706999E+05                                 9.838785                            7.374230      -0.043250       1.939257                    0.999384      31.340072      91.690976       0.601523       0.421150      -1.060056       0.026157       0.000016      -0.028296       0.038534       0.014464       0.024085       0.006683      -0.016071      -0.064711      -0.036461       0.002406       0.034056             11.917768      13.299794       2.782938      -6.506708       8.258647       0.866007      14.194864           0.000929
          199              C       9.675280      21.632521       9.638038       0.019560      39.745280 0.41774728E+03  0.96344859E+04                                10.043654                            6.732784       0.014256       2.011258                    0.999181      26.650526      73.632236       0.652656       0.406918      -1.080277      -0.023371       0.007957       0.041505       0.048293       0.013664      -0.000659       0.001012       0.004743      -0.018932      -0.011018      -0.006006       0.017024             13.422745      11.454401       1.285782      -5.760803      10.993450       5.334610      17.820384          -0.001292
          200              C      10.366371      22.719098      10.157110      -0.157598      36.362599 0.45444433E+03  0.10834233E+05                                 9.666216                            7.208621      -0.157949       1.913184                    0.999392      30.298361      88.545573       0.599147       0.428800      -1.053385      -0.008077      -0.005130       0.010649       0.014317      -0.007306      -0.003583      -0.038001       0.028125      -0.041699      -0.049474       0.020589       0.028885             11.641239       8.268581       2.653587      -0.867944      12.813296       6.287243      13.841839          -0.001611
          201              C       9.945814      23.274112      11.364799       0.015424      39.772096 0.41637736E+03  0.95905260E+04                                10.053477                            6.716470       0.044024       2.021258                    0.999158      26.585754      73.294001       0.654522       0.406281      -1.081205      -0.024055      -0.031527      -0.011626       0.041325      -0.001077      -0.014779       0.003361       0.005575       0.006905      -0.013096      -0.004128       0.017225             13.651445      12.694296       7.398765       0.393231      16.362185       5.506528      11.897854          -0.000917
          202              C       8.866137      22.729521      12.045591      -0.221369      38.233919 0.45834237E+03  0.10925449E+05                                 9.878326                            7.156008      -0.119165       1.921245                    0.999350      30.629695      88.839177       0.613301       0.418970      -1.061942       0.017854       0.019220       0.003315       0.026442      -0.040889      -0.007381      -0.000300       0.010099       0.084260      -0.055556       0.022421       0.033136             12.394955      14.286684       7.800505      -1.524326      14.183496       1.481591       8.714684           0.000763
          203              C      10.206510      21.004548       8.370356       0.599901      22.844482 0.25261776E+03  0.52337035E+04                                 7.521218                            5.652165      -0.005714       2.060895                    0.999556      22.047989      61.336334       0.623396       0.474239      -1.020633       0.019952      -0.020430      -0.051369       0.058773      -0.031693       0.074313      -0.076657       0.008038      -0.048328      -0.098715      -0.023482       0.122196              9.357746       7.368137      -0.455563      -3.834144       7.640880       4.089213      13.064220           0.000346
          204              C      10.752497      24.384141      11.985598       0.599642      23.044118 0.25313243E+03  0.52470058E+04                                 7.573498                            5.658771      -0.005857       2.061641                    0.999568      22.043407      61.337884       0.622895       0.474381      -1.020562       0.030726       0.043072       0.020837       0.056863      -0.075836       0.018030      -0.080033      -0.035653       0.030725      -0.099289      -0.024412       0.123700              9.544820       9.075745       4.835481       1.277647      11.863498       3.977183       7.695215           0.000470
          205              C       0.408260      18.591669       8.299929       0.602446      22.892880 0.25116196E+03  0.51997140E+04                                 7.556805                            5.646570      -0.013206       2.060245                    0.999538      22.021130      61.381035       0.621489       0.476044      -1.018942      -0.024161       0.026690      -0.042051       0.055357      -0.020089      -0.077985       0.075363      -0.004907       0.023267      -0.096659      -0.023841       0.120501              9.526598       8.518623      -1.303022       4.697465       8.044215      -4.127869      12.016956           0.000490
          206              C       1.163296      17.935033       9.418932       0.009273      40.339971 0.42392999E+03  0.98065231E+04                                10.146416                            6.775465       0.030765       2.014730                    0.999239      26.734731      73.815335       0.652033       0.406084      -1.081551       0.024277      -0.013183       0.033557       0.043466       0.014170       0.004435      -0.000413       0.000448      -0.021573      -0.012763      -0.005335       0.018098             13.803995      12.090439      -0.691092       6.970004      12.587585      -6.394544      16.733960          -0.000556
          207              C       2.284783      18.591669       9.943221      -0.223431      38.447298 0.46430978E+03  0.11099921E+05                                 9.917989                            7.201847      -0.124942       1.917782                    0.999307      30.715166      89.121660       0.611622       0.418901      -1.062332      -0.021580       0.004390      -0.019660       0.029520       0.005842      -0.042045       0.004918      -0.038606      -0.044786      -0.056153       0.027077       0.029076             12.429074      14.227975       1.037749       7.856456       8.731344      -1.942757      14.327904          -0.000785
          208              C       2.977104      18.044472      11.010056       0.275410      34.271058 0.33373427E+03  0.73150580E+04                                 9.257996                            6.153331       0.080531       2.049536                    0.999506      24.390435      66.831502       0.656808       0.425452      -1.062720       0.042485       0.027610       0.021925       0.055208       0.013216       0.025493       0.002361       0.034896      -0.004853      -0.024592      -0.013837       0.038429             12.525293      15.436834       4.731464       6.793092      10.687941      -0.046071      11.451102          -0.000930
          209              C       2.562695      16.845850      11.568254      -0.251585      38.110268 0.48716659E+03  0.11797701E+05                                 9.874974                            7.404976      -0.052811       1.935451                    0.999383      31.373457      91.890773       0.599218       0.422086      -1.059370      -0.031015      -0.027841      -0.000644       0.041682      -0.025231       0.012811      -0.001946       0.022033       0.048885      -0.036259       0.006339       0.029920             11.936538      13.021349       6.530944       2.340609      14.562386      -1.345377       8.225878          -0.000825
          210              C       1.452276      16.178791      11.041357       0.014557      40.251013 0.42298541E+03  0.97842785E+04                                10.129636                            6.774495      -0.009259       2.002477                    0.999203      26.745112      73.967409       0.650793       0.406874      -1.080466       0.023730       0.040815      -0.010154       0.048291       0.003885       0.014425       0.000619       0.006341       0.013428      -0.012721      -0.004921       0.017642             13.588996      10.937657       5.187741       1.119286      18.338291      -6.226656      11.491041           0.000189
          211              C       0.740279      16.723383       9.966696      -0.153807      36.300370 0.45399018E+03  0.10817232E+05                                 9.639218                            7.193662      -0.135996       1.920607                    0.999287      30.270861      88.347392       0.601384       0.427450      -1.054554       0.010356       0.009386       0.003698       0.014458       0.008166      -0.002818       0.032840       0.032595      -0.014082      -0.043522       0.017940       0.025582             11.625008       8.220200       0.707287       2.578585      13.888575      -6.459140      12.766250           0.001884
          212              C       0.955477      14.930661      11.706499       0.604324      22.770226 0.25050141E+03  0.51819349E+04                                 7.515834                            5.634931      -0.017157       2.058296                    0.999576      22.007001      61.290680       0.622911       0.475333      -1.019458      -0.015415      -0.050053       0.025921       0.058437      -0.075234      -0.031647       0.070855       0.045712      -0.017504      -0.097597      -0.022520       0.120116              9.372902       7.054482       3.696502      -0.420392      13.229508      -4.165544       7.834715           0.000469
          213              C       4.731886      18.370185      12.601180      -0.075374      27.377084 0.37071501E+03  0.84181923E+04                                 8.088093                            6.445279      -0.373783       1.886382                    0.996950      28.073781      80.658849       0.641879       0.420218      -1.056358      -0.025620       0.051610      -0.063218       0.085536      -0.001432       0.033588      -0.018140       0.017600       0.085636      -0.034440      -0.018251       0.052692             10.235403      13.918025       2.747128       3.945148       8.139435       1.661767       8.648748          -0.000098
          214              C       6.476830      19.097175      14.220997      -0.074430      27.402757 0.37039567E+03  0.84110965E+04                                 8.103764                            6.449427      -0.380201       1.884644                    0.996941      28.079878      80.738803       0.640489       0.421122      -1.055543       0.024923      -0.065155      -0.052587       0.087359      -0.034920      -0.002323       0.016998      -0.040050      -0.074645      -0.034306      -0.021530       0.055836             10.269105      13.812477      -4.005878       2.845385       8.807237      -1.770811       8.187601          -0.000010
          215              C       8.195950      17.452979      14.560089       0.271934      34.738139 0.33989980E+03  0.74810860E+04                                 9.341144                            6.206688       0.077342       2.046152                    0.999428      24.510219      67.202301       0.654775       0.425011      -1.063463      -0.038330       0.022212      -0.029050       0.052976      -0.026293       0.015468      -0.001880       0.019258      -0.041834      -0.026611      -0.012023       0.038634             12.727326      15.546176      -7.167964       4.936346      11.887981      -0.371468      10.747820           0.000060
          216              C       8.583306      18.000176      15.780820      -0.252218      37.947808 0.48413173E+03  0.11704685E+05                                 9.837488                            7.373452      -0.043055       1.939337                    0.999384      31.337576      91.678062       0.601590       0.421124      -1.060085       0.026154       0.000003       0.028282       0.038521      -0.014437      -0.024106       0.006656      -0.016073      -0.064734      -0.036486       0.002456       0.034030             11.915970      13.297674      -2.782446       6.505579       8.257447       0.865757      14.192790          -0.001102
          217              C       9.675280      17.452979      16.445962       0.019601      39.742574 0.41772943E+03  0.96339108E+04                                10.042987                            6.732526       0.014383       2.011299                    0.999181      26.649909      73.628397       0.652689       0.406904      -1.080293      -0.023370      -0.007956      -0.041518       0.048304      -0.013660       0.000648       0.001015       0.004721      -0.018927      -0.011011      -0.006007       0.017018             13.421557      11.453447      -1.285656       5.760270      10.992368       5.333876      17.818856           0.000290
          218              C      10.366371      16.366402      15.926890      -0.157570      36.360406 0.45442306E+03  0.10833504E+05                                 9.665545                            7.208291      -0.157726       1.913248                    0.999393      30.297663      88.540081       0.599186       0.428781      -1.053406      -0.008078       0.005135      -0.010646       0.014316       0.007304       0.003582      -0.037996       0.028119      -0.041652      -0.049463       0.020580       0.028882             11.640190       8.267835      -2.653136       0.867926      12.811943       6.286526      13.840794          -0.000337
          219              C       9.945814      15.811388      14.719201       0.015434      39.770362 0.41637100E+03  0.95902881E+04                                10.052941                            6.716282       0.044217       2.021313                    0.999158      26.585658      73.292019       0.654555       0.406264      -1.081222      -0.024059       0.031549       0.011620       0.041343       0.001068       0.014775       0.003381       0.005558       0.006915      -0.013103      -0.004117       0.017220             13.650354      12.693285      -7.397908      -0.393051      16.360651       5.505920      11.897125           0.000190
          220              C       8.866137      16.355979      14.038409      -0.221351      38.231605 0.45831997E+03  0.10924723E+05                                 9.877766                            7.155742      -0.119030       1.921291                    0.999350      30.628795      88.834236       0.613328       0.418959      -1.061954       0.017859      -0.019203      -0.003326       0.026434       0.040903       0.007377      -0.000319       0.010099       0.084274      -0.055575       0.022446       0.033129             12.394049      14.285657      -7.799800       1.524297      14.182372       1.481314       8.714117           0.000759
          221              C      10.206510      18.080952      17.713644       0.599893      22.844853 0.25262565E+03  0.52338754E+04                                 7.521152                            5.652174      -0.005659       2.060910                    0.999556      22.047947      61.335017       0.623412       0.474225      -1.020647       0.019965       0.020422       0.051364       0.058770       0.031709      -0.074318      -0.076656       0.008011      -0.048285      -0.098704      -0.023506       0.122209              9.357522       7.368015       0.455420       3.833964       7.640711       4.088943      13.063841          -0.000631
          222              C      10.752497      14.701359      14.098402       0.599661      23.044479 0.25314076E+03  0.52471988E+04                                 7.573476                            5.658822      -0.005843       2.061642                    0.999568      22.043377      61.337041       0.622902       0.474374      -1.020571       0.030759      -0.043063      -0.020815       0.056866       0.075849      -0.018035      -0.080040      -0.035665       0.030740      -0.099301      -0.024417       0.123718              9.544611       9.075509      -4.835154      -1.277524      11.863106       3.977074       7.695218           0.000738
          223              C      11.888740       7.465330      21.341929       0.602436      22.893367 0.25116954E+03  0.51998971E+04                                 7.556900                            5.646663      -0.013258       2.060228                    0.999537      22.021111      61.380630       0.621484       0.476045      -1.018944       0.024151      -0.026678      -0.042067       0.055359      -0.020098       0.077983      -0.075363      -0.004907       0.023274      -0.096653      -0.023852       0.120505              9.526646       8.518617      -1.302920      -4.697339       8.044341       4.127876      12.016981          -0.000497
          224              C      11.133704       8.121967      22.460932       0.009300      40.337564 0.42391027E+03  0.98059313E+04                                10.145957                            6.775281       0.030770       2.014741                    0.999238      26.734028      73.812352       0.652047       0.406080      -1.081556      -0.024286       0.013191       0.033539       0.043459       0.014172      -0.004420       0.000404       0.000447      -0.021571      -0.012749      -0.005350       0.018099             13.803187      12.089611      -0.691015      -6.969379      12.586948       6.394181      16.733003           0.000550
          225              C      10.012217       7.465330      22.985221      -0.223418      38.445183 0.46428729E+03  0.11099193E+05                                 9.917523                            7.201625      -0.124929       1.917793                    0.999307      30.714274      89.116841       0.611640       0.418895      -1.062341       0.021564      -0.004382      -0.019682       0.029523       0.005837       0.042057      -0.004921      -0.038587      -0.044738      -0.056156       0.027071       0.029085             12.428335      14.227017       1.037660      -7.855839       8.730886       1.942654      14.327102           0.000723
          226              C       9.319896       8.012527      24.052056       0.275406      34.270091 0.33372722E+03  0.73148523E+04                                 9.257768                            6.153238       0.080533       2.049541                    0.999506      24.390132      66.830060       0.656818       0.425449      -1.062724      -0.042493      -0.027602       0.021920       0.055209       0.013216      -0.025488      -0.002362       0.034895      -0.004839      -0.024590      -0.013835       0.038425             12.524868      15.436219       4.731344      -6.792720      10.687697       0.046087      11.450688           0.000907
          227              C       9.734305       9.211149      24.610254      -0.251609      38.111173 0.48718104E+03  0.11798156E+05                                 9.875193                            7.405141      -0.052805       1.935450                    0.999383      31.373816      91.892690       0.599204       0.422092      -1.059364       0.031007       0.027838      -0.000656       0.041675      -0.025229      -0.012817       0.001945       0.022055       0.048911      -0.036265       0.006338       0.029927             11.936809      13.021685       6.531181      -2.340606      14.562728       1.345389       8.226015           0.000752
          228              C      10.844724       9.878209      24.083357       0.014544      40.250994 0.42298720E+03  0.97843300E+04                                10.129621                            6.774507      -0.009166       2.002507                    0.999203      26.745191      73.967664       0.650793       0.406874      -1.080467      -0.023735      -0.040818      -0.010164       0.048298       0.003901      -0.014426      -0.000611       0.006335       0.013426      -0.012734      -0.004908       0.017643             13.588948      10.937657       5.187817      -1.119184      18.338193       6.226614      11.490994          -0.000192
          229              C      11.556721       9.333617      23.008696      -0.153807      36.299198 0.45397773E+03  0.10816831E+05                                 9.638988                            7.193567      -0.135936       1.920634                    0.999287      30.270156      88.344113       0.601389       0.427450      -1.054557      -0.010367      -0.009381       0.003680       0.014457       0.008165       0.002818      -0.032848       0.032605      -0.014032      -0.043530       0.017942       0.025588             11.624671       8.219921       0.707240      -2.578429      13.888119       6.458960      12.765974          -0.001925
          230              C      11.341523      11.126339      24.748499       0.604322      22.770834 0.25050856E+03  0.51821128E+04                                 7.515945                            5.634995      -0.017088       2.058314                    0.999576      22.007174      61.291067       0.622911       0.475331      -1.019461       0.015423       0.050050       0.025920       0.058436      -0.075238       0.031635      -0.070862       0.045735      -0.017457      -0.097616      -0.022498       0.120115              9.373069       7.054631       3.696645       0.420457      13.229713       4.165654       7.834865          -0.000467
          231              C       7.565114       7.686815      25.643180      -0.075366      27.376587 0.37070792E+03  0.84179873E+04                                 8.087969                            6.445194      -0.373764       1.886393                    0.996950      28.073451      80.657580       0.641887       0.420215      -1.056360       0.025618      -0.051609      -0.063217       0.085535      -0.001430      -0.033588       0.018137       0.017598       0.085643      -0.034440      -0.018252       0.052691             10.235189      13.917709       2.747023      -3.945021       8.139270      -1.661710       8.648590           0.000075
          232              C       5.820170       6.959825       1.178997      -0.074429      27.402537 0.37039059E+03  0.84109685E+04                                 8.103735                            6.449378      -0.380196       1.884647                    0.996941      28.079942      80.739429       0.640491       0.421121      -1.055542      -0.024925       0.065158      -0.052583       0.087360      -0.034919       0.002316      -0.016991      -0.040044      -0.074619      -0.034304      -0.021522       0.055826             10.269090      13.812499      -4.005898      -2.845366       8.807255       1.770788       8.187517          -0.000049
          233              C       4.101050       8.604021       1.518089       0.271914      34.739624 0.33991122E+03  0.74814290E+04                                 9.341510                            6.206853       0.077296       2.046132                    0.999428      24.510741      67.204991       0.654754       0.425019      -1.063453       0.038335      -0.022207      -0.029049       0.052977      -0.026305      -0.015479       0.001880       0.019265      -0.041830      -0.026626      -0.012024       0.038650             12.727932      15.546972      -7.168431      -4.936520      11.888621       0.371425      10.748204          -0.000859
          234              C       3.713694       8.056824       2.738820      -0.252214      37.948868 0.48414364E+03  0.11705091E+05                                 9.837811                            7.373631      -0.043109       1.939322                    0.999384      31.337909      91.680678       0.601569       0.421134      -1.060074      -0.026151       0.000003       0.028297       0.038530      -0.014443       0.024102      -0.006662      -0.016065      -0.064674      -0.036469       0.002440       0.034029             11.916408      13.298161      -2.782581      -6.505801       8.257794      -0.865889      14.193270          -0.000872
          235              C       2.621720       8.604021       3.403962       0.019627      39.742414 0.41772116E+03  0.96337007E+04                                10.043100                            6.732537       0.014249       2.011268                    0.999181      26.649540      73.628013       0.652675       0.406914      -1.080283       0.023364       0.007961      -0.041497       0.048283      -0.013658      -0.000640      -0.000991       0.004735      -0.018955      -0.010996      -0.006027       0.017022             13.421808      11.453633      -1.285704      -5.760356      10.992639      -5.334085      17.819153           0.001332
          236              C       1.930629       9.690598       2.884890      -0.157592      36.362208 0.45444373E+03  0.10834177E+05                                 9.666017                            7.208541      -0.157859       1.913205                    0.999392      30.298368      88.544404       0.599162       0.428791      -1.053394       0.008090      -0.005139      -0.010637       0.014318       0.007313      -0.003587       0.038009       0.028128      -0.041637      -0.049477       0.020584       0.028894             11.640884       8.268323      -2.653340      -0.868036      12.812721      -6.286970      13.841607           0.001677
          237              C       2.351186      10.245612       1.677201       0.015415      39.772258 0.41638494E+03  0.95907225E+04                                10.053367                            6.716452       0.044161       2.021294                    0.999158      26.586146      73.294626       0.654536       0.406271      -1.081214       0.024066      -0.031541       0.011627       0.041342       0.001055      -0.014781      -0.003380       0.005564       0.006916      -0.013110      -0.004114       0.017224             13.651132      12.694034      -7.398465       0.393078      16.361655      -5.506281      11.897708           0.000907
          238              C       3.430863       9.701021       0.996409      -0.221377      38.234400 0.45835086E+03  0.10925711E+05                                 9.878429                            7.156096      -0.119146       1.921249                    0.999350      30.629934      88.840356       0.613294       0.418972      -1.061939      -0.017860       0.019206      -0.003314       0.026435       0.040883      -0.007395       0.000303       0.010097       0.084303      -0.055559       0.022412       0.033147             12.395043      14.286837      -7.800562      -1.524413      14.183548      -1.481493       8.714745          -0.000782
          239              C       2.090490       7.976048       4.671644       0.599902      22.844110 0.25261564E+03  0.52336342E+04                                 7.521059                            5.652100      -0.005742       2.060889                    0.999556      22.047793      61.335086       0.623408       0.474232      -1.020640      -0.019938      -0.020425       0.051379       0.058775       0.031709       0.074312       0.076655       0.008040      -0.048286      -0.098700      -0.023505       0.122205              9.357418       7.367945       0.455419      -3.833909       7.640637      -4.088916      13.063671          -0.000314
          240              C       1.544503      11.355641       1.056402       0.599676      23.044622 0.25314008E+03  0.52471924E+04                                 7.573544                            5.658824      -0.005826       2.061644                    0.999569      22.043551      61.338006       0.622898       0.474376      -1.020567      -0.030741       0.043072      -0.020831       0.056869       0.075850       0.018007       0.080048      -0.035621       0.030741      -0.099323      -0.024382       0.123705              9.544810       9.075698      -4.835385       1.277604      11.863446      -3.977184       7.695285          -0.000466
          241              C       5.614810      19.542750       0.000000       0.086458      35.215241 0.43625260E+03  0.10273834E+05                                 9.915188                            7.325542      -0.722466       1.807181                    0.996347      26.507924      76.482775       0.563818       0.461289      -1.036442       0.001271       0.000002      -0.000002       0.001271       0.000001      -0.000003       0.000013      -0.019037       0.017771      -0.012480       0.005923       0.006557             13.508573      18.856780       0.000042       0.000075      10.847748       0.182085      10.821189          -0.000003
          242              C       6.682190       6.514250      13.042000       0.086462      35.215447 0.43625334E+03  0.10273864E+05                                 9.915237                            7.325544      -0.722472       1.807180                    0.996347      26.507963      76.483153       0.563818       0.461288      -1.036442      -0.001271      -0.000001      -0.000003       0.001271       0.000002       0.000005      -0.000013      -0.019034       0.017754      -0.012476       0.005918       0.006558             13.508694      18.857062      -0.000019      -0.000114      10.847826      -0.182165      10.821194          -0.000001
          243              C       6.682190       6.514250       0.000000       0.086461      35.215362 0.43625525E+03  0.10273914E+05                                 9.915187                            7.325540      -0.722470       1.807181                    0.996347      26.507913      76.482863       0.563821       0.461286      -1.036444      -0.001271      -0.000002       0.000000       0.001271      -0.000001      -0.000001       0.000011      -0.019037       0.017760      -0.012479       0.005920       0.006559             13.508535      18.856764       0.000032      -0.000076      10.847759       0.182141      10.821080           0.000017
          244              C       5.614810      19.542750      13.042000       0.086460      35.215305 0.43625189E+03  0.10273817E+05                                 9.915213                            7.325541      -0.722468       1.807181                    0.996347      26.507939      76.482919       0.563817       0.461289      -1.036441       0.001272       0.000003       0.000003       0.001272       0.000000       0.000007      -0.000012      -0.019037       0.017759      -0.012478       0.005920       0.006559             13.508658      18.856962       0.000153      -0.000176      10.847759      -0.182107      10.821254           0.000012
          245              O      11.652637      21.047802      20.948321      -0.520630      29.828345 0.46280042E+03  0.10721415E+05                                 7.631937                            6.615152       0.425453       2.183932                    0.999100      27.035087      69.869348       0.745642       0.354582      -1.141981       0.018872      -0.000576       0.010072       0.021399       0.008645       0.003982      -0.047348       0.069261       0.006701      -0.068634       0.032778       0.035857              8.613973       9.450456       0.578411       4.059467       6.163062       1.207083      10.228403           0.055059
          246              O       0.876776      19.404648      20.929802      -0.536921      31.981023 0.48711200E+03  0.11433922E+05                                 8.039878                            6.801401       0.359697       2.157020                    0.999059      27.381887      71.312210       0.732724       0.356122      -1.140353      -0.002013       0.018361       0.013990       0.023172       0.015967      -0.044330       0.001635      -0.068255       0.023010      -0.067166       0.026646       0.040520              9.352108       6.720837       1.263802       2.063738       9.770648       4.546013      11.564841          -0.053345
          247              O      -0.027053      24.728875      24.225776      -0.519463      30.098152 0.45698928E+03  0.10553349E+05                                 7.684583                            6.567646       0.389224       2.173086                    0.999113      26.954854      69.550768       0.749337       0.353952      -1.142495       0.014995      -0.012871      -0.000575       0.019770      -0.005698      -0.017216      -0.041129       0.022339      -0.111191      -0.064914       0.028559       0.036355              8.805198       8.232260      -3.957614      -0.531239      11.839875       1.505493       6.343460           0.056470
          248              O       1.533436      24.481854      25.814552      -0.540559      31.725303 0.49158600E+03  0.11560803E+05                                 7.971941                            6.827529       0.384587       2.163974                    0.999022      27.455548      71.479997       0.732417       0.355598      -1.141221      -0.000202      -0.008987      -0.021886       0.023660       0.053017      -0.013825       0.007232      -0.007820       0.100503      -0.072061       0.031943       0.040118              9.079247       6.312050      -1.067315      -0.249649      11.426124       4.450486       9.499568          -0.052382
          249              O       4.002674      20.274952      24.490268      -0.197991      30.335395 0.31707475E+03  0.66434357E+04                                 7.817233                            5.394862       0.486026       2.287808                    0.999469      22.056496      53.172780       0.849268       0.344215      -1.157311      -0.016749       0.143368       0.106817       0.179568      -0.027876       0.138432       0.006496       0.113659       0.101975      -0.115735      -0.060594       0.176328             10.875432      15.606111      -4.552237       7.401415       7.001042      -2.511862      10.019144           0.000336
          250              O       7.192515      21.154115       0.736090      -0.201738      30.717728 0.32053782E+03  0.67321990E+04                                 7.882326                            5.421253       0.504918       2.292629                    0.999390      22.121237      53.339842       0.848159       0.343836      -1.157984       0.016015      -0.102420       0.145352       0.178532       0.140150       0.029564      -0.004328      -0.010523      -0.218165      -0.117409      -0.060419       0.177827             11.044470      15.545381       7.621458       4.706771      10.413714       2.753263       7.174314           0.000071
          251              O       9.656834      19.970345       5.098118      -0.526640      29.985503 0.46295648E+03  0.10730555E+05                                 7.655488                            6.617096       0.408820       2.176086                    0.999128      27.154332      70.294418       0.745072       0.354671      -1.141418       0.003319       0.020746      -0.006847       0.022098      -0.019016      -0.048482      -0.007908      -0.065703      -0.004438      -0.071460       0.030670       0.040791              8.587755       6.360157      -0.275652       1.173720       8.694169      -3.977069      10.708941          -0.051708
          252              O      11.234539      21.556956       5.151590      -0.530663      31.788803 0.48012595E+03  0.11219272E+05                                 7.986841                            6.733916       0.380574       2.165605                    0.999209      27.205076      70.486037       0.740091       0.354170      -1.142943      -0.020673       0.003839      -0.012544       0.024484      -0.012747       0.005344       0.045737       0.060800      -0.005175      -0.065304       0.029352       0.035952              9.315181       9.098611      -0.714586       4.630206       6.551731      -1.597099      12.295203           0.055504
          253              O      11.829714      24.668422       1.620077      -0.528621      31.464800 0.48116174E+03  0.11255079E+05                                 7.931641                            6.754540       0.395685       2.170968                    0.999044      27.220204      70.675269       0.736405       0.355575      -1.141250      -0.022923      -0.008454       0.005232       0.024986      -0.005063      -0.007721       0.055210       0.035182      -0.077951      -0.071601       0.025594       0.046007              9.121781      10.677711       4.672487      -0.754984      10.398833      -1.228179       6.288799          -0.050524
          254              O      10.291359      24.901893       0.000522      -0.525662      30.164442 0.46359775E+03  0.10744859E+05                                 7.694476                            6.614564       0.400121       2.173446                    0.999177      27.148364      70.185796       0.746714       0.353910      -1.142487       0.001704      -0.011708       0.015666       0.019632      -0.034429      -0.013886      -0.007757      -0.061525       0.093367      -0.064361       0.030083       0.034278              8.771009       6.861856       1.980308      -1.044557      10.725040      -3.926289       8.726132           0.058731
          255              O       0.644363       5.009198       7.906321      -0.520582      29.827410 0.46278620E+03  0.10721013E+05                                 7.631846                            6.615121       0.425502       2.183959                    0.999100      27.034489      69.867786       0.745631       0.354590      -1.141974      -0.018879       0.000574       0.010133       0.021434       0.008649      -0.003986       0.047296       0.069220       0.006761      -0.068575       0.032751       0.035824              8.613818       9.450298       0.578444      -4.059294       6.163071      -1.207126      10.228084           0.055359
          256              O      11.420224       6.652352       7.887802      -0.536909      31.981302 0.48711045E+03  0.11433885E+05                                 8.040005                            6.801430       0.359707       2.157034                    0.999059      27.381470      71.311290       0.732716       0.356126      -1.140349       0.002011      -0.018338       0.014023       0.023173       0.015965       0.044321      -0.001638      -0.068269       0.023051      -0.067165       0.026651       0.040514              9.352392       6.720952       1.263931      -2.063866       9.771011      -4.546367      11.565212          -0.053205
          257              O       0.027053       1.328125      11.183776      -0.519489      30.108049 0.45716347E+03  0.10558515E+05                                 7.686853                            6.569358       0.389125       2.173057                    0.999112      26.956442      69.561581       0.749151       0.354002      -1.142440      -0.014994       0.012862      -0.000544       0.019763      -0.005688       0.017224       0.041126       0.022330      -0.111296      -0.064931       0.028559       0.036372              8.808199       8.234576      -3.959256       0.531770      11.844627      -1.506670       6.345394           0.056703
          258              O      10.763564       1.575146      12.772552      -0.540606      31.727301 0.49162331E+03  0.11561922E+05                                 7.972349                            6.827845       0.384547       2.163955                    0.999022      27.455945      71.482231       0.732390       0.355604      -1.141214       0.000223       0.008947      -0.021881       0.023641       0.053037       0.013834      -0.007232      -0.007824       0.100496      -0.072081       0.031946       0.040135              9.079792       6.312390      -1.067520       0.249685      11.427024      -4.450834       9.499961          -0.052441
          259              O       8.294327       5.782048      11.448268      -0.198006      30.336786 0.31708754E+03  0.66437776E+04                                 7.817512                            5.394993       0.485963       2.287781                    0.999469      22.056773      53.173926       0.849251       0.344218      -1.157307       0.016754      -0.143366       0.106823       0.179571      -0.027873      -0.138435      -0.006496       0.113662       0.101963      -0.115734      -0.060596       0.176331             10.875928      15.606991      -4.552576      -7.401769       7.001366       2.512004      10.019427           0.000361
          260              O       5.104485       4.902885      13.778090      -0.201745      30.718177 0.32054152E+03  0.67322986E+04                                 7.882421                            5.421288       0.504895       2.292619                    0.999390      22.121335      53.340227       0.848155       0.343836      -1.157983      -0.016022       0.102418       0.145355       0.178534       0.140149      -0.029562       0.004331      -0.010529      -0.218172      -0.117408      -0.060419       0.177827             11.044675      15.545657       7.621708      -4.706818      10.414025      -2.753347       7.174342          -0.000322
          261              O       2.640166       6.086655      18.140118      -0.526770      29.983814 0.46292653E+03  0.10729628E+05                                 7.654911                            6.616635       0.408659       2.176001                    0.999128      27.155435      70.295238       0.745144       0.354645      -1.141446      -0.003327      -0.020749      -0.006885       0.022113      -0.019014       0.048500       0.007907      -0.065727      -0.004457      -0.071483       0.030680       0.040803              8.587061       6.359614      -0.275483      -1.173343       8.693677       3.976736      10.707893           0.051835
          262              O       1.062461       4.500044      18.193590      -0.530695      31.785235 0.48006564E+03  0.11217439E+05                                 7.985939                            6.733249       0.380559       2.165582                    0.999209      27.205187      70.483525       0.740172       0.354144      -1.142971       0.020674      -0.003838      -0.012584       0.024505      -0.012748      -0.005346      -0.045716       0.060769      -0.005155      -0.065275       0.029340       0.035935              9.313964       9.097601      -0.714355      -4.629425       6.550973       1.596665      12.293317          -0.055550
          263              O       0.467286       1.388578      14.662077      -0.528672      31.466598 0.48119337E+03  0.11256014E+05                                 7.931960                            6.754764       0.395605       2.170929                    0.999044      27.220779      70.677562       0.736392       0.355576      -1.141249       0.022925       0.008428       0.005197       0.024972      -0.005048       0.007737      -0.055198       0.035162      -0.077982      -0.071590       0.025591       0.046000              9.122265      10.678219       4.672904       0.755110      10.399494       1.228391       6.289083          -0.050653
          264              O       2.005641       1.155107      13.042522      -0.525790      30.173156 0.46375375E+03  0.10749463E+05                                 7.696297                            6.615932       0.400002       2.173391                    0.999177      27.150544      70.196479       0.746588       0.353937      -1.142456      -0.001729       0.011693       0.015673       0.019631      -0.034476       0.013895       0.007755      -0.061578       0.093458      -0.064428       0.030125       0.034303              8.773410       6.863774       1.981487       1.045251      10.728329       3.927630       8.728128           0.059008
          265              O       0.644363       8.019302      18.177679      -0.520663      29.827029 0.46278000E+03  0.10720794E+05                                 7.631564                            6.614895       0.425385       2.183894                    0.999100      27.035438      69.869147       0.745678       0.354570      -1.141994      -0.018860      -0.000601      -0.010102       0.021403      -0.008640       0.003972       0.047343       0.069265       0.006748      -0.068631       0.032772       0.035859              8.613446       9.449938      -0.578301       4.059052       6.162757      -1.206879      10.227642           0.055132
          266              O      11.420224       6.376148      18.196198      -0.536911      31.979546 0.48708785E+03  0.11433208E+05                                 8.039612                            6.801224       0.359707       2.157028                    0.999059      27.381529      71.310693       0.732735       0.356121      -1.140354       0.002024       0.018347      -0.014014       0.023175      -0.015959      -0.044321      -0.001630      -0.068263       0.023046      -0.067160       0.026644       0.040515              9.351712       6.720513      -1.263622       2.063436       9.770351      -4.545745      11.564273          -0.053376
          267              O       0.027053      11.700375      14.900224      -0.519429      30.101313 0.45705238E+03  0.10555218E+05                                 7.685289                            6.568256       0.389122       2.173049                    0.999113      26.955820      69.555620       0.749272       0.353969      -1.142476      -0.015024      -0.012929       0.000572       0.019829       0.005686      -0.017205       0.041097       0.022323      -0.111159      -0.064873       0.028536       0.036337              8.806046       8.232957       3.957968      -0.531363      11.841094      -1.505767       6.344088           0.056719
          268              O      10.763564      11.453354      13.311448      -0.540583      31.726743 0.49160609E+03  0.11561416E+05                                 7.972282                            6.827729       0.384558       2.163964                    0.999022      27.455486      71.480727       0.732396       0.355604      -1.141214       0.000212      -0.008956       0.021841       0.023607      -0.053050      -0.013838      -0.007224      -0.007828       0.100515      -0.072096       0.031945       0.040151              9.079759       6.312303       1.067501      -0.249756      11.426962      -4.450927       9.500014          -0.052324
          269              O       8.294327       7.246452      14.635732      -0.197973      30.334114 0.31706255E+03  0.66431074E+04                                 7.816968                            5.394732       0.486001       2.287804                    0.999469      22.056232      53.171623       0.849285       0.344212      -1.157315       0.016750       0.143352      -0.106826       0.179561       0.027875       0.138428      -0.006494       0.113660       0.101946      -0.115730      -0.060593       0.176323             10.874965      15.605420       4.552052       7.400975       7.000834       2.511716      10.018640           0.000338
          270              O       5.104485       8.125615      12.305910      -0.201733      30.718497 0.32054454E+03  0.67323808E+04                                 7.882490                            5.421327       0.504890       2.292619                    0.999390      22.121326      53.340360       0.848148       0.343838      -1.157981      -0.016019      -0.102433      -0.145343       0.178532      -0.140146       0.029565       0.004323      -0.010512      -0.218170      -0.117403      -0.060421       0.177825             11.044778      15.545837      -7.621801       4.706836      10.414115      -2.753354       7.174382          -0.000326
          271              O       2.640166       6.941845       7.943882      -0.526736      29.985205 0.46295670E+03  0.10730540E+05                                 7.655308                            6.617005       0.408750       2.176041                    0.999128      27.155289      70.296364       0.745094       0.354661      -1.141429      -0.003331       0.020759       0.006889       0.022124       0.019012      -0.048481       0.007908      -0.065726      -0.004418      -0.071465       0.030675       0.040790              8.587445       6.359960       0.275485       1.173460       8.693991       3.976807      10.708384           0.052038
          272              O       1.062461       8.528456       7.890410      -0.530728      31.789778 0.48014297E+03  0.11219752E+05                                 7.986906                            6.733952       0.380545       2.165574                    0.999209      27.206019      70.488376       0.740104       0.354161      -1.142952       0.020658       0.003826       0.012568       0.024481       0.012752       0.005340      -0.045739       0.060811      -0.005127      -0.065309       0.029351       0.035958              9.315237       9.098677       0.714557       4.630228       6.551739       1.597042      12.295294          -0.055360
          273              O       0.467286      11.639922      11.421923      -0.528666      31.467158 0.48119823E+03  0.11256165E+05                                 7.932109                            6.754828       0.395640       2.170941                    0.999044      27.220664      70.677571       0.736383       0.355579      -1.141245       0.022892      -0.008420      -0.005213       0.024942       0.005063      -0.007740      -0.055225       0.035166      -0.078015      -0.071621       0.025590       0.046031              9.122477      10.678501      -4.673100      -0.755120      10.399822       1.228362       6.289109          -0.050496
          274              O       2.005641      11.873393      13.041478      -0.525744      30.170732 0.46371979E+03  0.10748453E+05                                 7.695743                            6.615610       0.399970       2.173376                    0.999177      27.150680      70.195539       0.746621       0.353928      -1.142465      -0.001696      -0.011736      -0.015718       0.019689       0.034454      -0.013884       0.007748      -0.061529       0.093404      -0.064384       0.030103       0.034281              8.772553       6.863095      -1.980908      -1.044862      10.727142       3.926996       8.727421           0.059078
          275              O      11.652637      18.037698       5.135679      -0.520631      29.834315 0.46291157E+03  0.10724724E+05                                 7.633346                            6.616266       0.425377       2.183907                    0.999099      27.035999      69.876022       0.745519       0.354617      -1.141944       0.018876       0.000594      -0.010065       0.021400      -0.008662      -0.003986      -0.047337       0.069277       0.006759      -0.068634       0.032773       0.035861              8.615761       9.452174      -0.578829      -4.060544       6.164268       1.207764      10.230840          -0.055163
          276              O       0.876776      19.680852       5.154198      -0.536918      31.984329 0.48716817E+03  0.11435635E+05                                 8.040728                            6.802018       0.359768       2.157057                    0.999059      27.381888      71.314764       0.732650       0.356146      -1.140328      -0.002009      -0.018350      -0.013983       0.023157      -0.015967       0.044334       0.001635      -0.068283       0.023024      -0.067179       0.026654       0.040525              9.353296       6.721592      -1.264067      -2.064212       9.771772       4.546839      11.566525           0.053289
          277              O      -0.027053      14.356625       1.858224      -0.519307      30.104244 0.45709858E+03  0.10556628E+05                                 7.686179                            6.568895       0.389300       2.173149                    0.999112      26.954941      69.556131       0.749178       0.354002      -1.142441       0.015028       0.012925       0.000616       0.019831       0.005691       0.017222      -0.041102       0.022326      -0.111198      -0.064891       0.028540       0.036350              8.807262       8.233818       3.958649       0.531593      11.843112       1.506329       6.344855          -0.056628
          278              O       1.533436      14.603646       0.269448      -0.540492      31.725464 0.49157987E+03  0.11560646E+05                                 7.972109                            6.827575       0.384713       2.164038                    0.999022      27.454443      71.477545       0.732399       0.355607      -1.141212      -0.000173       0.008975       0.021855       0.023627      -0.053028       0.013829       0.007237      -0.007822       0.100539      -0.072079       0.031953       0.040126              9.079585       6.312142       1.067440       0.249684      11.426743       4.450876       9.499871           0.052323
          279              O       4.002674      18.810548       1.593732      -0.197967      30.334420 0.31706404E+03  0.66431545E+04                                 7.817092                            5.394783       0.486082       2.287839                    0.999469      22.056059      53.171481       0.849271       0.344217      -1.157310      -0.016746      -0.143354      -0.106817       0.179557       0.027878      -0.138429       0.006497       0.113654       0.101960      -0.115734      -0.060589       0.176323             10.875237      15.605898       4.552119      -7.401266       7.000900      -2.511744      10.018914          -0.000352
          280              O       7.192515      17.931385      25.347910      -0.201731      30.717512 0.32053493E+03  0.67321244E+04                                 7.882319                            5.421243       0.504973       2.292653                    0.999390      22.121047      53.339362       0.848156       0.343838      -1.157982       0.016010       0.102429      -0.145346       0.178531      -0.140148      -0.029566      -0.004321      -0.010513      -0.218166      -0.117404      -0.060421       0.177826             11.044487      15.545433      -7.621527      -4.706740      10.413777       2.753273       7.174251          -0.000083
          281              O       9.656834      19.115155      20.985882      -0.526632      29.982705 0.46290405E+03  0.10729002E+05                                 7.654878                            6.616605       0.408828       2.176092                    0.999128      27.153780      70.291169       0.745121       0.354659      -1.141432       0.003333      -0.020735       0.006856       0.022092       0.019010       0.048476      -0.007910      -0.065700      -0.004454      -0.071452       0.030669       0.040783              8.587015       6.359618       0.275468      -1.173402       8.693599      -3.976706      10.707828           0.051647
          282              O      11.234539      17.528544      20.932410      -0.530739      31.790911 0.48016641E+03  0.11220455E+05                                 7.987156                            6.734174       0.380488       2.165551                    0.999209      27.206462      70.490391       0.740081       0.354167      -1.142945      -0.020664      -0.003823       0.012545       0.024475       0.012753      -0.005332       0.045761       0.060813      -0.005178      -0.065329       0.029352       0.035977              9.315572       9.098919       0.714634      -4.630383       6.551992      -1.597232      12.295804          -0.055458
          283              O      11.829714      14.417078      24.463923      -0.528510      31.463510 0.48112937E+03  0.11254148E+05                                 7.931542                            6.754385       0.395787       2.171032                    0.999044      27.218563      70.670771       0.736401       0.355583      -1.141242      -0.022895       0.008440      -0.005245       0.024958       0.005052       0.007724       0.055202       0.035193      -0.077987      -0.071600       0.025605       0.045995              9.121773      10.677710      -4.672656       0.755063      10.398875      -1.228269       6.288735           0.050523
          284              O      10.291359      14.183607      -0.000522      -0.525525      30.166647 0.46363890E+03  0.10746102E+05                                 7.695094                            6.615066       0.400284       2.173530                    0.999177      27.148019      70.186936       0.746647       0.353932      -1.142463       0.001655       0.011741      -0.015693       0.019669       0.034441       0.013887      -0.007746      -0.061522       0.093363      -0.064367       0.030098       0.034269              8.771799       6.862555      -1.980725       1.044807      10.726080      -3.926649       8.726763          -0.058810
          285              O       0.644363       5.009198       5.135679      -0.520580      29.826971 0.46278039E+03  0.10720842E+05                                 7.631732                            6.615058       0.425449       2.183938                    0.999100      27.034566      69.867785       0.745639       0.354588      -1.141976      -0.018881       0.000586      -0.010088       0.021415       0.008643       0.003980      -0.047330       0.069236       0.006699      -0.068609       0.032765       0.035844              8.613620       9.450108       0.578349       4.059107       6.162949       1.206971      10.227802           0.055353
          286              O      11.420224       6.652352       5.154198      -0.536827      31.978775 0.48706858E+03  0.11432645E+05                                 8.039530                            6.801118       0.359788       2.157071                    0.999059      27.380550      71.307857       0.732736       0.356124      -1.140352       0.002003      -0.018346      -0.013980       0.023153       0.015966      -0.044311       0.001633      -0.068225       0.023025      -0.067138       0.026631       0.040508              9.351657       6.720504       1.263700       2.063541       9.770261       4.545777      11.564205          -0.053043
          287              O       0.027053       1.328125       1.858224      -0.519379      30.101368 0.45704727E+03  0.10555097E+05                                 7.685465                            6.568341       0.389188       2.173095                    0.999113      26.954900      69.553817       0.749244       0.353982      -1.142463      -0.015018       0.012895       0.000586       0.019803      -0.005695      -0.017205      -0.041108       0.022336      -0.111161      -0.064886       0.028547       0.036339              8.806333       8.233129      -3.958160      -0.531418      11.841678       1.505878       6.344191          -0.056643
          288              O      10.763564       1.575146       0.269448      -0.540503      31.719833 0.49148493E+03  0.11557771E+05                                 7.970784                            6.826638       0.384647       2.164001                    0.999022      27.454046      71.472829       0.732500       0.355578      -1.141243       0.000205       0.008952       0.021847       0.023611       0.053019      -0.013828       0.007229      -0.007816       0.100482      -0.072060       0.031936       0.040123              9.077756       6.311142      -1.066946      -0.249398      11.423981       4.449539       9.498145           0.052130
          289              O       8.294327       5.782048       1.593732      -0.197981      30.334622 0.31706781E+03  0.66432499E+04                                 7.817080                            5.394793       0.486010       2.287805                    0.999469      22.056354      53.172171       0.849276       0.344214      -1.157313       0.016745      -0.143362      -0.106821       0.179566      -0.027876       0.138430       0.006493       0.113662       0.101966      -0.115731      -0.060596       0.176327             10.875137      15.605676      -4.552153       7.401118       7.000932      -2.511800      10.018804          -0.000092
          290              O       5.104485       4.902885      25.347910      -0.201746      30.717373 0.32053551E+03  0.67321340E+04                                 7.882231                            5.421214       0.504898       2.292619                    0.999390      22.121291      53.339790       0.848167       0.343834      -1.157987      -0.016020       0.102425      -0.145353       0.178535       0.140150       0.029563      -0.004326      -0.010523      -0.218168      -0.117407      -0.060421       0.177828             11.044255      15.544922       7.621336       4.706594      10.413695       2.753243       7.174149          -0.000078
          291              O       2.640166       6.086655      20.985882      -0.526664      29.980693 0.46287071E+03  0.10727996E+05                                 7.654335                            6.616217       0.408760       2.176052                    0.999128      27.154088      70.290339       0.745171       0.354643      -1.141449      -0.003321      -0.020748       0.006849       0.022100      -0.019011      -0.048486      -0.007902      -0.065689      -0.004461      -0.071457       0.030666       0.040791              8.586281       6.359143      -0.275385       1.173154       8.692896      -3.976150      10.706803           0.051689
          292              O       1.062461       4.500044      20.932410      -0.530689      31.783149 0.48003102E+03  0.11216401E+05                                 7.985464                            6.732915       0.380515       2.165566                    0.999209      27.204921      70.481563       0.740208       0.354134      -1.142982       0.020676      -0.003834       0.012543       0.024485      -0.012742       0.005340       0.045746       0.060779      -0.005209      -0.065304       0.029351       0.035953              9.313296       9.097058      -0.714186       4.628994       6.550529      -1.596314      12.292301          -0.055534
          293              O       0.467286       1.388578      24.463923      -0.528651      31.459549 0.48106623E+03  0.11252198E+05                                 7.930377                            6.753558       0.395663       2.170951                    0.999044      27.219478      70.669537       0.736516       0.355543      -1.141285       0.022898       0.008410      -0.005230       0.024948      -0.005062      -0.007719       0.055237       0.035209      -0.077962      -0.071634       0.025611       0.046023              9.120151      10.675972       4.671426      -0.754577      10.396722      -1.227693       6.287758           0.050395
          294              O       2.005641       1.155107      -0.000522      -0.525625      30.166789 0.46364140E+03  0.10746162E+05                                 7.695047                            6.615018       0.400123       2.173454                    0.999177      27.148704      70.188445       0.746662       0.353925      -1.142470      -0.001676       0.011722      -0.015702       0.019666      -0.034416      -0.013882      -0.007756      -0.061496       0.093339      -0.064337       0.030069       0.034267              8.771737       6.862435       1.980648      -1.044759      10.726097      -3.926613       8.726678          -0.058876
          295              O      11.652637      21.047802      18.177679      -0.520591      29.828107 0.46279419E+03  0.10721249E+05                                 7.631992                            6.615184       0.425483       2.183959                    0.999100      27.034427      69.867872       0.745627       0.354591      -1.141973       0.018866      -0.000569      -0.010094       0.021404       0.008639      -0.003976       0.047340       0.069259       0.006715      -0.068625       0.032772       0.035854              8.614082       9.450504       0.578508      -4.059548       6.163140      -1.207246      10.228600           0.055101
          296              O       0.876776      19.404648      18.196198      -0.536823      31.977553 0.48704591E+03  0.11431957E+05                                 8.039247                            6.800888       0.359784       2.157069                    0.999059      27.380405      71.306526       0.732762       0.356117      -1.140360      -0.001993       0.018363      -0.014007       0.023181       0.015963       0.044285      -0.001633      -0.068205       0.023035      -0.067109       0.026619       0.040490              9.351383       6.720268       1.263618      -2.063465       9.769974      -4.545703      11.563908          -0.053242
          297              O      -0.027053      24.728875      14.900224      -0.519439      30.105187 0.45711688E+03  0.10557150E+05                                 7.686286                            6.568978       0.389107       2.173059                    0.999112      26.955739      69.558399       0.749181       0.353997      -1.142446       0.015009      -0.012882       0.000550       0.019787      -0.005685       0.017216       0.041107       0.022321      -0.111233      -0.064899       0.028544       0.036354              8.807403       8.233962      -3.958743       0.531654      11.843269      -1.506394       6.344978          -0.056835
          298              O       1.533436      24.481854      13.311448      -0.540504      31.724540 0.49156472E+03  0.11560182E+05                                 7.971871                            6.827409       0.384674       2.164023                    0.999022      27.454307      71.476482       0.732419       0.355601      -1.141219      -0.000213      -0.008939       0.021851       0.023610       0.053024       0.013829      -0.007228      -0.007823       0.100469      -0.072063       0.031937       0.040126              9.079261       6.312005      -1.067437       0.249696      11.426266      -4.450634       9.499513           0.052250
          299              O       4.002674      20.274952      14.635732      -0.198002      30.335997 0.31707994E+03  0.66435739E+04                                 7.817360                            5.394915       0.486004       2.287798                    0.999469      22.056603      53.173217       0.849261       0.344217      -1.157310      -0.016749       0.143368      -0.106821       0.179570      -0.027875      -0.138433      -0.006494       0.113661       0.101968      -0.115734      -0.060596       0.176330             10.875675      15.606533      -4.552377      -7.401613       7.001174       2.511927      10.019316          -0.000125
          300              O       7.192515      21.154115      12.305910      -0.201746      30.718571 0.32054462E+03  0.67323829E+04                                 7.882507                            5.421327       0.504923       2.292630                    0.999390      22.121339      53.340390       0.848148       0.343838      -1.157981       0.016021      -0.102414      -0.145357       0.178533       0.140151      -0.029563       0.004333      -0.010533      -0.218170      -0.117412      -0.060417       0.177828             11.044861      15.546026       7.621852      -4.706915      10.414106      -2.753346       7.174450           0.000312
          301              O       9.656834      19.970345       7.943882      -0.526743      29.988803 0.46301558E+03  0.10732287E+05                                 7.656120                            6.617559       0.408728       2.176040                    0.999128      27.155642      70.299419       0.745038       0.354676      -1.141413       0.003325       0.020746       0.006883       0.022109      -0.019019       0.048496       0.007911      -0.065744      -0.004430      -0.071487       0.030684       0.040804              8.588609       6.360674      -0.275774      -1.173939       8.695023       3.977694      10.710129          -0.051869
          302              O      11.234539      21.556956       7.890410      -0.530671      31.789882 0.48014280E+03  0.11219774E+05                                 7.987074                            6.734065       0.380618       2.165619                    0.999209      27.205235      70.486985       0.740077       0.354173      -1.142940      -0.020671       0.003843       0.012583       0.024503      -0.012750      -0.005351      -0.045708       0.060788      -0.005135      -0.065275       0.029342       0.035932              9.315533       9.098884      -0.714693      -4.630450       6.551970       1.597332      12.295747           0.055518
          303              O      11.829714      24.668422      11.421923      -0.528653      31.468771 0.48122536E+03  0.11256983E+05                                 7.932499                            6.755110       0.395636       2.170952                    0.999043      27.220583      70.678441       0.736351       0.355588      -1.141235      -0.022911      -0.008409      -0.005209       0.024955      -0.005048       0.007737      -0.055208       0.035176      -0.078017      -0.071608       0.025602       0.046006              9.123040      10.679043       4.673544       0.755304      10.400605       1.228656       6.289472           0.050582
          304              O      10.291359      24.901893      13.041478      -0.525792      30.173908 0.46377219E+03  0.10750014E+05                                 7.696483                            6.616125       0.399996       2.173385                    0.999177      27.150903      70.198148       0.746565       0.353944      -1.142449       0.001712      -0.011703      -0.015700       0.019657      -0.034459       0.013898       0.007752      -0.061558       0.093417      -0.064404       0.030115       0.034289              8.773601       6.863896       1.981467       1.045200      10.728573       3.927680       8.728333          -0.059106
          305              O      11.652637      18.037698       7.906321      -0.520640      29.833185 0.46289127E+03  0.10724117E+05                                 7.633067                            6.616055       0.425427       2.183924                    0.999100      27.035844      69.874778       0.745544       0.354610      -1.141952       0.018858       0.000595       0.010100       0.021401      -0.008653       0.003975       0.047338       0.069283       0.006782      -0.068634       0.032770       0.035864              8.615388       9.451838      -0.578745       4.060307       6.164030      -1.207587      10.230295          -0.055166
          306              O       0.876776      19.680852       7.887802      -0.536886      31.983095 0.48714666E+03  0.11434997E+05                                 8.040495                            6.801855       0.359797       2.157075                    0.999059      27.381395      71.312910       0.732662       0.356145      -1.140329      -0.002019      -0.018345       0.014012       0.023172      -0.015965      -0.044316      -0.001636      -0.068277       0.023060      -0.067163       0.026650       0.040513              9.352944       6.721389      -1.263998       2.064083       9.771425      -4.546557      11.566019           0.053333
          307              O      -0.027053      14.356625      11.183776      -0.519435      30.106121 0.45712710E+03  0.10557456E+05                                 7.686513                            6.569084       0.389130       2.173065                    0.999113      26.955722      69.558817       0.749169       0.354001      -1.142442       0.014997       0.012869      -0.000564       0.019770       0.005686      -0.017233       0.041103       0.022310      -0.111238      -0.064900       0.028538       0.036362              8.807766       8.234230       3.959024      -0.531696      11.843977      -1.506496       6.345091          -0.056650
          308              O       1.533436      14.603646      12.772552      -0.540586      31.726037 0.49160520E+03  0.11561370E+05                                 7.972036                            6.827653       0.384526       2.163943                    0.999022      27.456219      71.482144       0.732412       0.355597      -1.141222      -0.000193       0.008989      -0.021902       0.023676      -0.053027      -0.013828      -0.007222      -0.007807       0.100486      -0.072066       0.031934       0.040132              9.079324       6.312136       1.067293      -0.249556      11.426236      -4.450457       9.499600           0.052396
          309              O       4.002674      18.810548      11.448268      -0.197966      30.335011 0.31706965E+03  0.66433035E+04                                 7.817198                            5.394832       0.486037       2.287820                    0.999469      22.056219      53.172049       0.849267       0.344217      -1.157309      -0.016748      -0.143354       0.106821       0.179559       0.027876       0.138430      -0.006497       0.113657       0.101950      -0.115734      -0.060590       0.176324             10.875428      15.606230       4.552264       7.401396       7.001029       2.511826      10.019026          -0.000356
          310              O       7.192515      17.931385      13.778090      -0.201725      30.716906 0.32052992E+03  0.67319880E+04                                 7.882176                            5.421181       0.504935       2.292640                    0.999390      22.121011      53.339020       0.848166       0.343835      -1.157985       0.016015       0.102434       0.145339       0.178529      -0.140145       0.029566       0.004321      -0.010508      -0.218162      -0.117401      -0.060421       0.177822             11.044220      15.544972      -7.621283       4.706616      10.413555      -2.753218       7.174135          -0.000095
          311              O       9.656834      19.115155      18.140118      -0.526613      29.981398 0.46287985E+03  0.10728288E+05                                 7.654602                            6.616396       0.408880       2.176116                    0.999128      27.153353      70.289284       0.745140       0.354655      -1.141436       0.003324      -0.020725      -0.006878       0.022088       0.019004      -0.048469       0.007904      -0.065702      -0.004438      -0.071444       0.030665       0.040779              8.586650       6.359378       0.275441       1.173324       8.693232       3.976434      10.707339           0.051639
          312              O      11.234539      17.528544      18.193590      -0.530694      31.788057 0.48011446E+03  0.11218906E+05                                 7.986561                            6.733714       0.380483       2.165558                    0.999209      27.205662      70.486611       0.740124       0.354157      -1.142957      -0.020669      -0.003828      -0.012562       0.024487       0.012748       0.005340      -0.045739       0.060795      -0.005172      -0.065304       0.029349       0.035955              9.314799       9.098228       0.714468       4.629933       6.551457       1.596911      12.294711          -0.055508
          313              O      11.829714      14.417078      14.662077      -0.528616      31.463310 0.48114127E+03  0.11254454E+05                                 7.931241                            6.754293       0.395584       2.170925                    0.999044      27.220404      70.674777       0.736437       0.355565      -1.141261      -0.022943       0.008452       0.005215       0.025000       0.005064      -0.007723      -0.055202       0.035170      -0.077947      -0.071591       0.025586       0.046005              9.121208      10.677050      -4.672008      -0.754834      10.398042       1.228028       6.288531           0.050602
          314              O      10.291359      14.183607      13.042522      -0.525655      30.169377 0.46368401E+03  0.10747435E+05                                 7.695660                            6.615447       0.400101       2.173446                    0.999177      27.148851      70.190584       0.746613       0.353938      -1.142455       0.001705       0.011690       0.015661       0.019617       0.034440      -0.013901       0.007742      -0.061547       0.093353      -0.064376       0.030112       0.034264              8.772571       6.863072      -1.981047      -1.045015      10.727211       3.927145       8.727430          -0.058851
          315              O       0.644363       8.019302      20.948321      -0.520646      29.828472 0.46280594E+03  0.10721574E+05                                 7.631945                            6.615188       0.425358       2.183889                    0.999100      27.035494      69.870490       0.745641       0.354582      -1.141982      -0.018875      -0.000596       0.010069       0.021401      -0.008649      -0.003981      -0.047341       0.069259       0.006728      -0.068629       0.032773       0.035856              8.613949       9.450405      -0.578415      -4.059359       6.163095       1.207114      10.228346           0.055149
          316              O      11.420224       6.376148      20.929802      -0.536946      31.980710 0.48710760E+03  0.11433789E+05                                 8.039816                            6.801356       0.359675       2.157008                    0.999059      27.382064      71.312499       0.732729       0.356121      -1.140355       0.002014       0.018353       0.013982       0.023161      -0.015961       0.044339       0.001630      -0.068271       0.023004      -0.067177       0.026650       0.040527              9.352042       6.720690      -1.263681      -2.063559       9.770677       4.546032      11.564760          -0.053327
          317              O       0.027053      11.700375      24.225776      -0.519334      30.103171 0.45707291E+03  0.10555879E+05                                 7.685983                            6.568676       0.389295       2.173147                    0.999113      26.954326      69.553868       0.749196       0.353999      -1.142445      -0.014988      -0.012899      -0.000594       0.019784       0.005701       0.017217      -0.041090       0.022314      -0.111208      -0.064882       0.028548       0.036334              8.807084       8.233724       3.958685       0.531627      11.842835       1.506282       6.344692           0.056637
          318              O      10.763564      11.453354      25.814552      -0.540481      31.724174 0.49156526E+03  0.11560186E+05                                 7.971731                            6.827373       0.384700       2.164029                    0.999022      27.454859      71.477650       0.732428       0.355596      -1.141223       0.000183      -0.009014      -0.021881       0.023666      -0.053041       0.013826       0.007223      -0.007805       0.100540      -0.072088       0.031947       0.040141              9.078999       6.311935       1.067344       0.249631      11.425768       4.450342       9.499294          -0.052292
          319              O       8.294327       7.246452      24.490268      -0.197979      30.334018 0.31706137E+03  0.66430778E+04                                 7.816969                            5.394730       0.486047       2.287822                    0.999469      22.056156      53.171458       0.849283       0.344213      -1.157314       0.016745       0.143357       0.106816       0.179558       0.027877      -0.138428       0.006495       0.113655       0.101964      -0.115732      -0.060590       0.176323             10.874973      15.605430       4.552019      -7.401003       7.000818      -2.511679      10.018671           0.000340
          320              O       5.104485       8.125615       0.736090      -0.201735      30.718321 0.32054265E+03  0.67323318E+04                                 7.882470                            5.421318       0.504926       2.292634                    0.999390      22.121239      53.340127       0.848147       0.343839      -1.157980      -0.016018      -0.102428       0.145346       0.178532      -0.140150      -0.029565      -0.004326      -0.010518      -0.218162      -0.117408      -0.060418       0.177826             11.044741      15.545804      -7.621770      -4.706827      10.414064       2.753330       7.174356          -0.000320
          321              O       2.640166       6.941845       5.098118      -0.526770      29.986645 0.46298273E+03  0.10731304E+05                                 7.655591                            6.617213       0.408707       2.176018                    0.999128      27.155869      70.298612       0.745078       0.354664      -1.141426      -0.003324       0.020765      -0.006859       0.022120       0.019017       0.048502      -0.007908      -0.065731      -0.004461      -0.071487       0.030681       0.040806              8.587836       6.360193       0.275521      -1.173562       8.694375      -3.977099      10.708941           0.051999
          322              O       1.062461       8.528456       5.151590      -0.530723      31.791244 0.48016771E+03  0.11220498E+05                                 7.987254                            6.734201       0.380503       2.165560                    0.999209      27.206235      70.489937       0.740076       0.354169      -1.142943       0.020678       0.003827      -0.012536       0.024482       0.012762      -0.005349       0.045739       0.060803      -0.005148      -0.065310       0.029352       0.035959              9.315735       9.099064       0.714665      -4.630549       6.552053      -1.597295      12.296089          -0.055357
          323              O       0.467286      11.639922       1.620077      -0.528559      31.465119 0.48116762E+03  0.11255257E+05                                 7.931719                            6.754602       0.395777       2.171009                    0.999044      27.219996      70.674974       0.736398       0.355578      -1.141247       0.022938      -0.008469       0.005252       0.025009       0.005065       0.007729       0.055217       0.035188      -0.077981      -0.071614       0.025595       0.046018              9.121909      10.677804      -4.672606       0.754991      10.399046      -1.228254       6.288876          -0.050478
          324              O       2.005641      11.873393       0.000522      -0.525658      30.171446 0.46372067E+03  0.10748521E+05                                 7.696121                            6.615793       0.400141       2.173465                    0.999177      27.149175      70.192719       0.746578       0.353947      -1.142445      -0.001686      -0.011711       0.015678       0.019641       0.034446       0.013900      -0.007763      -0.061556       0.093418      -0.064396       0.030099       0.034297              8.773188       6.863538      -1.981352       1.045157      10.728069      -3.927510       8.727957           0.059011

******************************************************
Auxiliary information for the entire system
The total spin magnetic moment of the unit cell is   -0.008455
The total net atomic charge of the unit cell is   0.000012
Accuracy of reproducing the electrostatic potential in the unit cell:
  The inner radius (bohr) =    5.0000
  The outer radius (bohr) =   12.0000
  Valid grid points have density less than (e/(bohr^3)) =    0.0001
  The number of valid grid points were=       959616
  The rms potential error without charges in kcal/mol is=      2.83400
  The rms potential error with partial charges in kcal/mol is=      0.56627
  The RRMSE value at monopole order=      0.19981
  The rms potential error with partial charges and cloud penetration in kcal/mol is=      0.57597
  The RRMSE value at monopole order with cloud penetration is=      0.20324
  The rms potential error with partial charges and atomic dipoles in kcal/mol is=      0.49763
  The RRMSE value at dipole order=      0.17559
  The rms potential error with partial charges, atomic dipoles and cloud penetration in kcal/mol is=      0.48098
  The RRMSE value at dipole order with cloud penetration=      0.16972

******************************************************
The electron densities and ab initio electrostatic potential were computed in VASP using the PBE functional and
projector augmented wave method. See the main text of the journal article for a description of computational details.
The atomic charges, dipoles, and quadrupoles were computed with the DDEC6 method as described in
(a) T. A. Manz and N. Gabaldon Limas, RSC Adv. 6 (2016) 47771-47801 DOI: 10.1039/c6ra04656h
(b) N. Gabaldon Limas and T. A. Manz, RSC Adv. 8 (2018) 2678-2707 DOI: 10.1039/c7ra11829e.
For each atom in the material, the electron cloud parameters were fit to the spherically averaged atom-in-material
electron density using radial positions for which this density was between 10^-4 and 10^-2 electrons per cubic bohr.
The polarizabilities, dispersion coefficients, and quantum Drude oscillator (QDO) parameters were fit using the MCLF method.
The magnetic structure of the system was optimized in VASP from the default ferromagnetic initial guess using spin polarization.
The atomic spin moments (ASMs) were computed on this optimized magnetic structure using the DDEC6 partition as inputs
to the method of T. A. Manz and D. S. Sholl, J. Chem. Theory Comput. 7 (2011) 4146-4164 DOI: 10.1021/ct200539n.
The RMSE and RRMSE were computed using a uniform grid with Ewald summation.
